# Supplementary material for: Regulation of chromatin accessibility and gene expression in the developing hippocampal primordium by LIM-HD transcription factor LHX2
Source: PLoS Genet. 2023 Aug 18;19(8):e1010874. doi: 10.1371/journal.pgen.1010874 (PMC10482279; doi:10.1371/journal.pgen.1010874)
Supplement: S1 Table — (XLSX) [file pgen.1010874.s007.xlsx]

## Sheet: RNAseq_Ncp_vs_Hcp
Gene	wtHcp vs wtNcp logFC	FDR
Ankrd66	7.8514	8.43e-07
Mir449b	7.42598	8.6e-06		#RNASeq fold changes showing preferentially enriched genes in Ncp or Hcp
AC151602.1	7.28117	4.61e-10
Fam47e	6.88081	0.00022822
2610204G07Rik	6.83497	0.00040334
Gm29880	6.80279	0.00099073
Ttll6	6.78116	7.44e-09
Gm29538	6.69789	0.00257594
Tekt4	6.66805	1.3e-07
4930563N14Rik	6.61694	0.0006809
Igkv6-13	6.61207	0.00068761
Bhmt	6.57712	0.00120917
Oc90	6.57702	0.00086271
Gm12144	6.57312	0.00177848
4833427G06Rik	6.54524	4.91e-08
Atp10b	6.53469	0.00117114
Gm28729	6.52979	0.00266122
Gm43109	6.50842	0.00128239
Kcne2	6.46474	2.64e-14
Gm281	6.2576	0.00497259
Drc7	6.18306	1.48e-10
4930444F02Rik	6.17611	0.00513536
Zfp804b	6.16067	5.3e-07
Cfap161	6.15592	7.98e-07
1700012B09Rik	6.14441	1.57e-05
Cfap65	6.02797	8.48e-12
Zfp474	6.01239	0.0107721
Slc1a7	5.99813	0.010654
9430031K09Rik	5.96561	0.0139036
Fam81b	5.94325	8.8e-07
Fam243	5.92643	0.0178055
Ttr	5.90514	5.47e-12
Defb11	5.86659	0.0321722
Gm15475	5.79399	0.0234653
Gm8872	5.78578	0.0226292
Dynlrb2	5.74939	1.54e-10
Serpinb1b	5.74789	7.96e-09
Mab21l4	5.7312	0.0447688
D14Ertd670e	5.72141	0.0315077
Gm20560	5.69104	0.0385887
Gm34278	5.66001	0.033869
Gzma	5.63677	0.0429326
Htr2c	5.62886	2.06e-13
Dnah6	5.62004	1.65e-12
4933406B17Rik	5.53774	7.11e-05
Gm16006	5.53138	0.0477415
Hkdc1	5.40151	0.00014256
Ttc21a	5.37404	4.47e-11
1700016K19Rik	5.37264	7.52e-09
Slco1a4	5.3504	1.46e-10
Gm4146	5.33697	0.00030126
Wdr63	5.33522	3.73e-10
C230072F16Rik	5.33146	1.61e-05
Slc39a12	5.26167	1.87e-10
Catip	5.22616	2.86e-08
Deup1	5.22466	1.21e-13
Cltrn	5.20368	0.00037011
Clic6	5.17664	3.97e-15
3100003L05Rik	5.13306	6.47e-07
4932438H23Rik	5.11119	0.00060635
Meig1	5.10439	4.65e-06
Slc4a5	5.04879	1.65e-13
Rsph4a	5.00232	1.16e-09
Lrrc74b	4.88158	1.04e-06
Sptssb	4.83439	0.00175468
Cdc20b	4.82076	1.4e-14
Pifo	4.80951	1.91e-09
Slc5a9	4.78352	0.00240788
Cfap52	4.74907	3.82e-10
2410004P03Rik	4.74004	1.08e-08
Calml4	4.73565	7.64e-11
Gm1110	4.73075	0.00023788
Ttc29	4.72976	2.88e-06
Pi15	4.69369	0.00345744
Ccdc146	4.6883	1.15e-07
Cldn2	4.67584	5.57e-05
Ak7	4.64885	8.86e-10
Fam183b	4.62908	7.18e-08
Gm14267	4.62594	0.00470028
Abcg8	4.62112	2.4e-08
Folr1	4.58047	2.21e-12
Ccdc113	4.53637	9.53e-08
Gm45332	4.52043	0.00929113
Prr32	4.51728	0.0008588
Gm44000	4.47096	0.00049633
Ccdc180	4.46944	1.89e-05
Nphs1	4.4643	0.00933664
Lrtm1	4.45119	0.0101172
Gmnc	4.44312	1.09e-17
Fgf16	4.34079	0.0167396
Dnah3	4.33137	2.16e-05
Col28a1	4.33027	1.68e-06
Gm11668	4.31294	0.0200969
Gm43307	4.28077	0.0236302
Cfap58	4.27771	0.0017013
Rbm47	4.26601	6.58e-11
Trpm3	4.25998	5.33e-16
Gm33027	4.23617	0.00046166
Ak9	4.21897	1.74e-07
Mcidas	4.20992	5.74e-15
Sec31b	4.20554	6.05e-15
Vwa5b1	4.18534	2.99e-07
Wnt3a	4.18057	2.1e-17
Spata18	4.17191	2.88e-05
Cfap44	4.1462	2.02e-11
Gm36908	4.10548	0.010248
Wnt8b	4.10492	5.64e-19
Sost	4.09611	1.63e-07
Hoxb9	4.08504	0.0445334
Iqub	4.08452	3.29e-10
Sulf1	4.06984	1.3e-12
Abcg5	4.05924	4.2e-10
Cfap206	4.0538	7.58e-09
Tctex1d1	4.04732	0.00621738
Gm13479	4.02671	4.27e-05
Gm26725	4.01588	4.06e-05
Cfap126	4.01442	1.11e-10
Foxa2	4.01176	0.00632225
Bcan	3.9983	2.05e-17
Prelp	3.97903	3.97e-16
Capsl	3.94955	6.75e-05
Ccno	3.93785	2.48e-13
Gm20276	3.91074	0.0105777
Map3k19	3.8919	4.06e-06
Cabcoco1	3.89185	0.00788299
Cfap221	3.88705	0.00049567
Rsph1	3.88253	2.09e-07
Dnali1	3.86966	3.55e-08
Kcnj13	3.86698	2.23e-06
Gm15222	3.85427	3.24e-05
Spef2	3.85008	1.77e-10
Lrriq1	3.83364	2.82e-10
Abhd3	3.8302	2.85e-07
Zmynd10	3.81205	3.78e-10
3930402G23Rik	3.8091	0.00117868
Daw1	3.79924	3.58e-06
Rspo2	3.79646	5.54e-16
Pla2g5	3.79319	0.00028794
Gm37945	3.75503	0.0169243
Wnt9a	3.7382	5.54e-16
Gm42513	3.73197	0.0248609
Iqca	3.73076	0.00098559
Enkur	3.70805	6.59e-09
1700028P14Rik	3.70252	3.41e-06
Ppp1r36	3.70055	0.00014058
Kcnk13	3.69842	5.6e-09
Agtr2	3.69812	7.18e-12
Hes2	3.68809	0.0122454
Lrp1b	3.68217	3.64e-12
Bmp6	3.68126	2.42e-15
Armc4	3.66426	4.09e-05
Rspo1	3.65684	2.47e-14
Lrrc43	3.653	0.00188337
Cyp4f15	3.64677	3.55e-09
Cfap54	3.64412	6.38e-10
4930452G13Rik	3.6229	9.56e-05
Nme5	3.61363	1.62e-09
Gm5148	3.60242	9.09e-05
Lmx1a	3.59605	7.6e-15
Dcdc2a	3.59207	1.54e-07
Pax7	3.57613	1.94e-06
B530045E10Rik	3.56776	0.0040613
Chia1	3.5636	0.00343123
5730420D15Rik	3.55673	0.0411509
Sostdc1	3.55276	1.28e-07
Wif1	3.54317	3.52e-18
Ddo	3.53717	0.004036
Adam5	3.53296	0.0117862
Ptgds	3.53246	2.74e-05
Spo11	3.52587	0.00086234
Pon1	3.52045	0.0103029
Tcte1	3.51448	4.72e-05
Nek5	3.50209	8.34e-06
Ppp1r32	3.49259	3.43e-07
Cfap70	3.48684	3.54e-07
Gm37161	3.47047	0.0134879
Dnajb13	3.45121	1.6e-07
Fam163a	3.44244	3.56e-13
Ldlrad2	3.44051	0.00130421
Wnt2b	3.4329	3.64e-17
Ace2	3.42424	0.00533238
Jhy	3.41625	2.45e-06
Ccdc162	3.38938	2.44e-07
Crym	3.38937	9.42e-15
Pm20d1	3.36932	0.010026
Slc35g3	3.35874	0.00014631
1700013F07Rik	3.35802	0.00051014
Gm2670	3.35687	9.58e-06
Fam162b	3.3507	1.66e-05
Mybpc1	3.3504	5.5e-11
C130073E24Rik	3.34043	7.69e-05
Shisa8	3.33437	1.86e-11
Armc3	3.31112	3.36e-08
Prtg	3.30982	2.95e-15
Rspo3	3.30111	5.54e-16
1700007K13Rik	3.29431	6.02e-07
Ubxn10	3.28861	1.41e-09
Ccdc114	3.2821	7.69e-10
Slc14a2	3.27618	1.5e-10
Erich2	3.25969	1.22e-05
Otx2os1	3.25537	0.00111647
Lrrc23	3.24997	4.3e-08
9430024E24Rik	3.24716	0.00039835
Ccdc187	3.2228	3.74e-07
Wnt5a	3.22127	5.64e-19
Cfap53	3.2182	1.16e-05
Morn5	3.21427	0.00321691
Cldn1	3.20571	1.18e-07
Slc6a20a	3.18411	7.97e-05
Mdh1b	3.1829	0.00032791
Slc17a8	3.18284	3.19e-06
Slitrk6	3.17949	7.29e-06
Mir1251	3.17655	0.0497624
Vsx1	3.15381	0.00149747
Svopl	3.14985	2.91e-06
9330154J02Rik	3.14818	1.15e-09
Gm27588	3.13892	0.0201038
Adamts19	3.12333	3.88e-15
Cldn19	3.12024	2.02e-07
Sytl3	3.11339	0.00300554
Slc10a4l	3.11327	0.0109047
Foxj1	3.11175	3.78e-15
Gm27544	3.0937	3.2e-15
5830418P13Rik	3.09339	0.00094243
Wnt10a	3.09263	3.36e-07
Agbl2	3.08785	3.19e-06
Eno4	3.08783	1.65e-05
Nipal1	3.07926	5.97e-06
Frmpd4	3.06018	0.00195452
Dnaaf1	3.05189	0.00014546
Adamts5	3.04672	3.63e-11
Mir449c	3.02912	0.0436389
Gucy2f	3.02627	0.0324705
Odf3b	3.01888	0.00057113
2700046A07Rik	3.01512	8.31e-11
F5	3.00976	1.21e-05
Ccdc170	3.00542	0.00486763
Gm44210	3.0023	0.00313936
Rgs13	2.98877	3.47e-06
Gm17455	2.98318	0.00101635
Otx2	2.97931	1.48e-06
Ccdc81	2.96805	3.87e-05
Spaca9	2.96353	0.0144563
Luzp2	2.95652	8.12e-11
Gm4876	2.95459	0.00257829
1700108F19Rik	2.95286	0.0108552
Gm31135	2.95261	0.0262328
Adgb	2.94573	0.0197339
Tll2	2.94001	8.27e-07
Gm973	2.93943	2.54e-05
Dnah5	2.93881	0.00013088
Ecrg4	2.93865	4.51e-05
Ccdc60	2.92737	4.8e-05
Cftr	2.92475	0.00095196
Calr4	2.92194	0.00929113
Kirrel2	2.91881	5.72e-06
Rmst	2.90958	6.24e-19
Vwa3a	2.90051	5.19e-06
Kif9	2.89657	7.55e-09
Spag6l	2.89227	3.37e-08
Zscan10	2.88708	0.0305543
Efcc1	2.88564	1.32e-07
Mir135a-2	2.88107	1.42e-05
Crocc2	2.86913	0.00012208
Sgms2	2.84028	2.12e-05
Pax3	2.83444	0.00038169
Rax	2.83114	0.00767252
Htra1	2.82498	9.45e-11
Gm32926	2.8231	0.00093424
Wnt4	2.818	7.42e-06
Piwil4	2.8168	0.00842266
Gm37040	2.80949	0.0118377
Wfikkn2	2.80685	1.5e-10
Ak8	2.79786	0.00046151
1810020O05Rik	2.79728	0.00110417
Dnah11	2.7931	2.15e-05
Dnah9	2.78843	4.29e-08
Slc13a4	2.78216	0.00019866
Cfap46	2.76984	1.15e-06
Nme9	2.75667	0.0264722
Gm37477	2.74561	0.00019869
F530104D19Rik	2.73991	0.0425618
Slc16a10	2.73857	1.7e-09
Cd1d2	2.73326	4.91e-05
1700003E16Rik	2.72995	9.73e-07
Ccdc68	2.72969	0.00533238
Aifm3	2.72922	4.4e-07
Tmem132d	2.71969	0.00023892
Gm47958	2.71689	0.0346343
Gm15577	2.70375	2.42e-05
Aox1	2.6971	0.00362914
Fmo4	2.68482	0.0419378
Fhad1	2.67324	8.15e-05
Pygl	2.67074	1.15e-13
Cacna2d4	2.67063	0.0138221
Lrrc36	2.66929	0.00341952
Togaram2	2.66723	0.0114576
Gdf10	2.66024	6.18e-07
Fank1	2.65977	2.87e-05
Ccdc65	2.64646	8.55e-06
G630093K05Rik	2.64124	0.0241795
Sptbn5	2.63775	0.0394962
Sp5	2.63712	6.05e-15
Ecm2	2.63499	7.74e-08
Serpinb6b	2.63308	0.00131182
Lepr	2.6302	9.74e-08
2010007H06Rik	2.62431	0.0136735
Mfrp	2.61738	0.00867602
Hdc	2.61552	0.00237882
Trpm5	2.60769	2.75e-07
Mamdc2	2.60746	8.45e-10
Ccdc3	2.60529	1.71e-13
Lrrc3b	2.60144	0.025575
Ifitm1	2.60074	0.0002651
Ttc25	2.59989	7.93e-07
Wdr93	2.59429	0.00059421
Stk26	2.584	6.05e-15
Tmem132c	2.58096	2.18e-18
Nek10	2.57926	0.0134187
2310014F06Rik	2.56307	2.78e-06
Lrrc10b	2.56102	0.0001012
Ifi202b	2.55929	0.00141133
Lmo2	2.55333	1.09e-17
Dkk3	2.55068	4.12e-14
Maats1	2.54854	8.96e-05
Loxl1	2.54649	4.39e-14
Cfap99	2.54105	0.0303773
Spag8	2.53588	2.19e-06
Cfap299	2.53416	0.00606677
Pcsk6	2.53385	2.18e-17
Lrrc34	2.53302	0.00048529
Dlec1	2.5326	3.91e-07
Mycbpap	2.52206	4.67e-06
Cldn9	2.52126	1.09e-09
Gabrg1	2.52107	3.46e-05
Lrtm2	2.51949	8.76e-05
Gm48239	2.51812	6.87e-06
Cdkn1a	2.50905	2.09e-13
Gm11992	2.50511	0.00069098
Dnaic1	2.5021	0.00083968
Gm38021	2.497	0.0436728
Gm37457	2.49154	0.00533238
Dnah10	2.48643	0.00030847
Gm42141	2.48423	0.0448783
Podn	2.48402	0.00068644
Plk5	2.48236	0.011137
0610025J13Rik	2.47953	0.0354882
Slc6a15	2.47492	6.54e-15
Ism2	2.46071	4.06e-05
Iqcd	2.45343	4.83e-05
Ephx1	2.44703	8.1e-05
Rnf43	2.44594	3.65e-09
Gm12676	2.44387	0.0119327
BC051019	2.43579	0.0175609
Npr3	2.42239	2.23e-10
Cacna1g	2.41857	2.52e-17
Msx2	2.41803	2e-05
Pamr1	2.41353	0.0042158
E330013P04Rik	2.41092	1.58e-17
Crhr2	2.40866	0.0282437
Jph2	2.39538	0.00202981
Galnt12	2.39538	3.47e-06
Tcea3	2.39101	0.00119008
Gm20684	2.37973	0.0344492
Clybl	2.37557	6.42e-11
Mapk15	2.37553	5.42e-08
Gm21742	2.37505	0.00020126
Bmp5	2.37316	1.89e-08
Pcp4l1	2.37215	1.23e-06
Fzd10	2.37027	1.71e-12
Cdcp1	2.36654	0.0464568
Gm30648	2.36631	0.0274922
Lrrc18	2.36381	0.00818241
Gm17116	2.36163	0.0358441
Tsnaxip1	2.36071	0.00028115
Gm14015	2.35995	0.0288724
Crb3	2.34634	0.0137449
Klhdc7a	2.33842	0.00082932
Wls	2.32761	2.47e-17
Strip2	2.32356	1.32e-06
Prcd	2.31908	0.00020613
Galnt3	2.31832	0.00412265
Lrp2	2.31822	1.92e-08
Gm48267	2.31604	0.00083228
Abca8a	2.31369	0.0074398
Dmrt1	2.31239	8.15e-08
Ccdc190	2.31209	8.47e-06
Vwa3b	2.30942	0.00055932
Gm29478	2.30547	0.00462648
Ccdc17	2.30137	7.59e-06
Ranbp3l	2.2982	1.34e-06
AC020971.1	2.29283	0.0497628
Ptprt	2.28087	5.37e-08
Drc3	2.27756	9.59e-08
Gm5089	2.27508	2.14e-06
6820408C15Rik	2.27469	3.8e-05
Runx2	2.27317	0.00044122
Avpr1a	2.27079	0.0297706
Apcdd1	2.26234	2.42e-15
Nr4a3	2.25994	7.74e-08
Bmp7	2.25514	4.07e-14
Id3	2.2496	1.02e-10
Mme	2.24082	4.26e-13
Acss3	2.23788	0.00159748
4931422A03Rik	2.23764	0.00152729
Krt8	2.23075	0.00403472
A2m	2.22362	1.53e-05
Efcab6	2.22227	0.00838704
Cfap61	2.22189	0.00017818
Glis3	2.22091	2.6e-05
Saxo2	2.21141	5.2e-05
Gm37795	2.21077	0.00145229
Has2	2.21045	1.92e-06
Arsg	2.19027	2.14e-06
Eps8l2	2.18713	0.0296259
Clu	2.18454	2.37e-10
Ocln	2.17704	2.64e-05
Cfap73	2.1741	0.0349079
Ppp1r42	2.1713	0.0239699
Iqcg	2.16898	2.5e-07
Gadd45b	2.16376	8.14e-08
Eya1	2.15695	1.23e-15
Cdh9	2.15277	0.00470028
Hydin	2.1456	0.00048214
Cfap45	2.14527	2.06e-05
Sned1	2.14198	1.62e-08
Krt18	2.14134	0.00023719
Ace	2.14115	0.00014147
Rsph10b	2.1338	0.0005464
Gm10735	2.13138	0.00762204
A630014C17Rik	2.13101	0.0364276
Insm2	2.1296	2.03e-06
Dnah7b	2.12843	5.17e-07
A830018L16Rik	2.12337	0.00238814
Gabrb1	2.12296	8.93e-05
Bmp4	2.12074	1.22e-06
P2rx6	2.11184	0.00014344
Trp63	2.10403	0.00909763
2610035F20Rik	2.10327	4.17e-09
5430427N15Rik	2.10269	0.00771118
Gdf5	2.09941	0.00067608
Ttll9	2.09362	0.00064924
Flnc	2.08922	2.42e-15
Aqp9	2.08919	0.00053785
Hpgds	2.08355	4e-10
Hey2	2.08231	2.67e-14
Smad9	2.08089	0.00011907
Caps2	2.08074	0.00408467
Lrrtm3	2.07444	1.91e-05
Plxdc2	2.07343	1.2e-11
Trim7	2.07184	0.00084989
Rhcg	2.07029	5.24e-11
Kcne1l	2.06022	2.77e-11
0610040J01Rik	2.054	1.51e-05
Efhb	2.05252	6.78e-05
Ppil6	2.04771	0.0028674
Kcna5	2.04755	0.00073663
Zic4	2.0432	2.03e-05
Prph	2.04027	4.56e-06
Efhc1	2.03396	0.00011642
Cfap43	2.03381	5.62e-06
Drc1	2.02981	0.00010726
Cfap69	2.0288	1.11e-08
Acpp	2.02824	0.00090962
Dct	2.02444	1.17e-10
Vsig2	2.02303	0.0299904
L1td1	2.02244	0.0370891
Pde1a	2.01759	3.54e-07
Neat1	2.01596	2.98e-05
Ttc34	2.01559	0.0198304
Cp	2.01393	0.00036474
Gpr156	2.01146	6.19e-12
Gm38534	2.00138	0.0112375
9530053A07Rik	1.99883	0.00197963
Fam161a	1.99858	0.00032006
Dact2	1.99485	1.35e-06
Fgfr4	1.99354	0.018781
Dnaic2	1.99332	9.19e-05
Npnt	1.9904	6.76e-08
Sulf2	1.98507	1.2e-11
Gm46519	1.9767	7.85e-06
Nsun7	1.96902	0.00029992
Msx1	1.96304	9.19e-12
Cfap47	1.96297	0.00023795
Scn4b	1.9603	0.00113804
Ccdc141	1.95593	0.00011733
Ccdc87	1.94855	0.0222902
Hist1h2an	1.94688	0.0279869
Sertm1	1.94309	8.28e-10
Cdh3	1.94192	0.0166055
2810459M11Rik	1.92908	6.14e-06
Arsi	1.92817	2.03e-06
Gm37776	1.92358	0.045143
Gm17203	1.91982	0.0368126
Bmp2	1.91561	4.89e-05
4930445E18Rik	1.91192	0.0335541
Pcdh15	1.9092	2.13e-06
Hspb8	1.9048	2.99e-12
Dnaaf3	1.90348	4.24e-05
Ribc2	1.90086	0.0248609
Osr1	1.9002	3.01e-08
Gdpd2	1.89878	5.36e-07
Nptx2	1.89505	4.23e-12
Gm5415	1.8942	0.0360986
Slc5a7	1.89096	0.0072178
Dio2	1.8899	0.018896
1110017D15Rik	1.88619	0.00130084
Gm536	1.8779	0.0488862
Plppr4	1.87704	0.00823864
Prox1	1.87676	2.08e-13
Bfsp2	1.86872	0.00251312
Plekhg1	1.86641	4.56e-14
Slit3	1.86597	2.12e-06
Heph	1.86524	1.81e-09
Dydc2	1.8648	0.024966
Mlf1	1.85497	4.82e-07
Cyp4f13	1.85209	4.87e-05
Spag16	1.84432	0.00080407
Trp73	1.84157	1.36e-14
Ano3	1.83687	0.00020467
Naaa	1.83475	1.01e-05
Prdm6	1.83467	0.00013335
Ky	1.83337	0.00159748
Trbc2	1.82998	0.0049175
Epha8	1.8297	0.00068053
Baiap3	1.82272	0.00929113
Gxylt2	1.8196	1.56e-05
Asic2	1.81692	9.9e-09
Unc5c	1.81487	4.43e-09
Ubxn11	1.81254	4.51e-06
Samd5	1.8112	1.38e-10
Nkx6-1	1.81018	0.0274922
Gprc5c	1.80888	1.86e-06
Gm42427	1.80732	3.72e-07
Mitf	1.80492	2.14e-05
Cpeb1	1.80127	0.0145027
Enpp2	1.80049	2.37e-09
Tnni3	1.7993	0.00648225
Cd36	1.79889	0.00280299
Gabra4	1.7966	4.64e-07
Tex15	1.78978	1.36e-06
Fam129a	1.78854	3.42e-08
Fmod	1.78727	0.00175592
Tpbg	1.78184	6.05e-15
Prkcg	1.77895	0.00158426
Axin2	1.77306	3.78e-15
Ttc12	1.77029	0.00014824
Lgals4	1.76988	0.0336188
Eda2r	1.76735	1.37e-05
Map3k8	1.7666	0.0343869
Serpine2	1.76628	9.52e-08
Casz1	1.75003	1.24e-05
Adamts15	1.74304	8.85e-07
Spata17	1.74206	0.0169313
Arfgef3	1.73883	3.92e-08
Agbl4	1.73595	0.00402131
B3gnt8	1.73105	0.00964882
Perp	1.73077	2.82e-05
Ccdc39	1.72487	8.18e-07
Col9a2	1.72151	2.06e-05
Nrg2	1.71874	0.0121635
Lhx1	1.71138	2.61e-09
Hmgcs2	1.70724	0.00376543
Mical2	1.70654	1.93e-05
Ttc16	1.70498	0.0393514
1700006J14Rik	1.69964	0.0121451
Ccdc122	1.69749	0.0420178
Fzd10os	1.69359	0.00077347
Tekt1	1.68895	2.24e-05
D630023F18Rik	1.68813	0.0436303
Cadps	1.68793	1.05e-13
Zic1	1.68696	3.03e-06
C1qtnf1	1.6853	0.00075353
Cacna2d3	1.68486	5.95e-07
Rd3	1.6846	0.0208919
Galnt15	1.67584	0.014965
Dnah2	1.67577	0.00014881
Stpg1	1.67544	0.0178137
Gfra2	1.67394	0.00468217
Echdc3	1.67261	0.0305651
Enpep	1.67171	0.0114477
Dok5	1.67001	4.15e-10
Mrgprf	1.66504	0.0118282
Afap1l2	1.66448	0.00011642
Ppm1j	1.66169	0.0231337
Baiap2l1	1.66056	0.0005143
Myo5c	1.65612	0.0143483
Tmem47	1.65297	2.99e-12
Vat1l	1.65066	1.38e-07
Npy1r	1.65052	0.00111647
Slc16a12	1.65013	0.0006867
Cd82	1.64727	1.88e-08
Zfp819	1.64413	0.0214569
Cox6b2	1.63196	0.00034965
Frem1	1.62714	9.97e-09
Trim12a	1.62068	0.0301674
Mr1	1.61677	0.00896022
Wdr66	1.61496	0.0136858
Tec	1.61487	8.28e-05
Adamts1	1.6142	3.63e-09
Ogn	1.61266	3.53e-05
Gm36101	1.61042	0.00191445
Aqp4	1.60899	0.00206345
Tor3a	1.60876	3.23e-07
Ccna1	1.6021	3.63e-05
Car12	1.5957	5.18e-06
Spry1	1.5934	3.62e-05
9430092D12Rik	1.58875	0.00165046
Slc7a10	1.58333	0.00261843
Prrg4	1.58214	0.0432396
Cyp2d22	1.57893	5.47e-05
1700088E04Rik	1.57812	0.0109283
Lhx1os	1.57508	0.00104288
Chodl	1.57242	0.00086271
Clcf1	1.55578	0.0108111
Osbpl3	1.55014	5.19e-10
Ezr	1.54995	2.34e-12
Nkd1	1.54786	2.08e-13
Ppfibp2	1.54661	0.00044279
Scara5	1.54493	0.00560472
Slco1c1	1.54451	0.0113089
Gm39090	1.54436	0.0411419
Gabre	1.54412	0.00014143
Pmaip1	1.53999	0.0417645
Nbl1	1.53669	2.01e-05
Tnc	1.53092	0.00032153
Chrnb1	1.5303	0.0137725
Lncppara	1.5287	0.0340401
Edn3	1.52679	0.00012336
Colec12	1.52511	6.82e-09
Zic3	1.52357	0.00027275
Ndrg2	1.52169	2.5e-13
Gm6473	1.51958	0.00680772
Inhbb	1.51956	4.12e-11
Cyp27a1	1.51951	0.0182782
Clmn	1.51826	1.1e-08
Slit2	1.51497	1.13e-13
Efcab1	1.51045	5.01e-05
Casc1	1.50705	0.00458628
Zic5	1.50433	4.42e-11
Vgll3	1.50033	0.00589822
Kcnk2	1.49628	9.02e-11
Col4a6	1.49481	6.15e-08
Ooep	1.49213	6.99e-05
Aqp1	1.49024	0.00032791
Il6ra	1.48005	0.00743936
Ccdc151	1.47794	6.41e-05
Frzb	1.4773	6.19e-09
Kctd12b	1.47248	5.97e-06
Ptpre	1.46996	0.00138009
Llgl2	1.46759	0.00247929
Slc12a8	1.46602	0.00626189
Gm33869	1.46598	0.00220844
A230057D06Rik	1.46484	0.00285055
Pld2	1.46363	1.18e-06
Bcas1	1.45722	0.00860533
Cdr1os	1.45699	0.0017157
Marveld2	1.45473	0.0153899
2022-03-03	1.45362	0.00263658
Plcd3	1.45111	0.0121827
Draxin	1.45007	6.63e-13
Tacr3	1.44794	0.00080202
C630043F03Rik	1.44299	3.27e-07
Vmn2r-ps159	1.44278	0.0368401
Hapln3	1.43638	0.00326849
Stox1	1.43511	0.00019708
Kctd14	1.43382	3.85e-05
Lox	1.43306	4.89e-08
Plekhg3	1.43106	0.00010588
Lair1	1.42799	0.00033563
Lmx1b	1.42684	0.0111941
Tdrd1	1.42393	0.028903
Apod	1.41945	2.78e-06
Optc	1.41888	2.7e-05
Bnc2	1.41802	0.00602637
Sardh	1.41352	0.00030705
Kif27	1.41226	2.79e-05
Nek11	1.41209	0.01051
AW047730	1.41177	3.36e-12
Dglucy	1.40943	0.0009143
Ephb3	1.40891	1.6e-08
Dmrtb1	1.40816	0.0153811
Lrrc46	1.40427	0.00224081
Adamts12	1.4036	1.49e-06
Efcab12	1.40123	0.00281002
Eya2	1.39642	3.71e-06
Zic2	1.39321	1.19e-09
Sdsl	1.39072	0.00643445
Lratd2	1.39002	1.88e-09
Hrk	1.38893	1.79e-06
Olfr1372-ps1	1.38815	0.0343158
Cdkl4	1.38808	0.00581559
Pdzd2	1.38561	0.00100362
BC067074	1.38517	3.39e-05
AI593442	1.38242	0.00797672
Pappa2	1.38178	0.00031685
Gm49783	1.38059	0.0113089
Ltbp3	1.38009	7.65e-11
Tgfbr3	1.37863	0.00028784
Kcnv1	1.37532	0.00033519
Tgif1	1.37225	5.35e-12
Slc16a2	1.36654	2.02e-11
Vwa2	1.36504	0.00043546
Fam205a3	1.36373	0.0447854
Col2a1	1.36327	2.04e-11
Id1	1.35971	4.17e-05
Slc7a11	1.35935	3.66e-06
Dnm3os	1.35853	0.0115238
Tnnt1	1.35677	0.0264336
Tcp11	1.3543	0.0181231
Plek2	1.35385	0.0237014
Spon2	1.35298	0.0228209
Col16a1	1.35176	0.00014824
Adam12	1.34989	4.77e-05
Chrna3	1.34752	1.55e-05
Asap3	1.34618	9.61e-06
Ccdc103	1.34349	0.0243073
Msra	1.33332	3.42e-08
Slc2a12	1.33021	0.0114285
Gm8378	1.32947	0.00252822
Calcrl	1.32865	3.89e-05
Gjb6	1.32616	0.0102544
AI849053	1.32502	3.81e-10
Rreb1	1.32334	1.04e-07
Lrrc4c	1.31352	5.13e-08
Kcnk1	1.30961	0.00577208
Tmem91	1.30798	0.0394962
Ssh3	1.30597	0.00044194
Etv4	1.30338	0.022852
Cfh	1.30173	7.97e-05
Lpcat2	1.30081	0.00842763
Rorc	1.30002	0.00014058
Fzd9	1.2986	6.92e-12
Abcc3	1.29786	0.0271541
B3gnt7	1.29724	0.0204601
Igsf1	1.29666	0.0250604
Rassf4	1.29567	4.64e-11
Col6a3	1.29442	1.1e-07
Pdgfra	1.29431	5.88e-06
Myo1d	1.29258	0.00085588
Kank1	1.29057	1.06e-06
Abca4	1.28456	0.046805
Zmynd15	1.28352	0.0285877
Dnaja4	1.28102	0.0107424
Col6a1	1.27778	9.6e-07
Tcf24	1.27607	0.0201892
Matn2	1.27477	0.0004491
Arhgef3	1.2731	0.0352126
Emp1	1.27259	1.37e-08
Serpinb2	1.27148	0.0146573
Mdga2	1.26756	9.81e-06
Met	1.26315	0.0328889
Cacna2d2	1.25876	4.89e-10
Cachd1	1.25863	6.06e-10
Prag1	1.25706	2.7e-11
5330431K02Rik	1.25693	0.0264482
Cav2	1.25515	4.77e-05
Lrrn1	1.25513	1.26e-10
Tbc1d2	1.2522	0.0427424
Tmc5	1.24917	0.0157419
4930578M01Rik	1.24853	0.00030338
Spaca6	1.24816	2.27e-06
Dlgap2	1.24578	0.0167782
Tpd52l1	1.24353	0.00594027
Kcnq1ot1	1.2397	0.00018191
Fam81a	1.23791	0.00057792
Socs2	1.23526	3.48e-11
Sec16b	1.2326	0.0451942
Rab11fip2	1.23033	1.29e-10
Ror1	1.22984	0.00201683
Lhfpl2	1.22741	2.95e-07
Ephb1	1.22597	8.64e-09
Il1rap	1.22559	0.00050095
Rhbdf2	1.22316	0.00321421
Zfp982	1.22221	0.0371002
Cpq	1.22162	0.0184406
Wdr78	1.2189	3.05e-05
Tmem26	1.21852	0.00222348
Cd109	1.21617	2.99e-07
Rasa4	1.21593	0.00823839
Kcnj5	1.21551	8.32e-05
Zfp990	1.21118	0.00204038
Ifnlr1	1.20693	0.0482146
C130021I20Rik	1.20693	0.0202679
Cds1	1.20429	0.0228709
Gm15832	1.20354	0.0496153
Flrt3	1.20341	4.64e-09
Ttc30b	1.20107	6.82e-05
Svep1	1.19844	0.0142496
Helz2	1.19833	0.00415792
Sp8	1.19774	2.13e-09
Vstm4	1.19681	0.00748409
Anpep	1.19536	0.00210401
Spsb1	1.19496	4.97e-05
Ahr	1.19378	0.00879422
Tdrp	1.19291	0.00013
Cilp	1.19079	0.028903
Itpr1	1.18466	1.6e-09
Col4a5	1.18386	6.93e-10
Tcf7	1.18313	2.92e-05
Aldoc	1.18165	5.16e-09
Tnfrsf12a	1.17967	0.00827623
Ccdc13	1.17771	0.0110165
Ttll3	1.17738	0.00112991
Dmd	1.17671	8.21e-08
Itga3	1.17647	0.00091639
Pyroxd2	1.17439	0.0490616
Nkd2	1.17408	6.78e-05
Gm36989	1.16761	0.0107721
Tmem88	1.15473	0.017488
Dnah7c	1.15027	0.0469823
Tril	1.14962	9.57e-06
Cbln4	1.14931	0.0052671
Nav2	1.14566	1.35e-05
Nrbp2	1.14141	1.59e-06
Gsap	1.1408	0.0115055
D030047H15Rik	1.13781	0.00548707
Acacb	1.13509	0.0299904
Fmo1	1.13486	0.00016107
Adamts6	1.13401	9.96e-07
Rapgefl1	1.13193	0.00087939
4930447C04Rik	1.13054	0.0260805
Rfx4	1.12769	1.54e-09
Cxcr4	1.12703	2.04e-08
Cep112	1.12589	4.83e-06
Nfix	1.12271	3.93e-08
Cyp46a1	1.12263	1.2e-06
Snai1	1.11524	0.0256088
Ccn4	1.11366	0.0179734
Fcgrt	1.11354	0.00037008
Minar2	1.10184	7.28e-06
Gm44758	1.0979	0.0261108
Lef1	1.09724	5.65e-09
Col23a1	1.09495	4.17e-05
9430053O09Rik	1.09025	0.0264722
Cped1	1.08949	0.00011642
Gm9347	1.08518	0.00102812
Hmcn1	1.08364	0.00050256
Dmrta2os	1.08264	4.02e-06
Mmp2	1.08205	0.00093724
Lifr	1.07997	2.74e-05
Itga8	1.07975	0.00522323
Dpyd	1.07928	0.0467026
Zfp185	1.07847	0.0462371
Hebp2	1.07795	0.0146371
Gm13212	1.07538	0.00675995
Cacna1e	1.07483	0.0004207
Col1a2	1.0746	2.56e-05
Spint2	1.0746	5.83e-08
Col1a1	1.07408	2.65e-06
Man1c1	1.07366	1.42e-05
Ext1	1.07334	2.11e-09
Large2	1.07124	0.0058177
Ctsh	1.06871	0.0459253
Kif6	1.0668	0.0499037
Rin2	1.06654	1.57e-05
6330537M06Rik	1.06228	0.0192422
Msx3	1.06158	0.0216089
Atp10d	1.06095	0.001327
Nfam1	1.05909	0.0189359
Rnd1	1.05729	0.00034017
H2-M5	1.05684	0.0368463
Prickle2	1.05591	0.00416943
Lama5	1.05504	3.82e-07
Itga2	1.05481	0.0149832
Maf	1.05447	0.00023365
Serpinf1	1.05343	0.00449686
Zbtb7b	1.05264	0.0378607
Klhl13	1.05234	1.15e-08
Ccdc74a	1.0513	0.022343
Tgfb2	1.0453	2.63e-07
Gm3764	1.04478	6.62e-07
Asb4	1.04377	0.0203634
Grtp1	1.04183	1.16e-07
Hopx	1.04073	0.00046152
Hpcal1	1.03987	1.59e-07
Cenpw	1.03974	1.34e-07
9430041J12Rik	1.03811	0.00257167
Phyhip	1.03539	0.0123814
Flrt2	1.03531	1.83e-08
Plekhh2	1.03369	0.00015113
Rora	1.03187	0.00172298
Ncam2	1.03159	0.00025151
Fam184b	1.03144	0.00047215
Eps8	1.03048	0.0016893
Cntn1	1.02981	0.0354295
Prex2	1.02963	2.88e-06
Col6a2	1.0294	3.37e-05
Lama2	1.02866	0.00013275
Tnfrsf19	1.02787	1.32e-08
Focad	1.02749	6.33e-08
Prickle3	1.02745	0.0396045
Znrf3	1.02617	1.86e-06
1110002J07Rik	1.02616	0.014965
4930520O04Rik	1.02513	0.0492566
Cfap74	1.02249	0.00841007
Lca5l	1.01942	0.0467026
Gm28151	1.0154	0.0496614
Robo3	1.01432	1.15e-06
Gm26981	1.01388	0.0433741
Sdk1	1.00662	0.00261243
Gsta4	1.0059	2.16e-06
Sgk1	1.00499	0.0005199
Firre	1.00403	4.77e-06
Slc8b1	1.00275	0.0169249
Nfic	1.00072	6.36e-08
Eln	0.999749	9.83e-06
Dcn	0.999531	1.04e-07
Nedd9	0.998077	1.6e-08
Parm1	0.997926	0.00087628
Stat6	0.993225	0.00922775
Slc5a3	0.990949	3.71e-07
Tekt2	0.990893	0.00348042
Scarf2	0.985919	0.0203807
Il17rd	0.983592	0.015438
Tmem108	0.982425	5.21e-06
Abca5	0.981007	3.89e-05
Hpgd	0.980305	0.0313417
Pidd1	0.97708	3.43e-07
Stra6	0.977068	0.0286105
Pih1d2	0.976599	0.0233395
Morn1	0.97646	0.0161324
Itga11	0.97155	0.00290066
Rab11fip1	0.9681	0.00373198
Gfra4	0.965071	0.0353608
Emx2os	0.964385	0.00015999
Arl4a	0.961842	6.2e-06
Wdr86	0.95857	0.044321
Kdelr3	0.957647	0.0108552
Gm48796	0.956776	0.00253323
Vcam1	0.956733	1.91e-08
Ndst4	0.956382	0.0184268
Bche	0.956303	0.0113608
Cldn11	0.955867	2.18e-05
Stx3	0.952355	0.00011158
Mtss1	0.951139	4.41e-08
B3gat2	0.949876	0.00519311
Cyp1b1	0.948749	0.00072105
Cwc22	0.942325	0.00233039
Thbs1	0.94197	0.00128213
Nfkbiz	0.940226	0.0336003
Btbd11	0.940211	0.00130604
Gm43481	0.938334	0.0376253
Crispld1	0.938213	0.00370347
Lrrk1	0.935564	0.006807
Gm13695	0.935562	0.0144944
S1pr3	0.934868	0.00598697
Fgd6	0.934078	4.06e-05
Frem2	0.932371	0.00099542
Wfdc2	0.931729	0.012332
Smad6	0.931509	6.23e-05
Gm13584	0.929982	0.0161518
Capn1	0.929924	0.0499699
Mbnl2	0.925819	9.07e-06
Fut9	0.925517	0.00056955
Lgr4	0.923244	0.00883042
Kcp	0.922384	0.0497624
Slc9a3r1	0.921628	5.92e-05
Mfap2	0.921263	4.68e-08
Vasn	0.917649	0.00441061
Dipk2a	0.917558	7.48e-08
Gm13694	0.917472	0.00209501
Pdzrn3	0.917378	4.99e-05
Ltbp4	0.916922	6.4e-08
Gm48062	0.91628	0.0104742
Itpkb	0.914309	2.7e-06
Gpc3	0.913185	0.00158441
Akap12	0.913135	1.74e-07
Gm13696	0.911284	0.0192066
Nfatc4	0.907328	4.41e-08
Cav1	0.907303	0.00012189
Rgs8	0.906452	0.00034484
Gm11266	0.905892	2.21e-05
Tmem150a	0.904426	0.0456925
Gm29695	0.902478	0.00373453
St3gal6	0.899185	0.0155302
Syt7	0.898974	1.09e-07
Cercam	0.897813	0.00017873
Mpped2	0.897144	2.3e-06
Gm13698	0.8962	0.0266906
Serinc5	0.895265	6.91e-06
Tmtc1	0.8924	0.0156693
Lamc3	0.889192	0.00043593
Smad7	0.888663	0.00024746
Aebp1	0.887228	0.0135183
Aqp11	0.88532	0.0393473
Cisd3	0.879438	0.0168887
Ifitm2	0.879044	7.12e-05
Arhgap28	0.878803	0.00929113
Wipf3	0.877978	0.0261576
Ccdc189	0.872312	0.0389936
Foxc1	0.870745	0.00035679
Fam167a	0.865328	1.08e-06
Pmepa1	0.853585	1.72e-06
Masp1	0.85237	1.33e-06
Mgst1	0.852263	0.0189359
Egln3	0.851898	0.00018969
Tagln2	0.849362	1.75e-05
Stom	0.849335	0.00278709
Pdlim5	0.848785	2.35e-05
Lpar6	0.848736	1.51e-05
Igf1	0.847752	0.0284512
Islr	0.845532	0.0229993
Mmp14	0.844927	2e-07
Dmrt3	0.844229	2.29e-07
H2-K1	0.843749	0.00051014
Zfp964	0.841965	0.0321722
Grk3	0.84131	0.019475
Abcb9	0.84096	0.00435196
Ifngr1	0.840777	0.00123923
Prickle1	0.839702	0.0157548
Ltbp1	0.839389	6.63e-05
Foxo1	0.83851	0.0002597
Pmp22	0.834947	0.0249609
Cep126	0.834474	0.00148654
Ccdc80	0.83244	0.0489975
Ifi30	0.831142	0.00549398
Rassf3	0.829368	0.0129989
Lekr1	0.829039	0.0283625
Ybx2	0.828971	0.00256162
Arhgap20	0.825066	0.00405296
Sh3bgrl2	0.824348	4.11e-05
Ddr2	0.82062	0.00635266
Gm7901	0.820163	0.0392635
Vwa5a	0.819775	0.00015214
Ociad2	0.818837	0.0222592
Tspoap1	0.818764	0.0005032
Fstl1	0.817402	2.77e-05
Cygb	0.817293	0.0172503
Whrn	0.811897	0.00060819
Erbb4	0.809659	0.018386
Ctsc	0.807747	0.00145229
Itih5	0.802547	0.0116787
Cgnl1	0.801573	0.00377526
Cers4	0.799938	1.75e-05
Ulk4	0.796404	0.00897937
Arhgef4	0.794755	0.0138473
Malat1	0.791825	0.00110506
Sorcs2	0.791226	0.0429326
Pcgf5	0.790739	1.55e-05
Lrrk2	0.789594	0.0192066
Hexb	0.784898	0.00848075
Cx3cl1	0.78203	0.0184168
Mpeg1	0.780129	0.0249775
Gja1	0.780049	1.57e-06
Ccdc157	0.779744	0.00043862
Cdh11	0.779133	4.04e-05
Zfp783	0.778617	0.0003304
Eya4	0.776119	0.00036526
Slc38a6	0.775927	0.018386
Plec	0.775911	2.08e-05
Pltp	0.775511	0.00626189
Sdk2	0.774363	0.0214569
Fkbp10	0.771765	0.00533386
Postn	0.771179	0.0268595
Podxl	0.770861	1.18e-06
Slc27a1	0.768975	0.00016783
Cd63	0.768202	4e-05
Rnf217	0.767891	7.97e-05
F13a1	0.767872	0.00195452
Frrs1	0.76706	0.00728684
Cdc14b	0.766312	0.00042949
Rhoc	0.764055	0.00024105
Ptar1	0.761889	0.00025236
Lum	0.759865	0.00018996
Wfs1	0.758377	0.00865909
Plppr1	0.755912	2.58e-05
Bach2	0.753788	0.00078353
Fndc3b	0.753036	0.00011733
Dock9	0.750578	0.00270662
Lrrc8c	0.74812	0.0006021
Adamts9	0.747187	0.00416943
Inha	0.745766	0.0484878
Nr3c1	0.745361	0.00522323
Nbeal2	0.744787	0.0368895
Rragd	0.743682	5.67e-06
Gm13697	0.743099	0.0307252
Fam227a	0.742978	0.0193023
Ccdc96	0.741733	0.0351614
Ypel4	0.73939	0.0486294
Bambi	0.738351	0.0324832
Slitrk2	0.737271	0.00643445
P3h3	0.737252	0.00026863
Gm26917	0.735636	0.00798711
Echdc2	0.734668	0.00799021
Abca9	0.734527	0.00823701
Atp1b2	0.733728	0.00071409
Npl	0.733244	0.0194564
Tenm2	0.730463	0.00246597
Cd9	0.730398	0.000714
Atg16l2	0.729545	0.0393514
Il17ra	0.728875	0.00686593
Col5a2	0.728564	0.00037448
Tcn2	0.727971	0.00817017
Tspan5	0.727826	4.52e-06
Klhdc8b	0.724708	0.00205564
Glb1l	0.723932	0.0429326
Mdfic	0.722419	0.00542007
Ly6h	0.722387	0.0036294
Emilin1	0.722361	0.0118079
Rab36	0.721975	0.0275839
Palmd	0.721216	0.0386238
Jag2	0.718789	0.00854408
Slc16a6	0.718664	0.0243228
Selenop	0.716363	0.00032585
Lhx9	0.715162	7.42e-06
Ptpn14	0.714312	0.0470121
Tram2	0.710589	0.0102999
Igfbp2	0.707082	0.00034492
Tctn2	0.703573	0.00033788
Peg3	0.699171	1.86e-05
Rbms1	0.698852	0.00640066
Pcdh7	0.695746	0.00294826
Tns2	0.692467	0.0438293
Crtap	0.691489	0.00339917
Cd248	0.690179	0.0121451
Igsf9b	0.690117	0.00017373
Csf2ra	0.689132	0.0228209
Tenm4	0.686806	0.0004207
Fat3	0.685676	0.00092577
Synm	0.685656	0.0380279
Bhlhe40	0.68134	0.00382546
Oaf	0.680678	0.00341952
Zbtb20	0.680228	0.00748409
Cacna1c	0.679153	0.0146872
Fzd6	0.67854	0.00933664
Kcnip1	0.676545	0.0299904
Slc38a3	0.675783	0.0196059
Dab2	0.674289	0.0010863
Mdga1	0.673026	6.78e-05
Mrc1	0.672632	0.00843771
Slc15a2	0.67211	0.0155302
Gabra2	0.671283	0.00400997
Abca1	0.670113	0.0010372
Emx2	0.668908	2.35e-05
Galnt14	0.667937	0.0100605
Hspg2	0.667022	3.21e-05
Galnt4	0.666855	0.0286294
Col26a1	0.665553	0.0297393
Pbxip1	0.664552	0.00209501
Etv5	0.662648	0.00738971
Tmem161b	0.662361	0.00062105
Cd1d1	0.662122	0.00441214
Gpt	0.655891	0.016167
Jmjd1c	0.655503	0.00046463
Gm21887	0.652482	0.0139567
Amot	0.652147	0.00011004
Appl2	0.650866	0.00046327
Fam234a	0.650777	0.00423981
Tctn1	0.650526	0.0106519
Csf1r	0.64988	0.00900079
Arhgap29	0.64584	0.00093724
Serpinh1	0.645815	0.00080594
Scn3a	0.645167	0.00897873
Adamts7	0.639793	0.00108074
Gm47283	0.639677	0.0252016
Rasl11b	0.636483	0.0120405
Pgpep1	0.636423	0.00028425
Zdhhc1	0.635587	0.00223028
Hhipl1	0.635489	0.0064891
Tcf4	0.634931	0.00838916
Eno2	0.63467	0.0306154
Ttyh2	0.632142	0.00405377
Tdrd7	0.631959	0.0279078
Dtx4	0.631856	5.64e-05
D16Ertd472e	0.630835	0.00933664
Car14	0.629865	0.0003444
Tmem158	0.629444	0.0488034
St6galnac3	0.626606	0.00166559
Galnt7	0.626155	0.00028988
Pde5a	0.62303	0.00046828
Chst2	0.62135	0.00015644
Pdgfrb	0.621292	0.00460287
Nova1	0.620069	0.00015377
Slc2a3	0.61852	0.00354665
Spata6	0.618453	0.023028
Itm2c	0.618443	0.00409453
Jam3	0.61824	9.18e-05
Fkbp14	0.617763	0.0137153
Camk2d	0.616225	0.0123357
Angptl2	0.616041	0.00114907
Unc5b	0.614738	0.00412323
Maml2	0.613996	0.00259692
Cuedc1	0.612588	0.00014546
Slc35f5	0.611533	0.00710531
Igfbpl1	0.610707	0.00029202
Clk1	0.610627	0.0157419
Dach1	0.610216	0.00053406
Creb3l2	0.609841	0.0262841
Tep1	0.60973	0.0438293
Emb	0.609722	0.00604361
Epb41l4a	0.608126	0.0266606
Klhl21	0.603613	0.0486294
Nckap5	0.603601	0.00253323
Notch2	0.602228	0.00170197
Cyp4f16	0.601194	0.00821578
Tpcn1	0.598908	0.00035161
Pcdh17	0.597918	0.00462943
Sh3bp4	0.597848	0.00061275
Trim9	0.597843	0.0366502
Mdk	0.596519	0.00347182
Adgrl3	0.595691	0.0121988
Stk36	0.593126	0.00112817
Slc27a3	0.589731	0.0341521
Myb	0.589049	0.0146501
Srgap3	0.587322	0.00073311
Ebf3	0.587217	0.00438355
Ppic	0.586796	0.00183009
Antxr1	0.582787	0.0012827
Thbs3	0.58204	0.00464792
Lipa	0.580088	0.0340394
Rdh10	0.574756	0.0259505
Zfp36l1	0.574174	0.00040065
Armcx6	0.572857	0.0266035
Wdr35	0.571702	0.00036411
Mad2l2	0.571693	0.00202228
Kansl1l	0.571651	0.0409279
Khdrbs2	0.571413	0.0162907
Col18a1	0.571352	0.00046152
Rnf182	0.57116	0.00768078
St5	0.571097	0.0178147
Pald1	0.570958	0.0145029
Leng8	0.57072	0.0354295
Jcad	0.570072	0.0266606
Epop	0.569299	0.00061275
Kdr	0.567989	0.00150449
Cd151	0.567196	0.00431318
Atxn7	0.566711	0.00571742
Pnisr	0.563801	0.00946596
Bgn	0.561902	0.00852949
Tsku	0.561418	0.0352363
Slc22a17	0.560794	0.00364368
E130114P18Rik	0.5581	0.00301178
Fam210b	0.555537	0.0011847
Mov10	0.553859	0.0222006
Pdk1	0.55296	0.00206345
Ppp4r1l-ps	0.552708	0.0154304
Insyn1	0.552514	0.00119868
Myo1e	0.551815	0.0343158
Rhbdl3	0.55038	0.0024042
Hip1r	0.549905	0.00085872
Rfx2	0.549851	0.0239699
Hes1	0.549256	0.00072663
Cttnbp2	0.547425	0.0464123
Dmrta2	0.54714	0.0006716
Zfp521	0.546892	0.00071409
Sdc2	0.545546	0.0137299
Armcx1	0.544847	0.00304629
Ucp2	0.544407	0.0208919
Nfat5	0.544348	0.0130269
Atp1a2	0.544118	0.00555144
Hs2st1	0.54305	0.00104383
Apoe	0.541214	0.0377736
Svil	0.541021	0.00242671
Adamts10	0.540529	0.00666495
Lpar4	0.538789	0.0301485
Itm2b	0.538439	0.00071409
Ttyh1	0.537534	0.00144646
Mir17hg	0.53611	0.0203444
Hdac11	0.534904	0.0265713
Adgrb2	0.534035	0.00099845
Lamb1	0.531841	0.00141375
Laptm4b	0.530903	0.00154332
Hddc2	0.530457	0.00728698
Lamc1	0.529694	0.00097086
Dennd1a	0.526961	0.00120974
Nid1	0.526367	0.00416943
Rev3l	0.525182	0.0315117
Pdlim7	0.524505	0.00149638
Paqr8	0.522585	0.0204804
Ror2	0.522395	0.00255099
Tead3	0.521959	0.0304521
Itga5	0.521264	0.00702284
Fezf2	0.517821	0.0023525
Eml5	0.515017	0.0132278
Guf1	0.513834	0.00770499
Ttc14	0.512877	0.0242699
Crb2	0.512504	0.00178321
Nphp3	0.509767	0.0389524
AU020206	0.509502	0.00879422
Tulp3	0.509285	0.00671253
Slc4a2	0.507837	0.00702366
Col3a1	0.506042	0.0334409
Tom1l1	0.50456	0.00823701
Nfe2l2	0.504294	0.0262841
Fn1	0.496625	0.00862615
Smarca1	0.494776	0.00515463
Nid2	0.494599	0.00407348
Vegfa	0.491301	0.00510337
Isyna1	0.490232	0.00765595
Zfp423	0.489457	0.00233864
Rcn3	0.489014	0.0092245
Fzd1	0.488889	0.00378793
Abhd2	0.488096	0.0099968
Pdgfc	0.48764	0.0343248
Kremen1	0.487341	0.0123772
Pwwp3b	0.48631	0.0466637
Gpx8	0.483949	0.0151732
Cd2ap	0.480189	0.0231955
Plod2	0.48003	0.00755214
Plin2	0.479287	0.0278238
Zdbf2	0.478302	0.040003
Ogt	0.474509	0.036818
Slc4a3	0.472841	0.0348417
Ppp1r1a	0.470974	0.00712352
Nedd1	0.467372	0.00572063
Vcan	0.467325	0.00855022
Ppp1r9a	0.467321	0.0146872
Tead1	0.467053	0.00878232
Ring1	0.466148	0.0377227
Eef2k	0.465747	0.0202745
Laptm4a	0.465579	0.00589
Cpt1a	0.46227	0.0155966
Edil3	0.462246	0.0107155
Pon2	0.461838	0.0342439
Mfge8	0.461505	0.0204007
Pknox2	0.461169	0.0347991
Dnmbp	0.459661	0.0138724
Slc1a4	0.45947	0.00510337
Ctsl	0.458712	0.0180945
Bnip3	0.45831	0.0277532
Scmh1	0.456757	0.0123443
Lamp2	0.455079	0.00602556
Wwc1	0.454972	0.0052577
Scube3	0.45243	0.0446922
Bcl2l11	0.4511	0.0325351
Nhlh2	0.449681	0.00806084
Fbn1	0.449665	0.0243388
Igdcc4	0.449443	0.0194937
Pcgf2	0.44939	0.00993067
Epb41l3	0.448916	0.00917066
Kbtbd11	0.443322	0.025575
Mtcl1	0.443293	0.0189272
Lgmn	0.436072	0.0244091
Zfp536	0.432483	0.0209302
Glt8d1	0.431288	0.0262696
Cep170b	0.430251	0.0158192
Slc39a10	0.429513	0.00931781
Cdv3	0.428487	0.018101
Pml	0.427944	0.0451023
Luc7l3	0.423999	0.0456354
Emc2	0.423869	0.0275537
Timp2	0.419403	0.0119327
Spg20	0.409857	0.0158072
Prr7	0.405579	0.0464123
P4ha1	0.40418	0.0259999
Tob1	0.399697	0.0293832
Mat2b	0.398578	0.0197361
Csad	0.396653	0.0488862
Ift74	0.394807	0.0361989
Tfrc	0.394779	0.0406413
Khdc4	0.391541	0.0468083
Lman1	0.391225	0.0282437
Otx1	0.390014	0.0415652
Gas5	0.388704	0.0413984
Igsf9	0.387096	0.0336003
Cald1	0.385342	0.0488862
Tns3	0.384811	0.0473
Ddr1	0.384221	0.0376685
Rrbp1	0.378719	0.0354373
Smarcd3	0.374368	0.0330392
Wnt7b	0.373016	0.045697
Mrc2	0.371341	0.0427715
Slc37a3	0.354335	0.0488862
Cntfr	-0.358678	0.0471556
Fam171a2	-0.361625	0.0486294
Cdt1	-0.361694	0.0488862
Spc24	-0.36177	0.0496614
Gabarapl2	-0.361935	0.0473836
Orc6	-0.3629	0.0416091
Zswim4	-0.365253	0.0412373
Boc	-0.365277	0.0499242
Plk1	-0.365502	0.0464513
Dlgap5	-0.365761	0.0456109
Enc1	-0.366696	0.0483761
Tmem65	-0.368353	0.0393514
Mapk8	-0.368848	0.0353767
Map4	-0.369686	0.0392827
2700081O15Rik	-0.370128	0.0495531
Nup50	-0.370248	0.0455549
Tubg1	-0.370845	0.0394962
Tcaf1	-0.371504	0.0414217
Ankrd13a	-0.371517	0.0427081
Ogdh	-0.37157	0.036818
1110051M20Rik	-0.371704	0.0456754
Mmd	-0.372948	0.0459839
Gmnn	-0.373717	0.0381349
Dync1i2	-0.373897	0.0383832
Mknk2	-0.376374	0.0299904
Sox12	-0.376683	0.0382332
Tmcc2	-0.377536	0.0445334
Cdc45	-0.378101	0.0350668
Jade1	-0.378365	0.0477548
Pdhb	-0.378439	0.0385079
Klhl7	-0.378545	0.0356874
Dpysl5	-0.378841	0.0343158
Oxct1	-0.379218	0.0340394
Chmp7	-0.379446	0.0324522
Ccnf	-0.379742	0.0460139
Stip1	-0.379747	0.0482105
Rab6b	-0.380311	0.0320093
H1f0	-0.380445	0.0451795
Mpst	-0.380591	0.0488034
Dync1li1	-0.381088	0.0274922
Nbr1	-0.381184	0.0301135
Prps1	-0.381684	0.0339032
Csnk1e	-0.382132	0.036286
Gnaq	-0.383116	0.0298775
Mex3b	-0.383334	0.0392245
Gdpd1	-0.383359	0.0300533
Ppp3ca	-0.384539	0.0286554
Lsm14b	-0.385127	0.0284556
Ppp1r9b	-0.385547	0.0352574
Mfng	-0.385743	0.0325558
Arpc5	-0.385782	0.0358013
Sars	-0.386372	0.0373016
Cyb5r3	-0.386802	0.0455466
Mcm5	-0.387341	0.0457963
Trabd	-0.38757	0.0334084
Gm35040	-0.388086	0.0421169
Irgq	-0.389094	0.0251008
Atp6v1h	-0.389679	0.0253233
Rapgef1	-0.389857	0.0254632
Ehmt2	-0.390296	0.0288724
Nop53	-0.390834	0.0346343
4833439L19Rik	-0.391045	0.0229152
Atp6v1e1	-0.391256	0.0360157
Kdm2b	-0.391264	0.0246417
Cdca8	-0.393235	0.025575
Cisd1	-0.39324	0.039638
Mcm10	-0.395039	0.0253988
Ubc	-0.395412	0.0472334
Pold1	-0.395794	0.0222592
Fdft1	-0.395808	0.0228624
Efs	-0.396721	0.0211244
Ywhag	-0.397079	0.0288724
Foxm1	-0.397134	0.0269048
Lasp1	-0.39791	0.0376253
Large1	-0.397928	0.0352486
Ptgfrn	-0.398462	0.0272796
E2f2	-0.398721	0.0393514
Iqgap2	-0.398925	0.0315788
Mdc1	-0.399356	0.0313585
Spag9	-0.399706	0.0379567
Ddx19a	-0.399723	0.0261576
Poc5	-0.399756	0.0472334
Mcm4	-0.399968	0.0321722
Dda1	-0.400462	0.0277458
Kctd15	-0.400539	0.0175981
Kifap3	-0.401039	0.020007
Tnrc6c	-0.40135	0.044915
Birc5	-0.401575	0.0185454
2022-09-06	-0.401779	0.0315117
Smarcd1	-0.402188	0.0199482
Gpsm2	-0.402346	0.0190764
Tom1l2	-0.402653	0.0309758
Akt3	-0.403514	0.0282921
Srebf2	-0.403814	0.0222006
Trim8	-0.403949	0.0191128
Ska2	-0.404236	0.0368284
H1f10	-0.404402	0.021432
Strn4	-0.404458	0.0163008
Cipc	-0.40492	0.0204928
Fignl1	-0.407018	0.0192066
Mindy1	-0.40773	0.0323866
Ostm1	-0.408011	0.0495531
Tipin	-0.408288	0.0142111
Prc1	-0.408308	0.0337519
Hmgcr	-0.408484	0.0213102
Plpp3	-0.409576	0.0231006
Cdc42se1	-0.409694	0.0150721
Hdgfl3	-0.409942	0.0170785
Tspyl1	-0.410004	0.0182728
Sfrp2	-0.410192	0.0394962
Wbp2	-0.411209	0.014303
Nbea	-0.411392	0.0386985
Mtch1	-0.411812	0.0377617
Rpl13a	-0.411845	0.0230267
Zmynd8	-0.412029	0.0156693
Akirin2	-0.412069	0.0165003
Klhl2	-0.41211	0.0337895
Rnf157	-0.4122	0.0262306
Triobp	-0.412951	0.0184066
Mcm3	-0.412975	0.0269519
Opa3	-0.413268	0.0224466
Arhgap11a	-0.413429	0.0402348
Idh1	-0.414109	0.0171337
Igsf3	-0.414995	0.0375949
Prkar1a	-0.415459	0.0245717
Rgs12	-0.415752	0.0131924
Dusp16	-0.416046	0.032713
Tsen34	-0.41671	0.0306231
Pfkm	-0.416892	0.0151541
Id2	-0.417131	0.0354295
Atat1	-0.417409	0.0183993
Nub1	-0.417919	0.0302653
Mycl	-0.418063	0.022263
Rfc4	-0.418301	0.0171858
Gm4737	-0.418465	0.0313922
Mcm2	-0.420228	0.0190072
Cux1	-0.421867	0.0176155
Gm7336	-0.422109	0.0467026
Elavl4	-0.423025	0.0370373
Nudt3	-0.423559	0.0184066
Atp6v0d1	-0.424154	0.0282581
Afap1	-0.425068	0.027565
Dlgap4	-0.425768	0.0107424
E2f8	-0.425911	0.0456754
Ralbp1	-0.427017	0.0107254
Pgm2l1	-0.427889	0.030068
Cask	-0.428396	0.0119108
Stard3nl	-0.429021	0.0243881
Rangap1	-0.430056	0.0203444
Arl15	-0.430712	0.0332036
Gpd2	-0.430901	0.0204928
Ahcy	-0.431303	0.0320271
Inpp5f	-0.432188	0.0103604
Foxn3	-0.432367	0.0230076
Klc1	-0.433271	0.0142558
Nxph4	-0.43385	0.028707
Med16	-0.434345	0.0152312
Kazn	-0.434972	0.0185232
Cyb5r4	-0.435113	0.00923116
Cdca5	-0.43528	0.0126561
Fat4	-0.43541	0.0436389
Gm9855	-0.435509	0.0253233
Cox7a2l	-0.436233	0.0166687
Timeless	-0.437169	0.00862615
Riok3	-0.43821	0.00876537
Map7d1	-0.43838	0.00933664
Rgs3	-0.438588	0.0162764
Heatr5b	-0.439647	0.0400392
Lig1	-0.439962	0.0119108
Cacng7	-0.441164	0.00857858
Pam	-0.441595	0.0176061
Morn4	-0.442622	0.0251555
Oat	-0.443113	0.00834456
Zdhhc2	-0.443131	0.0192066
Arhgap21	-0.444057	0.0231337
Lpl	-0.444094	0.032598
Lancl2	-0.444298	0.0099968
Dut	-0.444661	0.01169
Arl6ip6	-0.444774	0.00846973
Kdm4b	-0.444865	0.00695718
Rcan1	-0.445035	0.0219922
Prune1	-0.445659	0.0211028
Spc25	-0.446824	0.00689323
Tbc1d16	-0.446967	0.00767787
Aurkb	-0.447405	0.0087187
Tubb4a	-0.447894	0.0427424
Vamp2	-0.448715	0.0145678
Hk1	-0.448726	0.0151203
Asb1	-0.44887	0.0274153
Rcor2	-0.449784	0.00785057
Ptpn1	-0.450699	0.0056675
Dpysl3	-0.451429	0.0149832
Calm3	-0.451761	0.0236288
Astn1	-0.452345	0.0145029
Fxyd6	-0.45376	0.0266606
Sestd1	-0.454459	0.00785084
Cpe	-0.455022	0.012005
Gramd4	-0.455088	0.00528518
Marcks	-0.456583	0.0189359
Ift27	-0.456793	0.032713
Msn	-0.459115	0.00834456
Sbk1	-0.459995	0.00797201
Samd14	-0.460181	0.0053928
Ccni	-0.460352	0.00848075
Atp8a1	-0.462289	0.0206662
Cdc25b	-0.462482	0.00475686
Iglon5	-0.462565	0.0152188
Ids	-0.464125	0.0109769
Mpnd	-0.464723	0.00886601
Foxp1	-0.466231	0.0107971
Zc4h2	-0.466319	0.0103029
Slc22a23	-0.466424	0.0057138
Clasp2	-0.467046	0.00677728
Pitpnc1	-0.467859	0.00694873
Trim46	-0.468098	0.0436873
Pcx	-0.468351	0.0317348
Cdc25c	-0.468719	0.00514637
Samd10	-0.46974	0.0213102
Ctif	-0.470467	0.00728077
Palm	-0.470519	0.00499319
St8sia4	-0.472695	0.0299904
Tcf19	-0.47426	0.00956334
5031439G07Rik	-0.475041	0.00468776
Rhobtb3	-0.475044	0.00640066
Pim3	-0.475151	0.0125582
Efr3b	-0.475633	0.00553559
Ndrg3	-0.476056	0.0064891
Baz2b	-0.476778	0.0313585
Fam107b	-0.476897	0.00486912
Net1	-0.477127	0.00825597
Ska1	-0.477789	0.013844
Plppr2	-0.47828	0.0149234
Rnf19b	-0.478575	0.0225792
Ncoa2	-0.478799	0.0109795
Gm12715	-0.479783	0.00879422
Phf8	-0.481642	0.00717481
Madd	-0.482655	0.00577513
Gpsm1	-0.484082	0.00443957
Narf	-0.484584	0.00270662
Dlg4	-0.484679	0.00560472
Cpped1	-0.485422	0.0396814
Actg1	-0.487248	0.0100891
Vps45	-0.487275	0.0375524
Celf2	-0.487536	0.0136273
Dok4	-0.487726	0.0365461
Chfr	-0.488616	0.00226686
Sel1l3	-0.48876	0.00917658
2810025M15Rik	-0.48974	0.00409699
Gpd1l	-0.490438	0.017506
Mmd2	-0.491054	0.0150721
Soga3	-0.492357	0.00331507
Tacc1	-0.492368	0.00533238
Ube2s	-0.496888	0.00451137
1500004A13Rik	-0.496954	0.0116966
Cog1	-0.499067	0.00360466
Pmvk	-0.499413	0.0266286
Eef1e1	-0.499827	0.00631887
Slc25a25	-0.500126	0.0102544
Notch1	-0.501323	0.00601117
Zbtb18	-0.50147	0.0179721
Dusp4	-0.503433	0.00164052
Cyth1	-0.503453	0.0394232
Abracl	-0.503912	0.00412265
Plekho1	-0.504	0.00203754
Slc1a3	-0.50556	0.0017841
Cmip	-0.505569	0.00159287
Rhob	-0.506193	0.00838916
Insig1	-0.507441	0.00171601
Rexo2	-0.507635	0.00211132
D6Wsu163e	-0.508179	0.0245953
Mpp2	-0.508585	0.00441593
Gm13509	-0.50875	0.00263658
Pimreg	-0.508804	0.00171109
Pax6	-0.508989	0.00648334
Rxra	-0.509887	0.00435196
Gabbr1	-0.510039	0.0040524
Meis3	-0.511494	0.0234211
Atg3	-0.511811	0.0113873
Usp49	-0.511819	0.00598088
Pclaf	-0.512068	0.00183805
Pbk	-0.513158	0.00131945
Rassf2	-0.513346	0.00258822
Slco5a1	-0.513719	0.00798664
Nsg1	-0.513853	0.00405322
Prkag2	-0.514348	0.00377733
Ubqln2	-0.514693	0.00222247
Tmem151b	-0.515704	0.00340421
Traf4	-0.517609	0.00223372
Trp53i11	-0.517823	0.00202492
Ttc28	-0.518591	0.00632225
Eid1	-0.518882	0.00679392
Trp53inp2	-0.520129	0.00130758
Spsb4	-0.520562	0.00429958
Myo10	-0.5223	0.00154332
Fez1	-0.523225	0.0013863
Dpysl2	-0.523764	0.00284139
Cadm4	-0.524226	0.00178684
Dbi	-0.524642	0.00235649
Gm8430	-0.524684	0.0340394
Celsr1	-0.525483	0.0143551
4930402H24Rik	-0.525799	0.0013863
Ube2c	-0.526635	0.00130427
Vash2	-0.527226	0.00108378
Rrm2	-0.52779	0.00333422
Apbb1	-0.528292	0.0017013
Elovl6	-0.529872	0.00573073
Rnf227	-0.53045	0.0184406
Sema3a	-0.532638	0.0296259
Jakmip2	-0.533053	0.00419125
Tmod2	-0.537604	0.00203754
Depdc1b	-0.53762	0.00778901
Bhlhe22	-0.538022	0.00785084
Sncaip	-0.538235	0.00542201
Hectd4	-0.538812	0.00408013
Pbx2	-0.538916	0.00072231
Tigar	-0.539611	0.0274153
Elovl2	-0.541305	0.00180453
Mvk	-0.54135	0.00389909
Pkia	-0.541659	0.00070419
Atp6v0e2	-0.542215	0.00626276
H2bc21	-0.542444	0.00823649
Ntrk2	-0.544362	0.00123417
Itpk1	-0.545206	0.0030651
Gadd45gip1	-0.545513	0.0148974
Ss18l1	-0.545725	0.00395551
Fgfr3	-0.547525	0.00856028
Sult4a1	-0.54755	0.00971715
Ccng2	-0.550322	0.00061526
Pcbp4	-0.551945	0.00099928
Gm11223	-0.553362	0.00392344
Gpc4	-0.554718	0.00138785
Coro2b	-0.555815	0.00080783
Hectd3	-0.556593	0.00244866
Tubb2a	-0.556719	0.0010372
Stmn1	-0.556913	0.00175896
Sox2ot	-0.557318	0.0282145
Sh3bp5	-0.559928	0.00763239
Acvr2a	-0.560475	0.0019839
Arhgap19	-0.561165	0.00070419
Gdi1	-0.56147	0.00062797
Plcxd2	-0.562362	0.0121451
Zswim6	-0.562678	0.00332395
Gm8399	-0.564302	0.00365598
Asrgl1	-0.565356	0.00114907
Nectin1	-0.5654	0.00239782
Bcat1	-0.567671	0.0006904
Nuak1	-0.571916	0.00048786
Shf	-0.572303	0.0217623
Mcf2l	-0.572381	0.00099577
Spryd7	-0.575287	0.0192066
Pdcd4	-0.575927	0.00172591
Pmm1	-0.576103	0.00360716
Rtkn2	-0.576373	0.0143655
Uchl1	-0.57778	0.00087078
Acap3	-0.577849	0.0017013
Scg5	-0.577892	0.010348
Atp9a	-0.580978	0.00050095
4931428F04Rik	-0.581069	0.00852949
Kif1b	-0.582648	0.00110206
Kidins220	-0.5828	0.00029314
Rnf165	-0.584442	0.00029973
Cyth2	-0.585017	0.00077655
Tmem131l	-0.58613	0.00059342
Synrg	-0.586254	0.0003444
Smim13	-0.586658	0.00142565
Tmem229b	-0.58761	0.00640066
Efhd2	-0.588447	0.00030699
Lzts1	-0.588605	0.00046315
Rab3d	-0.590406	0.0122151
Asphd2	-0.591804	0.00117729
Evi5l	-0.591924	0.00432514
Shisa4	-0.592434	0.0226926
Cerk	-0.594896	0.00072663
Fzd2	-0.594971	0.00017792
Dleu2	-0.595432	0.0230371
Trim13	-0.59769	0.0341216
Dffa	-0.598488	0.00331216
Atl1	-0.598994	0.00854408
Mir670hg	-0.600442	0.0351893
Ank3	-0.601017	0.00061941
Mturn	-0.602037	0.00039112
Rprm	-0.603053	0.00028845
Me1	-0.606193	0.0375933
Amph	-0.606866	0.0173113
Erc2	-0.607679	0.0184303
Wsb2	-0.608137	0.00021161
Neurog2	-0.608187	0.00072571
Fam172a	-0.608638	0.00011676
Gmip	-0.609988	0.00956056
Arl8a	-0.610008	0.00056071
Nrxn1	-0.611607	0.0231337
Stx1b	-0.61438	0.00149747
Nkain1	-0.615778	0.00013392
Pawr	-0.616026	0.00679392
Lrrc1	-0.617382	0.00018336
Sema6c	-0.61772	0.00096048
Rab8b	-0.619806	0.00058542
Zhx2	-0.620808	0.00134017
Slc25a5	-0.620999	0.00019074
Pxylp1	-0.621595	0.0004491
Ncapd2	-0.621744	0.00015029
Fgfr2	-0.621761	0.00024387
Necab2	-0.623918	0.017595
Rusc1	-0.62754	0.0454892
Add2	-0.62795	6.78e-05
Pja1	-0.629995	8.29e-05
Mms22l	-0.630154	0.00029072
Klf12	-0.632373	0.0118707
Rtl8b	-0.633144	0.00092254
Hmga1	-0.633885	0.00013392
Map1a	-0.634121	0.00014058
Rtl8a	-0.634266	0.00120974
Snap91	-0.634268	0.0018981
Cacna1h	-0.635592	0.00502023
Rufy3	-0.638495	7.47e-05
Taok3	-0.640467	0.0119108
Slco3a1	-0.641661	0.0376253
Tuba1a	-0.641901	0.00089531
Tubb2b	-0.642876	0.00049231
Wscd1	-0.644336	4.08e-05
Xrcc2	-0.645429	0.00068734
Atp2b2	-0.64758	0.0153899
Fam110b	-0.649078	0.00466005
Pdp1	-0.649698	0.00087445
Zswim5	-0.650686	4.88e-05
Podxl2	-0.651225	0.00033793
Nedd4l	-0.654082	0.0001037
Flnb	-0.656443	0.00016979
Nova2	-0.657973	4.81e-05
Rbfox2	-0.658095	3.18e-05
Nbdy	-0.66013	0.00851664
Mgat5	-0.660132	0.00019296
Cd47	-0.660372	0.00024857
E2f1	-0.661316	4.82e-05
Dact1	-0.663219	0.0134612
5930403N24Rik	-0.663375	0.018386
Fam234b	-0.663927	7.11e-05
Plcb1	-0.665185	0.0215152
9330159F19Rik	-0.668017	0.00080075
Taf13	-0.668914	0.00014861
Cdkn2c	-0.66918	0.00024949
Gfod1	-0.669924	0.019928
Ppp1r14a	-0.670214	0.0321897
Clip2	-0.670986	9.13e-05
Ccsap	-0.671521	0.00441593
Celf5	-0.67316	0.00052127
Chn1	-0.675377	3.59e-05
Slc1a2	-0.676481	0.00398127
Adam23	-0.677122	0.0271317
Nfil3	-0.678141	0.0306231
Sema7a	-0.678466	0.00971715
Mapk8ip2	-0.679554	2.69e-05
Magee1	-0.679738	5.1e-05
Parp6	-0.680848	3.62e-05
Nes	-0.68106	8.16e-05
Prkcz	-0.681916	0.00421322
Vat1	-0.68257	2.03e-05
Anks1b	-0.684338	0.0340394
Epb41l1	-0.684726	0.0002008
Ubl3	-0.684751	2.87e-05
Aff2	-0.685099	0.00974461
Syngr3	-0.685773	0.0424564
Maneal	-0.68708	0.00318868
Stx7	-0.688293	4e-05
Sord	-0.689688	0.00112991
Nell2	-0.693697	4.08e-05
Igsf8	-0.694337	1.71e-05
Sarm1	-0.696366	0.00025559
Rps27a-ps2	-0.697004	0.00013088
Chst3	-0.698291	0.00094191
Vash1	-0.699388	3.44e-05
Mgat5b	-0.700689	2.65e-05
Eif1b	-0.702686	9.45e-06
Cacnb1	-0.704427	0.00128188
Sox1	-0.70476	2.79e-05
Unc13a	-0.70499	0.00093424
Klhl8	-0.706156	0.00356098
Khdrbs3	-0.706887	1.36e-05
Adgrb3	-0.707287	0.00862615
Gm5113	-0.707664	0.0155601
Gadd45g	-0.709364	2.77e-05
Castor2	-0.709737	3.14e-05
Cbfa2t2	-0.710685	3.16e-05
Myo6	-0.712589	0.00055724
Nlgn2	-0.713931	1.57e-05
Ppp2r5b	-0.714544	0.00011206
Rims2	-0.714793	0.00046211
Xpr1	-0.716138	1.52e-05
Pop4	-0.716773	0.00180073
Gfra1	-0.717092	0.0376138
Pou2f1	-0.717244	0.00072259
Rab33a	-0.717697	0.0157346
Etv1	-0.717778	0.00476062
Dusp1	-0.720023	0.00108378
Kif26b	-0.721034	0.00116888
Ccdc28b	-0.723009	0.0136273
Gse1	-0.725082	0.0001213
Olfm1	-0.726129	5.53e-06
Hmga1b	-0.726639	0.00031891
1700025G04Rik	-0.72904	5.59e-06
Zeb2	-0.729249	0.0002383
Kctd13	-0.733897	0.00076857
Pdxp	-0.734953	0.0004117
D430019H16Rik	-0.738673	4.96e-06
Bdh1	-0.739494	1.94e-05
Gm2574	-0.739668	0.00182951
2610316D01Rik	-0.740465	0.0306063
Coro1a	-0.742134	0.00025563
Dbndd1	-0.743212	0.00557977
Creb5	-0.743605	0.00135383
Etl4	-0.744292	0.00126368
Sox4	-0.744372	1.21e-05
Fgfbp3	-0.746897	0.00027775
Mxd1	-0.751097	0.00028115
Nrxn2	-0.751318	7.48e-05
Angpt1	-0.756169	0.014965
Gprc5b	-0.756234	1.29e-05
Fbxl16	-0.756948	0.00010752
Serp2	-0.757746	0.0368878
Lrp11	-0.758257	0.0008699
Rnaseh2b	-0.75827	3.8e-06
Numbl	-0.758549	6.09e-06
Kcnk10	-0.75903	0.00010162
Ppfia3	-0.759072	0.00027237
Ntm	-0.762098	0.00995909
Zfp697	-0.76211	0.00166513
Fam219a	-0.762406	0.00031815
Brsk1	-0.762513	9.58e-06
Reep1	-0.762865	4.89e-06
Lima1	-0.763144	4.95e-06
Rasgrp1	-0.763339	0.018386
Bahcc1	-0.763511	6.59e-06
Sorbs2	-0.763779	4.88e-05
Gpc1	-0.763801	5.35e-06
Znrf2	-0.766162	7.48e-06
Rtn2	-0.766797	1.32e-05
Plekha6	-0.767239	0.00989591
Necab3	-0.768164	0.0103441
Glra2	-0.771609	0.0451023
Fam53b	-0.771935	1.22e-05
Tox3	-0.773105	1.06e-05
Prkar2b	-0.774864	1.39e-06
Myo18a	-0.775375	1.18e-06
Srrm3	-0.777096	0.0456925
Efnb1	-0.780539	2.41e-06
Zbtb38	-0.782881	0.00788689
Rasgef1b	-0.783642	0.00017635
Enox2	-0.78933	0.00071409
Cltb	-0.790441	0.00212895
Glrx2	-0.794004	2.76e-06
Kif3c	-0.795342	1.01e-06
Zfp703	-0.795535	1.35e-05
Dpp6	-0.796801	0.0352126
Elavl2	-0.796839	4.27e-06
Hs6st2	-0.797957	2.92e-05
Arhgap33	-0.799564	1.66e-06
Slc6a17	-0.800623	5.86e-05
Siah3	-0.80132	0.00043538
Peg13	-0.804366	1.44e-06
Eif2ak3	-0.804868	2.73e-05
Aplp1	-0.80856	0.00011733
Nol4	-0.808796	0.0001009
Lmo3	-0.811505	4.89e-05
Glipr2	-0.812723	0.00049132
Pou6f1	-0.81363	4.14e-06
Rapgef5	-0.814176	0.0283082
Dhrs4	-0.815784	3.11e-06
Rffl	-0.815944	0.00111647
Cdk5r1	-0.818186	2.14e-06
H2bu2	-0.818226	0.00013
Rabgap1l	-0.819863	0.00033563
Gm13710	-0.819901	0.0269176
A830082K12Rik	-0.819909	3.19e-05
Dll3	-0.820938	3.63e-05
Tspyl4	-0.824158	1.71e-05
Phf21b	-0.825507	2.02e-06
Coro1c	-0.826666	4.57e-07
Kif21b	-0.827632	6.48e-06
Sh3rf1	-0.827858	3.11e-06
Rian	-0.828874	0.00015999
Rpl30	-0.830917	0.0323231
Gpr19	-0.834545	0.00112812
Spire2	-0.835288	0.00491204
Agap2	-0.835664	0.00129055
Efnb2	-0.836037	2.44e-06
Tcf7l1	-0.836233	6.28e-06
St8sia2	-0.840846	2.02e-06
Neurl1b	-0.841557	0.0256088
Nav1	-0.842843	1.15e-06
Ncam1	-0.844891	2.89e-06
Ckb	-0.845094	2.13e-06
Fst	-0.846289	0.0396092
Sox5	-0.848499	9.06e-06
2022-09-05	-0.849176	0.0004207
Fam241a	-0.849291	0.00898616
Bmpr1b	-0.849961	7.11e-05
Dlgap3	-0.850341	0.0375346
Ednrb	-0.850448	7.11e-05
Camk2n2	-0.852419	0.00020796
Pcdh1	-0.854954	0.0105072
Rnf180	-0.855807	0.00039959
Lhfpl4	-0.855819	8.85e-07
Ndn	-0.856044	2.85e-06
Epha5	-0.858753	0.0002704
D1Ertd622e	-0.861464	8.76e-07
Lrp4	-0.863991	1.64e-06
Aff3	-0.864697	2.51e-06
Arnt2	-0.865038	2.76e-07
Sybu	-0.865931	0.0202745
Plk2	-0.865982	0.00273438
Frat1	-0.868362	0.00245498
Entpd1	-0.869638	0.0170785
Rimkla	-0.873499	0.00520361
Cdkn2d	-0.875905	4.37e-05
Chrnb2	-0.876632	3.26e-05
Zfp663	-0.878095	0.0167458
Satb2	-0.878257	0.00490765
Scrt2	-0.878497	4.55e-07
Klf7	-0.880606	1.07e-05
Jun	-0.881289	2e-07
Rgs5	-0.886583	0.00057916
Lonrf2	-0.887266	0.00027275
Kcnb1	-0.889482	0.0101072
Enpp4	-0.89102	0.00094237
Pde4d	-0.894349	0.00556392
Trim2	-0.894744	2.1e-06
Tiam2	-0.895946	0.0031547
Dubr	-0.897445	0.0216127
Pou3f3	-0.900563	4.89e-07
Ccn1	-0.901234	0.00027275
Nkain3	-0.903229	0.0488862
Slitrk1	-0.904017	0.00322879
Tafa5	-0.911111	3.29e-06
Gca	-0.911971	0.00920979
Trib2	-0.914878	6.26e-08
[truncated: 613 more rows]

## Sheet: TFs Hcp>Ncp
Tf's "Hcp>Ncp": #94
Aebp1
Ahr
Bach2
Bhlhe40
Bnc2
Ccdc17
Cpeb1
Creb3l2
Dach1
Dmrt1
Dmrt3
Dmrta2
Dmrtb1
Ebf3
Emx2
Etv4
Etv5
Fezf2
Foxa2
Foxc1
Foxj1
Foxo1
Glis3
Hes1
Hes2
Hey2
Hoxb9
Insm2
Lef1
Lhx1
Lhx9
Lmx1a
Lmx1b
Maf
Mbnl2
Mitf
Msx1
Msx2
Myb
Nfat5
Nfatc4
Nfe2l2
Nfic
Nfix
Nhlh2
Nkx6-1
Nr3c1
Nr4a3
Osr1
Otx1
Otx2
Pax3
Pax7
Pcgf2
Peg3
Pknox2
Prdm6
Prox1
Rax
Rfx2
Rfx4
Rora
Rorc
Rreb1
Runx2
Scmh1
Snai1
Sp5
Sp8
Stat6
Tcf24
Tcf4
Tcf7
Tead1
Tead3
Tgif1
Trp63
Trp73
Vsx1
Ybx2
Zbtb20
Zbtb7b
Zfp423
Zfp474
Zfp521
Zfp536
Zfp804b
Zfp990
Zic1
Zic2
Zic3
Zic4
Zic5
Zscan10

## Sheet: TFs Ncp>Hcp
TFs "Ncp>Hcp": #111
Akna
Alx1
Arnt2
Baz2b
Bcl11b
Bhlhe22
Creb5
Cux1
Dlx1
Dlx2
Dlx5
Dlx6
Dpf1
E2f1
E2f2
E2f8
En1
Eomes
Etv1
Fos
Fosb
Foxg1
Foxm1
Foxn3
Gbx1
Gsx1
Gsx2
Helt
Hivep2
Hivep3
Hmga1
Insm1
Isl1
Jazf1
Jun
Kdm2b
Klf12
Klf7
Lhx6
Lhx8
Ltf
Meis1
Meis2
Meis3
Mxd1
Mycl
Myt1
Myt1l
Ncoa2
Neurod1
Neurod2
Neurod4
Neurod6
Neurog1
Neurog2
Nfil3
Nkx2-1
Nkx2-3
Nkx6-2
Nr2e1
Nr2f1
Olig1
Olig2
Otp
Pax6
Pbx2
Pbx3
Phf19
Pou2f1
Pou3f1
Pou3f2
Pou3f3
Pou3f4
Pou6f1
Prdm12
Prdm13
Prdm16
Rorb
Rxra
Sall1
Sall3
Sall4
Satb2
Scml4
Scrt1
Scrt2
Six2
Six6
Sox1
Sox10
Sox12
Sox21
Sox4
Sox5
Sox8
Sp9
Srebf2
Stat4
Tbr1
Tcf7l1
Tfap2c
Tfap2d
Thrb
Uncx
Vax1
Zbtb18
Zbtb38
Zeb2
Zfp697
Zfp703
Zhx2
