# Supplementary material for: Regulation of chromatin accessibility and gene expression in the developing hippocampal primordium by LIM-HD transcription factor LHX2
Source: PLoS Genet. 2023 Aug 18;19(8):e1010874. doi: 10.1371/journal.pgen.1010874 (PMC10482279; doi:10.1371/journal.pgen.1010874)
Supplement: S2 Table — (XLSX) [file pgen.1010874.s008.xlsx]

## Sheet: Hcp_vs_Ncp_ATACseq_Raw_data
	seqnames	start	end	width	strand	Conc	Conc_Lhx2_MUT_HC	Conc_Lhx2_MUT_CTX	Fold	p.value	FDR
44	chr8	32959287	32959710	424	*	5.18488	0.584963	6.15482	-5.56986	6.98894e-11	8.09256e-08	#Related to Figure 2
602	chr14	62043163	62043289	127	*	3.83289	-0.415037	4.79442	-5.20945	2.06792e-05	0.00175011
390	chr12	96114835	96114993	159	*	4.09803	0	5.05528	-5.05528	3.38952e-06	0.000442793
797	chr9	60460671	60460833	163	*	3.56986	-0.415037	4.52356	-4.9386	5.33541e-05	0.00340663
1148	chr8	82702299	82702382	84	*	3.32193	-0.415037	4.26679	-4.68182	0.000203004	0.00899172
1201	chr1	41742727	41742846	120	*	3.2854	-0.415037	4.22882	-4.64386	0.00023608	0.0100148
1274	chr3	76467600	76467740	141	*	3.22882	-0.415037	4.16993	-4.58496	0.000290241	0.0116069
1355	chr13	93753207	93753318	112	*	3.20945	-0.415037	4.14975	-4.56478	0.000369579	0.0138962
900	chr8	82702116	82702257	142	*	3.53916	0	4.47573	-4.47573	8.97114e-05	0.00507846
1456	chr18	55427678	55427780	103	*	3.08746	-0.415037	4.02237	-4.43741	0.000517449	0.0181065
196	chr8	32959022	32959231	210	*	4.48382	1	5.41785	-4.41785	1.4248e-07	3.70362e-05
1553	chr6	46143652	46143803	152	*	3.06609	-0.415037	4	-4.41504	0.000672521	0.0220521
235	chr12	96115037	96115352	316	*	4.74147	1.32193	5.67243	-4.3505	2.88586e-07	6.25655e-05
28	chr5	25738459	25738944	486	*	5.65821	2.24793	6.58871	-4.34079	7.68422e-12	1.38224e-08
308	chr9	120437526	120437713	188	*	4.20945	0.807355	5.13955	-4.3322	1.13647e-06	0.000187989
452	chr5	25739034	25739186	153	*	3.9542	0.584963	4.88264	-4.29768	6.78345e-06	0.000764433
29	chr1	143145476	143146126	651	*	5.75822	2.39232	6.6865	-4.29418	7.86782e-12	1.38224e-08
802	chr2	124470464	124470642	179	*	3.61471	0.321928	4.53916	-4.21723	5.52902e-05	0.00351087
2164	chr9	48516976	48517074	99	*	2.80735	-0.415037	3.72792	-4.14296	0.00211581	0.0498134
711	chr15	83765528	83765649	122	*	3.80735	0.584963	4.72792	-4.14296	3.5199e-05	0.00252225
2098	chr6	46143537	46143612	76	*	2.78136	-0.415037	3.70044	-4.11548	0.00195919	0.0475772
2125	chr11	82631550	82631674	125	*	2.78136	-0.415037	3.70044	-4.11548	0.00202279	0.0484974
119	chr9	29216578	29217007	430	*	5.15482	2	6.07146	-4.07146	1.38113e-08	5.91309e-06
1135	chr3	66326598	66326675	78	*	3.45943	0.321928	4.37504	-4.05311	0.000198886	0.00892761
1507	chr8	23470717	23470820	104	*	3.32193	0.321928	4.22882	-3.90689	0.000603711	0.02041
300	chr7	122477931	122478155	225	*	4.53916	1.58496	5.44294	-3.85798	1.03407e-06	0.000175613
67	chr15	37786544	37787079	536	*	5.51175	2.58496	6.41363	-3.82867	9.79107e-10	7.44531e-07
25	chr4	85707285	85707954	670	*	6	3.08746	6.90087	-3.8134	4.31859e-12	8.80095e-09
1288	chr6	127417900	127417991	92	*	3.49185	0.584963	4.39232	-3.80735	0.000300863	0.0119009
1275	chr2	28797489	28797575	87	*	3.42626	0.584963	4.32193	-3.73697	0.000291871	0.0116537
1746	chr1	80237441	80237518	78	*	3.14975	0.321928	4.04439	-3.72247	0.00101396	0.0295871
1901	chr11	45454212	45454346	135	*	3.14975	0.321928	4.04439	-3.72247	0.00135622	0.0363476
858	chr9	74913068	74913267	200	*	3.96578	1.16993	4.85798	-3.68806	7.23568e-05	0.00429654
1992	chr1	178893585	178893702	118	*	3.10852	0.321928	4	-3.67807	0.00161185	0.0412253
1255	chr14	7889962	7890112	151	*	3.58496	0.807355	4.47573	-3.66838	0.000271664	0.0110285
1264	chr10	93374684	93374741	58	*	3.52356	0.807355	4.40939	-3.60204	0.000280476	0.0113051
2146	chr14	21488881	21488984	104	*	2.97728	0.321928	3.85798	-3.53605	0.00206976	0.0491379
1750	chr18	57144725	57144849	125	*	3.22882	0.584963	4.10852	-3.52356	0.00101839	0.0296485
1111	chr7	122477729	122477886	158	*	4.09803	1.45943	4.97728	-3.51785	0.000185082	0.00848106
2103	chr3	76467429	76467496	68	*	2.9542	0.321928	3.83289	-3.51096	0.00196814	0.0476809
252	chr3	49593083	49593406	324	*	5.15482	2.52356	6.03342	-3.50986	4.28512e-07	8.66342e-05
1160	chr13	84905471	84905631	161	*	3.62936	1	4.50779	-3.50779	0.000206839	0.00908452
631	chr3	49592816	49593000	185	*	4.32193	1.70044	5.19967	-3.49923	2.39694e-05	0.001935
301	chr6	66399114	66399402	289	*	4.91886	2.32193	5.79442	-3.47249	1.04626e-06	0.000177092
1900	chr10	93691636	93691746	111	*	3.16993	0.584963	4.04439	-3.45943	0.00135378	0.0363014
155	chr18	67497794	67498251	458	*	5.78136	3.20945	6.65464	-3.44518	3.1725e-08	1.04279e-05
1172	chr11	89259594	89259766	173	*	3.84549	1.32193	4.71425	-3.39232	0.000216932	0.00942456
243	chr13	54345927	54346331	405	*	5.09276	2.58496	5.96	-3.37504	3.3022e-07	6.92347e-05
580	chr14	62389207	62389400	194	*	4.19967	1.70044	5.06609	-3.36565	1.7588e-05	0.00154332
1886	chr19	19246801	19246935	135	*	3.2854	0.807355	4.14975	-3.34239	0.00132177	0.0357061
293	chr7	129922427	129922733	307	*	4.86419	2.39232	5.72792	-3.3356	9.3583e-07	0.000162726
411	chr5	84690785	84691124	340	*	4.45121	2	5.31288	-3.31288	4.49658e-06	0.000557401
1482	chr2	137808385	137808624	240	*	3.58496	1.16993	4.44294	-3.27302	0.000561454	0.0193016
405	chr16	38941285	38941609	325	*	4.97728	2.58496	5.83289	-3.24793	4.18861e-06	0.000526766
464	chr7	63986629	63986901	273	*	4.55459	2.16993	5.40939	-3.23947	7.35333e-06	0.000807103
522	chr7	101523222	101523544	323	*	4.54689	2.16993	5.40088	-3.23095	1.21257e-05	0.00118348
2055	chr2	28797950	28798030	81	*	3.37504	1	4.22882	-3.22882	0.00183518	0.0454902
963	chr2	63963911	63964043	133	*	3.94251	1.58496	4.79442	-3.20945	0.000113841	0.00602283
1108	chr4	125535154	125535384	231	*	3.94251	1.58496	4.79442	-3.20945	0.000184657	0.00848106
1311	chr1	38632916	38633035	120	*	3.67243	1.32193	4.52356	-3.20163	0.000324501	0.0126108
373	chr2	28797615	28797884	270	*	4.67243	2.32193	5.52356	-3.20163	2.57607e-06	0.000351864
1171	chr1	34150738	34150865	128	*	4.33985	2	5.18982	-3.18982	0.000216743	0.00942456
1555	chr18	57263297	57263406	110	*	3.79442	1.45943	4.64386	-3.18442	0.000673903	0.0220797
1105	chr2	91437197	91437405	209	*	3.90689	1.58496	4.75489	-3.16993	0.000184142	0.00848106
107	chr1	41814338	41814705	368	*	5.79442	3.49185	6.64024	-3.14839	9.85838e-09	4.69406e-06
641	chr12	52010014	52010249	236	*	4.37504	2.08746	5.21917	-3.13171	2.54705e-05	0.00202444
1547	chr3	68097147	68097286	140	*	3.59991	1.32193	4.44294	-3.12102	0.000669025	0.0220161
780	chr13	41807499	41807659	161	*	4.27612	2	5.11894	-3.11894	5.04831e-05	0.00329745
950	chr16	49193667	49193923	257	*	4.27612	2	5.11894	-3.11894	0.000109417	0.005868
648	chr15	37787163	37787361	199	*	4.43463	2.16993	5.27612	-3.1062	2.65549e-05	0.00208784
314	chr13	59091291	59091634	344	*	5.65464	3.39232	6.49586	-3.10354	1.29503e-06	0.000210047
2021	chr15	95028969	95029134	166	*	3.42626	1.16993	4.26679	-3.09686	0.00170708	0.0430343
930	chr18	46109590	46109747	158	*	3.9542	1.70044	4.79442	-3.09398	0.000101355	0.00555251
1943	chr13	56199664	56199747	84	*	3.24793	1	4.08746	-3.08746	0.00146916	0.0384966
1061	chr13	58924595	58924804	210	*	4.03342	1.80735	4.87036	-3.06301	0.000160935	0.00772789
2140	chr16	87001131	87001284	154	*	3.39232	1.16993	4.22882	-3.05889	0.00205233	0.0488413
1397	chr18	46109429	46109577	149	*	3.67243	1.45943	4.50779	-3.04836	0.000425606	0.0155167
347	chr13	59091689	59091932	244	*	5.2384	3.04439	6.07146	-3.02707	2.06418e-06	0.000303071
441	chr2	50044799	50045080	282	*	4.70736	2.52356	5.53916	-3.0156	6.27625e-06	0.000721216
1428	chr9	42179145	42179322	178	*	4.17991	2	5.01123	-3.01123	0.000465035	0.0165915
339	chr5	39771790	39772304	515	*	5.224	3.04439	6.05528	-3.01089	1.7899e-06	0.000269003
1809	chr15	83765718	83765778	61	*	3.49185	1.32193	4.32193	-3	0.00112558	0.0316717
1623	chr13	84905734	84905885	152	*	3.75489	1.58496	4.58496	-3	0.000779613	0.024473
435	chr16	63500986	63501368	383	*	5.11894	2.9542	5.94837	-2.99417	5.86146e-06	0.000686505
777	chr6	36755284	36755490	207	*	4.15987	2	4.98868	-2.98868	4.95774e-05	0.0032508
783	chr8	23561985	23562157	173	*	4.39232	2.24793	5.21917	-2.97124	5.10218e-05	0.00331987
1293	chrX	166929980	166930218	239	*	4.31288	2.16993	5.13955	-2.96963	0.000306	0.0120452
1545	chr5	111917739	111917864	126	*	3.71425	1.58496	4.53916	-2.9542	0.00066383	0.0218905
576	chr9	60460390	60460555	166	*	4.58496	2.45943	5.40939	-2.94996	1.68334e-05	0.00148894
1156	chr15	91377343	91377488	146	*	3.93074	1.80735	4.75489	-2.94753	0.000205172	0.00904248
2149	chr10	87046640	87046782	143	*	3.44294	1.32193	4.26679	-2.94486	0.00207697	0.0492404
556	chr8	12730728	12731136	409	*	4.80735	2.70044	5.62936	-2.92892	1.4685e-05	0.00134563
798	chr14	62389469	62389722	254	*	4.74147	2.64386	5.56224	-2.91839	5.33581e-05	0.00340663
647	chr5	66917882	66918241	360	*	4.85175	2.75489	5.67243	-2.91754	2.65118e-05	0.00208767
131	chr2	115132076	115132760	685	*	6.56415	4.49185	7.38154	-2.88969	1.83539e-08	7.10834e-06
491	chr2	20944145	20944384	240	*	4.71425	2.64386	5.53138	-2.88753	9.31772e-06	0.000965818
352	chr18	80811369	80811586	218	*	5.01681	2.9542	5.83289	-2.87869	2.10525e-06	0.00030471
624	chr6	138754648	138754928	281	*	4.58496	2.52356	5.40088	-2.87732	2.31308e-05	0.00188857
1459	chr5	76352270	76352517	248	*	4.05528	2	4.87036	-2.87036	0.000522287	0.0182382
897	chr9	120869406	120869686	281	*	4.57743	2.52356	5.39232	-2.86876	8.81613e-05	0.00500737
1447	chr1	194586774	194586929	156	*	3.9542	1.90689	4.76818	-2.86129	0.000503294	0.0177207
1756	chr3	135662221	135662461	241	*	3.59991	1.58496	4.40939	-2.82443	0.00102499	0.0297388
1806	chr4	11762496	11762631	136	*	3.71425	1.70044	4.52356	-2.82312	0.00112259	0.0316611
1000	chr7	133190069	133190328	260	*	4.25739	2.24793	5.06609	-2.81816	0.000129263	0.00658568
997	chrX	135101623	135101975	353	*	4.59246	2.58496	5.40088	-2.81592	0.000128224	0.0065524
1932	chr8	23562206	23562285	80	*	3.58496	1.58496	4.39232	-2.80735	0.00144067	0.0379767
654	chr18	8870730	8870898	169	*	4.45943	2.45943	5.26679	-2.80735	2.74262e-05	0.00213656
1837	chr15	94478905	94478982	78	*	3.98868	2	4.79442	-2.79442	0.00117613	0.0326192
1146	chr2	63963178	63963332	155	*	4.37504	2.39232	5.17991	-2.78759	0.000202632	0.00899172
1087	chr11	102579540	102579715	176	*	4.22882	2.24793	5.03342	-2.7855	0.00017657	0.00827588
1126	chr11	113188655	113188754	100	*	4.22882	2.24793	5.03342	-2.7855	0.000193843	0.00877079
1679	chr4	106780153	106780299	147	*	3.88264	1.90689	4.6865	-2.77961	0.000888817	0.0269705
1798	chr16	77301525	77301663	139	*	3.67243	1.70044	4.47573	-2.77529	0.00110445	0.0312956
771	chr5	34941695	34941972	278	*	4.61471	2.64386	5.41785	-2.774	4.69152e-05	0.00310018
718	chr12	76895781	76896149	369	*	4.7211	2.75489	5.52356	-2.76867	3.63943e-05	0.00258247
1036	chr9	52278391	52278602	212	*	4.27612	2.32193	5.07682	-2.75489	0.000150019	0.00737758
707	chr3	106955623	106956072	450	*	4.9542	3	5.75489	-2.75489	3.46873e-05	0.00249965
1341	chr4	104270237	104270439	203	*	4.18982	2.24793	4.98868	-2.74076	0.000358303	0.0136129
2058	chr15	57162838	57162999	162	*	3.72792	1.80735	4.52356	-2.71621	0.0018448	0.0456558
1268	chr14	99749541	99749802	262	*	4.37504	2.45943	5.16993	-2.71049	0.000284366	0.0114258
857	chr2	150657371	150657744	374	*	4.99435	3.08746	5.7879	-2.70044	7.20473e-05	0.00428316
410	chr14	62042734	62043121	388	*	5.18982	3.2854	5.98299	-2.69759	4.43925e-06	0.000551637
1523	chr13	83880559	83880661	103	*	4.05528	2.16993	4.84549	-2.67557	0.000622122	0.0208115
165	chr9	95813824	95814490	667	*	6.07414	4.18982	6.86419	-2.67436	5.27011e-08	1.62728e-05
1609	chr15	10655094	10655193	100	*	3.96578	2.08746	4.75489	-2.66742	0.000753337	0.0238539
1373	chr18	16703819	16704031	213	*	4.10852	2.24793	4.89482	-2.64689	0.00039846	0.0147857
468	chr1	41814102	41814281	180	*	4.98868	3.12928	5.77479	-2.6455	7.60023e-06	0.000827386
532	chr6	70872174	70872531	358	*	5.28077	3.42626	6.06609	-2.63982	1.25252e-05	0.0011995
1294	chr9	78501345	78501543	199	*	4.55459	2.70044	5.33985	-2.63941	0.000306071	0.0120452
269	chr1	81520761	81521248	488	*	5.98014	4.12928	6.76487	-2.63559	5.57727e-07	0.000105632
1020	chr6	52366669	52366952	284	*	4.43463	2.58496	5.21917	-2.63421	0.000142555	0.00712048
395	chr15	85993907	85994334	428	*	6.21432	4.37504	6.99718	-2.62214	3.5613e-06	0.000459344
1906	chr18	74015159	74015329	171	*	3.74147	1.90689	4.52356	-2.61667	0.00137838	0.0368446
1301	chr2	105516254	105516736	483	*	4.86419	3.04439	5.64386	-2.59946	0.000312473	0.0122366
660	chr3	119947200	119947460	261	*	4.94251	3.12928	5.7211	-2.59182	2.7838e-05	0.00214575
1016	chr18	35214593	35214725	133	*	4.50779	2.70044	5.2854	-2.58496	0.000140882	0.00706061
874	chr5	64224697	64225024	328	*	4.8009	3	5.57743	-2.57743	7.84999e-05	0.00457599
361	chr7	29070658	29071111	454	*	6.06609	4.26679	6.84235	-2.57556	2.27587e-06	0.000321194
1120	chr6	91347821	91348025	205	*	4.44294	2.64386	5.21917	-2.57531	0.000190651	0.00867256
1009	chr10	25023993	25024190	198	*	4.43463	2.64386	5.20945	-2.5656	0.000135528	0.00683803
1776	chr1	97622917	97623095	179	*	4.03342	2.24793	4.80735	-2.55943	0.00106586	0.0305763
1123	chr18	80811638	80811797	160	*	4.48382	2.70044	5.25739	-2.55695	0.00019212	0.00871603
2104	chr2	152069258	152069415	158	*	3.94251	2.16993	4.71425	-2.54432	0.00197283	0.0477717
1198	chr16	79177105	79177256	152	*	4.34873	2.58496	5.11894	-2.53398	0.000234352	0.00996643
2030	chr3	3832019	3832204	186	*	3.75489	2	4.52356	-2.52356	0.00174389	0.0437674
1466	chr2	152069026	152069221	196	*	4.48382	2.75489	5.24793	-2.49304	0.000531498	0.018471
553	chr13	60050903	60051296	394	*	5.28077	3.55459	6.04439	-2.48981	1.45574e-05	0.00134007
1948	chr16	45999738	45999853	116	*	3.89482	2.16993	4.65821	-2.48829	0.00147947	0.0386941
278	chr4	131236550	131237000	451	*	6.00843	4.2854	6.77149	-2.48609	6.95911e-07	0.000127537
1779	chr2	50044468	50044658	191	*	4.22882	2.52356	4.98868	-2.46512	0.00106997	0.0306423
1950	chr4	65296966	65297073	108	*	4.15987	2.45943	4.91886	-2.45943	0.00148175	0.0387139
901	chr6	49021245	49021643	399	*	4.59991	2.90689	5.35755	-2.45066	9.00603e-05	0.00509256
2017	chr9	16599132	16599483	352	*	4.07682	2.39232	4.83289	-2.44057	0.00170029	0.042948
1960	chr15	42653185	42653313	129	*	3.84549	2.16993	4.59991	-2.42999	0.00150916	0.0392289
1498	chr9	37027872	37028060	189	*	4.37504	2.70044	5.12928	-2.42884	0.000584151	0.0198597
444	chr18	8871330	8871908	579	*	6.57932	4.90689	7.33316	-2.42626	6.28523e-06	0.000721216
1026	chr12	86814835	86815127	293	*	4.8392	3.16993	5.59246	-2.42253	0.000143785	0.00713993
1581	chr12	49377789	49377878	90	*	4.18982	2.52356	4.94251	-2.41895	0.0007149	0.0230322
1804	chr15	95186331	95186627	297	*	4.05528	2.39232	4.80735	-2.41504	0.00111301	0.0314332
1344	chr8	23425131	23425266	136	*	4.40088	2.75489	5.14975	-2.39486	0.000359868	0.0136365
1922	chr5	113921806	113922006	201	*	4.15987	2.52356	4.90689	-2.38333	0.00141222	0.0374349
2094	chr9	112102582	112102831	250	*	4.20945	2.58496	4.9542	-2.36923	0.00194707	0.0473732
1012	chr16	79177446	79177736	291	*	5.20945	3.58496	5.9542	-2.36923	0.000136528	0.00686991
2023	chr19	24268477	24268663	187	*	4.19967	2.58496	4.94251	-2.35755	0.00171697	0.0432409
670	chr1	175128404	175128961	558	*	5.85487	4.24793	6.59619	-2.34826	2.8806e-05	0.00218628
719	chr10	96398078	96398467	390	*	5.30378	3.70044	6.04439	-2.34395	3.65e-05	0.00258637
1185	chr17	25561645	25561831	187	*	4.76818	3.16993	5.50779	-2.33787	0.000227298	0.00977248
756	chr18	57262838	57263242	405	*	5.55075	3.9542	6.29002	-2.33582	4.40837e-05	0.00297087
908	chr6	91346123	91346386	264	*	5.03342	3.45943	5.76818	-2.30875	9.34343e-05	0.00524261
635	chr3	66326118	66326361	244	*	5.43045	3.85798	6.16491	-2.30693	2.45372e-05	0.00196869
1528	chr8	12135810	12136074	265	*	4.65821	3.08746	5.39232	-2.30485	0.000627947	0.0209376
951	chr5	90987661	90988119	459	*	5.44294	3.88264	6.17493	-2.29228	0.000109741	0.00587914
450	chr15	10655268	10655701	434	*	6.10591	4.55459	6.83605	-2.28146	6.55387e-06	0.000742014
1168	chr2	166792353	166792756	404	*	5.57365	4.02237	6.30378	-2.28141	0.000214677	0.00936418
1782	chr13	48094428	48094643	216	*	4.45121	2.90689	5.17991	-2.27302	0.00107592	0.030761
979	chr9	103504671	103504967	297	*	5.69349	4.14975	6.42206	-2.27232	0.000118654	0.00617485
1923	chr1	160286755	160287004	250	*	4.2854	2.75489	5.01123	-2.25634	0.00141483	0.037466
1610	chr4	124035789	124035994	206	*	4.61471	3.08746	5.33985	-2.25239	0.000756035	0.0239245
634	chr2	62807465	62807895	431	*	5.90989	4.39232	6.633	-2.24068	2.43051e-05	0.00195315
1361	chr13	83987831	83988026	196	*	4.90087	3.39232	5.62205	-2.22973	0.000373023	0.0139638
1165	chrX	22849924	22850517	594	*	5.50779	4	6.22882	-2.22882	0.000210852	0.00922102
1811	chr2	63963448	63963560	113	*	4.31288	2.80735	5.03342	-2.22607	0.0011258	0.0316717
363	chr6	51076743	51077556	814	*	6.54689	5.04439	7.26679	-2.22239	2.3614e-06	0.000331429
684	chr13	83884825	83885152	328	*	5.35315	3.85798	6.07146	-2.21348	3.13067e-05	0.00233013
1945	chr3	84252909	84253214	306	*	4.29462	2.80735	5.01123	-2.20387	0.00146965	0.0384966
1822	chr2	130351918	130352231	314	*	4.56986	3.08746	5.2854	-2.19794	0.00114308	0.0319636
1063	chr14	54332563	54332971	409	*	5.75822	4.2854	6.47168	-2.18627	0.000162771	0.00779847
1880	chr14	24551241	24551453	213	*	4.42626	2.9542	5.13955	-2.18536	0.00129846	0.0351882
1222	chr9	61550010	61550308	299	*	4.99435	3.52356	5.70736	-2.1838	0.000250801	0.0104493
715	chr2	150643857	150644462	606	*	6.63844	5.16993	7.35094	-2.18101	3.61561e-05	0.00257117
2024	chr2	154583943	154584229	287	*	4.46761	3	5.17991	-2.17991	0.0017217	0.0433385
1239	chr4	97235972	97236422	451	*	5.21432	3.75489	5.92481	-2.16993	0.000258092	0.0106128
1457	chr4	65297117	65297316	200	*	4.91289	3.45943	5.62205	-2.16262	0.00051832	0.0181245
1393	chr19	59866608	59867056	449	*	5.00562	3.55459	5.71425	-2.15966	0.000415573	0.0151993
1142	chr15	25754687	25754937	251	*	5.36632	3.93074	6.07146	-2.14073	0.000201173	0.00897494
1800	chr11	32536976	32537201	226	*	4.64386	3.20945	5.34873	-2.13927	0.00110673	0.0313253
1265	chr13	97757036	97757342	307	*	4.82655	3.39232	5.53138	-2.13906	0.000282407	0.011374
1618	chr18	43139005	43139390	386	*	5.18488	3.75489	5.88874	-2.13386	0.000766708	0.0241423
1845	chr14	62227117	62227389	273	*	4.78136	3.35755	5.48382	-2.12626	0.00119829	0.0330897
1632	chr8	23424668	23424828	161	*	4.54689	3.12928	5.24793	-2.11864	0.000798953	0.0249418
2054	chr12	112457931	112458237	307	*	5.02237	3.61471	5.7211	-2.10639	0.00182547	0.0452794
1981	chr12	17097933	17098296	364	*	4.57743	3.16993	5.27612	-2.1062	0.00154719	0.0397911
680	chr6	17797172	17797807	636	*	6.66178	5.26679	7.35755	-2.09077	2.99101e-05	0.00224097
799	chr11	112982583	112983006	424	*	5.65821	4.26679	6.35315	-2.08636	5.38829e-05	0.00343319
1737	chr5	148625017	148625405	389	*	5.48784	4.10852	6.17991	-2.07138	0.0010006	0.0293487
848	chr12	50120316	50120629	314	*	6.56796	5.19967	7.25739	-2.05772	6.92313e-05	0.00415943
1221	chr15	57162416	57162800	385	*	5.38802	4.02237	6.07682	-2.05445	0.000248004	0.0103483
1794	chr14	121199042	121199286	245	*	4.75489	3.39232	5.44294	-2.05063	0.00109711	0.0311362
1516	chr4	45654369	45654630	262	*	4.71425	3.35755	5.40088	-2.04333	0.000612527	0.0205735
2120	chr13	83885310	83885465	156	*	4.47573	3.12928	5.15987	-2.03059	0.00201656	0.0484621
2071	chr3	84745790	84746115	326	*	4.90087	3.55459	5.58496	-2.03037	0.00187785	0.0461901
683	chr12	50120669	50121166	498	*	6.7364	5.39232	7.41996	-2.02764	3.1167e-05	0.00232489
1827	chr7	125036721	125036936	216	*	4.88874	3.55459	5.56986	-2.01527	0.00115775	0.0322853
2160	chr13	105256815	105257066	252	*	4.53916	3.20945	5.21917	-2.00972	0.00210069	0.0495491
2108	chr15	91170957	91171284	328	*	4.7879	3.45943	5.46761	-2.00817	0.00197921	0.0478353
1731	chr16	52601391	52601683	293	*	4.82018	3.49185	5.49985	-2.00799	0.000979566	0.0288313
1613	chr18	42836064	42836401	338	*	4.97154	3.64386	5.65105	-2.0072	0.000762433	0.0240591
1458	chr2	26485507	26485688	182	*	4.99435	3.67243	5.67243	-2	0.000521245	0.0182143
1530	chr14	118566206	118566703	498	*	5.76155	4.44294	6.43879	-1.99585	0.000630148	0.0209738
1300	chr2	28387380	28387852	473	*	5.85487	4.53916	6.53138	-1.99222	0.000311107	0.0121925
2008	chr3	66325991	66326070	80	*	4.72792	3.42626	5.40088	-1.97461	0.00167985	0.0426219
1848	chr8	6207656	6208114	459	*	5	3.70044	5.67243	-1.97199	0.00120396	0.0331922
1873	chr17	72925967	72926282	316	*	4.96578	3.67243	5.63662	-1.9642	0.00127249	0.0346133
971	chr11	93829132	93829706	575	*	5.89178	4.59991	6.56224	-1.96233	0.000117683	0.00615942
1856	chr11	113188367	113188608	242	*	5.02791	3.75489	5.69349	-1.9386	0.00122021	0.0334953
969	chr2	48538673	48539340	668	*	6.27146	5	6.93664	-1.93664	0.000116426	0.00612042
1513	chr8	23470249	23470607	359	*	5.30834	4.04439	5.97154	-1.92715	0.000610398	0.0205542
1681	chr1	157453203	157453462	260	*	5.15482	3.90689	5.81378	-1.90689	0.000891225	0.0270114
1475	chr4	41612121	41612565	445	*	5.79766	4.55459	6.45533	-1.90074	0.000550005	0.0189977
1777	chr18	45896810	45897179	370	*	5.44294	4.20945	6.09803	-1.88858	0.00106666	0.0305819
2032	chr18	5160091	5160304	214	*	5.14975	3.93074	5.8009	-1.87016	0.00174822	0.0438328
2093	chr16	85110473	85110873	401	*	5.26209	4.04439	5.91289	-1.8685	0.00194254	0.0472855
1512	chr18	35214799	35215314	516	*	6.62022	5.40939	7.26913	-1.85974	0.000607823	0.0204811
2116	chr4	96969192	96969582	391	*	4.96	3.75489	5.60733	-1.85244	0.00200729	0.0483195
1055	chr18	57262265	57262734	470	*	5.9542	4.75489	6.59991	-1.84503	0.000158725	0.00766515
1635	chr12	99163267	99163660	394	*	5.49985	4.30378	6.14466	-1.84088	0.000802601	0.0250097
2034	chr9	77569134	77569517	384	*	4.89482	3.70044	5.53916	-1.83872	0.00175509	0.0439619
1438	chr15	32002932	32003420	489	*	6.25974	5.06609	6.90388	-1.83779	0.000493674	0.0174871
1557	chr9	79830667	79831215	549	*	6.08746	4.89482	6.73132	-1.8365	0.000675985	0.0221195
1707	chr13	83988077	83988371	295	*	5.37504	4.18982	6.01681	-1.82698	0.000933785	0.0278702
1333	chr7	98186620	98187105	486	*	6.08481	4.90689	6.72451	-1.81762	0.000351567	0.0134291
1251	chr12	84532208	84532838	631	*	6.06878	4.90689	6.7039	-1.79701	0.000268243	0.0109244
1892	chr1	92737859	92738161	303	*	4.99435	3.83289	5.62936	-1.79647	0.00132903	0.0357884
1799	chr15	85994336	85994520	185	*	5.17991	4.02237	5.81378	-1.79141	0.00110617	0.0313253
1875	chr6	72730482	72730801	320	*	5.24317	4.08746	5.87652	-1.78905	0.00128383	0.0348845
1713	chr12	44403713	44404269	557	*	6.47573	5.33092	7.10591	-1.77499	0.000941374	0.0279983
1791	chr9	77496456	77496831	376	*	5.76818	4.62936	6.3966	-1.76725	0.00109369	0.0311118
1780	chr1	42257830	42258279	450	*	6.49586	5.3837	7.11634	-1.73264	0.00107091	0.0306521
2001	chr3	127868908	127869246	339	*	5.42626	4.32193	6.04439	-1.72247	0.00164665	0.0419257
1320	chr7	29071118	29071652	535	*	6.77972	5.67948	7.3966	-1.71712	0.000335608	0.0129534
1954	chr1	118911136	118911463	328	*	5.61839	4.52356	6.23362	-1.71006	0.00149991	0.0391083
1364	chr18	8044182	8044747	566	*	6.47371	5.39232	7.08481	-1.69249	0.000377208	0.0140894
1577	chr2	148889944	148890460	517	*	6.28309	5.20945	6.89178	-1.68233	0.00071049	0.0229537
1918	chr2	146290931	146291292	362	*	6.08481	5.03342	6.6865	-1.65308	0.00140172	0.037234
1903	chr3	66325483	66325929	447	*	6.31061	5.26679	6.90989	-1.64311	0.00136956	0.0366666
1955	chr17	9775699	9775977	279	*	5.40088	4.35755	6	-1.64245	0.00150299	0.0391685
1764	chr15	25752531	25752923	393	*	6.35975	5.32193	6.9571	-1.63517	0.0010421	0.0300979
2166	chr2	26485729	26486036	308	*	6.01402	4.97728	6.61102	-1.63374	0.00212397	0.0499594
1840	chr6	51057259	51057671	413	*	6.30606	5.27612	6.90087	-1.62474	0.00118278	0.0327432
1576	chr12	12684505	12684968	464	*	6.21917	5.18982	6.81378	-1.62396	0.000709445	0.0229345
1888	chr13	48013190	48013565	376	*	5.99435	4.96578	6.58871	-1.62293	0.00132715	0.0357884
2049	chr5	74999008	74999550	543	*	6.56986	5.62205	7.13699	-1.51494	0.00181111	0.0450251
345	chr2	22587566	22587662	97	*	9.29175	9.74315	8.63118	1.11197	1.95181e-06	0.000288234
325	chr2	22588200	22588291	92	*	9.21189	9.66356	8.55075	1.11281	1.49711e-06	0.000234692
408	chr10	96077614	96077773	160	*	9.01228	9.47523	8.32643	1.1488	4.36302e-06	0.000544679
55	chr2	22587745	22587898	154	*	10.3973	10.8603	9.71124	1.14907	3.85894e-10	3.56307e-07
58	chr2	22588960	22589032	73	*	10.2344	10.7035	9.53479	1.16868	5.62459e-10	4.94072e-07
36	chr2	22588824	22588916	93	*	10.7709	11.2493	10.0502	1.19907	3.4337e-11	4.85946e-08
272	chr2	22588666	22588734	69	*	9.11959	9.59991	8.39446	1.20545	5.96049e-07	0.000111645
13	chr2	22587943	22588131	189	*	11.1016	11.5984	10.3379	1.2605	1.34623e-13	5.27598e-10
2	chr2	22589192	22589414	223	*	11.7812	12.2795	11.0137	1.26579	4.31426e-19	1.09901e-14
6	chr2	22589468	22589555	88	*	10.9345	11.4335	10.1655	1.26792	1.06783e-16	9.06733e-13
3	chr1	24611577	24616147	4571	*	17.2313	17.7344	16.4521	1.28234	4.78712e-18	8.12981e-14
1	chr2	22589603	22590018	416	*	12.0792	12.5892	11.2834	1.30581	7.31155e-22	3.72509e-17
687	chr6	9889951	9890154	204	*	8.92407	9.43775	8.11894	1.31881	3.17149e-05	0.00235198
5	chr12	97061437	97061791	355	*	12.2148	12.7296	11.4069	1.3227	1.72719e-17	1.75993e-13
682	chr13	85126957	85127212	256	*	8.36413	8.88035	7.55267	1.32768	3.0726e-05	0.00229535
696	chr2	22590086	22590176	91	*	8.31628	8.84392	7.47573	1.36819	3.31823e-05	0.00242898
2076	chr15	98797856	98798491	636	*	6.88417	7.41785	6.02791	1.38995	0.00188507	0.0462548
2095	chr1	34583682	34584317	636	*	6.60733	7.14975	5.72792	1.42183	0.00195088	0.0474431
1982	chr12	118660885	118661438	554	*	6.633	7.17991	5.74147	1.43844	0.00154897	0.0398169
2087	chr2	32423936	32424293	358	*	6.39017	6.93958	5.49185	1.44773	0.0019302	0.0471166
1850	chr15	75633907	75634541	635	*	6.32867	6.87958	5.42626	1.45332	0.00120539	0.0331957
2107	chr12	112660809	112661099	291	*	5.73471	6.29002	4.82018	1.46984	0.00197829	0.0478353
1841	chr4	99929367	99929903	537	*	6.08746	6.64386	5.16993	1.47393	0.00118317	0.0327432
2011	chr16	18400783	18401216	434	*	6.62571	7.18239	5.70736	1.47504	0.00169018	0.0428021
1608	chr14	60485162	60485877	716	*	6.74819	7.30606	5.82655	1.47951	0.00075332	0.0238539
1975	chr14	48990730	48991156	427	*	5.94837	6.50779	5.02237	1.48543	0.00154094	0.0397508
1256	chr14	122464957	122465701	745	*	7.80252	8.36194	6.87652	1.48543	0.000273783	0.0111044
2106	chr8	35933320	35933629	310	*	5.93958	6.49985	5.01123	1.48862	0.00197627	0.0478095
2085	chr14	54572817	54573051	235	*	5.72451	6.2854	4.79442	1.49099	0.0019196	0.0469063
2067	chr1	36523429	36523977	549	*	5.90388	6.46761	4.96578	1.50182	0.0018616	0.0458852
1965	chr1	69023469	69023888	420	*	5.79766	6.36194	4.85798	1.50396	0.00151528	0.0392868
2048	chr10	120272258	120272892	635	*	5.95128	6.5157	5.01123	1.50447	0.00180987	0.0450241
1876	chr17	6684962	6685431	470	*	5.91886	6.48382	4.97728	1.50654	0.0012878	0.0349739
1491	chr3	35088352	35088934	583	*	6.69349	7.25974	5.74819	1.51155	0.000576072	0.0196629
2040	chr7	113260303	113260748	446	*	5.62205	6.18982	4.67243	1.5174	0.00178073	0.0444729
2114	chr12	53447995	53448458	464	*	6.30834	6.87652	5.35755	1.51896	0.00200514	0.0483195
1324	chr11	97694959	97695539	581	*	6.90087	7.46964	5.94837	1.52127	0.00033909	0.0130483
1930	chr5	46790572	46790940	369	*	5.75822	6.33092	4.79442	1.5365	0.00143216	0.0378061
2077	chr12	76634897	76635343	447	*	5.78463	6.35755	4.82018	1.53737	0.00188623	0.0462548
1479	chr4	82916321	82917064	744	*	7.37504	7.94837	6.40939	1.53898	0.000558694	0.0192457
1572	chr10	87101593	87102183	591	*	6.15987	6.73471	5.18982	1.54489	0.000703655	0.0228052
1964	chr17	81500522	81501094	573	*	5.62205	6.19967	4.64386	1.55582	0.00151253	0.0392363
2152	chr3	159839963	159840260	298	*	5.42206	6	4.44294	1.55706	0.0020862	0.0493901
335	chr5	60042722	60043066	345	*	8.51027	9.08945	7.52748	1.56197	1.71434e-06	0.000260724
1566	chr10	43580766	43581073	308	*	6.04985	6.62936	5.06609	1.56327	0.000697484	0.0226918
1747	chr14	76033213	76033588	376	*	6.31515	6.89482	5.33092	1.5639	0.00101604	0.0296289
1733	chr14	65404058	65404568	511	*	6.00843	6.58871	5.02237	1.56635	0.000995854	0.0292768
1872	chr14	97588187	97588607	421	*	6.17742	6.75822	5.18982	1.5684	0.00127188	0.0346133
1682	chr12	85281147	85281669	523	*	6.47371	7.05528	5.48382	1.57147	0.000892861	0.0270449
1706	chr3	144545777	144546370	594	*	6.62388	7.20701	5.62936	1.57766	0.000930935	0.0278015
2136	chr17	6729229	6729744	516	*	6.11374	6.69697	5.11894	1.57803	0.00204883	0.0488193
1867	chr5	111201184	111201630	447	*	6.5812	7.16491	5.58496	1.57994	0.00125025	0.0341178
2012	chr2	52958536	52958963	428	*	5.64024	6.224	4.64386	1.58015	0.00169031	0.0428021
2043	chr16	90459348	90459711	364	*	6.35535	6.93958	5.35755	1.58203	0.00179593	0.0447866
1546	chr19	15803270	15803810	541	*	6.38154	6.96578	5.3837	1.58208	0.000664739	0.0219063
2105	chr7	127712420	127712785	366	*	5.82018	6.40514	4.82018	1.58496	0.00197561	0.0478095
2092	chr10	126071413	126071805	393	*	5.49586	6.08215	4.49185	1.5903	0.00193681	0.0471686
1462	chr18	13305378	13306202	825	*	6.76321	7.35094	5.75489	1.59605	0.000526039	0.0183315
2139	chr11	115779238	115779664	427	*	5.19967	5.7879	4.18982	1.59808	0.00204963	0.0488193
1644	chr1	75667781	75668287	507	*	5.84549	6.43463	4.83289	1.60174	0.000828155	0.0256647
2086	chr2	63669743	63670437	695	*	6.36413	6.9542	5.34873	1.60547	0.00192414	0.0469948
2065	chr3	159851480	159851846	367	*	5.22882	5.82018	4.20945	1.61073	0.00185209	0.045695
1396	chr10	18743273	18744140	868	*	6.48784	7.07948	5.46761	1.61188	0.000425162	0.0155166
1936	chr18	20609641	20610279	639	*	5.87958	6.47168	4.85798	1.61369	0.00144426	0.0380072
2050	chr1	72823786	72824077	292	*	5.29002	5.88264	4.26679	1.61586	0.00181168	0.0450251
1615	chr9	103443244	103443776	533	*	5.93074	6.52356	4.90689	1.61667	0.00076265	0.0240591
1807	chr1	189187614	189188178	565	*	6.79279	7.38586	5.76818	1.61768	0.00112294	0.0316611
2057	chr12	107952160	107952618	459	*	6.01402	6.60733	4.98868	1.61865	0.00184066	0.0455898
1594	chr10	43527345	43527948	604	*	5.83289	6.42626	4.80735	1.61891	0.000733494	0.0234442
2051	chr15	63768891	63769319	429	*	5.59619	6.18982	4.56986	1.61997	0.00181842	0.0451705
1424	chr19	14505448	14505827	380	*	5.99435	6.58871	4.96578	1.62293	0.000456962	0.0163426
1825	chr3	157321108	157321526	419	*	5.42206	6.01681	4.39232	1.62449	0.00114769	0.0320397
1229	chr10	79840551	79841287	737	*	6.39874	6.99718	5.35755	1.63963	0.000254614	0.0105497
1824	chr7	130368705	130369110	406	*	5.41785	6.01681	4.37504	1.64177	0.00114702	0.0320386
1477	chr10	91719645	91720528	884	*	7.12283	7.72281	6.07682	1.64599	0.00055299	0.019075
1934	chr12	17699443	17699838	396	*	5.27612	5.87652	4.22882	1.6477	0.00144195	0.0379856
1483	chr6	124779609	124780316	708	*	6.28771	6.88874	5.2384	1.65034	0.000562751	0.0193331
1767	chr11	72940513	72941156	644	*	5.83289	6.43463	4.78136	1.65327	0.00104473	0.0301228
2009	chr2	157376391	157376725	335	*	5.13955	5.74147	4.08746	1.654	0.0016815	0.0426426
1448	chr8	4413737	4414077	341	*	5.75489	6.35755	4.70044	1.65711	0.000504107	0.0177371
1743	chr15	98977819	98978115	297	*	5.44708	6.04985	4.39232	1.65753	0.00101043	0.0295217
2038	chr3	121390014	121390470	457	*	5.32193	5.92481	4.26679	1.65803	0.00175999	0.043998
1986	chr6	97950499	97950881	383	*	5.49985	6.10329	4.44294	1.66034	0.00157541	0.0404148
1771	chr10	99298887	99299513	627	*	5.81378	6.41785	4.75489	1.66297	0.00105928	0.0304733
1725	chr2	170642287	170642800	514	*	5.40088	6.00562	4.33985	1.66577	0.000966096	0.0285337
1366	chr10	99268784	99269282	499	*	6.54496	7.14975	5.48382	1.66593	0.000379514	0.0141458
1902	chr2	66028776	66029187	412	*	5.633	6.2384	4.56986	1.66855	0.00135782	0.0363712
1648	chr16	23518717	23519045	329	*	5.99435	6.59991	4.93074	1.66918	0.000832626	0.0257407
1374	chr18	78205835	78206584	750	*	7.42731	8.03342	6.36194	1.67148	0.000399641	0.0148187
1826	chr11	76382754	76383271	518	*	6.35315	6.96	5.2854	1.6746	0.00115588	0.0322507
1656	chr7	69949691	69950140	450	*	5.59246	6.19967	4.52356	1.67611	0.000845404	0.0260094
2118	chr19	10457561	10457769	209	*	4.97728	5.58496	3.90689	1.67807	0.00200873	0.0483195
1759	chr7	96152904	96153342	439	*	5.56224	6.16993	4.49185	1.67807	0.00102736	0.0297566
1490	chr2	166316302	166316882	581	*	6.37504	6.98299	5.30378	1.67921	0.00057277	0.0195849
1985	chr10	3891778	3892295	518	*	6.53333	7.14211	5.45943	1.68268	0.00157336	0.0403826
1721	chr2	165368563	165368912	350	*	5.46761	6.07682	4.39232	1.6845	0.000959619	0.0284083
1532	chr9	122018818	122019332	515	*	5.76487	6.37504	4.6865	1.68854	0.000632522	0.0210351
2064	chr11	101946446	101946877	432	*	5.48784	6.09803	4.40939	1.68864	0.00184983	0.0456614
1562	chr11	35151542	35151966	425	*	5.55459	6.16491	4.47573	1.68917	0.000690756	0.0225305
1997	chr3	138894149	138894540	392	*	5.12412	5.73471	4.04439	1.69032	0.00163854	0.0418028
1739	chr19	42255869	42256226	358	*	5.27146	5.88264	4.18982	1.69282	0.00100529	0.0294522
1246	chr10	96980758	96981540	783	*	6.23362	6.84549	5.14975	1.69574	0.000263646	0.0107803
1358	chr17	5770200	5770883	684	*	6.76653	7.37938	5.67948	1.6999	0.000372357	0.0139638
1719	chr4	90437715	90438297	583	*	6.7039	7.31741	5.61471	1.7027	0.000955021	0.0283051
1583	chr4	109984399	109984545	147	*	5.48382	6.09803	4.39232	1.70571	0.000716897	0.0230681
1440	chr14	68923015	68923398	384	*	5.66178	6.27612	4.56986	1.70627	0.000495056	0.0175154
1537	chr16	66768732	66769358	627	*	5.80735	6.42206	4.71425	1.70782	0.000640129	0.0212188
1631	chr8	24113654	24114350	697	*	5.45121	6.06609	4.35755	1.70854	0.000797316	0.024906
1939	chr14	103850089	103850493	405	*	5.83605	6.45121	4.74147	1.70974	0.00146333	0.0384336
1552	chr7	96270633	96271052	420	*	5.55459	6.16993	4.45943	1.71049	0.000671842	0.0220521
1143	chr2	142303096	142303647	552	*	6.38154	6.99718	5.2854	1.71178	0.000201461	0.00897789
1870	chr2	56662420	56662812	393	*	5.11894	5.73471	4.02237	1.71234	0.00126222	0.0343891
1403	chr9	75261341	75261860	520	*	5.89482	6.51175	4.79442	1.71734	0.000430687	0.0156398
2165	chr16	58512223	58512507	285	*	5.03342	5.65105	3.93074	1.72031	0.002118	0.049842
1443	chr8	41878028	41878392	365	*	5.80413	6.42206	4.70044	1.72163	0.000498555	0.0176025
1626	chr15	56077829	56078417	589	*	6.12928	6.74819	5.02237	1.72583	0.000788744	0.024714
1231	chr7	101822046	101822562	517	*	5.83605	6.45533	4.72792	1.72741	0.000254901	0.0105497
2169	chr6	17170627	17170816	190	*	5.10852	5.72792	4	1.72792	0.00212775	0.049979
1865	chr9	37076574	37076959	386	*	5.29921	5.91886	4.18982	1.72904	0.00124745	0.0340779
2006	chr3	122475799	122475998	200	*	4.91886	5.53916	3.80735	1.7318	0.00166364	0.0422529
2061	chr8	70649370	70649660	291	*	4.91886	5.53916	3.80735	1.7318	0.00184783	0.0456614
1085	chr1	128585965	128586523	559	*	5.99435	6.61471	4.88264	1.73207	0.000175515	0.00824163
1828	chr1	55888766	55888990	225	*	5.06609	5.6865	3.9542	1.7323	0.00116043	0.0323257
2119	chr14	89985630	89985951	322	*	4.84549	5.46761	3.72792	1.73969	0.00201153	0.048364
1734	chr9	100096975	100097391	417	*	5.64386	6.26679	4.52356	1.74322	0.000997619	0.0293118
1177	chr2	66177955	66178596	642	*	6.41574	7.03892	5.29462	1.7443	0.000219681	0.0095092
1720	chr11	77194154	77194568	415	*	5.7211	6.3443	4.59991	1.74438	0.000956899	0.0283442
1919	chr11	85714536	85714896	361	*	4.9542	5.57743	3.83289	1.74454	0.00140367	0.0372663
1531	chr1	151626653	151627051	399	*	5.49985	6.12412	4.37504	1.74908	0.000630269	0.0209738
1496	chr2	27838107	27838486	380	*	5.39232	6.01681	4.26679	1.75002	0.000580247	0.019761
1952	chr10	25621496	25621743	248	*	4.96	5.58496	3.83289	1.75207	0.00148947	0.0388668
1748	chr9	41446601	41447113	513	*	6.14975	6.77479	5.02237	1.75242	0.00101679	0.0296289
1998	chr14	86867228	86867572	345	*	5.15482	5.78136	4.02237	1.75899	0.00164295	0.0418945
1449	chr13	33078238	33078630	393	*	5.67243	6.29921	4.53916	1.76005	0.000505943	0.0177893
1893	chr11	35893473	35893738	266	*	5.01681	5.64386	3.88264	1.76121	0.00133153	0.0358179
2079	chr3	79452608	79452942	335	*	4.80735	5.43463	3.67243	1.7622	0.00189076	0.0463351
1463	chr5	122653903	122654503	601	*	5.87652	6.50383	4.74147	1.76236	0.000527638	0.0183747
1266	chr18	55483308	55483850	543	*	6.00562	6.633	4.87036	1.76263	0.000283298	0.0114008
1190	chr2	156202785	156203448	664	*	6.23362	6.86109	5.09803	1.76305	0.000231177	0.0098939
1501	chr15	43170718	43170958	241	*	5.40514	6.03342	4.26679	1.76664	0.000588857	0.0199874
1908	chr9	27289620	27289854	235	*	4.97154	5.59991	3.83289	1.76702	0.00138231	0.0369096
1887	chr17	48504837	48505374	538	*	5.22882	5.85798	4.08746	1.77052	0.00132527	0.0357816
1425	chr4	54470058	54470458	401	*	5.58496	6.21432	4.44294	1.77138	0.000457098	0.0163426
1603	chr14	122150688	122151163	476	*	5.21432	5.84549	4.06609	1.7794	0.000749474	0.0238205
1705	chr8	36195657	36195976	320	*	5.05528	5.6865	3.90689	1.77961	0.000930495	0.0278015
1916	chr2	30266429	30266810	382	*	4.98299	5.61471	3.83289	1.78182	0.00139541	0.037105
1630	chr10	6916537	6916939	403	*	5.19476	5.82655	4.04439	1.78215	0.000794838	0.0248438
2083	chr11	90370741	90370954	214	*	4.79442	5.42626	3.64386	1.78241	0.00191358	0.0468041
1947	chr5	66174507	66174844	338	*	5.2384	5.87036	4.08746	1.7829	0.00147923	0.0386941
1842	chr5	13529215	13529700	486	*	6.18488	6.81698	5.03342	1.78356	0.00118751	0.0328454
714	chr2	70474472	70475164	693	*	6.99718	7.62936	5.84549	1.78387	3.59273e-05	0.00256362
1495	chr16	92049893	92050388	496	*	5.8392	6.47168	4.6865	1.78517	0.000578034	0.0196988
1942	chr4	127000602	127000947	346	*	5.0607	5.69349	3.90689	1.7866	0.00146829	0.0384966
1278	chr16	33764534	33765045	512	*	5.69349	6.32643	4.53916	1.78727	0.000292411	0.0116571
1240	chr3	144198398	144198746	349	*	5.56605	6.19967	4.40939	1.79028	0.000258309	0.0106131
1882	chr15	69591255	69591552	298	*	5.13443	5.76818	3.97728	1.7909	0.00131141	0.0354659
1193	chr2	134455954	134456544	591	*	6.00282	6.63662	4.84549	1.79113	0.000232108	0.00991236
1662	chr3	134851105	134851616	512	*	5.06609	5.70044	3.90689	1.79355	0.000852474	0.0261323
1647	chr13	97893024	97893372	349	*	5.11374	5.74819	3.9542	1.794	0.000832376	0.0257407
1796	chr16	90085185	90085586	402	*	4.94251	5.57743	3.78136	1.79607	0.0010976	0.0311362
1151	chr16	70147595	70148035	441	*	5.70044	6.33539	4.53916	1.79623	0.000203138	0.00899172
1696	chr11	72011366	72011929	564	*	5.27146	5.90689	4.10852	1.79837	0.000911498	0.0273815
1049	chr13	99609305	99609818	514	*	6.07146	6.70736	4.90689	1.80047	0.000156111	0.0075776
1304	chr2	93250605	93250970	366	*	6.11894	6.75489	4.9542	1.80069	0.000316276	0.0123571
1629	chr18	13798253	13798830	578	*	5.62571	6.26209	4.45943	1.80266	0.000793574	0.0248195
996	chr5	45595583	45596107	525	*	6.49985	7.13699	5.33092	1.80607	0.000127141	0.0065036
2159	chr16	76154165	76154521	357	*	4.69349	5.33092	3.52356	1.80735	0.00210046	0.0495491
1770	chr6	147145292	147145689	398	*	4.97728	5.61471	3.80735	1.80735	0.00105873	0.0304733
1951	chr14	87568508	87568834	327	*	4.90087	5.53916	3.72792	1.81124	0.00148387	0.0387494
1493	chr16	87796835	87797175	341	*	5.44294	6.08215	4.26679	1.81536	0.000576211	0.0196629
2014	chr1	36017157	36017453	297	*	4.76155	5.40088	3.58496	1.81592	0.00169693	0.0429143
2025	chr2	24503269	24503571	303	*	4.76155	5.40088	3.58496	1.81592	0.00172312	0.043353
2046	chr10	107123560	107123836	277	*	4.70044	5.33985	3.52356	1.81629	0.00180494	0.0449452
1565	chr13	107072626	107072975	350	*	5.15482	5.79442	3.97728	1.81714	0.000696938	0.0226885
1224	chr16	9280964	9281466	503	*	6.36851	7.00843	5.18982	1.8186	0.000251425	0.0104654
1163	chr13	46534362	46534863	502	*	5.61102	6.25267	4.42626	1.8264	0.000210162	0.00920667
1736	chr1	73169322	73169827	506	*	5.37504	6.01681	4.18982	1.82698	0.00100059	0.0293487
1861	chr13	115673743	115674100	358	*	5.11894	5.76155	3.93074	1.83081	0.00123364	0.033773
1444	chr1	55501008	55501533	526	*	6.19967	6.84235	5.01123	1.83112	0.000500804	0.0176696
1897	chr2	18026443	18026542	100	*	4.83289	5.47573	3.64386	1.83188	0.00135064	0.0362742
1408	chr2	165745422	165745768	347	*	5.53138	6.17493	4.33985	1.83508	0.000436447	0.0157927
883	chr15	84842349	84842927	579	*	6.02514	6.66888	4.83289	1.83599	8.13421e-05	0.00469334
1332	chr2	150023796	150024229	434	*	5.6865	6.33092	4.49185	1.83906	0.000351462	0.0134291
1235	chr5	132633553	132633983	431	*	5.8392	6.48382	4.64386	1.83996	0.00025612	0.0105659
1116	chr11	59239052	59239674	623	*	6.06609	6.71081	4.87036	1.84044	0.000189286	0.00864136
1913	chr10	43171105	43171457	353	*	5.26209	5.90689	4.06609	1.8408	0.00138639	0.0369231
2029	chr18	79031394	79031723	330	*	4.7211	5.36632	3.52356	1.84276	0.00174026	0.0436978
741	chr8	48153392	48153983	592	*	6.32867	6.97441	5.12928	1.84513	4.0956e-05	0.00281596
1637	chr10	26327696	26328167	472	*	6.11894	6.76487	4.91886	1.84601	0.000812634	0.0252914
1911	chr7	67613550	67613959	410	*	4.84549	5.49185	3.64386	1.848	0.00138504	0.0369177
1359	chr4	133660456	133660943	488	*	5.33092	5.97728	4.12928	1.848	0.000372537	0.0139638
2109	chr10	92075525	92075694	170	*	4.62936	5.27612	3.42626	1.84986	0.00198498	0.0479521
943	chr18	16477985	16478440	456	*	5.80413	6.45121	4.59991	1.8513	0.000106477	0.0057527
1862	chr4	85250241	85250528	288	*	4.76155	5.40939	3.55459	1.8548	0.00123492	0.0337897
1730	chr1	153054362	153054578	217	*	4.93664	5.58496	3.72792	1.85704	0.000977407	0.0287844
1220	chr13	51314461	51315007	547	*	5.66888	6.31741	4.45943	1.85798	0.000247788	0.0103478
1345	chr4	72382636	72382846	211	*	5.47978	6.12928	4.26679	1.8625	0.000359996	0.0136365
1881	chr7	99429839	99430193	355	*	4.70736	5.35755	3.49185	1.8657	0.00130885	0.035451
2090	chr7	96983872	96984302	431	*	4.70736	5.35755	3.49185	1.8657	0.00193327	0.0471274
880	chr3	37585994	37586726	733	*	6.88874	7.53916	5.67243	1.86673	8.044e-05	0.0046553
1673	chr9	34029581	34030108	528	*	5.12412	5.77479	3.90689	1.8679	0.000876667	0.0266972
2060	chr10	59547794	59548027	234	*	4.64386	5.29462	3.42626	1.86836	0.00184602	0.0456558
1093	chr1	156997923	156998371	449	*	5.98584	6.63662	4.76818	1.86844	0.000181314	0.00845157
1820	chr15	53146086	53146331	246	*	4.86419	5.5157	3.64386	1.87184	0.00113986	0.0319086
844	chr4	47698556	47699185	630	*	6.5812	7.23362	5.35755	1.87607	6.70433e-05	0.00404706
1269	chr4	111004679	111005165	487	*	5.41363	6.06609	4.18982	1.87626	0.000284883	0.0114375
1307	chr1	10300457	10300858	402	*	5.35315	6.00562	4.12928	1.87634	0.000319278	0.0124457
1659	chr8	87225862	87226222	361	*	4.92481	5.57743	3.70044	1.87699	0.000851185	0.0261248
1277	chr15	39217096	39217415	320	*	5.27146	5.92481	4.04439	1.88042	0.000292096	0.0116537
1580	chr2	164857216	164857583	368	*	5.08746	5.74147	3.85798	1.88349	0.000713952	0.0230218
2150	chr1	25107748	25108038	291	*	4.5157	5.16993	3.2854	1.88452	0.00208288	0.0493532
1219	chr5	77546100	77546553	454	*	5.40088	6.05528	4.16993	1.88536	0.000246061	0.0102841
1488	chr12	97978213	97978548	336	*	4.98868	5.64386	3.75489	1.88897	0.000566611	0.0194003
2167	chr15	19783977	19784311	335	*	4.59246	5.24793	3.35755	1.89038	0.00212654	0.049979
2022	chr5	88711780	88711965	186	*	4.56224	5.21917	3.32193	1.89724	0.00171625	0.0432409
2115	chr19	53364663	53364833	171	*	4.49185	5.14975	3.24793	1.90182	0.002006	0.0483195
1382	chr3	145703401	145703784	384	*	5.07682	5.73471	3.83289	1.90182	0.000405187	0.0149374
1704	chr3	105521270	105521609	340	*	4.88874	5.54689	3.64386	1.90304	0.000930162	0.0278015
1718	chr2	51140556	51140742	187	*	4.88874	5.54689	3.64386	1.90304	0.000952231	0.0282388
1963	chr12	112516956	112517320	365	*	4.67243	5.33092	3.42626	1.90465	0.00151243	0.0392363
1199	chr6	141183682	141184211	530	*	5.64024	6.29921	4.39232	1.90689	0.000235457	0.00999783
925	chr15	82921022	82921324	303	*	5.69349	6.35315	4.44294	1.9102	9.85425e-05	0.00542761
1473	chr6	119237581	119237933	353	*	5.69349	6.35315	4.44294	1.9102	0.00054727	0.0189289
1859	chr9	29728089	29728386	298	*	4.64386	5.30378	3.39232	1.91146	0.00123014	0.0337133
1711	chr1	77532731	77533082	352	*	5.03342	5.69349	3.78136	1.91213	0.000938614	0.0279489
1849	chr3	97939277	97939495	219	*	4.67948	5.33985	3.42626	1.91359	0.00120497	0.0331957
1191	chr8	110716056	110716408	353	*	5.27612	5.93664	4.02237	1.91427	0.000231287	0.0098939
1303	chr9	29514588	29515033	446	*	5.69697	6.35755	4.44294	1.91461	0.000316266	0.0123571
1003	chr1	38503410	38503798	389	*	5.55842	6.21917	4.30378	1.91539	0.000130387	0.00661987
1582	chr2	80398663	80399150	488	*	4.93074	5.59246	3.67243	1.92003	0.000715179	0.0230322
1890	chr7	92777407	92777644	238	*	4.65105	5.31288	3.39232	1.92057	0.00132848	0.0357884
1368	chr17	26584452	26585114	663	*	5.65105	6.31288	4.39232	1.92057	0.000381233	0.0141982
1894	chr13	97747027	97747180	154	*	4.81378	5.47573	3.55459	1.92114	0.00133154	0.0358179
1912	chr7	115867910	115868162	253	*	4.6865	5.34873	3.42626	1.92246	0.00138547	0.0369177
1710	chr3	142311163	142311442	280	*	5.07146	5.73471	3.80735	1.92735	0.00093825	0.0279489
1363	chr4	87768072	87768488	417	*	5.53138	6.19476	4.26679	1.92797	0.000377054	0.0140894
2162	chr16	49288266	49288607	342	*	4.43463	5.09803	3.16993	1.92811	0.00210539	0.0496139
1525	chr4	155361361	155361689	329	*	4.96578	5.62936	3.70044	1.92892	0.000624481	0.020863
1624	chr1	106629979	106630385	407	*	4.85175	5.5157	3.58496	1.93074	0.000780374	0.0244742
933	chr6	38206927	38207539	613	*	5.8392	6.50383	4.56986	1.93397	0.000102705	0.00560745
1356	chr14	101327233	101327764	532	*	5.224	5.88874	3.9542	1.93455	0.000371422	0.0139552
1048	chr2	32174528	32175011	484	*	6.09011	6.75489	4.82018	1.93471	0.00015574	0.00757123
1641	chr3	54958956	54959246	291	*	4.94251	5.60733	3.67243	1.9349	0.000819208	0.0254339
1698	chr10	25140681	25141058	378	*	4.70044	5.36632	3.42626	1.94006	0.000914908	0.0274515
2135	chr16	71391866	71392266	401	*	4.48382	5.14975	3.20945	1.94029	0.00204781	0.0488193
810	chr13	59402077	59402663	587	*	5.73471	6.40088	4.45943	1.94145	5.69281e-05	0.00357656
1067	chr13	55470332	55470598	267	*	6.03067	6.69697	4.75489	1.94208	0.000164946	0.00787599
1467	chr2	157170208	157170454	247	*	5.13443	5.8009	3.85798	1.94292	0.000531855	0.018471
1715	chr1	121399558	121399786	229	*	4.8009	5.46761	3.52356	1.94404	0.000951399	0.0282388
860	chr16	94349837	94350292	456	*	6.01959	6.6865	4.74147	1.94503	7.32478e-05	0.00433933
1313	chr2	151603650	151604047	398	*	5.36632	6.03342	4.08746	1.94596	0.00032647	0.0126679
949	chr1	21074250	21074602	353	*	5.80413	6.47168	4.52356	1.94811	0.000109368	0.005868
1032	chr17	12790586	12791062	477	*	5.58496	6.25267	4.30378	1.94888	0.00014849	0.0073307
611	chr14	22710105	22710723	619	*	6.4818	7.14975	5.19967	1.95007	2.11587e-05	0.00176431
1119	chr8	116203497	116203987	491	*	5.62205	6.29002	4.33985	1.95017	0.000190442	0.0086708
1535	chr13	37478296	37478592	297	*	4.98299	5.65105	3.70044	1.95061	0.000639954	0.0212188
1536	chr13	41416044	41416653	610	*	5.34873	6.01681	4.06609	1.95072	0.000640056	0.0212188
1213	chr4	66586197	66586675	479	*	5.39232	6.0607	4.10852	1.95217	0.000242649	0.0101917
1297	chr8	10972849	10973168	320	*	5.2384	5.90689	3.9542	1.95269	0.000309513	0.0121564
1322	chr13	25403267	25403700	434	*	5.06609	5.73471	3.78136	1.95335	0.000338321	0.0130384
1814	chr1	78371615	78371909	295	*	4.60733	5.27612	3.32193	1.9542	0.00113098	0.0317647
1933	chr2	140653620	140653812	193	*	4.64386	5.31288	3.35755	1.95533	0.00144086	0.0379767
1346	chr17	84366016	84366379	364	*	5.5157	6.18488	4.22882	1.95606	0.000360471	0.0136443
955	chr7	29481178	29481758	581	*	5.57365	6.24317	4.2854	1.95777	0.000110678	0.00590452
548	chr13	63496675	63497257	583	*	6.66534	7.33539	5.37504	1.96035	1.39427e-05	0.00129627
1354	chr1	76535617	76536035	419	*	5.49985	6.16993	4.20945	1.96047	0.000369547	0.0138962
1015	chr2	57849242	57849630	389	*	5.31288	5.98299	4.02237	1.96063	0.000140754	0.00706061
1961	chr16	64649646	64649966	321	*	4.53916	5.20945	3.24793	1.96153	0.0015102	0.0392337
1727	chr6	29707942	29708237	296	*	4.87652	5.54689	3.58496	1.96193	0.000969645	0.0286054
881	chr2	161339229	161339670	442	*	6.24793	6.91886	4.9542	1.96467	8.0572e-05	0.0046553
426	chr15	59154336	59155194	859	*	7.05528	7.72622	5.76155	1.96467	5.33485e-06	0.000636986
2013	chr3	37587008	37587274	267	*	4.6865	5.35755	3.39232	1.96523	0.00169157	0.0428129
1639	chr9	62181153	62181506	354	*	4.88264	5.55459	3.58496	1.96963	0.000818495	0.0254339
1651	chr12	26226819	26227187	369	*	4.91289	5.58496	3.61471	1.97025	0.000836898	0.0258125
1678	chr5	16238018	16238365	348	*	4.76155	5.43463	3.45943	1.9752	0.000887718	0.0269532
1686	chr6	147178403	147178627	225	*	4.76155	5.43463	3.45943	1.9752	0.000897529	0.0271218
1585	chr5	46791126	46791402	277	*	4.79442	5.46761	3.49185	1.97575	0.000718713	0.0230916
989	chr14	105542763	105543231	469	*	5.55075	6.224	4.24793	1.97607	0.000123991	0.00638733
1515	chr1	77410146	77410515	370	*	5.47573	6.14975	4.16993	1.97982	0.000612153	0.0205735
975	chr17	29589318	29589879	562	*	5.49586	6.16993	4.18982	1.9801	0.000117874	0.00615942
1858	chr8	16173026	16173360	335	*	4.5157	5.18982	3.20945	1.98037	0.00122922	0.0337062
870	chr7	98783863	98784381	519	*	5.87652	6.55075	4.56986	1.98089	7.64729e-05	0.00447832
800	chr4	149893544	149894210	667	*	6.40514	7.07948	5.09803	1.98145	5.3909e-05	0.00343319
1405	chr4	98511239	98511686	448	*	4.9542	5.62936	3.64386	1.9855	0.000433448	0.0157176
1050	chr5	14834163	14834602	440	*	5.26679	5.94251	3.9542	1.98832	0.000156169	0.0075776
1789	chr17	32851592	32851931	340	*	4.59991	5.27612	3.2854	1.99072	0.00108329	0.030834
663	chr8	10928390	10928820	431	*	6.59991	7.27612	5.2854	1.99072	2.82453e-05	0.0021673
1351	chr6	102833121	102833558	438	*	5.77479	6.45121	4.45943	1.99178	0.000366949	0.0138381
1139	chr11	80565369	80565918	550	*	5.33985	6.01681	4.02237	1.99444	0.000200433	0.00896547
909	chr10	75882837	75883411	575	*	5.81057	6.48784	4.49185	1.99599	9.41289e-05	0.00527577
1735	chr13	63917460	63917705	246	*	4.60733	5.2854	3.2854	2	0.000998414	0.0293183
1534	chr9	91418283	91418612	330	*	4.96578	5.64386	3.64386	2	0.000637799	0.0211829
751	chr9	15421821	15422548	728	*	6.07948	6.75822	4.75489	2.00334	4.32681e-05	0.00293532
722	chr3	141819249	141819898	650	*	6.39232	7.07146	5.06609	2.00537	3.67737e-05	0.00259292
1001	chr2	174919537	174919910	374	*	5.28077	5.96	3.9542	2.00581	0.000129405	0.00658634
672	chr13	53472718	53473122	405	*	5.97154	6.65105	4.64386	2.0072	2.8851e-05	0.00218628
1695	chr16	31188221	31188636	416	*	4.94251	5.62205	3.61471	2.00734	0.00091013	0.0273565
1468	chr1	76536054	76536337	284	*	4.75489	5.43463	3.42626	2.00836	0.000533926	0.0185303
1141	chr10	59547396	59547766	371	*	5.18982	5.87036	3.85798	2.01238	0.000200802	0.00896622
1218	chrX	134923911	134924303	393	*	5.11374	5.79442	3.78136	2.01306	0.000245617	0.010274
1451	chr9	114767044	114767350	307	*	4.91886	5.59991	3.58496	2.01495	0.00051024	0.017908
1485	chr2	173992027	173992412	386	*	4.76155	5.44294	3.42626	2.01668	0.000565087	0.0193662
510	chr6	96373070	96373793	724	*	6.69349	7.37504	5.35755	2.01749	1.11224e-05	0.00110974
752	chr16	30059443	30059751	309	*	5.60363	6.2854	4.26679	2.01862	4.33886e-05	0.00293958
1905	chr9	61441580	61441928	349	*	4.42626	5.10852	3.08746	2.02106	0.00137485	0.0367695
1655	chr15	60853394	60853903	510	*	4.98299	5.66534	3.64386	2.02148	0.000843517	0.0259671
2151	chr13	29014807	29015167	361	*	4.3837	5.06609	3.04439	2.0217	0.00208367	0.0493532
1372	chr2	161265215	161265572	358	*	5.19967	5.88264	3.85798	2.02466	0.000396759	0.0147333
1592	chr12	70216354	70216659	306	*	4.73471	5.41785	3.39232	2.02554	0.000730045	0.0233633
774	chr3	144173984	144174585	602	*	5.73471	6.41785	4.39232	2.02554	4.79713e-05	0.00315767
622	chr13	97825663	97826343	681	*	5.91588	6.59991	4.56986	2.03006	2.26912e-05	0.00185864
1980	chr1	78852472	78852704	233	*	4.47573	5.15987	3.12928	2.03059	0.00154531	0.039763
817	chr14	30530768	30531270	503	*	5.82337	6.50779	4.47573	2.03206	5.78962e-05	0.00360764
2044	chr13	52679944	52680262	319	*	4.39232	5.07682	3.04439	2.03242	0.00179954	0.0448547
738	chr13	111494686	111495015	330	*	5.61471	6.29921	4.26679	2.03242	4.02707e-05	0.0027801
1138	chr4	37647130	37647591	462	*	5.10329	5.7879	3.75489	2.03302	0.000199937	0.00895112
601	chr12	87327623	87328167	545	*	6.23122	6.91588	4.88264	2.03324	2.06156e-05	0.00174762
776	chr13	51228930	51229464	535	*	5.53916	6.224	4.18982	2.03418	4.86259e-05	0.00319252
811	chr9	72853540	72854223	684	*	6.84235	7.52748	5.49185	2.03562	5.69323e-05	0.00357656
1270	chr13	107073019	107073210	192	*	4.90689	5.59246	3.55459	2.03787	0.00028548	0.0114525
1388	chr1	36009291	36009612	322	*	4.81378	5.49985	3.45943	2.04041	0.000409991	0.0150491
942	chr5	127370437	127370891	455	*	5.26209	5.94837	3.90689	2.04148	0.000106228	0.00574533
1852	chr2	116852260	116852605	346	*	5.02791	5.71425	3.67243	2.04182	0.00120972	0.0332641
1971	chr10	24407498	24407800	303	*	4.74819	5.43463	3.39232	2.04231	0.00153726	0.0397354
2003	chr17	86947997	86948273	277	*	4.40088	5.08746	3.04439	2.04307	0.00165295	0.0420442
1446	chr16	5911938	5912334	397	*	4.71425	5.40088	3.35755	2.04333	0.000502751	0.0177138
847	chr5	77581158	77581576	419	*	5.37938	6.06609	4.02237	2.04372	6.86653e-05	0.0041303
1150	chr7	124347508	124347800	293	*	5.16491	5.85175	3.80735	2.04439	0.000203024	0.00899172
1044	chr13	35160778	35161176	399	*	5.08746	5.77479	3.72792	2.04687	0.000154776	0.00755317
2084	chr1	120644254	120644527	274	*	4.26679	4.9542	2.90689	2.04731	0.00191637	0.04685
1204	chr2	70260683	70261040	358	*	5.0607	5.74819	3.70044	2.04775	0.000237342	0.0100388
462	chr5	105492739	105493250	512	*	6.51175	7.19967	5.14975	2.04993	7.29828e-06	0.000804832
1969	chr3	85338232	85338459	228	*	4.45121	5.13955	3.08746	2.05209	0.00153606	0.0397353
898	chr6	124758284	124758615	332	*	5.24793	5.93664	3.88264	2.05399	8.8259e-05	0.00500737
1540	chr7	121677152	121677407	256	*	4.61471	5.30378	3.24793	2.05585	0.000650342	0.0215154
1196	chr7	139319081	139319399	319	*	5.01123	5.70044	3.64386	2.05658	0.000233921	0.00996091
1987	chr18	90133371	90133745	375	*	4.32193	5.01123	2.9542	2.05703	0.00157715	0.0404391
1369	chr19	44908779	44909193	415	*	4.79442	5.48382	3.42626	2.05755	0.000390519	0.0145333
1653	chr3	104305992	104306471	480	*	4.53916	5.22882	3.16993	2.05889	0.000839759	0.0258826
1729	chr15	53502427	53502744	318	*	4.92481	5.61471	3.55459	2.06012	0.000977406	0.0287844
2154	chr9	15994290	15994517	228	*	4.22882	4.91886	2.85798	2.06088	0.00209355	0.0495183
1999	chr2	71290127	71290383	257	*	4.45943	5.14975	3.08746	2.06228	0.00164489	0.0419229
543	chr1	162831949	162832742	794	*	7.03067	7.7211	5.65821	2.06289	1.36264e-05	0.00127852
2168	chr11	61091973	61092156	184	*	4.17991	4.87036	2.80735	2.06301	0.00212726	0.049979
703	chr3	55075220	55075644	425	*	5.62205	6.31288	4.24793	2.06496	3.44945e-05	0.00249965
792	chr1	11748409	11748840	432	*	5.60363	6.29462	4.22882	2.0658	5.27337e-05	0.00339227
866	chr9	115038222	115038666	445	*	5.69697	6.38802	4.32193	2.06609	7.50573e-05	0.00441573
2163	chr4	109445081	109445385	305	*	4.2854	4.97728	2.90689	2.07039	0.00211236	0.0497552
1069	chr1	166049047	166049361	315	*	5.02237	5.71425	3.64386	2.07039	0.00016588	0.00790576
552	chr19	28337008	28337476	469	*	5.87036	6.56224	4.49185	2.07039	1.45478e-05	0.00134007
2036	chr2	97524394	97524647	254	*	4.2384	4.93074	2.85798	2.07276	0.00175866	0.043998
1745	chr7	68073456	68073703	248	*	4.42626	5.11894	3.04439	2.07455	0.00101377	0.0295871
1968	chr7	133011279	133011491	213	*	4.42626	5.11894	3.04439	2.07455	0.00152101	0.0393764
854	chr9	116218685	116219176	492	*	5.61102	6.30378	4.22882	2.07496	7.12378e-05	0.00424991
1434	chr11	57696176	57696473	298	*	4.74147	5.43463	3.35755	2.07708	0.000485034	0.0172326
1895	chr4	140366997	140367244	248	*	4.55459	5.24793	3.16993	2.078	0.00133653	0.0359334
1754	chr1	36009061	36009247	187	*	4.5157	5.20945	3.12928	2.08017	0.00102276	0.0297079
755	chr15	72018885	72019261	377	*	6.10066	6.79442	4.71425	2.08017	4.37408e-05	0.00295166
1472	chr10	41716371	41716618	248	*	5.16993	5.86419	3.78136	2.08283	0.000546046	0.0188994
1433	chr13	108998731	108999160	430	*	5.45533	6.14975	4.06609	2.08366	0.000484666	0.0172315
1029	chr10	95595860	95596245	386	*	5.14466	5.8392	3.75489	2.08432	0.000146327	0.00723942
760	chr11	5391214	5391600	387	*	5.51964	6.21432	4.12928	2.08504	4.5093e-05	0.00302289
1422	chr2	168403207	168403465	259	*	4.74819	5.44294	3.35755	2.08539	0.00045523	0.0163102
527	chr9	61404258	61404655	398	*	5.88264	6.57743	4.49185	2.08558	1.24223e-05	0.00119793
1751	chr14	60485984	60486154	171	*	4.39232	5.08746	3	2.08746	0.00102022	0.0296848
1819	chr17	88388506	88388827	322	*	4.39232	5.08746	3	2.08746	0.00113978	0.0319086
1570	chr1	181742530	181742830	301	*	4.56224	5.25739	3.16993	2.08746	0.000701783	0.022764
706	chr8	27160060	27160436	377	*	5.56224	6.25739	4.16993	2.08746	3.46727e-05	0.00249965
547	chr10	121505140	121505581	442	*	5.78463	6.47978	4.39232	2.08746	1.39107e-05	0.00129566
816	chr7	139952037	139952453	417	*	5.32643	6.02237	3.93074	2.09163	5.77122e-05	0.00360333
434	chr3	159885092	159885707	616	*	7.31741	8.01402	5.91886	2.09516	5.77278e-06	0.000677677
1541	chr18	82798681	82798984	304	*	4.56986	5.26679	3.16993	2.09686	0.000654224	0.0216266
916	chr9	113462440	113462868	429	*	5.40088	6.09803	4	2.09803	9.55525e-05	0.00530961
753	chr4	124978902	124979337	436	*	5.74147	6.43879	4.33985	2.09894	4.36761e-05	0.00295151
625	chr10	30405761	30406440	680	*	6.66	7.35755	5.25739	2.10016	2.33389e-05	0.00190251
1812	chr4	33552957	33553207	251	*	4.35755	5.05528	2.9542	2.10109	0.00112858	0.0317323
1674	chr1	78428858	78429177	320	*	4.61471	5.31288	3.20945	2.10343	0.000878061	0.0267237
1106	chr4	150583326	150583671	346	*	4.96	5.65821	3.55459	2.10362	0.000184613	0.00848106
1330	chr4	59629421	59629683	263	*	4.83289	5.53138	3.42626	2.10512	0.000350652	0.0134291
1688	chr6	47197769	47197938	170	*	4.40939	5.10852	3	2.10852	0.000899299	0.0271229
2026	chr5	88712031	88712181	151	*	4.40939	5.10852	3	2.10852	0.00172909	0.0434815
1589	chr8	114507491	114507758	268	*	4.53916	5.2384	3.12928	2.10912	0.000721489	0.0231331
809	chr5	105557736	105558207	472	*	5.8857	6.58496	4.47573	2.10923	5.6819e-05	0.00357656
610	chr12	101026993	101027298	306	*	5.65821	6.35755	4.24793	2.10962	2.109e-05	0.00176146
1287	chr7	116210295	116210564	270	*	4.76818	5.46761	3.35755	2.11005	0.000300528	0.0118969
1699	chr5	101524792	101525009	218	*	4.73471	5.43463	3.32193	2.1127	0.000922573	0.0276653
423	chr4	139933089	139933743	655	*	6.19476	6.89482	4.78136	2.11346	5.2092e-06	0.00062742
1823	chr7	16364903	16365137	235	*	4.32193	5.02237	2.90689	2.11548	0.0011448	0.0319942
2157	chr1	125455116	125455497	382	*	4.32193	5.02237	2.90689	2.11548	0.00209765	0.049529
365	chr12	26886197	26886870	674	*	6.65464	7.35535	5.2384	2.11695	2.38032e-06	0.000332254
1593	chr19	10188505	10188627	123	*	4.66534	5.36632	3.24793	2.11839	0.000731833	0.0234058
786	chr6	33992312	33992727	416	*	5.72451	6.42626	4.30378	2.12248	5.13874e-05	0.0033309
2117	chr10	29181184	29181411	228	*	4.22882	4.93074	2.80735	2.12338	0.00200841	0.0483195
1223	chr15	27811138	27811497	360	*	5.14975	5.85175	3.72792	2.12383	0.000250833	0.0104493
1772	chr7	65577181	65577448	268	*	4.33092	5.03342	2.90689	2.12653	0.00106029	0.0304851
1844	chr5	22486941	22487157	217	*	4.33092	5.03342	2.90689	2.12653	0.00119533	0.0330258
1084	chr10	30327925	30328235	311	*	4.94837	5.65105	3.52356	2.12749	0.000175032	0.00822652
571	chr14	36653099	36653665	567	*	5.90087	6.60363	4.47573	2.12789	1.61891e-05	0.00144449
1205	chr4	72382879	72382967	89	*	4.85175	5.55459	3.42626	2.12832	0.000237624	0.0100388
1614	chr5	37857842	37858073	232	*	4.42626	5.12928	3	2.12928	0.00076255	0.0240591
977	chr17	66439474	66439727	254	*	5.01123	5.71425	3.58496	2.12928	0.000118514	0.00617485
765	chr8	35243516	35243939	424	*	5.74819	6.45121	4.32193	2.12928	4.59881e-05	0.00306275
1319	chr9	16293932	16294229	298	*	4.91886	5.62205	3.49185	2.1302	0.000334241	0.0129105
421	chr5	34591409	34591904	496	*	6.63662	7.33985	5.20945	2.1304	5.10275e-06	0.000617517
763	chr11	55419740	55420042	303	*	5.2854	5.98868	3.85798	2.1307	4.55273e-05	0.00304001
500	chr2	166671015	166671435	421	*	5.87036	6.57365	4.44294	2.1307	1.03818e-05	0.00105786
1007	chr12	54233013	54233394	382	*	5.07146	5.77479	3.64386	2.13093	0.000133047	0.00673138
1573	chr12	91685411	91685605	195	*	4.59991	5.30378	3.16993	2.13386	0.00070572	0.0228576
1286	chr19	10354875	10355227	353	*	4.9542	5.65821	3.52356	2.13465	0.000299001	0.0118456
1973	chrX	12886840	12887061	222	*	4.2384	4.94251	2.80735	2.13516	0.0015393	0.0397488
493	chr6	93223732	93224313	582	*	6.5216	7.22641	5.08746	2.13895	9.48708e-06	0.000980421
1158	chr13	59969560	59969821	262	*	4.82655	5.53138	3.39232	2.13906	0.000206106	0.00906795
1381	chr8	127107887	127108141	255	*	4.64386	5.34873	3.20945	2.13927	0.000404938	0.0149374
919	chr3	149042546	149042958	413	*	5.58496	6.29002	4.14975	2.14027	9.5984e-05	0.00532121
1088	chr13	53634727	53635165	439	*	4.89482	5.59991	3.45943	2.14048	0.00017696	0.00828657
1283	chr9	69431937	69432215	279	*	4.89482	5.59991	3.45943	2.14048	0.000296996	0.0117937
577	chr8	81812108	81812681	574	*	6.21675	6.92184	4.78136	2.14048	1.69118e-05	0.00149328
1454	chr13	37579781	37580069	289	*	4.7211	5.42626	3.2854	2.14086	0.000511207	0.0179126
367	chr13	107073333	107073843	511	*	6.50184	7.20701	5.06609	2.14093	2.42275e-06	0.000336333
978	chr6	100218576	100218952	377	*	5.84549	6.55075	4.40939	2.14136	0.0001186	0.00617485
496	chr19	41114194	41114991	798	*	6.59619	7.3015	5.15987	2.14162	9.94508e-06	0.00102154
1793	chr4	25465291	25465563	273	*	4.29462	5	2.85798	2.14202	0.00109541	0.031126
1375	chr2	14214786	14215065	280	*	4.6865	5.39232	3.24793	2.14439	0.000400906	0.0148454
973	chr7	112528686	112528948	263	*	5.27146	5.97728	3.83289	2.14439	0.000117797	0.00615942
995	chr11	84101331	84101581	251	*	5.32193	6.02791	3.88264	2.14526	0.000126672	0.00648614
841	chr9	30571036	30571430	395	*	5.19476	5.90087	3.75489	2.14598	6.54799e-05	0.00396679
1869	chr11	59309200	59309309	110	*	4.24793	4.9542	2.80735	2.14684	0.00125743	0.0342769
2002	chr4	76901708	76901978	271	*	4.24793	4.9542	2.80735	2.14684	0.00164788	0.0419363
1365	chr11	45103554	45103888	335	*	4.61471	5.32193	3.16993	2.152	0.000378549	0.0141292
801	chr2	57849743	57850019	277	*	5.19967	5.90689	3.75489	2.152	5.41713e-05	0.00344559
546	chr5	65525775	65526223	449	*	5.78463	6.49185	4.33985	2.152	1.38285e-05	0.00129036
1019	chr13	115425996	115426317	322	*	4.97154	5.67948	3.52356	2.15592	0.000141904	0.00709491
1543	chr3	102159385	102159666	282	*	4.57743	5.2854	3.12928	2.15612	0.000658249	0.0217346
312	chr4	100735654	100736562	909	*	7.16365	7.87191	5.71425	2.15766	1.16583e-06	0.000190375
1289	chr2	65897034	65897375	342	*	4.66534	5.37504	3.20945	2.16559	0.000301727	0.0119258
1597	chr2	41470711	41470929	219	*	4.45943	5.16993	3	2.16993	0.000740726	0.0236275
1914	chr3	37657136	37657406	271	*	4.54689	5.25739	3.08746	2.16993	0.00138921	0.0369789
1170	chr7	112143166	112143573	408	*	4.74819	5.45943	3.2854	2.17403	0.000216555	0.00942456
1225	chr14	46418575	46418788	214	*	4.74819	5.45943	3.2854	2.17403	0.000252212	0.0104895
1617	chr1	139291640	139291925	286	*	4.41785	5.12928	2.9542	2.17509	0.000763786	0.0240652
1928	chr2	117429420	117429658	239	*	4.21917	4.93074	2.75489	2.17585	0.00142545	0.037668
2037	chr16	86388230	86388438	209	*	4.10852	4.82018	2.64386	2.17632	0.00175949	0.043998
645	chrX	12996587	12997085	499	*	5.44294	6.15482	3.97728	2.17754	2.58013e-05	0.00203803
935	chr19	38487932	38488265	334	*	5.3966	6.10852	3.93074	2.17779	0.00010342	0.00563533
762	chr14	86063404	86063807	404	*	5.29921	6.01123	3.83289	2.17834	4.54112e-05	0.00303623
1390	chr14	117015374	117015628	255	*	4.55459	5.26679	3.08746	2.17932	0.000412755	0.0151208
1786	chr12	117486325	117486586	262	*	4.27612	4.98868	2.80735	2.18133	0.00108083	0.030832
1929	chr18	55344094	55344348	255	*	4.16993	4.88264	2.70044	2.1822	0.00142822	0.0377217
845	chr3	64112738	64113088	351	*	5.16993	5.88264	3.70044	2.1822	6.7595e-05	0.00407554
1310	chr14	80528740	80529064	325	*	4.67948	5.39232	3.20945	2.18286	0.000322807	0.0125545
1654	chr14	103749144	103749534	391	*	4.33092	5.04439	2.85798	2.18641	0.000840264	0.0258826
1680	chr4	72571952	72572279	328	*	4.33092	5.04439	2.85798	2.18641	0.000890976	0.0270114
1797	chr14	76520737	76521012	276	*	4.22882	4.94251	2.75489	2.18763	0.00109837	0.0311406
2027	chr11	35511043	35511255	213	*	4.22882	4.94251	2.75489	2.18763	0.00173654	0.0436473
839	chr13	35345547	35346072	526	*	5.98299	6.69697	4.50779	2.18917	6.49883e-05	0.0039464
1628	chr10	59636054	59636339	286	*	4.47573	5.18982	3	2.18982	0.000791735	0.0247772
1335	chr2	163300508	163300709	202	*	4.76155	5.47573	3.2854	2.19033	0.000353212	0.0134797
1242	chr8	10928252	10928332	81	*	4.6865	5.40088	3.20945	2.19143	0.000259181	0.0106264
599	chr19	28191540	28192107	568	*	5.6865	6.40088	4.20945	2.19143	2.05222e-05	0.00174552
1376	chr15	60692226	60692591	366	*	4.60733	5.32193	3.12928	2.19265	0.000400944	0.0148454
826	chr1	127015064	127015473	410	*	5.66888	6.3837	4.18982	2.19388	6.14403e-05	0.00378966
1292	chr19	31284661	31284919	259	*	4.72792	5.44294	3.24793	2.19502	0.000303321	0.011961
1830	chr1	57528802	57529054	253	*	4.2384	4.9542	2.75489	2.19931	0.00116144	0.0323257
1215	chr15	63692747	63693070	324	*	4.69349	5.40939	3.20945	2.19994	0.000243131	0.0101951
467	chr5	132408972	132409553	582	*	6.18488	6.90087	4.70044	2.20043	7.44982e-06	0.000812748
1561	chr5	118379283	118379525	243	*	4.53138	5.24793	3.04439	2.20353	0.000690107	0.0225238
406	chr17	29896299	29896943	645	*	6.28309	7	4.79442	2.20558	4.19775e-06	0.000526766
710	chr19	23467879	23468434	556	*	5.61839	6.33539	4.12928	2.20611	3.48358e-05	0.00249974
1847	chr3	138893850	138894085	236	*	4.18982	4.90689	2.70044	2.20645	0.00120145	0.0331412
959	chr16	20118082	20118470	389	*	4.88264	5.59991	3.39232	2.2076	0.000112658	0.0059851
1033	chr4	122962771	122963008	238	*	4.88264	5.59991	3.39232	2.2076	0.000148801	0.00733891
877	chr14	29178945	29179395	451	*	5.01681	5.73471	3.52356	2.21115	7.97004e-05	0.00463008
1616	chr14	21546463	21546661	199	*	4.40088	5.11894	2.90689	2.21205	0.000763227	0.0240624
999	chr9	28084229	28084453	225	*	4.85175	5.56986	3.35755	2.2123	0.000128751	0.00656619
377	chr12	93851045	93851519	475	*	6.51767	7.23601	5.02237	2.21365	2.88027e-06	0.000389241
1995	chr1	58046703	58046977	275	*	4.13955	4.85798	2.64386	2.21412	0.00162913	0.0416043
470	chr14	11663618	11664250	633	*	5.98868	6.70736	4.49185	2.21551	7.86354e-06	0.000852408
1904	chr7	98784384	98784612	229	*	4.45121	5.16993	2.9542	2.21573	0.00137312	0.0367425
1261	chr16	44430046	44430380	335	*	4.82018	5.53916	3.32193	2.21723	0.000277645	0.0112177
1821	chr3	5237909	5238064	156	*	4.19967	4.91886	2.70044	2.21842	0.00114307	0.0319636
1607	chr14	76031293	76031403	111	*	4.40939	5.12928	2.90689	2.22239	0.000752845	0.0238539
2068	chr9	79598665	79598949	285	*	4.14975	4.87036	2.64386	2.22651	0.00186394	0.0459207
400	chr19	56990377	56990908	532	*	5.95128	6.67243	4.44294	2.22948	3.80154e-06	0.000484202
960	chr2	146098938	146099286	349	*	4.90087	5.62205	3.39232	2.22973	0.000112979	0.0059959
1783	chr2	117924932	117925196	265	*	4.20945	4.93074	2.70044	2.2303	0.00107979	0.0308245
1803	chr4	98244757	98244906	150	*	4.20945	4.93074	2.70044	2.2303	0.00110963	0.0313553
2010	chr10	100066027	100066340	314	*	4.03342	4.75489	2.52356	2.23133	0.00168385	0.042681
669	chr7	130367478	130367779	302	*	5.31741	6.03892	3.80735	2.23156	2.86425e-05	0.00218128
433	chr17	44685166	44685807	642	*	5.83289	6.55459	4.32193	2.23266	5.74796e-06	0.000676321
819	chr4	35807154	35807539	386	*	5.06609	5.7879	3.55459	2.23331	5.79936e-05	0.00360764
474	chr9	95685812	95686374	563	*	5.62205	6.3443	4.10852	2.23577	8.06804e-06	0.000867195
1533	chr3	21564234	21564434	201	*	4.32193	5.04439	2.80735	2.23704	0.000637017	0.0211707
1348	chr5	111703639	111703927	289	*	4.64386	5.36632	3.12928	2.23704	0.000364318	0.0137695
572	chr3	117002002	117002569	568	*	5.34873	6.07146	3.83289	2.23857	1.63254e-05	0.0014541
772	chr14	76031567	76031840	274	*	5.10329	5.82655	3.58496	2.24159	4.72152e-05	0.00311596
393	chr10	95239309	95239873	565	*	6.13443	6.85798	4.61471	2.24327	3.44882e-06	0.0004471
886	chr11	52775203	52775565	363	*	4.91289	5.63662	3.39232	2.24431	8.22826e-05	0.00473153
1579	chr1	153054092	153054293	202	*	4.27612	5	2.75489	2.24511	0.000713683	0.0230218
1497	chr8	11035740	11035993	254	*	4.33092	5.05528	2.80735	2.24793	0.000584148	0.0198597
667	chr12	8031799	8032265	467	*	5.224	5.94837	3.70044	2.24793	2.84011e-05	0.00216938
1243	chr16	28238505	28238874	370	*	4.88264	5.60733	3.35755	2.24978	0.000259356	0.0106264
482	chr11	35948263	35948884	622	*	5.56986	6.29462	4.04439	2.25023	8.66527e-06	0.000914528
1542	chr6	22801814	22802115	302	*	4.3837	5.10852	2.85798	2.25054	0.000654554	0.0216266
1757	chr14	84646156	84646429	274	*	4.16993	4.89482	2.64386	2.25096	0.00102599	0.0297507
1076	chr2	52211466	52211856	391	*	4.74147	5.46761	3.20945	2.25815	0.000170705	0.00808277
383	chr1	138345907	138346382	476	*	6.42836	7.15482	4.89482	2.26	3.10017e-06	0.000412395
1325	chr7	113251125	113251392	268	*	4.82018	5.54689	3.2854	2.26149	0.000341212	0.01312
686	chr11	35223999	35224399	401	*	5.14975	5.87652	3.61471	2.26181	3.16166e-05	0.00234811
724	chr12	12710284	12710596	313	*	5.14975	5.87652	3.61471	2.26181	3.68469e-05	0.00259292
414	chr4	98243991	98244430	440	*	6.43045	7.15735	4.89482	2.26253	4.66473e-06	0.000574055
1395	chr13	53088528	53088766	239	*	4.44294	5.16993	2.90689	2.26303	0.000424007	0.0154855
1633	chr13	53554218	53554510	293	*	4.44294	5.16993	2.90689	2.26303	0.000799766	0.0249519
2099	chr1	167782165	167782298	134	*	3.93074	4.65821	2.39232	2.26589	0.00196369	0.0476637
1228	chr3	107793342	107793652	311	*	4.53916	5.26679	3	2.26679	0.000253133	0.0105021
530	chr12	57179291	57179809	519	*	5.37504	6.10329	3.83289	2.2704	1.24618e-05	0.00119793
1732	chr13	37478052	37478214	163	*	4.40088	5.12928	2.85798	2.2713	0.000986711	0.0290248
1753	chr2	139609773	139610086	314	*	4.12928	4.85798	2.58496	2.27302	0.00102253	0.0297079
1899	chr9	64050107	64050339	233	*	4.12928	4.85798	2.58496	2.27302	0.0013533	0.0363014
1360	chr9	115323902	115324229	328	*	4.49985	5.22882	2.9542	2.27462	0.000373013	0.0139638
1833	chr2	63573482	63573694	213	*	4.18982	4.91886	2.64386	2.27501	0.00116597	0.032408
1558	chr16	78322119	78322279	161	*	4.24793	4.97728	2.70044	2.27684	0.000677189	0.0221447
939	chr18	56022040	56022376	337	*	4.90689	5.63662	3.35755	2.27907	0.000105133	0.00570367
2042	chr8	111787352	111787515	164	*	3.94251	4.67243	2.39232	2.28011	0.00179019	0.0446653
1202	chr12	8916322	8916706	385	*	4.67948	5.40939	3.12928	2.28011	0.000236361	0.0100184
1816	chr18	44597487	44597780	294	*	4.07682	4.80735	2.52356	2.28379	0.00113639	0.0318814
1857	chr10	92754518	92754722	205	*	4.07682	4.80735	2.52356	2.28379	0.00122183	0.0335217
708	chr8	11036115	11036456	342	*	5.33539	6.06609	3.78136	2.28473	3.48039e-05	0.00249974
1245	chr14	64682630	64682940	311	*	4.59991	5.33092	3.04439	2.28652	0.000261641	0.0107069
626	chr4	9551277	9551683	407	*	5.53528	6.26679	3.97728	2.28951	2.34393e-05	0.00190486
1110	chr10	94990918	94991172	255	*	4.72792	5.45943	3.16993	2.28951	0.000185018	0.00848106
287	chr2	5314458	5315011	554	*	6.45327	7.18488	4.89482	2.29006	8.4156e-07	0.000149393
362	chr16	51751838	51752291	454	*	5.98584	6.71768	4.42626	2.29141	2.30187e-06	0.000323967
1334	chr14	71276321	71276587	267	*	4.41785	5.14975	2.85798	2.29177	0.000351622	0.0134291
358	chr3	69406204	69406894	691	*	6.00282	6.73471	4.44294	2.29177	2.21491e-06	0.00031521
2062	chr19	46971079	46971257	179	*	3.9542	4.6865	2.39232	2.29418	0.00184969	0.0456614
2074	chr15	43167366	43167431	66	*	3.9542	4.6865	2.39232	2.29418	0.00188182	0.0462272
2122	chr13	108060952	108061043	92	*	3.9542	4.6865	2.39232	2.29418	0.00202141	0.0484974
1136	chr17	5284880	5285145	266	*	4.60733	5.33985	3.04439	2.29546	0.000199589	0.00894923
1296	chr10	95234749	95234994	246	*	4.65105	5.3837	3.08746	2.29624	0.000308213	0.0121164
2133	chr10	95623288	95623522	235	*	4.08746	4.82018	2.52356	2.29662	0.00204654	0.0488193
1661	chr1	117364026	117364341	316	*	4.14975	4.88264	2.58496	2.29768	0.000851716	0.0261248
1813	chr4	71933701	71933851	151	*	4.14975	4.88264	2.58496	2.29768	0.00112972	0.0317467
1192	chr2	17638726	17639072	347	*	4.77479	5.50779	3.20945	2.29834	0.000231767	0.00990611
1538	chr7	51042345	51042604	260	*	4.32193	5.05528	2.75489	2.30039	0.000640588	0.0212202
1574	chr8	54163629	54163823	195	*	4.32193	5.05528	2.75489	2.30039	0.000706535	0.0228695
524	chr2	16450841	16451277	437	*	5.37504	6.10852	3.80735	2.30117	1.22769e-05	0.00118943
746	chr1	156222586	156223104	519	*	4.99435	5.72792	3.42626	2.30166	4.19172e-05	0.00286273
982	chr4	124329151	124329563	413	*	4.99435	5.72792	3.42626	2.30166	0.000119653	0.00620784
1207	chr6	90508220	90508532	313	*	4.65821	5.39232	3.08746	2.30485	0.000238098	0.0100502
566	chr2	45390011	45390393	383	*	5.24317	5.97728	3.67243	2.30485	1.56723e-05	0.00141073
1024	chr18	81166756	81166979	224	*	4.70044	5.43463	3.12928	2.30535	0.000143555	0.00713577
495	chr15	98935280	98935716	437	*	5.93074	6.66534	4.35755	2.30778	9.89676e-06	0.00101863
1511	chr14	60664791	60665005	215	*	4.33092	5.06609	2.75489	2.3112	0.000607358	0.0204789
1339	chr1	119407730	119408035	306	*	4.43463	5.16993	2.85798	2.31194	0.000357218	0.0135919
562	chr2	17881187	17881699	513	*	5.55459	6.29002	3.97728	2.31274	1.52341e-05	0.00137912
1062	chr9	102420186	102420554	369	*	4.66534	5.40088	3.08746	2.31342	0.000161839	0.00776399
875	chr3	50407816	50408265	450	*	4.90087	5.63662	3.32193	2.3147	7.87982e-05	0.00458813
815	chr5	44654504	44654872	369	*	5.46352	6.19967	3.88264	2.31703	5.75903e-05	0.00360014
2134	chr10	89686492	89686624	133	*	3.97728	4.71425	2.39232	2.32193	0.00204724	0.0488193
1853	chr17	66405075	66405191	117	*	4.04439	4.78136	2.45943	2.32193	0.00120983	0.0332641
1724	chr7	95689303	95689505	203	*	4.10852	4.84549	2.52356	2.32193	0.000963216	0.0284652
1529	chr11	107459914	107460212	299	*	4.22882	4.96578	2.64386	2.32193	0.000629593	0.0209738
1267	chr18	11392839	11393074	236	*	4.44294	5.17991	2.85798	2.32193	0.000283543	0.0114017
1314	chr9	35318739	35319013	275	*	4.44294	5.17991	2.85798	2.32193	0.000327917	0.0127144
628	chr2	52987991	52988448	458	*	5.29002	6.02791	3.70044	2.32747	2.36816e-05	0.00192123
823	chr5	99513255	99513683	429	*	4.91289	5.65105	3.32193	2.32912	5.96364e-05	0.0036915
891	chr4	24556138	24556456	319	*	4.76155	5.49985	3.16993	2.32992	8.54796e-05	0.00488377
937	chr17	66439183	66439340	158	*	4.7211	5.45943	3.12928	2.33015	0.000104346	0.00567367
1452	chr17	6745713	6745789	77	*	4.34873	5.08746	2.75489	2.33258	0.000510627	0.017908
1486	chr7	91591660	91591923	264	*	4.34873	5.08746	2.75489	2.33258	0.000565175	0.0193662
1500	chr12	53410716	53410937	222	*	4.29462	5.03342	2.70044	2.33298	0.000586781	0.0199302
1683	chr16	94128633	94128834	202	*	4.17991	4.91886	2.58496	2.3339	0.000894008	0.0270635
598	chr1	38450647	38451122	476	*	5.17991	5.91886	3.58496	2.3339	2.03077e-05	0.00173016
1967	chr12	95960503	95960695	193	*	4.11894	4.85798	2.52356	2.33442	0.00151868	0.0393358
828	chr8	107671548	107671935	388	*	4.98868	5.72792	3.39232	2.3356	6.17922e-05	0.0037999
2052	chr7	112528992	112529092	101	*	3.91886	4.65821	2.32193	2.33628	0.00182176	0.0452315
2113	chr18	72023220	72023354	135	*	3.91886	4.65821	2.32193	2.33628	0.00200438	0.0483195
2112	chr12	108751807	108752073	267	*	3.84549	4.58496	2.24793	2.33703	0.0020028	0.0483137
806	chr3	41603401	41603721	321	*	4.84549	5.58496	3.24793	2.33703	5.5872e-05	0.00353172
614	chr10	19117311	19117653	343	*	5.15482	5.89482	3.55459	2.34023	2.18274e-05	0.00181118
681	chr13	30186600	30186952	353	*	5.48382	6.224	3.88264	2.34136	3.01398e-05	0.00225487
1263	chr13	3695010	3695344	335	*	4.45943	5.19967	2.85798	2.34169	0.000278741	0.0112441
1394	chr8	15018738	15019073	336	*	4.35755	5.09803	2.75489	2.34314	0.000421875	0.0154187
1588	chr13	28874050	28874224	175	*	4.24793	4.98868	2.64386	2.34483	0.000721212	0.0231331
1700	chr12	58627034	58627373	340	*	4.24793	4.98868	2.64386	2.34483	0.000923251	0.0276693
1761	chrX	157594650	157594892	243	*	4.24793	4.98868	2.64386	2.34483	0.00103329	0.0298944
359	chr12	8291228	8291722	495	*	6.04712	6.7879	4.44294	2.34496	2.25054e-06	0.000319389
1598	chr1	133255032	133255194	163	*	4.12928	4.87036	2.52356	2.3468	0.000741085	0.0236275
1846	chr3	142941828	142942103	276	*	4.12928	4.87036	2.52356	2.3468	0.00119967	0.0331098
1863	chr6	107923816	107924027	212	*	4.12928	4.87036	2.52356	2.3468	0.00123926	0.0338904
1717	chr7	65684360	65684579	220	*	4.06609	4.80735	2.45943	2.34792	0.000951924	0.0282388
1907	chr16	72223951	72224228	278	*	3.93074	4.67243	2.32193	2.3505	0.00138136	0.0369048
700	chr10	64130477	64130869	393	*	5.67596	6.41785	4.06609	2.35176	3.43467e-05	0.00249965
2073	chr15	87459038	87459228	191	*	3.85798	4.59991	2.24793	2.35199	0.0018801	0.046207
479	chr3	159782221	159782616	396	*	6.16491	6.90689	4.55459	2.3523	8.46215e-06	0.000900062
1257	chr3	97776300	97776577	278	*	4.41785	5.15987	2.80735	2.35252	0.00027397	0.0111044
1316	chr7	130367803	130367978	176	*	4.41785	5.15987	2.80735	2.35252	0.000332068	0.0128558
328	chr10	92438690	92439419	730	*	6.25503	6.99718	4.64386	2.35332	1.55121e-06	0.000240949
1013	chr4	63229926	63230127	202	*	4.65821	5.40088	3.04439	2.35649	0.000136595	0.00686991
525	chr10	91685145	91685567	423	*	5.22882	5.97154	3.61471	2.35683	1.22778e-05	0.00118943
579	chr14	122374384	122374570	187	*	5.19967	5.94251	3.58496	2.35755	1.71625e-05	0.00151018
758	chr9	14532237	14532636	400	*	5.19967	5.94251	3.58496	2.35755	4.44584e-05	0.00298821
1023	chr1	162108739	162109052	314	*	4.56986	5.31288	2.9542	2.35869	0.000143234	0.00713344
1839	chr11	57298357	57298570	214	*	4.07682	4.82018	2.45943	2.36075	0.00118247	0.0327432
1068	chr9	99632457	99632714	258	*	4.7879	5.53138	3.16993	2.36146	0.000165394	0.00788996
1284	chr2	27620043	27620322	280	*	4.42626	5.16993	2.80735	2.36257	0.000297606	0.0118006
1993	chr9	86870167	86870434	268	*	3.94251	4.6865	2.32193	2.36457	0.00161936	0.0413966
721	chr2	158295710	158296064	355	*	4.90689	5.65105	3.2854	2.36565	3.67286e-05	0.00259292
1340	chr17	6638280	6638508	229	*	4.62205	5.36632	3	2.36632	0.000357697	0.0136
561	chr5	127349406	127349977	572	*	5.43045	6.17493	3.80735	2.36757	1.51674e-05	0.00137745
658	chr1	121389918	121390354	437	*	5.20945	5.9542	3.58496	2.36923	2.7817e-05	0.00214575
678	chr17	85748715	85749060	346	*	4.98299	5.72792	3.35755	2.37037	2.95561e-05	0.00222098
1208	chr11	20733580	20733865	286	*	4.48382	5.22882	2.85798	2.37084	0.000238512	0.0100594
946	chr4	9550931	9551219	289	*	4.71425	5.45943	3.08746	2.37197	0.000108449	0.00583715
460	chr4	99385278	99385922	645	*	6.10329	6.84862	4.47573	2.37289	7.21581e-06	0.000799198
341	chr11	108885522	108885960	439	*	5.67243	6.41785	4.04439	2.37346	1.86303e-06	0.000278351
1302	chr13	97751048	97751172	125	*	4.33092	5.07682	2.70044	2.37638	0.000314631	0.0123117
1317	chr9	102123077	102123352	276	*	4.33092	5.07682	2.70044	2.37638	0.000333415	0.0128981
1564	chr6	6054049	6054268	220	*	4.27612	5.02237	2.64386	2.37851	0.000694448	0.022622
699	chr19	27988791	27989127	337	*	5.633	6.37938	4	2.37938	3.42003e-05	0.00249276
1575	chr8	22784477	22784758	282	*	4.15987	4.90689	2.52356	2.38333	0.000708214	0.0229093
1927	chr11	87577987	87578114	128	*	4.15987	4.90689	2.52356	2.38333	0.00142506	0.037668
1474	chr12	112388920	112389238	319	*	4.39232	5.13955	2.75489	2.38466	0.000548822	0.0189697
983	chr19	21054236	21054536	301	*	4.59246	5.33985	2.9542	2.38565	0.000120935	0.00626795
1879	chr7	66459389	66459621	233	*	4.09803	4.84549	2.45943	2.38606	0.00129764	0.0351848
428	chr15	31753738	31754303	566	*	5.82972	6.57743	4.18982	2.3876	5.37828e-06	0.000640217
1233	chr3	55741466	55741728	263	*	4.72792	5.47573	3.08746	2.38827	0.00025541	0.0105536
637	chr11	7160716	7161107	392	*	4.96578	5.71425	3.32193	2.39232	2.50943e-05	0.002006
1621	chr9	103413677	103413962	286	*	4.16993	4.91886	2.52356	2.3953	0.00077676	0.0244135
501	chr13	60156433	60156978	546	*	5.37504	6.12412	3.72792	2.3962	1.04426e-05	0.00106194
1059	chr3	27859151	27859427	277	*	4.85798	5.60733	3.20945	2.39788	0.000160292	0.00771155
887	chr8	11405849	11406088	240	*	4.69349	5.44294	3.04439	2.39855	8.27081e-05	0.00475063
794	chr4	41528125	41528361	237	*	4.97728	5.72792	3.32193	2.40599	5.32224e-05	0.00340663
616	chr1	14225380	14225920	541	*	5.56224	6.31288	3.90689	2.40599	2.21361e-05	0.00183083
1604	chr6	55539286	55539513	228	*	4.17991	4.93074	2.52356	2.40718	0.000750064	0.0238243
1002	chr8	68033953	68034352	400	*	4.82655	5.57743	3.16993	2.4075	0.00012993	0.00660648
1271	chr6	51933164	51933547	384	*	4.35755	5.10852	2.70044	2.40808	0.000286586	0.0114878
250	chr4	30312272	30313184	913	*	5.9629	6.71425	4.30378	2.41046	4.22164e-07	8.60337e-05
1082	chr6	36911482	36911903	422	*	4.87036	5.62205	3.20945	2.4126	0.000173882	0.00818758
605	chr3	132744389	132744751	363	*	4.98299	5.73471	3.32193	2.41278	2.08681e-05	0.00175142
2063	chr3	135693143	135693304	162	*	3.83289	4.58496	2.16993	2.41504	0.00184971	0.0456614
520	chr16	84824829	84825386	558	*	5.39232	6.14466	3.72792	2.41674	1.19505e-05	0.00117087
709	chr1	79832739	79833198	460	*	5.12412	5.87652	3.45943	2.41709	3.483e-05	0.00249974
1670	chr7	55000447	55000560	114	*	3.98868	4.74147	2.32193	2.41954	0.00087143	0.0265775
964	chr2	161339733	161339870	138	*	4.62205	5.37504	2.9542	2.42084	0.000114664	0.00606005
1544	chr15	79391816	79392013	198	*	4.12928	4.88264	2.45943	2.42321	0.000659903	0.0217751
539	chr13	73704856	73705192	337	*	5.45121	6.20457	3.78136	2.42321	1.3378e-05	0.00126453
265	chr17	6745945	6746383	439	*	6.68124	7.43463	5.01123	2.4234	5.33977e-07	0.000102661
1352	chr12	11391480	11391843	364	*	4.25739	5.01123	2.58496	2.42626	0.000368036	0.0138663
633	chr8	108819189	108819631	443	*	4.99435	5.74819	3.32193	2.42626	2.40531e-05	0.00193595
557	chr11	17414603	17414954	352	*	5.16491	5.91886	3.49185	2.42701	1.47457e-05	0.00134636
888	chr15	80055522	80055900	379	*	4.62936	5.3837	2.9542	2.42951	8.3127e-05	0.00476932
1959	chr7	64628317	64628471	155	*	3.84549	4.59991	2.16993	2.42999	0.00150914	0.0392289
1392	chr4	45142436	45142770	335	*	4.48382	5.2384	2.80735	2.43105	0.000413714	0.0151422
1017	chr3	98055110	98055215	106	*	4.7211	5.47573	3.04439	2.43134	0.000140941	0.00706061
317	chr15	77798677	77799204	528	*	6.33539	7.09011	4.65821	2.4319	1.36341e-06	0.000219127
1671	chr1	89136325	89136530	206	*	4	4.75489	2.32193	2.43296	0.000871692	0.0265775
1835	chr3	116047157	116047360	204	*	4	4.75489	2.32193	2.43296	0.00116931	0.0324654
1162	chr7	79557695	79557868	174	*	4.58496	5.33985	2.90689	2.43296	0.00021005	0.00920667
873	chr13	92801197	92801596	400	*	4.80735	5.56224	3.12928	2.43296	7.75856e-05	0.00452787
1384	chr12	100958733	100958885	153	*	4.26679	5.02237	2.58496	2.43741	0.000408602	0.0150295
587	chr1	191470633	191471004	372	*	5.10852	5.86419	3.42626	2.43792	1.84473e-05	0.00160111
1877	chr18	11392588	11392792	205	*	3.93074	4.6865	2.24793	2.43857	0.00128854	0.0349752
277	chr11	59264100	59264571	472	*	6.25267	7.00843	4.56986	2.43857	6.88821e-07	0.000126693
1186	chr5	77532407	77532757	351	*	4.3837	5.13955	2.70044	2.43911	0.000228032	0.00979578
194	chr2	166488909	166489524	616	*	6.41151	7.16742	4.72792	2.4395	1.42112e-07	3.70362e-05
1627	chr10	95238796	95238969	174	*	4.07682	4.83289	2.39232	2.44057	0.000790101	0.0247413
1646	chr1	162053501	162053606	106	*	4.07682	4.83289	2.39232	2.44057	0.000830749	0.0257138
1407	chr13	108061106	108061228	123	*	4.20945	4.96578	2.52356	2.44222	0.000435533	0.0157708
2170	chr14	87146781	87147019	239	*	3.6865	4.44294	2	2.44294	0.00212969	0.0499828
926	chr11	5205325	5205641	317	*	4.6865	5.44294	3	2.44294	9.88165e-05	0.00543683
727	chr5	114670005	114670287	283	*	4.77479	5.53138	3.08746	2.44392	3.73685e-05	0.00261878
737	chr10	18370975	18371322	348	*	4.77479	5.53138	3.08746	2.44392	3.97058e-05	0.00274482
1008	chr6	78686478	78686790	313	*	4.73471	5.49185	3.04439	2.44746	0.00013439	0.00679258
353	chr11	90484947	90485440	494	*	5.73471	6.49185	4.04439	2.44746	2.12423e-06	0.000306587
1521	chr13	44459323	44459499	177	*	4.27612	5.03342	2.58496	2.44846	0.000621954	0.0208115
808	chr4	107991915	107992256	342	*	4.90087	5.65821	3.20945	2.44876	5.65642e-05	0.00356663
1878	chr6	147178134	147178246	113	*	3.94251	4.70044	2.24793	2.45251	0.00129191	0.0350481
1587	chr4	6171741	6171962	222	*	4.08746	4.84549	2.39232	2.45317	0.0007207	0.0231331
1714	chr7	54962709	54962976	268	*	4.21917	4.97728	2.52356	2.45372	0.000950515	0.0282388
1090	chr16	57858861	57859150	290	*	4.45121	5.20945	2.75489	2.45457	0.000179123	0.00837246
1102	chr15	93010651	93011016	366	*	4.45121	5.20945	2.75489	2.45457	0.000183714	0.00848106
787	chr10	49131288	49131638	351	*	4.98299	5.74147	3.2854	2.45606	5.14706e-05	0.00333205
850	chr4	97827077	97827302	226	*	4.60733	5.36632	2.90689	2.45943	6.99687e-05	0.00419384
793	chr3	147966342	147966685	344	*	4.74819	5.50779	3.04439	2.4634	5.29878e-05	0.00340432
512	chr9	37178927	37179251	325	*	5.09803	5.85798	3.39232	2.46566	1.11917e-05	0.00111215
1676	chr11	32801099	32801216	118	*	3.9542	4.71425	2.24793	2.46632	0.000882508	0.026827
1709	chr13	97456049	97456176	128	*	3.9542	4.71425	2.24793	2.46632	0.000937859	0.0279489
855	chr8	27161665	27161834	170	*	4.9542	5.71425	3.24793	2.46632	7.14426e-05	0.00425682
668	chr10	98646557	98646903	347	*	4.87652	5.63662	3.16993	2.4667	2.85334e-05	0.00217623
702	chr14	65394257	65394482	226	*	4.79442	5.55459	3.08746	2.46713	3.44942e-05	0.00249965
533	chr3	69536307	69536653	347	*	5.40939	6.16993	3.70044	2.46949	1.2602e-05	0.0012046
1188	chr8	41878434	41878586	153	*	4.29462	5.05528	2.58496	2.47032	0.000229831	0.00985641
1481	chr10	92075247	92075359	113	*	4.16993	4.93074	2.45943	2.47131	0.000559946	0.0192627
1113	chr2	148264195	148264443	249	*	4.35755	5.11894	2.64386	2.47508	0.000186004	0.00851439
621	chr13	108060286	108060506	221	*	5.07146	5.83289	3.35755	2.47534	2.26891e-05	0.00185864
2111	chr6	148992557	148992712	156	*	3.71425	4.47573	2	2.47573	0.00199072	0.048045
747	chr10	20006708	20007029	322	*	4.71425	5.47573	3	2.47573	4.22743e-05	0.00288325
1386	chr6	129557702	129557968	267	*	4.2384	5	2.52356	2.47644	0.000408866	0.0150295
911	chrX	36667202	36667635	434	*	4.62205	5.3837	2.90689	2.47681	9.52499e-05	0.00530961
1079	chr10	30089541	30089703	163	*	4.52356	5.2854	2.80735	2.47805	0.000171984	0.00812071
620	chr17	88769513	88769833	321	*	4.84549	5.60733	3.12928	2.47805	2.26379e-05	0.00185864
1758	chr13	94188399	94188497	99	*	3.96578	4.72792	2.24793	2.47999	0.00102677	0.0297565
1768	chr3	140645958	140646300	343	*	3.96578	4.72792	2.24793	2.47999	0.00104739	0.0301823
1254	chr9	29773041	29773321	281	*	4.30378	5.06609	2.58496	2.48113	0.00027116	0.0110168
521	chr3	51908494	51908771	278	*	5.00562	5.76818	3.2854	2.48278	1.20155e-05	0.00117498
415	chr4	132025684	132026080	397	*	5.65105	6.41363	3.93074	2.48289	4.68999e-06	0.000574834
1086	chr10	77008254	77008530	277	*	4.36632	5.12928	2.64386	2.48543	0.000176083	0.00826064
578	chr8	91170968	91171378	411	*	5.04439	5.80735	3.32193	2.48543	1.70735e-05	0.00150495
564	chr12	100957361	100957632	272	*	4.97154	5.73471	3.24793	2.48678	1.53805e-05	0.00138937
1684	chr1	180284136	180284487	352	*	4.24793	5.01123	2.52356	2.48767	0.000897002	0.0271218
1726	chr2	138446560	138446768	209	*	3.89482	4.65821	2.16993	2.48829	0.000967024	0.0285446
813	chr2	29716729	29717058	330	*	4.67948	5.44294	2.9542	2.48875	5.70846e-05	0.0035773
859	chr17	21473381	21473709	329	*	4.67948	5.44294	2.9542	2.48875	7.28044e-05	0.00431809
2028	chr4	88337894	88337994	101	*	3.72792	4.49185	2	2.49185	0.00173941	0.0436978
1174	chr6	37245814	37246167	354	*	4.31288	5.07682	2.58496	2.49185	0.000217319	0.009431
1080	chr7	74844423	74844712	290	*	4.48382	5.24793	2.75489	2.49304	0.000172257	0.00812609
1118	chr8	57134160	57134486	327	*	4.37504	5.13955	2.64386	2.4957	0.000190239	0.0086693
896	chr7	79557934	79558157	224	*	4.53916	5.30378	2.80735	2.49643	8.65914e-05	0.00492373
2110	chr14	106176914	106177093	180	*	3.64386	4.40939	1.90689	2.5025	0.00198801	0.0480025
1130	chr13	111953898	111954160	263	*	4.32193	5.08746	2.58496	2.5025	0.00019561	0.00881943
409	chr18	68852869	68853205	337	*	5.29462	6.0607	3.55459	2.50611	4.37257e-06	0.000544679
1578	chr1	126765493	126765671	179	*	3.98868	4.75489	2.24793	2.50696	0.000713308	0.0230218
1166	chr10	99697803	99698095	293	*	4.49985	5.26679	2.75489	2.5119	0.000213437	0.00932607
1795	chr4	56811237	56811451	215	*	3.83289	4.59991	2.08746	2.51245	0.00109726	0.0311362
1994	chr7	19388802	19388930	129	*	3.83289	4.59991	2.08746	2.51245	0.00162601	0.0415457
279	chr17	23683975	23684483	509	*	5.60363	6.37069	3.85798	2.51271	7.15924e-07	0.000130734
1094	chr8	62188686	62189049	364	*	4.33092	5.09803	2.58496	2.51307	0.000181976	0.00846997
612	chr1	182383152	182383611	460	*	5.03342	5.8009	3.2854	2.5155	2.16235e-05	0.00179922
1006	chr18	68852624	68852821	198	*	4.39232	5.15987	2.64386	2.51602	0.000131909	0.00668044
929	chr11	45886620	45886940	321	*	4.79442	5.56224	3.04439	2.51785	0.000100622	0.00551828
1081	chr4	33545493	33545745	253	*	4.45121	5.21917	2.70044	2.51873	0.000173491	0.00817672
1571	chr13	44459140	44459280	141	*	4	4.76818	2.24793	2.52026	0.000701936	0.022764
550	chr9	49691358	49691768	411	*	5	5.76818	3.24793	2.52026	1.42751e-05	0.00132235
1946	chr6	70468761	70468963	203	*	3.75489	4.52356	2	2.52356	0.00147763	0.0386857
2078	chr5	121973643	121973825	183	*	3.75489	4.52356	2	2.52356	0.00188658	0.0462548
2145	chr1	69708650	69708858	209	*	3.75489	4.52356	2	2.52356	0.00206034	0.0489372
558	chr2	164366846	164367229	384	*	4.92481	5.69349	3.16993	2.52356	1.47458e-05	0.00134636
1470	chr12	46520941	46521290	350	*	4.40088	5.16993	2.64386	2.52607	0.000540266	0.0187248
1445	chr10	115750342	115750552	211	*	4.14975	4.91886	2.39232	2.52655	0.000502709	0.0177138
582	chr13	72121035	72121501	467	*	5.00562	5.77479	3.24793	2.52686	1.76659e-05	0.00154647
1915	chr12	52180659	52180876	218	*	3.84549	4.61471	2.08746	2.52725	0.00139431	0.0370953
615	chr5	146678252	146678490	239	*	4.88874	5.65821	3.12928	2.52893	2.19868e-05	0.00182143
1414	chr7	120093038	120093299	262	*	4.21917	4.98868	2.45943	2.52925	0.000447008	0.0161062
1790	chr4	125975810	125976041	232	*	4.21917	4.98868	2.45943	2.52925	0.00108332	0.030834
565	chr3	114759287	114759587	301	*	4.97154	5.74147	3.20945	2.53201	1.55072e-05	0.00139834
1728	chr19	46470898	46471056	159	*	4.01123	4.78136	2.24793	2.53343	0.000975713	0.0287677
1506	chr9	35482138	35482350	213	*	4.08746	4.85798	2.32193	2.53605	0.000601984	0.0203651
970	chr9	75523715	75523982	268	*	4.46761	5.2384	2.70044	2.53797	0.000116527	0.00612042
1991	chr11	5289984	5290173	190	*	3.76818	4.53916	2	2.53916	0.00159859	0.0409065
381	chr18	43152528	43153086	559	*	5.35315	6.12412	3.58496	2.53916	3.03872e-06	0.0004058
1550	chr14	97588719	97588846	128	*	4.02237	4.79442	2.24793	2.54649	0.000669801	0.0220161
906	chr6	71227153	71227567	415	*	4.47573	5.24793	2.70044	2.54749	9.2081e-05	0.00517406
1054	chr5	17747162	17747486	325	*	4.47573	5.24793	2.70044	2.54749	0.000158697	0.00766515
2153	chr5	146598823	146598952	130	*	3.58496	4.35755	1.80735	2.5502	0.00209042	0.0494672
1343	chr3	58738690	58738894	205	*	4.30378	5.07682	2.52356	2.55325	0.000359274	0.0136294
1860	chr14	28972868	28973021	154	*	3.78136	4.55459	2	2.55459	0.00123204	0.0337473
757	chr10	119979976	119980298	323	*	4.78136	5.55459	3	2.55459	4.41624e-05	0.00297224
332	chr6	101281616	101282024	409	*	5.45533	6.22882	3.67243	2.55639	1.60156e-06	0.000245772
1058	chr10	115013406	115013682	277	*	4.48382	5.25739	2.70044	2.55695	0.000159779	0.00769416
340	chr10	61199642	61200079	438	*	5.33985	6.11374	3.55459	2.55915	1.82705e-06	0.000273778
1760	chr8	47488710	47488984	275	*	4.10852	4.88264	2.32193	2.56071	0.00102935	0.0297974
597	chr12	53322028	53322430	403	*	5.21432	5.98868	3.42626	2.56242	2.00776e-05	0.00171342
994	chr13	90136249	90136512	264	*	4.43463	5.20945	2.64386	2.5656	0.000126042	0.00646033
788	chr8	83251551	83251850	300	*	4.54689	5.32193	2.75489	2.56704	5.16791e-05	0.0033413
2081	chr9	75778911	75779019	109	*	3.59991	4.37504	1.80735	2.56768	0.0018997	0.0465092
2142	chr11	107272363	107272513	151	*	3.70044	4.47573	1.90689	2.56884	0.00205343	0.0488413
1620	chr5	119553815	119553975	161	*	3.96578	4.74147	2.16993	2.57154	0.000773269	0.0243188
872	chr3	54965098	54965367	270	*	4.60733	5.3837	2.80735	2.57635	7.74169e-05	0.00452321
974	chr9	97793680	97794050	371	*	4.65821	5.43463	2.85798	2.57665	0.000117806	0.00615942
413	chr2	105312029	105312356	328	*	5.22882	6.00562	3.42626	2.57936	4.58235e-06	0.000565282
2015	chr6	36752893	36753084	192	*	3.71425	4.49185	1.90689	2.58496	0.00169726	0.0429143
1692	chr9	106395202	106395421	220	*	3.97728	4.75489	2.16993	2.58496	0.000904391	0.0272322
1832	chr14	122170493	122170696	204	*	3.97728	4.75489	2.16993	2.58496	0.00116238	0.0323257
1404	chr1	144306369	144306658	290	*	4.12928	4.90689	2.32193	2.58496	0.000433243	0.0157176
1075	chr3	25914767	25915077	311	*	4.26679	5.04439	2.45943	2.58496	0.000170346	0.00807329
920	chr18	78896519	78896841	323	*	4.45121	5.22882	2.64386	2.58496	9.67461e-05	0.00535763
805	chr11	107760028	107760279	252	*	4.56224	5.33985	2.75489	2.58496	5.58644e-05	0.00353172
594	chr9	56682822	56683189	368	*	4.80735	5.58496	3	2.58496	1.91222e-05	0.00164013
884	chr5	115166399	115166677	279	*	4.80735	5.58496	3	2.58496	8.19607e-05	0.00471913
366	chr5	68877472	68877886	415	*	5.23362	6.01123	3.42626	2.58496	2.3984e-06	0.000333862
701	chr9	121038040	121038305	266	*	4.62205	5.40088	2.80735	2.59352	3.44848e-05	0.00249965
1272	chr3	108011660	108011861	202	*	4.20945	4.98868	2.39232	2.59637	0.000288102	0.0115395
303	chr15	88314873	88315381	509	*	5.77149	6.55075	3.9542	2.59655	1.10269e-06	0.000185412
1567	chr3	58428942	58429175	234	*	3.98868	4.76818	2.16993	2.59826	0.000698518	0.022711
1762	chr7	39942355	39942582	228	*	3.90689	4.6865	2.08746	2.59904	0.00103453	0.0299133
1636	chr6	135994012	135994250	239	*	3.82018	4.59991	2	2.59991	0.000806711	0.0251224
1677	chr7	28104748	28104943	196	*	3.82018	4.59991	2	2.59991	0.000887634	0.0269532
224	chr18	81166152	81166710	559	*	5.72792	6.50779	3.90689	2.6009	2.42105e-07	5.50659e-05
1983	chr11	59336635	59336725	91	*	3.62936	4.40939	1.80735	2.60204	0.00155534	0.0399603
876	chr19	10952070	10952324	255	*	4.46761	5.24793	2.64386	2.60407	7.92038e-05	0.00460648
214	chr17	66405231	66405645	415	*	5.99435	6.77479	4.16993	2.60486	2.02918e-07	4.83096e-05
484	chr4	82730261	82730575	315	*	4.91289	5.69349	3.08746	2.60602	8.69681e-06	0.000915465
234	chr6	109542982	109543514	533	*	5.87036	6.65105	4.04439	2.60666	2.87906e-07	6.25655e-05
1669	chr17	80739550	80739916	367	*	4.14975	4.93074	2.32193	2.60881	0.000870374	0.0265691
1640	chr7	81480839	81481068	230	*	3.83289	4.61471	2	2.61471	0.000818826	0.0254339
1031	chr3	53207103	53207491	389	*	4.41785	5.19967	2.58496	2.61471	0.000147233	0.00727566
507	chr13	84398992	84399372	381	*	4.83289	5.61471	3	2.61471	1.09385e-05	0.0010992
1940	chr7	142789748	142789877	130	*	3.74147	4.52356	1.90689	2.61667	0.00146348	0.0384336
1021	chr18	65516094	65516242	149	*	4.29462	5.07682	2.45943	2.61738	0.000142802	0.00712585
1958	chr4	54601704	54601904	201	*	3.64386	4.42626	1.80735	2.61891	0.00150658	0.0392017
1966	chr4	82439988	82440175	188	*	3.64386	4.42626	1.80735	2.61891	0.00151601	0.0392868
2080	chr1	4326799	4326990	192	*	3.64386	4.42626	1.80735	2.61891	0.00189585	0.0464375
1089	chr4	151517262	151517480	219	*	4.22882	5.01123	2.39232	2.61891	0.000177136	0.00828716
1161	chr8	58677936	58678140	205	*	4.15987	4.94251	2.32193	2.62059	0.000209844	0.00920667
905	chr19	10188301	10188455	155	*	4.53916	5.32193	2.70044	2.62149	9.20749e-05	0.00517406
1349	chr8	14321780	14322043	264	*	4.08746	4.87036	2.24793	2.62244	0.00036459	0.0137696
1638	chr1	97553761	97553997	237	*	3.84549	4.62936	2	2.62936	0.000813643	0.0253074
504	chr1	162184042	162184369	328	*	4.84549	5.62936	3	2.62936	1.07318e-05	0.0010841
1926	chr12	69425064	69425272	209	*	3.65821	4.44294	1.80735	2.63559	0.00142225	0.0376224
904	chr1	120643958	120644194	237	*	4.37504	5.15987	2.52356	2.63631	9.11323e-05	0.00513607
679	chr8	36014862	36015224	363	*	4.60733	5.39232	2.75489	2.63743	2.97503e-05	0.00223228
927	chr5	68877921	68878133	213	*	4.31288	5.09803	2.45943	2.6386	9.90022e-05	0.00544117
944	chr10	59774780	59774996	217	*	4.31288	5.09803	2.45943	2.6386	0.00010713	0.00578187
2141	chr5	75863031	75863194	164	*	3.55459	4.33985	1.70044	2.63941	0.00205278	0.0488413
674	chr3	153365236	153365668	433	*	4.76155	5.54689	2.90689	2.64	2.90618e-05	0.00219679
1504	chr15	95583636	95583944	309	*	3.94251	4.72792	2.08746	2.64046	0.000592453	0.0200693
1611	chr2	59839901	59840094	194	*	3.94251	4.72792	2.08746	2.64046	0.000760614	0.0240545
1321	chr9	30676766	30677051	286	*	4.24793	5.03342	2.39232	2.64111	0.000337069	0.013
650	chr12	79846844	79847116	273	*	4.71425	5.49985	2.85798	2.64186	2.68301e-05	0.00210299
438	chr12	54232439	54232887	449	*	4.90087	5.6865	3.04439	2.64211	6.14337e-06	0.000714595
494	chr6	70469030	70469481	452	*	5.34873	6.13443	3.49185	2.64257	9.52419e-06	0.000982264
1675	chr16	22800185	22800318	134	*	3.85798	4.64386	2	2.64386	0.000880813	0.0267914
475	chr3	119524708	119525006	299	*	4.85798	5.64386	3	2.64386	8.11994e-06	0.000870937
1665	chr7	82057080	82057247	168	*	3.76818	4.55459	1.90689	2.6477	0.000863183	0.0264129
1672	chr11	47845934	47846198	265	*	3.76818	4.55459	1.90689	2.6477	0.000875193	0.0266682
1787	chr9	86297199	86297426	228	*	3.76818	4.55459	1.90689	2.6477	0.00108218	0.030834
1838	chr5	26211167	26211319	153	*	3.76818	4.55459	1.90689	2.6477	0.00118133	0.0327432
1851	chr17	6465445	6465655	211	*	3.76818	4.55459	1.90689	2.6477	0.001209	0.0332641
128	chr10	92242707	92243431	725	*	6.75822	7.54496	4.89482	2.65015	1.75735e-08	6.99482e-06
1402	chr5	37968597	37968812	216	*	4.03342	4.82018	2.16993	2.65025	0.000430527	0.0156398
1437	chr11	111522826	111523070	245	*	4.03342	4.82018	2.16993	2.65025	0.000493063	0.0174813
1489	chrX	140512305	140512588	284	*	4.03342	4.82018	2.16993	2.65025	0.000570721	0.0195279
754	chr4	56051873	56052247	375	*	4.86419	5.65105	3	2.65105	4.36806e-05	0.00295151
145	chr11	109068624	109069462	839	*	6.07414	6.86109	4.20945	2.65163	2.50987e-08	8.81882e-06
968	chr15	63989076	63989386	311	*	4.25739	5.04439	2.39232	2.65208	0.000116354	0.00612042
1180	chr3	18139130	18139316	187	*	4.45121	5.2384	2.58496	2.65344	0.000225872	0.00975208
1505	chr5	63773051	63773262	212	*	3.9542	4.74147	2.08746	2.654	0.000597336	0.0202213
617	chr7	54782035	54782202	168	*	4.62205	5.40939	2.75489	2.6545	2.24527e-05	0.001854
236	chr11	57696802	57697234	433	*	5.51175	6.29921	3.64386	2.65535	2.96672e-07	6.40459e-05
2007	chr14	58253447	58253560	114	*	3.56986	4.35755	1.70044	2.65711	0.00167749	0.0425833
1810	chr17	10732755	10732995	241	*	3.87036	4.65821	2	2.65821	0.00112579	0.0316717
1149	chr12	52876242	52876479	238	*	4.11894	4.90689	2.24793	2.65896	0.000203015	0.00899172
275	chr12	100176477	100176951	475	*	5.57365	6.36194	3.70044	2.6615	6.60337e-07	0.000122338
151	chr14	121708319	121708722	404	*	6.0634	6.85175	4.18982	2.66192	3.04167e-08	1.02627e-05
1378	chr3	18522582	18522813	232	*	4.04439	4.83289	2.16993	2.66297	0.00040201	0.0148633
169	chr1	156192835	156193386	552	*	5.91886	6.70736	4.04439	2.66297	6.28092e-08	1.89349e-05
403	chr17	91862146	91862580	435	*	5.23362	6.02237	3.35755	2.66482	4.10625e-06	0.00051912
1053	chr12	98795858	98796192	335	*	4.19967	4.98868	2.32193	2.66676	0.000158008	0.007645
463	chr2	63573012	63573298	287	*	4.83289	5.62205	2.9542	2.66786	7.34004e-06	0.000807103
2121	chr16	17055912	17056044	133	*	3.6865	4.47573	1.80735	2.66838	0.00201888	0.0484949
731	chr2	71648096	71648414	319	*	4.52356	5.31288	2.64386	2.66903	3.8745e-05	0.00270039
1499	chr7	65280481	65280680	200	*	3.88264	4.67243	2	2.67243	0.000584315	0.0198597
480	chr4	98118521	98118793	273	*	4.88264	5.67243	3	2.67243	8.58564e-06	0.000911294
932	chr3	54764500	54764828	329	*	4.27612	5.06609	2.39232	2.67377	0.000102539	0.00560531
178	chr11	109106456	109107080	625	*	6.01402	6.80413	4.12928	2.67485	8.17645e-08	2.33711e-05
193	chr18	13897183	13897522	340	*	5.71768	6.50779	3.83289	2.6749	1.39624e-07	3.68579e-05
1258	chr10	91858812	91859129	318	*	4.05528	4.84549	2.16993	2.67557	0.000274269	0.0111077
1095	chr2	41471752	41472020	269	*	4.40939	5.19967	2.52356	2.67611	0.000182041	0.00846997
607	chr1	23575039	23575363	325	*	4.69349	5.48382	2.80735	2.67646	2.08913e-05	0.00175142
583	chr6	54758131	54758504	374	*	4.93074	5.7211	3.04439	2.67671	1.77779e-05	0.00155126
1559	chr4	59727580	59727761	182	*	3.79442	4.58496	1.90689	2.67807	0.000680802	0.0222486
1935	chr9	50986097	50986206	110	*	3.79442	4.58496	1.90689	2.67807	0.00144323	0.0379997
720	chr19	32349275	32349518	244	*	4.64386	5.43463	2.75489	2.67974	3.6649e-05	0.00259292
862	chr5	66174233	66174469	237	*	4.34873	5.13955	2.45943	2.68012	7.42081e-05	0.00438112
918	chr7	130835002	130835231	230	*	4.34873	5.13955	2.45943	2.68012	9.56706e-05	0.00530961
402	chr11	43232149	43232500	352	*	4.97728	5.76818	3.08746	2.68072	4.03334e-06	0.00051117
1047	chr10	16974982	16975310	329	*	4.47573	5.26679	2.58496	2.68182	0.000155618	0.00757123
337	chr6	97950182	97950446	265	*	5.21432	6.00562	3.32193	2.6837	1.75461e-06	0.000264496
1773	chr7	121676866	121677008	143	*	3.70044	4.49185	1.80735	2.6845	0.00106329	0.0305511
1944	chr5	31959642	31959823	182	*	3.70044	4.49185	1.80735	2.6845	0.00146934	0.0384966
1989	chr11	36036489	36036646	158	*	3.89482	4.6865	2	2.6865	0.00158703	0.0406517
152	chr17	6736648	6737302	655	*	6.69	7.4818	4.79442	2.68738	3.0751e-08	1.03073e-05
1187	chr1	12572123	12572288	166	*	4.06609	4.85798	2.16993	2.68806	0.000228933	0.00982619
1379	chr6	147794004	147794303	300	*	4.06609	4.85798	2.16993	2.68806	0.000404225	0.0149343
157	chr8	127214748	127215398	651	*	6.04712	6.8392	4.14975	2.68946	3.24255e-08	1.05224e-05
545	chr16	62468961	62469289	329	*	4.85175	5.64386	2.9542	2.68966	1.37847e-05	0.00128863
865	chr5	81671295	81671493	199	*	4.35755	5.14975	2.45943	2.69032	7.46822e-05	0.00439874
1949	chr2	5182083	5182289	207	*	3.59991	4.39232	1.70044	2.69188	0.00148048	0.0387006
1988	chr14	72506439	72506696	258	*	3.59991	4.39232	1.70044	2.69188	0.00158627	0.0406517
2004	chr10	64130903	64130988	86	*	3.59991	4.39232	1.70044	2.69188	0.00165842	0.0421624
225	chr13	88088303	88088657	355	*	5.62936	6.42206	3.72792	2.69414	2.43843e-07	5.52146e-05
1214	chr7	70644077	70644288	212	*	4.14975	4.94251	2.24793	2.69459	0.000242999	0.0101951
769	chr5	136514126	136514373	248	*	4.42626	5.21917	2.52356	2.69561	4.66628e-05	0.00309152
228	chr11	116724888	116725407	520	*	5.57743	6.37069	3.67243	2.69826	2.47444e-07	5.52928e-05
2075	chr15	22170420	22170573	154	*	3.49185	4.2854	1.58496	2.70044	0.00188467	0.0462548
2155	chr4	16224892	16225041	150	*	3.49185	4.2854	1.58496	2.70044	0.00209516	0.049529
1657	chr3	27579996	27580155	160	*	3.71425	4.50779	1.80735	2.70044	0.000846555	0.0260291
473	chr14	121708076	121708271	196	*	4.76818	5.56224	2.85798	2.70426	8.039e-06	0.000865901
274	chr19	44493176	44493615	440	*	5.37069	6.16491	3.45943	2.70548	6.43751e-07	0.0001197
150	chr3	98051173	98051564	392	*	6.30378	7.09803	4.39232	2.70571	2.95989e-08	1.00534e-05
1077	chr4	111178131	111178456	326	*	4.15987	4.9542	2.24793	2.70627	0.000171091	0.00809354
1643	chr4	132398155	132398373	219	*	4	4.79442	2.08746	2.70695	0.000826149	0.0256182
198	chr11	43667025	43667526	502	*	5.93664	6.73132	4.02237	2.70895	1.49117e-07	3.83698e-05
1121	chr4	104598080	104598371	292	*	4.08746	4.88264	2.16993	2.71272	0.000191128	0.00868654
251	chr8	49774522	49774824	303	*	5.40939	6.20457	3.49185	2.71272	4.28176e-07	8.66342e-05
1429	chr7	66110757	66110905	149	*	3.91886	4.71425	2	2.71425	0.000466743	0.0166407
1931	chr8	61265491	61265624	134	*	3.72792	4.52356	1.80735	2.71621	0.00143358	0.037824
586	chr16	62676839	62677123	285	*	4.62205	5.41785	2.70044	2.71741	1.80295e-05	0.00156752
2126	chr11	14520718	14520863	146	*	3.50779	4.30378	1.58496	2.71882	0.00202397	0.048503
215	chr9	86319443	86320076	634	*	5.82972	6.62571	3.90689	2.71882	2.103e-07	4.98342e-05
1259	chr7	90017165	90017423	259	*	4.01123	4.80735	2.08746	2.71989	0.000276104	0.0111731
141	chr2	5381845	5382611	767	*	6.9901	7.78627	5.06609	2.72018	2.32051e-08	8.38478e-06
782	chr2	59301823	59302032	210	*	4.3837	5.17991	2.45943	2.72048	5.07449e-05	0.00330608
189	chr11	101790845	101791414	570	*	5.62571	6.42206	3.70044	2.72163	1.24096e-07	3.34522e-05
242	chr5	88710931	88711433	503	*	5.62571	6.42206	3.70044	2.72163	3.28667e-07	6.91939e-05
1097	chr5	91729363	91729716	354	*	4.45121	5.24793	2.52356	2.72437	0.000182832	0.00848106
1176	chr4	97875110	97875321	212	*	4.09803	4.89482	2.16993	2.72489	0.000217783	0.00943503
1184	chr14	32165586	32165812	227	*	4.09803	4.89482	2.16993	2.72489	0.000227293	0.00977248
2127	chr18	61614221	61614326	106	*	3.62936	4.42626	1.70044	2.72583	0.00203453	0.0487331
134	chr1	167761580	167762325	746	*	6.95274	7.74987	5.02237	2.7275	1.89994e-08	7.22376e-06
1469	chr14	24826887	24826987	101	*	3.93074	4.72792	2	2.72792	0.000537914	0.018656
778	chr14	49089809	49089983	175	*	4.39232	5.18982	2.45943	2.73039	4.97543e-05	0.00325821
664	chr1	37959472	37959801	330	*	4.57743	5.37504	2.64386	2.73118	2.82868e-05	0.0021673
1667	chr18	20642971	20643144	174	*	3.74147	4.53916	1.80735	2.7318	0.000869824	0.0265691
1331	chr11	6555510	6555752	243	*	4.02237	4.82018	2.08746	2.73272	0.000351097	0.0134291
1154	chr1	66187079	66187349	271	*	4.25739	5.05528	2.32193	2.73335	0.000204489	0.00902551
1996	chr10	91628780	91628876	97	*	3.52356	4.32193	1.58496	2.73697	0.00163284	0.0416782
784	chr7	142792827	142793179	353	*	4.40088	5.19967	2.45943	2.74024	5.12012e-05	0.00332729
1843	chr7	133011807	133011904	98	*	3.64386	4.44294	1.70044	2.7425	0.00118934	0.0328781
336	chr5	127398039	127398512	474	*	5.11374	5.91289	3.16993	2.74296	1.72994e-06	0.000262313
740	chr4	153271383	153271738	356	*	4.46761	5.26679	2.52356	2.74322	4.08817e-05	0.00281465
418	chr14	93163828	93164181	354	*	4.85175	5.65105	2.90689	2.74416	4.876e-06	0.000594312
241	chr7	28358189	28358535	347	*	5.40514	6.20457	3.45943	2.74514	3.19007e-07	6.74389e-05
606	chr10	91685669	91685911	243	*	4.53138	5.33092	2.58496	2.74595	2.08781e-05	0.00175142
627	chr18	42923957	42924337	381	*	4.75489	5.55459	2.80735	2.74723	2.34425e-05	0.00190486
584	chr12	35542565	35542861	297	*	4.59246	5.39232	2.64386	2.74846	1.77815e-05	0.00155126
604	chr15	43167757	43167887	131	*	4.59246	5.39232	2.64386	2.74846	2.08243e-05	0.00175142
1040	chr3	58738477	58738636	160	*	4.11894	4.91886	2.16993	2.74894	0.000154231	0.00754555
2128	chr11	88728000	88728093	94	*	3.40939	4.20945	1.45943	2.75002	0.0020363	0.0487526
1389	chr5	44106385	44106550	166	*	3.85798	4.65821	1.90689	2.75132	0.000410483	0.0150564
1441	chr12	82478323	82478536	214	*	3.85798	4.65821	1.90689	2.75132	0.000496385	0.0175502
1974	chr13	101759735	101759906	172	*	3.85798	4.65821	1.90689	2.75132	0.00154066	0.0397508
924	chr6	17968814	17969074	261	*	4.19967	5	2.24793	2.75207	9.82372e-05	0.00541665
394	chr7	54782254	54782448	195	*	5.08215	5.88264	3.12928	2.75336	3.47534e-06	0.000449395
1885	chr16	51387628	51387730	103	*	3.53916	4.33985	1.58496	2.75489	0.00131952	0.0356642
2005	chr14	46388032	46388117	86	*	3.53916	4.33985	1.58496	2.75489	0.0016614	0.0422169
388	chr13	57145834	57146243	410	*	5.53916	6.33985	3.58496	2.75489	3.36371e-06	0.000441686
1775	chr3	101474294	101474494	201	*	3.65821	4.45943	1.70044	2.75899	0.00106438	0.0305511
986	chr14	74814954	74815269	316	*	4.41785	5.21917	2.45943	2.75974	0.000122721	0.00634119
172	chr3	34104190	34104534	345	*	5.71425	6.5157	3.75489	2.76081	6.96072e-08	2.05742e-05
567	chr3	98055258	98055406	149	*	4.60733	5.40939	2.64386	2.76553	1.57174e-05	0.0014123
505	chr18	79973566	79973903	338	*	4.66534	5.46761	2.70044	2.76717	1.07456e-05	0.0010841
2047	chr9	74384323	74384543	221	*	3.42626	4.22882	1.45943	2.76939	0.00180596	0.0449488
1122	chr17	12163923	12164124	202	*	4.05528	4.85798	2.08746	2.77052	0.000191443	0.0086931
651	chr15	102013682	102013995	314	*	4.49185	5.29462	2.52356	2.77106	2.69819e-05	0.00211163
1131	chr16	40601782	40601990	209	*	4.13955	4.94251	2.16993	2.77259	0.000196085	0.00883303
313	chr13	90913090	90913349	260	*	5.13955	5.94251	3.16993	2.77259	1.18134e-06	0.00019229
961	chr5	74966913	74967233	321	*	4.21917	5.02237	2.24793	2.77444	0.000113098	0.00599598
368	chr16	85967053	85967532	480	*	5.21917	6.02237	3.24793	2.77444	2.46566e-06	0.00034136
1487	chr10	85292242	85292395	154	*	3.78136	4.58496	1.80735	2.77761	0.000565234	0.0193662
2045	chr6	65132538	65132728	191	*	3.78136	4.58496	1.80735	2.77761	0.00180366	0.0449353
417	chr7	129409846	129410309	464	*	4.88264	5.6865	2.90689	2.77961	4.7178e-06	0.000576409
453	chr11	84101070	84101298	229	*	4.88264	5.6865	2.90689	2.77961	6.79689e-06	0.000764433
573	chr4	82408473	82408595	123	*	4.56224	5.36632	2.58496	2.78136	1.6578e-05	0.00147403
102	chr11	108961597	108962093	497	*	6.04439	6.84862	4.06609	2.78253	7.39461e-09	3.69353e-06
2020	chr11	12199286	12199436	151	*	3.44294	4.24793	1.45943	2.7885	0.00170633	0.0430343
2033	chr7	89626835	89627033	199	*	3.44294	4.24793	1.45943	2.7885	0.00175179	0.0439008
324	chr3	130405099	130405480	382	*	5.02791	5.83289	3.04439	2.7885	1.45079e-06	0.000228133
297	chr2	117950842	117951260	419	*	5.07146	5.87652	3.08746	2.78905	1.01932e-06	0.000174857
849	chr8	58678187	58678422	236	*	4.50779	5.31288	2.52356	2.78932	6.95179e-05	0.00417173
1874	chr7	95974230	95974417	188	*	3.56986	4.37504	1.58496	2.79008	0.00128102	0.0348267
649	chr13	9973912	9974289	378	*	4.56986	5.37504	2.58496	2.79008	2.67172e-05	0.00209736
503	chr12	104897128	104897410	283	*	4.62936	5.43463	2.64386	2.79077	1.06462e-05	0.00107834
1642	chr7	135597139	135597292	154	*	3.6865	4.49185	1.70044	2.79141	0.000823138	0.0255403
1976	chr1	167700424	167700585	162	*	3.79442	4.59991	1.80735	2.79256	0.00154255	0.0397595
459	chr2	163300746	163300994	249	*	4.89482	5.70044	2.90689	2.79355	7.0471e-06	0.000782213
1241	chr14	122687433	122687681	249	*	4.07682	4.88264	2.08746	2.79518	0.000258641	0.0106183
376	chr10	85292481	85292776	296	*	5.07682	5.88264	3.08746	2.79518	2.75561e-06	0.000373385
957	chr4	32337733	32337942	210	*	4.2384	5.04439	2.24793	2.79647	0.000111192	0.00591956
743	chr6	96420083	96420399	317	*	4.5157	5.32193	2.52356	2.79837	4.16024e-05	0.00284972
745	chr1	90279541	90279804	264	*	4.57743	5.3837	2.58496	2.79874	4.17784e-05	0.00285708
478	chr3	143101342	143101559	218	*	4.85175	5.65821	2.85798	2.80023	8.34851e-06	0.000889833
1972	chr18	9743521	9743713	193	*	3.45943	4.26679	1.45943	2.80735	0.001538	0.0397354
2171	chr15	90869522	90869744	223	*	3.45943	4.26679	1.45943	2.80735	0.00212987	0.0499828
1539	chr1	106595619	106595786	168	*	3.70044	4.50779	1.70044	2.80735	0.00064672	0.0214094
1524	chr5	4959552	4959699	148	*	3.90689	4.71425	1.90689	2.80735	0.000623587	0.0208468
1101	chr16	3843160	3843291	132	*	4	4.80735	2	2.80735	0.000183679	0.00848106
1096	chr17	83633230	83633347	118	*	4.08746	4.89482	2.08746	2.80735	0.00018226	0.00847243
1518	chr1	121177122	121177465	344	*	4.24793	5.05528	2.24793	2.80735	0.000617314	0.0207187
338	chr8	112098271	112098597	327	*	5.04439	5.85175	3.04439	2.80735	1.75472e-06	0.000264496
371	chr14	24826526	24826827	302	*	5.04439	5.85175	3.04439	2.80735	2.56382e-06	0.000351801
1140	chr10	17352310	17352447	138	*	4.09803	4.90689	2.08746	2.81943	0.000200736	0.00896622
1152	chr14	48991968	48992044	77	*	4.09803	4.90689	2.08746	2.81943	0.000203969	0.00901661
323	chr8	120124888	120125234	347	*	5.09803	5.90689	3.08746	2.81943	1.42948e-06	0.000225477
1568	chr1	128398890	128399019	130	*	3.71425	4.52356	1.70044	2.82312	0.000700416	0.0227582
184	chr10	95729837	95730266	430	*	5.62936	6.43879	3.61471	2.82408	1.01613e-07	2.81357e-05
1953	chr8	83252094	83252187	94	*	3.47573	4.2854	1.45943	2.82597	0.00148989	0.0388668
619	chr8	76383662	76383921	260	*	4.47573	5.2854	2.45943	2.82597	2.25604e-05	0.00185688
938	chr16	41748058	41748401	344	*	4.10852	4.91886	2.08746	2.8314	0.000105116	0.00570367
812	chr18	59793300	59793654	355	*	4.48382	5.29462	2.45943	2.83519	5.70677e-05	0.0035773
1329	chr10	33613287	33613490	204	*	3.83289	4.64386	1.80735	2.8365	0.000347407	0.0133181
212	chr2	28965862	28966470	609	*	6.00282	6.81378	3.97728	2.8365	2.00612e-07	4.81222e-05
893	chr4	103648529	103648785	257	*	4.34873	5.15987	2.32193	2.83794	8.58501e-05	0.00489798
1035	chr5	114029922	114030189	268	*	4.34873	5.15987	2.32193	2.83794	0.000149907	0.00737758
936	chr14	54736940	54737182	243	*	4.27612	5.08746	2.24793	2.83954	0.000103555	0.00563667
1660	chr11	108620745	108620863	119	*	3.61471	4.42626	1.58496	2.8413	0.000851375	0.0261248
2147	chr13	97669347	97669507	161	*	3.61471	4.42626	1.58496	2.8413	0.00207438	0.0492249
528	chr5	16968826	16969232	407	*	4.61471	5.42626	2.58496	2.8413	1.24242e-05	0.00119793
739	chr10	115749973	115750316	344	*	4.93664	5.74819	2.90689	2.8413	4.0729e-05	0.00280793
271	chr1	69024899	69025186	288	*	5.15987	5.97154	3.12928	2.84226	5.79054e-07	0.000108862
1891	chr4	87731456	87731586	131	*	3.49185	4.30378	1.45943	2.84435	0.00132879	0.0357884
632	chr1	162108324	162108637	314	*	4.42626	5.2384	2.39232	2.84609	2.40033e-05	0.001935
695	chr13	105317033	105317310	278	*	4.42626	5.2384	2.39232	2.84609	3.30056e-05	0.00241952
1226	chr2	157525066	157525280	215	*	3.94251	4.75489	1.90689	2.848	0.000252511	0.0104934
1420	chr7	133435748	133435988	241	*	3.94251	4.75489	1.90689	2.848	0.000454291	0.0162994
861	chr12	112433472	112433707	236	*	4.35755	5.16993	2.32193	2.848	7.34379e-05	0.00434555
1336	chr13	34726179	34726418	240	*	3.84549	4.65821	1.80735	2.85086	0.000353533	0.0134815
1520	chr9	96483618	96483790	173	*	3.84549	4.65821	1.80735	2.85086	0.000621814	0.0208115
268	chr10	70419391	70419888	498	*	5.71081	6.52356	3.67243	2.85114	5.50617e-07	0.000104675
192	chr4	84669133	84669542	410	*	5.36194	6.17493	3.32193	2.853	1.36459e-07	3.621e-05
1685	chr9	27538487	27538715	229	*	3.74147	4.55459	1.70044	2.85415	0.000897505	0.0271218
1230	chr11	76358359	76358521	163	*	4.12928	4.94251	2.08746	2.85505	0.000254873	0.0105497
767	chr5	42270820	42271112	293	*	4.36632	5.17991	2.32193	2.85798	4.64555e-05	0.00308581
515	chr1	119255409	119255739	331	*	4.8009	5.61471	2.75489	2.85982	1.13601e-05	0.00112384
399	chr9	28569067	28569537	471	*	4.74819	5.56224	2.70044	2.8618	3.65557e-06	0.000466776
1805	chr1	118890633	118890790	158	*	3.50779	4.32193	1.45943	2.8625	0.00112209	0.0316611
903	chr3	117360697	117360998	302	*	4.50779	5.32193	2.45943	2.8625	9.09734e-05	0.00513279
391	chr2	169094186	169094549	364	*	4.90689	5.7211	2.85798	2.86312	3.39936e-06	0.000442943
1430	chr13	97424075	97424217	143	*	4.13955	4.9542	2.08746	2.86673	0.000473436	0.0168675
387	chr14	46578019	46578398	380	*	4.80735	5.62205	2.75489	2.86716	3.35352e-06	0.000441486
998	chr11	57496574	57496759	186	*	4.05528	4.87036	2	2.87036	0.000128538	0.00656189
1990	chr10	115013759	115013853	95	*	3.64386	4.45943	1.58496	2.87447	0.0015947	0.0408275
1072	chr16	75342011	75342137	127	*	3.96578	4.78136	1.90689	2.87447	0.000167258	0.00794913
988	chr2	10450828	10451153	326	*	4.14975	4.96578	2.08746	2.87832	0.000123338	0.00636013
247	chr12	37015840	37016215	376	*	5.14975	5.96578	3.08746	2.87832	3.65078e-07	7.53037e-05
1716	chr2	75963517	75963588	72	*	3.52356	4.33985	1.45943	2.88042	0.000951493	0.0282388
1910	chr2	61317271	61317487	217	*	3.52356	4.33985	1.45943	2.88042	0.00138421	0.0369177
498	chr18	54179285	54179588	304	*	4.82018	5.63662	2.75489	2.88174	1.03392e-05	0.00105775
115	chr4	124965228	124965803	576	*	5.79442	6.61102	3.72792	2.8831	1.25077e-08	5.54122e-06
1350	chr2	103977322	103977474	153	*	3.76818	4.58496	1.70044	2.88452	0.00036596	0.013811
1385	chr11	88681535	88681720	186	*	3.76818	4.58496	1.70044	2.88452	0.00040865	0.0150295
1668	chr14	29243726	29243870	145	*	3.76818	4.58496	1.70044	2.88452	0.000870038	0.0265691
1247	chr10	17845066	17845275	210	*	3.97728	4.79442	1.90689	2.88753	0.000264544	0.0108083
953	chr8	83251921	83252052	132	*	4.15987	4.97728	2.08746	2.88982	0.000110057	0.0058837
1563	chr12	100772287	100772515	229	*	3.65821	4.47573	1.58496	2.89077	0.000694139	0.022622
258	chr15	38096103	38096682	580	*	5.24317	6.0607	3.16993	2.89077	4.7938e-07	9.46645e-05
1248	chr11	76382626	76382696	71	*	3.88264	4.70044	1.80735	2.89308	0.000265081	0.0108216
618	chr7	134823861	134824090	230	*	4.40088	5.21917	2.32193	2.89724	2.25495e-05	0.00185688
835	chr14	98832510	98832750	241	*	4.40088	5.21917	2.32193	2.89724	6.39796e-05	0.00390336
177	chr3	9721409	9721880	472	*	5.40088	6.21917	3.32193	2.89724	8.02286e-08	2.30932e-05
1104	chr18	6109860	6110083	224	*	3.98868	4.80735	1.90689	2.90046	0.00018403	0.00848106
187	chr14	37523332	37523961	630	*	5.57365	6.39232	3.49185	2.90046	1.13619e-07	3.09554e-05
1957	chr14	67537156	67537286	131	*	3.40939	4.22882	1.32193	2.90689	0.0015063	0.0392017
1519	chr9	31710070	31710285	216	*	3.67243	4.49185	1.58496	2.90689	0.000621158	0.0208115
1421	chr18	33849354	33849694	341	*	3.89482	4.71425	1.80735	2.90689	0.000454844	0.0163078
889	chr6	4397606	4397877	272	*	4.08746	4.90689	2	2.90689	8.41067e-05	0.0048201
1238	chr5	76079322	76079618	297	*	4.08746	4.90689	2	2.90689	0.000257933	0.0106128
481	chr4	108941114	108941358	245	*	4.54689	5.36632	2.45943	2.90689	8.60946e-06	0.000911923
263	chr2	43005742	43006106	365	*	5.17493	5.99435	3.08746	2.90689	5.27196e-07	0.000102128
253	chr10	121017025	121017448	424	*	5.13443	5.9542	3.04439	2.9098	4.31453e-07	8.68841e-05
910	chr4	100890721	100890875	155	*	4.17991	5	2.08746	2.91254	9.51787e-05	0.00530961
98	chr15	12246877	12247450	574	*	6.11634	6.93664	4.02237	2.91427	6.7458e-09	3.44279e-06
1650	chr19	57197485	57197699	215	*	3.55459	4.37504	1.45943	2.91561	0.000834918	0.0257802
285	chr9	27174052	27174412	361	*	5.09803	5.91886	3	2.91886	7.77056e-07	0.00013891
1117	chr2	65939162	65939289	128	*	3.90689	4.72792	1.80735	2.92057	0.000189786	0.00865641
83	chr13	57450225	57450726	502	*	6.18735	7.00843	4.08746	2.92097	3.13011e-09	1.92136e-06
795	chr6	90529809	90530035	227	*	4.18982	5.01123	2.08746	2.92376	5.32627e-05	0.00340663
931	chr2	172813347	172813642	296	*	4.18982	5.01123	2.08746	2.92376	0.000102269	0.00559655
137	chr8	54792453	54792943	491	*	5.77479	6.59619	3.67243	2.92376	2.02847e-08	7.54352e-06
222	chr9	82338292	82338795	504	*	5.31288	6.13443	3.20945	2.92497	2.36731e-07	5.43286e-05
1871	chr8	77268155	77268270	116	*	3.42626	4.24793	1.32193	2.926	0.00126984	0.0345781
2000	chr4	48118109	48118230	122	*	3.42626	4.24793	1.32193	2.926	0.00164621	0.0419257
1155	chr14	68433308	68433597	290	*	4.01123	4.83289	1.90689	2.926	0.00020461	0.00902551
1212	chr6	37171357	37171684	328	*	4.01123	4.83289	1.90689	2.926	0.000242341	0.0101871
1005	chr1	3477355	3477621	267	*	4.10852	4.93074	2	2.93074	0.000131892	0.00668044
1060	chr5	146678068	146678207	140	*	4.10852	4.93074	2	2.93074	0.000160582	0.00771823
2018	chr3	23937254	23937517	264	*	3.56986	4.39232	1.45943	2.93289	0.00170296	0.0429883
282	chr9	86187142	86187547	406	*	5.43463	6.25739	3.32193	2.93546	7.53972e-07	0.000136175
440	chr10	127422128	127422353	226	*	4.63662	5.45943	2.52356	2.93587	6.25721e-06	0.000721216
947	chr9	57817496	57817687	192	*	4.02237	4.84549	1.90689	2.9386	0.000108499	0.00583715
1211	chr4	98756207	98756412	206	*	4.02237	4.84549	1.90689	2.9386	0.000240048	0.0100991
675	chr11	76363709	76363857	149	*	4.50779	5.33092	2.39232	2.9386	2.91724e-05	0.00220042
103	chr2	118218194	118218668	475	*	5.73132	6.55459	3.61471	2.93988	8.44511e-09	4.14107e-06
270	chr14	48992064	48992315	252	*	5.07146	5.89482	2.9542	2.94062	5.61682e-07	0.000105987
1237	chr13	63917872	63918029	158	*	3.82018	4.64386	1.70044	2.94342	0.000256763	0.0105752
1921	chr19	21611417	21611579	163	*	3.44294	4.26679	1.32193	2.94486	0.00141165	0.0374349
139	chr9	46610060	46610520	461	*	5.5812	6.40514	3.45943	2.94571	2.31254e-08	8.38478e-06
1801	chr5	127216489	127216721	233	*	3.58496	4.40939	1.45943	2.94996	0.00110766	0.0313344
913	chr1	70964024	70964245	222	*	4.03342	4.85798	1.90689	2.95109	9.54795e-05	0.00530961
419	chr16	7272025	7272446	422	*	4.65105	5.47573	2.52356	2.95217	4.92563e-06	0.000598929
1367	chr2	169346389	169346561	173	*	3.71425	4.53916	1.58496	2.9542	0.000379549	0.0141458
590	chr18	55985668	55986031	364	*	4.45121	5.27612	2.32193	2.9542	1.85938e-05	0.00160562
471	chr4	19662640	19663020	381	*	4.77479	5.59991	2.64386	2.95606	7.93676e-06	0.00085688
967	chr9	67058450	67058710	261	*	4.21917	5.04439	2.08746	2.95693	0.000116307	0.00612042
109	chr1	132920968	132921343	376	*	5.77808	6.60363	3.64386	2.95977	1.0145e-08	4.7419e-06
1052	chr7	74107206	74107394	189	*	3.94251	4.76818	1.80735	2.96083	0.000157706	0.00763765
1073	chr12	37829178	37829431	254	*	3.94251	4.76818	1.80735	2.96083	0.000168471	0.00799929
954	chr8	11406129	11406326	198	*	4.04439	4.87036	1.90689	2.96347	0.000110209	0.00588564
211	chr5	22471267	22471628	362	*	5.38802	6.21432	3.24793	2.96639	2.00472e-07	4.81222e-05
1315	chr15	93567652	93567889	238	*	3.72792	4.55459	1.58496	2.96963	0.00033074	0.0128141
203	chr1	143820491	143820754	264	*	5.27612	6.10329	3.12928	2.974	1.59559e-07	4.00453e-05
430	chr9	67573195	67573656	462	*	4.60733	5.43463	2.45943	2.9752	5.47777e-06	0.000649026
445	chr12	24623914	24624272	359	*	4.60733	5.43463	2.45943	2.9752	6.36584e-06	0.000728824
2039	chr1	121155122	121155276	155	*	3.32193	4.14975	1.16993	2.97982	0.00177421	0.0443317
298	chr15	12341152	12341645	494	*	5.15482	5.98299	3	2.98299	1.02366e-06	0.000175012
1465	chr9	40909090	40909209	120	*	3.61471	4.44294	1.45943	2.98351	0.000531248	0.018471
1471	chrX	10616907	10617062	156	*	3.61471	4.44294	1.45943	2.98351	0.000545647	0.0188985
1318	chr1	63977394	63977516	123	*	3.85798	4.6865	1.70044	2.98606	0.000333844	0.0129049
980	chr4	9551795	9551961	167	*	3.96578	4.79442	1.80735	2.98706	0.00011888	0.0061803
630	chr9	78272788	78273254	467	*	4.33092	5.15987	2.16993	2.98995	2.38814e-05	0.00193129
469	chr11	119745399	119745779	381	*	4.48382	5.31288	2.32193	2.99095	7.72066e-06	0.000838704
429	chr14	93157663	93158016	354	*	4.55459	5.3837	2.39232	2.99139	5.42367e-06	0.000644114
1920	chr14	122684906	122685031	126	*	3.33985	4.16993	1.16993	3	0.00140516	0.0372865
1649	chr4	59629772	59629868	97	*	3.49185	4.32193	1.32193	3	0.000834076	0.0257699
1591	chr12	8961706	8961942	237	*	3.62936	4.45943	1.45943	3	0.000728282	0.0233215
1112	chr11	32801271	32801398	128	*	3.87036	4.70044	1.70044	3	0.000185109	0.00848106
1114	chr2	33923486	33923742	257	*	3.87036	4.70044	1.70044	3	0.000187073	0.00855565
1250	chr10	21467653	21467748	96	*	3.87036	4.70044	1.70044	3	0.000267544	0.0109046
398	chr8	42958373	42958720	348	*	4.62936	5.45943	2.45943	3	3.63897e-06	0.000465824
77	chr6	46945798	46946254	457	*	6.25974	7.09011	4.08746	3.00265	2.17471e-09	1.43893e-06
448	chr6	6842304	6842651	348	*	4.49985	5.33092	2.32193	3.00899	6.43307e-06	0.000731589
466	chr17	78322950	78323258	309	*	4.49985	5.33092	2.32193	3.00899	7.44814e-06	0.000812748
87	chr5	100332387	100332975	589	*	5.96	6.79116	3.78136	3.0098	3.75028e-09	2.1962e-06
162	chr13	94188556	94189112	557	*	5.73471	6.56605	3.55459	3.01147	4.51444e-08	1.41976e-05
232	chr14	122375380	122375586	207	*	5.13443	5.96578	2.9542	3.01159	2.77145e-07	6.08619e-05
945	chr6	48725517	48725827	311	*	3.98868	4.82018	1.80735	3.01282	0.000107763	0.00580982
991	chr2	75992659	75992840	182	*	3.98868	4.82018	1.80735	3.01282	0.000124559	0.00640369
1144	chr2	169346182	169346361	180	*	3.88264	4.71425	1.70044	3.01381	0.000201592	0.00897789
1173	chr8	68558954	68559094	141	*	3.88264	4.71425	1.70044	3.01381	0.000216986	0.00942456
1398	chr1	33933197	33933359	163	*	3.64386	4.47573	1.45943	3.0163	0.000425775	0.0155167
140	chr5	45282606	45283067	462	*	5.54303	6.37504	3.35755	3.01749	2.31703e-08	8.38478e-06
537	chr19	41698997	41699285	289	*	4.43463	5.26679	2.24793	3.01886	1.30024e-05	0.0012336
659	chrX	23248695	23249036	342	*	4.43463	5.26679	2.24793	3.01886	2.78325e-05	0.00214575
2158	chr2	158570501	158570671	171	*	3.18982	4.02237	1	3.02237	0.0020979	0.049529
948	chr7	70591739	70591977	239	*	4.18982	5.02237	2	3.02237	0.000108874	0.00585116
863	chr2	56306252	56306502	251	*	4.09803	4.93074	1.90689	3.02385	7.42111e-05	0.00438112
117	chr14	23378366	23378954	589	*	5.68299	6.5157	3.49185	3.02385	1.32465e-08	5.76825e-06
1098	chr3	18138984	18139074	91	*	4	4.83289	1.80735	3.02554	0.000183006	0.00848106
1273	chr9	76038745	76038945	201	*	3.89482	4.72792	1.70044	3.02748	0.000290108	0.0116069
1217	chr8	67180831	67181069	239	*	3.78136	4.61471	1.58496	3.02975	0.000245602	0.010274
1262	chr4	27970454	27970588	135	*	3.78136	4.61471	1.58496	3.02975	0.000278355	0.0112374
728	chr10	35654852	35655118	267	*	4.2854	5.11894	2.08746	3.03148	3.77883e-05	0.00264456
759	chr15	48421481	48421751	271	*	4.2854	5.11894	2.08746	3.03148	4.49625e-05	0.00301812
1353	chr9	69432259	69432407	149	*	3.65821	4.49185	1.45943	3.03242	0.000368241	0.0138663
846	chr7	46509115	46509290	176	*	4.10852	4.94251	1.90689	3.03562	6.79553e-05	0.00409242
174	chr13	24565214	24565699	486	*	5.29002	6.12412	3.08746	3.03666	7.27872e-08	2.13124e-05
1896	chr13	108490026	108490190	165	*	3.37504	4.20945	1.16993	3.03953	0.00134294	0.0360866
2053	chr9	91060920	91061001	82	*	3.37504	4.20945	1.16993	3.03953	0.00182393	0.0452634
2059	chr9	17791938	17792100	163	*	3.20945	4.04439	1	3.04439	0.00184571	0.0456558
685	chr1	90440766	90441023	258	*	4.20945	5.04439	2	3.04439	3.13288e-05	0.00233013
1455	chr10	46803767	46803975	209	*	3.67243	4.50779	1.45943	3.04836	0.000513959	0.0179967
890	chr3	122801427	122801575	149	*	4.02237	4.85798	1.80735	3.05063	8.50432e-05	0.0048683
1554	chr2	161233515	161233639	125	*	3.53916	4.37504	1.32193	3.05311	0.000672626	0.0220521
1645	chr10	45904060	45904171	112	*	3.53916	4.37504	1.32193	3.05311	0.000829118	0.025679
154	chr9	72828681	72829120	440	*	5.34873	6.18488	3.12928	3.05559	3.13582e-08	1.03743e-05
68	chr5	99758810	99759222	413	*	5.97441	6.81057	3.75489	3.05568	1.03469e-09	7.64012e-07
281	chr14	48751031	48751295	265	*	4.86419	5.70044	2.64386	3.05658	7.26481e-07	0.000131718
1127	chr11	57496358	57496517	160	*	3.80735	4.64386	1.58496	3.05889	0.000194161	0.00877738
2144	chr2	15656352	15656855	504	*	6.24555	7.08215	4.02237	3.05978	0.00206021	0.0489372
879	chr4	72923458	72923732	275	*	4.03342	4.87036	1.80735	3.06301	8.03407e-05	0.0046553
934	chr9	85777599	85777836	238	*	4.03342	4.87036	1.80735	3.06301	0.000102798	0.00560745
121	chr7	65786827	65787231	405	*	5.51175	6.34873	3.2854	3.06333	1.46771e-08	6.13634e-06
350	chr4	27970597	27970899	303	*	4.87036	5.70736	2.64386	3.0635	2.08651e-06	0.000303724
436	chr7	88321092	88321354	263	*	4.47573	5.31288	2.24793	3.06496	6.00195e-06	0.000701347
2088	chr5	115666710	115666816	107	*	3.22882	4.06609	1	3.06609	0.00193139	0.0471166
922	chr7	50221867	50222135	269	*	3.93074	4.76818	1.70044	3.06774	9.75494e-05	0.0053904
483	chr13	97669003	97669188	186	*	4.40088	5.2384	2.16993	3.06848	8.66996e-06	0.000914528
209	chr10	84036182	84036551	370	*	5.03892	5.87652	2.80735	3.06916	1.88133e-07	4.58612e-05
351	chr13	64258113	64258451	339	*	4.87652	5.71425	2.64386	3.07039	2.09554e-06	0.00030417
127	chr7	65180708	65181255	548	*	5.44294	6.28077	3.20945	3.07132	1.70815e-08	6.85249e-06
535	chr2	107065023	107065442	420	*	4.32193	5.15987	2.08746	3.07241	1.29555e-05	0.00123288
733	chr9	78246397	78246794	398	*	4.2384	5.07682	2	3.07682	3.89131e-05	0.0027047
295	chr11	117385427	117385622	196	*	4.82655	5.66534	2.58496	3.08037	9.70395e-07	0.000167592
2031	chr14	118804152	118804234	83	*	3.24793	4.08746	1	3.08746	0.00174495	0.0437723
1419	chr2	14388273	14388443	171	*	3.56986	4.40939	1.32193	3.08746	0.000452388	0.0162426
1461	chr4	102308009	102308187	179	*	3.56986	4.40939	1.32193	3.08746	0.000523803	0.0182661
122	chr5	105566886	105567316	431	*	5.86728	6.70736	3.61471	3.09265	1.46941e-08	6.13634e-06
677	chr2	157533726	157533944	219	*	4.15987	5	1.90689	3.09311	2.9516e-05	0.00222098
899	chr19	14226411	14226696	286	*	3.9542	4.79442	1.70044	3.09398	8.8798e-05	0.00503234
1039	chr3	53070137	53070446	310	*	3.9542	4.79442	1.70044	3.09398	0.000153425	0.00752327
574	chr7	124708867	124709125	259	*	4.25739	5.09803	2	3.09803	1.67381e-05	0.00148329
827	chr5	48005578	48005811	234	*	4.06609	4.90689	1.80735	3.09954	6.16326e-05	0.00379693
105	chr5	89770739	89771235	497	*	6.18982	7.03067	3.93074	3.09993	9.74947e-09	4.69396e-06
1133	chr2	75768382	75768534	153	*	3.84549	4.6865	1.58496	3.10154	0.000198274	0.00891526
63	chr5	116460986	116461660	675	*	6.16742	7.00843	3.90689	3.10154	7.24103e-10	5.85581e-07
518	chr2	172932326	172932420	95	*	4.34873	5.18982	2.08746	3.10236	1.16091e-05	0.00114182
563	chr2	9897844	9898108	265	*	4.34873	5.18982	2.08746	3.10236	1.524e-05	0.00137912
1383	chr13	52976105	52976192	88	*	3.58496	4.42626	1.32193	3.10434	0.000406449	0.0149731
1409	chr16	11804358	11804539	182	*	3.58496	4.42626	1.32193	3.10434	0.000437234	0.0158099
1962	chr4	154491530	154491674	145	*	3.26679	4.10852	1	3.10852	0.00151088	0.0392337
52	chr14	122374649	122374964	316	*	6.02237	6.86419	3.75489	3.1093	2.93826e-10	2.82703e-07
94	chr9	103271169	103271668	500	*	5.62571	6.46761	3.35755	3.11005	5.10532e-09	2.74206e-06
290	chr3	34103971	34104164	194	*	4.79442	5.63662	2.52356	3.11306	8.64616e-07	0.000151898
1569	chr7	40390924	40391104	181	*	3.44294	4.2854	1.16993	3.11548	0.000701747	0.022764
1600	chr9	86298237	86298370	134	*	3.44294	4.2854	1.16993	3.11548	0.000742993	0.0236588
447	chr11	9500274	9500591	318	*	4.44294	5.2854	2.16993	3.11548	6.43275e-06	0.000731589
210	chr15	74026096	74026547	452	*	5.02791	5.87036	2.75489	3.11548	1.94204e-07	4.71158e-05
892	chr16	24979450	24979726	277	*	3.97728	4.82018	1.70044	3.11974	8.55053e-05	0.00488377
1494	chr5	44843080	44843284	205	*	3.59991	4.44294	1.32193	3.12102	0.000577337	0.0196882
370	chr13	73336796	73337000	205	*	4.59991	5.44294	2.32193	3.12102	2.54206e-06	0.000350035
529	chr6	64961237	64961431	195	*	4.2854	5.12928	2	3.12928	1.24493e-05	0.00119793
568	chr4	20113591	20113776	186	*	4.2854	5.12928	2	3.12928	1.57767e-05	0.00141295
589	chr12	8969924	8970137	214	*	4.2854	5.12928	2	3.12928	1.85545e-05	0.00160495
110	chr12	34683268	34683697	430	*	5.45533	6.29921	3.16993	3.12928	1.04879e-08	4.85759e-06
386	chr8	103451421	103451861	441	*	4.74819	5.59246	2.45943	3.13303	3.26674e-06	0.000431175
316	chr16	26999438	26999911	474	*	4.87652	5.7211	2.58496	3.13614	1.35023e-06	0.000217695
1387	chr4	6172064	6172142	79	*	3.61471	4.45943	1.32193	3.1375	0.000409265	0.0150333
1453	chr1	121097281	121097474	194	*	3.61471	4.45943	1.32193	3.1375	0.000510722	0.017908
803	chr18	68543256	68543541	286	*	4.19967	5.04439	1.90689	3.1375	5.53354e-05	0.00351087
431	chr7	112816045	112816334	290	*	4.61471	5.45943	2.32193	3.1375	5.5137e-06	0.000651768
217	chr4	47739417	47739787	371	*	4.93664	5.78136	2.64386	3.1375	2.30583e-07	5.38008e-05
302	chr14	104030861	104031117	257	*	4.6865	5.53138	2.39232	3.13906	1.09829e-06	0.000185284
596	chr4	72381251	72381359	109	*	4.29462	5.13955	2	3.13955	1.96724e-05	0.00168166
1107	chr13	39836164	39836365	202	*	3.75489	4.59991	1.45943	3.14048	0.000184647	0.00848106
259	chr10	75882556	75882790	235	*	4.82018	5.66534	2.52356	3.14177	4.87311e-07	9.58592e-05
195	chr14	103834118	103834529	412	*	5.42626	6.27146	3.12928	3.14218	1.42284e-07	3.70362e-05
465	chr4	98255361	98255560	200	*	4.62205	5.46761	2.32193	3.14568	7.36639e-06	0.000807103
592	chr3	40172551	40172907	357	*	4.20945	5.05528	1.90689	3.14839	1.88687e-05	0.00162386
1785	chr5	122957148	122957269	122	*	3.30378	4.14975	1	3.14975	0.00107996	0.0308245
412	chr10	28224421	28224732	312	*	4.47573	5.32193	2.16993	3.152	4.55353e-06	0.00056309
378	chr5	127883095	127883385	291	*	4.55459	5.40088	2.24793	3.15295	2.89993e-06	0.000390862
1281	chr15	88311205	88311313	109	*	3.62936	4.47573	1.32193	3.15381	0.000294685	0.0117119
1295	chr3	101902397	101902604	208	*	3.62936	4.47573	1.32193	3.15381	0.000306167	0.0120452
1308	chr4	84850266	84850442	177	*	3.62936	4.47573	1.32193	3.15381	0.000320831	0.0124871
1309	chr6	126394364	126394498	135	*	3.62936	4.47573	1.32193	3.15381	0.000320831	0.0124871
1342	chr5	76928218	76928436	219	*	3.62936	4.47573	1.32193	3.15381	0.00035894	0.0136269
1065	chr12	25714461	25714645	185	*	3.76818	4.61471	1.45943	3.15528	0.000163473	0.00782028
1074	chr15	90400963	90401111	149	*	3.76818	4.61471	1.45943	3.15528	0.00016929	0.0080307
1037	chr7	98783622	98783784	163	*	3.89482	4.74147	1.58496	3.1565	0.000150873	0.00741243
81	chr19	53344639	53345010	372	*	5.59619	6.44294	3.2854	3.15754	2.95492e-09	1.85861e-06
688	chr13	49128144	49128298	155	*	4.11894	4.96578	1.80735	3.15843	3.20563e-05	0.00237384
382	chr2	25004242	25004596	355	*	4.56224	5.40939	2.24793	3.16146	3.04262e-06	0.0004058
310	chr9	85487386	85487679	294	*	4.70736	5.55459	2.39232	3.16227	1.14906e-06	0.000188847
2102	chr8	126006307	126006482	176	*	3.12928	3.97728	0.807355	3.16993	0.00196662	0.0476666
1808	chr3	131517651	131517808	158	*	3.49185	4.33985	1.16993	3.16993	0.00112549	0.0316717
1509	chr6	82723571	82723701	131	*	3.64386	4.49185	1.32193	3.16993	0.000606068	0.0204625
1517	chr18	43101383	43101591	209	*	3.64386	4.49185	1.32193	3.16993	0.000612585	0.0205735
1526	chr2	29998286	29998477	192	*	3.64386	4.49185	1.32193	3.16993	0.000626811	0.0209242
1042	chr8	91669562	91669756	195	*	3.78136	4.62936	1.45943	3.16993	0.000154323	0.00754555
1253	chr14	29229440	29229648	209	*	3.78136	4.62936	1.45943	3.16993	0.000269798	0.0109702
940	chr19	57282818	57283046	229	*	3.90689	4.75489	1.58496	3.16993	0.000105234	0.00570367
176	chr17	10109905	10110296	392	*	5.07682	5.92481	2.75489	3.16993	7.68987e-08	2.22604e-05
161	chr12	74850421	74850770	350	*	5.18488	6.03342	2.85798	3.17544	4.38678e-08	1.38818e-05
329	chr1	63977596	63977997	402	*	4.91289	5.76155	2.58496	3.17659	1.57823e-06	0.0002444
542	chr13	17296979	17297356	378	*	4.33092	5.17991	2	3.17991	1.3469e-05	0.00126609
129	chr3	47662440	47662856	417	*	5.33092	6.17991	3	3.17991	1.80924e-08	7.10834e-06
962	chr12	7698340	7698635	296	*	4.13955	4.98868	1.80735	3.18133	0.000113818	0.00602283
965	chr7	74432764	74432972	209	*	3.91886	4.76818	1.58496	3.18322	0.000115163	0.00608014
1004	chr2	68767302	68767488	187	*	3.79442	4.64386	1.45943	3.18442	0.000130454	0.00661987
1027	chr5	50168195	50168444	250	*	3.79442	4.64386	1.45943	3.18442	0.000144344	0.00716071
1038	chr5	42271162	42271322	161	*	3.79442	4.64386	1.45943	3.18442	0.000152132	0.00746707
158	chr13	9786044	9786491	448	*	5.37938	6.22882	3.04439	3.18442	3.76385e-08	1.21367e-05
1323	chr14	61354676	61354837	162	*	3.65821	4.50779	1.32193	3.18587	0.000338693	0.0130429
1738	chr2	94587300	94587487	188	*	3.33985	4.18982	1	3.18982	0.00100259	0.02939
230	chr6	61004318	61004612	295	*	4.92481	5.77479	2.58496	3.18982	2.65731e-07	5.88629e-05
2041	chr11	64752870	64753008	139	*	3.14975	4	0.807355	3.19265	0.00178391	0.0445305
2091	chr4	84848104	84848219	116	*	3.14975	4	0.807355	3.19265	0.0019357	0.047164
729	chr1	93220675	93220839	165	*	4.14975	5	1.80735	3.19265	3.79727e-05	0.00265382
288	chr19	28199360	28199771	412	*	4.80735	5.65821	2.45943	3.19878	8.54416e-07	0.000151149
1181	chr5	49041424	49041629	206	*	3.67243	4.52356	1.32193	3.20163	0.000226058	0.00975208
1234	chr16	46789521	46789719	199	*	3.67243	4.52356	1.32193	3.20163	0.000255959	0.0105659
149	chr16	46502312	46502791	480	*	5.25739	6.10852	2.90689	3.20163	2.79796e-08	9.56714e-06
1658	chr14	80975566	80975728	163	*	3.52356	4.37504	1.16993	3.20511	0.000850304	0.0261248
266	chr2	39212797	39213163	367	*	4.81378	5.66534	2.45943	3.2059	5.41912e-07	0.000103794
689	chr14	103500976	103501217	242	*	4.05528	4.90689	1.70044	3.20645	3.23074e-05	0.00238897
72	chr14	46418830	46419291	462	*	5.87958	6.73132	3.52356	3.20776	1.71472e-09	1.21335e-06
1612	chr9	103727171	103727285	115	*	3.35755	4.20945	1	3.20945	0.000762282	0.0240591
1701	chr19	27989152	27989215	64	*	3.35755	4.20945	1	3.20945	0.000926773	0.0277585
1769	chr10	92217195	92217334	140	*	3.35755	4.20945	1	3.20945	0.00104915	0.0302159
514	chr1	89708256	89708467	212	*	4.35755	5.20945	2	3.20945	1.13185e-05	0.0011219
657	chr3	144289441	144289834	394	*	4.35755	5.20945	2	3.20945	2.76683e-05	0.00214558
183	chr12	82374032	82374445	414	*	5.31288	6.16491	2.9542	3.21071	9.37158e-08	2.60909e-05
96	chr8	108726734	108727081	348	*	5.44708	6.29921	3.08746	3.21175	5.26147e-09	2.79231e-06
133	chr5	44478576	44479025	450	*	5.26679	6.11894	2.90689	3.21205	1.86995e-08	7.16318e-06
1109	chr5	90178288	90178456	169	*	3.82018	4.67243	1.45943	3.21299	0.00018476	0.00848106
1276	chr8	36281503	36281675	173	*	3.82018	4.67243	1.45943	3.21299	0.000292091	0.0116537
1984	chr6	103465763	103465842	80	*	3.16993	4.02237	0.807355	3.21501	0.00156085	0.0400817
1232	chr5	78878853	78879128	276	*	3.6865	4.53916	1.32193	3.21723	0.000255293	0.0105536
190	chr6	50032765	50033199	435	*	5.27146	6.12412	2.90689	3.21723	1.27833e-07	3.42781e-05
820	chr4	31408004	31408157	154	*	4.06609	4.91886	1.70044	3.21842	5.8215e-05	0.00361699
499	chr10	8035356	8035622	267	*	4.36632	5.21917	2	3.21917	1.03612e-05	0.00105786
104	chr11	110649805	110650292	488	*	5.36632	6.21917	3	3.21917	8.45316e-09	4.14107e-06
344	chr2	172299375	172299658	284	*	5.01123	5.86419	2.64386	3.22033	1.93141e-06	0.00028605
65	chr4	47638770	47639268	499	*	5.69	6.54303	3.32193	3.2211	8.61983e-10	6.75635e-07
1476	chr17	8339908	8340017	110	*	3.53916	4.39232	1.16993	3.22239	0.000551709	0.0190437
1025	chr3	121576492	121576681	190	*	3.9542	4.80735	1.58496	3.22239	0.000143561	0.00713577
106	chr12	85869274	85869807	534	*	5.45943	6.31288	3.08746	3.22542	9.76604e-09	4.69396e-06
716	chr6	21787676	21787901	226	*	4.17991	5.03342	1.80735	3.22607	3.61566e-05	0.00257117
972	chr13	64260038	64260209	172	*	3.83289	4.6865	1.45943	3.22707	0.000117748	0.00615942
1854	chr8	54836665	54836808	144	*	3.37504	4.22882	1	3.22882	0.00121543	0.0334001
502	chr18	36135536	36135910	375	*	4.37504	5.22882	2	3.22882	1.06068e-05	0.00107649
1046	chr1	96019456	96019729	274	*	4.07682	4.93074	1.70044	3.2303	0.000155513	0.00757123
123	chr16	86578288	86578702	415	*	5.80413	6.65821	3.42626	3.23195	1.54347e-08	6.39325e-06
1164	chr14	12221491	12221649	159	*	3.70044	4.55459	1.32193	3.23266	0.000210537	0.00921517
1391	chr7	112510486	112510583	98	*	3.70044	4.55459	1.32193	3.23266	0.000412832	0.0151208
1423	chr6	56635989	56636133	145	*	3.70044	4.55459	1.32193	3.23266	0.000456314	0.0163375
1917	chr9	92275503	92275598	96	*	3.18982	4.04439	0.807355	3.23704	0.00139834	0.0371637
1956	chr19	57283099	57283236	138	*	3.18982	4.04439	0.807355	3.23704	0.00150547	0.0392017
2129	chr2	5241803	5241935	133	*	3.18982	4.04439	0.807355	3.23704	0.00204277	0.0488193
2132	chr3	131485571	131485655	85	*	3.18982	4.04439	0.807355	3.23704	0.00204597	0.0488193
595	chr7	111672500	111672844	345	*	4.18982	5.04439	1.80735	3.23704	1.96368e-05	0.00168144
40	chr10	68589658	68590265	608	*	6.24317	7.09803	3.85798	3.24005	4.61601e-11	5.6955e-08
163	chr9	72806119	72806470	352	*	5.19476	6.04985	2.80735	3.24249	5.01928e-08	1.56885e-05
541	chr18	66113321	66113649	329	*	4.29462	5.14975	1.90689	3.24286	1.34596e-05	0.00126609
1778	chr11	87577847	87577929	83	*	3.39232	4.24793	1	3.24793	0.00106927	0.0306397
1792	chr3	144556693	144556828	136	*	3.39232	4.24793	1	3.24793	0.00109498	0.031126
1070	chr10	96980630	96980756	127	*	3.71425	4.56986	1.32193	3.24793	0.000166143	0.00791088
917	chr10	45904266	45904403	138	*	3.85798	4.71425	1.45943	3.25481	9.56681e-05	0.00530961
379	chr9	103861044	103861445	402	*	4.56986	5.42626	2.16993	3.25634	2.98001e-06	0.000400595
2056	chr13	6060035	6060194	160	*	3.20945	4.06609	0.807355	3.25873	0.00183575	0.0454902
369	chr7	99510067	99510427	361	*	4.49185	5.34873	2.08746	3.26127	2.51507e-06	0.000347256
1018	chr15	5155435	5155588	154	*	3.72792	4.58496	1.32193	3.26303	0.000141249	0.0070691
1159	chr6	87726144	87726256	113	*	3.72792	4.58496	1.32193	3.26303	0.000206569	0.00908048
384	chr17	89559528	89559850	323	*	4.57743	5.43463	2.16993	3.2647	3.13269e-06	0.000415636
894	chr14	121547770	121548016	247	*	4.10852	4.96578	1.70044	3.26534	8.59807e-05	0.00489994
1502	chr4	123624618	123624800	183	*	3.40939	4.26679	1	3.26679	0.000589675	0.0200018
868	chr12	38435726	38435928	203	*	3.87036	4.72792	1.45943	3.26849	7.58164e-05	0.00444553
506	chr14	23848643	23848938	296	*	4.21917	5.07682	1.80735	3.26946	1.0849e-05	0.00109236
305	chr9	14089862	14090266	405	*	5.11374	5.97154	2.70044	3.2711	1.11924e-06	0.000186564
93	chr16	51845534	51846051	518	*	5.50383	6.36194	3.08746	3.27448	5.0953e-09	2.74206e-06
223	chr8	106176992	106177277	286	*	4.87652	5.73471	2.45943	3.27528	2.41495e-07	5.50659e-05
262	chr2	121612080	121612464	385	*	4.74147	5.59991	2.32193	3.27798	5.14407e-07	0.000100031
389	chr8	108726521	108726665	145	*	4.50779	5.36632	2.08746	3.27886	3.38264e-06	0.000442793
2089	chr19	28192271	28192371	101	*	3.22882	4.08746	0.807355	3.28011	0.0019319	0.0471166
101	chr13	111979669	111980129	461	*	5.37938	6.2384	2.9542	3.28421	7.2674e-09	3.66594e-06
39	chr4	72444103	72444662	560	*	6.09803	6.9571	3.67243	3.28468	4.5139e-11	5.6955e-08
1666	chr3	159847657	159847774	118	*	3.42626	4.2854	1	3.2854	0.000864335	0.0264323
852	chr10	29703445	29703699	255	*	4.12928	4.98868	1.70044	3.28824	7.09426e-05	0.00424223
519	chr6	108254482	108254701	220	*	4.2384	5.09803	1.80735	3.29068	1.17574e-05	0.00115417
836	chrX	139133970	139134230	261	*	4.13955	5	1.70044	3.29956	6.40498e-05	0.00390336
1765	chrX	157730840	157730921	82	*	3.24793	4.10852	0.807355	3.30117	0.00104331	0.030116
1941	chr5	119188720	119188873	154	*	3.24793	4.10852	0.807355	3.30117	0.00146461	0.0384436
1970	chr8	49774884	49774984	101	*	3.24793	4.10852	0.807355	3.30117	0.00153644	0.0397353
207	chr5	18292805	18293085	281	*	4.83289	5.69349	2.39232	3.30117	1.84366e-07	4.53771e-05
205	chr11	76363401	76363632	232	*	5.29921	6.15987	2.85798	3.30189	1.78933e-07	4.44697e-05
1312	chr6	28516730	28516969	240	*	3.61471	4.47573	1.16993	3.30581	0.000324862	0.0126152
264	chr7	108377008	108377357	350	*	4.69349	5.55459	2.24793	3.30666	5.33454e-07	0.000102661
99	chr10	9557734	9558119	386	*	5.30834	6.16993	2.85798	3.31194	6.75415e-09	3.44279e-06
457	chr15	39042087	39042366	280	*	4.45121	5.31288	2	3.31288	7.00416e-06	0.000780849
330	chr18	36167026	36167377	352	*	4.53916	5.40088	2.08746	3.31342	1.59137e-06	0.000245299
1702	chr1	115932056	115932211	156	*	3.26679	4.12928	0.807355	3.32193	0.000929733	0.0278015
1884	chr2	101446929	101447059	131	*	3.26679	4.12928	0.807355	3.32193	0.00131149	0.0354659
1410	chr5	5008487	5008675	189	*	3.45943	4.32193	1	3.32193	0.000439668	0.0158832
1416	chr18	76476753	76476857	105	*	3.45943	4.32193	1	3.32193	0.000450758	0.0162113
1427	chr10	65717307	65717509	203	*	3.45943	4.32193	1	3.32193	0.000459408	0.0164022
646	chr14	38053843	38054120	278	*	4.04439	4.90689	1.58496	3.32193	2.61826e-05	0.00206494
416	chr4	14857231	14857554	324	*	4.45943	5.32193	2	3.32193	4.69363e-06	0.000574834
260	chr18	4193751	4194106	356	*	4.78136	5.64386	2.32193	3.32193	4.92314e-07	9.63387e-05
284	chr14	48908403	48908616	214	*	4.71425	5.57743	2.24793	3.3295	7.74705e-07	0.00013891
315	chr4	134662737	134662963	227	*	4.71425	5.57743	2.24793	3.3295	1.29867e-06	0.000210047
636	chr4	31407813	31407971	159	*	4.05528	4.91886	1.58496	3.3339	2.4733e-05	0.00198128
712	chr18	13896314	13896409	96	*	4.05528	4.91886	1.58496	3.3339	3.52945e-05	0.00252554
878	chr11	44156231	44156388	158	*	3.93074	4.79442	1.45943	3.33498	7.99391e-05	0.00463865
191	chr10	37963228	37963731	504	*	4.93074	5.79442	2.45943	3.33498	1.31251e-07	3.50105e-05
219	chr13	38354942	38355282	341	*	4.86419	5.72792	2.39232	3.3356	2.3214e-07	5.38008e-05
78	chr16	91846188	91846671	484	*	5.7211	6.58496	3.24793	3.33703	2.26104e-09	1.47687e-06
1169	chr3	105649080	105649372	293	*	3.64386	4.50779	1.16993	3.33787	0.000216477	0.00942456
1189	chr6	112973949	112974004	56	*	3.64386	4.50779	1.16993	3.33787	0.000231139	0.0098939
1357	chr2	125074880	125075074	195	*	3.64386	4.50779	1.16993	3.33787	0.000372004	0.0139638
1652	chr7	134824162	134824274	113	*	3.47573	4.33985	1	3.33985	0.000836977	0.0258125
348	chr5	17586869	17587127	259	*	4.47573	5.33985	2	3.33985	2.0739e-06	0.000303624
1864	chr5	63772653	63772745	93	*	3.2854	4.14975	0.807355	3.34239	0.00124352	0.0339886
166	chr6	65783721	65784196	476	*	5.2854	6.14975	2.80735	3.34239	5.45403e-08	1.67393e-05
116	chr1	162020325	162020818	494	*	5.29002	6.15482	2.80735	3.34746	1.26344e-08	5.54912e-06
764	chr1	54119690	54119932	243	*	3.94251	4.80735	1.45943	3.34792	4.58996e-05	0.00306085
956	chr14	86327714	86327970	257	*	3.94251	4.80735	1.45943	3.34792	0.000110943	0.00591249
1100	chr9	79850644	79850893	250	*	3.80735	4.67243	1.32193	3.3505	0.000183579	0.00848106
1157	chr5	128607019	128607136	118	*	3.80735	4.67243	1.32193	3.3505	0.000205509	0.00904949
1083	chr13	70794440	70794564	125	*	3.65821	4.52356	1.16993	3.35364	0.000174867	0.00822634
1484	chr9	40962554	40962628	75	*	3.49185	4.35755	1	3.35755	0.000564903	0.0193662
114	chr14	9644358	9644752	395	*	5.44708	6.31288	2.9542	3.35869	1.24884e-08	5.54122e-06
1590	chr10	35654651	35654777	127	*	3.30378	4.16993	0.807355	3.36257	0.000724242	0.0232067
559	chr2	59840237	59840447	211	*	4.30378	5.16993	1.80735	3.36257	1.49778e-05	0.00136509
84	chr1	151769358	151769813	456	*	5.66888	6.53528	3.16993	3.36535	3.23725e-09	1.96347e-06
56	chr10	59773491	59773850	360	*	5.62936	6.49586	3.12928	3.36657	3.91639e-10	3.56307e-07
2137	chr12	93429233	93429331	99	*	3.08746	3.9542	0.584963	3.36923	0.00204955	0.0488193
2138	chr4	103264225	103264332	108	*	3.08746	3.9542	0.584963	3.36923	0.00204955	0.0488193
2148	chr14	76249439	76249542	104	*	3.08746	3.9542	0.584963	3.36923	0.00207629	0.0492404
1285	chr10	91241682	91241791	110	*	3.67243	4.53916	1.16993	3.36923	0.000297631	0.0118006
656	chr7	68686981	68687170	190	*	4.08746	4.9542	1.58496	3.36923	2.76259e-05	0.00214555
404	chr6	96420623	96420808	186	*	4.31288	5.17991	1.80735	3.37255	4.12998e-06	0.000520828
735	chr5	136353227	136353559	333	*	3.96578	4.83289	1.45943	3.37346	3.93096e-05	0.00272482
180	chr8	114165538	114166038	501	*	4.90087	5.76818	2.39232	3.37587	8.6772e-08	2.45603e-05
221	chr13	63950054	63950427	374	*	4.83289	5.70044	2.32193	3.37851	2.33375e-07	5.38008e-05
1622	chr12	25714707	25714809	103	*	3.32193	4.18982	0.807355	3.38247	0.00077822	0.0244444
233	chr4	134663011	134663319	309	*	4.90689	5.77479	2.39232	3.38247	2.82083e-07	6.16806e-05
231	chr19	38298131	38298510	380	*	4.76818	5.63662	2.24793	3.3887	2.67799e-07	5.90643e-05
138	chr6	81402999	81403469	471	*	5.16491	6.03342	2.64386	3.38957	2.15206e-08	7.94516e-06
2070	chr10	89593031	89593160	130	*	3.10852	3.97728	0.584963	3.39232	0.00187439	0.0461335
536	chr7	120960262	120960532	271	*	4.10852	4.97728	1.58496	3.39232	1.29705e-05	0.00123288
531	chr9	50986261	50986527	267	*	4.43463	5.30378	1.90689	3.39689	1.25074e-05	0.0011995
655	chr10	112400825	112401064	240	*	3.98868	4.85798	1.45943	3.39855	2.75977e-05	0.00214555
1034	chr2	126897071	126897366	296	*	3.70044	4.56986	1.16993	3.39993	0.000149394	0.00736107
1197	chr13	97669212	97669288	77	*	3.70044	4.56986	1.16993	3.39993	0.000234027	0.00996091
644	chr19	53344432	53344577	146	*	4.33985	5.20945	1.80735	3.4021	2.56856e-05	0.00203204
540	chr16	92309497	92309692	196	*	4.11894	4.98868	1.58496	3.40372	1.34275e-05	0.00126609
838	chr7	64588778	64588997	220	*	3.85798	4.72792	1.32193	3.40599	6.43726e-05	0.00391367
717	chr8	24488496	24488725	230	*	4	4.87036	1.45943	3.41093	3.61845e-05	0.00257117
1014	chr3	32992154	32992476	323	*	3.71425	4.58496	1.16993	3.41504	0.000137948	0.00693115
869	chr14	64489407	64489556	150	*	3.87036	4.74147	1.32193	3.41954	7.58256e-05	0.00444553
1625	chr2	179148343	179148507	165	*	3.35755	4.22882	0.807355	3.42146	0.000780612	0.0244742
1693	chr17	67227299	67227427	129	*	3.35755	4.22882	0.807355	3.42146	0.000906492	0.0272794
30	chr18	53373485	53374178	694	*	6.57365	7.44501	4.02237	3.42265	9.13041e-12	1.55059e-08
1195	chr8	102117070	102117258	189	*	3.55459	4.42626	1	3.42626	0.000233236	0.00994385
135	chr13	49127825	49128101	277	*	5.14466	6.01681	2.58496	3.43185	1.92547e-08	7.2666e-06
790	chr13	59646751	59646979	229	*	3.88264	4.75489	1.32193	3.43296	5.22269e-05	0.00336765
824	chr8	9334971	9335276	306	*	4.02237	4.89482	1.45943	3.43539	5.97039e-05	0.0036915
831	chr9	37690360	37690577	218	*	4.02237	4.89482	1.45943	3.43539	6.20855e-05	0.00380642
249	chr10	122185461	122185831	371	*	4.65105	5.52356	2.08746	3.4361	4.01886e-07	8.22302e-05
1802	chr11	86008455	86008547	93	*	3.14975	4.02237	0.584963	3.43741	0.0011087	0.0313464
1829	chr2	7531484	7531572	89	*	3.14975	4.02237	0.584963	3.43741	0.00116108	0.0323257
1889	chr10	21467533	21467607	75	*	3.14975	4.02237	0.584963	3.43741	0.00132778	0.0357884
1937	chr7	77087891	77087979	89	*	3.14975	4.02237	0.584963	3.43741	0.00145684	0.0383187
2016	chr18	59720493	59720611	119	*	3.14975	4.02237	0.584963	3.43741	0.00169888	0.0429337
1306	chr8	61629465	61629615	151	*	3.56986	4.44294	1	3.44294	0.000318999	0.0124444
742	chr8	92847478	92847692	215	*	3.89482	4.76818	1.32193	3.44626	4.12745e-05	0.00283404
750	chr11	90370579	90370679	101	*	3.89482	4.76818	1.32193	3.44626	4.25844e-05	0.00289279
840	chr1	12093218	12093456	239	*	3.89482	4.76818	1.32193	3.44626	6.51672e-05	0.00395254
90	chr5	122032852	122033172	321	*	5.62205	6.49586	3.04439	3.45146	4.80941e-09	2.72255e-06
130	chr5	134435965	134436295	331	*	5.03892	5.91289	2.45943	3.45346	1.82597e-08	7.10834e-06
1752	chr12	58654553	58654647	95	*	3.16993	4.04439	0.584963	3.45943	0.00102227	0.0297079
1406	chr6	113062342	113062549	208	*	3.39232	4.26679	0.807355	3.45943	0.000434504	0.0157448
1129	chr3	68201336	68201518	183	*	3.58496	4.45943	1	3.45943	0.000195238	0.00881043
697	chr4	99695713	99695972	260	*	3.90689	4.78136	1.32193	3.45943	3.38862e-05	0.00247695
638	chr18	27350071	27350352	282	*	4.04439	4.91886	1.45943	3.45943	2.51202e-05	0.002006
334	chr1	33097958	33098354	397	*	4.58496	5.45943	2	3.45943	1.63481e-06	0.000249373
136	chr14	48908092	48908350	259	*	5.04439	5.91886	2.45943	3.45943	1.9894e-08	7.45266e-06
497	chr9	40851509	40851796	288	*	4.29462	5.16993	1.70044	3.46949	1.02699e-05	0.00105277
71	chr11	21735123	21735610	488	*	5.45943	6.33539	2.85798	3.47741	1.64925e-09	1.18347e-06
1522	chr7	99965655	99965880	226	*	3.40939	4.2854	0.807355	3.47805	0.000622013	0.0208115
1586	chr3	119522273	119522371	99	*	3.40939	4.2854	0.807355	3.47805	0.000718837	0.0230916
326	chr1	19337286	19337653	368	*	4.40939	5.2854	1.80735	3.47805	1.52075e-06	0.000237667
2161	chr1	22320952	22321033	82	*	2.93074	3.80735	0.321928	3.48543	0.00210514	0.0496139
261	chr14	19904566	19904808	243	*	4.61471	5.49185	2	3.49185	4.93531e-07	9.63387e-05
713	chr6	116762457	116762663	207	*	4.07682	4.9542	1.45943	3.49476	3.5388e-05	0.00252868
725	chr13	70794276	70794408	133	*	4.07682	4.9542	1.45943	3.49476	3.69835e-05	0.00259894
1328	chr1	21527586	21527802	217	*	3.42626	4.30378	0.807355	3.49643	0.000345	0.0132358
1439	chr5	20372007	20372235	229	*	3.42626	4.30378	0.807355	3.49643	0.000493914	0.0174871
1460	chr8	114603234	114603440	207	*	3.42626	4.30378	0.807355	3.49643	0.000523415	0.018265
333	chr6	34498001	34498402	402	*	4.42626	5.30378	1.80735	3.49643	1.62733e-06	0.000248977
832	chr9	17289056	17289258	203	*	3.94251	4.82018	1.32193	3.49825	6.23663e-05	0.00381903
364	chr6	64961475	64961672	198	*	4.32193	5.19967	1.70044	3.49923	2.37443e-06	0.000332254
1774	chr7	82497112	82497277	166	*	3.20945	4.08746	0.584963	3.5025	0.0010638	0.0305511
842	chr4	47739926	47740151	226	*	3.79442	4.67243	1.16993	3.5025	6.5558e-05	0.0039668
1056	chr5	96552823	96552998	176	*	3.79442	4.67243	1.16993	3.5025	0.000159137	0.00767776
508	chr2	117951344	117951593	250	*	4.08746	4.96578	1.45943	3.50635	1.10503e-05	0.00110619
690	chr7	143717972	143718277	306	*	4.08746	4.96578	1.45943	3.50635	3.26376e-05	0.00240675
1216	chr2	32174392	32174463	72	*	3.62936	4.50779	1	3.50779	0.000244494	0.0102438
2072	chr13	108489876	108489978	103	*	2.9542	3.83289	0.321928	3.51096	0.0018785	0.0461901
822	chr3	34861196	34861485	290	*	3.9542	4.83289	1.32193	3.51096	5.90151e-05	0.00365779
1412	chr17	49327621	49327781	161	*	3.44294	4.32193	0.807355	3.51457	0.000441783	0.0159405
1415	chr11	75282865	75282975	111	*	3.44294	4.32193	0.807355	3.51457	0.000450091	0.0162058
160	chr14	122606498	122606843	346	*	4.88874	5.76818	2.24793	3.52026	4.26979e-08	1.35961e-05
1703	chr6	138615234	138615319	86	*	3.22882	4.10852	0.584963	3.52356	0.000929782	0.0278015
984	chr6	82723362	82723537	176	*	3.64386	4.52356	1	3.52356	0.000121377	0.00628447
1282	chr13	30187000	30187102	103	*	3.45943	4.33985	0.807355	3.5325	0.000294707	0.0117119
186	chr19	57256626	57256958	333	*	4.74147	5.62205	2.08746	3.53459	1.13065e-07	3.09554e-05
2143	chr8	21906415	21906524	110	*	2.97728	3.85798	0.321928	3.53605	0.00205865	0.0489372
2156	chr16	45164019	45164133	115	*	2.97728	3.85798	0.321928	3.53605	0.00209698	0.049529
796	chr14	30171774	30171964	191	*	3.97728	4.85798	1.32193	3.53605	5.33313e-05	0.00340663
958	chr7	116197073	116197192	120	*	3.65821	4.53916	1	3.53916	0.000112057	0.00595936
1510	chr8	68472760	68472898	139	*	3.24793	4.12928	0.584963	3.54432	0.000607063	0.0204789
1514	chr4	154456647	154456730	84	*	3.24793	4.12928	0.584963	3.54432	0.000611653	0.0205735
48	chr13	34670010	34670897	888	*	5.91289	6.79442	3.24793	3.54649	1.38964e-10	1.47498e-07
671	chr9	91060747	91060869	123	*	3.98868	4.87036	1.32193	3.54844	2.88506e-05	0.00218628
1450	chr3	139225253	139225434	182	*	3.47573	4.35755	0.807355	3.5502	0.000508876	0.0178801
1182	chr19	46470650	46470767	118	*	3.67243	4.55459	1	3.55459	0.00022629	0.00975384
27	chr10	117094918	117095351	434	*	5.99718	6.87958	3.32193	3.55766	5.31451e-12	1.00283e-08
871	chr1	34696646	34696858	213	*	3.84549	4.72792	1.16993	3.558	7.73166e-05	0.00452253
289	chr5	55478425	55478862	438	*	4.48382	5.36632	1.80735	3.55897	8.58374e-07	0.000151323
2066	chr19	5937898	5938043	146	*	3	3.88264	0.321928	3.56071	0.00185807	0.0458205
2082	chr8	105799661	105799754	94	*	3	3.88264	0.321928	3.56071	0.00190359	0.0465821
385	chr13	97143475	97143772	298	*	4.26679	5.14975	1.58496	3.56478	3.2443e-06	0.000429326
902	chr14	48750420	48750569	150	*	3.6865	4.56986	1	3.56986	9.01617e-05	0.00509264
761	chr4	73442583	73442814	232	*	3.85798	4.74147	1.16993	3.57154	4.52786e-05	0.00303134
442	chr11	88728182	88728324	143	*	4.14975	5.03342	1.45943	3.57399	6.28151e-06	0.000721216
443	chr10	27184326	27184599	274	*	4.14975	5.03342	1.45943	3.57399	6.28397e-06	0.000721216
486	chr1	112103396	112103720	325	*	4.14975	5.03342	1.45943	3.57399	8.77598e-06	0.000919997
1596	chrX	164141203	164141325	123	*	3.2854	4.16993	0.584963	3.58496	0.000737508	0.0235429
1279	chr5	65003961	65004091	131	*	3.50779	4.39232	0.807355	3.58496	0.000292679	0.0116587
882	chr5	44273288	44273505	218	*	3.70044	4.58496	1	3.58496	8.05915e-05	0.0046553
69	chr15	41461603	41462129	527	*	5.3443	6.22882	2.64386	3.58496	1.03472e-09	7.64012e-07
73	chr7	66128162	66128628	467	*	5.22882	6.11374	2.52356	3.59018	1.89316e-09	1.32127e-06
37	chr11	59329584	59330010	427	*	6.09803	6.98299	3.39232	3.59068	3.57256e-11	4.86534e-08
125	chr9	11206825	11207133	309	*	4.9542	5.8392	2.24793	3.59128	1.68033e-08	6.82028e-06
256	chr3	44706333	44706660	328	*	4.5157	5.40088	1.80735	3.59352	4.75472e-07	9.45685e-05
132	chr5	122032544	122032774	231	*	5.03342	5.91886	2.32193	3.59694	1.84168e-08	7.10834e-06
34	chr9	86188834	86189324	491	*	5.75822	6.64386	3.04439	3.59946	2.78133e-11	4.16774e-08
981	chr3	24099414	24099578	165	*	3.71425	4.59991	1	3.59991	0.0001196	0.00620784
1175	chr15	44188791	44188954	164	*	3.52356	4.40939	0.807355	3.60204	0.000217664	0.00943503
1252	chr8	107129217	107129409	193	*	3.52356	4.40939	0.807355	3.60204	0.000268996	0.0109463
181	chr2	59361417	59361827	411	*	5.03892	5.92481	2.32193	3.60288	9.24182e-08	2.60139e-05
311	chr8	118376783	118377112	330	*	4.41785	5.30378	1.70044	3.60334	1.1533e-06	0.000188934
1401	chr15	80518033	80518192	160	*	3.30378	4.18982	0.584963	3.60486	0.000430316	0.0156398
1508	chr12	85835281	85835530	250	*	3.30378	4.18982	0.584963	3.60486	0.000604909	0.020437
349	chr1	59311060	59311363	304	*	4.30378	5.18982	1.58496	3.60486	2.08136e-06	0.000303724
111	chr13	60007571	60008054	484	*	5.30378	6.18982	2.58496	3.60486	1.07614e-08	4.91318e-06
294	chr10	17352542	17352835	294	*	4.62936	5.5157	1.90689	3.60881	9.47774e-07	0.000164242
693	chr1	125533252	125533518	267	*	3.89482	4.78136	1.16993	3.61143	3.27588e-05	0.00240836
785	chr15	58370170	58370382	213	*	3.89482	4.78136	1.16993	3.61143	5.13574e-05	0.0033309
291	chr4	98255604	98255822	219	*	4.42626	5.31288	1.70044	3.61244	8.96099e-07	0.000156888
168	chr16	5926981	5927390	410	*	4.81378	5.70044	2.08746	3.61298	5.77491e-08	1.75131e-05
952	chr13	70794081	70794245	165	*	3.72792	4.61471	1	3.61471	0.00010996	0.0058837
237	chr3	49096115	49096517	403	*	4.63662	5.52356	1.90689	3.61667	2.98162e-07	6.40961e-05
534	chr10	9118256	9118372	117	*	4.18982	5.07682	1.45943	3.61738	1.26733e-05	0.00120914
1290	chr4	49480485	49480597	113	*	3.53916	4.42626	0.807355	3.61891	0.000302099	0.0119313
1298	chr2	42845158	42845430	273	*	3.53916	4.42626	0.807355	3.61891	0.000309708	0.0121564
1370	chr17	84990707	84990904	198	*	3.32193	4.20945	0.584963	3.62449	0.000392275	0.0145779
603	chr16	75344028	75344257	230	*	3.90689	4.79442	1.16993	3.62449	2.07987e-05	0.00175142
773	chr8	81371959	81372243	285	*	3.90689	4.79442	1.16993	3.62449	4.7699e-05	0.00314381
112	chr10	83914834	83915291	458	*	5.0607	5.94837	2.32193	3.62644	1.08401e-08	4.91318e-06
818	chr10	84994401	84994636	236	*	3.74147	4.62936	1	3.62936	5.79688e-05	0.00360764
821	chr1	176951986	176952174	189	*	3.74147	4.62936	1	3.62936	5.83344e-05	0.00362
1781	chr11	88346538	88346646	109	*	3.06609	3.9542	0.321928	3.63227	0.00107314	0.0306986
1925	chr15	44175984	44176037	54	*	3.06609	3.9542	0.321928	3.63227	0.0014156	0.037466
1064	chr6	5151565	5151700	136	*	3.55459	4.44294	0.807355	3.63559	0.000162864	0.00779847
1178	chr10	40091154	40091365	212	*	3.55459	4.44294	0.807355	3.63559	0.00022153	0.0095786
1249	chr17	67227073	67227231	159	*	3.55459	4.44294	0.807355	3.63559	0.00026593	0.0108476
673	chr11	43565988	43566180	193	*	3.91886	4.80735	1.16993	3.63743	2.88797e-05	0.00218628
1413	chr16	58499522	58499606	85	*	3.33985	4.22882	0.584963	3.64386	0.000446928	0.0161062
1431	chr14	77633386	77633488	103	*	3.33985	4.22882	0.584963	3.64386	0.000476344	0.0169593
775	chr3	54959277	54959409	133	*	3.75489	4.64386	1	3.64386	4.83119e-05	0.003176
781	chr19	28351786	28351955	170	*	3.75489	4.64386	1	3.64386	5.06725e-05	0.00330558
229	chr3	153980679	153980937	259	*	4.56224	5.45121	1.80735	3.64386	2.60496e-07	5.79553e-05
992	chr3	65435833	65436068	236	*	3.56986	4.45943	0.807355	3.65208	0.000125298	0.00643517
1115	chr15	37532158	37532295	138	*	3.56986	4.45943	0.807355	3.65208	0.000187724	0.00857775
1831	chr11	36746319	36746423	105	*	3.08746	3.97728	0.321928	3.65535	0.00116182	0.0323257
1836	chr11	42754964	42755101	138	*	3.08746	3.97728	0.321928	3.65535	0.00117231	0.0325309
608	chr5	89911957	89912292	336	*	4.08746	4.97728	1.32193	3.65535	2.0911e-05	0.00175142
80	chr5	45593349	45593624	276	*	5.22882	6.11894	2.45943	3.65951	2.5718e-09	1.63785e-06
1399	chr12	78096959	78097060	102	*	3.35755	4.24793	0.584963	3.66297	0.000428938	0.0156097
1400	chr12	118621464	118621576	113	*	3.35755	4.24793	0.584963	3.66297	0.000428938	0.0156097
1418	chrX	150508763	150508981	219	*	3.35755	4.24793	0.584963	3.66297	0.000451797	0.0162328
1426	chr8	49774397	49774463	67	*	3.35755	4.24793	0.584963	3.66297	0.000457465	0.0163443
1099	chr4	72443920	72444031	112	*	3.58496	4.47573	0.807355	3.66838	0.000183189	0.00848106
246	chr4	111780372	111780799	428	*	4.58496	5.47573	1.80735	3.66838	3.59732e-07	7.45026e-05
1712	chr17	10110331	10110409	79	*	3.10852	4	0.321928	3.67807	0.000939792	0.0279676
1763	chr6	27161853	27161988	136	*	3.10852	4	0.321928	3.67807	0.00103678	0.0299614
95	chr7	82056654	82056997	344	*	5.03892	5.93074	2.24793	3.68281	5.11298e-09	2.74206e-06
915	chr14	86063840	86063990	151	*	3.79442	4.6865	1	3.6865	9.55386e-05	0.00530961
807	chr11	35498097	35498321	225	*	3.96578	4.85798	1.16993	3.68806	5.60067e-05	0.00353585
1749	chr9	100857592	100857732	141	*	3.12928	4.02237	0.321928	3.70044	0.00101714	0.0296289
1338	chr11	59770892	59771083	192	*	3.39232	4.2854	0.584963	3.70044	0.000356384	0.0135703
1028	chr5	19982171	19982383	213	*	3.61471	4.50779	0.807355	3.70044	0.000145052	0.00718884
427	chr19	28351453	28351672	220	*	4.12928	5.02237	1.32193	3.70044	5.33864e-06	0.000636986
526	chr5	136523126	136523459	334	*	4.12928	5.02237	1.32193	3.70044	1.228e-05	0.00118943
35	chr18	74500854	74501368	515	*	5.71425	6.60733	2.90689	3.70044	3.2594e-11	4.74457e-08
79	chr10	102042375	102042873	499	*	5.13443	6.02791	2.32193	3.70598	2.30184e-09	1.48448e-06
432	chr10	87266056	87266377	322	*	4.13955	5.03342	1.32193	3.71149	5.54613e-06	0.000654084
511	chr1	12061181	12061449	269	*	4.13955	5.03342	1.32193	3.71149	1.11305e-05	0.00110974
59	chr1	11836666	11837060	395	*	5.28077	6.17493	2.45943	3.71549	6.47094e-10	5.58782e-07
885	chr14	91411227	91411414	188	*	3.62936	4.52356	0.807355	3.71621	8.19744e-05	0.00471913
985	chr13	57308454	57308595	142	*	3.62936	4.52356	0.807355	3.71621	0.000122635	0.00634119
1022	chr17	63272889	63273149	261	*	3.62936	4.52356	0.807355	3.71621	0.000143019	0.00712967
1071	chr1	170549140	170549315	176	*	3.62936	4.52356	0.807355	3.71621	0.000166307	0.00791128
62	chr5	75869472	75869867	396	*	5.68299	6.57743	2.85798	3.71945	7.03035e-10	5.77714e-07
1664	chr10	101062469	101062571	103	*	3.14975	4.04439	0.321928	3.72247	0.000860495	0.0263465
966	chr2	141324131	141324349	219	*	3.64386	4.53916	0.807355	3.7318	0.000115394	0.00608601
319	chr11	81184672	81185040	369	*	4.30378	5.19967	1.45943	3.74024	1.39002e-06	0.000221309
320	chrX	103713282	103713610	329	*	4.30378	5.19967	1.45943	3.74024	1.39002e-06	0.000221309
1527	chr15	28608202	28608318	117	*	3.16993	4.06609	0.321928	3.74416	0.000627133	0.0209242
1663	chr3	116212617	116212724	108	*	3.16993	4.06609	0.321928	3.74416	0.000859782	0.0263404
476	chr5	97077715	97078079	365	*	4.02237	4.91886	1.16993	3.74894	8.2847e-06	0.000886741
485	chr7	79305087	79305272	186	*	4.02237	4.91886	1.16993	3.74894	8.73674e-06	0.000917772
113	chr1	19900043	19900295	253	*	5.02237	5.91886	2.16993	3.74894	1.08972e-08	4.91318e-06
254	chr7	138345518	138345862	345	*	4.55459	5.45121	1.70044	3.75077	4.45554e-07	8.93705e-05
331	chr10	103419360	103419694	335	*	4.55459	5.45121	1.70044	3.75077	1.59367e-06	0.000245299
1244	chr10	43027179	43027371	193	*	3.44294	4.33985	0.584963	3.75489	0.000259464	0.0106264
74	chr17	30420261	30420673	413	*	5.10852	6.00562	2.24793	3.7577	1.95423e-09	1.34366e-06
458	chr14	68114697	68114945	249	*	4.03342	4.93074	1.16993	3.76081	7.03755e-06	0.000782213
182	chr3	27580299	27580566	268	*	4.67243	5.56986	1.80735	3.7625	9.35066e-08	2.60909e-05
374	chr3	122800623	122800823	201	*	4.18982	5.08746	1.32193	3.76553	2.60889e-06	0.000355395
1103	chr3	26675909	26675989	81	*	3.45943	4.35755	0.584963	3.77259	0.00018378	0.00848106
643	chr6	46946254	46946380	127	*	4.04439	4.94251	1.16993	3.77259	2.56471e-05	0.00203204
57	chr6	147388705	147389241	537	*	5.27146	6.16993	2.39232	3.77761	5.11672e-10	4.57345e-07
88	chr1	129780501	129780989	489	*	5.04985	5.94837	2.16993	3.77844	3.80606e-09	2.20354e-06
47	chr18	13081982	13082381	400	*	5.40514	6.30378	2.52356	3.78022	1.34512e-10	1.45811e-07
593	chr9	86668648	86668939	292	*	3.88264	4.78136	1	3.78136	1.89089e-05	0.00162457
1435	chr5	122957405	122957483	79	*	3.20945	4.10852	0.321928	3.7866	0.000490967	0.0174312
1503	chr9	72805870	72805929	60	*	3.20945	4.10852	0.321928	3.7866	0.000591271	0.0200426
1560	chr1	12092932	12093012	81	*	3.20945	4.10852	0.321928	3.7866	0.000686384	0.0224166
31	chr3	54813447	54813912	466	*	5.79442	6.69349	2.90689	3.7866	1.00027e-11	1.64392e-08
1030	chr17	80814087	80814298	212	*	3.47573	4.37504	0.584963	3.79008	0.000146357	0.00723942
569	chr5	37835942	37836088	147	*	3.89482	4.79442	1	3.79442	1.57802e-05	0.00141295
676	chr15	69588224	69588391	168	*	3.89482	4.79442	1	3.79442	2.91961e-05	0.00220042
23	chr5	43107703	43108288	586	*	5.93958	6.8392	3.04439	3.79481	1.75794e-12	3.89406e-09
425	chr9	75839548	75839795	248	*	4.06609	4.96578	1.16993	3.79586	5.27591e-06	0.000632464
437	chr7	117589387	117589611	225	*	4.21917	5.11894	1.32193	3.79701	6.02934e-06	0.000702936
200	chr19	32255460	32255747	288	*	4.59991	5.49985	1.70044	3.79941	1.55775e-07	3.95873e-05
1492	chr8	89982410	89982572	163	*	3.22882	4.12928	0.321928	3.80735	0.000576177	0.0196629
581	chr11	59310090	59310182	93	*	3.90689	4.80735	1	3.80735	1.75997e-05	0.00154332
600	chr11	43667549	43667666	118	*	3.90689	4.80735	1	3.80735	2.05769e-05	0.00174725
346	chr6	61004063	61004241	179	*	4.22882	5.12928	1.32193	3.80735	2.00089e-06	0.000294628
188	chr3	27649002	27649358	357	*	4.71425	5.61471	1.80735	3.80735	1.18347e-07	3.2072e-05
75	chr7	142400606	142401061	456	*	5.08746	5.98868	2.16993	3.81876	1.97799e-09	1.34366e-06
779	chr7	107536656	107536801	146	*	3.72792	4.62936	0.807355	3.822	4.99791e-05	0.00326872
987	chr3	58826429	58826603	175	*	3.50779	4.40939	0.584963	3.82443	0.00012319	0.00635893
206	chr1	90441133	90441455	323	*	4.62936	5.53138	1.70044	3.83094	1.84307e-07	4.53771e-05
273	chr19	53345191	53345405	215	*	4.39232	5.29462	1.45943	3.83519	6.38861e-07	0.000119226
343	chr11	52337792	52338042	251	*	4.39232	5.29462	1.45943	3.83519	1.93138e-06	0.00028605
446	chr1	72780818	72781114	297	*	4.10852	5.01123	1.16993	3.8413	6.41106e-06	0.000731589
227	chr16	26991863	26992028	166	*	4.52356	5.42626	1.58496	3.8413	2.46573e-07	5.52928e-05
100	chr8	42958813	42959189	377	*	4.94251	5.84549	2	3.84549	6.75746e-09	3.44279e-06
698	chr7	68682347	68682518	172	*	3.76818	4.67243	0.807355	3.86507	3.40032e-05	0.00248194
19	chr5	48215337	48215910	574	*	5.9629	6.86728	3	3.86728	7.65538e-13	2.05277e-09
296	chr1	23270930	23271211	282	*	4.2854	5.18982	1.32193	3.8679	9.85213e-07	0.000169577
1371	chr9	86438473	86438587	115	*	3.2854	4.18982	0.321928	3.8679	0.000392288	0.0145779
1411	chr10	103831969	103832111	143	*	3.2854	4.18982	0.321928	3.8679	0.000439885	0.0158832
492	chr12	25161430	25161685	256	*	3.96578	4.87036	1	3.87036	9.32681e-06	0.000965818
976	chr10	65330466	65330682	217	*	3.55459	4.45943	0.584963	3.87447	0.00011851	0.00617485
993	chr7	25487821	25488095	275	*	3.55459	4.45943	0.584963	3.87447	0.000125544	0.00644132
208	chr9	40962683	40962863	181	*	4.55459	5.45943	1.58496	3.87447	1.86669e-07	4.57232e-05
244	chr1	187663337	187663623	287	*	4.55459	5.45943	1.58496	3.87447	3.33677e-07	6.96729e-05
202	chr14	77632869	77633158	290	*	4.67243	5.57743	1.70044	3.87699	1.56957e-07	3.95873e-05
201	chr18	18943850	18944265	416	*	4.88264	5.7879	1.90689	3.88101	1.56696e-07	3.95873e-05
551	chr12	33193584	33193858	275	*	3.97728	4.88264	1	3.88264	1.43426e-05	0.00132618
1337	chr11	22045186	22045314	129	*	3.30378	4.20945	0.321928	3.88753	0.000353787	0.0134815
26	chr7	101868954	101869479	526	*	5.74147	6.64746	2.75489	3.89257	5.15342e-12	1.00283e-08
22	chr8	50708454	50709026	573	*	5.79766	6.7039	2.80735	3.89655	1.66765e-12	3.86197e-09
64	chr7	112663245	112663751	507	*	5.2384	6.14466	2.24793	3.89673	7.71018e-10	6.13779e-07
851	chr18	66015535	66015671	137	*	3.58496	4.49185	0.584963	3.90689	7.08969e-05	0.00424223
928	chr9	83226122	83226390	269	*	3.58496	4.49185	0.584963	3.90689	9.97767e-05	0.00547782
744	chr3	136329196	136329458	263	*	3.80735	4.71425	0.807355	3.90689	4.16148e-05	0.00284972
239	chr11	93045104	93045361	258	*	4.45943	5.36632	1.45943	3.90689	3.0718e-07	6.5482e-05
2035	chr18	13081467	13081654	188	*	4.70044	5.60733	1.70044	3.90689	0.00175791	0.043998
292	chr15	43526301	43526491	191	*	4.33092	5.2384	1.32193	3.91648	9.08412e-07	0.000158499
1200	chr6	103465885	103466019	135	*	3.33985	4.24793	0.321928	3.926	0.000235483	0.00999783
1280	chr15	70425859	70426043	185	*	3.33985	4.24793	0.321928	3.926	0.000293356	0.0116765
1291	chr8	33139053	33139250	198	*	3.33985	4.24793	0.321928	3.926	0.000303307	0.011961
283	chr7	102945911	102946239	329	*	4.33985	5.24793	1.32193	3.926	7.56411e-07	0.000136175
662	chr19	37587860	37587985	126	*	3.83289	4.74147	0.807355	3.93411	2.78812e-05	0.00214575
734	chrX	58121882	58121985	104	*	3.83289	4.74147	0.807355	3.93411	3.9254e-05	0.00272468
280	chr8	88524164	88524286	123	*	4.34873	5.25739	1.32193	3.93546	7.25621e-07	0.000131718
488	chr10	9118409	9118509	101	*	4.03342	4.94251	1	3.94251	8.93387e-06	0.000932711
54	chr17	84674002	84674459	458	*	5.20457	6.11374	2.16993	3.94382	3.32552e-10	3.13756e-07
14	chr15	43508161	43508599	439	*	5.99152	6.90087	2.9542	3.94667	3.55583e-13	1.23064e-09
396	chr13	90912930	90913063	134	*	4.20945	5.11894	1.16993	3.94902	3.61105e-06	0.000464585
53	chr10	22017669	22018175	507	*	5.20945	6.11894	2.16993	3.94902	2.9409e-10	2.82703e-07
791	chr2	56306532	56306704	173	*	3.62936	4.53916	0.584963	3.9542	5.22849e-05	0.00336765
66	chr8	27938626	27939074	449	*	5.13443	6.04439	2.08746	3.95693	9.27889e-10	7.16274e-07
240	chr1	81933021	81933527	507	*	4.63662	5.54689	1.58496	3.96193	3.12783e-07	6.63987e-05
1179	chr12	83703012	83703163	152	*	3.37504	4.2854	0.321928	3.96347	0.000221661	0.0095786
833	chr1	160071546	160071801	256	*	3.64386	4.55459	0.584963	3.96963	6.2845e-05	0.00384373
92	chr2	134036292	134036735	444	*	4.96578	5.87652	1.90689	3.96963	4.97845e-09	2.74206e-06
694	chr4	31381650	31381857	208	*	3.87036	4.78136	0.807355	3.974	3.28885e-05	0.00241442
45	chr9	9493726	9494186	461	*	5.45533	6.36632	2.39232	3.974	8.12985e-11	9.20444e-08
1137	chr19	22684996	22685099	104	*	3.39232	4.30378	0.321928	3.98185	0.000199719	0.00894923
24	chr6	103622156	103622611	456	*	5.77479	6.6865	2.70044	3.98606	4.31209e-12	8.80095e-09
1043	chr1	19899872	19900010	139	*	3.40939	4.32193	0.321928	4	0.000154554	0.00754958
538	chr2	104098958	104099162	205	*	3.89482	4.80735	0.807355	4	1.32524e-05	0.00125499
11	chr15	43507296	43507915	620	*	6.67772	7.59059	3.58496	4.00562	4.80744e-14	2.22663e-10
286	chr8	88524332	88524435	104	*	4.26679	5.17991	1.16993	4.00998	8.20694e-07	0.000146198
342	chr11	116365737	116365991	255	*	4.26679	5.17991	1.16993	4.00998	1.92262e-06	0.00028605
424	chr10	68045044	68045179	136	*	4.09803	5.01123	1	4.01123	5.26311e-06	0.000632417
560	chr7	112510634	112510794	161	*	3.90689	4.82018	0.807355	4.01282	1.50396e-05	0.00136828
33	chr4	107243710	107244266	557	*	5.49185	6.40514	2.39232	4.01282	1.91445e-11	2.95568e-08
766	chr3	143822948	143823108	161	*	3.6865	4.59991	0.584963	4.01495	4.62456e-05	0.00307587
825	chr10	9119680	9119815	136	*	3.6865	4.59991	0.584963	4.01495	6.07236e-05	0.00374999
1167	chr5	44496987	44497133	147	*	3.42626	4.33985	0.321928	4.01792	0.000213991	0.00934224
748	chr10	65157695	65157906	212	*	3.70044	4.61471	0.584963	4.02975	4.24311e-05	0.00288838
1066	chrX	17681636	17681750	115	*	3.44294	4.35755	0.321928	4.03562	0.000163766	0.00782698
490	chr12	6565493	6565702	210	*	3.93074	4.84549	0.807355	4.03814	9.28491e-06	0.000965403
86	chr3	52836795	52837212	418	*	4.93074	5.84549	1.80735	4.03814	3.64795e-09	2.16111e-06
730	chr4	148461018	148461232	215	*	3.71425	4.62936	0.584963	4.04439	3.86902e-05	0.00270026
1041	chr3	119525189	119525298	110	*	3.45943	4.37504	0.321928	4.05311	0.000154295	0.00754555
726	chr12	82373878	82374017	140	*	3.72792	4.64386	0.584963	4.05889	3.73147e-05	0.00261861
41	chr1	68873316	68873928	613	*	5.53528	6.45121	2.39232	4.05889	4.68594e-11	5.6955e-08
455	chr17	62718079	62718274	196	*	3.9542	4.87036	0.807355	4.06301	6.9528e-06	0.00077853
509	chr6	138580775	138580885	111	*	3.9542	4.87036	0.807355	4.06301	1.10515e-05	0.00110619
267	chr3	57301958	57302301	344	*	4.47573	5.39232	1.32193	4.07039	5.47774e-07	0.000104524
167	chr11	93249856	93250243	388	*	4.61471	5.53138	1.45943	4.07195	5.67014e-08	1.72983e-05
20	chr1	75612423	75612943	521	*	5.80735	6.72451	2.64386	4.08066	9.61748e-13	2.37583e-09
921	chr5	20919619	20919838	220	*	3.49185	4.40939	0.321928	4.08746	9.74432e-05	0.00539038
255	chr12	78017191	78017440	250	*	4.33985	5.25739	1.16993	4.08746	4.54694e-07	9.08461e-05
451	chr16	27017333	27017608	276	*	3.98868	4.90689	0.807355	4.09954	6.59978e-06	0.000745556
472	chr2	103962444	103962668	225	*	3.98868	4.90689	0.807355	4.09954	7.93844e-06	0.00085688
912	chr2	172932592	172932648	57	*	3.50779	4.42626	0.321928	4.10434	9.5307e-05	0.00530961
914	chr16	4147890	4148145	256	*	3.50779	4.42626	0.321928	4.10434	9.55025e-05	0.00530961
42	chr11	94610843	94611352	510	*	5.35755	6.27612	2.16993	4.1062	4.6952e-11	5.6955e-08
156	chr13	104822364	104822640	277	*	4.65105	5.56986	1.45943	4.11042	3.24019e-08	1.05224e-05
2096	chr12	71817397	71817485	89	*	2.78136	3.70044	-0.415037	4.11548	0.00195917	0.0475772
2097	chr15	10309088	10309209	122	*	2.78136	3.70044	-0.415037	4.11548	0.00195917	0.0475772
2123	chr13	103129456	103129609	154	*	2.78136	3.70044	-0.415037	4.11548	0.00202276	0.0484974
2124	chr19	43889834	43889982	149	*	2.78136	3.70044	-0.415037	4.11548	0.00202276	0.0484974
7	chr18	23675600	23676176	577	*	6.41151	7.33092	3.20945	4.12146	8.41385e-16	6.12384e-12
454	chr5	118520551	118520789	239	*	4.01123	4.93074	0.807355	4.12338	6.84176e-06	0.000767785
357	chr3	98246693	98246933	241	*	4.20945	5.12928	1	4.12928	2.19367e-06	0.000313061
853	chr10	40073288	40073530	243	*	3.53916	4.45943	0.321928	4.1375	7.11533e-05	0.00424985
2069	chr10	21438409	21438515	107	*	2.80735	3.72792	-0.415037	4.14296	0.00187229	0.0461041
591	chr5	74312019	74312239	221	*	3.80735	4.72792	0.584963	4.14296	1.87142e-05	0.00161328
85	chr14	59533953	59534338	386	*	5.03892	5.96	1.80735	4.15265	3.46963e-09	2.07965e-06
585	chr9	115661931	115662220	290	*	3.82018	4.74147	0.584963	4.1565	1.79078e-05	0.0015596
1978	chr1	124013920	124014016	97	*	2.83289	3.75489	-0.415037	4.16993	0.00154362	0.0397595
837	chr10	63647393	63647634	242	*	3.56986	4.49185	0.321928	4.16993	6.43155e-05	0.00391367
843	chr5	105454006	105454229	224	*	3.56986	4.49185	0.321928	4.16993	6.60936e-05	0.00399447
575	chr4	22263981	22264178	198	*	3.83289	4.75489	0.584963	4.16993	1.67405e-05	0.00148329
407	chr1	53866494	53866724	231	*	4.05528	4.97728	0.807355	4.16993	4.36092e-06	0.000544679
144	chr6	83244637	83245013	377	*	4.70736	5.62936	1.45943	4.16993	2.47269e-08	8.74851e-06
120	chr3	98247012	98247311	300	*	4.83289	5.75489	1.58496	4.16993	1.44098e-08	6.11791e-06
18	chr1	143820117	143820448	332	*	5.77808	6.70044	2.52356	4.17688	5.8099e-13	1.64446e-09
549	chr8	61730720	61730923	204	*	3.84549	4.76818	0.584963	4.18322	1.40915e-05	0.00130772
814	chr8	94714663	94714883	221	*	3.58496	4.50779	0.321928	4.18587	5.74082e-05	0.00359316
392	chr11	110652209	110652432	224	*	4.07682	5	0.807355	4.19265	3.44872e-06	0.0004471
1909	chr11	43236448	43236519	72	*	2.85798	3.78136	-0.415037	4.1964	0.00138299	0.0369096
1924	chr2	89259105	89259204	100	*	2.85798	3.78136	-0.415037	4.1964	0.0014154	0.037466
1979	chr1	55623619	55623737	119	*	2.85798	3.78136	-0.415037	4.1964	0.00154507	0.039763
50	chr7	28161208	28161583	376	*	5.18982	6.11374	1.90689	4.20685	1.89004e-10	1.92587e-07
516	chr8	21901978	21902271	294	*	3.87036	4.79442	0.584963	4.20945	1.14183e-05	0.00112741
355	chr12	53456587	53456892	306	*	4.09803	5.02237	0.807355	4.21501	2.13803e-06	0.00030684
770	chr7	68025243	68025472	230	*	3.61471	4.53916	0.321928	4.21723	4.67914e-05	0.00309601
61	chr16	5748552	5749039	488	*	5.29462	6.21917	2	4.21917	6.812e-10	5.68947e-07
1866	chr18	56022710	56022827	118	*	2.88264	3.80735	-0.415037	4.22239	0.00124944	0.034114
1868	chr10	10462148	10462253	106	*	2.88264	3.80735	-0.415037	4.22239	0.00125356	0.0341896
1883	chr12	84351068	84351184	117	*	2.88264	3.80735	-0.415037	4.22239	0.00131142	0.0354659
1815	chr2	50650054	50650198	145	*	2.90689	3.83289	-0.415037	4.24793	0.00113246	0.0317886
1817	chr7	113137751	113137884	134	*	2.90689	3.83289	-0.415037	4.24793	0.00113792	0.0319067
1834	chr6	78104889	78104990	102	*	2.90689	3.83289	-0.415037	4.24793	0.00116923	0.0324654
1855	chr16	26992174	26992255	82	*	2.90689	3.83289	-0.415037	4.24793	0.00121679	0.0334195
789	chr18	50047923	50048027	105	*	3.64386	4.56986	0.321928	4.24793	5.19164e-05	0.00335239
248	chr17	52308332	52308673	342	*	4.32193	5.24793	1	4.24793	3.70939e-07	7.6204e-05
32	chr7	51975249	51975767	519	*	5.41785	6.3443	2.08746	4.25683	1.64421e-11	2.61778e-08
360	chr10	117094599	117094747	149	*	4.13955	5.06609	0.807355	4.25873	2.26049e-06	0.00031991
705	chr10	30092091	30092182	92	*	3.65821	4.58496	0.321928	4.26303	3.4633e-05	0.00249965
1740	chr1	98124951	98125036	86	*	2.93074	3.85798	-0.415037	4.27302	0.00100865	0.0294999
1741	chr4	54866304	54866411	108	*	2.93074	3.85798	-0.415037	4.27302	0.00100865	0.0294999
1742	chr9	103692794	103692900	107	*	2.93074	3.85798	-0.415037	4.27302	0.00100865	0.0294999
1755	chr10	31416748	31416887	140	*	2.93074	3.85798	-0.415037	4.27302	0.00102469	0.0297388
1766	chr10	49952952	49953052	101	*	2.93074	3.85798	-0.415037	4.27302	0.00104443	0.0301228
1788	chr10	40809643	40809757	115	*	2.93074	3.85798	-0.415037	4.27302	0.00108304	0.030834
653	chr9	17288883	17289035	153	*	3.6865	4.61471	0.321928	4.29278	2.71537e-05	0.00211857
126	chr9	47825584	47826014	431	*	4.6865	5.61471	1.32193	4.29278	1.68673e-08	6.82028e-06
1694	chr14	70936119	70936293	175	*	2.9542	3.88264	-0.415037	4.29768	0.000908595	0.0273265
1697	chr8	10865729	10865855	127	*	2.9542	3.88264	-0.415037	4.29768	0.000912794	0.0274043
1708	chr8	114745144	114745227	84	*	2.9542	3.88264	-0.415037	4.29768	0.000934667	0.0278802
1744	chr5	43983252	43983310	59	*	2.9542	3.88264	-0.415037	4.29768	0.00101056	0.0295217
439	chr18	20956747	20956998	252	*	3.9542	4.88264	0.584963	4.29768	6.20685e-06	0.000720334
70	chr17	87351357	87351849	493	*	4.96	5.88874	1.58496	4.30378	1.63039e-09	1.18347e-06
639	chr16	96840053	96840280	228	*	3.70044	4.62936	0.321928	4.30743	2.52989e-05	0.0020171
422	chr3	70874762	70874986	225	*	3.96578	4.89482	0.584963	4.30986	5.19248e-06	0.000626888
1689	chr3	55537864	55537970	107	*	2.97728	3.90689	-0.415037	4.32193	0.000899694	0.0271229
1690	chr5	75870006	75870089	84	*	2.97728	3.90689	-0.415037	4.32193	0.000899694	0.0271229
401	chr18	74500663	74500808	146	*	3.97728	4.90689	0.584963	4.32193	3.87556e-06	0.000492399
118	chr16	77295539	77295831	293	*	4.85175	5.78136	1.45943	4.32193	1.34553e-08	5.80949e-06
143	chr1	152681680	152682086	407	*	4.7211	5.65105	1.32193	4.32912	2.4545e-08	8.74487e-06
307	chr16	26991627	26991792	166	*	4.20945	5.13955	0.807355	4.3322	1.13645e-06	0.000187989
691	chr19	14319926	14320085	160	*	3.72792	4.65821	0.321928	4.33628	3.26423e-05	0.00240675
[truncated: 128 more rows]

## Sheet: Annotated_DARs
#Related to Figure 2B
Genes Annotated to NCP DARs (64)	Genes Annotated to HCP DARs (9580)
Mir125b-1	Dmrta1
Serpinb8	Cd82
Ntng1	Necap1
Ptprz1	Ilf2
Mir6962	Klhl31
Ankrd29	Pik3c2b
1700028D13Rik	Henmt1
Nrsn1	Srsf3
A730082K24Rik	Zfpl1
Pax7	Bloc1s3
1700049L16Rik	Pomt1
Fam124a	Fstl3
Tox3	Iffo2
Morrbid	Cnot10
Nr2e1	Ctrc
Gphn	Tor2a
3110099E03Rik	Taf3
Gm38404	Rtp4
Fam107a	Gm11351
Bmp2	Cfap54
Arhgef28	Tbk1
4930534H03Rik	Crip2
Mir1963	Rasgef1b
Fzd8	Calm2
Lrrc1	4932435O22Rik
Veph1	Celf6
Pcdh18	Mir214
Rab11fip2	Exoc6b
Dleu7	Naa15
Gtf3c4	Gm15412
B3galt2	Rnd1
E130215H24Rik	Slc1a4
Gm4265	Brip1os
Pus7l	Ift57
Ncald	Lrrc74b
Filip1	Cfap410
Ubl3	5830454E08Rik
Gm31579	Pkia
A330093E20Rik	Gys1
Nmu	Knl1
Zfp330	Mindy2
Myh15	Tgif1
Fign	Anp32a
Ptn	Adgrl3
A930031H19Rik	Rgs20
Cryzl2	2610008E11Rik
Actr3b	Grem1
St7	Ubxn1
4930448I06Rik	Magoh
Gm5617	Dhx32
1700019M22Rik	Atf7
Sox1ot	Spink10
Tmprss15	Prkrip1
Arg1	Mcts1
Pls1	Ly6h
Celsr1	AY702102
Art2a	1700016K05Rik
Adtrp	Pvr
Prrc1	Tubgcp6
4931429P17Rik	Gm3942
Mir6391	Meig1
Adamtsl1	Lipt2
4930528P14Rik	Dmd
Gm10389	Gm27162
	Guca2b
	Mindy4
	Spag7
	Rsbn1l
	Rack1
	Zfp410
	Imp3
	Pprc1
	Ctnnal1
	Prl5a1
	Phc2
	4933406C10Rik
	Pcyt1b
	Extl3
	Cdc7
	Lrrtm1
	Lrrn1
	Gm12128
	Lyrm7
	Slc2a3
	Rprl2
	Capza2
	Pcdhb1
	Zfyve19
	9430091E24Rik
	Pacrgl
	Leprot
	Gm2087
	Cdk19
	Ccdc163
	Slc6a17
	Usp11
	Hadhb
	Utp25
	Pdpn
	Mir3089
	Wdr11
	Hacd3
	Apcdd1
	Zyg11b
	Spred2
	Tfrc
	Wdr47
	Uck1
	Sorl1
	Nkain1
	Comtd1
	Acat2
	Jarid2
	Bod1l
	5730460C07Rik
	Spidr
	Rmc1
	Brox
	Hist1h3e
	Nup153
	Dnhd1
	Car8
	Psma2
	Ralgapb
	Fbxo9
	St3gal3
	Fam184b
	Mis18a
	Cluap1
	Agbl5
	Gm11827
	Mpped2
	Etnk2
	Paxx
	Traf3
	4933407K13Rik
	Rnf43
	Pcif1
	Med18
	Jrk
	Irf2
	2900060B14Rik
	Socs3
	Syt3
	Pcdh20
	Galnt2
	Klhdc9
	Dph6
	Mir7032
	Nemp2
	Ngrn
	Adam30
	Tmem115
	Gpx5
	Qtrt2
	Ankef1
	Arid5a
	Vps35l
	4933416O17Rik
	Cadps
	Ilrun
	8430430B14Rik
	Minar2
	Scaf11
	Mycl
	Eapp
	Zmat3
	Dubr
	Atg10
	Nfasc
	Zmiz1
	Mfsd11
	U2af2
	Rps14
	Birc2
	Spr
	Gria2
	Atg16l1
	Gga1
	Polr2e
	Nt5dc3
	Hist1h2bj
	Clba1
	Usp3
	Chd9
	Rfx4
	C9orf72
	Dis3l
	Egf
	Trim27
	Bambi-ps1
	Rprm
	Zfp946
	Ror1
	Cds2
	Tfcp2
	Lgr5
	Mir466h
	Cox11
	Tasp1
	Otud1
	Selenoh
	Nedd4l
	Gm10421
	Egr1
	4933430N04Rik
	Jpt2
	AA543186
	Mrpl37
	Zswim7
	Atoh8
	Arf4
	Fam118a
	Rpl19
	Btbd35f20
	Pde1b
	Vangl2
	Lilr4b
	Hars2
	5031425E22Rik
	Rab5c
	Zfp229
	Ubxn11
	Ube2m
	Ankib1
	Rere
	Cops2
	Gtpbp2
	Zhx2
	Dusp1
	Mark2
	Nfkbil1
	Kcnq1
	Pth1r
	Dmrtb1
	Ankfy1
	Ten1
	4930480K15Rik
	Cenph
	Sox2
	A630001O12Rik
	Snx7
	Psmd1
	Alkbh8
	Zfp384
	T2
	Bcl9
	Ulk4
	Mylip
	Ppp1r7
	Slc25a5
	Ankra2
	Zc3h4
	Mknk2
	Rps6ka3
	Mir449c
	Mir5120
	Rsrp1
	2810471M01Rik
	Hpse
	Gm32693
	Pigl
	Tmem150cos
	Nmd3
	Zbtb45
	Sephs2
	Taf12
	Pde1c
	Zdbf2
	Sfxn5
	Tgfbr3
	Rpl36al
	Amph
	Wdr1
	Sel1l
	Spert
	Slc6a5
	A730008H23Rik
	Nap1l2
	Tubgcp5
	Acadm
	5730409E04Rik
	4930523C07Rik
	Rai1
	Ssr2
	Huwe1
	Mir6979
	Rn45s
	Adnp2
	Plekha4
	Hpcal4
	Cebpd
	Cdkn1c
	Gstm4
	Myf6
	Pdia4
	Npc2
	Cpa5
	Cd99l2
	Pipox
	C130071C03Rik
	Gripap1
	Plxna1
	Ksr1
	Ccdc177
	Chek2
	Lims1
	Dcaf13
	Smarca5
	Pkm
	Hist1h2ah
	Enkur
	Rcbtb2
	Crp
	Napg
	A330074K22Rik
	Fam228b
	Gcnt2
	Arnt2
	Ccdc113
	Gtf2f1
	Senp1
	Ing1
	Alkbh7
	Commd9
	C730036E19Rik
	Tubgcp2
	Gpr156
	Vps9d1
	9530059O14Rik
	1810007C17Rik
	Cdkn2aipnl
	Aip
	Hira
	Rassf1
	Ccdc34
	Atp5c1
	B4galt3
	1700064M15Rik
	Mir181a-1
	Dynlt1f
	Gm14137
	Zfp808
	Kif21b
	Fnbp4
	H2afx
	Mir23a
	Hdac1
	Dtwd2
	Ldha
	Trp63
	Mccc1
	Sap130
	4933400L20Rik
	Rbl2
	Sst
	Ints8
	Kyat3
	Ccdc105
	Zbtb33
	Zfp78
	Pigg
	Robo1
	Gm2109
	Top3b
	Plcxd3
	Hbp1
	Dlst
	Tob1
	Fmnl1
	Tbce
	Cd83
	Rnu3a
	Atp5b
	Txnl1
	Enpp2
	Gm13290
	Fam118b
	Hes6
	Mapre3
	Apc
	U2surp
	Kansl1l
	Polr2j
	Tstd2
	Rtn4
	Acot1
	Hspa4
	Ptprc
	Clic4
	Abhd4
	Brf1
	Ptdss2
	1700011C11Rik
	Ntsr2
	Cds1
	Ppp1r15b
	Abcg1
	4930589L23Rik
	Dnajb5
	Cacng6
	Psmb7
	Stxbp3
	Drg1
	1700129C05Rik
	Aloxe3
	Rbfox2
	Ctss
	Slc39a1
	Klhl11
	Slc11a2
	2700012I20Rik
	Ercc4
	Rilp
	Pdk4
	Uqcr11
	Selenop
	Zmynd8
	Dot1l
	Cd164
	Gm11266
	Pnpla8
	Gli1
	Kpnb1
	Pcx
	Cd37
	Nefl
	Fuom
	Il1rapl1
	Rbck1
	Canx
	Sh3bp5
	Vmn2r87
	Abtb1
	Top1mt
	Ilvbl
	Gm29679
	Retreg3
	Ap1g1
	Sort1
	Nup54
	Snx3
	Plekhm1
	Prok2
	Ccnl1
	Synpr
	Nsun5
	Add3
	Cep41
	Mturn
	Smarca2
	Per1
	Pqlc3
	Tceal9
	Prdm15
	Washc4
	Gm15787
	Arhgap23
	Atox1
	Izumo3
	2022-03-10
	Nit2
	Tsen34
	Cd46
	Ttc14
	Dnajb2
	Tpbg
	Pdzd2
	Bcl7a
	Mlf2
	Mfsd9
	Spertl
	Itgb1bp1
	Syndig1
	Nfkbiz
	Ap1m1
	Tfap4
	Cnbd2
	Pigf
	Dusp28
	Fbxo41
	Grifin
	Cyp2j5
	Ctdsp2
	Tmem9
	Fus
	4930455G09Rik
	Cdk1
	Dbp
	Igsf9
	Stard13
	Coq9
	Pdgfra
	9330133O14Rik
	Zfp553
	Ston1
	Noct
	Aste1
	Cacna2d3
	Rnf138rt1
	Gm4832
	Rasa4
	Taf4
	4930445N18Rik
	4930402H24Rik
	4933434E20Rik
	Rn4.5s
	Bms1
	Rin2
	Zfp219
	Slc39a9
	Ptgdr2
	Lactb2
	Faf1
	Uba1
	Arhgef7
	Lrrc20
	Gbp7
	B230319C09Rik
	Sgtb
	Tex14
	Mocs1
	Rsph3a
	Rsl1
	Rabggtb
	Plcl2
	Mdm2
	Vps29
	Grtp1
	Mir22hg
	Tmem176b
	Asf1a
	Creg1
	Rbm26
	Slbp
	Alg2
	Jund
	Atrip
	Foxd3
	4933432K03Rik
	Jmjd8
	Cep70
	Hmg20b
	Sbk1
	Dse
	Sgo2a
	Atl2
	Srsf11
	Tspyl1
	Snx32
	Oip5
	Gna11
	Gtf2h2
	Kcnd3
	Arrdc3
	Gli3
	Ep400
	Mprip
	Hey2
	Mtrf1
	Bbs12
	Nradd
	Harbi1
	Gls2
	Thrsp
	Zfp30
	2610005L07Rik
	4932412D23Rik
	Trmo
	Anapc7
	Tspo
	Traf4
	Mfsd14b
	Pdrg1
	Cd55
	Trak1
	Snhg7
	Ess2
	Sgf29
	4930413G21Rik
	Dbnl
	Rlf
	Trappc5
	Meg3
	Etv6
	Zfp729a
	Pbx4
	Dph7
	Atf2
	9130023H24Rik
	Kansl1
	Hbs1l
	Casz1
	Sim1
	Gm4984
	Sidt2
	Plpp3
	Slx4ip
	Cngb3
	Cstf2t
	Spindoc
	Mir701
	Wee1
	Cdh15
	Xrn2
	Rest
	Fezf1
	Zzef1
	Arfrp1
	Mir7008
	Acsl4
	Zbtb20
	Hsf4
	Gm38509
	Srp54c
	Gm14207
	Nsd1
	Ccdc110
	Tcf25
	Ncoa2
	Snhg4
	Mir3966
	Rplp1
	Gm16548
	Mir7680
	Krtcap2
	Iqca
	Zdhhc17
	Gm10778
	Zfp68
	Hnrnpl
	Fos
	Ago2
	Atad1
	Atg9b
	Snrpc
	Myh10
	Selenok
	Zpld1
	Amd1
	Aamp
	Coq6
	Ppp1r3c
	Strap
	Rogdi
	Nup35
	Irf2bp2
	2310009B15Rik
	Tgm3
	AW554918
	Pygo1
	Mta2
	Zfp382
	Spty2d1
	Xpr1
	Pcdh19
	Hist1h2ac
	Phldb1
	Id3
	Scg5
	Prrc2c
	Catsperd
	Ddt
	Tmem163
	Lyzl4os
	Ddah1
	Mphosph9
	Casp7
	Aldh7a1
	Cacfd1
	Thg1l
	Tinf2
	Cactin
	A430078I02Rik
	Chchd5
	Abcc3
	Hist1h2ad
	Mir125b-1
	Mfsd3
	Rprml
	Aplp2
	Bhlhb9
	Btbd7
	Prkci
	Ifnar2
	Dhdds
	Tax1bp1
	Rfc3
	Ccl21b
	Abhd17c
	Tmem8b
	Ttc32
	Ylpm1
	Shc3
	Ap2m1
	Gm26839
	LOC108167416
	Cox7a2
	Gm9776
	Tmem216
	Map10
	Gm10280
	Cldn19
	Tcf4
	Gm20755
	Rgs9
	Gatad2a
	Siah1b
	Rsrc2
	Vim
	Exoc4
	Trafd1
	Zfp541
	Tmem200a
	Klrb1c
	Tanc2
	Gm21293
	Nup43
	Suclg1
	Gja1
	Zfp706
	Dcdc2a
	Ddx39
	Rap1b
	Sp8
	Dbt
	Tom1l1
	Foxl1
	Zfp790
	Slc5a6
	Asna1
	Gm13289
	Gm4559
	Prss16
	Cdkn2b
	Igf2bp3
	Ube2j2
	Nop2
	Ccdc25
	Slc16a6
	Rbm15
	Atoh1
	Nipal1
	Lrriq1
	Zfp784
	Gpat3
	Fam192a
	Carmil1
	Paox
	Dennd4a
	Actn4
	Tanc1
	Chmp4b
	Slc25a30
	Cald1
	Gm10432
	4933440J02Rik
	Wbp2
	Mtag2
	Itfg2
	Jun
	Elp6
	4930567K20Rik
	Rc3h2
	Pip5k1c
	Gm525
	Mdrl
	Rbm38
	Atxn7
	Adcy5
	Kif20a
	Hnrnpf
	Sft2d3
	Kank1
	Nes
	3110045C21Rik
	Plec
	Ufd1
	Gpr137b
	Khdc4
	Cenpf
	Mill2
	Xrcc4
	Odf4
	Cfap36
	Hspg2
	Nek7
	Gnptg
	Lin54
	Paip1
	Swi5
	Mir1970
	Cuedc2
	Cc2d2a
	Cldnd1
	Stard8
	Csf2ra
	Smim19
	Ltbp1
	Hk3
	Ptprf
	Odr4
	Syngr2
	Elk3
	Kifc2
	Cct5
	Rsu1
	Gnas
	Lbx1
	Mir219a-1
	Peli3
	Csrp1
	Susd6
	Slc16a14
	Nsun4
	Bmper
	Zdhhc12
	Abhd11
	Map2k7
	Cdk6
	Rsf1os2
	1700016L04Rik
	Mir7072
	Lysmd1
	Adk
	Cdkal1
	C87436
	Nek1
	Cmc1
	A630066F11Rik
	Ap5z1
	Arl6ip6
	Tmem241
	Ola1
	Dusp19
	Plgrkt
	Smad6
	Gm16497
	Pgbd1
	Zranb3
	Ctr9
	Rnft1
	Tnfrsf19
	Eno1
	2700046G09Rik
	Smim7
	Vti1a
	G530011O06Rik
	Bmf
	Adamts10
	Bckdk
	Dpagt1
	Lrp8
	Dhrs7b
	Fbf1
	Pde7a
	Pdss2
	Hltf
	Gpr19
	Ccl21a
	Gm7102
	Trim3
	Bhlhe40
	Narf
	Nsd2
	Gjb5
	Fadd
	Lsm11
	Slc9a3r1
	Flywch2
	Sema5b
	Sp2
	Slc25a39
	Endov
	Camsap1
	Usp47
	Rad51d
	Cenpe
	Man1a
	Lman2l
	Fam210a
	C130060C02Rik
	Vps36
	Thap11
	Batf3
	4930434J06Rik
	Lcmt1
	Dct
	Slc12a6
	AW549877
	Hexdc
	AI987944
	Eid1
	Luc7l2
	Dnah11
	1110002J07Rik
	Stim2
	Eif5b
	Spg11
	Stx5a
	Prorp
	Mir6769b
	Ecrg4
	4930555K19Rik
	Cul5
	2410004P03Rik
	Tmem205
	Trim55
	Dkk2
	Naprt
	Unk
	Zfp507
	Jak1
	Sik1
	Polr2h
	1700003L19Rik
	1700096P03Rik
	Uap1
	Pak2
	Lhx5
	Gjc1
	Ptpro
	Nrp2
	Gm19710
	Prkx
	Nbr1
	Pitpna
	4930407I19Rik
	Fmn2
	Glra4
	Six4
	Anxa6
	Tm7sf2
	Chrnb1
	Mtrr
	Gm1653
	Emb
	Slc2a4
	Slc7a6os
	M6pr
	Psmc3
	Mcee
	Coro1b
	Ppfibp2
	Zfp825
	Mob3c
	Ccnd3
	Pnmal1
	2810029C07Rik
	Nox4
	Tor1aip2
	Txndc16
	LOC102640673
	D3Ertd751e
	Prr33
	Dus3l
	Tbc1d22a
	4933411E08Rik
	Plppr3
	Ppp4r4
	Fbxo44
	Zfp112
	Zc3h12a
	Hinfp
	Mboat4
	A930007A09Rik
	Stxbp2
	Pcnp
	Abcb11
	Ccna2
	4933427E13Rik
	Nrbp2
	Stoml2
	Zfp983
	Slc25a33
	Zfp958
	Cln6
	Mir7661
	4930487H11Rik
	Traf7
	Whamm
	Akap8l
	Taf13
	A930003O13Rik
	Dzank1
	Nav3
	Mir3084-1
	BC037032
	Cep55
	Mrps11
	Gm16907
	Cfap126
	Mau2
	9230114K14Rik
	Il1rap
	4930524O08Rik
	Mapk10
	Btbd19
	Nit1
	Fut11
	Ywhaz
	Bod1
	Zfp433
	Psma6
	Ccdc166
	Prpf6
	Mrpl46
	Rtl6
	Ttc39b
	Zfand2b
	Gm29719
	Gan
	Brk1
	Dnajc16
	Nbea
	Far1
	Golim4
	Sertad3
	Ins1
	Fam178b
	Leng1
	Alg8
	Tm9sf1
	2500004C02Rik
	Bora
	Ggcx
	Tmx4
	Gatc
	Gabra2
	Ing3
	Fat1
	Rbm34
	Dcaf17
	Snx29
	Ap1m2
	Trmt10b
	Hint2
	C920006O11Rik
	Brd7
	Epm2aip1
	Tm9sf4
	Nelfb
	Rsph3b
	Nf2
	Cxxc1
	Socs1
	Mir207
	Mir6406
	Atp1b1
	Appbp2
	Hnrnpul2
	4930590A17Rik
	Acvrl1
	Ndufb6
	Gm12018
	Zfp263
	Aldh1l2
	Kcnh7
	Tes
	Klhl7
	Ggnbp1
	Cgn
	Ahcy
	Fam205a3
	Gm4861
	Etv1
	Pef1
	Sntb2
	Aff1
	Trim9
	Col18a1
	Zfp668
	Clptm1
	Tgfbr1
	Armc12
	Cklf
	Rnf113a1
	Ulbp1
	Gm5069
	Commd2
	H3f3a
	Tab3
	Tex35
	Slc38a10
	Ccdc12
	Gm33677
	Slc48a1
	Sod2
	Sugp1
	Mir6368
	Slc25a14
	Elp3
	Dhrs3
	Letm1
	Tatdn1
	Ancv1r
	Med17
	A330032B11Rik
	Ifna13
	Rnf128
	Tmco6
	Adck2
	Hspa5
	Homer1
	Pmepa1
	Uncx
	3110039M20Rik
	Slx1b
	Zc3h7a
	Kif23
	Actr1b
	Prxl2c
	Madd
	Orc2
	D6Wsu163e
	Spryd7
	Cemip2
	Rpap1
	Mir6541
	Gm16582
	Gm5468
	Mob2
	Mir1952
	Ptprr
	Map4
	Cdk5rap3
	Grb2
	Phf14
	Zfp143
	Trex1
	Kcnip3
	Rab11a
	Gm16863
	Gm11733
	Grik1
	Ldah
	Ctnnbl1
	Ppp2r5b
	Fignl1
	Cep120
	Slc30a10
	Emc10
	Tpgs1
	1700100L14Rik
	Pdcd5
	Numbl
	Fcgr3
	6430562O15Rik
	Mmgt2
	Zfp944
	Mical3
	Csnk1a1
	4933431E20Rik
	Clvs1
	Cntnap5b
	Mafb
	Hmgb2
	Wdr4
	Nek2
	Pbdc1
	Lsm4
	Ift140
	Mthfd1l
	Mtfr1
	Ppp2r2a
	Slc12a9
	Tsc1
	Piezo2
	Odf1
	Gpr84
	Taf15
	Rpp38
	Rwdd2b
	Zfp119b
	Dtymk
	4930488L21Rik
	Rarb
	Lhpp
	Nxph3
	Zdhhc5
	Tpra1
	Ermp1
	Ikbkb
	Cep170b
	Amdhd1
	Wwtr1
	Ebp
	Magix
	Dph1
	Synj2
	Fam53a
	Rrp1
	Cdc14a
	Impact
	Mxra7
	Ppm1a
	Prxl2a
	Oaz1-ps
	Chfr
	Megf9
	Top3a
	Dnal4
	Rab10os
	Gm26710
	Nck1
	Lgals8
	Tmem135
	1700073E17Rik
	Snx33
	Creb3l4
	4930430F08Rik
	Gm15816
	Mir344i
	Cndp2
	Ywhah
	Lysmd3
	Ube2g1
	Creb3l1
	Wdr5b
	Napepld
	Pde9a
	Pten
	Mtpn
	Stk11
	Cxxc4
	Dcbld1
	Atp5g3
	Tagap1
	Syncrip
	4933427D14Rik
	Noc2l
	Dennd2c
	Cops9
	Zfp664
	Dhx37
	Larp7
	Pafah1b1
	4931414P19Rik
	Rslcan18
	Chd2
	Tacr1
	Msantd2
	Paqr4
	Cd3eap
	Stk39
	Plcxd1
	Nras
	Fzd7
	Rbm3
	Mir125b-2
	Psme2
	Cep97
	Lmod3
	Calu
	Armcx1
	G2e3
	Cct4
	2610002M06Rik
	Pycr2
	Ogdh
	Cldn4
	Cyld
	Smkr-ps
	Etv3
	Wrap53
	Slc25a51
	Bambi
	Tmem56
	Psma3
	Cmc4
	Lyrm7os
	Lrrc61
	Llgl2
	Tbca
	Sap30bp
	Sdccag8
	Ccdc190
	Tssk6
	Etohd2
	Rictor
	Speg
	Cers4
	Snord12
	Nectin2
	Nrxn2
	Dnmt3a
	Jrkl
	Gtpbp1
	Pbx1
	Mir1901
	Got1
	Rsph4a
	Scrn1
	Ngfr
	Pfkfb3
	Hes7
	Ttll7
	Mthfd1
	1700019E08Rik
	Gm14326
	Mir132
	Chsy3
	Arfgap2
	Mapt
	Zfx
	Ip6k1
	Bbs9
	Ccdc107
	Hikeshi
	Chchd6
	Gm15246
	Pmf1
	Gfm1
	Lrig1
	Ap2s1
	Stard3nl
	Pgam1
	Timm22
	Mir8117
	Sdcbp2
	Myocos
	Sertad2
	Aacs
	Stk40
	Bco2
	Mblac2
	Atxn10
	Timp3
	Plppr1
	Trmt10c
	Zbp1
	Fam171a2
	Anks6
	Nckipsd
	Aqr
	Mis12
	Amotl1
	Eipr1
	Tcaf1
	Stk4
	Gm20815
	Amot
	Cdk10
	Flnb
	Tomm6
	Mxd4
	Mblac1
	Exoc3
	Rnf44
	Med4
	Asprv1
	Gadd45a
	Glo1
	Il17rc
	Coch
	Cmtm3
	Ice2
	Dtna
	Zbed5
	Xcl1
	Zkscan8
	Mdc1
	Dad1
	Sf3b1
	Tsg101
	Asf1b
	Prmt3
	Fgf18
	Spats2l
	Ptpn21
	Rpe
	Usp4
	Arl4d
	Kpna3
	Esr2
	C430002N11Rik
	Snapc5
	Mtfr1l
	Pole2
	Ptma
	Serbp1
	Map3k21
	Prcd
	Mettl14
	Mir6356
	Timm21
	Fam135b
	Ski
	Rnu11
	Dapk1
	Wwc2
	Lpar6
	Cic
	Pter
	Zfp418
	Triobp
	Zfp326
	Hexim2
	Maml1
	2010308F09Rik
	Borcs6
	Zfp960
	Ctbs
	Cox17
	Tmem176a
	Myt1l
	Zfp935
	Mir3108
	Vamp3
	Kif1a
	Usp5
	Platr4
	Kbtbd6
	Dnah7c
	1500015A07Rik
	BC107364
	Pim1
	Bahcc1
	Mir124-2hg
	Pygb
	Gpatch2
	Lrrc36
	Hist1h4j
	Rbm42
	Cyp2j6
	Gm10033
	E2f7
	Snora31
	Kdm8
	Rab34
	Setd4
	Klhl29
	Crb2
	Nav2
	Ubfd1
	Adcyap1
	B3galt1
	Tmed10
	2610301B20Rik
	Gm15743
	Ogfod2
	Zfp536
	Tmem232
	Mlxip
	Gm5091
	Trappc6b
	B230217O12Rik
	4921515E04Rik
	Gemin6
	Tbpl1
	Zfp362
	Slc37a2
	Sorcs1
	D030056L22Rik
	Arhgap32
	Pggt1b
	Ercc2
	Gm20517
	4932438H23Rik
	Rilpl2
	H2afz
	Ccdc85c
	Piwil4
	Runx3
	Hnrnpk
	Slc35c2
	Lfng
	Gm29461
	Ces5a
	Snapin
	Inpp4a
	Tprkb
	Ss18l2
	Idh3g
	Prss42
	Znhit2
	Nthl1
	Il17rd
	Rbm48
	Dixdc1
	Hspb1
	Olfr726
	G3bp2
	4930517E11Rik
	Cryz
	Epc1
	Eri2
	6430531B16Rik
	Tns3
	Dcxr
	Golph3l
	Pnrc1
	Zfp142
	Gtpbp10
	Pym1
	Mipol1
	Zfp397
	Wdr6
	Rprl1
	Fbln5
	Lnx1
	Ppp4r3a
	Ankrd13d
	Srrm2
	Rrm2
	Gdap2
	Nqo1
	Vegfa
	Zbtb49
	Hic2
	Nkiras1
	Slc1a3
	Pgap1
	Sf3a1
	Eif2ak2
	Zeb1
	Spata33
	Mir135b
	Phgdh
	Fuz
	Mir760
	Sipa1l2
	Zbtb24
	Ftsj1
	Wdr7
	Garnl3
	Cirbp
	Akt1s1
	Ankrd6
	Pomc
	Gm32921
	Raly
	Slc40a1
	Cdk3
	Tacc2
	Eif3h
	Zswim4
	Glt8d2
	Srsf10
	Hnrnpu
	Rbx1
	Glis2
	Pop7
	Mfsd14a
	Snai1
	Wasf1
	Trim42
	Optn
	Efnb2
	Hist1h2bl
	Pgp
	Tnfsf15
	Aptx
	Rfx2
	Plpp1
	AA536875
	Gm8013
	Rheb
	Mif
	Kirrel3
	Cadm1
	4930405D11Rik
	Nkrf
	Shprh
	Sema3b
	Nol8
	Cep85l
	Megf8
	Akirin2
	Fbxo15
	Ccdc57
	Cwf19l2
	Psmc3ip
	Gatad2b
	Yipf1
	Hspa8
	Krtap7-1
	Mllt10
	Neurog2
	Cnppd1
	Rpl24
	Akap2
	Mir1190
	Mir5136
	Zadh2
	Stard3
	Cables1
	Smad1
	Etv5
	N4bp2l2
	Gm31333
	Babam1
	Kdm4c
	Ubr2
	Cdyl
	2700038G22Rik
	Gm3230
	Rad51c
	Hecw1
	Ece1
	Polr2f
	Tpgs2
	Ddx17
	Fbxl17
	Crtc2
	Bach2os
	Ssbp2
	Ccdc82
	Sesn1
	Rassf10
	Spag16
	Dupd1
	Cast
	Mir1195
	Ankrd27
	Strip2
	Nenf
	Capn13
	Fam187b
	Gm36283
	Arl8b
	Ung
	Mcm8
	Rundc1
	Gdpd2
	Acadl
	Pik3ip1
	Med13
	Eda
	Ppp3ca
	Nudt2
	Zfp324
	Tent2
	Sorcs3
	Sec22b
	Rbsn
	Zfp956
	Nup88
	Ranbp6
	Ppp2r5c
	Mir5106
	4930545E07Rik
	Aldh9a1
	4930554C24Rik
	Rab39
	Commd10
	Gabpb1
	Elf2
	Rad18
	Ptcd2
	Pros1
	Immt
	Spout1
	Hist2h2ab
	Cited4
	Sox4
	Mtm1
	Abraxas2
	4930425L21Rik
	Rps6ka2
	Csnk2a1
	Dnajb12
	Ccna1
	Snhg16
	Maf1
	Erp29
	Gpx6
	Ccdc73
	Ube2w
	Nr3c1
	Cnot4
	Secisbp2
	Cdc42ep4
	Tmem47
	Iqch
	Suco
	Tnfrsf25
	Mir7672
	Ttll1
	Kifc3
	Tctn1
	Kif6
	Isyna1
	Specc1l
	Tmem25
	1190028D05Rik
	Dcun1d4
	Dlgap5
	Stam
	D2hgdh
	Wbp11
	Oscp1
	Btrc
	Mir92b
	Mettl9
	Vps45
	Glrx
	Ecpas
	Cdk2ap1
	Nadk2
	Tmem61
	Ndn
	Slc38a7
	Grip1os2
	Firre
	Chmp2b
	Fam110b
	Erdr1
	Usp15
	Slf1
	Ggct
	Shb
	Gsx1
	Chodl
	Slc39a14
	Otub1
	Fchsd2
	Smarcal1
	Eif3k
	Rbpj
	Snapc1
	Rtn3
	Prdm9
	Ccndbp1
	Zfp688
	Mtmr6
	Mir17
	4930592I03Rik
	Ccn3
	Sorbs1
	Tulp3
	Lrrc57
	Phactr2
	Itprid2
	Chm
	Fto
	Ctps
	Plcb1
	Hdlbp
	Ticam1
	AW209491
	Ascl2
	Mex3c
	Gnpnat1
	Rps4l
	Tufm
	Kif21a
	Pde2a
	Gm2176
	Glrp1
	Gmpr
	Rangap1
	Ncapd2
	Gdi2
	4632415L05Rik
	Cep250
	Gpsm3
	Bcorl1
	Cyp20a1
	Pgs1
	Abraxas1
	Haus1
	Brca1
	G730013B05Rik
	Atp4a
	Rpl21
	Thoc3
	Recql4
	Kalrn
	Cerkl
	Las1l
	Lrrc14
	Nans
	Rpl36
	Cnfn
	Slc22a29
	Mir7240
	Tsku
	Foxo3
	Zfp629
	A830019L24Rik
	Zfp952
	Abhd1
	Stk25
	Rfx8
	Celsr3
	Ints13
	Irx6
	Nipsnap3b
	Adamts6
	Dnajb1
	Gatb
	C77080
	Mmd
	Dnah6
	Snx4
	Zfp938
	Dctn4
	Ern1
	Rpl3
	Thoc1
	Slc35a4
	Yeats4
	Lrrc41
	Dpp9
	Faah
	Fam92b
	Dlg4
	Hrc
	Scyl2
	Bsn
	Snapc3
	Pdcd6
	Osbpl9
	Ppox
	Kat5
	Tcof1
	Tax1bp3
	Rplp0
	Eif1a
	Tra2a
	Rab11fip5
	Ddr1
	Kit
	Ddit3
	Srprb
	Cyth3
	4933438B17Rik
	Ctsb
	Slc38a1
	C1qtnf7
	Slc17a6
	Mir713
	Ndufa2
	Rrs1
	Kcnq3
	Hsbp1
	F2rl1
	Amz2
	Cisd1
	Mtfp1
	U2af1
	Akna
	Rpp40
	Rnase12
	Zmym3
	Ppp2r5a
	Mir6921
	Eef1g
	1700063H04Rik
	Klf8
	Mogs
	Dlat
	Camk2d
	2210016L21Rik
	Cpe
	Sacs
	Snupn
	Dbr1
	Caap1
	Hlx
	Arl4a
	4930512J16Rik
	Tmem67
	Trmt44
	Mcph1
	4833439L19Rik
	Gnb1
	Aldh4a1
	Ccpg1
	Ankrd60
	Spink13
	Cdh6
	Tex15
	Snrpa
	Cdo1
	Abhd12
	Khsrp
	Mfsd7a
	Tmem173
	Alad
	4933430M04Rik
	Gm45916
	Strn
	Bik
	Usp44
	Sirt6
	Sept3
	Rida
	Cbfa2t3
	Lpp
	Mir378c
	Scpep1
	Kctd15
	Sh3bp2
	Fubp3
	Iffo1
	Mindy3
	Hspa1a
	Ngdn
	Traf1
	Dcun1d5
	Fam110a
	Trps1
	Chd8
	Rab1a
	Btg2
	Nek5
	Hist2h2bb
	Lig4
	Snx20
	Gm31938
	Fnbp1l
	Stxbp4
	Kyat1
	Ascc3
	Gsk3a
	Paip2b
	Mfn2
	Id2
	Ogg1
	Actr10
	Eef2k
	Ripk1
	Slc35b3
	Ankhd1
	Alas1
	Rhpn1
	Ermard
	Dgat2
	Cdk18
	Sorbs2
	Gm9866
	Snx1
	Mir7227
	Cpt1a
	Gm5859
	Sirt3
	Utrn
	Tsc22d1
	Czib
	Spcs1
	Sprtn
	Abhd14a
	Etf1
	Arhgap26
	Fam129b
	Gm13986
	Polr2b
	Mmadhc
	Zdhhc14
	Col23a1
	Gm15413
	Ccdc116
	Ube2d2a
	Anapc15
	Gm32810
	Lmcd1
	Plg
	Cartpt
	6820431F20Rik
	Gm4890
	4921531P14Rik
	8030442B05Rik
	Bfar
	Npc1
	1600014C10Rik
	Rhbdd3
	4933411G06Rik
	Vcl
	Tbc1d8b
	Tlr3
	Tmem38b
	Cc2d1b
	Fars2
	Gm20753
	Sox12
	Zfp52
	Map3k12
	3110099E03Rik
	Usp2
	Vrk3
	Tpk1
	Sec11a
	Pitx2
	Nxpe3
	Gstm5
	Zbtb48
	Pak3
	Srp9
	Gm10532
	Ccdc6
	1500011B03Rik
	Cdkl5
	Pdzrn4
	Gna12
	Mir7021
	Prrc2a
[truncated: 7,582 more rows]

## Sheet: ATACvsRNA_Wt
	Gene	ATAC_FoldChange	RNA_FoldChange	diffexpressed
6	Myh15	-2.55873	-5.02501	CTX_UP_both		#this list corresponds to data presented in Figure S1B
8	3110099E03Rik	-1.96829	-4.42347	CTX_UP_both
28	Actr3b	-3.82867	-2.81157	CTX_UP_both
29	Dleu7	-3.18322	-2.79925	CTX_UP_both
40	Fzd8	-2.61331	-2.45616	CTX_UP_both
57	Sox1ot	-1.73697	-2.18874	CTX_UP_both
73	Veph1	-1.41226	-1.85885	CTX_UP_both
76	B3galt2	-2.37697	-1.81533	CTX_UP_both
78	Fam124a	-1.80735	-1.80902	CTX_UP_both
112	Ptn	-1.66918	-1.49183	CTX_UP_both
131	Filip1	-1.32736	-1.36337	CTX_UP_both
134	Ptprz1	-2.20945	-1.35176	CTX_UP_both
177	Fign	-1.8036	-1.09405	CTX_UP_both
206	Nr2e1	-1.72489	-0.96674	CTX_UP_both
270	Tox3	-3.33628	-0.77311	CTX_UP_both
311	Ubl3	-1.35364	-0.68475	CTX_UP_both
347	Lrrc1	-1.22377	-0.61738	CTX_UP_both
394	Celsr1	-1.02636	-0.52548	CTX_UP_both
576	Wnt7b	2.0133	0.373016	HC_UP_both
577	Smarcd3	1.5009	0.374368	HC_UP_both
578	Ddr1	1.8665	0.384221	HC_UP_both
579	Tns3	1.24476	0.384811	HC_UP_both
580	Cald1	1.69367	0.385342	HC_UP_both
581	Igsf9	0.987334	0.387096	HC_UP_both
582	Gas5	0.877143	0.388704	HC_UP_both
583	Otx1	5.2854	0.390014	HC_UP_both
584	Lman1	0.946495	0.391225	HC_UP_both
585	Khdc4	1.4315	0.391541	HC_UP_both
586	Tfrc	0.981647	0.394779	HC_UP_both
587	Ift74	1.50855	0.394807	HC_UP_both
588	Mat2b	1.62449	0.398578	HC_UP_both
589	Tob1	1.40423	0.399697	HC_UP_both
590	P4ha1	1.22948	0.40418	HC_UP_both
591	Spg20	0.99084	0.409857	HC_UP_both
592	Timp2	0.971431	0.419403	HC_UP_both
593	Emc2	4.71882	0.423869	HC_UP_both
594	Luc7l3	1.52223	0.423999	HC_UP_both
595	Cdv3	1.17759	0.428487	HC_UP_both
596	Slc39a10	0.82556	0.429513	HC_UP_both
597	Cep170b	3.01057	0.430251	HC_UP_both
598	Zfp536	1.17509	0.432483	HC_UP_both
599	Lgmn	1.28951	0.436072	HC_UP_both
600	Mtcl1	3.15883	0.443293	HC_UP_both
601	Kbtbd11	1.97085	0.443322	HC_UP_both
602	Epb41l3	2.24393	0.448916	HC_UP_both
603	Pcgf2	1.64122	0.44939	HC_UP_both
604	Igdcc4	1.0533	0.449443	HC_UP_both
605	Bcl2l11	1.10423	0.4511	HC_UP_both
606	Wwc1	2.7997	0.454972	HC_UP_both
607	Lamp2	1.73419	0.455079	HC_UP_both
608	Scmh1	1.94111	0.456757	HC_UP_both
609	Bnip3	1.19535	0.45831	HC_UP_both
610	Ctsl	0.929922	0.458712	HC_UP_both
611	Slc1a4	0.85349	0.45947	HC_UP_both
612	Dnmbp	1.02531	0.459661	HC_UP_both
613	Pknox2	1.60642	0.461169	HC_UP_both
614	Pon2	1.14345	0.461838	HC_UP_both
615	Edil3	2.90864	0.462246	HC_UP_both
616	Cpt1a	1.52268	0.46227	HC_UP_both
617	Laptm4a	1.00173	0.465579	HC_UP_both
618	Eef2k	1.34315	0.465747	HC_UP_both
619	Tead1	3.86876	0.467053	HC_UP_both
620	Nedd1	3.7761	0.467372	HC_UP_both
621	Slc4a3	4.27009	0.472841	HC_UP_both
622	Ogt	1.31504	0.474509	HC_UP_both
623	Zdbf2	2.2854	0.478302	HC_UP_both
624	Cd2ap	2.82375	0.480189	HC_UP_both
625	Gpx8	1.72437	0.483949	HC_UP_both
626	Kremen1	3.90689	0.487341	HC_UP_both
627	Pdgfc	1.91427	0.48764	HC_UP_both
628	Abhd2	0.850461	0.488096	HC_UP_both
629	Fzd1	4.27799	0.488889	HC_UP_both
630	Rcn3	1.27645	0.489014	HC_UP_both
631	Zfp423	1.31946	0.489457	HC_UP_both
632	Isyna1	1.50423	0.490232	HC_UP_both
633	Vegfa	1.92338	0.491301	HC_UP_both
634	Nid2	2.40439	0.494599	HC_UP_both
635	Fn1	2.31159	0.496625	HC_UP_both
636	Nfe2l2	1.20249	0.504294	HC_UP_both
637	Tom1l1	1.28211	0.50456	HC_UP_both
638	Tulp3	1.21598	0.509285	HC_UP_both
639	Crb2	1.26727	0.512504	HC_UP_both
640	Ttc14	1.43746	0.512877	HC_UP_both
641	Fezf2	1.15056	0.517821	HC_UP_both
642	Ror2	1.6849	0.522395	HC_UP_both
643	Paqr8	0.942476	0.522585	HC_UP_both
644	Pdlim7	1.37145	0.524505	HC_UP_both
645	Rev3l	1.45943	0.525182	HC_UP_both
646	Dennd1a	1.8763	0.526961	HC_UP_both
647	Lamc1	1.2931	0.529694	HC_UP_both
648	Hddc2	0.99773	0.530457	HC_UP_both
649	Laptm4b	1.12738	0.530903	HC_UP_both
650	Hdac11	1.0813	0.534904	HC_UP_both
651	Adamts10	1.19994	0.540529	HC_UP_both
652	Hs2st1	1.63718	0.54305	HC_UP_both
653	Nfat5	1.1529	0.544348	HC_UP_both
654	Armcx1	1.13233	0.544847	HC_UP_both
655	Sdc2	1.29278	0.545546	HC_UP_both
656	Zfp521	1.99354	0.546892	HC_UP_both
657	Dmrta2	1.96875	0.54714	HC_UP_both
658	Cttnbp2	2.05784	0.547425	HC_UP_both
659	Hes1	2.32193	0.549256	HC_UP_both
660	Rfx2	1.47256	0.549851	HC_UP_both
661	Myo1e	1.21261	0.551815	HC_UP_both
662	Pdk1	1.14193	0.55296	HC_UP_both
663	Fam210b	2.3505	0.555537	HC_UP_both
664	Tsku	1.47897	0.561418	HC_UP_both
665	Pnisr	0.960862	0.563801	HC_UP_both
666	Atxn7	1.23133	0.566711	HC_UP_both
667	Cd151	1.6821	0.567196	HC_UP_both
668	Kdr	4.118	0.567989	HC_UP_both
669	Leng8	1.01033	0.57072	HC_UP_both
670	St5	1.89616	0.571097	HC_UP_both
671	Rnf182	1.01886	0.57116	HC_UP_both
672	Col18a1	1.42927	0.571352	HC_UP_both
673	Khdrbs2	1.20811	0.571413	HC_UP_both
674	Kansl1l	1.10692	0.571651	HC_UP_both
675	Mad2l2	1.14384	0.571693	HC_UP_both
676	Wdr35	4.23522	0.571702	HC_UP_both
677	Armcx6	1.18763	0.572857	HC_UP_both
678	Zfp36l1	1.72348	0.574174	HC_UP_both
679	Rdh10	1.53605	0.574756	HC_UP_both
680	Lipa	1.112	0.580088	HC_UP_both
681	Antxr1	1.80023	0.582787	HC_UP_both
682	Ppic	3.17624	0.586796	HC_UP_both
683	Srgap3	1.74888	0.587322	HC_UP_both
684	Stk36	1.15395	0.593126	HC_UP_both
685	Adgrl3	1.84052	0.595691	HC_UP_both
686	Trim9	2.08746	0.597843	HC_UP_both
687	Sh3bp4	1.29681	0.597848	HC_UP_both
688	Pcdh17	1.0197	0.597918	HC_UP_both
689	Tpcn1	1.00784	0.598908	HC_UP_both
690	Notch2	3.04439	0.602228	HC_UP_both
691	Nckap5	2.15169	0.603601	HC_UP_both
692	Epb41l4a	1.32992	0.608126	HC_UP_both
693	Emb	1.51281	0.609722	HC_UP_both
694	Creb3l2	1.1058	0.609841	HC_UP_both
695	Dach1	2.59455	0.610216	HC_UP_both
696	Clk1	1.13268	0.610627	HC_UP_both
697	Igfbpl1	1.31361	0.610707	HC_UP_both
698	Slc35f5	1.25613	0.611533	HC_UP_both
699	Cuedc1	1.50162	0.612588	HC_UP_both
700	Maml2	1.42543	0.613996	HC_UP_both
701	Angptl2	1.9386	0.616041	HC_UP_both
702	Camk2d	2.6788	0.616225	HC_UP_both
703	Fkbp14	1.05135	0.617763	HC_UP_both
704	Jam3	3.05745	0.61824	HC_UP_both
705	Itm2c	1.22844	0.618443	HC_UP_both
706	Spata6	2.53382	0.618453	HC_UP_both
707	Slc2a3	1.4468	0.61852	HC_UP_both
708	Nova1	2.32193	0.620069	HC_UP_both
709	Chst2	2.82312	0.62135	HC_UP_both
710	Pde5a	0.964135	0.62303	HC_UP_both
711	Galnt7	1.66626	0.626155	HC_UP_both
712	St6galnac3	1.3125	0.626606	HC_UP_both
713	D16Ertd472e	1.49284	0.630835	HC_UP_both
714	Dtx4	1.6237	0.631856	HC_UP_both
715	Ttyh2	1.09576	0.632142	HC_UP_both
716	Tcf4	2.07435	0.634931	HC_UP_both
717	Pgpep1	0.937369	0.636423	HC_UP_both
718	Rasl11b	3.61891	0.636483	HC_UP_both
719	Serpinh1	1.23861	0.645815	HC_UP_both
720	Tctn1	1.17668	0.650526	HC_UP_both
721	Fam234a	1.12899	0.650777	HC_UP_both
722	Amot	1.6923	0.652147	HC_UP_both
723	Jmjd1c	1.69991	0.655503	HC_UP_both
724	Cd1d1	1.71958	0.662122	HC_UP_both
725	Tmem161b	2.37412	0.662361	HC_UP_both
726	Etv5	1.19634	0.662648	HC_UP_both
727	Pbxip1	1.28591	0.664552	HC_UP_both
728	Col26a1	1.73697	0.665553	HC_UP_both
729	Galnt4	1.19187	0.666855	HC_UP_both
730	Hspg2	1.07756	0.667022	HC_UP_both
731	Abca1	1.42999	0.670113	HC_UP_both
732	Gabra2	1.53052	0.671283	HC_UP_both
733	Mrc1	3.48113	0.672632	HC_UP_both
734	Mdga1	2.56548	0.673026	HC_UP_both
735	Dab2	0.891419	0.674289	HC_UP_both
736	Kcnip1	1.58496	0.676545	HC_UP_both
737	Cacna1c	2.05795	0.679153	HC_UP_both
738	Zbtb20	2.75132	0.680228	HC_UP_both
739	Oaf	1.07251	0.680678	HC_UP_both
740	Bhlhe40	0.937716	0.68134	HC_UP_both
741	Synm	1.44392	0.685656	HC_UP_both
742	Fat3	3.44222	0.685676	HC_UP_both
743	Tenm4	1.81794	0.686806	HC_UP_both
744	Csf2ra	1.50901	0.689132	HC_UP_both
745	Igsf9b	1.73918	0.690117	HC_UP_both
746	Rbms1	1.73272	0.698852	HC_UP_both
747	Peg3	1.0603	0.699171	HC_UP_both
748	Igfbp2	1.63537	0.707082	HC_UP_both
749	Tram2	2.46919	0.710589	HC_UP_both
750	Selenop	2.35198	0.716363	HC_UP_both
751	Slc16a6	1.08092	0.718664	HC_UP_both
752	Palmd	1.93247	0.721216	HC_UP_both
753	Rab36	1.25704	0.721975	HC_UP_both
754	Emilin1	1.06569	0.722361	HC_UP_both
755	Ly6h	2.75002	0.722387	HC_UP_both
756	Mdfic	2.03562	0.722419	HC_UP_both
757	Glb1l	1.3388	0.723932	HC_UP_both
758	Klhdc8b	1.79751	0.724708	HC_UP_both
759	Tspan5	1.71272	0.727826	HC_UP_both
760	Col5a2	2.00643	0.728564	HC_UP_both
761	Il17ra	1.1861	0.728875	HC_UP_both
762	Atg16l2	1.32764	0.729545	HC_UP_both
763	Cd9	1.55639	0.730398	HC_UP_both
764	Tenm2	1.48224	0.730463	HC_UP_both
765	Npl	1.69334	0.733244	HC_UP_both
766	Atp1b2	1.00893	0.733728	HC_UP_both
767	Bambi	3.87915	0.738351	HC_UP_both
768	Fam227a	1.37315	0.742978	HC_UP_both
769	Nr3c1	2.04836	0.745361	HC_UP_both
770	Adamts9	2.8365	0.747187	HC_UP_both
771	Lrrc8c	2.77761	0.74812	HC_UP_both
772	Dock9	3.34341	0.750578	HC_UP_both
773	Fndc3b	3.14598	0.753036	HC_UP_both
774	Bach2	1.24882	0.753788	HC_UP_both
775	Plppr1	1.16534	0.755912	HC_UP_both
776	Wfs1	1.25008	0.758377	HC_UP_both
777	Cdc14b	1.32847	0.766311	HC_UP_both
778	Frrs1	1.63982	0.767059	HC_UP_both
779	Rnf217	1.61891	0.767891	HC_UP_both
780	Slc27a1	1.15985	0.768975	HC_UP_both
781	Sdk2	1.78958	0.774363	HC_UP_both
782	Pltp	1.3505	0.775511	HC_UP_both
783	Plec	1.39478	0.775911	HC_UP_both
784	Slc38a6	1.01365	0.775927	HC_UP_both
785	Cdh11	2.13216	0.779133	HC_UP_both
786	Ccdc157	1.35805	0.779744	HC_UP_both
787	Gja1	1.41773	0.780049	HC_UP_both
788	Cx3cl1	1.07276	0.78203	HC_UP_both
789	Hexb	1.63364	0.784898	HC_UP_both
790	Lrrk2	1.56726	0.789594	HC_UP_both
791	Pcgf5	1.43942	0.790739	HC_UP_both
792	Malat1	1.50119	0.791825	HC_UP_both
793	Arhgef4	1.15754	0.794755	HC_UP_both
794	Ulk4	1.02731	0.796404	HC_UP_both
795	Cers4	1.88349	0.799938	HC_UP_both
796	Cgnl1	3.80735	0.801573	HC_UP_both
797	Ctsc	1.72022	0.807747	HC_UP_both
798	Erbb4	3.77259	0.809659	HC_UP_both
799	Fstl1	2.34698	0.817402	HC_UP_both
800	Rassf3	2.22551	0.829368	HC_UP_both
801	Foxo1	1.61891	0.83851	HC_UP_both
802	Ltbp1	2.5078	0.839389	HC_UP_both
803	Prickle1	2.12199	0.839702	HC_UP_both
804	Ifngr1	1.43673	0.840777	HC_UP_both
805	Zfp964	1.29618	0.841965	HC_UP_both
806	H2-K1	1.58496	0.843749	HC_UP_both
807	Dmrt3	1.3468	0.844229	HC_UP_both
808	Islr	2.12101	0.845532	HC_UP_both
809	Lpar6	4.05063	0.848736	HC_UP_both
810	Pdlim5	1.68608	0.848785	HC_UP_both
811	Stom	1.27285	0.849335	HC_UP_both
812	Egln3	2.86716	0.851898	HC_UP_both
813	Masp1	2.21594	0.85237	HC_UP_both
814	Pmepa1	2.53269	0.853585	HC_UP_both
815	Ccdc189	1.24442	0.872312	HC_UP_both
816	Arhgap28	1.93306	0.878803	HC_UP_both
817	Serinc5	1.21937	0.895265	HC_UP_both
818	Mpped2	1.2206	0.897144	HC_UP_both
819	Cercam	1.12412	0.897813	HC_UP_both
820	Syt7	2.19878	0.898974	HC_UP_both
821	St3gal6	2.5078	0.899185	HC_UP_both
822	Gm11266	2.97199	0.905893	HC_UP_both
823	Rgs8	1.55816	0.906452	HC_UP_both
824	Nfatc4	0.885541	0.907328	HC_UP_both
825	Gpc3	1.17834	0.913185	HC_UP_both
826	Itpkb	1.23217	0.914309	HC_UP_both
827	Ltbp4	1.36355	0.916922	HC_UP_both
828	Pdzrn3	3.05063	0.917378	HC_UP_both
829	Dipk2a	1.76657	0.917558	HC_UP_both
830	Vasn	1.71	0.917649	HC_UP_both
831	Mfap2	1.13259	0.921263	HC_UP_both
832	Slc9a3r1	1.57936	0.921628	HC_UP_both
833	Lgr4	1.12909	0.923244	HC_UP_both
834	Fut9	1.25144	0.925517	HC_UP_both
835	Mbnl2	1.97303	0.925819	HC_UP_both
836	Smad6	2.05784	0.931509	HC_UP_both
837	Wfdc2	1.35908	0.931729	HC_UP_both
838	Frem2	1.4285	0.932371	HC_UP_both
839	S1pr3	1.32193	0.934868	HC_UP_both
840	Btbd11	3.02417	0.940211	HC_UP_both
841	Nfkbiz	1.51408	0.940226	HC_UP_both
842	Thbs1	1.70966	0.94197	HC_UP_both
843	B3gat2	1.08498	0.949876	HC_UP_both
844	Mtss1	2.43637	0.951139	HC_UP_both
845	Ndst4	0.9631	0.956382	HC_UP_both
846	Vcam1	1.76554	0.956733	HC_UP_both
847	Kdelr3	1.07116	0.957647	HC_UP_both
848	Arl4a	2.03787	0.961842	HC_UP_both
849	Emx2os	1	0.964385	HC_UP_both
850	Rab11fip1	2.76467	0.9681	HC_UP_both
851	Morn1	2.02606	0.97646	HC_UP_both
852	Pih1d2	1.40599	0.976599	HC_UP_both
853	Tmem108	3.47897	0.982425	HC_UP_both
854	Il17rd	1.29399	0.983592	HC_UP_both
855	Slc5a3	2.19114	0.990949	HC_UP_both
856	Nedd9	2.98706	0.998077	HC_UP_both
857	Dcn	1.51171	0.999531	HC_UP_both
858	Firre	1.71329	1.00403	HC_UP_both
859	Sgk1	1.22948	1.00499	HC_UP_both
860	Sdk1	1.53398	1.00662	HC_UP_both
861	Robo3	1.03669	1.01432	HC_UP_both
862	Cfap74	1.06343	1.02249	HC_UP_both
863	1110002J07Rik	1.70794	1.02616	HC_UP_both
864	Znrf3	2.24793	1.02617	HC_UP_both
865	Prickle3	1.53946	1.02745	HC_UP_both
866	Focad	4.43185	1.02749	HC_UP_both
867	Tnfrsf19	2.50404	1.02787	HC_UP_both
868	Prex2	1.34348	1.02963	HC_UP_both
869	Cntn1	1.26946	1.02981	HC_UP_both
870	Eps8	1.6042	1.03048	HC_UP_both
871	Fam184b	1.29546	1.03144	HC_UP_both
872	Ncam2	1.34792	1.0316	HC_UP_both
873	Rora	1.68419	1.03187	HC_UP_both
874	Plekhh2	2.29155	1.03369	HC_UP_both
875	Flrt2	1.05008	1.03531	HC_UP_both
876	Cenpw	7.1565	1.03974	HC_UP_both
877	Hpcal1	2.31578	1.03987	HC_UP_both
878	Hopx	0.772291	1.04073	HC_UP_both
879	Grtp1	1.21205	1.04183	HC_UP_both
880	Asb4	1.57973	1.04377	HC_UP_both
881	Klhl13	4.18057	1.05234	HC_UP_both
882	Zbtb7b	1.33484	1.05264	HC_UP_both
883	Maf	1.37909	1.05447	HC_UP_both
884	Itga2	1.73552	1.05481	HC_UP_both
885	Prickle2	2.02169	1.05591	HC_UP_both
886	Rnd1	1.66142	1.05729	HC_UP_both
887	Atp10d	1.16375	1.06095	HC_UP_both
888	Rin2	1.60486	1.06654	HC_UP_both
889	Kif6	1.43664	1.0668	HC_UP_both
890	Ctsh	1.32193	1.06871	HC_UP_both
891	Ext1	2.35755	1.07334	HC_UP_both
892	Man1c1	3.12841	1.07366	HC_UP_both
893	Col1a1	1.07744	1.07408	HC_UP_both
894	Col1a2	2.3388	1.0746	HC_UP_both
895	Gm13212	1.50524	1.07538	HC_UP_both
896	Hebp2	1.27418	1.07794	HC_UP_both
897	Dpyd	2.01763	1.07928	HC_UP_both
898	Hmcn1	2.5008	1.08364	HC_UP_both
899	Col23a1	1.64386	1.09495	HC_UP_both
900	Lef1	1.87915	1.09724	HC_UP_both
901	Minar2	1.19368	1.10184	HC_UP_both
902	Snai1	1.59054	1.11524	HC_UP_both
903	Cyp46a1	0.945014	1.12263	HC_UP_both
904	Cep112	3.21501	1.12589	HC_UP_both
905	Cxcr4	2.30485	1.12703	HC_UP_both
906	Rfx4	1.91488	1.12769	HC_UP_both
907	Rapgefl1	1.42223	1.13193	HC_UP_both
908	Adamts6	2.18301	1.13401	HC_UP_both
909	D030047H15Rik	1.15866	1.13781	HC_UP_both
910	Nrbp2	1.39993	1.14141	HC_UP_both
911	Nav2	1.64343	1.14566	HC_UP_both
912	Tril	2.75803	1.14962	HC_UP_both
913	Dnah7c	2.01707	1.15027	HC_UP_both
914	Pyroxd2	1.74901	1.17439	HC_UP_both
915	Itga3	2.3356	1.17647	HC_UP_both
916	Dmd	2.61144	1.17671	HC_UP_both
917	Ttll3	1.32595	1.17738	HC_UP_both
918	Ccdc13	1.40088	1.17771	HC_UP_both
919	Col4a5	1.56986	1.18386	HC_UP_both
920	Itpr1	1.17557	1.18466	HC_UP_both
921	Cilp	0.784173	1.19079	HC_UP_both
922	Tdrp	1.09115	1.19291	HC_UP_both
923	Ahr	3.54749	1.19378	HC_UP_both
924	Spsb1	2.41504	1.19496	HC_UP_both
925	Vstm4	2.17991	1.19681	HC_UP_both
926	Sp8	1.28379	1.19775	HC_UP_both
927	Ttc30b	1.3433	1.20107	HC_UP_both
928	Flrt3	2.47358	1.20341	HC_UP_both
929	Cds1	1.30855	1.20429	HC_UP_both
930	Rasa4	1.03368	1.21593	HC_UP_both
931	Tmem26	2.89077	1.21852	HC_UP_both
932	Il1rap	1.31347	1.22559	HC_UP_both
933	Ephb1	2.56635	1.22597	HC_UP_both
934	Ror1	3.55459	1.22984	HC_UP_both
936	Socs2	1.21853	1.23526	HC_UP_both
937	Kcnq1ot1	1.11548	1.2397	HC_UP_both
938	Tpd52l1	1.38773	1.24353	HC_UP_both
939	Dlgap2	3.29462	1.24578	HC_UP_both
940	Spaca6	1.28488	1.24816	HC_UP_both
941	4930578M01Rik	2.23925	1.24853	HC_UP_both
942	Tbc1d2	1.11991	1.2522	HC_UP_both
943	Lrrn1	1.14684	1.25513	HC_UP_both
944	Prag1	3.3159	1.25707	HC_UP_both
945	Cachd1	1.33175	1.25863	HC_UP_both
946	Arhgef3	2.11818	1.2731	HC_UP_both
947	Abca4	1.68137	1.28455	HC_UP_both
948	Kank1	1.29751	1.29057	HC_UP_both
949	Myo1d	1.83289	1.29258	HC_UP_both
950	Pdgfra	1.47573	1.29431	HC_UP_both
951	Col6a3	2.23173	1.29442	HC_UP_both
952	Rassf4	0.951816	1.29567	HC_UP_both
953	Abcc3	2.42717	1.29786	HC_UP_both
954	Fzd9	1.87309	1.29859	HC_UP_both
955	Etv4	1.76419	1.30338	HC_UP_both
956	Kcnk1	3.8413	1.30961	HC_UP_both
957	Lrrc4c	2.27462	1.31352	HC_UP_both
958	Rreb1	1.30743	1.32334	HC_UP_both
959	Calcrl	3	1.32865	HC_UP_both
960	Slc2a12	1.86312	1.33021	HC_UP_both
961	Msra	2.20482	1.33332	HC_UP_both
962	Col16a1	1.96963	1.35176	HC_UP_both
963	Tcp11	1.39301	1.3543	HC_UP_both
964	Slc7a11	3.88613	1.35935	HC_UP_both
965	Id1	1.87372	1.35971	HC_UP_both
966	Fam205a3	1.21105	1.36373	HC_UP_both
967	Slc16a2	1.02774	1.36654	HC_UP_both
968	Tgif1	1.58941	1.37225	HC_UP_both
969	Kcnv1	1.82927	1.37532	HC_UP_both
970	Tgfbr3	2.73272	1.37863	HC_UP_both
971	Pappa2	1.75803	1.38179	HC_UP_both
972	Pdzd2	2.95109	1.38562	HC_UP_both
973	Cdkl4	1.187	1.38808	HC_UP_both
974	Lratd2	3.88753	1.39002	HC_UP_both
975	Eya2	0.953457	1.39643	HC_UP_both
976	Efcab12	1.70044	1.40123	HC_UP_both
977	Dmrtb1	1.77052	1.40816	HC_UP_both
978	Ephb3	1.49367	1.40891	HC_UP_both
979	Dglucy	2.4021	1.40943	HC_UP_both
980	Sardh	1.44184	1.41352	HC_UP_both
981	Bnc2	2.92376	1.41802	HC_UP_both
982	Optc	1.36923	1.41888	HC_UP_both
983	Lmx1b	0.890683	1.42684	HC_UP_both
984	Kctd14	0.850455	1.43382	HC_UP_both
985	Stox1	2.6845	1.43511	HC_UP_both
986	C630043F03Rik	3.59585	1.44299	HC_UP_both
987	Tacr3	1.34483	1.44794	HC_UP_both
988	Draxin	2.01017	1.45007	HC_UP_both
989	Slc12a8	1.24537	1.46602	HC_UP_both
990	Llgl2	2.51785	1.46759	HC_UP_both
991	Frzb	1.41504	1.4773	HC_UP_both
992	Ccdc151	0.972519	1.47794	HC_UP_both
993	Il6ra	1.49683	1.48005	HC_UP_both
994	Ooep	1.654	1.49213	HC_UP_both
995	Kcnk2	2.12977	1.49628	HC_UP_both
996	Vgll3	0.764927	1.50032	HC_UP_both
997	Zic5	2.04115	1.50433	HC_UP_both
998	Efcab1	1.89401	1.51045	HC_UP_both
999	Slit2	1.70261	1.51497	HC_UP_both
1000	Clmn	2.63472	1.51826	HC_UP_both
1001	Inhbb	3.64	1.51956	HC_UP_both
1002	Ndrg2	1.43086	1.52169	HC_UP_both
1003	Zic3	2.32716	1.52357	HC_UP_both
1004	Edn3	1.6567	1.52679	HC_UP_both
1005	Lncppara	1.30945	1.5287	HC_UP_both
1006	Chrnb1	1.3505	1.53031	HC_UP_both
1007	Tnc	1.35163	1.53092	HC_UP_both
1008	Slco1c1	1.4888	1.54451	HC_UP_both
1009	Ppfibp2	2.39993	1.54661	HC_UP_both
1010	Nkd1	1.16784	1.54786	HC_UP_both
1011	Ezr	3.43777	1.54995	HC_UP_both
1012	Osbpl3	2.89021	1.55014	HC_UP_both
1013	Chodl	1.96733	1.57242	HC_UP_both
1014	Spry1	1.49851	1.5934	HC_UP_both
1015	Car12	2.22239	1.5957	HC_UP_both
1016	Ccna1	3.46815	1.6021	HC_UP_both
1017	Adamts1	1.29994	1.6142	HC_UP_both
1018	Tec	1.34665	1.61487	HC_UP_both
1019	Frem1	2.34239	1.62714	HC_UP_both
1020	Cox6b2	1.27723	1.63197	HC_UP_both
1021	Cd82	1.47058	1.64727	HC_UP_both
1022	Vat1l	1.29068	1.65066	HC_UP_both
1023	Tmem47	1.57046	1.65297	HC_UP_both
1024	Myo5c	2.53215	1.65612	HC_UP_both
1025	Baiap2l1	1.29584	1.66056	HC_UP_both
1026	Afap1l2	3.07039	1.66448	HC_UP_both
1027	Dok5	4.15381	1.67001	HC_UP_both
1028	Echdc3	1.92101	1.67261	HC_UP_both
1029	Gfra2	2.45568	1.67394	HC_UP_both
1030	Dnah2	1.16729	1.67577	HC_UP_both
1031	Cacna2d3	1.66142	1.68486	HC_UP_both
1032	C1qtnf1	1.8685	1.6853	HC_UP_both
1033	Zic1	3.15458	1.68696	HC_UP_both
1034	Cadps	1.36678	1.68793	HC_UP_both
1035	Tekt1	1.44599	1.68895	HC_UP_both
1036	Ttc16	1.15597	1.70498	HC_UP_both
1037	Mical2	1.92523	1.70654	HC_UP_both
1038	Nrg2	1.28923	1.71874	HC_UP_both
1039	Ccdc39	0.965346	1.72487	HC_UP_both
1040	Agbl4	1.2693	1.73595	HC_UP_both
1041	Arfgef3	2.25104	1.73883	HC_UP_both
1042	Adamts15	3.03301	1.74304	HC_UP_both
1043	Casz1	2.54432	1.75003	HC_UP_both
1044	Serpine2	2.92057	1.76628	HC_UP_both
1045	Map3k8	1.56479	1.7666	HC_UP_both
1046	Axin2	3.0134	1.77306	HC_UP_both
1047	Tpbg	2.58496	1.78184	HC_UP_both
1048	Fam129a	1.03709	1.78854	HC_UP_both
1049	Tex15	1.22432	1.78978	HC_UP_both
1050	Tnni3	1.44478	1.7993	HC_UP_both
1051	Enpp2	2.91329	1.80049	HC_UP_both
1052	Mitf	1.87783	1.80492	HC_UP_both
1053	Nkx6-1	2.72973	1.81018	HC_UP_both
1054	Samd5	3.28824	1.8112	HC_UP_both
1055	Ubxn11	2.41504	1.81254	HC_UP_both
1056	Unc5c	1.32532	1.81487	HC_UP_both
1057	Asic2	3.152	1.81692	HC_UP_both
1058	Ky	0.915684	1.83337	HC_UP_both
1059	Prdm6	2.13124	1.83467	HC_UP_both
1060	Naaa	1.69137	1.83475	HC_UP_both
1061	Ano3	1.87613	1.83687	HC_UP_both
1062	Spag16	1.8692	1.84432	HC_UP_both
1063	Cyp4f13	1.66588	1.8521	HC_UP_both
1064	Mlf1	1.47716	1.85497	HC_UP_both
1065	Slit3	2.42018	1.86597	HC_UP_both
1066	Plekhg1	3.30528	1.86641	HC_UP_both
1067	Bfsp2	2.39329	1.86872	HC_UP_both
1068	Prox1	1.33442	1.87676	HC_UP_both
1069	Plppr4	1.6909	1.87704	HC_UP_both
1070	Gm536	1.80736	1.8779	HC_UP_both
1071	1110017D15Rik	1.42146	1.88619	HC_UP_both
1072	Gm5415	3.152	1.8942	HC_UP_both
1073	Nptx2	1.40809	1.89505	HC_UP_both
1074	Gdpd2	1.56041	1.89878	HC_UP_both
1075	Dnaaf3	2.63941	1.90348	HC_UP_both
1077	Sertm1	2.8437	1.9431	HC_UP_both
1078	Ccdc87	1.3757	1.94855	HC_UP_both
1079	Msx1	1.32004	1.96304	HC_UP_both
1080	Sulf2	1.5025	1.98507	HC_UP_both
1081	Dnaic2	1.74147	1.99332	HC_UP_both
1082	Fgfr4	1.8099	1.99354	HC_UP_both
1083	Dact2	1.78754	1.99485	HC_UP_both
1084	Fam161a	1.54674	1.99858	HC_UP_both
1085	Gpr156	2.20087	2.01146	HC_UP_both
1086	Ttc34	1.56131	2.01559	HC_UP_both
1087	Neat1	1.36732	2.01596	HC_UP_both
1088	Pde1a	2.21957	2.01759	HC_UP_both
1089	L1td1	3.20328	2.02244	HC_UP_both
1090	Dct	1.96347	2.02444	HC_UP_both
1091	Acpp	2.23704	2.02824	HC_UP_both
1092	Cfap69	1.35755	2.0288	HC_UP_both
1093	Cfap43	0.972519	2.03381	HC_UP_both
1094	Efhc1	1.08257	2.03396	HC_UP_both
1095	Zic4	1.92283	2.0432	HC_UP_both
1096	Kcna5	1.50834	2.04755	HC_UP_both
1097	Ppil6	1.24028	2.04771	HC_UP_both
1098	0610040J01Rik	2.16993	2.054	HC_UP_both
1099	Trim7	1.27329	2.07184	HC_UP_both
1100	Plxdc2	2.57319	2.07343	HC_UP_both
1101	Lrrtm3	3.03748	2.07444	HC_UP_both
1102	Caps2	2.05733	2.08074	HC_UP_both
1103	Hey2	1.33072	2.08231	HC_UP_both
1104	2610035F20Rik	1.5229	2.10327	HC_UP_both
1105	Trp63	2.11548	2.10403	HC_UP_both
1106	P2rx6	2.50553	2.11184	HC_UP_both
1107	Bmp4	2.54226	2.12074	HC_UP_both
1108	Gabrb1	1.73376	2.12296	HC_UP_both
1109	A830018L16Rik	2.23864	2.12337	HC_UP_both
1110	Dnah7b	1.71536	2.12843	HC_UP_both
1111	Sned1	2.63077	2.14198	HC_UP_both
1112	Cdh9	1.64386	2.15277	HC_UP_both
1113	Eya1	3.02385	2.15695	HC_UP_both
1114	Gadd45b	2.19265	2.16376	HC_UP_both
1115	Ppp1r42	1.85031	2.1713	HC_UP_both
1116	Has2	1.42275	2.21045	HC_UP_both
1117	Saxo2	4.62059	2.21141	HC_UP_both
1118	Cfap61	1.33703	2.22189	HC_UP_both
1119	A2m	2.12928	2.22363	HC_UP_both
1120	Krt8	3.25873	2.23075	HC_UP_both
1121	Acss3	3.32193	2.23788	HC_UP_both
1122	Id3	2.16112	2.2496	HC_UP_both
1123	Bmp7	3.28204	2.25514	HC_UP_both
1124	Nr4a3	2.68012	2.25994	HC_UP_both
1125	Apcdd1	2.4285	2.26234	HC_UP_both
1126	Avpr1a	2.30933	2.27079	HC_UP_both
1127	Runx2	4.08746	2.27317	HC_UP_both
1128	Gm5089	3.20819	2.27508	HC_UP_both
1129	Ptprt	1.58496	2.28087	HC_UP_both
1130	Ccdc190	2.40276	2.31209	HC_UP_both
1131	Dmrt1	1.38904	2.31238	HC_UP_both
1132	Lrp2	2.17991	2.31822	HC_UP_both
1133	Galnt3	3.03103	2.31832	HC_UP_both
1134	Prcd	1.22963	2.31908	HC_UP_both
1135	Strip2	1.09433	2.32356	HC_UP_both
1136	Wls	2.23144	2.32761	HC_UP_both
1137	Gm14015	1.44294	2.35995	HC_UP_both
1138	Lrrc18	1.95541	2.36381	HC_UP_both
1139	Bmp5	5.05528	2.37316	HC_UP_both
1140	Clybl	2.2303	2.37557	HC_UP_both
1141	Crhr2	1.48794	2.40866	HC_UP_both
1142	E330013P04Rik	1.87447	2.41092	HC_UP_both
1143	Msx2	2.10628	2.41803	HC_UP_both
1144	Cacna1g	1.00746	2.41857	HC_UP_both
1145	Rnf43	2.06088	2.44594	HC_UP_both
1146	Ephx1	1.15948	2.44703	HC_UP_both
1147	Ism2	2.6849	2.46071	HC_UP_both
1148	Slc6a15	2.28011	2.47492	HC_UP_both
1149	Podn	2.37346	2.48402	HC_UP_both
1150	Gm11992	1.24562	2.50511	HC_UP_both
1151	Cdkn1a	1.83254	2.50905	HC_UP_both
1152	Gabrg1	1.87619	2.52107	HC_UP_both
1153	Cldn9	1.81025	2.52126	HC_UP_both
1154	Dlec1	1.29418	2.5326	HC_UP_both
1155	Loxl1	1.68684	2.54649	HC_UP_both
1156	Dkk3	2.06413	2.55068	HC_UP_both
1157	Lmo2	5.09131	2.55333	HC_UP_both
1158	Lrrc10b	1.5542	2.56102	HC_UP_both
1159	Tmem132c	1.70044	2.58096	HC_UP_both
1160	Stk26	1.39232	2.584	HC_UP_both
1161	Mamdc2	2.14799	2.60746	HC_UP_both
1162	Mfrp	1.80736	2.61738	HC_UP_both
1163	Ecm2	1.69661	2.63499	HC_UP_both
1164	Sp5	1.77341	2.63712	HC_UP_both
1165	Togaram2	1.41504	2.66723	HC_UP_both
1166	Lrrc36	1.62593	2.66929	HC_UP_both
1167	Cacna2d4	2.3468	2.67063	HC_UP_both
1168	Fmo4	2.18518	2.68482	HC_UP_both
1169	Aox1	2.59864	2.69711	HC_UP_both
1170	Ccdc68	1.41871	2.72969	HC_UP_both
1171	Slc16a10	1.29546	2.73857	HC_UP_both
1172	Dnah11	2.68557	2.7931	HC_UP_both
1173	Wfikkn2	2.4901	2.80686	HC_UP_both
1174	Piwil4	1.7829	2.81679	HC_UP_both
1175	Pax3	1.39927	2.83444	HC_UP_both
1176	Mir135a-2	2.51536	2.88107	HC_UP_both
1177	Spag6l	1.25584	2.89227	HC_UP_both
1178	Kif9	1.32544	2.89657	HC_UP_both
1179	Rmst	3.78261	2.90958	HC_UP_both
1180	Kirrel2	1.80736	2.9188	HC_UP_both
1181	Calr4	2.66588	2.92194	HC_UP_both
1182	Ccdc60	2.04333	2.92737	HC_UP_both
1183	Ecrg4	3.29141	2.93865	HC_UP_both
1184	Gm973	1.49051	2.93943	HC_UP_both
1185	Tll2	3.40599	2.94001	HC_UP_both
1186	Adgb	1.55639	2.94573	HC_UP_both
1187	Gm4876	2.11422	2.95459	HC_UP_both
1188	Luzp2	3.16993	2.95652	HC_UP_both
1189	Mir449c	1.29834	3.02912	HC_UP_both
1190	Adamts5	2.95247	3.04672	HC_UP_both
1191	Nipal1	3.27085	3.07926	HC_UP_both
1192	Wnt10a	1.83007	3.09263	HC_UP_both
1193	5830418P13Rik	2.36565	3.09339	HC_UP_both
1194	Foxj1	3.59042	3.11175	HC_UP_both
1195	Sytl3	3.49907	3.11339	HC_UP_both
1196	Cldn19	1.37851	3.12024	HC_UP_both
1197	Slitrk6	1.65997	3.1795	HC_UP_both
1198	Slc17a8	5.86625	3.18284	HC_UP_both
1199	Cldn1	1.36854	3.20571	HC_UP_both
1200	Wnt5a	3.52356	3.22127	HC_UP_both
1201	Ccdc187	1.19626	3.2228	HC_UP_both
1202	Lrrc23	2.41079	3.24997	HC_UP_both
1203	Otx2os1	1.4789	3.25537	HC_UP_both
1204	Slc14a2	2.87447	3.27618	HC_UP_both
1205	Ccdc114	1.11718	3.2821	HC_UP_both
1206	1700007K13Rik	1.78241	3.29431	HC_UP_both
1207	Rspo3	4.21594	3.30111	HC_UP_both
1208	Prtg	4.97728	3.30982	HC_UP_both
1209	Armc3	1.37851	3.31112	HC_UP_both
1210	Fam162b	1.58496	3.3507	HC_UP_both
1211	1700013F07Rik	1.50423	3.35802	HC_UP_both
1212	Ccdc162	2.70547	3.38938	HC_UP_both
1213	Jhy	0.982722	3.41625	HC_UP_both
1214	Wnt2b	1.92961	3.4329	HC_UP_both
1215	Fam163a	2.21632	3.44244	HC_UP_both
1216	Cfap70	2.61775	3.48684	HC_UP_both
1217	Nek5	1.73361	3.50209	HC_UP_both
1218	Pon1	2.62803	3.52045	HC_UP_both
1219	Wif1	3.32793	3.54317	HC_UP_both
1220	Sostdc1	2.4705	3.55276	HC_UP_both
1221	5730420D15Rik	1.39323	3.55673	HC_UP_both
1223	Dcdc2a	4.06301	3.59207	HC_UP_both
1224	Lmx1a	3.58206	3.59605	HC_UP_both
1225	Gm5148	3.05889	3.60242	HC_UP_both
1226	Cfap54	3.83289	3.64412	HC_UP_both
1227	Rspo1	2.85163	3.65685	HC_UP_both
1228	Bmp6	4.46597	3.68126	HC_UP_both
1229	Lrp1b	2.05285	3.68216	HC_UP_both
1230	Enkur	1.41028	3.70805	HC_UP_both
1231	Iqca	1.272	3.73076	HC_UP_both
1232	Wnt9a	3.19094	3.7382	HC_UP_both
1233	Rspo2	2.00774	3.79646	HC_UP_both
1234	Daw1	0.990085	3.79924	HC_UP_both
1235	3930402G23Rik	3.38728	3.8091	HC_UP_both
1236	Abhd3	1.28488	3.8302	HC_UP_both
1237	Lrriq1	2.4634	3.83364	HC_UP_both
1238	Spef2	1.59384	3.85008	HC_UP_both
1239	Dnali1	3.32193	3.86966	HC_UP_both
1240	Cfap221	2.19338	3.88705	HC_UP_both
1241	Cabcoco1	2.41696	3.89184	HC_UP_both
1242	Ccno	1.60126	3.93785	HC_UP_both
1243	Prelp	1.83537	3.97903	HC_UP_both
1244	Bcan	0.811555	3.9983	HC_UP_both
1245	Cfap126	1.35405	4.01442	HC_UP_both
1246	Cfap206	1.57731	4.0538	HC_UP_both
1247	Iqub	2.26614	4.08452	HC_UP_both
1248	Wnt8b	2.94307	4.10492	HC_UP_both
1249	Gm36908	2.13409	4.10548	HC_UP_both
1250	Cfap44	1.37458	4.1462	HC_UP_both
1251	Wnt3a	3.70643	4.18057	HC_UP_both
1252	Vwa5b1	1.40599	4.18534	HC_UP_both
1253	Sec31b	1.58496	4.20554	HC_UP_both
1254	Ak9	1.26534	4.21897	HC_UP_both
1255	Trpm3	5.93074	4.25999	HC_UP_both
1256	Rbm47	4.17437	4.26601	HC_UP_both
1257	Col28a1	1.92961	4.33027	HC_UP_both
1258	Gmnc	4.13465	4.44313	HC_UP_both
1259	Lrtm1	3.27563	4.45119	HC_UP_both
1260	Ccdc113	1.51937	4.53637	HC_UP_both
1261	Folr1	3.74416	4.58047	HC_UP_both
1262	Ttc29	1.30319	4.72976	HC_UP_both
1263	2410004P03Rik	1.46467	4.74004	HC_UP_both
1264	Slc5a9	1.38702	4.78352	HC_UP_both
1265	Pifo	2.00666	4.80951	HC_UP_both
1266	Lrrc74b	1.58496	4.88158	HC_UP_both
1267	Rsph4a	1.11221	5.00232	HC_UP_both
1268	Slc4a5	3.21666	5.04879	HC_UP_both
1269	Meig1	1.44931	5.1044	HC_UP_both
1270	4932438H23Rik	1.365	5.1112	HC_UP_both
1271	3100003L05Rik	2.51625	5.13306	HC_UP_both
1272	Clic6	3.10992	5.17664	HC_UP_both
1273	Deup1	1.51785	5.22466	HC_UP_both
1274	Wdr63	1.81762	5.33522	HC_UP_both
1275	Gm4146	2.6845	5.33697	HC_UP_both
1276	1700016K19Rik	1.50995	5.37264	HC_UP_both
1277	Dnah6	1.43086	5.62004	HC_UP_both
1278	D14Ertd670e	3.67557	5.72141	HC_UP_both
1279	Serpinb1b	2.74894	5.74789	HC_UP_both
1280	Dynlrb2	2.1375	5.74939	HC_UP_both
1281	Ttr	4.3339	5.90514	HC_UP_both
1282	Slc1a7	2.24998	5.99813	HC_UP_both
1283	Zfp804b	5.5157	6.16067	HC_UP_both
1284	Gm28729	2.30039	6.52979	HC_UP_both
1285	Atp10b	3.95109	6.53469	HC_UP_both
1286	4833427G06Rik	1.83188	6.54524	HC_UP_both
1287	Bhmt	3.98819	6.57712	HC_UP_both
1288	Ttll6	1.49825	6.78116	HC_UP_both
1	Dlx6os1	3.78136	-6.9458	NON_SIG
2	Sst	1.76081	-6.6608	NON_SIG
3	Gad2	1.73059	-5.91772	NON_SIG
4	Gsx1	1.19765	-5.65513	NON_SIG
5	En1	3.11548	-5.22895	NON_SIG
7	Cpa4	0.960472	-4.5753	NON_SIG
9	Isl1	1.51978	-3.93108	NON_SIG
10	2900079G21Rik	2.05063	-3.68604	NON_SIG
11	Lypd6b	1.33298	-3.50678	NON_SIG
12	Ano4	1.59234	-3.41029	NON_SIG
13	Sncb	1.08523	-3.39859	NON_SIG
14	Sowaha	1.57411	-3.36856	NON_SIG
15	Aldh1a3	2.09954	-3.26686	NON_SIG
16	Tox	1.47999	-3.15975	NON_SIG
17	Fosb	1.25269	-3.09817	NON_SIG
18	Olfm4	1.92471	-3.07689	NON_SIG
19	Lmo1	3.61738	-3.04902	NON_SIG
20	Pdzrn4	1.44441	-3.03657	NON_SIG
21	Epha3	1.79586	-3.00741	NON_SIG
22	Hs3st3b1	2.07039	-2.99619	NON_SIG
23	Gm11627	1.24101	-2.93677	NON_SIG
24	Meis1	1.34276	-2.93607	NON_SIG
25	Prdm13	1.08964	-2.89763	NON_SIG
26	Cdh12	3.10691	-2.88615	NON_SIG
27	Arpp21	1.96253	-2.85515	NON_SIG
30	Trpc4	1.68101	-2.64884	NON_SIG
31	Bmper	2.04363	-2.64797	NON_SIG
32	Fam135b	3.53605	-2.64713	NON_SIG
33	Arl4d	1.13306	-2.60726	NON_SIG
34	Gpr176	1.35509	-2.58411	NON_SIG
35	Sema5a	1.58496	-2.56427	NON_SIG
36	Tmem56	0.976541	-2.5298	NON_SIG
37	Adamts18	3.42999	-2.52429	NON_SIG
38	Gm3985	2.32193	-2.51681	NON_SIG
39	Olig1	1.49825	-2.5003	NON_SIG
41	Th	1.81557	-2.45051	NON_SIG
42	Tmem63c	1.91648	-2.42651	NON_SIG
43	Gbx1	1.35908	-2.42293	NON_SIG
44	Gpr26	2.33594	-2.37492	NON_SIG
45	Schip1	3.5025	-2.3614	NON_SIG
46	Ube2ql1	2.61738	-2.35568	NON_SIG
47	Neurod6	1.43296	-2.2984	NON_SIG
48	Diras2	2.43942	-2.29378	NON_SIG
49	Sorl1	1.21259	-2.29085	NON_SIG
50	Lrrn3	1.19502	-2.27777	NON_SIG
51	Grin2b	2.47249	-2.24333	NON_SIG
52	Tmem179	1.97401	-2.24011	NON_SIG
53	Mctp1	1.18259	-2.23808	NON_SIG
54	Rorb	1.37723	-2.21237	NON_SIG
55	Tbc1d30	2.40599	-2.21103	NON_SIG
56	Slc17a7	1.47114	-2.18985	NON_SIG
58	Fos	1.58496	-2.17799	NON_SIG
59	Alk	1.23349	-2.15872	NON_SIG
60	Pcdhac1	1.078	-2.15058	NON_SIG
61	Amer3	2.70582	-2.1024	NON_SIG
62	Pou3f2	1.25141	-2.06973	NON_SIG
63	Nrcam	2.21205	-2.02768	NON_SIG
64	Brinp2	1.7855	-2.00043	NON_SIG
65	Nxph1	1.51293	-1.99948	NON_SIG
66	Fgf15	0.847997	-1.98764	NON_SIG
67	Lipg	1.65208	-1.98303	NON_SIG
68	Pcdh8	1.02871	-1.97848	NON_SIG
69	Trpc7	3.19569	-1.9752	NON_SIG
70	Mapt	1.92466	-1.91018	NON_SIG
71	Spon1	1.26024	-1.8925	NON_SIG
72	Thrb	1.83354	-1.86025	NON_SIG
74	Uncx	1.27365	-1.85258	NON_SIG
75	Ryr3	1.55943	-1.81634	NON_SIG
77	Plxna2	0.957772	-1.81142	NON_SIG
79	Nmnat2	1.30212	-1.79812	NON_SIG
80	Rab3c	1.24841	-1.79657	NON_SIG
81	Nrxn3	2.70992	-1.78662	NON_SIG
82	Dscam	1.36427	-1.78515	NON_SIG
83	Fam181b	1.71945	-1.77174	NON_SIG
84	Stk32c	1.82517	-1.76392	NON_SIG
85	E130006D01Rik	2.19176	-1.74719	NON_SIG
86	9130024F11Rik	1.31194	-1.71843	NON_SIG
87	Golga7b	1.34341	-1.70915	NON_SIG
88	Ap3b2	1.31159	-1.68771	NON_SIG
89	Mir124-2hg	1.59418	-1.68588	NON_SIG
90	Spock1	2.61784	-1.67713	NON_SIG
91	Map7	1.17518	-1.65002	NON_SIG
92	Phf19	0.974366	-1.6495	NON_SIG
93	Tunar	1.38466	-1.6492	NON_SIG
94	Pcdhac2	1.54119	-1.64599	NON_SIG
95	Kcnd3	1.20353	-1.64564	NON_SIG
96	Mapk10	1.44859	-1.64158	NON_SIG
97	4930474N09Rik	1.45943	-1.63929	NON_SIG
98	Nefl	1.08215	-1.63726	NON_SIG
99	Pbx3	1.11604	-1.59999	NON_SIG
100	Fgf12	1.91254	-1.59908	NON_SIG
101	Aldh1l1	3.88452	-1.59384	NON_SIG
102	Tnr	1.4245	-1.58787	NON_SIG
103	Serpini1	0.984607	-1.58353	NON_SIG
104	Ntn4	1.62293	-1.57905	NON_SIG
105	Ralyl	1.46632	-1.57466	NON_SIG
106	Dgki	1.83289	-1.57463	NON_SIG
107	Slc45a1	2.83551	-1.52504	NON_SIG
108	Cbfa2t3	2.23447	-1.52041	NON_SIG
109	Fstl5	3.8413	-1.51478	NON_SIG
110	Ppp2r2b	4.19438	-1.5067	NON_SIG
111	Fgd3	1.58496	-1.49827	NON_SIG
113	Cngb1	0.974005	-1.47995	NON_SIG
114	Ipcef1	2.02237	-1.47991	NON_SIG
115	Gabbr2	1.50155	-1.47847	NON_SIG
116	Cdh6	1.36388	-1.47555	NON_SIG
117	Pcdh9	3.49185	-1.44756	NON_SIG
118	Clvs1	1.44592	-1.43403	NON_SIG
119	Hecw1	1.38768	-1.42992	NON_SIG
120	Lratd1	1.16047	-1.42871	NON_SIG
121	Six2	2.44392	-1.42438	NON_SIG
122	Dner	2.16046	-1.41542	NON_SIG
123	Akap6	3.4185	-1.40526	NON_SIG
124	Shb	1.94816	-1.40459	NON_SIG
125	Celf6	1.14781	-1.40149	NON_SIG
126	Lrrtm1	1.58972	-1.3974	NON_SIG
127	Sall3	2.61891	-1.38696	NON_SIG
128	Prkcb	2.13551	-1.38353	NON_SIG
129	Cplx2	0.887371	-1.38167	NON_SIG
130	Dusp8	1.94111	-1.36902	NON_SIG
132	Gja5	1.98138	-1.36069	NON_SIG
133	Ccdc184	0.997004	-1.35977	NON_SIG
135	Megf10	1.06471	-1.34275	NON_SIG
136	Rap1gap2	1.35669	-1.33415	NON_SIG
137	Pantr1	0.924375	-1.32154	NON_SIG
138	Ripor2	3.65951	-1.3094	NON_SIG
139	Dpf1	1.77311	-1.30902	NON_SIG
140	Peli2	1.47207	-1.30489	NON_SIG
141	Sema6d	2.61891	-1.29297	NON_SIG
142	Cdc42ep3	1.3953	-1.2886	NON_SIG
143	Galnt17	1.02183	-1.28625	NON_SIG
144	Rasl10b	2.4021	-1.28454	NON_SIG
145	B3gat1	2.41213	-1.27833	NON_SIG
146	Slc16a14	1.02073	-1.26681	NON_SIG
147	Kif26a	1.41504	-1.26449	NON_SIG
148	Csmd1	1.38109	-1.26339	NON_SIG
149	Abr	1.35576	-1.2535	NON_SIG
150	Cadm2	2.39232	-1.24521	NON_SIG
151	Kcnn2	0.872575	-1.2344	NON_SIG
152	Runx1t1	2.7851	-1.23139	NON_SIG
153	Rusc2	1.27705	-1.21981	NON_SIG
154	Ddah1	3.61144	-1.20907	NON_SIG
155	Rwdd3	1.82491	-1.2055	NON_SIG
156	Rab3a	1.08777	-1.20326	NON_SIG
157	Robo2	1.25424	-1.19059	NON_SIG
158	Smpd3	1.81399	-1.17442	NON_SIG
159	Fam57b	1.18018	-1.17386	NON_SIG
160	Cdh13	3.6865	-1.17227	NON_SIG
161	Fam222a	1.39689	-1.1671	NON_SIG
162	Ndrg4	0.845025	-1.16318	NON_SIG
163	Snap25	1.53504	-1.15314	NON_SIG
164	Ppargc1a	2.96153	-1.15293	NON_SIG
165	Cdk5r2	1.32623	-1.14653	NON_SIG
166	Adamts3	4.25064	-1.13741	NON_SIG
167	Celf4	2.18535	-1.13622	NON_SIG
168	Opcml	2.53249	-1.12904	NON_SIG
169	Shisa6	1.3505	-1.11945	NON_SIG
170	Adcyap1	2.95109	-1.10599	NON_SIG
171	Lbh	0.923764	-1.10481	NON_SIG
172	Fam155a	1.64909	-1.10357	NON_SIG
173	Tagln3	1.13263	-1.10225	NON_SIG
174	Lingo1	1.92845	-1.10146	NON_SIG
175	Rundc3a	1.46467	-1.09812	NON_SIG
176	Prkd1	1.28951	-1.09797	NON_SIG
178	Vstm2a	1.93894	-1.09208	NON_SIG
179	Jazf1	2.32193	-1.08527	NON_SIG
180	Cacna1b	1.17427	-1.08388	NON_SIG
181	Stk32a	3.33787	-1.07578	NON_SIG
182	Ctnna2	0.904094	-1.07234	NON_SIG
183	Myt1l	2.85011	-1.06869	NON_SIG
184	Rbfox3	2.58496	-1.05882	NON_SIG
185	Ttll7	1.55403	-1.05845	NON_SIG
186	1700096K18Rik	0.943944	-1.05307	NON_SIG
187	Ppp1r14c	1.5645	-1.04375	NON_SIG
188	Clmp	2.0915	-1.03476	NON_SIG
189	Bcl11b	2.24793	-1.03312	NON_SIG
190	Sipa1l2	4.71882	-1.03233	NON_SIG
191	Abcd2	2.2713	-1.03225	NON_SIG
192	Gm15910	1.13448	-1.02771	NON_SIG
193	Apba1	1.41143	-1.02525	NON_SIG
194	3110039M20Rik	1.78182	-1.02352	NON_SIG
195	Thsd7b	3.75207	-1.0191	NON_SIG
196	Napepld	1.28436	-1.01554	NON_SIG
197	Foxg1	1.26573	-1.01165	NON_SIG
198	Nr2f1	2.59756	-1.00518	NON_SIG
199	Lsamp	1.24793	-1.00459	NON_SIG
200	Kif5c	2.13993	-1.00277	NON_SIG
201	Celsr3	0.872849	-1.00262	NON_SIG
202	Klhl29	1.80736	-1.00114	NON_SIG
203	Tmem163	1.24345	-1.00021	NON_SIG
204	Tmem198	0.968684	-0.98891	NON_SIG
205	Tnik	1.24138	-0.96809	NON_SIG
207	Slc8a1	2.10852	-0.96132	NON_SIG
208	Auts2	2.63559	-0.95385	NON_SIG
209	Akna	1.29382	-0.94585	NON_SIG
210	Plce1	2.07992	-0.94377	NON_SIG
211	Wdr47	1.34289	-0.94032	NON_SIG
212	Sfrp1	1.85798	-0.93586	NON_SIG
213	Negr1	1.53152	-0.93334	NON_SIG
214	Slit1	1.24278	-0.93184	NON_SIG
215	Napb	0.973582	-0.92338	NON_SIG
216	Bsn	1.36394	-0.92043	NON_SIG
217	St8sia1	1.16398	-0.91827	NON_SIG
218	Fam126a	3.73272	-0.91728	NON_SIG
219	Trib2	1.33442	-0.91488	NON_SIG
220	Gca	1.09785	-0.91197	NON_SIG
221	Tafa5	1.41253	-0.91111	NON_SIG
222	Slitrk1	4	-0.90402	NON_SIG
223	Nkain3	2.56188	-0.90323	NON_SIG
224	Ccn1	2.80735	-0.90123	NON_SIG
225	Dubr	1.30887	-0.89744	NON_SIG
226	Pde4d	2.10362	-0.89435	NON_SIG
227	Jun	2.77052	-0.88129	NON_SIG
228	Klf7	0.932333	-0.88061	NON_SIG
229	Zfp663	2.29866	-0.87809	NON_SIG
230	Cdkn2d	0.784823	-0.8759	NON_SIG
231	Rimkla	1.59991	-0.8735	NON_SIG
232	Entpd1	1.04924	-0.86964	NON_SIG
233	Frat1	1.14622	-0.86836	NON_SIG
234	Plk2	1.18932	-0.86598	NON_SIG
235	Arnt2	3.78136	-0.86504	NON_SIG
236	Aff3	1.80915	-0.8647	NON_SIG
237	D1Ertd622e	2.21036	-0.86146	NON_SIG
238	Epha5	1.29649	-0.85875	NON_SIG
239	Ndn	1.32747	-0.85604	NON_SIG
240	Rnf180	3.71516	-0.85581	NON_SIG
241	Pcdh1	1.19138	-0.85495	NON_SIG
242	Ednrb	3.46288	-0.85045	NON_SIG
243	Dlgap3	1.50404	-0.85034	NON_SIG
244	Bmpr1b	2.50963	-0.84996	NON_SIG
245	Sox5	1.42058	-0.8485	NON_SIG
246	Ncam1	1.5025	-0.84489	NON_SIG
247	St8sia2	2.68314	-0.84085	NON_SIG
248	Tcf7l1	1.07179	-0.83623	NON_SIG
249	Efnb2	1.78573	-0.83604	NON_SIG
250	Gpr19	1.50967	-0.83454	NON_SIG
251	Rpl30	1.52047	-0.83092	NON_SIG
252	Kif21b	2.24793	-0.82763	NON_SIG
253	Coro1c	1.02986	-0.82667	NON_SIG
254	Phf21b	1.94902	-0.82551	NON_SIG
255	Tspyl4	1.97924	-0.82416	NON_SIG
256	Dhrs4	0.912977	-0.81578	NON_SIG
257	Rapgef5	1.31808	-0.81418	NON_SIG
258	Lmo3	1.54889	-0.8115	NON_SIG
259	Nol4	1.23649	-0.8088	NON_SIG
260	Aplp1	1.67177	-0.80856	NON_SIG
261	Eif2ak3	1.1046	-0.80487	NON_SIG
262	Peg13	1.55285	-0.80437	NON_SIG
263	Siah3	1.2134	-0.80132	NON_SIG
264	Slc6a17	2.12928	-0.80062	NON_SIG
265	Hs6st2	1.00679	-0.79796	NON_SIG
266	Elavl2	2.75702	-0.79684	NON_SIG
267	Dpp6	1.53052	-0.7968	NON_SIG
268	Enox2	1.32819	-0.78933	NON_SIG
269	Rasgef1b	1.4025	-0.78364	NON_SIG
271	Znrf2	2.75651	-0.76616	NON_SIG
272	Sorbs2	1.7017	-0.76378	NON_SIG
273	Bahcc1	2.01282	-0.76351	NON_SIG
274	Rasgrp1	1.4213	-0.76334	NON_SIG
275	Fam219a	1.10053	-0.76241	NON_SIG
276	Zfp697	1.23535	-0.76211	NON_SIG
277	Ntm	2.00414	-0.7621	NON_SIG
278	Numbl	1.24882	-0.75855	NON_SIG
279	Gprc5b	1.57374	-0.75623	NON_SIG
280	Angpt1	1.17348	-0.75617	NON_SIG
281	Nrxn2	0.942889	-0.75132	NON_SIG
282	Mxd1	0.885268	-0.7511	NON_SIG
283	Fgfbp3	1.2123	-0.7469	NON_SIG
284	Sox4	1.33969	-0.74437	NON_SIG
285	Etl4	1.40642	-0.74429	NON_SIG
286	Creb5	1.7318	-0.74361	NON_SIG
287	2610316D01Rik	4.63663	-0.74046	NON_SIG
288	Pdxp	1.05859	-0.73495	NON_SIG
289	Kctd13	2.17365	-0.7339	NON_SIG
290	Zeb2	2.5025	-0.72925	NON_SIG
291	1700025G04Rik	1.57512	-0.72904	NON_SIG
292	Gse1	1.69569	-0.72508	NON_SIG
293	Dusp1	1.64965	-0.72002	NON_SIG
294	Etv1	1.25902	-0.71778	NON_SIG
295	Pou2f1	2.22479	-0.71724	NON_SIG
296	Pop4	1.19693	-0.71677	NON_SIG
297	Xpr1	1.77173	-0.71614	NON_SIG
298	Rims2	1.65208	-0.71479	NON_SIG
299	Ppp2r5b	1.03882	-0.71454	NON_SIG
300	Myo6	0.883976	-0.71259	NON_SIG
301	Castor2	1.63504	-0.70974	NON_SIG
302	Gadd45g	0.914482	-0.70936	NON_SIG
303	Gm5113	1.05445	-0.70766	NON_SIG
304	Adgrb3	1.13898	-0.70729	NON_SIG
305	Klhl8	2.55459	-0.70616	NON_SIG
306	Eif1b	1.26456	-0.70269	NON_SIG
307	Sarm1	1.43781	-0.69637	NON_SIG
308	Igsf8	1.19162	-0.69434	NON_SIG
309	Sord	0.87937	-0.68969	NON_SIG
310	Aff2	1.16834	-0.6851	NON_SIG
312	Prkcz	1.36864	-0.68192	NON_SIG
313	Nes	0.932204	-0.68106	NON_SIG
314	Parp6	1.49476	-0.68085	NON_SIG
315	Magee1	1.39486	-0.67974	NON_SIG
316	Sema7a	1.58496	-0.67847	NON_SIG
317	Slc1a2	1.66903	-0.67648	NON_SIG
318	Chn1	1.88662	-0.67538	NON_SIG
319	Clip2	1.08794	-0.67099	NON_SIG
320	Taf13	1.33428	-0.66891	NON_SIG
321	9330159F19Rik	2.72662	-0.66802	NON_SIG
322	Plcb1	1.45943	-0.66518	NON_SIG
323	Fam234b	1.05092	-0.66393	NON_SIG
324	Dact1	1.4011	-0.66322	NON_SIG
325	Cd47	0.989029	-0.66037	NON_SIG
326	Mgat5	2.60602	-0.66013	NON_SIG
327	Rbfox2	2.09592	-0.6581	NON_SIG
328	Nova2	1.61738	-0.65797	NON_SIG
329	Flnb	1.52725	-0.65644	NON_SIG
330	Nedd4l	2.06054	-0.65408	NON_SIG
331	Fam110b	0.903549	-0.64908	NON_SIG
332	Atp2b2	1.26434	-0.64758	NON_SIG
333	Tubb2b	0.938757	-0.64288	NON_SIG
334	Tuba1a	0.986637	-0.6419	NON_SIG
335	Taok3	1.0133	-0.64047	NON_SIG
336	Cacna1h	1.28758	-0.63559	NON_SIG
337	Rtl8b	1.28716	-0.63314	NON_SIG
338	Klf12	1.34659	-0.63237	NON_SIG
339	Mms22l	2.49399	-0.63015	NON_SIG
340	Rusc1	0.966251	-0.62754	NON_SIG
341	Fgfr2	2.18709	-0.62176	NON_SIG
342	Ncapd2	0.851377	-0.62174	NON_SIG
343	Slc25a5	1.24442	-0.621	NON_SIG
344	Zhx2	1.61931	-0.62081	NON_SIG
345	Rab8b	1.0984	-0.61981	NON_SIG
346	Sema6c	1.54597	-0.61772	NON_SIG
348	Pawr	1.33826	-0.61603	NON_SIG
349	Nkain1	1.03483	-0.61578	NON_SIG
350	Nrxn1	2.40839	-0.61161	NON_SIG
351	Fam172a	1.22903	-0.60864	NON_SIG
352	Neurog2	1.36191	-0.60819	NON_SIG
353	Amph	2.45943	-0.60687	NON_SIG
354	Me1	2.75002	-0.60619	NON_SIG
355	Rprm	0.969943	-0.60305	NON_SIG
356	Mturn	1.31729	-0.60204	NON_SIG
357	Ank3	1.58496	-0.60102	NON_SIG
358	Trim13	1.8365	-0.59769	NON_SIG
359	Fzd2	0.891961	-0.59497	NON_SIG
360	Evi5l	0.881284	-0.59192	NON_SIG
361	Rab3d	0.951637	-0.59041	NON_SIG
362	Lzts1	1.25442	-0.58861	NON_SIG
363	Smim13	1.02701	-0.58666	NON_SIG
364	Cyth2	1.00901	-0.58502	NON_SIG
365	Kidins220	1.48745	-0.5828	NON_SIG
366	Kif1b	3.92979	-0.58265	NON_SIG
367	Scg5	1.42999	-0.57789	NON_SIG
368	Uchl1	0.956473	-0.57778	NON_SIG
369	Rtkn2	2.70895	-0.57637	NON_SIG
370	Pdcd4	1.09612	-0.57593	NON_SIG
371	Spryd7	1.08374	-0.57529	NON_SIG
372	Shf	1.01969	-0.5723	NON_SIG
373	Nuak1	1.33985	-0.57192	NON_SIG
374	Nectin1	1.19695	-0.5654	NON_SIG
375	Zswim6	1.25654	-0.56268	NON_SIG
376	Plcxd2	0.978569	-0.56236	NON_SIG
377	Arhgap19	1.42626	-0.56116	NON_SIG
378	Acvr2a	0.90804	-0.56047	NON_SIG
379	Sh3bp5	1.39278	-0.55993	NON_SIG
380	Tubb2a	2.26497	-0.55672	NON_SIG
381	Coro2b	1.59637	-0.55582	NON_SIG
382	Ccng2	1.2528	-0.55032	NON_SIG
383	Gadd45gip1	1.20881	-0.54551	NON_SIG
384	Ntrk2	2.16993	-0.54436	NON_SIG
385	Atp6v0e2	1.20945	-0.54222	NON_SIG
386	Pkia	1.0796	-0.54166	NON_SIG
387	Bhlhe22	2.34716	-0.53802	NON_SIG
388	Depdc1b	1.00299	-0.53762	NON_SIG
389	Tmod2	1.97982	-0.5376	NON_SIG
390	Sema3a	2.93688	-0.53264	NON_SIG
391	Apbb1	1.10852	-0.52829	NON_SIG
392	Rrm2	1.53052	-0.52779	NON_SIG
393	4930402H24Rik	1.02554	-0.5258	NON_SIG
395	Dpysl2	1.46855	-0.52376	NON_SIG
396	Fez1	1.49783	-0.52323	NON_SIG
397	Myo10	1.7761	-0.5223	NON_SIG
398	Spsb4	2.04342	-0.52056	NON_SIG
399	Trp53inp2	1.15466	-0.52013	NON_SIG
400	Eid1	1.7318	-0.51888	NON_SIG
401	Trp53i11	3.58496	-0.51782	NON_SIG
402	Traf4	2.02027	-0.51761	NON_SIG
403	Tmem151b	1.42223	-0.5157	NON_SIG
404	Prkag2	1.20469	-0.51435	NON_SIG
405	Atg3	2.21205	-0.51181	NON_SIG
406	Rxra	2.22239	-0.50989	NON_SIG
407	D6Wsu163e	1.32587	-0.50818	NON_SIG
408	Insig1	2.87037	-0.50744	NON_SIG
409	Rhob	1.25239	-0.50619	NON_SIG
410	Slc1a3	1.51175	-0.50556	NON_SIG
411	Abracl	1.11548	-0.50391	NON_SIG
412	Dusp4	1.1589	-0.50343	NON_SIG
413	Zbtb18	1.02609	-0.50147	NON_SIG
414	Notch1	0.929611	-0.50132	NON_SIG
415	Slc25a25	2.02346	-0.50013	NON_SIG
416	Eef1e1	1.6845	-0.49983	NON_SIG
417	Pmvk	1.11548	-0.49941	NON_SIG
418	1500004A13Rik	0.789162	-0.49695	NON_SIG
419	Ube2s	1.32681	-0.49689	NON_SIG
420	Soga3	0.943073	-0.49236	NON_SIG
421	Gpd1l	1.01979	-0.49044	NON_SIG
422	Chfr	1.14906	-0.48862	NON_SIG
423	Celf2	0.970197	-0.48754	NON_SIG
424	Vps45	1.19187	-0.48728	NON_SIG
425	Dlg4	1.16506	-0.48468	NON_SIG
426	Narf	2.03395	-0.48458	NON_SIG
427	Gpsm1	3.36602	-0.48408	NON_SIG
428	Madd	1.4551	-0.48265	NON_SIG
429	Phf8	0.859709	-0.48164	NON_SIG
430	Ncoa2	3.22542	-0.4788	NON_SIG
431	Rnf19b	1.00727	-0.47857	NON_SIG
432	Plppr2	0.966554	-0.47828	NON_SIG
433	Net1	1.62149	-0.47713	NON_SIG
434	Fam107b	1.0571	-0.4769	NON_SIG
435	Ndrg3	1.49957	-0.47606	NON_SIG
436	Pim3	1.14719	-0.47515	NON_SIG
437	Rhobtb3	2.56072	-0.47504	NON_SIG
438	Ctif	2.56809	-0.47047	NON_SIG
439	Cdc25c	0.853556	-0.46872	NON_SIG
440	Pcx	0.900832	-0.46835	NON_SIG
441	Pitpnc1	3.05889	-0.46786	NON_SIG
442	Clasp2	1.21057	-0.46705	NON_SIG
443	Zc4h2	1.30378	-0.46632	NON_SIG
444	Foxp1	2.88042	-0.46623	NON_SIG
445	Cdc25b	1.0331	-0.46248	NON_SIG
446	Atp8a1	2.80735	-0.46229	NON_SIG
447	Sbk1	1.53492	-0.46	NON_SIG
448	Ift27	1.00111	-0.45679	NON_SIG
449	Marcks	0.826022	-0.45658	NON_SIG
450	Cpe	1.18003	-0.45502	NON_SIG
451	Calm3	0.793859	-0.45176	NON_SIG
452	Dpysl3	2.53051	-0.45143	NON_SIG
453	Asb1	4.21917	-0.44887	NON_SIG
454	Vamp2	1.22239	-0.44872	NON_SIG
455	Aurkb	1.00833	-0.44741	NON_SIG
456	Spc25	1.1637	-0.44682	NON_SIG
457	Prune1	1.4777	-0.44566	NON_SIG
458	Rcan1	1.68885	-0.44503	NON_SIG
459	Kdm4b	0.782514	-0.44487	NON_SIG
460	Arl6ip6	1.39975	-0.44477	NON_SIG
461	Dut	1.18953	-0.44466	NON_SIG
462	Lancl2	1.14927	-0.4443	NON_SIG
463	Oat	1.29433	-0.44311	NON_SIG
464	Morn4	1.53107	-0.44262	NON_SIG
465	Lig1	0.998557	-0.43996	NON_SIG
466	Rgs3	1.52914	-0.43859	NON_SIG
467	Riok3	1.04891	-0.43821	NON_SIG
468	Fat4	1.33703	-0.43541	NON_SIG
469	Cyb5r4	1.10236	-0.43511	NON_SIG
470	Kazn	2.52124	-0.43497	NON_SIG
471	Med16	2.43987	-0.43434	NON_SIG
472	Foxn3	1.49569	-0.43237	NON_SIG
473	Inpp5f	0.912778	-0.43219	NON_SIG
474	Ahcy	1.16427	-0.4313	NON_SIG
475	Gpd2	1.59096	-0.4309	NON_SIG
476	Arl15	0.889031	-0.43071	NON_SIG
477	Rangap1	0.945423	-0.43006	NON_SIG
478	Stard3nl	1.26452	-0.42902	NON_SIG
479	Cask	0.869213	-0.4284	NON_SIG
480	Pgm2l1	1.35484	-0.42789	NON_SIG
481	Ralbp1	0.890404	-0.42702	NON_SIG
482	Afap1	2.69561	-0.42507	NON_SIG
483	Atp6v0d1	1.24926	-0.42415	NON_SIG
484	Cux1	2.40054	-0.42187	NON_SIG
485	Mcm2	0.987977	-0.42023	NON_SIG
486	Rfc4	1.23306	-0.4183	NON_SIG
487	Mycl	1.33703	-0.41806	NON_SIG
488	Nub1	1.14498	-0.41792	NON_SIG
489	Id2	1.22535	-0.41713	NON_SIG
490	Pfkm	1.18094	-0.41689	NON_SIG
491	Tsen34	1.37697	-0.41671	NON_SIG
492	Rgs12	1.86507	-0.41575	NON_SIG
493	Prkar1a	1.04412	-0.41546	NON_SIG
494	Igsf3	1.87447	-0.41499	NON_SIG
495	Idh1	1.20452	-0.41411	NON_SIG
496	Arhgap11a	1.28996	-0.41343	NON_SIG
497	Opa3	1.26675	-0.41327	NON_SIG
498	Triobp	2.10434	-0.41295	NON_SIG
499	Rnf157	1.85798	-0.4122	NON_SIG
500	Akirin2	0.955501	-0.41207	NON_SIG
501	Zmynd8	2.29068	-0.41203	NON_SIG
502	Nbea	1.51307	-0.41139	NON_SIG
503	Wbp2	1.00888	-0.41121	NON_SIG
504	Sfrp2	1.4011	-0.41019	NON_SIG
505	Tspyl1	1.49957	-0.41	NON_SIG
506	Plpp3	0.929855	-0.40958	NON_SIG
507	Hmgcr	1.53267	-0.40848	NON_SIG
508	Prc1	1.11257	-0.40831	NON_SIG
509	Tipin	0.921488	-0.40829	NON_SIG
510	Ostm1	1.28109	-0.40801	NON_SIG
511	Fignl1	1.93391	-0.40702	NON_SIG
512	Cipc	1.05117	-0.40492	NON_SIG
513	Strn4	1.5229	-0.40446	NON_SIG
514	Trim8	4.02237	-0.40395	NON_SIG
515	Akt3	1.94415	-0.40351	NON_SIG
516	Tom1l2	1.33817	-0.40265	NON_SIG
517	Gpsm2	0.776136	-0.40235	NON_SIG
518	Kifap3	1.11618	-0.40104	NON_SIG
519	Kctd15	1.85011	-0.40054	NON_SIG
520	Mcm4	0.952206	-0.39997	NON_SIG
521	Poc5	1.08508	-0.39976	NON_SIG
522	Ddx19a	1.23417	-0.39972	NON_SIG
523	Mdc1	0.975596	-0.39936	NON_SIG
524	Iqgap2	0.957654	-0.39892	NON_SIG
525	E2f2	0.931982	-0.39872	NON_SIG
526	Large1	1.34577	-0.39793	NON_SIG
527	Lasp1	1.35364	-0.39791	NON_SIG
528	Ywhag	1.01826	-0.39708	NON_SIG
529	Efs	1.01635	-0.39672	NON_SIG
530	Fdft1	0.801121	-0.39581	NON_SIG
531	Ubc	1	-0.39541	NON_SIG
532	Mcm10	1.00808	-0.39504	NON_SIG
533	Cisd1	1.09538	-0.39324	NON_SIG
534	Kdm2b	1.40599	-0.39126	NON_SIG
535	Atp6v1e1	1.39562	-0.39126	NON_SIG
536	4833439L19Rik	1.34501	-0.39105	NON_SIG
537	Nop53	1.45224	-0.39083	NON_SIG
538	Atp6v1h	1.59075	-0.38968	NON_SIG
539	Irgq	0.911296	-0.38909	NON_SIG
540	Cyb5r3	1.70044	-0.3868	NON_SIG
541	Sars	1.12832	-0.38637	NON_SIG
542	Mfng	1.79909	-0.38574	NON_SIG
543	Lsm14b	1.28498	-0.38513	NON_SIG
544	Ppp3ca	1.2115	-0.38454	NON_SIG
545	Gdpd1	1.15824	-0.38336	NON_SIG
546	Mex3b	0.93511	-0.38333	NON_SIG
547	Nbr1	1.15505	-0.38118	NON_SIG
548	Dync1li1	1.43931	-0.38109	NON_SIG
549	Mpst	0.918572	-0.38059	NON_SIG
550	Stip1	1.08846	-0.37975	NON_SIG
551	Ccnf	1.07068	-0.37974	NON_SIG
552	Oxct1	1.19157	-0.37922	NON_SIG
553	Dpysl5	1.61667	-0.37884	NON_SIG
554	Klhl7	1.38671	-0.37854	NON_SIG
555	Pdhb	1.31806	-0.37844	NON_SIG
556	Cdc45	1.23396	-0.3781	NON_SIG
557	Sox12	1.09777	-0.37668	NON_SIG
558	Mknk2	1.00808	-0.37637	NON_SIG
559	Dync1i2	1.28011	-0.3739	NON_SIG
560	Gmnn	1.06471	-0.37372	NON_SIG
561	Mmd	0.942515	-0.37295	NON_SIG
562	Ogdh	1.26779	-0.37157	NON_SIG
563	Tcaf1	1.16412	-0.3715	NON_SIG
564	Nup50	2.27563	-0.37025	NON_SIG
565	Map4	1.79256	-0.36969	NON_SIG
566	Tmem65	0.850082	-0.36835	NON_SIG
567	Enc1	1.63591	-0.3667	NON_SIG
568	Dlgap5	1.01838	-0.36576	NON_SIG
569	Plk1	1.51883	-0.3655	NON_SIG
570	Boc	1.20163	-0.36528	NON_SIG
571	Zswim4	1.0474	-0.36525	NON_SIG
572	Gabarapl2	1.58723	-0.36193	NON_SIG
573	Spc24	0.861803	-0.36177	NON_SIG
574	Cdt1	0.920076	-0.36169	NON_SIG
575	Fam171a2	0.89812	-0.36163	NON_SIG
935	Rab11fip2	-1.14713	1.23033	NON_SIG
1076	Bmp2	-2	1.91561	NON_SIG
1222	Pax7	-1.43195	3.57613	NON_SIG
