# Supplementary material for: Regulation of chromatin accessibility and gene expression in the developing hippocampal primordium by LIM-HD transcription factor LHX2
Source: PLoS Genet. 2023 Aug 18;19(8):e1010874. doi: 10.1371/journal.pgen.1010874 (PMC10482279; doi:10.1371/journal.pgen.1010874)
Supplement: S3 Table — A list that identifies LHX2 peaks that overlap between E12.5 Ncp and E12.5 Hcp. A list identifies expression levels (in CPM) of all genes associated with one or more LHX2 peaks in the Hcp and Ncp. (XLSX) [file pgen.1010874.s009.xlsx]

## Sheet: Hcp peaks annotated E12.5 LHX2
Chr	Start	End	Peak Score	Annotation	Detailed Annotation	Distance to TSS	Nearest PromoterID	Entrez ID	Nearest Unigene	Nearest Refseq	Nearest Ensembl	Gene Name	Gene Alias	Gene Description	Gene Type
chr7	90441761	90442240	1000	promoter-TSS (NR_073438)	promoter-TSS (NR_073438)	-781	NR_073438	233490	Mm.29496	NM_145151	ENSMUSG00000051451	Crebzf	1110034C16Rik|6330417B10Rik|LAZip|LAZipII|SMILE|Zf	CREB/ATF bZIP transcription factor	protein-coding
chr1	52580801	52581040	384.532	promoter-TSS (NR_151614)	promoter-TSS (NR_151614)	-628	NR_151614	103000000	Mm.337881	NR_151614	ENSMUSG00000099878	Gm28178	-	predicted gene 28178	ncRNA
chr2	123000000	123000000	266.588	exon (NM_001290993, exon 2 of 6)	exon (NM_001290993, exon 2 of 6)	13223	NM_011774	22785	Mm.27801	NM_011774	ENSMUSG00000005802	Slc30a4	Znt4|lm|znT-4	solute carrier family 30 (zinc transporter), member 4	protein-coding		#Related to Figure 3
chr14	122000000	122000000	203.298	Intergenic	Intergenic	-33586	NM_134074	105445	Mm.378591	NM_134074	ENSMUSG00000025558	Dock9	AA959601|AW538057|B230309H04Rik|D14Wsu89e|Zizimin1|mKIAA1058	dedicator of cytokinesis 9	protein-coding
chr2	103000000	103000000	98.4748	intron (NM_001039151, intron 5 of 8)	LSU-rRNA_Hsa|rRNA|rRNA	72225	NM_001039150	12505	Mm.423621	NM_009851	ENSMUSG00000005087	Cd44	AU023126|AW121933|AW146109|HERMES|Ly-24|Pgp-1	CD44 antigen	protein-coding
chr2	38354401	38354880	97.5835	exon (NM_010710, exon 3 of 5)	exon (NM_010710, exon 3 of 5)	3332	NM_010710	16870	Mm.142856	NM_010710	ENSMUSG00000000247	Lhx2	LH2A|Lh-2|Lim2|ap|apterous	LIM homeobox protein 2	protein-coding
chr9	108000000	108000000	95.732	exon (NM_008138, exon 7 of 9)	exon (NM_008138, exon 7 of 9)	-6999	NM_001042779	20347	Mm.4083	NM_009153	ENSMUSG00000057969	Sema3b	SemA|Semaa|sema5|semaV	sema domain, immunoglobulin domain (Ig), short basic domain, secreted, (semaphorin) 3B	protein-coding
chr2	29983601	29983760	85.4846	exon (NM_001369325, exon 5 of 56)	exon (NM_001369325, exon 5 of 56)	-12270	NR_105963	102000000		NR_105963	ENSMUSG00000098453	Mir6997	Gm27310|mmu-mir-6997	microRNA 6997	ncRNA
chr3	131000000	131000000	79.3654	Intergenic	Intergenic	-180377	NM_001276402	16842	Mm.255219	NM_010703	ENSMUSG00000027985	Lef1	3000002B05|AI451430|Lef-1	lymphoid enhancer binding factor 1	protein-coding
chr1	33986321	33986480	77.7078	intron (NM_001276764, intron 3 of 102)	RLTR12B|LTR|ERVK	-25195	NM_133833	13518	Mm.336625	NM_010081	ENSMUSG00000026131	Dst	2310001O04Rik|A830042E19Rik|AW554249|BP230|BPAG1-n|Bpag|Bpag1|Macf2|ah|athetoid|dt|mKIAA0728|nmf203|nmf339	dystonin	protein-coding
chrX	167000000	167000000	75.3449	intron (NM_001290758, intron 2 of 3)	intron (NM_001290758, intron 2 of 3)	731	NM_133211	170743	Mm.23979	NM_133211	ENSMUSG00000044583	Tlr7	-	toll-like receptor 7	protein-coding
chr2	38368881	38369200	65.0856	exon (NM_010710, exon 5 of 5)	exon (NM_010710, exon 5 of 5)	17732	NM_010710	16870	Mm.142856	NM_010710	ENSMUSG00000000247	Lhx2	LH2A|Lh-2|Lim2|ap|apterous	LIM homeobox protein 2	protein-coding
chr2	38351681	38352000	63.238	exon (NM_010710, exon 1 of 5)	exon (NM_010710, exon 1 of 5)	532	NM_010710	16870	Mm.142856	NM_010710	ENSMUSG00000000247	Lhx2	LH2A|Lh-2|Lim2|ap|apterous	LIM homeobox protein 2	protein-coding
chr9	46694321	46694560	61.7179	Intergenic	L1MA5|LINE|L1	-219163	NR_015605	73040	Mm.265384	NR_015605	ENSMUSG00000099696	2900052N01Rik	AU067665	RIKEN cDNA 2900052N01 gene	ncRNA
chr9	89915841	89916240	59.1548	TTS (NM_001357744)	TTS (NM_001357744)	6265	NM_001357744	19417	Mm.44561	NM_011245	ENSMUSG00000032356	Rasgrf1	AI844718|CDC25|CDC25Mm|Gnrp|Grf1|Grfbeta|P190-A|Ras-GRF1|p190|p190RhoGEF	RAS protein-specific guanine nucleotide-releasing factor 1	protein-coding
chr2	38353281	38353600	58.7531	exon (NM_010710, exon 2 of 5)	exon (NM_010710, exon 2 of 5)	2132	NM_010710	16870	Mm.142856	NM_010710	ENSMUSG00000000247	Lhx2	LH2A|Lh-2|Lim2|ap|apterous	LIM homeobox protein 2	protein-coding
chr12	69361041	69361680	58.6194	Intergenic	7SLRNA|srpRNA|srpRNA	-4184	NM_025441	66244	Mm.46705	NM_025441	ENSMUSG00000020982	Nemf	1500011I12Rik|4933405E14Rik|Sdccag1	nuclear export mediator factor	protein-coding
chr8	76264721	76265120	54.6627	Intergenic	Intergenic	635701	NR_028579	103000000	Mm.367571	NR_028579	ENSMUSG00000074235	Gm10649	-	predicted gene 10649	ncRNA
chr15	38000561	38000720	52.2115	exon (NM_001112721, exon 35 of 59)	exon (NM_001112721, exon 35 of 59)	-39585	NM_199476	382985	Mm.24738	NM_199476	ENSMUSG00000022292	Rrm2b	p53R2	ribonucleotide reductase M2 B (TP53 inducible)	protein-coding
chr2	47299521	47300000	49.4463	Intergenic	PB1|SINE|Alu	-1514349	NM_007396	11480	Mm.314338	NM_007396	ENSMUSG00000052155	Acvr2a	ActrIIa|Acvr2|TactrII	activin receptor IIA	protein-coding
chr5	52654961	52655360	48.1421	intron (NM_172490, intron 8 of 10)	PB1|SINE|Alu	14541	NM_172490	211006	Mm.244719	NM_172490	ENSMUSG00000029173	Sepsecs	AA986712|D5Ertd135e|SLA|SecS	Sep (O-phosphoserine) tRNA:Sec (selenocysteine) tRNA synthase	protein-coding
chr2	38359841	38360160	47.9096	exon (NM_010710, exon 4 of 5)	exon (NM_010710, exon 4 of 5)	8692	NM_010710	16870	Mm.142856	NM_010710	ENSMUSG00000000247	Lhx2	LH2A|Lh-2|Lim2|ap|apterous	LIM homeobox protein 2	protein-coding
chr4	132000000	132000000	46.9383	intron (NM_001197082, intron 1 of 10)	intron (NM_001197082, intron 1 of 10)	3470	NM_133878	100088	Mm.255045	NM_133878	ENSMUSG00000028896	Rcc1	4931417M11Rik|AI326872|Chc1	regulator of chromosome condensation 1	protein-coding
chr9	78480881	78481120	46.7202	intron (NM_010106, intron 1 of 7)	CpG	724	NM_010106	13627	Mm.138471	NM_010106	ENSMUSG00000037742	Eef1a1	-	eukaryotic translation elongation factor 1 alpha 1	protein-coding
chr7	39805521	39805920	46.1301	Intergenic	L1_Mur3|LINE|L1	287954	NM_001004139	70227	Mm.333800	NM_001004139	ENSMUSG00000068959	Zfp619	3000002G13Rik	zinc finger protein 619	protein-coding
chr10	77486961	77487360	45.8636	3' UTR (NM_133998, exon 6 of 6)	3' UTR (NM_133998, exon 6 of 6)	28653	NM_133998	108707	Mm.259547	NM_133998	ENSMUSG00000032977	Fam207a	1810008A18Rik|AI303072	family with sequence similarity 207, member A	protein-coding
chr10	37138401	37138560	45.8512	exon (NM_008538, exon 1 of 2)	exon (NM_008538, exon 1 of 2)	446	NM_008538	17118	Mm.30059	NM_008538	ENSMUSG00000069662	Marcks	Macs|PKCSL	myristoylated alanine rich protein kinase C substrate	protein-coding
chr7	98059841	98060240	44.2567	intron (NM_008663, intron 39 of 48)	(AATAG)n|Simple_repeat|Simple_repeat	49208	NM_001256083	17921	Mm.1403	NM_008663	ENSMUSG00000030761	Myo7a	Hdb|Myo7|USH1B|nmf371|polka|sh-1|sh1	myosin VIIA	protein-coding
chr5	132000000	132000000	43.7865	intron (NM_001363480, intron 6 of 19)	B1F1|SINE|Alu	-105042	NR_152164	545809	Mm.357553	NR_152164	ENSMUSG00000105387	Gm29681	Gm42590	predicted gene, 29681	ncRNA
chr16	37046321	37046480	43.6673	intron (NM_029977, intron 14 of 29)	intron (NM_029977, intron 14 of 29)	34614	NM_001159369	77782	Mm.259114	NM_029977	ENSMUSG00000034206	Polq	A430110D14Rik	polymerase (DNA directed), theta	protein-coding
chr12	80689281	80689680	43.5825	intron (NR_037995, intron 1 of 1)	L1M2|LINE|L1	2986	NR_037995	68354	Mm.46194	NR_037995		Plekhd1os	0610009B14Rik	pleckstrin homology domain containing, family D (with coiled-coil domains) member 1, opposite strand	ncRNA
chr17	4626001	4626720	42.3086	Intergenic	(CACTC)n|Simple_repeat|Simple_repeat	-8620	NR_130984	75117	Mm.429393	NR_130984	ENSMUSG00000116767	4930517M08Rik	-	RIKEN cDNA 4930517M08 gene	ncRNA
chr5	114000000	114000000	41.5687	intron (NM_133904, intron 1 of 51)	MT2B2|LTR|ERVL	7602	NM_133904	100705	Mm.81793	NM_133904	ENSMUSG00000042010	Acacb	AI597064|AW743042|Acc2|Accb	acetyl-Coenzyme A carboxylase beta	protein-coding
chr2	168000000	168000000	41.2438	Intergenic	ID_B1|SINE|B4	23073	NR_040327	77017	Mm.407822	NR_040327	ENSMUSG00000087648	E130018N17Rik	-	RIKEN cDNA E130018N17 gene	ncRNA
chr6	126000000	126000000	40.5918	intron (NM_011708, intron 18 of 51)	intron (NM_011708, intron 18 of 51)	65012	NM_011708	22371	Mm.22339	NM_011708	ENSMUSG00000001930	Vwf	6820430P06Rik|AI551257|B130011O06Rik|C630030D09|F8VWF|VWD	Von Willebrand factor	protein-coding
chr6	131000000	131000000	40.0663	intron (NM_139117, intron 5 of 9)	B1F|SINE|Alu	10890	NM_011733	56449	Mm.458000	NM_011733	ENSMUSG00000030189	Ybx3	Csda|Dpba|MSY3|MSY4|Yb2|dbpA|oxyR	Y box protein 3	protein-coding
chr3	40002801	40003280	39.9478	Intergenic	PB1|SINE|Alu	519872	NR_040445	100000000	Mm.272869	NR_040445	ENSMUSG00000037884	1700017G19Rik	-	RIKEN cDNA 1700017G19 gene	ncRNA
chr4	150000000	150000000	39.1415	intron (NM_001029837, intron 1 of 23)	intron (NM_001029837, intron 1 of 23)	-2231	NM_001164051	18707	Mm.229108	NM_008840	ENSMUSG00000039936	Pik3cd	2410099E07Rik|2610208K16Rik|AW545373|p110delta	phosphatidylinositol-4,5-bisphosphate 3-kinase catalytic subunit delta	protein-coding
chr7	71084001	71084400	38.4464	Intergenic	Lx8b|LINE|L1	-717454	NM_183261	11819	Mm.158143	NM_009697	ENSMUSG00000030551	Nr2f2	2700033K02Rik|9430015G03Rik|ARP-1|Aporp1|COUP-TF2|COUP-TFII|COUPTFB|EAR3|SVP40|Tcfcoup2	nuclear receptor subfamily 2, group F, member 2	protein-coding
chr3	98112641	98113120	38.4032	intron (NM_010928, intron 13 of 33)	B1F|SINE|Alu	-47754	NM_027665	71078	Mm.50711	NM_027665	ENSMUSG00000043468	Adam30	4933424D07Rik|svph4	a disintegrin and metallopeptidase domain 30	protein-coding
chr5	44479041	44479280	38.3836	exon (NM_010698, exon 7 of 8)	exon (NM_010698, exon 7 of 8)	-252554	NM_173764	231225	Mm.30688	NM_173764	ENSMUSG00000046985	Tapt1	4932414K18Rik	transmembrane anterior posterior transformation 1	protein-coding
chr6	84820881	84821280	37.952	intron (NM_177077, intron 18 of 21)	intron (NM_177077, intron 18 of 21)	-227172	NM_001177713	232174	Mm.255246	NM_175475	ENSMUSG00000063415	Cyp26b1	CP26|P450RAI-2	cytochrome P450, family 26, subfamily b, polypeptide 1	protein-coding
chr16	18533201	18533360	37.7593	intron (NR_104347, intron 2 of 8)	SSU-rRNA_Hsa|rRNA|rRNA	34409	NM_001285493	13972	Mm.236139	NM_023120	ENSMUSG00000000884	Gnb1l	ESTM55|Gm16314|Me49f07|Wdr14|Wdvcf	guanine nucleotide binding protein (G protein), beta polypeptide 1-like	protein-coding
chr2	85654641	85655040	37.7218	Intergenic	Intergenic	-6521	NM_146573	258566	Mm.223095	NM_146573	ENSMUSG00000075214	Olfr1002	MOR175-2	olfactory receptor 1002	protein-coding
chr7	115000000	115000000	37.6478	Intergenic	Intergenic	-69370	NR_040317	101786	Mm.395157	NR_040317	ENSMUSG00000108379	A730082K24Rik	AU044236	RIKEN cDNA A730082K24 gene	ncRNA
chr2	159000000	159000000	37.6477	Intergenic	Intergenic	249833	NM_145742	71715	Mm.315652	NM_145742	ENSMUSG00000027655	Dhx35	1200009D07Rik|Ddx35	DEAH (Asp-Glu-Ala-His) box polypeptide 35	protein-coding
chr7	64345441	64345680	37.4254	3' UTR (NM_177893, exon 14 of 14)	3' UTR (NM_177893, exon 14 of 14)	28496	NM_177893	330554	Mm.236510	NM_177893	ENSMUSG00000033458	Fan1	6030441H18Rik|Mtmr15|mFAN1	FANCD2/FANCI-associated nuclease 1	protein-coding
chr7	126000000	126000000	37.2095	intron (NM_001358287, intron 7 of 26)	L1MEg|LINE|L1	93650	NM_001358287	233865	Mm.274389	NM_001081022	ENSMUSG00000032743	D430042O09Rik	Kiaa0556	RIKEN cDNA D430042O09 gene	protein-coding
chr11	46675681	46675840	37.181	intron (NM_134249, intron 8 of 8)	intron (NM_134249, intron 8 of 8)	14597	NM_001161356	171284	Mm.234654	NM_134249	ENSMUSG00000040413	Timd2	AA816106|AU019358|AU019662|C78111|G9D3|TIM-2|Tim2	T cell immunoglobulin and mucin domain containing 2	protein-coding
chr13	27206001	27206240	37.1012	Intergenic	(GAGAA)n|Simple_repeat|Simple_repeat	7217	NM_001163218	27372	Mm.291456	NM_013766	ENSMUSG00000017922	Prl3c1	Ghd7|PLP-I|PLP-J|Prlpi|Prlpj|decidualin	prolactin family 3, subfamily c, member 1	protein-coding
chr2	126000000	126000000	36.9801	intron (NM_029455, intron 1 of 16)	PB1D10|SINE|Alu	4084	NM_029455	75823	Mm.444732	NM_029455	ENSMUSG00000027209	Fam227b	4930525F21Rik	family with sequence similarity 227, member B	protein-coding
chr10	91695441	91695680	36.9696	Intergenic	L1MA9|LINE|L1	-193269	NR_152729	103000000	Mm.351514	NR_152729	ENSMUSG00000111657	Gm31592	-	predicted gene, 31592	ncRNA
chr6	132000000	132000000	36.9444	Intergenic	(GAATG)n|Simple_repeat|Simple_repeat	-99585	NM_053251	114600	Mm.428480	NM_053251		Gm4736	EG114600|Mp4|Mp6	predicted gene 4736	protein-coding
chr18	56548961	56549280	36.9097	intron (NM_138600, intron 5 of 17)	ID_B1|SINE|B4	10981	NR_106160	102000000		NR_106160	ENSMUSG00000099196	Mir1258	Gm27371|mmu-mir-1258	microRNA 1258	ncRNA
chr7	45623521	45623920	36.3255	intron (NM_001018013, intron 3 of 9)	PB1|SINE|Alu	1909	NM_001018013	73456	Mm.380445	NM_001018013	ENSMUSG00000064158	Izumo1	1700058F15Rik|Izumo	izumo sperm-egg fusion 1	protein-coding
chr1	17014001	17014320	35.9231	intron (NM_020604, intron 3 of 4)	L1_Rod|LINE|L1	83729	NM_020604	57339	Mm.143761	NM_020604	ENSMUSG00000042686	Jph1	JP-1|Jp1	junctophilin 1	protein-coding
chr11	87422721	87423360	35.8844	intron (NM_031386, intron 1 of 30)	intron (NM_031386, intron 1 of 30)	-4551	NM_001199293	83560	Mm.440758	NM_031386	ENSMUSG00000010342	Tex14	C85585	testis expressed gene 14	protein-coding
chr17	89627121	89627520	35.3068	Intergenic	(CTA)n|Simple_repeat|Simple_repeat	248079	NR_045952	100000000	Mm.396198	NR_045952	ENSMUSG00000117524	Gm4719	-	predicted gene 4719	ncRNA
chr10	46516401	46516560	35.2451	Intergenic	Intergenic	271732	NR_028274	100000000		NR_028274	ENSMUSG00000095118	Snord14d	Gm23710	small nucleolar RNA, C/D box 14D	snoRNA
chr9	88553041	88553520	35.2347	intron (NM_001142943, intron 2 of 5)	7SLRNA|srpRNA|srpRNA	5260	NM_001142943	71640	Mm.259988	NM_001142943	ENSMUSG00000032425	Zfp949	4930422I07Rik|Nczf	zinc finger protein 949	protein-coding
chr12	77261361	77261840	35.0943	intron (NR_045554, intron 1 of 11)	PB1|SINE|Alu	22861	NR_045554	53618	Mm.35628	NM_016893	ENSMUSG00000021065	Fut8	-	fucosyltransferase 8	protein-coding
chr6	121000000	121000000	34.9726	Intergenic	PB1|SINE|Alu	39804	NR_045733	73505	Mm.416867	NR_045733		1700072O05Rik	-	RIKEN cDNA 1700072O05 gene	ncRNA
chr11	25100001	25100400	34.7139	Intergenic	(CATTC)n|Simple_repeat|Simple_repeat	-225907	NR_045853	71234	Mm.158627	NR_045853	ENSMUSG00000033015	4933427E13Rik	-	RIKEN cDNA 4933427E13 gene	ncRNA
chr5	45943681	45943840	34.6999	Intergenic	Intergenic	-11351	NR_110478	78106	Mm.243807	NR_110478	ENSMUSG00000106602	4930405L22Rik	-	RIKEN cDNA 4930405L22 gene	ncRNA
chr9	19575281	19575680	34.6015	Intergenic	(GAATG)n|Simple_repeat|Simple_repeat	-8098	NM_146522	258515	Mm.377546	NM_146522	ENSMUSG00000095667	Olfr854	MOR147-3	olfactory receptor 854	protein-coding
chr5	149000000	149000000	33.8166	Intergenic	7SLRNA|srpRNA|srpRNA	-16884	NM_001308462	11690	Mm.19844	NM_009663	ENSMUSG00000060063	Alox5ap	Flap	arachidonate 5-lipoxygenase activating protein	protein-coding
chr17	56199841	56200240	33.6919	intron (NM_001360284, intron 10 of 20)	(CATTC)n|Simple_repeat|Simple_repeat	-16120	NM_080837	28106	Mm.294870	NM_080837	ENSMUSG00000019579	Mydgf	D17Wsu104e|Il25|Ly6elg	myeloid derived growth factor	protein-coding
chrX	61659681	61660160	33.6569	Intergenic	Intergenic	-49691	NM_001018087	434784	Mm.23468	NM_001018087	ENSMUSG00000057615	Ldoc1	Gm366|Mar7|Mart7|Rtl7|Sirh7	regulator of NFKB signaling	protein-coding
chr18	79022561	79022800	33.6502	intron (NM_053099, intron 2 of 5)	intron (NM_053099, intron 2 of 5)	86711	NM_053099	240427	Mm.312871	NM_053099	ENSMUSG00000024548	Setbp1	C130092E12|Seb|mKIAA0437	SET binding protein 1	protein-coding
chr15	27369601	27370080	33.2864	Intergenic	PB1|SINE|Alu	-96837	NM_020332	11732	Mm.265264	NM_020332	ENSMUSG00000022265	Ank	Ankh|D15Ertd221e|ank|mKIAA1581	progressive ankylosis	protein-coding
chr8	65940481	65940960	33.2562	intron (NM_001166372, intron 2 of 7)	intron (NM_001166372, intron 2 of 7)	322195	NM_175188	72925	Mm.380457	NM_175188	ENSMUSG00000036469	2022-03-01	2900024D24Rik|BB085186	membrane-associated ring finger (C3HC4) 1	protein-coding
chr12	69159121	69159760	32.8435	promoter-TSS (NM_009093)	promoter-TSS (NM_009093)	-254	NM_009093	20090	Mm.379006	NM_009093	ENSMUSG00000034892	Rps29	-	ribosomal protein S29	protein-coding
chr10	65970161	65970560	32.4253	Intergenic	Intergenic	-62121	NR_155764	103000000	Mm.183448	NR_155764	ENSMUSG00000112913	Gm30853	-	predicted gene, 30853	ncRNA
chr6	81839921	81840080	32.3312	Intergenic	Intergenic	55663	NR_106091	102000000		NR_106091	ENSMUSG00000106154	Mir7232	mmu-mir-7232	microRNA 7232	ncRNA
chr9	118000000	118000000	32.2018	Intergenic	Intergenic	-120527	NM_001172121	207181	Mm.326411	NM_178660	ENSMUSG00000039607	Rbms3	6720477E09Rik|8430436O14Rik	RNA binding motif, single stranded interacting protein	protein-coding
chr2	146000000	146000000	32.1071	intron (NM_028724, intron 9 of 12)	B1F1|SINE|Alu	-36801	NM_026425	67877	Mm.151168	NM_026425	ENSMUSG00000002728	Naa20	1500004D14Rik|2900026I01Rik|AU041458|D2Ertd186e|Nat5	N(alpha)-acetyltransferase 20, NatB catalytic subunit	protein-coding
chr2	30088081	30088480	31.9519	intron (NM_153805, intron 16 of 21)	PB1D10|SINE|Alu	5355	NM_025428	66220	Mm.22538	NM_025428	ENSMUSG00000015335	Zdhhc12	1190004A01Rik	zinc finger, DHHC domain containing 12	protein-coding
chr8	110000000	110000000	31.7501	intron (NM_001363381, intron 2 of 7)	intron (NM_001363381, intron 2 of 7)	1381	NM_001363382	75871	Mm.180410	NM_029468	ENSMUSG00000031728	Zfp821	4930566A11Rik|Znf821	zinc finger protein 821	protein-coding
chr18	65427281	65427840	31.7254	intron (NR_105742, intron 3 of 6)	7SLRNA|srpRNA|srpRNA	-3430	NM_001365019	240354	Mm.132613	NM_172833	ENSMUSG00000032688	Malt1	A630046N12|D430033E09Rik|Pcasp1	MALT1 paracaspase	protein-coding
chr2	16682881	16683280	31.6896	intron (NM_026162, intron 9 of 13)	7SLRNA|srpRNA|srpRNA	326776	NM_026162	67448	Mm.313938	NM_026162	ENSMUSG00000026748	Plxdc2	1200007L24Rik|5430431D22Rik|AI646728|AU022916|AV231634|Tem7r	plexin domain containing 2	protein-coding
chr13	37506481	37506880	31.5952	Intergenic	Intergenic	161335	NM_010745	17084	Mm.2639	NM_010745	ENSMUSG00000021423	Ly86	MD-1|MD1|ly86_tv2	lymphocyte antigen 86	protein-coding
chr12	54738241	54738720	31.5807	Intergenic	U1|snRNA|snRNA	-42586	NM_001331162	66266	Mm.156440	NM_025456	ENSMUSG00000054302	Eapp	1810011O16Rik	E2F-associated phosphoprotein	protein-coding
chr2	43654161	43654400	31.5553	intron (NM_027552, intron 10 of 13)	MTA_Mm|LTR|ERVL-MaLR	-94544	NM_001301832	76117	Mm.217350	NM_153820	ENSMUSG00000049744	Arhgap15	5830480G12Rik	Rho GTPase activating protein 15	protein-coding
chr11	102000000	102000000	31.0442	Intergenic	U2|snRNA|snRNA	-7181	NM_025404	80981	Mm.266840	NM_025404	ENSMUSG00000034936	Arl4d	1110036H21Rik|ARL6|AW456149|Arf4l|Arfl4|Arl5	ADP-ribosylation factor-like 4D	protein-coding
chr4	121000000	121000000	30.9467	Intergenic	Intergenic	-7753	NM_133716	69780	Mm.271819	NM_133716	ENSMUSG00000032870	Smap2	1810031K02Rik|AA408614|Smap1l	small ArfGAP 2	protein-coding
chr11	106000000	106000000	30.5995	intron (NM_181071, intron 6 of 25)	intron (NM_181071, intron 6 of 25)	149687	NM_007805	13056	Mm.149403	NM_007805	ENSMUSG00000019590	Cyb561	-	cytochrome b-561	protein-coding
chr17	84236161	84236560	30.3728	intron (NM_183021, intron 31 of 37)	PB1D9|SINE|Alu	-48413	NM_001001806	12193	Mm.259321	NM_001001806	ENSMUSG00000045817	Zfp36l2	Brf2|ERF2|Tis11d	zinc finger protein 36, C3H type-like 2	protein-coding
chr7	133000000	133000000	30.263	intron (NR_046279, intron 2 of 2)	intron (NR_046279, intron 2 of 2)	8309	NR_046279	74970	Mm.491044	NR_046279	ENSMUSG00000109816	4930483O08Rik	-	RIKEN cDNA 4930483O08 gene	ncRNA
chr4	155000000	155000000	29.9442	Intergenic	B1_Mm|SINE|Alu	-9637	NM_025582	66469	Mm.41868	NM_025582	ENSMUSG00000029059	Prxl2b	2810405K02Rik|AI836168|Fam213b|PM/PGFS	peroxiredoxin like 2B	protein-coding
chrX	123000000	123000000	29.9291	Intergenic	Intergenic	-272203	NM_028426	73061	Mm.292979	NM_028426	ENSMUSG00000079450	Cldn34c1	3110007F17Rik	claudin 34C1	protein-coding
chr12	54710241	54710960	29.9094	Intergenic	Intergenic	-14706	NM_001331162	66266	Mm.156440	NM_025456	ENSMUSG00000054302	Eapp	1810011O16Rik	E2F-associated phosphoprotein	protein-coding
chr11	87443281	87443600	29.7756	intron (NM_031386, intron 2 of 30)	U3|snRNA|snRNA	15849	NM_001199293	83560	Mm.440758	NM_031386	ENSMUSG00000010342	Tex14	C85585	testis expressed gene 14	protein-coding
chr10	4167681	4167920	29.7634	TTS (NM_001170785)	TTS (NM_001170785)	45320	NR_152620	103000000	Mm.416995	NR_152620	ENSMUSG00000111266	Gm30570	-	predicted gene, 30570	ncRNA
chrX	13978081	13978320	29.6236	Intergenic	L1M2|LINE|L1	-131644	NM_001284504	12361	Mm.327591	NM_009806	ENSMUSG00000031012	Cask	DXPri1|DXRib1|LIN-2|Pals3|mLin-2	calcium/calmodulin-dependent serine protein kinase (MAGUK family)	protein-coding
chr5	44473281	44473520	29.4889	exon (NM_010698, exon 8 of 8)	exon (NM_010698, exon 8 of 8)	-246794	NM_173764	231225	Mm.30688	NM_173764	ENSMUSG00000046985	Tapt1	4932414K18Rik	transmembrane anterior posterior transformation 1	protein-coding
chrX	13395761	13396160	29.4383	Intergenic	PB1D7|SINE|Alu	-65130	NM_173415	236690	Mm.90233	NM_173415	ENSMUSG00000051228	Nyx	CLNP|CSNB1|CSNB4|nob	nyctalopin	protein-coding
chr15	85177521	85177680	29.238	Intergenic	L1MEg|LINE|L1	-21468	NR_040360	101000000	Mm.390830	NR_040360	ENSMUSG00000115924	Gm19277	-	predicted gene, 19277	ncRNA
chr1	112000000	112000000	29.1746	Intergenic	BGLII_B2|LTR|ERVK	-40842	NR_157044	103000000		NR_157044		Gm32810	Gm18406	predicted gene, 32810	ncRNA
chrX	90215441	90215600	29.1739	Intergenic	Intergenic	-282668	NM_001033880	245511	Mm.391261	NM_001033880	ENSMUSG00000035387	4930415L06Rik	Ppp4r3c|Ppp4r3cp|Smek3p	RIKEN cDNA 4930415L06 gene	protein-coding
chr13	89570481	89570880	29.1625	intron (NM_013500, intron 1 of 4)	Lx9|LINE|L1	30044	NM_013500	12950	Mm.266790	NM_013500	ENSMUSG00000021613	Hapln1	BB099155|CLP|Crtl1|Crtl1l|LP|LP-1	hyaluronan and proteoglycan link protein 1	protein-coding
chr9	80697441	80697920	29.1482	Intergenic	L1MA9|LINE|L1	-232242	NM_022016	63859	Mm.422780	NM_022016	ENSMUSG00000032343	Impg1	A930015H12Rik|IMP150|SPACR	interphotoreceptor matrix proteoglycan 1	protein-coding
chr16	26296721	26296960	29.0585	Intergenic	Intergenic	74999	NM_016674	12737	Mm.289441	NM_016674	ENSMUSG00000022512	Cldn1	AI596271	claudin 1	protein-coding
chr12	66780641	66781040	29.0195	intron (NM_001193266, intron 3 of 16)	intron (NM_001193266, intron 3 of 16)	441709	NM_001193266	320772	Mm.227680	NM_207010	ENSMUSG00000034912	Mdga2	6720489L24Rik|9330209L04Rik|Adp|Mamdc1|Tg(Prnp-PFN1*G118V)838Kiaei	MAM domain containing glycosylphosphatidylinositol anchor 2	protein-coding
chr4	15758881	15759120	29.0074	Intergenic	Lx4A|LINE|L1	-122264	NM_009788	12307	Mm.277665	NM_009788	ENSMUSG00000028222	Calb1	Brain-2|CB|Calb|Calb-1	calbindin 1	protein-coding
chr2	84637681	84637920	28.9151	intron (NM_007615, intron 1 of 19)	intron (NM_007615, intron 1 of 19)	11680	NM_001355065	12388	Mm.35738	NM_007615	ENSMUSG00000034101	Ctnnd1	AA409437|AU019353|Catns|Ctnnd|P120|mKIAA0384	catenin (cadherin associated protein), delta 1	protein-coding
chr7	29091521	29091920	28.9147	intron (NM_009109, intron 29 of 105)	B1F1|SINE|Alu	-8026	NR_035489	100000000		NR_035489	ENSMUSG00000089219	Mir1963	mir-1963|mmu-mir-1963	microRNA 1963	ncRNA
chr6	69516161	69516560	28.8449	Intergenic	7SLRNA|srpRNA|srpRNA	-189186	NR_004434	19783		NR_004434	ENSMUSG00000106222	Rprl1	Rmrp2|Rpr|Rprh2	ribonuclease P RNA-like 1	ncRNA
chr17	19572081	19572240	28.8341	Intergenic	Intergenic	-5071	NM_001104563	627576	Mm.469857	NM_001104563	ENSMUSG00000094892	Vmn2r101	EG627576	vomeronasal 2, receptor 101	protein-coding
chr12	71424721	71425120	28.8267	Intergenic	B1_Mur2|SINE|Alu	-40712	NR_136902	67348	Mm.54261	NR_136902	ENSMUSG00000100668	1700083H02Rik	100041190|Gm3190	RIKEN cDNA 1700083H02 gene	ncRNA
chr13	58768241	58768640	28.5175	Intergenic	7SLRNA|srpRNA|srpRNA	-6129	NR_045469	67585	Mm.84751	NR_045469	ENSMUSG00000114384	4930455J16Rik	-	RIKEN cDNA 4930455J16 gene	ncRNA
chr3	128000000	128000000	28.4136	exon (NM_009718, exon 2 of 2)	exon (NM_009718, exon 2 of 2)	1024	NM_009718	11924	Mm.42017	NM_009718	ENSMUSG00000027967	Neurog2	Atoh4|Math4A|bHLHa8|ngn-2|ngn2	neurogenin 2	protein-coding
chr10	119000000	119000000	28.4083	intron (NM_027994, intron 2 of 14)	intron (NM_027994, intron 2 of 14)	18615	NM_027994	71902	Mm.203965	NM_027994	ENSMUSG00000020114	Cand1	2310038O07Rik|6330512O03Rik|AI195005|AI846556|D10Ertd516e|Tp120a|mKIAA0829	cullin associated and neddylation disassociated 1	protein-coding
chr6	126000000	126000000	28.2911	Intergenic	L1MA4A|LINE|L1	-22474	NR_045480	100000000	Mm.399353	NR_045480	ENSMUSG00000107623	Gm10415	-	predicted gene 10415	ncRNA
chr3	84426401	84426880	27.9897	Intergenic	Intergenic	-46719	NR_040752	75309	Mm.159497	NR_040752	ENSMUSG00000104004	4930565D16Rik	-	RIKEN cDNA 4930565D16 gene	ncRNA
chr4	155000000	155000000	27.9716	intron (NM_001291026, intron 1 of 16)	intron (NM_001291026, intron 1 of 16)	32758	NR_151634	103000000		NR_151634		Gm13133	-	predicted gene 13133	ncRNA
chr2	52459121	52459600	27.8942	intron (NM_001037099, intron 9 of 13)	intron (NM_001037099, intron 9 of 13)	-34486	NM_182994	75423	Mm.314378	NM_182994	ENSMUSG00000036093	Arl5a	2410015N24Rik|2810410P22Rik|AA408731|AW610751|Arl5|T25534	ADP-ribosylation factor-like 5A	protein-coding
chr16	15642641	15643040	27.8711	intron (NM_011159, intron 1 of 85)	B1_Mus1|SINE|Alu	4974	NM_011159	19090	Mm.71	NM_011159	ENSMUSG00000022672	Prkdc	AI326420|AU019811|DNA-PKcs|DNAPDcs|DNAPK|DNPK1|DOXNPH|HYRC1|XRCC7|dxnph|p460|scid|slip	protein kinase, DNA activated, catalytic polypeptide	protein-coding
chr5	147000000	147000000	27.7818	Intergenic	PB1D11|SINE|Alu	-47465	NM_001359467	76366	Mm.486234	NM_029581	ENSMUSG00000016510	Mtif3	2810012L14Rik|AI414549	mitochondrial translational initiation factor 3	protein-coding
chr11	102000000	102000000	27.7644	Intergenic	Intergenic	14051	NM_025654	66599	Mm.41449	NM_025654	ENSMUSG00000010362	Rdm1	2410008M22Rik|AW212028|Rad52b	RAD52 motif 1	protein-coding
chr12	49565041	49565200	27.4769	Intergenic	Lx2A|LINE|L1	-84258	NR_045472	69054	Mm.417838	NR_045472	ENSMUSG00000100844	1810007C17Rik	-	RIKEN cDNA 1810007C17 gene	ncRNA
chr6	30814961	30815440	27.4725	intron (NR_149738, intron 15 of 24)	intron (NR_149738, intron 15 of 24)	73901	NR_029900	723930		NR_029900	ENSMUSG00000065501	Mir335	Mirn335|mir-335|mmu-mir-335	microRNA 335	ncRNA
chr4	156000000	156000000	27.4286	TTS (NR_027972)	TTS (NR_027972)	2848	NR_027972	70448	Mm.70636	NM_175157	ENSMUSG00000054514	Atad3aos	2610204G22Rik	ATPase family, AAA domain containing 3A, opposite strand	ncRNA
chr5	23761841	23762080	27.3543	intron (NM_178403, intron 6 of 15)	B3|SINE|B2	17703	NM_001289781	78697	Mm.58660	NM_178403	ENSMUSG00000057541	Pus7	C330017I15Rik	pseudouridylate synthase 7	protein-coding
chr1	44951041	44951360	27.3499	Intergenic	(CTATT)n|Simple_repeat|Simple_repeat	-206251	NR_040602	75066	Mm.416932	NR_040602	ENSMUSG00000101701	4930521E06Rik	-	RIKEN cDNA 4930521E06 gene	ncRNA
chr1	12644641	12644880	26.9175	Intergenic	Intergenic	-22803	NR_045297	329096	Mm.417782	NR_045297	ENSMUSG00000097171	Gm17644	4932411L15	predicted gene, 17644	ncRNA
chr4	31088401	31088880	26.7752	Intergenic	Intergenic	424044	NR_040655	75332	Mm.108636	NR_040655		4930556G01Rik	-	RIKEN cDNA 4930556G01 gene	ncRNA
chr15	97587281	97587680	26.6904	Intergenic	7SLRNA|srpRNA|srpRNA	118342	NM_028003	71919	Mm.12255	NM_028003	ENSMUSG00000022466	Rpap3	2310042P20Rik|D15Ertd682e	RNA polymerase II associated protein 3	protein-coding
chr1	75883681	75883840	26.5957	Intergenic	Intergenic	337298	NM_001357150	20536	Mm.5053	NM_009208	ENSMUSG00000006576	Slc4a3	A930038D23Rik|Ae3	solute carrier family 4 (anion exchanger), member 3	protein-coding
chr4	142000000	142000000	26.575	intron (NM_144531, intron 1 of 13)	intron (NM_144531, intron 1 of 13)	20168	NM_144531	71529	Mm.255986	NM_144531	ENSMUSG00000040606	Kazn	2310007B04Rik|9030409G11Rik|AI256607|AI666764|AW061099|Kaz|Kazrin	kazrin, periplakin interacting protein	protein-coding
chr11	114000000	114000000	26.5403	intron (NM_001362939, intron 1 of 9)	ID_B1|SINE|B4	-12689	NM_013581	16834	Mm.261620	NM_013581	ENSMUSG00000018661	Cog1	6030445I15|Ldlb|mKIAA1381	component of oligomeric golgi complex 1	protein-coding
chr5	115000000	115000000	26.5145	intron (NM_022017, intron 3 of 15)	intron (NM_022017, intron 3 of 15)	21781	NM_022017	63873	Mm.266450	NM_022017	ENSMUSG00000014158	Trpv4	0610033B08Rik|OTRPC4|Trp12|VR-OAC|VRL-2|VROAC	transient receptor potential cation channel, subfamily V, member 4	protein-coding
chr9	103000000	103000000	26.4972	Intergenic	Intergenic	32792	NR_033301	434510	Mm.387937	NM_001034892	ENSMUSG00000093812	Gm5627	EG434510	predicted gene 5627	ncRNA
chr4	90304001	90304400	26.4855	Intergenic	L1_Rod|LINE|L1	57114	NR_033610	619842	Mm.484218	NR_033610	ENSMUSG00000080756	Gm12633	-	zinc finger protein 352 pseudogene	pseudo
chr9	66125921	66126080	26.4004	promoter-TSS (NM_026635)	promoter-TSS (NM_026635)	-611	NM_001359210	68250	Mm.27107	NM_026635	ENSMUSG00000032381	Ciao2a	5730536A07Rik|Fam96a	cytosolic iron-sulfur assembly component 2A	protein-coding
chr15	75603681	75604160	26.323	Intergenic	Intergenic	7290	NM_026730	68453	Mm.46367	NM_026730	ENSMUSG00000022579	Gpihbp1	1110002J19Rik|GPI-HBP1	GPI-anchored HDL-binding protein 1	protein-coding
chr6	36899281	36899680	26.3025	intron (NM_001347104, intron 27 of 32)	L1M2|LINE|L1	-89301	NM_008973	19242	Mm.279690	NM_008973	ENSMUSG00000029838	Ptn	HARP|HB-GAM|HBBM|HBBN|HBGF-8|HBNF|OSF|Osf-1|Osf1	pleiotrophin	protein-coding
chr9	68913761	68913920	26.0582	intron (NM_013646, intron 1 of 10)	intron (NM_013646, intron 1 of 10)	148494	NR_033299	320440	Mm.483129	NM_177159		9530091C08Rik	-	RIKEN cDNA 9530091C08 gene	ncRNA
chr2	25551921	25552320	25.8412	Intergenic	B1_Mus1|SINE|Alu	-5180	NM_001290413	22030	Mm.3399	NM_009422	ENSMUSG00000026942	Traf2	AI325259	TNF receptor-associated factor 2	protein-coding
chr9	78481521	78481840	25.8093	promoter-TSS (NM_010106)	promoter-TSS (NM_010106)	44	NM_010106	13627	Mm.138471	NM_010106	ENSMUSG00000037742	Eef1a1	-	eukaryotic translation elongation factor 1 alpha 1	protein-coding
chrX	127000000	127000000	25.7203	Intergenic	L1_Mus3|LINE|L1	154084	NM_177705	237029	Mm.60998	NM_177705	ENSMUSG00000058670	4932411N23Rik	-	RIKEN cDNA 4932411N23 gene	protein-coding
chr5	89536001	89536240	25.6249	intron (NM_133192, intron 1 of 3)	intron (NM_133192, intron 1 of 3)	8691	NM_133192	104443	Mm.447881	NM_133192	ENSMUSG00000035528	Npffr2	Gpr74|HG31|NPFF2	neuropeptide FF receptor 2	protein-coding
chr4	40434401	40434800	25.6248	Intergenic	PB1|SINE|Alu	-37580	NM_177175	320500	Mm.156365	NM_177175	ENSMUSG00000046593	Tmem215	A930001M12Rik	transmembrane protein 215	protein-coding
chr14	20766961	20767280	25.5996	intron (NM_001039138, intron 5 of 19)	L1MA6|LINE|L1	26968	NM_178597	12325	Mm.235182	NM_178597	ENSMUSG00000021820	Camk2g	Camkg	calcium/calmodulin-dependent protein kinase II gamma	protein-coding
chr6	10186241	10186640	25.5903	Intergenic	(GAATG)n|Simple_repeat|Simple_repeat	787938	NR_033776	57866	Mm.4397	NR_033776		AA545190	-	EST AA545190	ncRNA
chr12	107000000	107000000	25.5118	Intergenic	Intergenic	-314796	NR_015512	71033	Mm.159404	NR_015512	ENSMUSG00000085820	4933406K04Rik	4930426M03Rik|4930485I22Rik|4933427G14Rik	RIKEN cDNA 4933406K04 gene	ncRNA
chrX	103000000	103000000	25.5053	Intergenic	Intergenic	-8466	NM_001358270	75106	Mm.1441	NM_029170		4930519F16Rik	Ppnx	RIKEN cDNA 4930519F16 gene	protein-coding
chr8	86758881	86759040	25.4941	Intergenic	MER58B|DNA|hAT-Charlie	-12954	NM_009172	20437	Mm.324553	NM_009172	ENSMUSG00000036840	Siah1a	AA982064|AI853500|Sinh1a	siah E3 ubiquitin protein ligase 1A	protein-coding
chr14	102000000	102000000	25.2581	Intergenic	L1_Mur3|LINE|L1	489097	NM_001347628	380928	Mm.218981	NM_201529	ENSMUSG00000033060	Lmo7	C78582|FBXO20|Gm914|mKIAA0858	LIM domain only 7	protein-coding
chr13	24611921	24612320	25.0184	intron (NM_001286100, intron 1 of 22)	MLT1C|LTR|ERVL-MaLR	-2486	NM_178658	193385	Mm.217319	NM_029679	ENSMUSG00000036006	Ripor2	Fam65b	RHO family interacting cell polarization regulator 2	protein-coding
chr8	99255601	99256080	24.9945	intron (NM_001039154, intron 3 of 12)	MTE2a|LTR|ERVL-MaLR	160631	NM_007667	12564	Mm.441131	NM_007667	ENSMUSG00000036510	Cdh8	AI851472|cad8	cadherin 8	protein-coding
chr2	71147281	71147680	24.8857	Intergenic	PB1D7|SINE|Alu	29426	NM_028593	73649	Mm.45435	NM_028593	ENSMUSG00000027015	Cybrd1	2210407P13Rik|Dcytb	cytochrome b reductase 1	protein-coding
chr11	87448641	87449040	24.7907	intron (NM_031386, intron 2 of 30)	U3|snRNA|snRNA	21249	NM_001199293	83560	Mm.440758	NM_031386	ENSMUSG00000010342	Tex14	C85585	testis expressed gene 14	protein-coding
chr2	91584481	91584640	24.6268	intron (NM_029437, intron 23 of 42)	B1F1|SINE|Alu	-11521	NR_028553	100000000		NR_028553	ENSMUSG00000077221	Snord67	MBII-166	small nucleolar RNA, C/D box 67	snoRNA
chr12	4417761	4417920	24.6267	intron (NM_010881, intron 1 of 22)	L1MA6|LINE|L1	59342	NM_010881	17977	Mm.301039	NM_010881	ENSMUSG00000020647	Ncoa1	KAT13A|NCoA-1|NRC-1|SRC-1|SRC-a|SRC1|bHLHe74|mNRC-1	nuclear receptor coactivator 1	protein-coding
chr2	60402641	60403040	24.293	Intergenic	ID4_|SINE|ID	-8685	NR_046065	100000000	Mm.261790	NR_046065	ENSMUSG00000087283	Gm13580	-	predicted gene 13580	ncRNA
chr15	78088641	78088960	24.2648	intron (NM_007583, intron 1 of 3)	PB1D11|SINE|Alu	30480	NM_007583	12300	Mm.277338	NM_007583	ENSMUSG00000019146	Cacng2	AW060990|B230105C07Rik|B930041E13Rik|stargazer|stargazin|stg|wag|waggler	calcium channel, voltage-dependent, gamma subunit 2	protein-coding
chr2	105000000	105000000	24.2008	intron (NM_144804, intron 1 of 8)	PB1D9|SINE|Alu	8577	NM_144804	211896	Mm.288805	NM_144804	ENSMUSG00000027173	Depdc7	AV216087	DEP domain containing 7	protein-coding
chr13	119000000	119000000	24.1327	intron (NR_045982, intron 2 of 3)	L2c|LINE|L2	30552	NR_045982	75890	Mm.141235	NR_045982	ENSMUSG00000100727	1700003P14Rik	1700030O10Rik|4930584L06Rik	RIKEN cDNA 1700003P14 gene	ncRNA
chr19	41102081	41102480	24.1076	intron (NM_011904, intron 13 of 20)	PB1D7|SINE|Alu	-25167	NM_153520	226115	Mm.54119	NM_153520	ENSMUSG00000050121	Opalin	Tmem10|Tmp10	oligodendrocytic myelin paranodal and inner loop protein	protein-coding
chr12	17239281	17239680	24.0618	Intergenic	B1F|SINE|Alu	-27109	NM_027959	71853	Mm.222825	NM_027959	ENSMUSG00000020571	Pdia6	1700015E05Rik|AL023058|C77895|CaBP5|P5|Txndc7	protein disulfide isomerase associated 6	protein-coding
chr11	87462321	87462640	24.0207	intron (NM_031386, intron 2 of 30)	U3|snRNA|snRNA	34889	NM_001199293	83560	Mm.440758	NM_031386	ENSMUSG00000010342	Tex14	C85585	testis expressed gene 14	protein-coding
chr5	25600561	25600720	24.0076	Intergenic	Intergenic	70622	NR_027388	73571	Mm.105263	NR_027388	ENSMUSG00000101856	1700096K18Rik	-	RIKEN cDNA 1700096K18 gene	ncRNA
chr14	32854001	32854400	23.9559	Intergenic	PB1|SINE|Alu	-2556	NM_001361602	320736	Mm.187910	NM_178791	ENSMUSG00000050666	Vstm4	E130203B14Rik	V-set and transmembrane domain containing 4	protein-coding
chr13	39423681	39423920	23.9473	Intergenic	Intergenic	-462921	NM_001170431	108652	Mm.255506	NM_134060	ENSMUSG00000021432	Slc35b3	4921526O06Rik|AI428480|CGI-19|PABST2|PAPST2	solute carrier family 35, member B3	protein-coding
chr7	102000000	102000000	23.8823	Intergenic	PB1|SINE|Alu	-8099	NM_009287	20866	Mm.645	NM_009287	ENSMUSG00000030987	Stim1	SIM	stromal interaction molecule 1	protein-coding
chr5	45328641	45328800	23.8389	intron (NR_131933, intron 2 of 5)	L1MA4A|LINE|L1	95680	NR_131933	52401	Mm.33854	NR_131933	ENSMUSG00000029092	D5Ertd615e	4930435H24Rik	DNA segment, Chr 5, ERATO Doi 615, expressed	ncRNA
chr17	38413921	38414400	23.7951	Intergenic	Intergenic	6025	NM_001177587	100000000	Mm.471586	NM_001177587	ENSMUSG00000092322	Esp36	Gm20408	exocrine gland secreted peptide 36	protein-coding
chr7	61151121	61151440	23.7477	Intergenic	L1_Mur1|LINE|L1	464047	NR_045727	319752	Mm.294476	NR_045727		B230209E15Rik	-	RIKEN cDNA B230209E15 gene	ncRNA
chr4	80831841	80832320	23.7043	Intergenic	Lx4A|LINE|L1	-2133	NM_001282015	22178	Mm.30438	NM_031202	ENSMUSG00000005994	Tyrp1	Oca3|TRP-1|TRP1|Tyrp|b|brown|isa	tyrosinase-related protein 1	protein-coding
chr15	71033601	71033920	23.6804	Intergenic	Intergenic	694078	NM_177819	70363	Mm.126450	NM_177819	ENSMUSG00000036800	Fam135b	1700010C24Rik|A830008O07Rik	family with sequence similarity 135, member B	protein-coding
chr6	126000000	126000000	23.6591	intron (NM_001364563, intron 12 of 23)	intron (NM_001364563, intron 12 of 23)	165612	NM_001364563	243634	Mm.333398	NM_153589	ENSMUSG00000038115	Ano2	BC033409|Tmem16b	anoctamin 2	protein-coding
chr10	116000000	116000000	23.6404	Intergenic	Intergenic	-53044	NM_146010	216350	Mm.22270	NM_146010	ENSMUSG00000034127	Tspan8	C76990|E330007O21Rik|Tm4sf3	tetraspanin 8	protein-coding
chr8	112000000	112000000	23.6149	3' UTR (NM_025781, exon 3 of 3)	3' UTR (NM_025781, exon 3 of 3)	11155	NM_025781	66817	Mm.345350	NM_025781	ENSMUSG00000031953	Tmem170	9030409E16Rik|AA403674|D8Bwg1414e|Tmem170a	transmembrane protein 170	protein-coding
chr14	59614241	59614480	23.4281	Intergenic	PB1|SINE|Alu	-10921	NM_145463	219134	Mm.275409	NM_145463	ENSMUSG00000044461	Shisa2	9430059P22Rik|MAd2|Tmem46|mShisa|shisa	shisa family member 2	protein-coding
chr17	51742641	51742800	23.3853	exon (NM_001163632, exon 10 of 11)	exon (NM_001163632, exon 10 of 11)	69334	NM_001163630	20230	Mm.311655	NM_009122	ENSMUSG00000023927	Satb1	2610306G12Rik|AW413156	special AT-rich sequence binding protein 1	protein-coding
chrX_GL456233_random	105761	106000	23.3081	intron (NM_001030293, intron 1 of 1)	intron (NM_001030293, intron 1 of 1)	512	NM_001030293	236576	Mm.297666	NM_001030293	ENSMUSG00000061654	Spry3	Gm1409|Gm391|sprouty3	sprouty RTK signaling antagonist 3	protein-coding
chr17	48976481	48976800	23.2784	intron (NM_027452, intron 1 of 2)	intron (NM_027452, intron 1 of 2)	44058	NM_027452	70530	Mm.133607	NM_027452	ENSMUSG00000040490	Lrfn2	5730420O05Rik|SALM1|mKIAA1246	leucine rich repeat and fibronectin type III domain containing 2	protein-coding
chr14	107000000	107000000	23.2743	Intergenic	(CTATT)n|Simple_repeat|Simple_repeat	-588880	NR_045938	73631	Mm.48862	NR_045938	ENSMUSG00000099794	1700128A07Rik	-	RIKEN cDNA 1700128A07 gene	ncRNA
chr6	9350001	9350160	23.2041	Intergenic	MLT2B1|LTR|ERVL	400061	NM_008751	18231	Mm.46954	NM_008751	ENSMUSG00000046178	Nxph1	C130005L03Rik	neurexophilin 1	protein-coding
chr2	103000000	103000000	23.0079	Intergenic	Intergenic	-28895	NM_001177787	12505	Mm.423621	NM_009851	ENSMUSG00000005087	Cd44	AU023126|AW121933|AW146109|HERMES|Ly-24|Pgp-1	CD44 antigen	protein-coding
chrX	151000000	151000000	22.9967	Intergenic	Intergenic	-43297	NM_001164578	69499	Mm.8142	NM_175146	ENSMUSG00000025264	Tsr2	2310007F12Rik	TSR2 20S rRNA accumulation	protein-coding
chr5	5691841	5692000	22.9731	intron (NM_028734, intron 1 of 5)	intron (NM_028734, intron 1 of 5)	2169	NM_001103157	74051	Mm.274956	NM_028734	ENSMUSG00000015653	Steap2	4921538B17Rik|AI930049|AW045895|IPCA-1|IPCA1|PCANAP1|STAMP1|STMP	six transmembrane epithelial antigen of prostate 2	protein-coding
chr7	143000000	143000000	22.9602	intron (NM_008434, intron 15 of 15)	L1M4|LINE|L1	-37790	NR_045842	71153	Mm.398340	NR_045842	ENSMUSG00000101360	4933417O13Rik	-	RIKEN cDNA 4933417O13 gene	ncRNA
chr15	59955921	59956320	22.7488	Intergenic	MamRep1527|LTR|LTR	60498	NM_027668	71088	Mm.425950	NM_027668	ENSMUSG00000071749	4933412E24Rik	-	RIKEN cDNA 4933412E24 gene	protein-coding
chr5	142000000	142000000	22.6782	Intergenic	7SLRNA|srpRNA|srpRNA	-31857	NM_199068	17425	Mm.24214	NM_010812	ENSMUSG00000056493	Foxk1	A630048H08Rik|AI463295|Gm10868|Mnf	forkhead box K1	protein-coding
chr18	33936321	33936560	22.6444	intron (NM_013512, intron 2 of 23)	B1F|SINE|Alu	70766	NM_013512	13824	Mm.3465	NM_013512	ENSMUSG00000024376	Epb41l4a	Epb4.1l4|Epb4.1l4a|NBL4	erythrocyte membrane protein band 4.1 like 4a	protein-coding
chr11	101000000	101000000	22.6187	intron (NM_008061, intron 1 of 4)	B4|SINE|B4	1684	NM_008061	14377	Mm.18064	NM_008061	ENSMUSG00000078650	G6pc	AW107337|G6Pase|G6pt|Glc-6-Pase	glucose-6-phosphatase, catalytic	protein-coding
chr13	78726081	78726240	22.5909	Intergenic	L1_Mur1|LINE|L1	-527287	NM_010151	13865	Mm.439653	NM_010151	ENSMUSG00000069171	Nr2f1	COUP-TF1|COUP-TFI|COUPTFA|EAR-3|EAR3|Erbal3|SVP44|Tcfcoup1	nuclear receptor subfamily 2, group F, member 1	protein-coding
chr3	85899681	85899920	22.529	Intergenic	Intergenic	-12282	NM_177130	320302	Mm.482978	NM_177130	ENSMUSG00000031286	Glt28d2	4732486J07Rik|Glt28d1l	glycosyltransferase 28 domain containing 2	protein-coding
chr13	40989681	40990000	22.4239	intron (NR_155347, intron 1 of 4)	intron (NR_155347, intron 1 of 4)	-11170	NM_026550	68083	Mm.24789	NM_026550	ENSMUSG00000038683	Pak1ip1	5830431I15Rik|5930415H02Rik|AA419825|AI314040|AW556169|Gdpd1|PIP1	PAK1 interacting protein 1	protein-coding
chr9	16996961	16997200	22.3463	Intergenic	L1_Rod|LINE|L1	-495026	NM_001080814	270120	Mm.195010	NM_001080814	ENSMUSG00000074505	Fat3	9430076A06Rik|D430038H04Rik|Gm1132|Gm510|MFAT3F	FAT atypical cadherin 3	protein-coding
chr19	17420481	17420880	22.3166	Intergenic	MLT1E2|LTR|ERVL-MaLR	26637	NM_019437	54391	Mm.7013	NM_019437	ENSMUSG00000024712	Rfk	0610038L10Rik|AF031381|KOI-4	riboflavin kinase	protein-coding
chr11	102000000	102000000	22.2214	Intergenic	Intergenic	17731	NM_025654	66599	Mm.41449	NM_025654	ENSMUSG00000010362	Rdm1	2410008M22Rik|AW212028|Rad52b	RAD52 motif 1	protein-coding
chr18	81933441	81933600	22.14	Intergenic	Intergenic	58560	NR_039589	101000000		NR_039589	ENSMUSG00000093036	Mir5127	mmu-mir-5127|mu-mir-5127	microRNA 5127	ncRNA
chr4	37084881	37085360	22.1266	Intergenic	Lx9|LINE|L1	132154	NR_151511	100000000	Mm.126874	NR_151511		Gm12371	-	predicted gene 12371	ncRNA
chr1	145000000	145000000	22.0567	Intergenic	Lx3A|LINE|L1	-94013	NM_001290269	624910	Mm.389199	NM_001290269	ENSMUSG00000098509	Rgs21	EG624910	regulator of G-protein signalling 21	protein-coding
chr14	104000000	104000000	22.0232	Intergenic	(CGGAA)n|Simple_repeat|Simple_repeat	130999	NM_011143	18996	Mm.246550	NM_011143	ENSMUSG00000048349	Pou4f1	Brn-3|Brn-3.0|Brn3|Brn3.0|Brn3a|E130119J07Rik	POU domain, class 4, transcription factor 1	protein-coding
chr6	137000000	137000000	22.003	Intergenic	L1M2|LINE|L1	-20137	NM_008597	17313	Mm.243085	NM_008597	ENSMUSG00000030218	Mgp	Mglap	matrix Gla protein	protein-coding
chr4	38111201	38111600	21.9991	Intergenic	L1_Mus4|LINE|L1	744083	NR_151606	103000000	Mm.136083	NR_151606	ENSMUSG00000085632	Gm12381	-	predicted gene 12381	ncRNA
chr7	78932641	78932800	21.9593	Intergenic	Intergenic	18485	NM_001113527	57444	Mm.322843	NM_020583	ENSMUSG00000039236	Isg20	1600023I01Rik|2010107M23Rik|20kDa|DnaQL|HEM45	interferon-stimulated protein	protein-coding
chr15	93826961	93827120	21.9346	Intergenic	Intergenic	100071	NR_045737	77248	Mm.410768	NR_045737	ENSMUSG00000116360	9430014N10Rik	-	RIKEN cDNA 9430014N10 gene	ncRNA
chr16	96938001	96938400	21.9165	intron (NM_031174, intron 3 of 32)	B1F|SINE|Alu	232535	NM_031174	13508	Mm.102437	NM_031174	ENSMUSG00000050272	Dscam	4932410A21Rik	DS cell adhesion molecule	protein-coding
chrX	99205441	99205600	21.7089	Intergenic	Intergenic	69459	NM_010110	13641	Mm.3374	NM_010110	ENSMUSG00000031217	Efnb1	Cek5-L|EFL-3|Elk-L|Epl2|Eplg2|LERK-2|Lerk2|Stra1	ephrin B1	protein-coding
chr17	63377281	63377440	21.4887	intron (NM_015794, intron 5 of 8)	Lx9|LINE|L1	-64387	NR_130176	414079	Mm.444282	NR_130176	ENSMUSG00000090565	4930405O22Rik	-	RIKEN cDNA 4930405O22 gene	ncRNA
chr3	73343041	73343200	21.4865	intron (NR_040557, intron 2 of 4)	intron (NR_040557, intron 2 of 4)	138531	NR_040547	74693	Mm.292227	NR_040547	ENSMUSG00000102362	4930509J09Rik	-	RIKEN cDNA 4930509J09 gene	ncRNA
chr4	137000000	137000000	21.486	intron (NM_010142, intron 2 of 15)	intron (NM_010142, intron 2 of 15)	62692	NM_001290753	13844	Mm.250981	NM_010142	ENSMUSG00000028664	Ephb2	Cek5|Drt|ETECK|Erk|Hek5|Nuk|Prkm5|Qek5|Sek3|Tyro5	Eph receptor B2	protein-coding
chr9	20125681	20125840	21.4514	Intergenic	L1_Rod|LINE|L1	-3360	NM_146557	258550	Mm.334988	NM_146557	ENSMUSG00000058491	Olfr869	MOR145-6	olfactory receptor 869	protein-coding
chr9	97324401	97324800	21.4358	Intergenic	RMER17C-int|LTR|ERVK	45358	NM_030219	78911	Mm.108347	NM_030219	ENSMUSG00000032451	Trim42	4930486B16Rik	tripartite motif-containing 42	protein-coding
chr7	141000000	141000000	21.3746	intron (NM_001282073, intron 11 of 11)	intron (NM_001282073, intron 11 of 11)	6102	NM_007878	13491	Mm.41075	NM_007878	ENSMUSG00000025496	Drd4	AW125663|D4R|Drd-4	dopamine receptor D4	protein-coding
chr16	35456721	35457120	21.2932	intron (NM_028295, intron 3 of 16)	PB1|SINE|Alu	33953	NM_028295	72599	Mm.71015	NM_028295	ENSMUSG00000022844	Pdia5	2700053F16Rik|AU015525|Pdir	protein disulfide isomerase associated 5	protein-coding
chr16	42724401	42724560	21.201	Intergenic	Intergenic	151107	NR_040521	75722	Mm.243747	NR_040521	ENSMUSG00000075070	4932412D23Rik	Gm10809	RIKEN cDNA 4932412D23 gene	ncRNA
chr12	103000000	103000000	21.1616	Intergenic	Intergenic	41650	NM_013747	27277	Mm.273370	NM_013747	ENSMUSG00000021192	Golga5	Ret-II	golgi autoantigen, golgin subfamily a, 5	protein-coding
chr4	131000000	131000000	21.0433	Intergenic	LTR41|LTR|ERVL	406878	NM_001083119	19273	Mm.4860	NM_011214	ENSMUSG00000028909	Ptpru	Ftp-1|PCP-2|PTP|PTP-lambda|PTPlambda|Pcp2|Ptpf|Ptprl|R-PTP-U|R-PTP-psi|RPTPlambda	protein tyrosine phosphatase, receptor type, U	protein-coding
chr4	93744241	93744400	20.9005	Intergenic	L1_Mus3|LINE|L1	-408809	NM_026954	69136	Mm.171558	NM_026954	ENSMUSG00000054000	Tusc1	2200001D17Rik|TSG-9	tumor suppressor candidate 1	protein-coding
chr8	11636561	11636880	20.8276	promoter-TSS (NM_001167967)	promoter-TSS (NM_001167967)	-963	NM_001281974	102334	Mm.12459	NM_133971	ENSMUSG00000031508	Ankrd10	4833425P12Rik|AW549277	ankyrin repeat domain 10	protein-coding
chr12	36135921	36136320	20.8086	intron (NM_025840, intron 1 of 11)	B1F|SINE|Alu	20705	NM_025840	66912	Mm.288669	NM_025840	ENSMUSG00000020547	Bzw2	1110001I24Rik|Bdm2|HSPC028	basic leucine zipper and W2 domains 2	protein-coding
chr5	115000000	115000000	20.6946	Intergenic	U4|snRNA|snRNA	-5116	NM_133760	75387	Mm.332616	NM_133760	ENSMUSG00000029524	Sirt4	4930596O17Rik	sirtuin 4	protein-coding
chr2	43540001	43540160	20.6678	Intergenic	Lx8|LINE|L1	-15245	NM_001289593	70789	Mm.105278	NM_027552	ENSMUSG00000026866	Kynu	4432411A05Rik	kynureninase	protein-coding
chr9	68588881	68589360	20.6541	Intergenic	Intergenic	-64666	NM_013646	19883	Mm.378450	NM_013646	ENSMUSG00000032238	Rora	9530021D13Rik|Nr1f1|ROR1|ROR2|ROR3|nmf267|sg|staggerer|tmgc26	RAR-related orphan receptor alpha	protein-coding
chr15	63324881	63325360	20.6184	Intergenic	ERVL-B4-int|LTR|ERVL	154488	NR_045279	432958	Mm.255105	NR_045279	ENSMUSG00000115520	Gm20740	-	predicted gene, 20740	ncRNA
chr14	92339281	92339440	20.6078	Intergenic	L1VL4|LINE|L1	1551309	NM_001271799	211712	Mm.37126	NM_001081377	ENSMUSG00000055421	Pcdh9	-	protocadherin 9	protein-coding
chr13	114000000	114000000	20.6028	intron (NM_172595, intron 1 of 4)	intron (NM_172595, intron 1 of 4)	123492	NM_172595	218639	Mm.79837	NM_172595	ENSMUSG00000042348	Arl15	A430036I03|Arfrp2|C230032K13Rik	ADP-ribosylation factor-like 15	protein-coding
chr10	8959681	8959840	20.5849	Intergenic	ID_B1|SINE|B4	-73690	NM_175155	70097	Mm.338275	NM_175155	ENSMUSG00000015305	Sash1	1100001C18Rik|2500002E12Rik|A330076K04Rik|mKIAA0790	SAM and SH3 domain containing 1	protein-coding
chr10	40867841	40868320	20.582	intron (NM_027879, intron 1 of 14)	intron (NM_027879, intron 1 of 14)	15063	NM_027879	71713	Mm.46063	NM_027879	ENSMUSG00000038446	Cdc40	1200003H23Rik|EHB3|PRP17	cell division cycle 40	protein-coding
chr14	52304001	52304160	20.5767	intron (NM_019721, intron 1 of 10)	intron (NM_019721, intron 1 of 10)	1044	NM_019721	56335	Mm.271759	NM_019721	ENSMUSG00000022160	Mettl3	2310024F18Rik|M6A|Spo8	methyltransferase like 3	protein-coding
chr2	144000000	144000000	20.5214	intron (NR_040625, intron 2 of 2)	intron (NR_040625, intron 2 of 2)	15666	NR_040625	378775	Mm.441313	NR_040625	ENSMUSG00000087115	Pcsk2os2	9430032N09Rik|Gm12360	proprotein convertase subtilisin/kexin type 2, opposite strand 2	ncRNA
chr2	33684161	33684560	20.4025	Intergenic	PB1|SINE|Alu	43167	NR_046275	101000000	Mm.72070	NM_177842		C130021I20Rik	-	Riken cDNA C130021I20 gene	ncRNA
chr8	45505761	45506000	20.3909	Intergenic	Intergenic	-1908	NM_001205219	234214	Mm.211096	NM_172752	ENSMUSG00000031626	Sorbs2	2010203O03Rik|9430041O17Rik|A530071H08|Argbp2|mKIAA0777|nArgBP2	sorbin and SH3 domain containing 2	protein-coding
chr13	54276241	54276640	20.3857	Intergenic	B1F|SINE|Alu	-26116	NM_001362218	12890	Mm.268902	NM_009946	ENSMUSG00000025867	Cplx2	921-L|AI413745|AW492120|Gm34843	complexin 2	protein-coding
chr7	109000000	109000000	20.3754	intron (NM_001355145, intron 10 of 10)	intron (NM_001355145, intron 10 of 10)	-115113	NM_001302205	109594	Mm.360145	NM_057173	ENSMUSG00000036111	Lmo1	Rbtn-1|Rbtn1|Ttg1	LIM domain only 1	protein-coding
chr15	59575281	59575440	20.1961	intron (NM_026746, intron 4 of 6)	B3|SINE|B2	-73294	NM_144549	211770	Mm.40298	NM_144549	ENSMUSG00000032501	Trib1	A530090O15Rik|TRB-1|Trb1	tribbles pseudokinase 1	protein-coding
chr7	66238241	66238560	20.1903	Intergenic	Lx5|LINE|L1	128908	NM_001081163	269941	Mm.333916	NM_001081163	ENSMUSG00000032640	Chsy1	-	chondroitin sulfate synthase 1	protein-coding
chr15	92839921	92840080	20.1391	Intergenic	UCON1|Unknown|Unknown	242891	NM_001164594	239618	Mm.309826	NM_001164593	ENSMUSG00000036218	Pdzrn4	1110017D07Rik|LNX4|SAMCAP3L|mKIAA3027	PDZ domain containing RING finger 4	protein-coding
chr7	46798481	46798880	20.133	intron (NM_001360076, intron 2 of 15)	PB1D10|SINE|Alu	2009	NM_001360075	14884	Mm.22700	NM_008186	ENSMUSG00000006599	Gtf2h1	62kDa|AW743425|AW822074|BTF2 p62|C77871|p62	general transcription factor II H, polypeptide 1	protein-coding
chr18	45056081	45056320	20.067	Intergenic	L1_Mus1|LINE|L1	-212659	NM_001312905	140492	Mm.411614	NM_080465	ENSMUSG00000054477	Kcnn2	KCa2.2|SK2|SKCA2|bc|fri	potassium intermediate/small conductance calcium-activated channel, subfamily N, member 2	protein-coding
chr15	68470561	68470800	20.0602	Intergenic	Intergenic	-129391	NR_029718	387228		NR_029718	ENSMUSG00000065437	Mir30d	Mirn30d|mir-30d|mmu-mir-30d	microRNA 30d	ncRNA
chr4	117000000	117000000	20.0411	Intergenic	Intergenic	-7616	NM_134471	73804	Mm.247651	NM_134471	ENSMUSG00000028678	Kif2c	4930402F02Rik|ESTM5|Knsl6|MCAK|X83316	kinesin family member 2C	protein-coding
chr5	131000000	131000000	20.0354	intron (NM_181045, intron 3 of 6)	MTE2a|LTR|ERVL-MaLR	105168	NM_021371	140904	Mm.40875	NM_021371	ENSMUSG00000060371	Caln1	9630012C17Rik|Cabp8|MNCb-0849	calneuron 1	protein-coding
chr2	167000000	167000000	20.0293	intron (NM_008420, intron 1 of 1)	intron (NM_008420, intron 1 of 1)	20178	NM_008420	16500	Mm.205341	NM_008420	ENSMUSG00000050556	Kcnb1	Kcr1-1|Kv2.1|Shab	potassium voltage gated channel, Shab-related subfamily, member 1	protein-coding
chr1	12175201	12175360	19.9948	Intergenic	Intergenic	-250706	NR_105759	102000000		NR_105759	ENSMUSG00000098555	Mir6341	Gm27262|mmu-mir-6341	microRNA 6341	ncRNA
chr3	11020241	11020400	19.974	Intergenic	Intergenic	-580190	NM_029068	74718	Mm.440548	NM_029068	ENSMUSG00000027534	Snx16	4930522N22Rik|AI117577|AI747675	sorting nexin 16	protein-coding
chr7	13292561	13292960	19.8678	intron (NM_001083188, intron 11 of 28)	B1_Mur3|SINE|Alu	13495	NM_001083188	16881	Mm.288179	NM_010715	ENSMUSG00000056394	Lig1	AL033288|LigI	ligase I, DNA, ATP-dependent	protein-coding
chr2	165000000	165000000	19.8416	intron (NM_054055, intron 1 of 12)	L1M2|LINE|L1	8677	NM_054055	114644	Mm.250738	NM_054055	ENSMUSG00000018459	Slc13a3	NaDC-3|NaDC3|SDCT2	solute carrier family 13 (sodium-dependent dicarboxylate transporter), member 3	protein-coding
chr3	53576801	53577200	19.8331	intron (NM_172862, intron 4 of 23)	MTD|LTR|ERVL-MaLR	80355	NM_172862	242022	Mm.38378	NM_172862	ENSMUSG00000037016	Frem2	6030440P17Rik|8430406N05Rik|Gm409|b2b1562Clo|my|ne|nv1	Fras1 related extracellular matrix protein 2	protein-coding
chr3	153000000	153000000	19.824	Intergenic	(CATTC)n|Simple_repeat|Simple_repeat	28308	NR_108044	75001		NR_108044		4930482G09Rik	-	RIKEN cDNA 4930482G09 gene	ncRNA
chr2	43969681	43969840	19.6658	intron (NM_001364029, intron 5 of 12)	intron (NM_001364029, intron 5 of 12)	95564	NR_040622	320872	Mm.445023	NR_040622	ENSMUSG00000085089	Arhgap15os	A430092G05Rik	Rho GTPase activating protein 15, opposite strand	ncRNA
chr5	44480161	44480320	19.552	exon (NM_010698, exon 6 of 8)	exon (NM_010698, exon 6 of 8)	-253634	NM_173764	231225	Mm.30688	NM_173764	ENSMUSG00000046985	Tapt1	4932414K18Rik	transmembrane anterior posterior transformation 1	protein-coding
chr5	117000000	117000000	19.5435	Intergenic	Intergenic	220433	NM_178622	71954	Mm.34456	NM_178622	ENSMUSG00000066900	Suds3	2400003N08Rik|2410008L21Rik|AU067672|mSds3	suppressor of defective silencing 3 homolog (S. cerevisiae)	protein-coding
chr17	85732881	85733120	19.5029	Intergenic	B4|SINE|B4	-44746	NM_011380	20472	Mm.5039	NM_011380	ENSMUSG00000024134	Six2	-	sine oculis-related homeobox 2	protein-coding
chr9	51911201	51911600	19.4304	Intergenic	L1MB4|LINE|L1	-3029	NR_040731	74072	Mm.84915	NR_040731	ENSMUSG00000111836	4933407I05Rik	-	RIKEN cDNA 4933407I05 gene	ncRNA
chr10	62361841	62362240	19.2851	intron (NM_010438, intron 2 of 21)	B1F|SINE|Alu	17868	NM_010438	15275	Mm.196605	NM_010438	ENSMUSG00000037012	Hk1	BB404130|Hk-1|Hk1-s|dea|mHk1-s	hexokinase 1	protein-coding
chr11	69758321	69758720	19.1491	5' UTR (NM_001291068, exon 1 of 29)	5' UTR (NM_001291068, exon 1 of 29)	113	NM_001291068	20020	Mm.16533	NM_009089	ENSMUSG00000005198	Polr2a	220kDa|Rpb1|Rpo2-1	polymerase (RNA) II (DNA directed) polypeptide A	protein-coding
chr10	41954961	41955120	19.1348	intron (NM_001034858, intron 10 of 17)	B1F|SINE|Alu	63342	NM_001034858	213402	Mm.211320	NM_001034858	ENSMUSG00000071324	Armc2	2610018I05Rik	armadillo repeat containing 2	protein-coding
chr7	111000000	111000000	19.1208	Intergenic	Lx9|LINE|L1	-23059	NM_194464	17540	Mm.250023	NM_010826	ENSMUSG00000005611	Mrvi1	BB115629|Irag|Ris1	MRV integration site 1	protein-coding
chr5	129000000	129000000	19.1144	Intergenic	RLTR11A|LTR|ERVK	60094	NM_175284	93897	Mm.197628	NM_175284	ENSMUSG00000081683	Fzd10	Fz-10	frizzled class receptor 10	protein-coding
chr3	101000000	101000000	19.1135	Intergenic	PB1|SINE|Alu	-30925	NM_207205	78908	Mm.257997	NM_207205	ENSMUSG00000042035	Igsf3	1700016K10Rik|2810035F16Rik|4833439O17Rik|mKIAA0466	immunoglobulin superfamily, member 3	protein-coding
chr2	60062001	60062160	19.013	intron (NM_001001182, intron 2 of 35)	intron (NM_001001182, intron 2 of 35)	36655	NM_001370942	667103	Mm.491257	NM_001370942		Gm13570	-	predicted gene 13570	protein-coding
chr19	26021121	26021520	18.9964	Intergenic	Intergenic	348909	NM_145831	226049	Mm.275572	NM_145831	ENSMUSG00000048138	Dmrt2	Terra	doublesex and mab-3 related transcription factor 2	protein-coding
chr12	38170721	38171120	18.9857	intron (NM_178681, intron 13 of 24)	intron (NM_178681, intron 13 of 24)	290403	NM_001361686	217480	Mm.126525	NM_178681	ENSMUSG00000036095	Dgkb	6430574F24|90kda|C630029D13Rik|DAGK2|DGK|DGK-beta|mKIAA0718	diacylglycerol kinase, beta	protein-coding
chr15	84275281	84275440	18.9742	intron (NM_133167, intron 3 of 12)	(TTCCC)n|Simple_repeat|Simple_repeat	43317	NM_133167	170736	Mm.323892	NM_133167	ENSMUSG00000022438	Parvb	AI595373|AW742462|D15Gsk1|affixin	parvin, beta	protein-coding
chr13	113000000	113000000	18.9517	intron (NM_178746, intron 12 of 14)	intron (NM_178746, intron 12 of 14)	62594	NM_178746	268706	Mm.40834	NM_175376	ENSMUSG00000047789	Slc38a9	4833412L08Rik|6720411P22Rik|9130023D20Rik|9430067K09Rik|A730092C09	solute carrier family 38, member 9	protein-coding
chr11	111000000	111000000	18.9478	Intergenic	B4|SINE|B4	49540	NM_001356346	26399	Mm.14487	NM_011943	ENSMUSG00000020623	Map2k6	MAPKK 6|MAPKK6|MEK6|MKK6|Prkmk6|SAPKK3	mitogen-activated protein kinase kinase 6	protein-coding
chr17	33342401	33342800	18.9326	intron (NM_207541, intron 1 of 3)	L1Md_F2|LINE|L1	16278	NM_207541	224694	Mm.170029	NM_207541	ENSMUSG00000003929	Zfp81	AA409460|AA409461|C330034P10Rik|D330034E10Rik|Hszfp36|KRAB13|Zfp78	zinc finger protein 81	protein-coding
chr6	109000000	109000000	18.8016	intron (NM_138677, intron 1 of 11)	intron (NM_138677, intron 1 of 11)	6519	NM_138677	192193	Mm.21596	NM_138677	ENSMUSG00000030104	Edem1	A130059K23Rik|EDEM|mKIAA0212	ER degradation enhancer, mannosidase alpha-like 1	protein-coding
chr1	160000000	160000000	18.795	intron (NM_022312, intron 1 of 22)	intron (NM_022312, intron 1 of 22)	20431	NM_022312	21960	Mm.44701	NM_022312	ENSMUSG00000015829	Tnr	J1-tenascin|TN-R|janusin|restrictin	tenascin R	protein-coding
chr17	47914721	47915120	18.7873	intron (NM_028767, intron 1 of 16)	intron (NM_028767, intron 1 of 16)	9712	NM_001110824	74123	Mm.240062	NM_028767	ENSMUSG00000023991	Foxp4	1200010K03Rik|2310007G05Rik|mFKHLA	forkhead box P4	protein-coding
chr1	74734401	74734640	18.6922	intron (NM_024264, intron 2 of 8)	intron (NM_024264, intron 2 of 8)	14435	NM_153744	241113	Mm.166501	NM_153744	ENSMUSG00000006542	Prkag3	AMPKg3L|AMPKg3S|Amkg3|Ampkg3	protein kinase, AMP-activated, gamma 3 non-catalytic subunit	protein-coding
chr8	65061921	65062320	18.6877	Intergenic	Intergenic	-24784	NM_001297554	100000000	Mm.58847	NM_001297554	ENSMUSG00000079042	Apela	Ela|Elabela|Ende|Gm10664	apelin receptor early endogenous ligand	protein-coding
chr6	125000000	125000000	18.6463	Intergenic	B1F1|SINE|Alu	-2820	NM_011324	20276	Mm.144114	NM_011324	ENSMUSG00000030340	Scnn1a	ENaC|SCNEA|Scnn1|mENaC	sodium channel, nonvoltage-gated 1 alpha	protein-coding
chr1	105000000	105000000	18.6205	intron (NM_011800, intron 1 of 11)	B4A|SINE|B4	139840	NM_011800	23836	Mm.103640	NM_011800	ENSMUSG00000050840	Cdh20	Cdh7	cadherin 20	protein-coding
chr19	55262001	55262160	18.5113	intron (NM_027976, intron 1 of 21)	intron (NM_027976, intron 1 of 21)	8711	NM_027976	433256	Mm.292056	NM_027976	ENSMUSG00000024981	Acsl5	1700030F05Rik|ACS2|ACS5|Facl5	acyl-CoA synthetase long-chain family member 5	protein-coding
chr1	40234001	40234160	18.5008	intron (NM_008362, intron 1 of 10)	MLT1A0|LTR|ERVL-MaLR	9000	NM_008362	16177	Mm.896	NM_008362	ENSMUSG00000026072	Il1r1	CD121a|CD121b|IL-1R1|IL-iR|Il1r-1	interleukin 1 receptor, type I	protein-coding
chr9	61468401	61468800	18.4947	Intergenic	Intergenic	96234	NM_001083928	21887	Mm.24255	NM_009389	ENSMUSG00000032280	Tle3	2610103N05Rik|ESG|Grg3a|Grg3b|mKIAA1547	transducin-like enhancer of split 3	protein-coding
chr8	120000000	120000000	18.4772	Intergenic	Intergenic	-107570	NR_110496	434353	Mm.411793	NR_110496	ENSMUSG00000097960	A330074K22Rik	-	RIKEN cDNA A330074K22 gene	ncRNA
chrX	143000000	143000000	18.4471	Intergenic	Intergenic	-124547	NM_001358725	209497	Mm.249648	NM_177592	ENSMUSG00000047045	Tmem164	AI316850|AI852450|AW547186|F730011B02	transmembrane protein 164	protein-coding
chr1	181000000	181000000	18.4124	intron (NM_001160212, intron 1 of 4)	ID4_|SINE|ID	48932	NM_001160211	72978	Mm.338083	NM_028408	ENSMUSG00000026514	Cnih3	2900075G08Rik|CNIH-3	cornichon family AMPA receptor auxiliary protein 3	protein-coding
chr12	111000000	111000000	18.3411	Intergenic	B1F|SINE|Alu	-26490	NM_011632	22031	Mm.27431	NM_011632	ENSMUSG00000021277	Traf3	AI528849|CAP-1|CD40bp|CRAF1|LAP1|T-BAM|TRAFAMN|amn	TNF receptor-associated factor 3	protein-coding
chr12	54729521	54730000	18.307	Intergenic	U1|snRNA|snRNA	-33866	NM_001331162	66266	Mm.156440	NM_025456	ENSMUSG00000054302	Eapp	1810011O16Rik	E2F-associated phosphoprotein	protein-coding
chr18	88319761	88319920	18.2709	Intergenic	Lx9|LINE|L1	574367	NM_018821	54607	Mm.91920	NM_018821	ENSMUSG00000056153	Socs6	1500012M23Rik|5830401B18Rik|AI447482|Cis4|Cish4|HSPC060|SOCS-4|SOCS-6|SSI4|STAI4|STATI4|Socs4	suppressor of cytokine signaling 6	protein-coding
chr13	61476481	61476800	18.266	Intergenic	L1_Mur2|LINE|L1	65199	NM_022326	64139	Mm.279933	NM_022326	ENSMUSG00000074871	Ctsm	1600027J17Rik|AI324100|Catm	cathepsin M	protein-coding
chr6	127000000	127000000	18.265	Intergenic	Intergenic	-42480	NM_001346513	101187	Mm.110818	NM_181402	ENSMUSG00000037997	Parp11	5330431N24Rik|AI851877|ARTD11|HIN1L|PARP-11	poly (ADP-ribose) polymerase family, member 11	protein-coding
chr11	78197841	78198000	18.1611	intron (NM_001368876, intron 1 of 3)	PB1D9|SINE|Alu	3218	NM_001368876	216974	Mm.50974	NM_001045516	ENSMUSG00000044122	Proca1	4933404M19Rik	protein interacting with cyclin A1	protein-coding
chr9	45141041	45141200	18.1454	intron (NM_001013390, intron 1 of 4)	intron (NM_001013390, intron 1 of 4)	2496	NM_001013390	399548	Mm.335112	NM_001013390	ENSMUSG00000046480	Scn4b	Gm1471	sodium channel, type IV, beta	protein-coding
chr5	115000000	115000000	18.1086	Intergenic	Intergenic	-30571	NM_001004180	433940	Mm.194212	NM_001004180	ENSMUSG00000041930	Fam222a	-	family with sequence similarity 222, member A	protein-coding
chr6	148000000	148000000	18.1071	intron (NM_001347518, intron 10 of 18)	GA-rich|Low_complexity|Low_complexity	-69866	NM_001286560	67456	Mm.59812	NM_026168	ENSMUSG00000030304	Ergic2	1200009B18Rik|4930572C01Rik|AA408438|Ptx1	ERGIC and golgi 2	protein-coding
chr10	74855601	74856000	18.0918	Intergenic	Intergenic	-111377	NM_010311	14687	Mm.32595	NM_010311	ENSMUSG00000040009	Gnaz	AI847979|Gz	guanine nucleotide binding protein, alpha z subunit	protein-coding
chr3	139000000	139000000	18.0788	intron (NM_001356388, intron 2 of 13)	intron (NM_001356388, intron 2 of 13)	44201	NM_001040690	229877	Mm.28893	NM_145544	ENSMUSG00000028149	Rap1gds1	BC011279|GDS1	RAP1, GTP-GDP dissociation stimulator 1	protein-coding
chr14	86389361	86389600	18.0033	Intergenic	Intergenic	143510	NR_040457	75155	Mm.399239	NR_040457	ENSMUSG00000115271	4930529K09Rik	4930507G21Rik	RIKEN cDNA 4930529K09 gene	ncRNA
chr3	34944961	34945120	17.9949	Intergenic	(TTCCC)n|Simple_repeat|Simple_repeat	-22389	NR_105799	102000000		NR_105799	ENSMUSG00000098862	Mir6378	Gm27706|mmu-mir-6378	microRNA 6378	ncRNA
chr17	53688241	53688400	17.9926	intron (NM_028232, intron 1 of 8)	intron (NM_028232, intron 1 of 8)	995	NM_028232	72415	Mm.153202	NM_028232	ENSMUSG00000023940	Sgo1	3300001M08Rik|C81037|Sgol1	shugoshin 1	protein-coding
chr9	64045201	64045360	17.9452	Intergenic	Intergenic	-3815	NR_040726	73397	Mm.48745	NR_040726	ENSMUSG00000093616	1700055C04Rik	-	RIKEN cDNA 1700055C04 gene	ncRNA
chr15	38570081	38570400	17.9392	intron (NR_045757, intron 2 of 2)	B1F|SINE|Alu	24694	NR_045757	69679	Mm.416890	NR_045757	ENSMUSG00000102106	2310043O21Rik	-	RIKEN cDNA 2310043O21 gene	ncRNA
chr16	21548241	21548400	17.9332	intron (NM_001081366, intron 35 of 46)	(TCTCCC)n|Simple_repeat|Simple_repeat	125202	NM_001081366	209018	Mm.235683	NM_145948	ENSMUSG00000033653	Vps8	AI315068|AU040738|mKIAA0804	VPS8 CORVET complex subunit	protein-coding
chr12	101000000	101000000	17.9321	intron (NM_026681, intron 10 of 29)	intron (NM_026681, intron 10 of 29)	-54362	NM_175493	238377	Mm.32160	NM_175493	ENSMUSG00000047415	Gpr68	BB131428|Ogr1	G protein-coupled receptor 68	protein-coding
chr8	65370081	65370240	17.846	Intergenic	MLT1A|LTR|ERVL-MaLR	-240597	NM_001352886	407795	Mm.387876	NM_001352886	ENSMUSG00000074300	Smim31	-	small integral membrane protein 31	protein-coding
chr4	48581201	48581440	17.7402	Intergenic	Intergenic	-3854	NM_021436	230157	Mm.422686	NM_021436	ENSMUSG00000028347	Tmeff1	A830033E11|M7365|TR-1|Tr1	transmembrane protein with EGF-like and two follistatin-like domains 1	protein-coding
chr4	125000000	125000000	17.6742	Intergenic	Intergenic	14874	NM_011141	18991	Mm.297371	NM_011141	ENSMUSG00000090125	Pou3f1	Oct-6|Oct6|Otf-6|Otf6|Scip|Test1|Tst-1|Tst1	POU domain, class 3, transcription factor 1	protein-coding
chr10	20093201	20093520	17.5646	intron (NM_008580, intron 14 of 29)	intron (NM_008580, intron 14 of 29)	-55560	NM_008635	17761	Mm.20928	NM_008635	ENSMUSG00000019996	Map7	E-MAP-115|MAP-7|Mtap7|R75000|mshi|mste|ste	microtubule-associated protein 7	protein-coding
chr8	123000000	123000000	17.5632	Intergenic	RLTR4_Mm|LTR|ERV1	-8876	NM_001253784	23854	Mm.275127	NM_054046	ENSMUSG00000001482	Def8	AI449518|D8Ertd713e|DEF-8	differentially expressed in FDCP 8	protein-coding
chr4	41672081	41672400	17.4344	intron (NM_001136056, intron 3 of 9)	intron (NM_001136056, intron 3 of 9)	23213	NM_001136056	12804	Mm.425178	NM_016673	ENSMUSG00000028444	Cntfr	Cntfralpha	ciliary neurotrophic factor receptor	protein-coding
chr12	46939601	46939840	17.429	Intergenic	Intergenic	-120953	NM_001364638	664883	Mm.247195	NM_021361	ENSMUSG00000021047	Nova1	9430099M15Rik|G630039L02|Nova-1	neuro-oncological ventral antigen 1	protein-coding
chr10	4616401	4616720	17.3852	intron (NM_007956, intron 1 of 8)	ID_B1|SINE|B4	4571	NR_126357	13982	Mm.9213	NM_007956	ENSMUSG00000019768	Esr1	ER|ER-alpha|ERa|ERalpha|ESR|Estr|Estra|Nr3a1	estrogen receptor 1 (alpha)	protein-coding
chr7	80552801	80553040	17.3734	Intergenic	PB1D10|SINE|Alu	-17801	NM_001042527	12144	Mm.12932	NM_007550	ENSMUSG00000030528	Blm	-	Bloom syndrome, RecQ like helicase	protein-coding
chr10	25614641	25614880	17.3363	TTS (NR_156009)	TTS (NR_156009)	6803	NR_156009	103000000	Mm.405617	NR_156009		Gm36908	-	predicted gene, 36908	ncRNA
chr6	29192801	29192960	17.2606	Intergenic	Intergenic	-13296	NM_001101443	101359	Mm.22818	NM_001101443	ENSMUSG00000079654	Prrt4	AW455481|D330027H18Rik	proline-rich transmembrane protein 4	protein-coding
chrY	10075761	10076160	17.2552	Intergenic	YREP_Mm|Unknown|Unknown	1121888	NM_001199331	100000000	Mm.485767	NM_001199331	ENSMUSG00000095172	Gm20822	-	predicted gene, 20822	protein-coding
chr14	30502561	30502720	17.2151	intron (NM_133761, intron 3 of 9)	MT2B2|LTR|ERVL	-11484	NM_028981	12289	Mm.9772	NM_028981	ENSMUSG00000015968	Cacna1d	8430418G19Rik|C79217|Cach3|Cacn4|Cacnl1a2|Cav1.3|Cchl1a|Cchl1a2|D-LTCC	calcium channel, voltage-dependent, L type, alpha 1D subunit	protein-coding
chr12	25097761	25098000	17.0669	Intergenic	Intergenic	-1788	NM_010496	15902	Mm.34871	NM_010496	ENSMUSG00000020644	Id2	AI255428|C78922|Idb2|bHLHb26	inhibitor of DNA binding 2	protein-coding
chr19	9132081	9132400	17.0444	intron (NM_025610, intron 2 of 6)	intron (NM_025610, intron 2 of 6)	3326	NM_025610	66514	Mm.272847	NM_025610	ENSMUSG00000024654	Asrgl1	2410004D18Rik|ALP|ALP1|AU040643|AW060375	asparaginase like 1	protein-coding
chr17	87377761	87378000	17.0197	intron (NM_028639, intron 19 of 19)	PB1|SINE|Alu	49861	NM_029298	75467	Mm.50108	NM_029298	ENSMUSG00000036557	Stpg4	1700011E24Rik|GSE	sperm tail PG rich repeat containing 4	protein-coding
chr4	50743601	50743760	16.9914	Intergenic	Intergenic	-472998	NM_001162865	74914	Mm.159368	NM_001162865	ENSMUSG00000039555	Cylc2	4930488P18Rik	cylicin, basic protein of sperm head cytoskeleton 2	protein-coding
chrX	106000000	106000000	16.9831	intron (NM_001109757, intron 1 of 22)	B1_Mur4|SINE|Alu	13696	NM_001109757	11977	Mm.254297	NM_009726	ENSMUSG00000033792	Atp7a	MNK	ATPase, Cu++ transporting, alpha polypeptide	protein-coding
chr18	68692001	68692160	16.9442	Intergenic	LSU-rRNA_Hsa|rRNA|rRNA	-47320	NR_105774	102000000		NR_105774	ENSMUSG00000099300	Mir6356	Gm27461|mmu-mir-6356	microRNA 6356	ncRNA
chr8	120000000	120000000	16.9299	Intergenic	CpG	-38866	NM_198671	382034	Mm.334856	NM_198671	ENSMUSG00000031822	Gse1	2210013I18Rik|mKIAA0182	genetic suppressor element 1, coiled-coil protein	protein-coding
chr10	83954401	83954720	16.9022	Intergenic	(CATTC)n|Simple_repeat|Simple_repeat	146137	NR_152790	103000000	Mm.402869	NR_152790	ENSMUSG00000111049	Gm34184	-	predicted gene, 34184	ncRNA
chr9	83686401	83686720	16.8279	Intergenic	Intergenic	-4915	NR_046066	100000000	Mm.405596	NR_046066	ENSMUSG00000100155	Gm2109	-	predicted gene 2109	ncRNA
chr3	146000000	146000000	16.7972	intron (NM_022983, intron 2 of 2)	PB1D7|SINE|Alu	47519	NM_022983	65086	Mm.155520	NM_022983	ENSMUSG00000036832	Lpar3	Edg7|lpA3	lysophosphatidic acid receptor 3	protein-coding
chr17	66401681	66401920	16.7623	intron (NM_172963, intron 3 of 13)	intron (NM_172963, intron 3 of 13)	47950	NM_172963	68617	Mm.33421	NM_172963	ENSMUSG00000052105	Mtcl1	1110012J17Rik|Ccdc165|D130071O13|Kiaa0802|Soga2|mKIAA0802|t8219b25	microtubule crosslinking factor 1	protein-coding
chr4	139000000	139000000	16.7281	intron (NM_029857, intron 13 of 16)	B1_Mus2|SINE|Alu	50615	NM_029857	77056	Mm.122336	NM_029857	ENSMUSG00000041143	Tmco4	4632413C14Rik|AI430825	transmembrane and coiled-coil domains 4	protein-coding
chr10	59066161	59066480	16.71	intron (NM_172788, intron 4 of 9)	B1F1|SINE|Alu	155527	NM_001024911	103080	Mm.346842	NM_001024910	ENSMUSG00000019917	2022-09-10	4921515A04Rik|9430099J10Rik|AA408298|AI874685	septin 10	protein-coding
chr3	94957201	94957600	16.6363	intron (NM_001355705, intron 8 of 9)	PB1|SINE|Alu	2884	NM_001355705	53970	Mm.24308	NM_017395	ENSMUSG00000005774	Rfx5	-	regulatory factor X, 5 (influences HLA class II expression)	protein-coding
chr10	40258481	40258800	16.6298	promoter-TSS (NM_001359491)	promoter-TSS (NM_001359491)	172	NR_002842	19850	Mm.424506	NR_002842		Rnu3a	-	U3A small nuclear RNA	snRNA
chr8	80976961	80977120	16.6202	Intergenic	Intergenic	37866	NM_027554	74841	Mm.246018	NM_027554	ENSMUSG00000038250	Usp38	4631402N15Rik|4833420O05Rik|AA536967|AU044701|AW544820|mKIAA1891	ubiquitin specific peptidase 38	protein-coding
chr14	96170801	96170960	16.5982	intron (NM_053105, intron 7 of 10)	intron (NM_053105, intron 7 of 10)	289614	NM_025733	66732	Mm.75060	NM_025733	ENSMUSG00000034689	Spertl	4921530L21Rik	spermatid associated like	protein-coding
chr3	82057201	82057360	16.49	intron (NM_001161796, intron 4 of 13)	UCON2|Unknown|Unknown	17431	NM_001161796	54195	Mm.9445	NM_017469	ENSMUSG00000028005	Gucy1b1	GC-S-beta-1|GCbeta1|Gucy1b3	guanylate cyclase 1, soluble, beta 1	protein-coding
chr5	115000000	115000000	16.4681	promoter-TSS (NM_026398)	promoter-TSS (NM_026398)	-331	NM_026398	117109	Mm.24636	NM_026398	ENSMUSG00000060152	Pop5	1500019J17Rik|2700077E03Rik|AW049989|Rnasep3	processing of precursor 5, ribonuclease P/MRP family (S. cerevisiae)	protein-coding
chr1	151000000	151000000	16.4651	Intergenic	Intergenic	20246	NR_038011	402734	Mm.337666	NR_038011		C730036E19Rik	lncLSTR	RIKEN cDNA C730036E19 gene	ncRNA
chr1	37063041	37063440	16.4405	intron (NM_001370829, intron 6 of 16)	B4A|SINE|B4	33927	NM_001370829	70853	Mm.148848	NM_027580	ENSMUSG00000050122	Vwa3b	4921511C04Rik|A230074B11Rik|Gm555	von Willebrand factor A domain containing 3B	protein-coding
chr2	164000000	164000000	16.4126	intron (NM_012032, intron 1 of 9)	RLTR4_Mm|LTR|ERV1	-1850	NR_028113	68386	Mm.410649	NR_028113	ENSMUSG00000058812	0610039K10Rik	-	RIKEN cDNA 0610039K10 gene	ncRNA
chr5	137000000	137000000	16.4031	intron (NM_001359611, intron 14 of 14)	PB1D11|SINE|Alu	-3039	NM_011639	22051	Mm.27063	NM_011639	ENSMUSG00000023348	Trip6	-	thyroid hormone receptor interactor 6	protein-coding
chr19	45661761	45662000	16.3994	Intergenic	Intergenic	-1687	NM_013907	30838	Mm.254739	NM_013907	ENSMUSG00000040913	Fbxw4	Dac|Fbw4|SHFM3|SHSF3|dactylin|dactylyn	F-box and WD-40 domain protein 4	protein-coding
chr16	8174801	8174960	16.3293	Intergenic	Intergenic	250256	NM_029070	74720	Mm.159318	NM_029070	ENSMUSG00000022715	Tmem114	4930511J11Rik|Cldn26	transmembrane protein 114	protein-coding
chr8	26264961	26265280	16.3285	Intergenic	Intergenic	106951	NM_199042	73754	Mm.383241	NM_199042	ENSMUSG00000037214	Thap1	4833431A01Rik|AW490810	THAP domain containing, apoptosis associated protein 1	protein-coding
chr1	21328161	21328320	16.3237	Intergenic	(GGA)n|Simple_repeat|Simple_repeat	-21437	NM_183322	368204	Mm.26006	NM_183322	ENSMUSG00000067750	Khdc1a	AU014713|C88118|Ndg1	KH domain containing 1A	protein-coding
chr7	45957281	45957600	16.2867	Intergenic	PB1|SINE|Alu	33225	NM_001364169	211535	Mm.227539	NM_001033243	ENSMUSG00000040189	Ccdc114	-	coiled-coil domain containing 114	protein-coding
chr19	3441041	3441440	16.2267	Intergenic	Intergenic	-26696	NM_010253	14419	Mm.4655	NM_010253	ENSMUSG00000024907	Gal	Galn	galanin and GMAP prepropeptide	protein-coding
chr1	72244321	72244480	16.1976	intron (NR_155355, intron 1 of 3)	intron (NR_155355, intron 1 of 3)	407	NR_155355	320933	Mm.440953	NR_155355		D230017M19Rik	B930094L07Rik	RIKEN cDNA D230017M19 gene	ncRNA
chr5	122000000	122000000	16.1943	intron (NM_007804, intron 5 of 22)	intron (NM_007804, intron 5 of 22)	40603	NM_001359949	231717	Mm.12654	NM_175474	ENSMUSG00000044134	Pheta1	A230106M15Rik|AU017694|Fam109a|IPIP27A|Ses1	PH domain containing endocytic trafficking adaptor 1	protein-coding
chr5	109000000	109000000	16.1705	intron (NM_001104627, intron 3 of 5)	Lx3_Mus|LINE|L1	12699	NM_001104627	384220	Mm.469880	NM_001104627	ENSMUSG00000092080	Vmn2r16	EG384220	vomeronasal 2, receptor 16	protein-coding
chr4	11762241	11762400	16.1607	intron (NM_019753, intron 1 of 17)	intron (NM_019753, intron 1 of 17)	4163	NM_019753	12557	Mm.33402	NM_019753	ENSMUSG00000028217	Cdh17	HPT-1|HPT-1/LI	cadherin 17	protein-coding
chr14	119000000	119000000	16.117	intron (NM_015820, intron 1 of 1)	ORR1E|LTR|ERVL-MaLR	-295187	NR_045621	75432	Mm.443277	NR_045621	ENSMUSG00000100274	1700006F04Rik	-	RIKEN cDNA 1700006F04 gene	ncRNA
chr15	83149601	83150000	16.0947	promoter-TSS (NM_001347082)	promoter-TSS (NM_001347082)	155	NR_004432	104307	Mm.471434	NR_004432	ENSMUSG00000065176	Rnu12	-	RNA U12, small nuclear	snRNA
chr18	66035841	66036000	15.9196	Intergenic	(GGA)n|Simple_repeat|Simple_repeat	-33285	NM_027400	70361	Mm.290857	NM_027400	ENSMUSG00000041891	Lman1	2610020P13Rik|AI326273|AU043785|C730041J05|ERGIC53|F5F8D|MCFD1|MR60|P58|gp58	lectin, mannose-binding, 1	protein-coding
chr5	124000000	124000000	15.8695	Intergenic	B1_Mur1|SINE|Alu	-2650	NM_030241	67956	Mm.137966	NM_030241	ENSMUSG00000049327	Kmt5a	2410195B05Rik|AA617402|AW536475|PR-SET7|PR/SET07|Setd8	lysine methyltransferase 5A	protein-coding
chr6	145000000	145000000	15.843	intron (NM_001368864, intron 17 of 18)	PB1D7|SINE|Alu	-9755	NR_157240	105000000	Mm.446769	NR_157240	ENSMUSG00000086863	Gm15543	-	predicted gene 15543	ncRNA
chr5	37895521	37895760	15.8134	intron (NR_153822, intron 1 of 1)	intron (NR_153822, intron 1 of 1)	1868	NR_153822	103000000	Mm.332343	NR_153822		Gm20052	Gm34055	predicted gene, 20052	ncRNA
chr3	143000000	143000000	15.7812	Intergenic	ORR1D1|LTR|ERVL-MaLR	193865	NR_040551	320072	Mm.136397	NR_040551	ENSMUSG00000105923	A830019L24Rik	-	RIKEN cDNA A830019L24 gene	ncRNA
chr4	131000000	131000000	15.7658	Intergenic	Intergenic	408478	NM_001083119	19273	Mm.4860	NM_011214	ENSMUSG00000028909	Ptpru	Ftp-1|PCP-2|PTP|PTP-lambda|PTPlambda|Pcp2|Ptpf|Ptprl|R-PTP-U|R-PTP-psi|RPTPlambda	protein tyrosine phosphatase, receptor type, U	protein-coding
chr10	64301041	64301200	15.7208	intron (NM_177612, intron 9 of 17)	intron (NM_177612, intron 9 of 17)	-210865	NM_178678	216028	Mm.431318	NM_178678	ENSMUSG00000042846	Lrrtm3	9630044H04Rik	leucine rich repeat transmembrane neuronal 3	protein-coding
chr11	80363281	80363600	15.631	3' UTR (NM_027472, exon 10 of 10)	3' UTR (NM_027472, exon 10 of 10)	14575	NM_027472	70591	Mm.86860	NM_027472	ENSMUSG00000057181	5730455P16Rik	-	RIKEN cDNA 5730455P16 gene	protein-coding
chr11	60177041	60177360	15.623	intron (NM_001037764, intron 1 of 4)	CpG	23417	NR_105886	102000000		NR_105886	ENSMUSG00000098547	Mir6921	Gm27352|mmu-mir-6921	microRNA 6921	ncRNA
chr10	77614801	77614960	15.5909	intron (NM_001301672, intron 3 of 3)	B3|SINE|B2	1171	NR_125903	20610	Mm.24433	NM_019929	ENSMUSG00000020265	Sumo3	2810014B19Rik|D10Ertd345e|SMT3A|SUMO-3|Smt3h1	small ubiquitin-like modifier 3	protein-coding
chr9	103000000	103000000	15.5882	Intergenic	B3|SINE|B2	-33484	NM_019764	56332	Mm.21145	NM_019764	ENSMUSG00000032531	Amotl2	AW549739|C79691|Lccp|MASCOT|mKIAA0989	angiomotin-like 2	protein-coding
chr13	49082481	49082800	15.5837	intron (NM_029361, intron 8 of 27)	intron (NM_029361, intron 8 of 27)	65688	NM_001290311	75607	Mm.342723	NM_029361	ENSMUSG00000037989	Wnk2	1810073P09Rik|AW122246|ESTM15|X83337|mKIAA1760	WNK lysine deficient protein kinase 2	protein-coding
chr5	9219841	9220080	15.5782	Intergenic	B1_Mus1|SINE|Alu	-46158	NM_001359884	231014	Mm.130063	NM_172706	ENSMUSG00000056004	9330182L06Rik	Eig121l	RIKEN cDNA 9330182L06 gene	protein-coding
chr10	70195121	70195440	15.5244	Intergenic	Intergenic	-9384	NM_001304739	69563	Mm.64672	NM_001304739	ENSMUSG00000019933	Mrln	2310015B20Rik|Linc-RAM|Mln	myoregulin	protein-coding
chr18	82959761	82960080	15.5194	intron (NM_183033, intron 2 of 5)	PB1D11|SINE|Alu	-39360	NR_033307	75853	Mm.420737	NR_033307	ENSMUSG00000118339	4930592I03Rik	-	RIKEN cDNA 4930592I03 gene	ncRNA
chr6	33853841	33854240	15.5119	intron (NM_009148, intron 13 of 17)	PB1D11|SINE|Alu	-175408	NM_028886	74354	Mm.127952	NM_028886	ENSMUSG00000056215	Lrguk	4921528H16Rik	leucine-rich repeats and guanylate kinase domain containing	protein-coding
chr8	12548081	12548720	15.4922	Intergenic	Intergenic	-24636	NM_001357297	78634	Mm.116871	NM_024279	ENSMUSG00000010435	Spaca7	1700094C09Rik	sperm acrosome associated 7	protein-coding
chr5	138000000	138000000	15.4648	intron (NM_178162, intron 9 of 11)	C-rich|Low_complexity|Low_complexity	-9046	NM_010571	16369	Mm.24486	NM_010571	ENSMUSG00000047182	Irs3	AA408304	insulin receptor substrate 3	protein-coding
chr1	25485841	25486240	15.4395	intron (NM_175642, intron 10 of 30)	intron (NM_175642, intron 10 of 30)	-208086	NM_001204913	101000000	Mm.484176	NM_001204913		Gm20172	-	predicted gene, 20172	protein-coding
chr6	136000000	136000000	15.4012	Intergenic	Intergenic	-108273	NR_126088	75024	Mm.399147	NR_126088	ENSMUSG00000107396	4930425L21Rik	4930473P14Rik	RIKEN cDNA 4930425L21 gene	ncRNA
chr10	106000000	106000000	15.3576	Intergenic	Lx3C|LINE|L1	-142390	NM_001359673	327814	Mm.391424	NM_177373	ENSMUSG00000053825	Ppfia2	5330438O12|B230207K17Rik|E130120L08Rik|mKIAA4112	protein tyrosine phosphatase, receptor type, f polypeptide (PTPRF), interacting protein (liprin), alpha 2	protein-coding
chr14	47528641	47529040	15.3396	intron (NR_027414, intron 5 of 5)	PB1D10|SINE|Alu	39594	NM_172599	101000000	Mm.287279	NM_172599	ENSMUSG00000037526	Atg14	4832427M01|Atg14L|D14Ertd114e|D14Ertd436e	autophagy related 14	protein-coding
chr8	123000000	123000000	15.3062	Intergenic	RLTR4_Mm|LTR|ERV1	14447	NM_023279	22152	Mm.40068	NM_023279	ENSMUSG00000062380	Tubb3	3200002H15Rik|M(beta)3|M(beta)6	tubulin, beta 3 class III	protein-coding
chr18	71423121	71423280	15.287	intron (NM_007831, intron 14 of 28)	RLTR9E|LTR|ERVK	854908	NM_010773	17191	Mm.322	NM_010773	ENSMUSG00000024513	Mbd2	MBD2a	methyl-CpG binding domain protein 2	protein-coding
chr12	27736641	27736800	15.2549	Intergenic	Intergenic	-394002	NM_009234	20666	Mm.41702	NM_009234	ENSMUSG00000063632	Sox11	1110038H03Rik|6230403H02Rik|AI836553|end1	SRY (sex determining region Y)-box 11	protein-coding
chr10	69974401	69974720	15.2394	intron (NM_146005, intron 30 of 42)	BGLII|LTR|ERVK	49028	NM_009670	11735	Mm.235960	NM_009670	ENSMUSG00000069601	Ank3	2900054D09Rik|AI314020|Ank-3|AnkG|Ankyrin-3|Ankyrin-G	ankyrin 3, epithelial	protein-coding
chr3	125000000	125000000	15.2134	Intergenic	(GAATG)n|Simple_repeat|Simple_repeat	-175651	NM_022565	64580	Mm.444289	NM_022565	ENSMUSG00000027971	Ndst4	4930439H17Rik	N-deacetylase/N-sulfotransferase (heparin glucosaminyl) 4	protein-coding
chr13	37910561	37911040	15.2092	intron (NM_026830, intron 6 of 9)	intron (NM_026830, intron 6 of 9)	21929	NM_001177869	68750	Mm.491109	NM_026830	ENSMUSG00000039087	Rreb1	1110037N09Rik|AA414966|B930013M22Rik	ras responsive element binding protein 1	protein-coding
chr14	119000000	119000000	15.2025	intron (NM_001160097, intron 1 of 3)	Lx8|LINE|L1	2289	NM_001160096	58187	Mm.390755	NM_021386	ENSMUSG00000022132	Cldn10	6720456I16Rik|Cldn10a|Cldn10b|D14Ertd728e	claudin 10	protein-coding
chr8	120000000	120000000	15.1627	Intergenic	Intergenic	-63106	NM_198671	382034	Mm.334856	NM_198671	ENSMUSG00000031822	Gse1	2210013I18Rik|mKIAA0182	genetic suppressor element 1, coiled-coil protein	protein-coding
chr12	54714241	54714480	15.1606	Intergenic	U1|snRNA|snRNA	-18466	NM_001331162	66266	Mm.156440	NM_025456	ENSMUSG00000054302	Eapp	1810011O16Rik	E2F-associated phosphoprotein	protein-coding
chr11	102000000	102000000	15.1533	intron (NM_007863, intron 11 of 18)	intron (NM_007863, intron 11 of 18)	16555	NM_007863	13384	Mm.20449	NM_007863	ENSMUSG00000052373	Mpp3	6430514B01|Dlgh3	membrane protein, palmitoylated 3 (MAGUK p55 subfamily member 3)	protein-coding
chr17	47909601	47910000	15.0533	intron (NM_028767, intron 1 of 16)	CpG	14832	NM_001110824	74123	Mm.240062	NM_028767	ENSMUSG00000023991	Foxp4	1200010K03Rik|2310007G05Rik|mFKHLA	forkhead box P4	protein-coding
chr5	70422001	70422480	15.0101	Intergenic	BGLII|LTR|ERVK	420377	NM_010252	14405	Mm.255292	NM_010252	ENSMUSG00000001260	Gabrg1	GabaA|GabaA/BZ	gamma-aminobutyric acid (GABA) A receptor, subunit gamma 1	protein-coding
chr9	65196321	65196560	14.9778	Intergenic	Intergenic	-18250	NM_177460	214424	Mm.31129	NM_177460	ENSMUSG00000032392	Parp16	ARTD15|BC055447|C79952|PARP-16	poly (ADP-ribose) polymerase family, member 16	protein-coding
chr1	85700241	85700400	14.9686	intron (NM_013673, intron 15 of 19)	B1F|SINE|Alu	36286	NM_177055	319997	Mm.116691	NM_177055	ENSMUSG00000052760	A630001G21Rik	-	RIKEN cDNA A630001G21 gene	protein-coding
chrX	105000000	105000000	14.9292	Intergenic	PB1|SINE|Alu	-66176	NM_175358	108672	Mm.30574	NM_175358	ENSMUSG00000033906	Zdhhc15	6030457O13Rik	zinc finger, DHHC domain containing 15	protein-coding
chr18	35059921	35060240	14.8971	Intergenic	Intergenic	-58832	NM_009818	12385	Mm.18962	NM_009818	ENSMUSG00000037815	Ctnna1	2010010M04Rik|AA517462|AI988031|Catna1	catenin (cadherin associated protein), alpha 1	protein-coding
chr10	84503441	84503760	14.8864	Intergenic	PB1D10|SINE|Alu	15307	NR_108059	75804		NR_108059	ENSMUSG00000020033	4930463O16Rik	-	RIKEN cDNA 4930463O16 gene	ncRNA
chr5	23942801	23942960	14.8776	intron (NM_001310471, intron 10 of 10)	RMER6C|LTR|ERVK	87432	NM_001310471	84652	Mm.304976	NM_053090	ENSMUSG00000028995	Fam126a	AB030242|Drctnnb1a	family with sequence similarity 126, member A	protein-coding
chr15	21184481	21184720	14.8267	intron (NM_001008420, intron 1 of 11)	intron (NM_001008420, intron 1 of 11)	73148	NM_001008420	215654	Mm.300909	NM_001008420	ENSMUSG00000040452	Cdh12	Cdhb	cadherin 12	protein-coding
chr4	126000000	126000000	14.7586	5' UTR (NM_001145827, exon 2 of 13)	5' UTR (NM_001145827, exon 2 of 13)	13763	NM_028800	74178	Mm.440269	NM_028800	ENSMUSG00000042608	Stk40	2310004N11Rik|AI428792	serine/threonine kinase 40	protein-coding
chr11	69073281	69074000	14.7296	TTS (NM_028336)	TTS (NM_028336)	214	NR_028566	100000000	Mm.453052	NR_028566	ENSMUSG00000064899	Snord118	MBI-34	small nucleolar RNA, C/D box 118	snoRNA
chr16	50343201	50343360	14.7196	intron (NM_027444, intron 2 of 16)	(GGGA)n|Simple_repeat|Simple_repeat	89109	NM_027444	70508	Mm.28940	NM_027444	ENSMUSG00000022641	Bbx	5530401J07Rik|5730403O13Rik	bobby sox HMG box containing	protein-coding
chr16	91140321	91140960	14.716	Intergenic	Intergenic	-71488	NM_028905	74387	Mm.236220	NM_028905	ENSMUSG00000039851	4932438H23Rik	4931406G06Rik|AI550392	RIKEN cDNA 4932438H23 gene	protein-coding
chr2	28943921	28944320	14.6735	Intergenic	Intergenic	-27452	NM_001355434	54422	Mm.21390	NM_019446	ENSMUSG00000026805	Barhl1	Dres115|MBH2	BarH like homeobox 1	protein-coding
chr7	59624241	59624400	14.6359	intron (NR_146211, intron 89 of 171)	intron (NR_146211, intron 89 of 171)	51759	NR_002895	64243	Mm.423722	NR_002895	ENSMUSG00000096019	Gm26504	MBII-85|Pwcr1|Snord116	predicted gene, 26504	snoRNA
chr8	25592641	25592880	14.5796	intron (NM_001364070, intron 3 of 10)	intron (NM_001364070, intron 3 of 10)	4727	NM_173012	270035	Mm.268349	NM_173012	ENSMUSG00000037363	Letm2	6030453H13|D030041N04Rik	leucine zipper-EF-hand containing transmembrane protein 2	protein-coding
chr16	10427681	10427840	14.5791	intron (NM_001359069, intron 3 of 7)	RSINE1|SINE|B4	15822	NM_011955	26425	Mm.29037	NM_011955	ENSMUSG00000022503	Nubp1	-	nucleotide binding protein 1	protein-coding
chr1	171000000	171000000	14.564	Intergenic	B1_Mur1|SINE|Alu	29239	NM_172647	16456	Mm.294882	NM_172647	ENSMUSG00000038235	F11r	9130004G24|AA638916|ESTM33|JAM|JAM-1|JAM-A|Jcam|Jcam1|Ly106	F11 receptor	protein-coding
chr14	55502401	55502800	14.4842	intron (NR_155104, intron 30 of 38)	PB1|SINE|Alu	-7845	NM_001136057	12891	Mm.5249	NM_009947	ENSMUSG00000022212	Cpne6	AU067659|BB076446	copine VI	protein-coding
chr9	14452721	14453120	14.4826	Intergenic	RLTR14-int|LTR|ERV1	47562	NM_173433	244694	Mm.240457	NM_173433	ENSMUSG00000053914	Kdm4d	4932416A15|Jmjd2d	lysine (K)-specific demethylase 4D	protein-coding
chr9	37456561	37456960	14.4754	Intergenic	Intergenic	-23585	NM_001164767	19649	Mm.212826	NM_011248	ENSMUSG00000032128	Robo3	Rbig1|Rig-1|Rig1|Robo3a|Robo3b	roundabout guidance receptor 3	protein-coding
chr4	148000000	148000000	14.4751	intron (NM_020009, intron 19 of 57)	PB1|SINE|Alu	24898	NM_020009	56717	Mm.21158	NM_020009	ENSMUSG00000028991	Mtor	2610315D21Rik|AI327068|FRAP|FRAP2|Frap1|RAFT1|RAPT1|flat	mechanistic target of rapamycin kinase	protein-coding
chr4	9213121	9213520	14.4532	Intergenic	Intergenic	-55973	NM_001355183	74438	Mm.473368	NM_028940	ENSMUSG00000041216	Clvs1	4933402J24Rik|Clvl1|Rlbp1l1	clavesin 1	protein-coding
chr3	134000000	134000000	14.4357	Intergenic	(TTCCC)n|Simple_repeat|Simple_repeat	-72737	NR_035435	100000000		NR_035435	ENSMUSG00000084564	Mir1895	Mirn1895|mmu-mir-1895	microRNA 1895	ncRNA
chr2	60126801	60127040	14.4312	Intergenic	Intergenic	-1180	NM_001001182	407823	Mm.228071	NM_001001182	ENSMUSG00000026987	Baz2b	5830435C13Rik|BC053917|D2Ertd794e	bromodomain adjacent to zinc finger domain, 2B	protein-coding
chr10	41748961	41749360	14.4063	intron (NR_152819, intron 1 of 3)	ID_B1|SINE|B4	2439	NR_152819	100000000	Mm.444764	NR_152819		BC048559	-	cDNA sequence BC048559	ncRNA
chr14	75473041	75473520	14.3898	intron (NM_001128093, intron 1 of 1)	intron (NM_001128093, intron 1 of 1)	17298	NM_001128093	380918	Mm.484360	NM_001128093	ENSMUSG00000091722	Siah3	Gm912	siah E3 ubiquitin protein ligase family member 3	protein-coding
chr8	123000000	123000000	14.3806	intron (NM_144932, intron 7 of 9)	intron (NM_144932, intron 7 of 9)	28914	NM_144932	257633	Mm.334875	NM_144932	ENSMUSG00000015016	Acsf3	BB101783	acyl-CoA synthetase family member 3	protein-coding
chr17	24318881	24319120	14.3329	intron (NM_001031621, intron 9 of 30)	RSINE1|SINE|B4	32059	NM_001031621	381072	Mm.328842	NM_001031621	ENSMUSG00000035435	Abca17	-	ATP-binding cassette, sub-family A (ABC1), member 17	protein-coding
chr17	78538161	78538320	14.3277	intron (NM_001197028, intron 2 of 12)	ORR1E|LTR|ERVL-MaLR	30177	NM_028813	74199	Mm.292983	NM_028813	ENSMUSG00000024076	Vit	1700052E02Rik|1700110E08Rik|2810429K11Rik|AKH|akhirin	vitrin	protein-coding
chr11	4951921	4952160	14.3245	intron (NM_001243043, intron 1 of 22)	ORR1F|LTR|ERVL-MaLR	-3976	NM_010904	380684	Mm.298283	NM_010904	ENSMUSG00000020396	Nefh	NF-H|NF200|Nfh|mKIAA0845	neurofilament, heavy polypeptide	protein-coding
chr16	72804241	72804560	14.3105	intron (NM_019413, intron 2 of 28)	L1_Mur2|LINE|L1	141251	NM_019413	19876	Mm.310772	NM_019413	ENSMUSG00000022883	Robo1	AW494633|AW742721|DUTT1|Gm310	roundabout guidance receptor 1	protein-coding
chr12	54696721	54697280	14.2794	Intergenic	Intergenic	-1106	NM_001331162	66266	Mm.156440	NM_025456	ENSMUSG00000054302	Eapp	1810011O16Rik	E2F-associated phosphoprotein	protein-coding
chr14	104000000	104000000	14.241	Intergenic	Intergenic	169919	NM_011143	18996	Mm.246550	NM_011143	ENSMUSG00000048349	Pou4f1	Brn-3|Brn-3.0|Brn3|Brn3.0|Brn3a|E130119J07Rik	POU domain, class 4, transcription factor 1	protein-coding
chr1	51650321	51650640	14.2271	Intergenic	Intergenic	-53762	NR_151621	100000000	Mm.404734	NR_151621		Gm17767	-	predicted gene, 17767	ncRNA
chr4	24098161	24098320	14.2005	Intergenic	Intergenic	-398211	NM_199467	212377	Mm.120919	NM_199467	ENSMUSG00000045751	Mms22l	F730047E07Rik|Gm134	MMS22-like, DNA repair protein	protein-coding
chr2	69235121	69235360	14.0792	Intergenic	Intergenic	15291	NM_021331	14378	Mm.140768	NM_021331	ENSMUSG00000005232	G6pc2	G6pc-rs|IGRP	glucose-6-phosphatase, catalytic, 2	protein-coding
chr14	12337681	12338400	14.0713	Intergenic	Intergenic	7825	NM_080433	54713	Mm.34644	NM_080433	ENSMUSG00000021743	Fezf2	AI451466|AI852056|Fez|Fezl|Zfp312	Fez family zinc finger 2	protein-coding
chr13	30960481	30960960	14.0568	intron (NM_025588, intron 1 of 27)	intron (NM_025588, intron 1 of 27)	-10422	NM_001360093	66482	Mm.293510	NM_025588	ENSMUSG00000021357	Exoc2	2410030I24Rik|AI648199|Sec5|Sec5l1	exocyst complex component 2	protein-coding
chr5	115000000	115000000	14.0273	Intergenic	Intergenic	-5916	NM_133760	75387	Mm.332616	NM_133760	ENSMUSG00000029524	Sirt4	4930596O17Rik	sirtuin 4	protein-coding
chr3	96245521	96245840	14.0252	exon (NM_013549, exon 1 of 1)	exon (NM_013549, exon 1 of 1)	183	NM_013549	15267	Mm.5220	NM_013549	ENSMUSG00000064220	Hist2h2aa1	AI448581|H2a-614|H2a-615|Hist2	histone cluster 2, H2aa1	protein-coding
chr2	158000000	158000000	14.0128	intron (NM_025680, intron 5 of 15)	intron (NM_025680, intron 5 of 15)	63879	NM_025680	66642	Mm.45193	NM_025680	ENSMUSG00000027649	Ctnnbl1	5730471K09Rik|NAP|NYD-SP19|P14L	catenin, beta like 1	protein-coding
chr11	109000000	109000000	13.9896	promoter-TSS (NM_001165934)	promoter-TSS (NM_001165934)	-19	NM_001165934	19739	Mm.38548	NM_011268	ENSMUSG00000020599	Rgs9	RGS9-1|Rgs9-2	regulator of G-protein signaling 9	protein-coding
chr15	48909921	48910080	13.9833	Intergenic	L1Md_F3|LINE|L1	-118011	NM_001081391	239420	Mm.309363	NM_001081391	ENSMUSG00000022311	Csmd3	4930500N14Rik|mKIAA1894	CUB and Sushi multiple domains 3	protein-coding
chr7	75663841	75664240	13.9717	intron (NM_029332, intron 9 of 36)	RMER5|LTR|ERV1	-184298	NM_182782	207952	Mm.206223	NM_029652	ENSMUSG00000055652	Klhl25	2810402K13Rik|BC027373|Enc-1	kelch-like 25	protein-coding
chr8	107000000	107000000	13.9544	intron (NM_025830, intron 6 of 23)	(GGAGA)n|Simple_repeat|Simple_repeat	-54124	NR_029553	387158		NR_029553	ENSMUSG00000065439	Mir140	Mirn140|mir-140|mmu-mir-140	microRNA 140	ncRNA
chr9	50240801	50241040	13.9505	Intergenic	Intergenic	-7738	NR_131161	71873		NR_131161	ENSMUSG00000110916	2310003N18Rik	-	RIKEN cDNA 2310003N18 gene	ncRNA
chr3	82759681	82759920	13.9314	Intergenic	L1MA5A|LINE|L1	116683	NM_001277170	633285	Mm.265114	NM_001146328	ENSMUSG00000033882	Rbm46	EG633285|Gm761	RNA binding motif protein 46	protein-coding
chr19	44676721	44677040	13.9263	Intergenic	Intergenic	-69721	NM_001368745	18504	Mm.192158	NM_011037	ENSMUSG00000004231	Pax2	Opdc|Pax-2	paired box 2	protein-coding
chr16	33115681	33115920	13.9113	intron (NM_172823, intron 15 of 16)	intron (NM_172823, intron 15 of 16)	10439	NR_035469	100000000		NR_035469	ENSMUSG00000088860	Mir1947	mir-1947|mmu-mir-1947	microRNA 1947	ncRNA
chr4	137000000	137000000	13.8836	Intergenic	Intergenic	15920	NM_009777	12260	Mm.2570	NM_009777	ENSMUSG00000036905	C1qb	Adia	complement component 1, q subcomponent, beta polypeptide	protein-coding
chr5	112000000	112000000	13.8691	Intergenic	Intergenic	-75152	NR_045834	269683	Mm.136946	NM_207252	ENSMUSG00000085271	E130006D01Rik	Gm16018|Gm681	RIKEN cDNA E130006D01 gene	ncRNA
chr16	90065761	90065920	13.8089	Intergenic	Intergenic	-76397	NR_033476	100000000	Mm.484070	NR_033476		Gm10789	-	predicted gene 10789	ncRNA
chr15	99807841	99808320	13.8048	intron (NM_001113545, intron 4 of 10)	intron (NM_001113545, intron 4 of 10)	12069	NM_023063	65970	Mm.33207	NM_023063	ENSMUSG00000023022	Lima1	Eplin	LIM domain and actin binding 1	protein-coding
chr6	24125041	24125200	13.7534	intron (NM_019481, intron 6 of 14)	intron (NM_019481, intron 6 of 14)	42972	NM_019481	55961	Mm.19299	NM_019481	ENSMUSG00000029700	Slc13a1	AI314066|AI987826|NaSi-1|Nas1	solute carrier family 13 (sodium/sulfate symporters), member 1	protein-coding
chr11	3434801	3434960	13.7339	intron (NM_001290473, intron 1 of 5)	ID_B1|SINE|B4	-17557	NR_028317	71523	Mm.72795	NM_027820	ENSMUSG00000034587	8430429K09Rik	-	RIKEN cDNA 8430429K09 gene	ncRNA
chr17	56509601	56510000	13.7336	Intergenic	Intergenic	2683	NM_011483	20834	Mm.76862	NM_011483	ENSMUSG00000044526	Znrf4	1700094M01Rik|Ssrzf1|spzn	zinc and ring finger 4	protein-coding
chr15	103000000	103000000	13.7227	promoter-TSS (NR_104334)	promoter-TSS (NR_104334)	-91	NR_104334	102000000		NR_104334		Cistr	Cistr-act|Gm38436	chondrogenesis associated transcript	ncRNA
chr8	40634961	40635280	13.721	promoter-TSS (NM_001040699)	promoter-TSS (NM_001040699)	-328	NM_001040699	54384	Mm.294871	NM_019433	ENSMUSG00000039431	Mtmr7	-	myotubularin related protein 7	protein-coding
chr9	98202881	98203280	13.6657	Intergenic	L1MCa|LINE|L1	-93490	NM_001357446	74080	Mm.294082	NM_144533	ENSMUSG00000032456	Nmnat3	4933408N02Rik|PNAT3	nicotinamide nucleotide adenylyltransferase 3	protein-coding
chr11	92758481	92758800	13.6507	Intergenic	Intergenic	-339726	NM_001361707	72605	Mm.342160	NM_028296	ENSMUSG00000056158	Car10	2700029L05Rik|BB085816|Ca10	carbonic anhydrase 10	protein-coding
chr1	60450161	60450400	13.6335	intron (NM_001198570, intron 8 of 11)	intron (NM_001198570, intron 8 of 11)	40661	NM_198127	329165	Mm.212066	NM_198127	ENSMUSG00000026782	Abi2	8430425M24Rik|AI839867|AblBP3|ArgBP1|C130078H13	abl-interactor 2	protein-coding
chr15	102000000	102000000	13.5986	exon (NM_013672, exon 6 of 6)	exon (NM_013672, exon 6 of 6)	-14122	NM_001356575	110542	Mm.60331	NM_144547	ENSMUSG00000023047	Amhr2	C14|Misiir|Misrii|Mrii	anti-Mullerian hormone type 2 receptor	protein-coding
chr5	141000000	141000000	13.5971	intron (NM_175362, intron 1 of 24)	intron (NM_175362, intron 1 of 24)	59396	NM_175362	108723	Mm.46187	NM_175362	ENSMUSG00000036526	Card11	0610008L17Rik|2410011D02Rik|BIMP3|CARMA1	caspase recruitment domain family, member 11	protein-coding
chr6	28931441	28931680	13.5652	Intergenic	Intergenic	-91059	NR_029567	387237		NR_029567	ENSMUSG00000065469	Mir129-1	Mirn129-1|Mirn129b|miR-129b|mir-129-1	microRNA 129-1	ncRNA
chr4	132000000	132000000	13.5375	TTS (NR_002865)	TTS (NR_002865)	146	NR_002865	353373	Mm.424675	NR_002865		Rnu11	MBII-407|Mirn801|mir-801|mmu-mir-801	U11 small nuclear RNA	snRNA
chr19	7606081	7606560	13.52	intron (NM_019516, intron 1 of 8)	intron (NM_019516, intron 1 of 8)	873	NM_001356574	56072	Mm.298242	NM_019516	ENSMUSG00000024972	Lgals12	Grip1|gal-12	lectin, galactose binding, soluble 12	protein-coding
chr15	88315041	88315280	13.5007	intron (NR_045281, intron 1 of 2)	intron (NR_045281, intron 1 of 2)	286	NR_045281	328579	Mm.146839	NR_045281	ENSMUSG00000116331	B230214G05Rik	B230214G05	RIKEN cDNA B230214G05 gene	ncRNA
chr1	88924241	88924560	13.4908	Intergenic	Intergenic	-91713	NR_040471	73475	Mm.491040	NR_040471	ENSMUSG00000099378	1700067G17Rik	-	RIKEN cDNA 1700067G17 gene	ncRNA
chr15	3523521	3523680	13.4707	intron (NM_001048178, intron 1 of 8)	(GGGAA)n|Simple_repeat|Simple_repeat	58242	NM_001286370	14600	Mm.3986	NM_010284	ENSMUSG00000055737	Ghr	GHBP|GHR/BP	growth hormone receptor	protein-coding
chr6	29064561	29064800	13.4647	intron (NM_008493, intron 1 of 2)	intron (NM_008493, intron 1 of 2)	4459	NM_008493	16846	Mm.277072	NM_008493	ENSMUSG00000059201	Lep	ob|obese	leptin	protein-coding
chr7	73810641	73810960	13.4606	intron (NR_077222, intron 2 of 3)	ORR1F|LTR|ERVL-MaLR	5703	NR_077222	101000000	Mm.109205	NR_077222	ENSMUSG00000074067	Gm10619	4932443D20	predicted gene 10619	ncRNA
chr9	116000000	116000000	13.443	Intergenic	Intergenic	65780	NR_152204	100000000	Mm.404276	NR_152204		Gm4668	-	predicted gene 4668	ncRNA
chr3	68842961	68843120	13.4407	Intergenic	(TTCCC)n|Simple_repeat|Simple_repeat	-26546	NM_001167996	68725	Mm.45741	NM_001167996	ENSMUSG00000046999	1110032F04Rik	AI115547	RIKEN cDNA 1110032F04 gene	protein-coding
chr18	55622641	55623120	13.4271	Intergenic	7SLRNA|srpRNA|srpRNA	-630289	NM_001360787	269023	Mm.192984	NM_175751	ENSMUSG00000052713	Zfp608	4932417D18Rik|D430007A19Rik|Znf608	zinc finger protein 608	protein-coding
chr13	113000000	113000000	13.4241	intron (NR_045501, intron 6 of 6)	L1M2|LINE|L1	52804	NR_045501	70917	Mm.491036	NR_045501	ENSMUSG00000114790	4921509O07Rik	-	RIKEN cDNA 4921509O07 gene	ncRNA
chr17	34119041	34119440	13.4175	non-coding (NR_037970, exon 1 of 13)	non-coding (NR_037970, exon 1 of 13)	660	NR_037970	14312	Mm.3444	NM_010238	ENSMUSG00000024335	Brd2	AW228947|D17H6S113E|Frg-1|Fsrg-1|Fsrg1|Nat|Ring3|Rnf3|mKIAA4005	bromodomain containing 2	protein-coding
chr8	92167281	92167520	13.3947	Intergenic	Intergenic	188720	NR_110452	71296	Mm.86664	NR_033641	ENSMUSG00000031736	Crnde	4933436C20Rik	colorectal neoplasia differentially expressed (non-protein coding)	ncRNA
chr12	54718881	54719440	13.372	Intergenic	Intergenic	-23266	NM_001331162	66266	Mm.156440	NM_025456	ENSMUSG00000054302	Eapp	1810011O16Rik	E2F-associated phosphoprotein	protein-coding
chr16	90540881	90541280	13.3659	Intergenic	Lx8b|LINE|L1	154683	NM_015755	26559	Mm.125874	NM_015755	ENSMUSG00000053414	Hunk	Bstk1|Mak-v	hormonally upregulated Neu-associated kinase	protein-coding
chr13	85296081	85296240	13.3602	Intergenic	ORR1D1|LTR|ERVL-MaLR	-6674	NM_145452	218397	Mm.259653	NM_145452	ENSMUSG00000021549	Rasa1	Gap|RasGAP|Rasa	RAS p21 protein activator 1	protein-coding
chr4	105000000	105000000	13.3587	intron (NM_080555, intron 1 of 5)	intron (NM_080555, intron 1 of 5)	23853	NM_080555	67916	Mm.348326	NM_080555	ENSMUSG00000028517	Plpp3	1110003O22Rik|2610002D05Rik|AV025606|D4Bwg0538e|D4Bwg1535e|Lpp3|PRG-2|Ppab2b|Ppap2b	phospholipid phosphatase 3	protein-coding
chr8	26677521	26677920	13.349	Intergenic	Intergenic	146703	NR_045904	72316	Mm.490534	NR_045904	ENSMUSG00000100335	2310008N11Rik	-	RIKEN cDNA 2310008N11 gene	ncRNA
chr1	189000000	189000000	13.3426	intron (NM_021408, intron 21 of 70)	intron (NM_021408, intron 21 of 70)	267162	NM_021408	22283	Mm.331238	NM_021408	ENSMUSG00000026609	Ush2a	A930011D15Rik|A930037M10Rik|Gm676|Gm983|Mush2a|Ushrn	usherin	protein-coding
chr5	138000000	138000000	13.2874	Intergenic	Lx5|LINE|L1	-37479	NR_157560	100000000	Mm.392433	NR_157560		Gm10874	-	predicted gene 10874	ncRNA
chr2	65275521	65275760	13.2658	Intergenic	Intergenic	-36849	NM_001363077	319876	Mm.34159	NM_027225	ENSMUSG00000034903	Cobll1	1810047P18Rik|Coblr1|D430044D16Rik	Cobl-like 1	protein-coding
chr17	11927041	11927280	13.2421	intron (NM_016694, intron 9 of 11)	intron (NM_016694, intron 9 of 11)	-43971	NR_045808	52027	Mm.442257	NR_045808		D17Ertd648e	-	DNA segment, Chr 17, ERATO Doi 648, expressed	ncRNA
chr5	38419121	38419360	13.2157	intron (NM_001102414, intron 5 of 11)	intron (NM_001102414, intron 5 of 11)	61066	NM_001102415	117591	Mm.260137	NM_145559	ENSMUSG00000005107	Slc2a9	Glut9|SLC2A9B|SLC2a9A	solute carrier family 2 (facilitated glucose transporter), member 9	protein-coding
chr19	5808241	5808480	13.2027	Intergenic	Intergenic	-5688	NR_002847	72289	Mm.298256	NR_002847	ENSMUSG00000092341	Malat1	2210401K01Rik|9430072K23Rik|AI647968|Neat2	metastasis associated lung adenocarcinoma transcript 1 (non-coding RNA)	ncRNA
chr11	87471361	87471760	13.1741	intron (NM_031386, intron 2 of 30)	U3|snRNA|snRNA	43969	NM_001199293	83560	Mm.440758	NM_031386	ENSMUSG00000010342	Tex14	C85585	testis expressed gene 14	protein-coding
chr3	137000000	137000000	13.1025	Intergenic	Intergenic	-232257	NR_163863
chrX	87899281	87899680	13.0601	intron (NM_001160403, intron 1 of 10)	7SLRNA|srpRNA|srpRNA	216468	NM_001160403	331461	Mm.121680	NM_001160403	ENSMUSG00000052372	Il1rapl1	6330532G10Rik|C030039N24|IL1R8|IL1RAPL|IL1RAPL-1|MRX34|OPHN4|TIGIRR-2	interleukin 1 receptor accessory protein-like 1	protein-coding
chr9	36972161	36972480	13.0532	intron (NM_148950, intron 2 of 11)	intron (NM_148950, intron 2 of 11)	138746	NM_001357611	235180	Mm.5264	NM_183171	ENSMUSG00000032118	Fez1	UNC-76|UNC76	fasciculation and elongation protein zeta 1 (zygin I)	protein-coding
chr4	23173441	23173600	13.0248	Intergenic	Intergenic	682972	NR_131335	106000000		NR_131335	ENSMUSG00000107859	Gm30731	Pnky|lnc-pou3f2	predicted gene, 30731	ncRNA
chr6	96379281	96379600	12.9829	intron (NM_182808, intron 2 of 4)	intron (NM_182808, intron 2 of 4)	-213235	NR_003643	78482	Mm.391486	NM_030107	ENSMUSG00000072878	1700123L14Rik	Npap60|Nup50	nucleoporin 50 pseudogene	pseudo
chr17	51775281	51775440	12.9521	exon (NM_001163632, exon 8 of 11)	exon (NM_001163632, exon 8 of 11)	36694	NM_001163630	20230	Mm.311655	NM_009122	ENSMUSG00000023927	Satb1	2610306G12Rik|AW413156	special AT-rich sequence binding protein 1	protein-coding
chr6	99863761	99864160	12.9041	Intergenic	PB1D10|SINE|Alu	-137568	NM_001170419	50501	Mm.87365	NM_015768	ENSMUSG00000030069	Prok2	Bv8|PK2|Prok1	prokineticin 2	protein-coding
chr13	47998481	47998800	12.8408	intron (NR_038004, intron 2 of 7)	MTEa|LTR|ERVL-MaLR	19968	NR_038004	70971	Mm.158514	NR_038004	ENSMUSG00000047324	4931429P17Rik	-	RIKEN cDNA 4931429P17 gene	ncRNA
chr9	10529201	10529440	12.8309	intron (NM_001033359, intron 2 of 20)	intron (NM_001033359, intron 2 of 20)	375406	NM_001033359	244682	Mm.187021	NM_001033359	ENSMUSG00000039488	Cntn5	6720426O10Rik|A830025P08Rik|Gm507|NB-2	contactin 5	protein-coding
chr4	140000000	140000000	12.8276	intron (NM_011039, intron 4 of 8)	CpG	11328	NM_011039	18509	Mm.218760	NM_011039	ENSMUSG00000028736	Pax7	Pax-7	paired box 7	protein-coding
chr8	90445681	90446080	12.8273	Intergenic	(GCATG)n|Simple_repeat|Simple_repeat	-97628	NM_172913	244579	Mm.302755	NM_172913	ENSMUSG00000043668	Tox3	500-9|BC052044|C230068E13|CAGF9|Tnrc9	TOX high mobility group box family member 3	protein-coding
chr9	67937361	67937520	12.7995	intron (NM_177184, intron 50 of 84)	intron (NM_177184, intron 50 of 84)	88274	NR_045745	434412	Mm.490707	NR_045745	ENSMUSG00000111841	Gm20745	-	predicted gene, 20745	ncRNA
chr8	110000000	110000000	12.7965	intron (NR_105058, intron 2 of 2)	7SLRNA|srpRNA|srpRNA	3356	NR_105058	101000000	Mm.84499	NR_105058		Gm21283	-	predicted gene, 21283	ncRNA
chr5	110000000	110000000	12.7916	intron (NM_001142642, intron 3 of 18)	intron (NM_001142642, intron 3 of 18)	-29873	NM_028596	381668	Mm.348782	NM_028596	ENSMUSG00000043323	Fbrsl1	2410025L10Rik|AI467568|Gm1049|Gm29766|mKIAA1545	fibrosin-like 1	protein-coding
chr5	35454561	35454720	12.7877	Intergenic	Intergenic	65779	NM_010445	15371	Mm.358606	NM_010445	ENSMUSG00000067438	Hmx1	Nkx5-3	H6 homeobox 1	protein-coding
chr1	86157121	86157280	12.782	intron (NM_030184, intron 2 of 24)	B3A|SINE|B2	2420	NM_001310702	78795	Mm.379264	NM_027456	ENSMUSG00000062590	Armc9	3830422A13Rik|4831423D23Rik|4930438O05Rik|5730415N24Rik	armadillo repeat containing 9	protein-coding
chr4	140000000	140000000	12.7736	Intergenic	Intergenic	-65949	NM_198610	230868	Mm.298731	NM_198610	ENSMUSG00000040972	Igsf21	BC055811|Gm141	immunoglobulin superfamily, member 21	protein-coding
chr6	10974721	10974880	12.773	promoter-TSS (NR_033776)	promoter-TSS (NR_033776)	-422	NR_033776	57866	Mm.4397	NR_033776		AA545190	-	EST AA545190	ncRNA
chr6	17240001	17240160	12.7592	Intergenic	Lx8|LINE|L1	-41105	NM_016900	12390	Mm.396075	NM_016900	ENSMUSG00000000058	Cav2	AI447843	caveolin 2	protein-coding
chr5	53230641	53231120	12.7557	Intergenic	Intergenic	-17428	NM_172710	231238	Mm.235020	NM_172710	ENSMUSG00000029189	Sel1l3	2310045A20Rik|AI429585|mKIAA0746	sel-1 suppressor of lin-12-like 3 (C. elegans)	protein-coding
chr14	12389281	12389440	12.7158	intron (NM_001359921, intron 28 of 29)	intron (NM_001359921, intron 28 of 29)	-43495	NM_080433	54713	Mm.34644	NM_080433	ENSMUSG00000021743	Fezf2	AI451466|AI852056|Fez|Fezl|Zfp312	Fez family zinc finger 2	protein-coding
chr11	114000000	114000000	12.7141	Intergenic	Intergenic	-22338	NR_045930	73536	Mm.54275	NR_045930	ENSMUSG00000078600	1700092K14Rik	-	RIKEN cDNA 1700092K14 gene	ncRNA
chr4	46201521	46201680	12.6777	Intergenic	Intergenic	-5289	NM_011728	22590	Mm.247036	NM_011728	ENSMUSG00000028329	Xpa	AI573865|Xpac	xeroderma pigmentosum, complementation group A	protein-coding
chr4	153000000	153000000	12.6591	Intergenic	Intergenic	-71900	NR_033138	330004	Mm.291863	NM_001033414		Gm833	-	predicted gene 833	ncRNA
chr4	124000000	124000000	12.644	Intergenic	Intergenic	90159	NR_040774	78460	Mm.452060	NR_040774		1700057H15Rik	-	RIKEN cDNA 1700057H15 gene	ncRNA
chr17	34591761	34592160	12.6411	promoter-TSS (NM_017463)	promoter-TSS (NM_017463)	-299	NM_017463	18515	Mm.390957	NM_017463	ENSMUSG00000034673	Pbx2	G17	pre B cell leukemia homeobox 2	protein-coding
chr9	80323761	80324160	12.639	intron (NM_022016, intron 14 of 16)	intron (NM_022016, intron 14 of 16)	141478	NM_022016	63859	Mm.422780	NM_022016	ENSMUSG00000032343	Impg1	A930015H12Rik|IMP150|SPACR	interphotoreceptor matrix proteoglycan 1	protein-coding
chr7	37619361	37619520	12.6386	intron (NM_172385, intron 3 of 5)	intron (NM_172385, intron 3 of 5)	150312	NM_172385	243937	Mm.322505	NM_172385	ENSMUSG00000043456	Zfp536	9630010P11Rik|Znf536|mKIAA0390	zinc finger protein 536	protein-coding
chr9	65267601	65268160	12.6303	intron (NM_001364527, intron 3 of 10)	intron (NM_001364527, intron 3 of 10)	2700	NM_001364527	214425	Mm.138455	NM_173385	ENSMUSG00000042254	Cilp	9830114D16|C130036G17Rik|CILP-1	cartilage intermediate layer protein, nucleotide pyrophosphohydrolase	protein-coding
chr11	46995761	46995920	12.6184	intron (NM_011891, intron 6 of 7)	L2|LINE|L2	185041	NM_178759	276891	Mm.69002	NM_178759	ENSMUSG00000055546	Timd4	B430010N18Rik|TIM-4|Tim4	T cell immunoglobulin and mucin domain containing 4	protein-coding
chr7	128000000	128000000	12.6157	intron (NM_001347649, intron 1 of 14)	CpG	201	NM_001347649	233908	Mm.277680	NM_139149	ENSMUSG00000030795	Fus	D430004D17Rik|D930039C12Rik|Fus1|Tls	fused in sarcoma	protein-coding
chr11	98339041	98339360	12.5859	Intergenic	Intergenic	-9206	NM_144828	19049	Mm.45372	NM_144828	ENSMUSG00000061718	Ppp1r1b	AU040756|DARPP-32|Darpp32	protein phosphatase 1, regulatory inhibitor subunit 1B	protein-coding
chr6	70899681	70899920	12.5623	intron (NM_010121, intron 14 of 16)	intron (NM_010121, intron 14 of 16)	19122	NM_001355766	74221	Mm.273326	NM_028825	ENSMUSG00000051896	Tex37	1700011F03Rik|Tsc21	testis expressed 37	protein-coding
chr12	111000000	111000000	12.5485	promoter-TSS (NM_198023)	promoter-TSS (NM_198023)	-407	NM_198023	217864	Mm.23808	NM_198023	ENSMUSG00000037896	Rcor1	5730409O11|6720480E22Rik|AU042633|D12Wsu95e|Rocr1|mKIAA0071	REST corepressor 1	protein-coding
chr1	39251681	39252000	12.5359	intron (NM_008719, intron 1 of 20)	intron (NM_008719, intron 1 of 20)	57568	NM_008719	18143	Mm.2380	NM_008719	ENSMUSG00000026077	Npas2	MOP4|bHLHe9	neuronal PAS domain protein 2	protein-coding
chr8	91171681	91171920	12.5285	Intergenic	Intergenic	-36306	NM_010241	14339	Mm.324588	NM_010241	ENSMUSG00000031667	Aktip	AL023020|Fif|Ft|Ft1|Fts	thymoma viral proto-oncogene 1 interacting protein	protein-coding
chr4	149000000	149000000	12.5164	intron (NM_001159344, intron 20 of 20)	AmnSINE1|SINE|Deu	1202	NR_154553	108000000	Mm.393596	NR_154553		Gm13205	AA408865	predicted gene 13205	ncRNA
chr9	65201521	65201760	12.5155	Intergenic	Intergenic	-13050	NM_177460	214424	Mm.31129	NM_177460	ENSMUSG00000032392	Parp16	ARTD15|BC055447|C79952|PARP-16	poly (ADP-ribose) polymerase family, member 16	protein-coding
chr15	103000000	103000000	12.4481	Intergenic	Intergenic	8821	NM_010466	15426	Mm.6167	NM_010466	ENSMUSG00000001657	Hoxc8	D130011F21Rik|Hox-3.1	homeobox C8	protein-coding
chr15	93020161	93020320	12.4312	Intergenic	L1_Rod|LINE|L1	254939	NM_001346785	223827	Mm.22819	NM_001033275	ENSMUSG00000036197	Gxylt1	Glt8d3|Gm1228|Gm87	glucoside xylosyltransferase 1	protein-coding
chr17	27592321	27592800	12.4199	intron (NM_001291046, intron 2 of 4)	intron (NM_001291046, intron 2 of 4)	-26833	NM_001002895	106672	Mm.61488	NM_001002895	ENSMUSG00000062753	AI413582	AI854251|Smim29	expressed sequence AI413582	protein-coding
chr2	172000000	172000000	12.4092	Intergenic	Intergenic	400079	NR_040509	75655	Mm.396203	NR_040509	ENSMUSG00000086823	1700028P15Rik	-	RIKEN cDNA 1700028P15 gene	ncRNA
chr5	29450241	29450400	12.3742	intron (NR_153385, intron 10 of 10)	B1_Mur1|SINE|Alu	15653	NR_153385	433864	Mm.262815	NM_001033457	ENSMUSG00000001569	Nom1	D5Kng1|Gm1040	nucleolar protein with MIF4G domain 1	protein-coding
chrX	36952481	36952640	12.3741	intron (NM_001359140, intron 3 of 10)	intron (NM_001359140, intron 3 of 10)	37135	NM_001359141	56526	Mm.260036	NM_019942	ENSMUSG00000050379	2022-09-06	2810035H17Rik|C920001C06Rik|Sep6|mKIAA0128	septin 6	protein-coding
chr12	116000000	116000000	12.3426	intron (NM_001004066, intron 1 of 2)	intron (NM_001004066, intron 1 of 2)	1516	NM_001004066	56220	Mm.254997	NM_019565	ENSMUSG00000042063	Zfp386	Kzf1|mKIAA4205	zinc finger protein 386 (Kruppel-like)	protein-coding
chr10	128000000	128000000	12.3082	Intergenic	Intergenic	-4579	NM_001098789	407790	Mm.336856	NM_001098789	ENSMUSG00000040280	Ndufa4l2	BC064011	Ndufa4, mitochondrial complex associated like 2	protein-coding
chr6	29043921	29044080	12.299	Intergenic	Intergenic	-16221	NM_008493	16846	Mm.277072	NM_008493	ENSMUSG00000059201	Lep	ob|obese	leptin	protein-coding
chr17	49262561	49262800	12.2953	Intergenic	Intergenic	50280	NR_033486	100000000	Mm.400421	NR_033486	ENSMUSG00000117221	Gm17830	-	predicted gene, 17830	ncRNA
chr11	77867681	77868000	12.2801	Intergenic	Intergenic	26032	NM_008952	19193	Mm.8543	NM_008952	ENSMUSG00000017453	Pipox	LPIPOX|Pso	pipecolic acid oxidase	protein-coding
chr1	152000000	152000000	12.2731	intron (NM_022018, intron 1 of 13)	intron (NM_022018, intron 1 of 13)	55427	NM_022018	63913	Mm.157700	NM_022018	ENSMUSG00000026483	Fam129a	AI256368|AU019833|Niban	family with sequence similarity 129, member A	protein-coding
chr17	70963601	70963920	12.2104	Intergenic	LSU-rRNA_Hsa|rRNA|rRNA	26756	NM_023402	67938	Mm.261329	NM_023402	ENSMUSG00000034868	Myl12b	1500001M02Rik|C77744|Mylc2b|RLC-B	myosin, light chain 12B, regulatory	protein-coding
chrX	99185281	99185520	12.1945	Intergenic	Intergenic	49339	NM_010110	13641	Mm.3374	NM_010110	ENSMUSG00000031217	Efnb1	Cek5-L|EFL-3|Elk-L|Epl2|Eplg2|LERK-2|Lerk2|Stra1	ephrin B1	protein-coding
chr17	34933601	34934080	12.1835	intron (NM_010893, intron 3 of 5)	B1F|SINE|Alu	2587	NM_010893	18010	Mm.8856	NM_010893	ENSMUSG00000007038	Neu1	AA407268|AA407316|Aglp|Apl|Bat-7|Bat7|G9|Map-2|Neu|Neu-1	neuraminidase 1	protein-coding
chr1	40424401	40424560	12.1537	Intergenic	C-rich|Low_complexity|Low_complexity	-5090	NM_001294171	17082	Mm.289824	NM_010743	ENSMUSG00000026069	Il1rl1	DER4|Fit-1|Ly84|ST2L|St2|St2-rs1|T1|T1/ST2	interleukin 1 receptor-like 1	protein-coding
chr17	83938721	83939120	12.1343	Intergenic	Intergenic	-59632	NR_130994	78148	Mm.243918	NR_130994	ENSMUSG00000117431	8430430B14Rik	-	RIKEN cDNA 8430430B14 gene	ncRNA
chr7	109000000	109000000	12.1014	promoter-TSS (NM_001302205)	promoter-TSS (NM_001302205)	-273	NM_001302205	109594	Mm.360145	NM_057173	ENSMUSG00000036111	Lmo1	Rbtn-1|Rbtn1|Ttg1	LIM domain only 1	protein-coding
chr10	38065041	38065200	12.0692	Intergenic	Intergenic	-110654	NR_131035	75877	Mm.402094	NR_131035	ENSMUSG00000111234	4930591E09Rik	-	RIKEN cDNA 4930591E09 gene	ncRNA
chr7	78887441	78887920	12.0594	promoter-TSS (NR_029826)	promoter-TSS (NR_029826)	-597	NR_029826	723884		NR_029826	ENSMUSG00000065609	Mir7-2	Mir7a2|Mirn7-2|mir-7a-2|mir-7a2|mmu-mir-7-2|mmu-mir-7a2	microRNA 7-2	ncRNA
chr17	83927841	83928160	12.0537	Intergenic	Intergenic	-70552	NR_130994	78148	Mm.243918	NR_130994	ENSMUSG00000117431	8430430B14Rik	-	RIKEN cDNA 8430430B14 gene	ncRNA
chr9	69670081	69670480	12.0297	Intergenic	Intergenic	90660	NM_022378	64290	Mm.440890	NM_022378	ENSMUSG00000059246	Foxb1	C43|Fkh5|Foxb1a|Foxb1b|Hfh-e5.1|Mf3|Twh	forkhead box B1	protein-coding
chr4	137000000	137000000	12.0117	intron (NM_010142, intron 3 of 15)	intron (NM_010142, intron 3 of 15)	101452	NM_001290753	13844	Mm.250981	NM_010142	ENSMUSG00000028664	Ephb2	Cek5|Drt|ETECK|Erk|Hek5|Nuk|Prkm5|Qek5|Sek3|Tyro5	Eph receptor B2	protein-coding
chr12	86220641	86220880	11.993	Intergenic	Intergenic	-21098	NM_027405	70373	Mm.252967	NM_027405	ENSMUSG00000021254	Gpatch2l	1700020O03Rik|4732487G21Rik|A630090I05Rik|Kiaa1152	G patch domain containing 2 like	protein-coding
chr17	59178081	59178320	11.9765	Intergenic	Intergenic	-164878	NM_001368393	67993	Mm.36507	NM_026497	ENSMUSG00000024228	Nudt12	0610016O18Rik	nudix (nucleoside diphosphate linked moiety X)-type motif 12	protein-coding
chr13	53905761	53906000	11.96	Intergenic	Intergenic	9868	NR_152124	78550	Mm.160095	NR_152124		E130119H09Rik	-	RIKEN cDNA E130119H09 gene	ncRNA
chr12	56118881	56119360	11.9476	Intergenic	Eulor8|DNA|TcMar?	-134123	NR_045048	101000000	Mm.136732	NR_045048	ENSMUSG00000112164	Gm19990	-	predicted gene, 19990	ncRNA
chr10	23480481	23480880	11.9393	Intergenic	PB1|SINE|Alu	-130737	NM_010167	14051	Mm.332128	NM_010167	ENSMUSG00000010461	Eya4	B130023L16Rik	EYA transcriptional coactivator and phosphatase 4	protein-coding
chr4	70378321	70378480	11.9326	intron (NM_145990, intron 4 of 36)	intron (NM_145990, intron 4 of 36)	32035	NM_145990	214444	Mm.370777	NM_145990	ENSMUSG00000039298	Cdk5rap2	2900018K03Rik|an|mKIAA1633	CDK5 regulatory subunit associated protein 2	protein-coding
chr12	111000000	111000000	11.9239	intron (NM_183016, intron 29 of 36)	BGLII_Mur|LTR|ERVK	30264	NM_033603	93835	Mm.197639	NM_033603	ENSMUSG00000021278	Amn	-	amnionless	protein-coding
chr4	140000000	140000000	11.9073	Intergenic	MIRc|SINE|MIR	70342	NM_031873	83770	Mm.190612	NM_031873	ENSMUSG00000028738	Tas1r2	Gpr71|T1r2|TR2	taste receptor, type 1, member 2	protein-coding
chr18	50552241	50552400	11.898	Intergenic	Intergenic	16379	NM_026108	67365	Mm.158150	NM_026108	ENSMUSG00000048875	Pudp	1700121L12Rik|GS1|Hdhd1|Hdhd1a	pseudouridine 5-phosphatase	protein-coding
chr5	151000000	151000000	11.8963	Intergenic	Intergenic	-57887	NM_013823	16591	Mm.6500	NM_013823	ENSMUSG00000058488	Kl	alpha-kl	klotho	protein-coding
chr12	50873761	50873920	11.8802	Intergenic	Intergenic	-131316	NR_126468	75494	Mm.416848	NR_126468	ENSMUSG00000111986	1700008C04Rik	-	RIKEN cDNA 1700008C04 gene	ncRNA
chr3	18096721	18096960	11.8727	intron (NM_007825, intron 3 of 5)	intron (NM_007825, intron 3 of 5)	42515	NM_021560	59058	Mm.149938	NM_021560	ENSMUSG00000025128	Bhlhe22	Beta3|Beta3a|Bhlhb5	basic helix-loop-helix family, member e22	protein-coding
chr3	105000000	105000000	11.8723	Intergenic	PB1|SINE|Alu	-42984	NM_009196	20501	Mm.9086	NM_009196	ENSMUSG00000032902	Slc16a1	AL022710|Mct1	solute carrier family 16 (monocarboxylic acid transporters), member 1	protein-coding
chr7	101000000	101000000	11.8716	intron (NM_001360460, intron 3 of 7)	(GGA)n|Simple_repeat|Simple_repeat	-7309	NM_001040111	69710	Mm.277687	NM_027180	ENSMUSG00000032812	Arap1	2410002L19Rik|Centd2|mKIAA0782	ArfGAP with RhoGAP domain, ankyrin repeat and PH domain 1	protein-coding
chr8	47642641	47642960	11.8517	Intergenic	Intergenic	32359	NM_023503	69260	Mm.430733	NM_023503	ENSMUSG00000063049	Ing2	2810011M06Rik|Ing1l|Ing2b|P33ING2	inhibitor of growth family, member 2	protein-coding
chr9	122000000	122000000	11.8434	Intergenic	MER124|DNA?|DNA?	-18039	NR_045967	654800	Mm.393956	NR_045967		A730085K08Rik	-	RIKEN cDNA A730085K08 gene	ncRNA
chr6	113000000	113000000	11.8329	intron (NM_080448, intron 3 of 21)	intron (NM_080448, intron 3 of 21)	-113370	NM_001167730	58186	Mm.103812	NM_021385	ENSMUSG00000030254	Rad18	2810024C04Rik|Rad18sc	RAD18 E3 ubiquitin protein ligase	protein-coding
chr18	51964961	51965120	11.8165	Intergenic	L1VL2|LINE|L1	158506	NR_029788	723830		NR_029788	ENSMUSG00000065494	Mir28a	Mir28|Mirn28|mmu-mir-28|mmu-mir-28a	microRNA 28a	ncRNA
chr11	66083921	66084240	11.7971	intron (NM_001099633, intron 20 of 68)	intron (NM_001099633, intron 20 of 68)	-83955	NR_153847	100000000	Mm.465886	NR_153847		Gm12296	-	predicted gene 12296	ncRNA
chr17	63755201	63755440	11.7707	Intergenic	Intergenic	-108661	NM_001037997	14158	Mm.23039	NM_008000	ENSMUSG00000000127	Fer	AV082135|C330004K01Rik|Fert|Fert2	fer (fms/fps related) protein kinase	protein-coding
chr11	114000000	114000000	11.7701	intron (NM_172800, intron 30 of 44)	intron (NM_172800, intron 30 of 44)	-76345	NM_001163346	56699	Mm.293378	NM_020006	ENSMUSG00000041598	Cdc42ep4	1500041M20Rik|Borg4|CEP4	CDC42 effector protein (Rho GTPase binding) 4	protein-coding
chr5	131000000	131000000	11.7689	intron (NM_145218, intron 1 of 10)	intron (NM_145218, intron 1 of 10)	88122	NM_145218	212996	Mm.299204	NM_145218	ENSMUSG00000034040	Galnt17	AA388321|E330012B09Rik|Galnt19|Gcap8|Wbscr17	polypeptide N-acetylgalactosaminyltransferase 17	protein-coding
chr3	94991041	94991280	11.7321	intron (NM_001293715, intron 3 of 11)	PB1D9|SINE|Alu	-13008	NR_105980	102000000		NR_105980	ENSMUSG00000099033	Mir7013	Gm27488|mmu-mir-7013	microRNA 7013	ncRNA
chr19	38382721	38383120	11.7138	Intergenic	B1F|SINE|Alu	-13060	NM_175507	240660	Mm.262085	NM_175507	ENSMUSG00000044026	Slc35g1	AA590464|D330039I19Rik|Tmem20	solute carrier family 35, member G1	protein-coding
chr5	37768961	37769360	11.7038	Intergenic	Intergenic	33641	NM_001081106	231162	Mm.76407	NM_001081106	ENSMUSG00000062329	Cytl1	4930443F05Rik|4Cytl1|C17|Cyt1|Gm147	cytokine-like 1	protein-coding
chr4	8854081	8854240	11.6936	exon (NM_001355382, exon 28 of 37)	exon (NM_001355382, exon 28 of 37)	102836	NM_001355382	320790	Mm.138792	NM_001033395	ENSMUSG00000041235	Chd7	A730019I05Rik|Cycn|Cyn|Dz|Edy|Flo|GENA 47|GENA 60|Gena 52|Lda|Mt|Obt|Todo|WBE1|Whi|metis	chromodomain helicase DNA binding protein 7	protein-coding
chr18	63252481	63252640	11.6749	intron (NM_001039485, intron 2 of 53)	intron (NM_001039485, intron 2 of 53)	134623	NM_001039485	667742	Mm.158720	NM_172629	ENSMUSG00000041482	Piezo2	5930434P17|9030411M15Rik|9430028L06Rik|Fam38b|Fam38b2	piezo-type mechanosensitive ion channel component 2	protein-coding
chr15	78136641	78137040	11.6611	Intergenic	PB1D11|SINE|Alu	-17560	NM_007583	12300	Mm.277338	NM_007583	ENSMUSG00000019146	Cacng2	AW060990|B230105C07Rik|B930041E13Rik|stargazer|stargazin|stg|wag|waggler	calcium channel, voltage-dependent, gamma subunit 2	protein-coding
chrX	144000000	144000000	11.6584	intron (NM_008778, intron 1 of 14)	L1M2|LINE|L1	19056	NM_008778	18481	Mm.40035	NM_008778	ENSMUSG00000031284	Pak3	PAK-3|Pak65alpha|Pak65beta|Stk4	p21 (RAC1) activated kinase 3	protein-coding
chr6	30654641	30654800	11.6531	non-coding (NR_130781, exon 12 of 12)	non-coding (NR_130781, exon 12 of 12)	15502	NM_025350	109697	Mm.25377	NM_025350	ENSMUSG00000054446	Cpa1	0910001L12Rik|Cpa	carboxypeptidase A1, pancreatic	protein-coding
chr17	51782641	51783120	11.6513	exon (NM_001163632, exon 7 of 11)	exon (NM_001163632, exon 7 of 11)	29174	NM_001163630	20230	Mm.311655	NM_009122	ENSMUSG00000023927	Satb1	2610306G12Rik|AW413156	special AT-rich sequence binding protein 1	protein-coding
chr9	103000000	103000000	11.6504	promoter-TSS (NR_040466)	promoter-TSS (NR_040466)	-418	NR_040466	101000000	Mm.437003	NR_040466	ENSMUSG00000086236	5830418P13Rik	-	RIKEN cDNA 5830418P13 gene	ncRNA
chr7	137000000	137000000	11.6482	intron (NM_008598, intron 3 of 4)	intron (NM_008598, intron 3 of 4)	-147523	NR_045885	100000000	Mm.444788	NR_045885	ENSMUSG00000109722	Gm10578	-	predicted gene 10578	ncRNA
chr9	48895921	48896160	11.647	Intergenic	Intergenic	15059	NM_013561	15561	Mm.4831	NM_013561	ENSMUSG00000032269	Htr3a	5-HT3	5-hydroxytryptamine (serotonin) receptor 3A	protein-coding
chr3	108000000	108000000	11.6262	Intergenic	Intergenic	-11249	NM_001004293	229715	Mm.275752	NM_146137	ENSMUSG00000050947	Amigo1	Amigo|ali2	adhesion molecule with Ig like domain 1	protein-coding
chr1	170000000	170000000	11.616	Intergenic	Intergenic	-75579	NM_001033185	78465	Mm.291078	NM_001033185	ENSMUSG00000070532	Ccdc190	1700084C01Rik	coiled-coil domain containing 190	protein-coding
chr8	95243121	95243360	11.6001	intron (NM_001195413, intron 31 of 32)	intron (NM_001195413, intron 31 of 32)	63345	NM_145601	333329	Mm.484049	NM_145601	ENSMUSG00000031789	Cngb1	Cngb1b|Garp2|Gm1959	cyclic nucleotide gated channel beta 1	protein-coding
chr8	55816801	55816960	11.5984	Intergenic	Intergenic	90084	NM_175939	244486	Mm.67684	NM_175939	ENSMUSG00000046258	Adam29	-	a disintegrin and metallopeptidase domain 29	protein-coding
chr4	95364801	95364960	11.5939	Intergenic	Intergenic	-192627	NM_001113412	75578	Mm.276098	NM_029347	ENSMUSG00000028573	Fggy	2310009E04Rik	FGGY carbohydrate kinase domain containing	protein-coding
chr8	120000000	120000000	11.5932	Intergenic	Intergenic	-119610	NR_110496	434353	Mm.411793	NR_110496	ENSMUSG00000097960	A330074K22Rik	-	RIKEN cDNA A330074K22 gene	ncRNA
chr11	87426641	87427200	11.5594	promoter-TSS (NM_001199293)	promoter-TSS (NM_001199293)	-671	NM_001199293	83560	Mm.440758	NM_031386	ENSMUSG00000010342	Tex14	C85585	testis expressed gene 14	protein-coding
chr10	81426241	81426400	11.5409	intron (NM_026756, intron 1 of 8)	intron (NM_026756, intron 1 of 8)	853	NM_008688	18029	Mm.426936	NM_008688	ENSMUSG00000055053	Nfic	1110019L22Rik|1500041O16Rik|AA589446|AI746521|NF1-C	nuclear factor I/C	protein-coding
chr4	47698721	47698880	11.5347	Intergenic	Intergenic	224139	NM_024171	66212	Mm.20188	NM_024171	ENSMUSG00000053317	Sec61b	1190006C12Rik|AI326121|AW122942	Sec61 beta subunit	protein-coding
chr13	47471841	47472160	11.5226	Intergenic	Intergenic	-195550	NR_153835	74939	Mm.342710	NR_153835	ENSMUSG00000114509	4930471G24Rik	-	RIKEN cDNA 4930471G24 gene	ncRNA
chr16	11143841	11144000	11.5171	intron (NR_027502, intron 19 of 22)	LSU-rRNA_Hsa|rRNA|rRNA	-9388	NM_029582	106200	Mm.291015	NM_029582	ENSMUSG00000022498	Txndc11	2810408E11Rik|AI427833|EFP1|Txdc11	thioredoxin domain containing 11	protein-coding
chr6	146000000	146000000	11.5156	intron (NM_001310837, intron 1 of 2)	LSU-rRNA_Hsa|rRNA|rRNA	1047	NM_001310837	16651	Mm.49689	NM_010656	ENSMUSG00000030255	Sspn	Krag	sarcospan	protein-coding
chr2	107000000	107000000	11.506	Intergenic	PB1D7|SINE|Alu	-8709	NM_008045	14308	Mm.249525	NM_008045	ENSMUSG00000027120	Fshb	FSH|FSH-B|FSH-beta|Fshbeta	follicle stimulating hormone beta	protein-coding
chr2	168000000	168000000	11.4725	Intergenic	Intergenic	-74509	NM_001081134	241794	Mm.425102	NM_001081134	ENSMUSG00000074575	Kcng1	AW536275	potassium voltage-gated channel, subfamily G, member 1	protein-coding
chr14	48668721	48669040	11.4715	promoter-TSS (NR_029384)	promoter-TSS (NR_029384)	-408	NR_029384	606497	Mm.165199	NR_029384	ENSMUSG00000098682	Otx2os1	-	orthodenticle homeobox 2 opposite strand 1	ncRNA
chr1	136000000	136000000	11.4699	intron (NM_014193, intron 3 of 42)	intron (NM_014193, intron 3 of 42)	17149	NM_014193	12292	Mm.4418	NM_014193	ENSMUSG00000026407	Cacna1s	AW493108|Cav1.1|Cchl1a3|DHPR|DHPR alpha1s|fmd|mdg|sj	calcium channel, voltage-dependent, L type, alpha 1S subunit	protein-coding
chr7	138000000	138000000	11.461	intron (NM_183289, intron 11 of 11)	intron (NM_183289, intron 11 of 11)	186810	NM_183289	70571	Mm.334297	NM_183289	ENSMUSG00000091002	Tcerg1l	5730476P14Rik	transcription elongation regulator 1-like	protein-coding
chrY	5960401	5960560	11.4583	Intergenic	Lx3A|LINE|L1	1207297	NM_001101623	100000000	Mm.482062	NM_001101623	ENSMUSG00000094081	Gm20826	-	predicted gene, 20826	protein-coding
chr4	88336801	88337040	11.4577	intron (NM_001081184, intron 24 of 43)	intron (NM_001081184, intron 24 of 43)	102006	NM_025760	66775	Mm.386788	NM_025760	ENSMUSG00000028497	Hacd4	4933428I03Rik|Hcad4|Ptplad2	3-hydroxyacyl-CoA dehydratase 4	protein-coding
chr9	40927441	40927600	11.4354	intron (NM_001081121, intron 3 of 8)	intron (NM_001081121, intron 3 of 8)	35514	NM_001357360	70989	Mm.335087	NM_001081121	ENSMUSG00000032023	Jhy	4931429I11Rik|BB239335	junctional cadherin complex regulator	protein-coding
chr5	145000000	145000000	11.4307	intron (NM_001038627, intron 1 of 17)	intron (NM_001038627, intron 1 of 17)	8990	NM_001038627	75788	Mm.27735	NM_029438	ENSMUSG00000038780	Smurf1	4930431E10Rik|mKIAA1625	SMAD specific E3 ubiquitin protein ligase 1	protein-coding
chr17	85057841	85058080	11.4274	intron (NM_009205, intron 7 of 9)	intron (NM_009205, intron 7 of 9)	29613	NM_009205	20532	Mm.227176	NM_009205	ENSMUSG00000024131	Slc3a1	D2H|NBAT|NTAA|RBAT	solute carrier family 3, member 1	protein-coding
chrX	9249041	9249280	11.4234	intron (NM_173414, intron 2 of 4)	intron (NM_173414, intron 2 of 4)	-23624	NM_023500	22439	Mm.56468	NM_023500	ENSMUSG00000015342	Xk	1810038K19Rik|XRG1|Xkh	X-linked Kx blood group	protein-coding
chr9	28912001	28912320	11.4206	intron (NM_177906, intron 6 of 6)	intron (NM_177906, intron 6 of 6)	500525	NM_001357602	235106	Mm.283138	NM_172290	ENSMUSG00000059974	Ntm	6230410L23Rik|B230210G24Rik|Hnt|Igdcc2|R75390	neurotrimin	protein-coding
chr9	68019841	68020080	11.4155	non-coding (NR_045745, exon 3 of 3)	non-coding (NR_045745, exon 3 of 3)	5754	NR_045745	434412	Mm.490707	NR_045745	ENSMUSG00000111841	Gm20745	-	predicted gene, 20745	ncRNA
chr9	115000000	115000000	11.4078	Intergenic	PB1D10|SINE|Alu	-3819	NR_130329	100000000		NR_130329	ENSMUSG00000080409	Mir467h	Mirn467h|mmu-mir-467h	microRNA 467h	ncRNA
chr9	7934481	7934720	11.3746	exon (NM_009534, exon 8 of 8)	exon (NM_009534, exon 8 of 8)	-61430	NM_007464	11796	Mm.2026	NM_007464	ENSMUSG00000032000	Birc3	AW107670|Api1|Api2|Birc2|C-IAP2|HIAP2|IAP1|IAP2|MIAP1|MIAP2|MIHB|MIHC|RNF49|cIAP-1|cIAP-2|cIAP1|cIAP2	baculoviral IAP repeat-containing 3	protein-coding
chr3	131000000	131000000	11.3638	Intergenic	Intergenic	-37497	NM_001276402	16842	Mm.255219	NM_010703	ENSMUSG00000027985	Lef1	3000002B05|AI451430|Lef-1	lymphoid enhancer binding factor 1	protein-coding
chr13	57965681	57966080	11.3544	Intergenic	Intergenic	57320	NR_030544	100000000		NR_030544	ENSMUSG00000077962	Mir874	Mirn874|mir-874|mmu-mir-874	microRNA 874	ncRNA
chr15	37597601	37598320	11.342	intron (NM_001359844, intron 3 of 7)	intron (NM_001359844, intron 3 of 7)	82614	NM_001359839	52589	Mm.283370	NM_134094	ENSMUSG00000051359	Ncald	AI848120|D030020D09Rik|D15Ertd412e	neurocalcin delta	protein-coding
chr5	55638721	55638880	11.3383	Intergenic	G-rich|Low_complexity|Low_complexity	1288808	NR_038045	330086	Mm.254449	NM_177871	ENSMUSG00000105912	Gm10440	D130065D13	predicted gene 10440	ncRNA
chr4	113000000	113000000	11.3252	Intergenic	L1_Mus3|LINE|L1	67060	NM_001285963	329919	Mm.259806	NM_177865	ENSMUSG00000034359	Skint2	A430070M19|B7S3|Skint-2	selection and upkeep of intraepithelial T cells 2	protein-coding
chr1	39499041	39499200	11.3172	Intergenic	Intergenic	-20365	NM_001357521	54610	Mm.387293	NM_018775	ENSMUSG00000003134	Tbc1d8	AD3|HBLP1|VRP	TBC1 domain family, member 8	protein-coding
chr3	57919441	57919840	11.3152	Intergenic	Intergenic	-71883	NM_019410	18645	Mm.271744	NM_019410	ENSMUSG00000027805	Pfn2	Pfn	profilin 2	protein-coding
chr3	35332961	35333280	11.3008	Intergenic	Intergenic	333043	NR_040748	625963	Mm.251506	NR_040748	ENSMUSG00000105662	Gm6639	-	predicted gene 6639	ncRNA
chr14	48418721	48419120	11.2944	Intergenic	Intergenic	-27203	NM_001310584	218989	Mm.85211	NM_172600	ENSMUSG00000036339	Tmem260	5930435P15|6720456H20Rik	transmembrane protein 260	protein-coding
chr11	50629041	50629200	11.2738	intron (NM_175643, intron 2 of 21)	intron (NM_175643, intron 2 of 21)	27035	NM_175643	216725	Mm.110597	NM_175643	ENSMUSG00000036545	Adamts2	ADAM-TS 2|ADAM-TS2|ADAMTS-2|PC I-NP|PCINP|pNPI	a disintegrin-like and metallopeptidase (reprolysin type) with thrombospondin type 1 motif, 2	protein-coding
chr6	75602481	75602640	11.2722	Intergenic	Intergenic	-1639917	NR_155299	74342	Mm.292568	NM_028880	ENSMUSG00000060780	Lrrtm1	4632401D06Rik|AW125451	leucine rich repeat transmembrane neuronal 1	protein-coding
chr10	38357921	38358240	11.2429	Intergenic	Intergenic	182306	NR_131035	75877	Mm.402094	NR_131035	ENSMUSG00000111234	4930591E09Rik	-	RIKEN cDNA 4930591E09 gene	ncRNA
chr5	149000000	149000000	11.2322	Intergenic	Intergenic	-53200	NR_028285	70138	Mm.417834	NR_028285	ENSMUSG00000086494	2210417A02Rik	AV081004	RIKEN cDNA 2210417A02 gene	ncRNA
chr13	23622161	23622720	11.2271	exon (NM_015787, exon 1 of 1)	exon (NM_015787, exon 1 of 1)	118	NM_015787	50709	Mm.170587	NM_015787	ENSMUSG00000051627	Hist1h1e	H1-4|H1.4|H1e|H1f4|H1s-4|H1var2	histone cluster 1, H1e	protein-coding
chr2	51771201	51771360	11.219	Intergenic	G-rich|Low_complexity|Low_complexity	-39271	NR_040639	433426	Mm.244381	NR_040639	ENSMUSG00000085014	Gm13490	-	predicted gene 13490	ncRNA
chr6	72222561	72222800	11.2144	intron (NM_153778, intron 2 of 2)	intron (NM_153778, intron 2 of 2)	12897	NM_153778	71093	Mm.87449	NM_153778	ENSMUSG00000037621	Atoh8	4933425C05Rik|Hath6|Math6|bHLHa21|okadin	atonal bHLH transcription factor 8	protein-coding
chr19	59697601	59698000	11.2071	Intergenic	Intergenic	204664	NR_045308	72647	Mm.410849	NR_045308	ENSMUSG00000100119	2700089I24Rik	-	RIKEN cDNA 2700089I24 gene	ncRNA
chr7	84401521	84401840	11.2062	intron (NM_007488, intron 1 of 18)	intron (NM_007488, intron 1 of 18)	8358	NM_007488	11864	Mm.38594	NM_007488	ENSMUSG00000015709	Arnt2	Hif-2b|bHLHe1|mKIAA0307	aryl hydrocarbon receptor nuclear translocator 2	protein-coding
chr4	120000000	120000000	11.1977	Intergenic	Intergenic	27061	NM_194060	329934	Mm.277090	NM_194060	ENSMUSG00000052135	Foxo6	-	forkhead box O6	protein-coding
chr9	115000000	115000000	11.1911	intron (NM_148958, intron 1 of 11)	intron (NM_148958, intron 1 of 11)	59995	NM_148958	74486	Mm.458474	NM_148958	ENSMUSG00000040875	Osbpl10	4933433D06Rik|C820004B04Rik|OPR-10|ORP-10	oxysterol binding protein-like 10	protein-coding
chr5	124000000	124000000	11.1895	intron (NM_011256, intron 1 of 24)	intron (NM_011256, intron 1 of 24)	-4445	NR_045369	75927	Mm.410803	NR_045369	ENSMUSG00000090220	Pitpnm2os1	4930568K20Rik	phosphatidylinositol transfer protein, membrane-associated 2, opposite strand 1	ncRNA
chr13	58058241	58058480	11.1768	intron (NM_001362415, intron 5 of 14)	intron (NM_001362415, intron 5 of 14)	-35160	NR_030544	100000000		NR_030544	ENSMUSG00000077962	Mir874	Mirn874|mir-874|mmu-mir-874	microRNA 874	ncRNA
chr11	85843441	85843840	11.1713	Intergenic	Intergenic	11025	NM_009324	21385	Mm.287052	NM_009324	ENSMUSG00000000093	Tbx2	-	T-box 2	protein-coding
chr13	67864961	67865280	11.1526	Intergenic	Intergenic	1794	NM_001001185	408058	Mm.177840	NM_001001185	ENSMUSG00000064063	BC048507	-	cDNA sequence BC048507	protein-coding
chr1	185000000	185000000	11.1525	3' UTR (NM_001163754, exon 35 of 35)	3' UTR (NM_001163754, exon 35 of 35)	-27839	NR_029580	387189		NR_029580	ENSMUSG00000065581	Mir194-1	Mirn194|Mirn194-1|miR-194|mir-194-1	microRNA 194-1	ncRNA
chr17	63807921	63808240	11.1429	Intergenic	Intergenic	-55901	NM_001037997	14158	Mm.23039	NM_008000	ENSMUSG00000000127	Fer	AV082135|C330004K01Rik|Fert|Fert2	fer (fms/fps related) protein kinase	protein-coding
chr11	91977761	91978000	11.1284	Intergenic	URR1A|DNA|hAT-Charlie	-400325	NM_028547	73470	Mm.67677	NM_028547	ENSMUSG00000046755	Kif2b	1700063D03Rik	kinesin family member 2B	protein-coding
chr17	49767921	49768080	11.1202	intron (NM_177052, intron 13 of 22)	intron (NM_177052, intron 13 of 22)	152828	NM_177052	319991	Mm.441340	NM_177052	ENSMUSG00000023999	Kif6	D130004B10Rik|D130084M03Rik	kinesin family member 6	protein-coding
chr1	57608001	57608240	11.1148	Intergenic	Intergenic	-166741	NM_144882	67198	Mm.159989	NM_144882	ENSMUSG00000038305	Spats2l	2810022L02Rik|A230104H11Rik|AA987173|AI480531|AI842453|AW413586	spermatogenesis associated, serine-rich 2-like	protein-coding
chr2	166000000	166000000	11.1115	intron (NM_010165, intron 9 of 15)	intron (NM_010165, intron 9 of 15)	90222	NM_010165	14049	Mm.282719	NM_010165	ENSMUSG00000017897	Eya2	Eab1	EYA transcriptional coactivator and phosphatase 2	protein-coding
chr4	62220161	62220320	11.088	Intergenic	Intergenic	-11694	NM_009554	22696	Mm.5011	NM_009554	ENSMUSG00000028389	Zfp37	Tzn|Zfp-37	zinc finger protein 37	protein-coding
chr12	54734161	54734640	11.071	Intergenic	MTC|LTR|ERVL-MaLR	-38506	NM_001331162	66266	Mm.156440	NM_025456	ENSMUSG00000054302	Eapp	1810011O16Rik	E2F-associated phosphoprotein	protein-coding
chr3	128000000	128000000	11.0615	intron (NR_040552, intron 3 of 4)	intron (NR_040552, intron 3 of 4)	15509	NR_040552	329753	Mm.119720	NR_040552	ENSMUSG00000104763	9830132P13Rik	9830132P13	RIKEN cDNA 9830132P13 gene	ncRNA
chr2	20899761	20900080	11.061	intron (NM_001128084, intron 3 of 24)	LSU-rRNA_Hsa|rRNA|rRNA	67801	NM_001128084	71435	Mm.28507	NM_001081364	ENSMUSG00000036591	Arhgap21	5530401C11Rik|AA416458|ARHGAP10	Rho GTPase activating protein 21	protein-coding
chr5	92277041	92277280	11.0528	intron (NM_025972, intron 1 of 10)	intron (NM_025972, intron 1 of 10)	1021	NM_001163687	67111	Mm.28890	NM_025972	ENSMUSG00000029413	Naaa	2210023K21Rik|3830414F09Rik|Asahl	N-acylethanolamine acid amidase	protein-coding
chr8	36569201	36569440	11.0525	3' UTR (NM_001194941, exon 14 of 14)	3' UTR (NM_001194941, exon 14 of 14)	44623	NM_015802	50768	Mm.125155	NM_015802	ENSMUSG00000031523	Dlc1	A730069N07Rik|Arhgap7|HP|STARD12|dlc-1	deleted in liver cancer 1	protein-coding
chr7	43589681	43589920	11.0509	exon (NM_172482, exon 4 of 4)	exon (NM_172482, exon 4 of 4)	10214	NM_001357769	210105	Mm.234422	NM_172482	ENSMUSG00000030469	Zfp719	8030458J18|9430094P17Rik|C630016O21Rik|mszf6	zinc finger protein 719	protein-coding
chr5	116000000	116000000	11.0488	intron (NM_177759, intron 1 of 13)	intron (NM_177759, intron 1 of 13)	10505	NM_001360005	269693	Mm.10946	NM_177759	ENSMUSG00000043913	Ccdc60	AU018954|C130098D09	coiled-coil domain containing 60	protein-coding
chr4	107000000	107000000	11.0423	intron (NM_198438, intron 5 of 16)	intron (NM_198438, intron 5 of 16)	41306	NM_025500	56280	Mm.29517	NM_025500	ENSMUSG00000028622	Mrpl37	2300004O14Rik|AI132596|MRP-L2|Rpml2	mitochondrial ribosomal protein L37	protein-coding
chr16	18148321	18148480	11.0414	intron (NM_022982, intron 1 of 1)	intron (NM_022982, intron 1 of 1)	16770	NR_105785	102000000		NR_105785	ENSMUSG00000099293	Mir6366	Gm27720|mmu-mir-6366	microRNA 6366	ncRNA
chr11	6415921	6416080	11.0166	intron (NM_008907, intron 1 of 4)	CpG	133	NM_008907	268373	Mm.5246	NM_008907	ENSMUSG00000071866	Ppia	2700098C05|Cphn|CyP-18|CypA|SP18	peptidylprolyl isomerase A	protein-coding
chr2	79152161	79152800	11.012	Intergenic	Intergenic	-102946	NM_010576	16401	Mm.31903	NM_010576	ENSMUSG00000027009	Itga4	CD49D|Itga4B	integrin alpha 4	protein-coding
chr13	59971841	59972080	11.0117	Intergenic	Intergenic	-57751	NR_046142	328263	Mm.123405	NR_046142	ENSMUSG00000114531	A530065N20Rik	A530065N20	RIKEN cDNA A530046M15 gene	ncRNA
chr9	120000000	120000000	11.0085	intron (NM_011887, intron 8 of 26)	ID_B1|SINE|B4	18896	NM_011887	24046	Mm.89981	NM_011887	ENSMUSG00000034115	Scn11a	NSS2|NaN|NaT|NaV1.9|SNS2	sodium channel, voltage-gated, type XI, alpha	protein-coding
chr4	120000000	120000000	11.0041	intron (NM_194060, intron 1 of 1)	CpG	4661	NM_194060	329934	Mm.277090	NM_194060	ENSMUSG00000052135	Foxo6	-	forkhead box O6	protein-coding
chr1	97071361	97071520	10.9991	intron (NM_028942, intron 10 of 13)	RSINE1|SINE|B4	56863	NM_028942	74441	Mm.60362	NM_028942	ENSMUSG00000026331	Slco6c1	4933404A18Rik|C79179	solute carrier organic anion transporter family, member 6c1	protein-coding
chr7	126000000	126000000	10.9986	Intergenic	Intergenic	-4029	NM_001358885	269994	Mm.39599	NM_001101488	ENSMUSG00000046182	Gsg1l	AI852434|C230098I05Rik|G630023A01Rik|Gm637|g1l	GSG1-like	protein-coding
chr4	125000000	125000000	10.9768	Intergenic	Intergenic	-171176	NM_001081097	14807	Mm.40896	NM_001081097	ENSMUSG00000001985	Grik3	9630027E11|GluK3|GluR7-3|Glur-7|Glur7	glutamate receptor, ionotropic, kainate 3	protein-coding
chr5	116000000	116000000	10.9742	intron (NR_151598, intron 5 of 11)	intron (NR_151598, intron 5 of 11)	-12894	NR_151600	75665	Mm.233914	NM_001080808	ENSMUSG00000041609	Bicdl1	2210403N09Rik|BICDR-1|Ccdc64	BICD family like cargo adaptor 1	protein-coding
chr15	51775281	51775440	10.9741	Intergenic	Intergenic	90101	NM_080635	68135	Mm.289800	NM_080635	ENSMUSG00000022312	Eif3h	1110008A16Rik|40kD|9430017H16Rik|EIF3-P40|EIF3-gamma|Eif3s3	eukaryotic translation initiation factor 3, subunit H	protein-coding
chr11	83271521	83271760	10.9649	Intergenic	U2|snRNA|snRNA	15086	NM_001166028	237890	Mm.297670	NM_001166028	ENSMUSG00000082101	Slfn14	Gm20|Slfn14-ps	schlafen 14	protein-coding
chr2	28797441	28798000	10.9517	intron (NM_001033874, intron 11 of 12)	intron (NM_001033874, intron 11 of 12)	42640	NM_001166033	269252	Mm.26043	NM_172977	ENSMUSG00000035666	Gtf3c4	5330400C03|AI426938|AU014771|AU017413|KAT12|TFIIIC90	general transcription factor IIIC, polypeptide 4	protein-coding
chr11	113000000	113000000	10.9418	Intergenic	Intergenic	-151992	NR_130164	76393	Mm.86795	NR_130164		1700012H19Rik	-	RIKEN cDNA 1700012H19 gene	ncRNA
chr8	93917601	93917920	10.9398	intron (NM_001113384, intron 3 of 7)	intron (NM_001113384, intron 3 of 7)	94880	NM_011787	23802	Mm.34641	NM_011787	ENSMUSG00000031751	Amfr	gp78	autocrine motility factor receptor	protein-coding
chr9	73136481	73136880	10.9349	Intergenic	Lx|LINE|L1	23211	NM_198609	225215	Mm.379366	NM_198609	ENSMUSG00000032215	Rsl24d1	2410159K22Rik	ribosomal L24 domain containing 1	protein-coding
chr5	9758961	9759120	10.9349	Intergenic	(TCTCCC)n|Simple_repeat|Simple_repeat	-33688	NM_181850	108069	Mm.318966	NM_181850	ENSMUSG00000003974	Grm3	0710001G23Rik|Gprc1c|mGlu3|mGluR3	glutamate receptor, metabotropic 3	protein-coding
chr5	43007921	43008080	10.9299	Intergenic	Lx8|LINE|L1	-225253	NM_001368807	231207	Mm.7233	NM_175937	ENSMUSG00000039782	Cpeb2	A630055H10Rik|Cpe-bp2	cytoplasmic polyadenylation element binding protein 2	protein-coding
chr1	86168001	86168400	10.927	intron (NM_030184, intron 5 of 24)	ID_B1|SINE|B4	13420	NM_001310702	78795	Mm.379264	NM_027456	ENSMUSG00000062590	Armc9	3830422A13Rik|4831423D23Rik|4930438O05Rik|5730415N24Rik	armadillo repeat containing 9	protein-coding
chr3	51011681	51011840	10.9232	Intergenic	(TCTCCC)n|Simple_repeat|Simple_repeat	-212687	NM_009834	12457	Mm.86541	NM_009834	ENSMUSG00000023087	Noct	AU043840|Ccr4|Ccrn4l	nocturnin	protein-coding
chr11	24370401	24370800	10.8989	Intergenic	Intergenic	-111309	NR_045857	71316	Mm.79162	NR_045857	ENSMUSG00000086892	4933430M04Rik	-	RIKEN cDNA 4933430M04 gene	ncRNA
chr6	136000000	136000000	10.8856	intron (NM_001363750, intron 11 of 14)	intron (NM_001363750, intron 11 of 14)	89967	NR_126088	75024	Mm.399147	NR_126088	ENSMUSG00000107396	4930425L21Rik	4930473P14Rik	RIKEN cDNA 4930425L21 gene	ncRNA
chr16	17077521	17077760	10.8835	intron (NM_001291047, intron 2 of 5)	intron (NM_001291047, intron 2 of 5)	7501	NM_001291053	106369	Mm.237941	NM_023249	ENSMUSG00000022773	Ypel1	0610009L05Rik|1700016N17Rik|1700019O22Rik|4921520K19Rik|4930511F14Rik|AV118478|DGL-1|Dgl1|Ppil2|mdgl-1	yippee like 1	protein-coding
chr17	84571121	84571440	10.8643	intron (NM_177606, intron 10 of 29)	intron (NM_177606, intron 10 of 29)	-55195	NM_172256	213575	Mm.246119	NM_172256	ENSMUSG00000024253	Dync2li1	4933404O11Rik|CGI-60|D2lic|LIC3|mD2LIC	dynein cytoplasmic 2 light intermediate chain 1	protein-coding
chr4	140000000	140000000	10.8551	intron (NM_011039, intron 4 of 8)	intron (NM_011039, intron 4 of 8)	8208	NM_011039	18509	Mm.218760	NM_011039	ENSMUSG00000028736	Pax7	Pax-7	paired box 7	protein-coding
chr17	30064881	30065120	10.847	intron (NM_001356265, intron 2 of 5)	intron (NM_001356265, intron 2 of 5)	59961	NM_148926	21769	Mm.220972	NM_148926	ENSMUSG00000044477	Zfand3	AW539211|TEG-27|Tex27	zinc finger, AN1-type domain 3	protein-coding
chr5	33695201	33695440	10.8452	Intergenic	CpG	-26404	NM_001205270	14184	Mm.6904	NM_008010	ENSMUSG00000054252	Fgfr3	CD333|FR3|Fgfr-3|Flg-2|HBGFR|Mfr3|sam3	fibroblast growth factor receptor 3	protein-coding
chr12	91589761	91590000	10.8322	promoter-TSS (NM_031391)	promoter-TSS (NM_031391)	-231	NM_031391	83602	Mm.275728	NM_031391	ENSMUSG00000020962	Gtf2a1	6330549H03Rik|AA536742|AA959775|AW060250|TfIIAa/b|Tfiia1	general transcription factor II A, 1	protein-coding
chr6	6316881	6317040	10.8261	intron (NR_136905, intron 3 of 3)	intron (NR_136905, intron 3 of 3)	68301	NR_136906	101000000	Mm.389085	NR_136904	ENSMUSG00000093482	Gm20619	-	predicted gene 20619	ncRNA
chr7	116000000	116000000	10.8146	intron (NM_001025559, intron 2 of 15)	intron (NM_001025559, intron 2 of 15)	-20060	NM_001277326	20679	Mm.323365	NM_011445	ENSMUSG00000051910	Sox6	AI987981|SOX-LZ	SRY (sex determining region Y)-box 6	protein-coding
chr9	20681921	20682080	10.8123	intron (NM_001357639, intron 1 of 5)	ZP3AR|Satellite|Satellite	29882	NM_001364495	23988	Mm.7906	NM_023371	ENSMUSG00000032171	Pin1	0610025L01Rik|D9Bwg1161e	protein (peptidyl-prolyl cis/trans isomerase) NIMA-interacting 1	protein-coding
chr19	55941121	55941280	10.8107	Intergenic	Intergenic	45879	NM_001142924	21416	Mm.139815	NM_009333	ENSMUSG00000024985	Tcf7l2	TCF4B|TCF4E|Tcf-4|Tcf4	transcription factor 7 like 2, T cell specific, HMG box	protein-coding
chr1	80408801	80409120	10.7371	Intergenic	Intergenic	-36972	NR_040460	72208	Mm.396181	NR_040460	ENSMUSG00000101483	1700016L21Rik	CD11c-DTR|DCKO|DTR-GFP|DTR-GRP|Jr3|Tg(Itgax-DTR/EGFP)57Lan	RIKEN cDNA 1700016L21 gene	ncRNA
chr12	29789761	29790000	10.7361	intron (NM_001361657, intron 8 of 24)	intron (NM_001361657, intron 8 of 24)	-103435	NR_046080	328075	Mm.447832	NR_046080	ENSMUSG00000112663	C630031E19Rik	C630031E19	RIKEN cDNA C630031E19 gene	ncRNA
chr4	47424481	47424640	10.7349	Intergenic	Intergenic	38344	NM_001312869	21812	Mm.197552	NM_009370	ENSMUSG00000007613	Tgfbr1	ALK5|AU017191|Alk-5|ESK2|TGFR-1|TbetaR-I|TbetaRI	transforming growth factor, beta receptor I	protein-coding
chr17	36231041	36231200	10.7268	Intergenic	B2_Mm2|SINE|B2	26726	NM_026308	67676	Mm.27131	NM_026308	ENSMUSG00000024446	Rpp21	0610037N01Rik	ribonuclease P 21 subunit	protein-coding
chr5	145000000	145000000	10.7238	intron (NM_016789, intron 2 of 4)	intron (NM_016789, intron 2 of 4)	5113	NM_016789	53324	Mm.10099	NM_016789	ENSMUSG00000059991	Nptx2	Narp|np2	neuronal pentraxin 2	protein-coding
chr8	108000000	108000000	10.7163	intron (NM_010817, intron 2 of 6)	intron (NM_010817, intron 2 of 6)	2562	NM_010817	17463	Mm.18347	NM_010817	ENSMUSG00000039067	Psmd7	AW107203|Mov-34|Mov34	proteasome (prosome, macropain) 26S subunit, non-ATPase, 7	protein-coding
chr4	112000000	112000000	10.7157	intron (NM_001284190, intron 11 of 12)	intron (NM_001284190, intron 11 of 12)	-84170	NM_026470	67946	Mm.275526	NM_026470	ENSMUSG00000034401	Spata6	1700062C23Rik|AI790763|Hash|KRP|Mash	spermatogenesis associated 6	protein-coding
chr7	34538401	34538640	10.7099	Intergenic	Intergenic	114412	NM_146188	233107	Mm.76761	NM_146188	ENSMUSG00000030499	Kctd15	BC031749	potassium channel tetramerisation domain containing 15	protein-coding
chr9	42183441	42183760	10.6984	non-coding (NR_040754, exon 7 of 7)	non-coding (NR_040754, exon 7 of 7)	25631	NR_040754	78194	Mm.251457	NR_040754	ENSMUSG00000111767	4930546K05Rik	-	RIKEN cDNA 4930546K05 gene	ncRNA
chr3	6887201	6887520	10.6911	Intergenic	Intergenic	-266917	NM_027048	69347	Mm.45822	NM_027048	ENSMUSG00000069118	1700008P02Rik	-	RIKEN cDNA 1700008P02 gene	protein-coding
chr1	62053361	62053760	10.6892	intron (NM_001081050, intron 3 of 22)	intron (NM_001081050, intron 3 of 22)	82549	NR_151537	105000000		NR_151537		Pard3bos2	Gm12747	par-3 family cell polarity regulator beta, opposite strand 2	ncRNA
chr16	37141681	37141920	10.6871	intron (NM_001114613, intron 21 of 26)	B1F|SINE|Alu	130014	NM_001159369	77782	Mm.259114	NM_029977	ENSMUSG00000034206	Polq	A430110D14Rik	polymerase (DNA directed), theta	protein-coding
chr16	16787121	16787360	10.6812	exon (NM_015773, exon 4 of 11)	exon (NM_015773, exon 4 of 11)	32956	NM_001258458	665562	Mm.444358	NM_001258458		Rpl31-ps12	EG665562|Gm7689	ribosomal protein L31, pseudogene 1 2	protein-coding
chr10	41084481	41084880	10.6769	Intergenic	Intergenic	-12390	NM_199058	140741	Mm.290693	NM_199058	ENSMUSG00000046922	Gpr6	AI852874|Gm233	G protein-coupled receptor 6	protein-coding
chr12	34267361	34267600	10.6751	intron (NM_001271386, intron 18 of 27)	MTEb|LTR|ERVL-MaLR	261409	NM_024124	79221	Mm.310551	NM_024124	ENSMUSG00000004698	Hdac9	AV022454|D030072B18Rik|HD7B|HD9|HDRP|Hdac7b|Mitr|mKIAA0744	histone deacetylase 9	protein-coding
chr16	91175921	91176160	10.6665	Intergenic	Intergenic	-49510	NM_016967	50913	Mm.37289	NM_016967	ENSMUSG00000039830	Olig2	AI604895|Bhlhb1|Olg-2|Oligo2|RK17|bHLHe19	oligodendrocyte transcription factor 2	protein-coding
chr1	166000000	166000000	10.6598	intron (NM_001357429, intron 3 of 6)	intron (NM_001357429, intron 3 of 6)	28621	NM_001357432	100000000	Mm.101743	NM_001164528	ENSMUSG00000040612	Ildr2	2810478N18Rik|3110063L10Rik|AI852300|D1Ertd471e|Dbsm1|Ll	immunoglobulin-like domain containing receptor 2	protein-coding
chr8	121000000	121000000	10.6496	intron (NM_198671, intron 1 of 15)	intron (NM_198671, intron 1 of 15)	-14617	NM_001145897	382034	Mm.334856	NM_198671	ENSMUSG00000031822	Gse1	2210013I18Rik|mKIAA0182	genetic suppressor element 1, coiled-coil protein	protein-coding
chr4	155000000	155000000	10.6425	promoter-TSS (NM_001370755)	promoter-TSS (NM_001370755)	-203	NM_001370755	15208	Mm.137268	NM_010419	ENSMUSG00000048001	Hes5	bHLHb38	hes family bHLH transcription factor 5	protein-coding
chr3	26318481	26318640	10.6408	intron (NM_138666, intron 1 of 7)	MIRb|SINE|MIR	13349	NM_138666	192167	Mm.316080	NM_138666	ENSMUSG00000063887	Nlgn1	6330415N05Rik|BB179718|NL1|Nlg1|mKIAA1070	neuroligin 1	protein-coding
chr6	99669441	99669760	10.6388	Intergenic	Intergenic	-2829	NM_025829	66892	Mm.32889	NM_025829	ENSMUSG00000093661	Eif4e3	1300018P11Rik|AI451927|eIF4E-3	eukaryotic translation initiation factor 4E member 3	protein-coding
chr1	133000000	133000000	10.6134	Intergenic	Intergenic	51874	NM_133819	108954	Mm.293628	NM_133819	ENSMUSG00000046062	Ppp1r15b	1810033K10Rik|AI606441|C530022L24Rik|CReP	protein phosphatase 1, regulatory subunit 15B	protein-coding
chr7	74304081	74304240	10.6103	intron (NM_001038643, intron 7 of 10)	intron (NM_001038643, intron 7 of 10)	250620	NM_001038643	108116	Mm.425467	NM_023908	ENSMUSG00000025790	Slco3a1	5830414C08Rik|Anr1|MJAM|OATP-D|R75096|Slc21a11	solute carrier organic anion transporter family, member 3a1	protein-coding
chr19	59422321	59422640	10.6035	Intergenic	Intergenic	36155	NR_002863	329078	Mm.80382	NR_002863	ENSMUSG00000087095	Emx2os	-	Emx2 opposite strand/antisense transcript (non-protein coding)	ncRNA
chr5	97654401	97654720	10.5856	Intergenic	Intergenic	-197537	NM_010294	14626	Mm.61206	NM_010294	ENSMUSG00000050553	Gk2	GKTA|Gk-rs2	glycerol kinase 2	protein-coding
chr2	130000000	130000000	10.5846	intron (NM_138655, intron 4 of 19)	intron (NM_138655, intron 4 of 19)	13766	NM_138655	192140	Mm.219546	NM_138655	ENSMUSG00000060332	Tmc2	CWEA2	transmembrane channel-like gene family 2	protein-coding
chr10	60794401	60794640	10.5787	intron (NM_001359273, intron 1 of 15)	intron (NM_001359273, intron 1 of 15)	37061	NM_001359273	107449	Mm.290433	NM_029770	ENSMUSG00000020099	Unc5b	6330415E02Rik|A630020F16|D10Bwg0792e|Unc5h2	unc-5 netrin receptor B	protein-coding
chr19	45293521	45293840	10.5679	Intergenic	Intergenic	-56839	NM_010691	16814	Mm.116815	NM_010691	ENSMUSG00000025216	Lbx1	Lbx1h	ladybird homeobox 1	protein-coding
chr11	76469681	76469840	10.5627	intron (NM_198894, intron 5 of 22)	intron (NM_198894, intron 5 of 22)	-1295	NM_001291186	109934	Mm.258939	NM_198018	ENSMUSG00000017631	Abr	-	active BCR-related gene	protein-coding
chr9	58457601	58458000	10.5519	intron (NR_040736, intron 1 of 2)	intron (NR_040736, intron 1 of 2)	2627	NR_040736	74879	Mm.416924	NR_040736	ENSMUSG00000097651	4930461G14Rik	-	RIKEN cDNA 4930461G14 gene	ncRNA
chr11	81860641	81860880	10.5502	promoter-TSS (NR_038010)	promoter-TSS (NR_038010)	83	NR_038010	71388	Mm.158687	NR_038010	ENSMUSG00000020703	5530401A14Rik	-	RIKEN cDNA 5530401A14 gene	ncRNA
chr19	47562561	47562720	10.5226	Intergenic	Intergenic	-17379	NM_009289	20874	Mm.281011	NM_009289	ENSMUSG00000025060	Slk	9A2|AV021402|AW411554|Etk4|SMAK|Stk2|mKIAA0204|mSLK	STE20-like kinase	protein-coding
chr13	52680001	52680240	10.5158	Intergenic	Intergenic	77085	NR_027893	105404	Mm.184173	NR_027893		BB123696	-	expressed sequence BB123696	ncRNA
chr19	10395201	10395440	10.51	intron (NM_173067, intron 1 of 9)	intron (NM_173067, intron 1 of 9)	6230	NM_173068	54525	Mm.182654	NM_018801	ENSMUSG00000024743	Syt7	AI851541|B230112P13Rik	synaptotagmin VII	protein-coding
chr1	66228321	66228480	10.5012	intron (NM_008632, intron 2 of 13)	intron (NM_008632, intron 2 of 13)	53071	NM_008632	17756	Mm.256966	NM_008632	ENSMUSG00000015222	Map2	G1-397-34|MAP-2|Mtap-2|Mtap2|repro4	microtubule-associated protein 2	protein-coding
chr1	89739201	89739840	10.4912	intron (NM_001037136, intron 10 of 16)	intron (NM_001037136, intron 10 of 16)	-55628	NR_015540	74403	Mm.444291	NR_015540		4933400F21Rik	1700091C04Rik|4930565K10Rik	RIKEN cDNA 4933400F21 gene	ncRNA
chr3	79396721	79396880	10.4859	intron (NM_001142953, intron 1 of 4)	intron (NM_001142953, intron 1 of 4)	51429	NM_001142953	100000000	Mm.373801	NM_001142953	ENSMUSG00000091685	Gm17359	-	predicted gene, 17359	protein-coding
chr5	126000000	126000000	10.4854	Intergenic	Intergenic	-219619	NM_001370875	231736		NM_001370875		Gm4868	EG231736	predicted gene 4868	protein-coding
chr11	116000000	116000000	10.4811	intron (NM_008211, intron 1 of 3)	CpG-2838	344	NM_008211	15081	Mm.18516	NM_008211	ENSMUSG00000016559	H3f3b	9430068D06Rik|H3.3B	H3 histone, family 3B	protein-coding
chr17	51805201	51805360	10.48	exon (NM_001163632, exon 3 of 11)	exon (NM_001163632, exon 3 of 11)	6774	NM_001163630	20230	Mm.311655	NM_009122	ENSMUSG00000023927	Satb1	2610306G12Rik|AW413156	special AT-rich sequence binding protein 1	protein-coding
chr5	107000000	107000000	10.4794	Intergenic	Intergenic	118339	NM_001363321	52397	Mm.249474	NM_026856	ENSMUSG00000049606	Zfp644	1110068L01Rik|AA408882|BM-005|D5Ertd689e|Zep-2	zinc finger protein 644	protein-coding
chr13	99562161	99562560	10.4554	Intergenic	Intergenic	-45758	NM_008634	17755	Mm.4173	NM_008634	ENSMUSG00000052727	Map1b	A230055D22|AI843217|LC1|MAP5|Mtap-5|Mtap1b|Mtap5	microtubule-associated protein 1B	protein-coding
chr1	63819681	63820000	10.4441	Intergenic	Intergenic	-50573	NM_001256158	74426	Mm.159197	NM_001256158	ENSMUSG00000025961	4933402D24Rik	-	RIKEN cDNA 4933402D24 gene	protein-coding
chr4	137000000	137000000	10.4428	Intergenic	Intergenic	-6436	NM_007572	12259	Mm.439957	NM_007572	ENSMUSG00000036887	C1qa	AI255395|Adic|C1q	complement component 1, q subcomponent, alpha polypeptide	protein-coding
chr7	82395841	82396080	10.4428	intron (NM_001190374, intron 3 of 29)	RCHARR1|DNA|hAT-Charlie	60266	NM_001190374	269959	Mm.65306	NM_001190374	ENSMUSG00000070469	Adamtsl3	9230119C12Rik|C130057K09|mKIAA1233	ADAMTS-like 3	protein-coding
chr13	23581521	23582000	10.4414	exon (NM_175654, exon 1 of 1)	exon (NM_175654, exon 1 of 1)	192	NM_175654	319156	Mm.260530	NM_175654	ENSMUSG00000061482	Hist1h4d	-	histone cluster 1, H4d	protein-coding
chr2	178000000	178000000	10.4338	Intergenic	IAPLTR2b|LTR|ERVK	55134	NR_036450	433520	Mm.425117	NM_001024825		Gm14403	-	predicted gene 14403	ncRNA
chr7	126000000	126000000	10.4286	intron (NM_145587, intron 1 of 3)	PB1D10|SINE|Alu	9064	NM_145587	104175	Mm.29660	NM_145587	ENSMUSG00000042978	Sbk1	Sbk	SH3-binding kinase 1	protein-coding
chr3	17095281	17095680	10.4122	Intergenic	Intergenic	278386	NR_153388	103000000	Mm.417635	NR_153388		Gm30223	-	predicted gene, 30223	ncRNA
chr3	88007841	88008000	10.404	Intergenic	Intergenic	-7564	NM_007529	12032	Mm.4598	NM_007529	ENSMUSG00000004892	Bcan	Cspg7	brevican	protein-coding
chr12	112000000	112000000	10.4038	Intergenic	RLTR17B_Mm|LTR|ERVK	68592	NM_001097621	668303	Mm.313104	NM_001097621	ENSMUSG00000021294	Kif26a	mKIAA1236	kinesin family member 26A	protein-coding
chr7	46556481	46556720	10.3939	intron (NM_013789, intron 9 of 10)	intron (NM_013789, intron 9 of 10)	83207	NM_013789	27414	Mm.76659	NM_013789	ENSMUSG00000030839	Sergef	DelGEF|Gef|Gnef|Gnefr	secretion regulating guanine nucleotide exchange factor	protein-coding
chr12	83385041	83385360	10.3938	intron (NM_001267625, intron 1 of 10)	MTEb|LTR|ERVL-MaLR	102536	NM_058212	70127	Mm.151308	NM_058212	ENSMUSG00000021221	Dpf3	2810403B03Rik|6530402L11Rik|BAF45C|C78788|CERD4|cer-d4	D4, zinc and double PHD fingers, family 3	protein-coding
chr4	142000000	142000000	10.3923	Intergenic	Intergenic	-28239	NM_001109685	71529	Mm.255986	NM_144531	ENSMUSG00000040606	Kazn	2310007B04Rik|9030409G11Rik|AI256607|AI666764|AW061099|Kaz|Kazrin	kazrin, periplakin interacting protein	protein-coding
chr6	87756321	87756720	10.3883	TTS (NM_001159697)	TTS (NM_001159697)	-21550	NM_018762	54368	Mm.12897	NM_018762	ENSMUSG00000030054	Gp9	Cd42|GPIX	glycoprotein 9 (platelet)	protein-coding
chr8	120000000	120000000	10.3835	Intergenic	Intergenic	-22986	NM_198671	382034	Mm.334856	NM_198671	ENSMUSG00000031822	Gse1	2210013I18Rik|mKIAA0182	genetic suppressor element 1, coiled-coil protein	protein-coding
chr2	148000000	148000000	10.3769	Intergenic	Intergenic	83947	NR_046014	381384	Mm.259809	NR_046014	ENSMUSG00000051986	A530006G24Rik	Gm1003	RIKEN cDNA A530006G24 gene	ncRNA
chr1	62411441	62411760	10.3767	intron (NM_001081050, intron 18 of 22)	intron (NM_001081050, intron 18 of 22)	-275491	NR_151537	105000000		NR_151537		Pard3bos2	Gm12747	par-3 family cell polarity regulator beta, opposite strand 2	ncRNA
chr5	67488001	67488160	10.3623	Intergenic	Intergenic	24182	NR_110363	320479	Mm.387187	NR_015582	ENSMUSG00000107385	C330024D21Rik	-	RIKEN cDNA C330024D21 gene	ncRNA
chr5	114000000	114000000	10.356	Intergenic	Intergenic	-7180	NM_177292	320916	Mm.102783	NM_177292	ENSMUSG00000063430	Wscd2	4933413A10Rik|C530024P05Rik|Gm450	WSC domain containing 2	protein-coding
chr17	29711361	29711680	10.3497	intron (NM_001163741, intron 1 of 4)	intron (NM_001163741, intron 1 of 4)	5497	NM_026782	68597	Mm.390979	NM_026782	ENSMUSG00000024018	Ccdc167	1110021J02Rik	coiled-coil domain containing 167	protein-coding
chr12	79499281	79499440	10.3473	intron (NM_009014, intron 7 of 10)	intron (NM_009014, intron 7 of 10)	202009	NM_001252562	19363	Mm.341756	NM_009014	ENSMUSG00000059060	Rad51b	AI553500|R51H2|Rad51l1|mREC2	RAD51 paralog B	protein-coding
chr7	143000000	143000000	10.3442	intron (NM_008434, intron 15 of 15)	intron (NM_008434, intron 15 of 15)	-58430	NR_045842	71153	Mm.398340	NR_045842	ENSMUSG00000101360	4933417O13Rik	-	RIKEN cDNA 4933417O13 gene	ncRNA
chr18	11092241	11092400	10.3374	Intergenic	Intergenic	-39753	NR_105023	68434	Mm.57626	NR_105022	ENSMUSG00000097222	1010001N08Rik	Gata6as	RIKEN cDNA 1010001N08 gene	ncRNA
chr13	15720081	15720240	10.3302	exon (NM_008130, exon 13 of 15)	exon (NM_008130, exon 13 of 15)	82470	NR_045507	71071	Mm.380845	NR_045507	ENSMUSG00000113960	4933412O06Rik	-	RIKEN cDNA 4933412O06 gene	ncRNA
chr5	119000000	119000000	10.3266	Intergenic	Intergenic	37698	NR_046033	665194	Mm.491047	NR_046033	ENSMUSG00000107334	Gm7538	EG665194	predicted gene 7538	ncRNA
chr11	112000000	112000000	10.3238	Intergenic	Intergenic	777876	NM_008425	16518	Mm.4951	NM_008425	ENSMUSG00000041695	Kcnj2	IRK1|Kcnf1|Kir2.1	potassium inwardly-rectifying channel, subfamily J, member 2	protein-coding
chr5	25652401	25652640	10.3218	Intergenic	(TTAA)n|Simple_repeat|Simple_repeat	53277	NM_020570	57434	Mm.143767	NM_020570	ENSMUSG00000028933	Xrcc2	4921524O04Rik|8030409M04Rik|RAD51|RecA	X-ray repair complementing defective repair in Chinese hamster cells 2	protein-coding
chr3	152000000	152000000	10.32	Intergenic	Intergenic	48550	NM_133871	99899	Mm.30756	NM_133871	ENSMUSG00000028037	Ifi44	A430056A10Rik|AW261460|MTAP44|p44	interferon-induced protein 44	protein-coding
chr2	33580561	33581040	10.287	intron (NM_010725, intron 2 of 7)	CpG	60298	NM_010725	16917	Mm.39825	NM_010725	ENSMUSG00000038765	Lmx1b	Icst|LMX1.1|LMX1.2	LIM homeobox transcription factor 1 beta	protein-coding
chr9	117000000	117000000	10.2791	intron (NM_001172123, intron 6 of 14)	intron (NM_001172123, intron 6 of 14)	456683	NM_001172123	207181	Mm.326411	NM_178660	ENSMUSG00000039607	Rbms3	6720477E09Rik|8430436O14Rik	RNA binding motif, single stranded interacting protein	protein-coding
chr3	96112881	96113040	10.2632	intron (NM_001025613, intron 2 of 12)	B1F|SINE|Alu	8433	NM_001025614	229603	Mm.272336	NM_001025613	ENSMUSG00000038495	Otud7b	2900060B22Rik|4930463P07Rik|AI462125|CEZANNE|Trabid2|Za20d1	OTU domain containing 7B	protein-coding
chr11	62551361	62551760	10.2629	promoter-TSS (NM_001313984)	promoter-TSS (NM_001313984)	-171	NM_001313984	22187	Mm.371592	NM_011664	ENSMUSG00000019505	Ubb	AL033289|Rps27a|Uba52|Ubb2|Ubc	ubiquitin B	protein-coding
chr7	96384081	96384400	10.2586	intron (NM_001310760, intron 2 of 32)	intron (NM_001310760, intron 2 of 32)	-42276	NR_046043	670727	Mm.421352	NR_046043	ENSMUSG00000085751	Gm15412	-	predicted gene 15412	ncRNA
chr4	6913441	6913920	10.2543	intron (NM_145711, intron 1 of 8)	intron (NM_145711, intron 1 of 8)	77043	NM_145711	252838	Mm.435828	NM_145711	ENSMUSG00000041272	Tox	1700007F02Rik	thymocyte selection-associated high mobility group box	protein-coding
chr11	100000000	100000000	10.2537	exon (NM_011508, exon 1 of 4)	exon (NM_011508, exon 1 of 4)	211	NM_011508	20918	Mm.13886	NM_011508	ENSMUSG00000035530	Eif1	Sui1-rs1	eukaryotic translation initiation factor 1	protein-coding
chr1	135000000	135000000	10.2481	intron (NM_009307, intron 1 of 9)	intron (NM_009307, intron 1 of 9)	5748	NM_009307	20980	Mm.5102	NM_009307	ENSMUSG00000026452	Syt2	IP4BP|R74640|mKIAA4194|sytII	synaptotagmin II	protein-coding
chr19	30160001	30160400	10.2474	intron (NM_138595, intron 2 of 24)	intron (NM_138595, intron 2 of 24)	15241	NM_138595	104174	Mm.274852	NM_138595	ENSMUSG00000024827	Gldc	D030049L12Rik|D19Wsu57e|b2b2679Clo	glycine decarboxylase	protein-coding
chr12	37774081	37774400	10.2279	Intergenic	Intergenic	-105934	NM_001361688	217480	Mm.126525	NM_178681	ENSMUSG00000036095	Dgkb	6430574F24|90kda|C630029D13Rik|DAGK2|DGK|DGK-beta|mKIAA0718	diacylglycerol kinase, beta	protein-coding
chr14	12189761	12190000	10.2206	promoter-TSS (NM_001347593)	promoter-TSS (NM_001347593)	-63	NM_001347593	19270	Mm.431266	NM_008981	ENSMUSG00000021745	Ptprg	5430405N12Rik|AW046354|AW549872|RPTPgamma	protein tyrosine phosphatase, receptor type, G	protein-coding
chr16	54195201	54195520	10.2118	Intergenic	Intergenic	1087877	NM_178720	239852	Mm.245045	NM_178720	ENSMUSG00000064310	Zpld1	9430016A21Rik	zona pellucida like domain containing 1	protein-coding
chr15	63161041	63161280	10.211	Intergenic	MLT1E2|LTR|ERVL-MaLR	318448	NR_045279	432958	Mm.255105	NR_045279	ENSMUSG00000115520	Gm20740	-	predicted gene, 20740	ncRNA
chr15	25297441	25297600	10.2015	Intergenic	Intergenic	116244	NM_027395	70350	Mm.29586	NM_027395	ENSMUSG00000045763	Basp1	2610024P12Rik|CAP-23|CAP23|Ckap3|NAP-22|NAP22	brain abundant, membrane attached signal protein 1	protein-coding
chr4	12601281	12601760	10.2003	Intergenic	Intergenic	-305317	NM_001171801	208820	Mm.12057	NM_173746	ENSMUSG00000055963	Triqk	C130086A10|Gm11818	triple QxxK/R motif containing	protein-coding
chr1	185000000	185000000	10.1907	intron (NM_001163754, intron 1 of 34)	L1M4|LINE|L1	5072	NM_001163754	98732	Mm.275841	NM_172649	ENSMUSG00000039318	Rab3gap2	1110059F07Rik|2010002H18Rik|5830469C09|AI851069|AW743433|RAB3-GAP150|mKIAA0839	RAB3 GTPase activating protein subunit 2	protein-coding
chr13	55912241	55912640	10.1866	Intergenic	Intergenic	-81015	NM_011097	18740	Mm.135195	NM_011097	ENSMUSG00000021506	Pitx1	Bft|P-OTX|Potx|Ptx1	paired-like homeodomain transcription factor 1	protein-coding
chr5	33698001	33698560	10.1846	Intergenic	Intergenic	-23444	NM_001205270	14184	Mm.6904	NM_008010	ENSMUSG00000054252	Fgfr3	CD333|FR3|Fgfr-3|Flg-2|HBGFR|Mfr3|sam3	fibroblast growth factor receptor 3	protein-coding
chr5	53276481	53276880	10.1774	intron (NM_001145433, intron 1 of 2)	intron (NM_001145433, intron 1 of 2)	9574	NM_001145433	66278	Mm.27900	NM_001145433	ENSMUSG00000061461	Smim20	1110067B18Rik|1810013D10Rik|N28078	small integral membrane protein 20	protein-coding
chr11	105000000	105000000	10.1763	exon (NM_001285988, exon 13 of 19)	exon (NM_001285988, exon 13 of 19)	33180	NM_001285989	217232	Mm.89845	NM_145436	ENSMUSG00000020687	Cdc27	AI452358|APC3|BC023187	cell division cycle 27	protein-coding
chr5	77090001	77090880	10.172	intron (NM_001159900, intron 2 of 2)	AT_rich|Low_complexity|Low_complexity	4827	NM_001159900	74318	Mm.181852	NM_175606	ENSMUSG00000059325	Hopx	1110018K11Rik|1200015P04Rik|2300002F06Rik|AI848177|AW490897|Cameo|Hdop|Hod|Hop|Ob1|Obl|Toto	HOP homeobox	protein-coding
chr7	63162481	63162720	10.1686	intron (NM_007390, intron 2 of 9)	intron (NM_007390, intron 2 of 9)	49926	NM_007390	11441	Mm.113464	NM_007390	ENSMUSG00000030525	Chrna7	Acra7|alpha7|nAchR	cholinergic receptor, nicotinic, alpha polypeptide 7	protein-coding
chr1	136000000	136000000	10.1655	Intergenic	Intergenic	48024	NR_151586	215714	Mm.472859	NM_175447		Gm4793	EG215714	predicted gene 4793	ncRNA
chr6	149000000	149000000	10.165	Intergenic	Intergenic	15309	NR_045867	622319	Mm.491049	NM_001037912	ENSMUSG00000070995	Gm6313	EG622319	predicted gene 6313	ncRNA
chr7	132000000	132000000	10.1648	Intergenic	Intergenic	158026	NM_001317350	12237	Mm.927	NM_009774	ENSMUSG00000066979	Bub3	AU019800|AU021329|AU043350|AW146323|C78067	BUB3 mitotic checkpoint protein	protein-coding
chr10	42583681	42583920	10.1647	promoter-TSS (NM_152229)	promoter-TSS (NM_152229)	-210	NM_152229	21907	Mm.287100	NM_152229	ENSMUSG00000019803	Nr2e1	Mtl1|Mtll|TLL|Tlx|XTLL|fierce|frc|tailless	nuclear receptor subfamily 2, group E, member 1	protein-coding
chr2	11044801	11045120	10.1466	Intergenic	Intergenic	-127422	NM_008859	18761	Mm.329993	NM_008859	ENSMUSG00000026778	Prkcq	A130035A12Rik|AW494342|PKC-0|PKC-theta|PKCtheta|Pkcq	protein kinase C, theta	protein-coding
chr4	137000000	137000000	10.1406	intron (NM_010142, intron 3 of 15)	intron (NM_010142, intron 3 of 15)	86012	NM_001290753	13844	Mm.250981	NM_010142	ENSMUSG00000028664	Ephb2	Cek5|Drt|ETECK|Erk|Hek5|Nuk|Prkm5|Qek5|Sek3|Tyro5	Eph receptor B2	protein-coding
chr5	37826721	37827040	10.1386	Intergenic	CpG	-2295	NM_010835	17701	Mm.256509	NM_010835	ENSMUSG00000048450	Msx1	AA675338|AI324650|Hox-7|Hox7|Hox7.1|msh	msh homeobox 1	protein-coding
chr2	4556241	4556560	10.1332	intron (NM_001347086, intron 12 of 24)	MIR3|SINE|MIR	-3354	NM_001177844	209630	Mm.37932	NM_172475	ENSMUSG00000026657	Frmd4a	2700017I06Rik|5330420J21|AI594879|C230040M21Rik|Frmd4|Gm13190|mKIAA1294	FERM domain containing 4A	protein-coding
chr7	95997041	95997440	10.1201	Intergenic	Intergenic	-174004	NM_001310762	23966	Mm.254610	NM_011858	ENSMUSG00000048078	Tenm4	Doc4|ELM2|Odz4|R75022|Ten-m4|l(7)-3Rn|l7Rn3|mKIAA1302	teneurin transmembrane protein 4	protein-coding
chr5	116000000	116000000	10.1007	exon (NM_007708, exon 36 of 47)	exon (NM_007708, exon 36 of 47)	37388	NM_031869	19079	Mm.458152	NM_031869	ENSMUSG00000029513	Prkab1	1300015D22Rik|AU021155|E430008F22	protein kinase, AMP-activated, beta 1 non-catalytic subunit	protein-coding
chr5	67235841	67236080	10.0789	Intergenic	(GGGAA)n|Simple_repeat|Simple_repeat	-24605	NM_028975	67878	Mm.23217	NM_028975	ENSMUSG00000037720	Tmem33	1110006G02Rik|1600019D15Rik|2410089A21Rik|2700052H22Rik|5430406L04Rik|AA388285|AI314185|AI426615|db83	transmembrane protein 33	protein-coding
chr3	52044561	52044880	10.078	intron (NM_001004176, intron 1 of 4)	intron (NM_001004176, intron 1 of 4)	60286	NM_001004176	433586	Mm.234972	NM_001004176	ENSMUSG00000061143	Maml3	AV234550|BC049812|Mam-2|mKIAA1816	mastermind like transcriptional coactivator 3	protein-coding
chr2	34129841	34130000	10.0758	Intergenic	Intergenic	-22185	NR_130173	329387	Mm.125817	NR_130173	ENSMUSG00000087461	C230014O12Rik	-	RIKEN cDNA C230014O12 gene	ncRNA
chr9	55083281	55083440	10.0694	Intergenic	Intergenic	-34816	NM_148944	108015	Mm.32694	NM_148944	ENSMUSG00000035200	Chrnb4	Acrb-4|Acrb4	cholinergic receptor, nicotinic, beta polypeptide 4	protein-coding
chr10	110000000	110000000	10.0632	Intergenic	Intergenic	-216650	NR_028438	109335	Mm.367727	NR_028438	ENSMUSG00000112398	9230102K24Rik	-	RIKEN cDNA 9230102K24 gene	ncRNA
chr11	81449361	81449600	10.0535	intron (NM_001034013, intron 1 of 9)	L3b|LINE|CR1	124059	NM_001033765	237880	Mm.435528	NM_001033765		1700071K01Rik	-	RIKEN cDNA 1700071K01 gene	protein-coding
chr15	83011361	83011600	10.0488	intron (NM_001271411, intron 3 of 5)	intron (NM_001271411, intron 3 of 5)	11658	NM_001271414	74039	Mm.32584	NM_028728	ENSMUSG00000058099	Nfam1	4921501M20Rik|Cnaip	Nfat activating molecule with ITAM motif 1	protein-coding
chr13	47837281	47837600	10.0417	Intergenic	Intergenic	-72995	NR_045156	619327	Mm.412752	NR_045156	ENSMUSG00000114959	G630093K05Rik	-	RIKEN cDNA G630093K05 gene	ncRNA
chrX	12231681	12231920	10.0384	Intergenic	IAPEz-int|LTR|ERVK	-71445	NM_001168321	71458	Mm.196328	NM_029510	ENSMUSG00000040363	Bcor	2900008C10Rik|5830466J11Rik|8430401K06Rik|BcorR|D930024N20Rik|mKIAA1575	BCL6 interacting corepressor	protein-coding
chr8	53941201	53941440	10.0189	Intergenic	Intergenic	-136212	NM_009506	22341	Mm.1402	NM_009506	ENSMUSG00000031520	Vegfc	AW228853|VEGF-C	vascular endothelial growth factor C	protein-coding
chr13	69354961	69355360	10.0142	Intergenic	Intergenic	178704	NM_198600	210106	Mm.315959	NM_198600	ENSMUSG00000034575	Tent4a	LAK-1|POLK|Papd7|Pols|TRF4|TRF4-1	terminal nucleotidyltransferase 4A	protein-coding
chr19	41738321	41738560	9.99456	intron (NM_015748, intron 1 of 36)	intron (NM_015748, intron 1 of 36)	5416	NM_015748	20562	Mm.39155	NM_015748	ENSMUSG00000025020	Slit1	Slil1|mKIAA0813	slit guidance ligand 1	protein-coding
chr3	144000000	144000000	9.99406	Intergenic	Intergenic	28132	NM_001161770	16911	Mm.29187	NM_010723	ENSMUSG00000028266	Lmo4	A730077C12Rik|Crp3|Etohi4	LIM domain only 4	protein-coding
chr9	70826241	70826400	9.98019	intron (NM_001324473, intron 1 of 8)	intron (NM_001324473, intron 1 of 8)	108488	NM_008280	15450	Mm.390187	NM_008280	ENSMUSG00000032207	Lipc	AI256194|HL|Hpl	lipase, hepatic	protein-coding
chr12	70192321	70192560	9.9745	intron (NM_133198, intron 19 of 19)	intron (NM_133198, intron 19 of 19)	35243	NM_133198	110095	Mm.256926	NM_133198	ENSMUSG00000021069	Pygl	-	liver glycogen phosphorylase	protein-coding
chr18	61754001	61754240	9.9744	intron (NM_178928, intron 5 of 18)	intron (NM_178928, intron 5 of 18)	27730	NR_029432	68982	Mm.441992	NR_029432	ENSMUSG00000098702	1500015A07Rik	-	RIKEN cDNA 1500015A07 gene	ncRNA
chr9	61618561	61618720	9.97279	Intergenic	Intergenic	246274	NM_001083928	21887	Mm.24255	NM_009389	ENSMUSG00000032280	Tle3	2610103N05Rik|ESG|Grg3a|Grg3b|mKIAA1547	transducin-like enhancer of split 3	protein-coding
chr7	23872721	23872880	9.96215	Intergenic	(GGA)n|Simple_repeat|Simple_repeat	-6351	NM_206872	384572	Mm.377900	NM_206872	ENSMUSG00000057513	Vmn1r177	V1rd12	vomeronasal 1 receptor 177	protein-coding
chr19	59469121	59469440	9.9552	Intergenic	CpG	10590	NM_010132	13797	Mm.245394	NM_010132	ENSMUSG00000043969	Emx2	Pdo	empty spiracles homeobox 2	protein-coding
chr18	70561921	70562160	9.95517	Intergenic	Lx9|LINE|L1	-6252	NM_001311071	17191	Mm.322	NM_010773	ENSMUSG00000024513	Mbd2	MBD2a	methyl-CpG binding domain protein 2	protein-coding
chr2	166000000	166000000	9.9525	intron (NM_001355619, intron 1 of 21)	intron (NM_001355619, intron 1 of 21)	3045	NM_001355619	72043	Mm.1011	NM_028072	ENSMUSG00000006800	Sulf2	2010004N24Rik|AU020235|MSulf-2|mKIAA1247	sulfatase 2	protein-coding
chr13	24091761	24091920	9.95008	intron (NM_026825, intron 23 of 37)	intron (NM_026825, intron 23 of 37)	-100626	NM_145399	214189	Mm.255667	NM_145399	ENSMUSG00000021337	Scgn	-	secretagogin, EF-hand calcium binding protein	protein-coding
chr4	120000000	120000000	9.9405	Intergenic	Intergenic	24821	NM_194060	329934	Mm.277090	NM_194060	ENSMUSG00000052135	Foxo6	-	forkhead box O6	protein-coding
chr1	37097361	37097760	9.93738	intron (NM_001370829, intron 8 of 16)	intron (NM_001370829, intron 8 of 16)	68247	NM_001370829	70853	Mm.148848	NM_027580	ENSMUSG00000050122	Vwa3b	4921511C04Rik|A230074B11Rik|Gm555	von Willebrand factor A domain containing 3B	protein-coding
chr9	35402561	35403120	9.92019	Intergenic	Intergenic	-49236	NM_021339	57810	Mm.80509	NM_021339	ENSMUSG00000038119	Cdon	CDO|Cd0|Orcam	cell adhesion molecule-related/down-regulated by oncogenes	protein-coding
chr11	76385041	76385280	9.9064	intron (NM_008750, intron 1 of 7)	intron (NM_008750, intron 1 of 7)	13981	NM_008750	18230	Mm.27915	NM_008750	ENSMUSG00000020844	Nxn	l11Jus13	nucleoredoxin	protein-coding
chr2	155000000	155000000	9.90307	intron (NM_001004721, intron 11 of 11)	B1_Mus2|SINE|Alu	4676	NR_046364	66734	Mm.196239	NM_025735	ENSMUSG00000027602	Map1lc3a	1010001H21Rik|4922501H04Rik|LC3|LC3a	microtubule-associated protein 1 light chain 3 alpha	protein-coding
chr18	73706241	73706400	9.90226	non-coding (NR_155448, exon 1 of 1)	non-coding (NR_155448, exon 1 of 1)	2394	NR_155448	105000000	Mm.109270	NR_155448		4930578L24Rik	-	RIKEN cDNA 4930578L24 gene	ncRNA
chr7	115000000	115000000	9.89826	intron (NM_173767, intron 10 of 12)	intron (NM_173767, intron 10 of 12)	97074	NM_173767	233752	Mm.83037	NM_173767	ENSMUSG00000048782	Insc	3830422K02Rik|C730020D23	INSC spindle orientation adaptor protein	protein-coding
chr10	49131361	49131680	9.89695	intron (NM_001358866, intron 15 of 16)	intron (NM_001358866, intron 15 of 16)	656417	NM_001358866	14806	Mm.185993	NM_010349	ENSMUSG00000056073	Grik2	AW124492|C130030K03Rik|GluK2|Glur-6|Glur6|Glurbeta2	glutamate receptor, ionotropic, kainate 2 (beta 2)	protein-coding
chr13	23555041	23555360	9.88767	exon (NM_145713, exon 1 of 1)	exon (NM_145713, exon 1 of 1)	168	NM_145713	14957	Mm.247046	NM_145713	ENSMUSG00000052565	Hist1h1d	H1.3|H1D|H1f3|H1s-4	histone cluster 1, H1d	protein-coding
chr4	131000000	131000000	9.87302	Intergenic	Intergenic	-103486	NR_130167	77835	Mm.348412	NR_130167	ENSMUSG00000086262	A930031H19Rik	A930004I12Rik	RIKEN cDNA A930031H19 gene	ncRNA
chr11	63300081	63300320	9.86657	Intergenic	Intergenic	167397	NM_001302260	18858	Mm.1237	NM_008885	ENSMUSG00000018217	Pmp22	22kDa|Gas-3|HNPP|TRE002|Tr|trembler	peripheral myelin protein 22	protein-coding
chr7	122000000	122000000	9.86252	Intergenic	Intergenic	40036	NR_102286	75793	Mm.23397	NR_102286		4933432K03Rik	1700001C18Rik|4930433G11Rik|AI428127	RIKEN cDNA 4933432K03 gene	ncRNA
chr18	27511281	27511440	9.85905	Intergenic	Intergenic	-1048804	NR_045398	320624	Mm.50107	NR_045398	ENSMUSG00000117473	4930474G06Rik	-	RIKEN cDNA 4930474G06 gene	ncRNA
chr8	13179601	13179840	9.85852	exon (NM_025768, exon 6 of 8)	exon (NM_025768, exon 6 of 8)	9378	NR_035494	100000000		NR_035494	ENSMUSG00000088054	Mir1968	mir-1968|mmu-mir-1968	microRNA 1968	ncRNA
chr6	88054881	88055040	9.85455	Intergenic	B1_Mur1|SINE|Alu	-9690	NM_009005	19349	Mm.333233	NM_009005	ENSMUSG00000079477	Rab7	Rab7a	RAB7, member RAS oncogene family	protein-coding
chr13	59971281	59971520	9.83417	Intergenic	Intergenic	-58311	NR_046142	328263	Mm.123405	NR_046142	ENSMUSG00000114531	A530065N20Rik	A530065N20	RIKEN cDNA A530046M15 gene	ncRNA
chr5	116000000	116000000	9.82821	intron (NM_177759, intron 2 of 13)	intron (NM_177759, intron 2 of 13)	80105	NM_001360005	269693	Mm.10946	NM_177759	ENSMUSG00000043913	Ccdc60	AU018954|C130098D09	coiled-coil domain containing 60	protein-coding
chr3	131000000	131000000	9.81899	intron (NM_028943, intron 2 of 5)	intron (NM_028943, intron 2 of 5)	8083	NM_028943	74442	Mm.273360	NM_028943	ENSMUSG00000050931	Sgms2	4933405A16Rik|5133401H06Rik|AI854299	sphingomyelin synthase 2	protein-coding
chr6	72645201	72645600	9.81591	intron (NM_009332, intron 4 of 11)	intron (NM_009332, intron 4 of 11)	15569	NR_040421	100000000	Mm.321330	NR_040421		Gm15401	-	predicted gene 15401	ncRNA
chr6	52824961	52825280	9.81146	intron (NM_173406, intron 2 of 4)	MamRep434|DNA|TcMar-Tigger	84500	NM_001168277	231986	Mm.386865	NM_173406	ENSMUSG00000063568	Jazf1	AI591476|C820002C15|Jaz1|Tip27	JAZF zinc finger 1	protein-coding
chr4	71484001	71484640	9.80895	Intergenic	Intergenic	716573	NM_001285531	21885	Mm.278444	NM_011599	ENSMUSG00000008305	Tle1	C230057C06Rik|Estm14|Grg-1|Grg1|Tle4l	transducin-like enhancer of split 1	protein-coding
chr6	23280321	23281520	9.79803	intron (NM_153163, intron 28 of 29)	intron (NM_153163, intron 28 of 29)	-32656	NM_028462	73191	Mm.55115	NM_028462	ENSMUSG00000029697	Fezf1	3110069A13Rik|Fez|Zfp312-like|fez-like	Fez family zinc finger 1	protein-coding
chr10	123000000	123000000	9.79736	intron (NM_176919, intron 4 of 8)	B4|SINE|B4	139284	NR_029527	387251		NR_029527	ENSMUSG00000065406	Mirlet7i	Mirnlet7i|let-7i|mmu-let-7i	microRNA let7i	ncRNA
chr2	102000000	102000000	9.79714	intron (NM_178886, intron 4 of 5)	intron (NM_178886, intron 4 of 5)	117258	NM_029635	76501	Mm.330424	NM_029635	ENSMUSG00000027163	Commd9	1810029F08Rik|AA409293	COMM domain containing 9	protein-coding
chr4	138000000	138000000	9.78868	Intergenic	(TCC)n|Simple_repeat|Simple_repeat	-7212	NM_130879	170707	Mm.218478	NM_130879	ENSMUSG00000043411	Usp48	2810449C13Rik|AI115503|BC021769|D330022K21Rik|Usp31	ubiquitin specific peptidase 48	protein-coding
chr8	12126481	12126880	9.78702	Intergenic	Intergenic	-259091	NR_027975	434280	Mm.447484	NM_001013812	ENSMUSG00000047935	Sox1ot	EG434280|Gm5607	Sox1 overlapping transcript	ncRNA
chr1	79450561	79450880	9.77405	Intergenic	Intergenic	-10694	NM_001310680	20254	Mm.5038	NM_009129	ENSMUSG00000050711	Scg2	Chgc|SgII	secretogranin II	protein-coding
chr5	25666161	25666480	9.75883	Intergenic	Intergenic	39477	NM_020570	57434	Mm.143767	NM_020570	ENSMUSG00000028933	Xrcc2	4921524O04Rik|8030409M04Rik|RAD51|RecA	X-ray repair complementing defective repair in Chinese hamster cells 2	protein-coding
chr8	116000000	116000000	9.75158	Intergenic	Intergenic	66774	NM_001025577	17132	Mm.275549	NM_001025577	ENSMUSG00000055435	Maf	2810401A20Rik|A230108G15Rik|AW047063|c-maf	avian musculoaponeurotic fibrosarcoma oncogene homolog	protein-coding
chr3	34577841	34578160	9.74729	intron (NR_015580, intron 2 of 4)	intron (NR_015580, intron 2 of 4)	17619	NR_015580	320478	Mm.444063	NR_015580	ENSMUSG00000105265	Sox2ot	B230215L15Rik	SOX2 overlapping transcript (non-protein coding)	ncRNA
chr2	173000000	173000000	9.73704	Intergenic	B1F|SINE|Alu	185529	NM_001159696	21420	Mm.3629	NM_009335	ENSMUSG00000028640	Tfap2c	AA409384|AP2gamma|Ap-2.2|Stra2|Tcfap2c	transcription factor AP-2, gamma	protein-coding
chr14	59736961	59737680	9.72803	intron (NM_015803, intron 32 of 35)	intron (NM_015803, intron 32 of 35)	112039	NM_145463	219134	Mm.275409	NM_145463	ENSMUSG00000044461	Shisa2	9430059P22Rik|MAd2|Tmem46|mShisa|shisa	shisa family member 2	protein-coding
chr1	171000000	171000000	9.71951	intron (NR_154593, intron 2 of 9)	intron (NR_154593, intron 2 of 9)	44270	NR_154593	70729	Mm.409310	NM_027528	ENSMUSG00000038473	Nos1ap	6330408P19Rik|Capon	nitric oxide synthase 1 (neuronal) adaptor protein	protein-coding
chr14	55823441	55823760	9.71421	Intergenic	CpG	-1195	NM_023699	73181	Mm.27908	NM_023699	ENSMUSG00000023411	Nfatc4	3110041H08Rik|AW107667|AW546455|Nfat3	nuclear factor of activated T cells, cytoplasmic, calcineurin dependent 4	protein-coding
chr1	173000000	173000000	9.71202	Intergenic	Intergenic	4823	NM_010045	13349	Mm.6393	NM_010045	ENSMUSG00000037872	Ackr1	AA162249|CCBP1|CD234|Darc|Dfy|ESTM35|FY|GPD	atypical chemokine receptor 1 (Duffy blood group)	protein-coding
chr19	57987681	57988080	9.70948	intron (NM_181415, intron 27 of 28)	intron (NM_181415, intron 27 of 28)	-63287	NR_049196	101000000		NR_049196	ENSMUSG00000093757	Mir5623	Gm26068|mir-5623|mmu-mir-5623	microRNA 5623	ncRNA
chr3	86701041	86701600	9.7081	intron (NM_030695, intron 47 of 56)	intron (NM_030695, intron 47 of 56)	-153037	NM_011839	23937	Mm.389466	NM_011839	ENSMUSG00000057777	Mab21l2	-	mab-21-like 2	protein-coding
chr10	111000000	111000000	9.70296	Intergenic	(GGA)n|Simple_repeat|Simple_repeat	-24027	NM_015781	53605	Mm.290407	NM_015781	ENSMUSG00000058799	Nap1l1	AA407126|AI256722|D10Ertd68e|NAP-1	nucleosome assembly protein 1-like 1	protein-coding
chr3	26662641	26663120	9.70096	intron (NM_027583, intron 1 of 9)	Lx9|LINE|L1	25249	NM_029150	70862	Mm.330943	NM_027583	ENSMUSG00000039335	Spata16	4921511F01Rik|4930503K02Rik|Nyd-sp12	spermatogenesis associated 16	protein-coding
chr10	38839041	38839280	9.69062	Intergenic	L1_Mur3|LINE|L1	-17381	NM_001177783	215919	Mm.294313	NM_001177783	ENSMUSG00000094311	Rfpl4b	100040915|Gm3037|Gm62	ret finger protein-like 4B	protein-coding
chr12	116000000	116000000	9.68508	intron (NM_133762, intron 7 of 28)	intron (NM_133762, intron 7 of 28)	13764	NM_133762	76044	Mm.491196	NM_133762	ENSMUSG00000042029	Ncapg2	5830426I05Rik|CAP-G2|Luzp5|Mtb|mCAP-G2	non-SMC condensin II complex, subunit G2	protein-coding
chr13	95995201	95995600	9.67389	intron (NM_029210, intron 4 of 12)	intron (NM_029210, intron 4 of 12)	-103478	NM_027711	544963	Mm.38878	NM_027711	ENSMUSG00000021676	Iqgap2	4933417J23Rik|A630053O10|AI788777	IQ motif containing GTPase activating protein 2	protein-coding
chr7	126000000	126000000	9.67206	intron (NM_001360811, intron 1 of 3)	intron (NM_001360811, intron 1 of 3)	-8256	NM_145587	104175	Mm.29660	NM_145587	ENSMUSG00000042978	Sbk1	Sbk	SH3-binding kinase 1	protein-coding
chr1	155000000	155000000	9.6713	Intergenic	MER127|DNA|TcMar-Tigger	126624	NR_151545	671336	Mm.393476	NR_151545	ENSMUSG00000096950	Gm9530	-	predicted gene 9530	ncRNA
chr8	49372801	49372960	9.6711	Intergenic	Intergenic	-698190	NM_001145937	23965	Mm.42191	NM_011857	ENSMUSG00000031561	Tenm3	2610100B16Rik|Odz1|Odz3|Ten-m3|mKIAA1455	teneurin transmembrane protein 3	protein-coding
chr4	23173921	23174080	9.66943	Intergenic	Intergenic	683452	NR_131335	106000000		NR_131335	ENSMUSG00000107859	Gm30731	Pnky|lnc-pou3f2	predicted gene, 30731	ncRNA
chr17	84304961	84305200	9.66792	intron (NM_183021, intron 29 of 37)	intron (NM_183021, intron 29 of 37)	-117133	NM_001001806	12193	Mm.259321	NM_001001806	ENSMUSG00000045817	Zfp36l2	Brf2|ERF2|Tis11d	zinc finger protein 36, C3H type-like 2	protein-coding
chr8	122000000	122000000	9.66608	intron (NM_011404, intron 1 of 9)	intron (NM_011404, intron 1 of 9)	9646	NM_011404	20539	Mm.22374	NM_011404	ENSMUSG00000040010	Slc7a5	4F2LC|D0H16S474E|LAT1|TA1	solute carrier family 7 (cationic amino acid transporter, y+ system), member 5	protein-coding
chr14	38730561	38730800	9.66165	intron (NM_001190187, intron 2 of 9)	intron (NM_001190187, intron 2 of 9)	-167622	NR_045713	75170	Mm.372967	NR_045713	ENSMUSG00000093528	Nrg3os	4930529F24Rik	neuregulin 3, opposite strand	ncRNA
chr2	177000000	177000000	9.6602	Intergenic	Intergenic	84684	NM_001362250	628147	Mm.374080	NM_001362250		Gm2004	100000000	predicted gene 2004	protein-coding
chr12	86974801	86975120	9.6536	Intergenic	Intergenic	13716	NM_001080943	238331	Mm.185890	NM_001080943	ENSMUSG00000048483	Zdhhc22	Gm262	zinc finger, DHHC-type containing 22	protein-coding
chr15	5576321	5576480	9.64659	intron (NR_045274, intron 2 of 4)	C-rich|Low_complexity|Low_complexity	80082	NR_045274	71432	Mm.291087	NR_045274	ENSMUSG00000110018	5430437J10Rik	-	RIKEN cDNA 5430437J10 gene	ncRNA
chr17	6973761	6973920	9.64339	Intergenic	B1_Mus2|SINE|Alu	-5020	NM_026611	68195	Mm.181237	NM_026611	ENSMUSG00000094724	Rnaset2b	0610007O07Rik|4833423A10Rik|4930532K22Rik|C79750|RNASE6PL|Rnaset2	ribonuclease T2B	protein-coding
chr9	20680481	20680800	9.64269	intron (NM_001357639, intron 1 of 5)	intron (NM_001357639, intron 1 of 5)	28522	NM_001364495	23988	Mm.7906	NM_023371	ENSMUSG00000032171	Pin1	0610025L01Rik|D9Bwg1161e	protein (peptidyl-prolyl cis/trans isomerase) NIMA-interacting 1	protein-coding
chr11	95571361	95571680	9.63304	intron (NM_033217, intron 5 of 5)	intron (NM_033217, intron 5 of 5)	16178	NM_033217	18053	Mm.283893	NM_033217	ENSMUSG00000000120	Ngfr	LNGFR|Tnfrsf16|p75|p75NGFR|p75NTR	nerve growth factor receptor (TNFR superfamily, member 16)	protein-coding
chr6	113000000	113000000	9.63041	intron (NM_080448, intron 1 of 21)	intron (NM_080448, intron 1 of 21)	61786	NM_080448	259302	Mm.236401	NM_080448	ENSMUSG00000030257	Srgap3	AI452337|Arhgap14|D130026O08Rik|Gbi|MEGAP|WRP|mKIAA0411	SLIT-ROBO Rho GTPase activating protein 3	protein-coding
chr8	109000000	109000000	9.62408	non-coding (NR_126329, exon 10 of 10)	non-coding (NR_126329, exon 10 of 10)	-1855	NR_151498	105000000	Mm.203332	NR_151498		4922502B01Rik	2900056M07Rik	RIKEN cDNA 4922502B01 gene	ncRNA
chr4	84996081	84996400	9.60454	intron (NM_175275, intron 9 of 25)	intron (NM_175275, intron 9 of 25)	111931	NM_175275	338349	Mm.440562	NM_175275	ENSMUSG00000038070	Cntln	AI448092|B430108F07Rik|D530005L17Rik	centlein, centrosomal protein	protein-coding
chr4	137000000	137000000	9.5962	intron (NM_010142, intron 3 of 15)	intron (NM_010142, intron 3 of 15)	82019	NM_001243262	242707	Mm.448979	NM_001243262	ENSMUSG00000070683	Lactbl1	-	lactamase, beta-like 1	protein-coding
chr11	115000000	115000000	9.59566	TTS (NM_001346774)	TTS (NM_001346774)	12146	NM_027132	69602	Mm.101844	NM_027132	ENSMUSG00000018862	Otop3	2310011E08Rik	otopetrin 3	protein-coding
chr12	118000000	118000000	9.58838	intron (NM_175930, intron 9 of 27)	intron (NM_175930, intron 9 of 27)	110921	NM_175930	217944	Mm.227642	NM_175930	ENSMUSG00000041992	Rapgef5	4932413M22|C86120|D030051B22Rik|GFR|Mrgef|mKIAA0277|mmr-gef	Rap guanine nucleotide exchange factor (GEF) 5	protein-coding
chr7	118000000	118000000	9.56333	Intergenic	Intergenic	354741	NM_175645	233781	Mm.461427	NM_175645	ENSMUSG00000030657	Xylt1	8030490L12	xylosyltransferase 1	protein-coding
chr3	67036561	67037040	9.55913	intron (NM_001356280, intron 3 of 7)	intron (NM_001356280, intron 3 of 7)	50833	NM_001356273	66880	Mm.316418	NM_025822	ENSMUSG00000034544	Rsrc1	1200013F24Rik|SRrp53	arginine/serine-rich coiled-coil 1	protein-coding
chr9	46327841	46328160	9.55672	Intergenic	Intergenic	-8014	NM_183104	74361	Mm.159169	NM_183104	ENSMUSG00000056617	4931429L15Rik	-	RIKEN cDNA 4931429L15 gene	protein-coding
chr13	43950001	43950640	9.55515	Intergenic	Intergenic	165208	NM_001289915	12522	Mm.57175	NM_009856	ENSMUSG00000015396	Cd83	-	CD83 antigen	protein-coding
chr5	134000000	134000000	9.5533	Intergenic	Intergenic	-449308	NM_030719	80909	Mm.45218	NM_030719	ENSMUSG00000015944	Castor2	7530428J21Rik|AW742413|Gats|Gatsl1|Gatsl2	cytosolic arginine sensor for mTORC1 subunit 2	protein-coding
chr6	127000000	127000000	9.55128	Intergenic	Intergenic	-36879	NM_010595	16485	Mm.40424	NM_010595	ENSMUSG00000047976	Kcna1	AI840627|Kca1-1|Kv1.1|MBK1|Mk-1|Shak|mceph	potassium voltage-gated channel, shaker-related subfamily, member 1	protein-coding
chr3	144000000	144000000	9.54186	Intergenic	Intergenic	37492	NM_001161770	16911	Mm.29187	NM_010723	ENSMUSG00000028266	Lmo4	A730077C12Rik|Crp3|Etohi4	LIM domain only 4	protein-coding
chr4	88338001	88338320	9.5384	intron (NM_001081184, intron 24 of 43)	intron (NM_001081184, intron 24 of 43)	100766	NM_025760	66775	Mm.386788	NM_025760	ENSMUSG00000028497	Hacd4	4933428I03Rik|Hcad4|Ptplad2	3-hydroxyacyl-CoA dehydratase 4	protein-coding
chr12	117000000	117000000	9.53591	intron (NM_011215, intron 12 of 22)	intron (NM_011215, intron 12 of 22)	-9411	NR_033538	100000000	Mm.445351	NR_033538	ENSMUSG00000099907	Gm10421	-	predicted gene 10421	ncRNA
chr4	150000000	150000000	9.53493	Intergenic	Intergenic	-12801	NM_023465	67087	Mm.299735	NM_023465	ENSMUSG00000028988	Ctnnbip1	1110008O09Rik|2310001I19Rik|AW457332|Catnbip1|Icat	catenin beta interacting protein 1	protein-coding
chr5	149000000	149000000	9.5297	intron (NM_009663, intron 3 of 4)	PB1D10|SINE|Alu	17156	NM_009663	11690	Mm.19844	NM_009663	ENSMUSG00000060063	Alox5ap	Flap	arachidonate 5-lipoxygenase activating protein	protein-coding
chr1	186000000	186000000	9.52451	Intergenic	Intergenic	-100090	NM_146106	226791	Mm.257116	NM_146106	ENSMUSG00000039246	Lyplal1	BC027340|Q96AVO	lysophospholipase-like 1	protein-coding
chr7	59726241	59726400	9.5219	promoter-TSS (NR_033778).2	promoter-TSS (NR_033778).2	-68	NR_033779	64245		NR_033779	ENSMUSG00000096759	Snord116l2	Pwcr1l2	small nucleolar RNA, C/D box 116-like 2	snoRNA
chr11	62630401	62630640	9.51658	intron (NM_198861, intron 1 of 3)	intron (NM_198861, intron 1 of 3)	17529	NM_001357955	192976	Mm.339972	NM_198861	ENSMUSG00000046417	Lrrc75a	Fam211a	leucine rich repeat containing 75A	protein-coding
chr12	120000000	120000000	9.50978	Intergenic	Lx10|LINE|L1	174190	NM_001163136	238455	Mm.31376	NM_001163136	ENSMUSG00000041886	Macc1	4732474O15Rik|Gm267	metastasis associated in colon cancer 1	protein-coding
chr19	59458401	59458880	9.50921	promoter-TSS (NM_010132)	promoter-TSS (NM_010132)	-5	NR_002863	329078	Mm.80382	NR_002863	ENSMUSG00000087095	Emx2os	-	Emx2 opposite strand/antisense transcript (non-protein coding)	ncRNA
chr6	16213121	16213360	9.50799	Intergenic	Intergenic	492579	NM_175088	16543	Mm.1314	NM_175088	ENSMUSG00000041390	Mdfic	Kdt1|Mdfid	MyoD family inhibitor domain containing	protein-coding
chr7	46454401	46454720	9.50457	intron (NM_013789, intron 10 of 10)	intron (NM_013789, intron 10 of 10)	58092	NM_008421	16502	Mm.249386	NM_008421	ENSMUSG00000058975	Kcnc1	C230009H10Rik|KShIIIB|KV4|Kcr2-1|Kv3.1|NGK2|Shaw	potassium voltage gated channel, Shaw-related subfamily, member 1	protein-coding
chr1	57935681	57936000	9.49945	intron (NM_001368787, intron 10 of 13)	ID_B1|SINE|B4	33684	NR_027630	51960	Mm.339711	NM_030211	ENSMUSG00000054770	Kctd18	4932411A20Rik|6530404F10Rik	potassium channel tetramerisation domain containing 18	protein-coding
chr11	78792081	78792480	9.49799	Intergenic	Intergenic	-34315	NM_001076681	66274	Mm.258932	NM_001076681	ENSMUSG00000072640	Lyrm9	1810012P15Rik	LYR motif containing 9	protein-coding
chr6	39546561	39546720	9.4933	intron (NM_172477, intron 1 of 18)	intron (NM_172477, intron 1 of 18)	11194	NM_172477	209773	Mm.440021	NM_172477	ENSMUSG00000038456	Dennd2a	B930096L08Rik|C130031G22|mKIAA1277	DENN/MADD domain containing 2A	protein-coding
chr14	76504481	76504800	9.47232	5' UTR (NM_009366, exon 1 of 3)	5' UTR (NM_009366, exon 1 of 3)	130	NM_009366	21807	Mm.153272	NM_009366	ENSMUSG00000022010	Tsc22d1	AA589566|AW105905|Egr5|TSC-22|Tgfb1i4|Tsc|Tsc22	TSC22 domain family, member 1	protein-coding
chrX	170000000	170000000	9.47183	intron (NM_001290505, intron 1 of 9)	intron (NM_001290505, intron 1 of 9)	46181	NM_001290506	17318	Mm.34441	NM_010797	ENSMUSG00000035299	Mid1	61B3-R|DXHXS1141|Fxy|Trim18	midline 1	protein-coding
chr16	21340001	21340400	9.46227	Intergenic	Intergenic	-6844	NR_131983	76222	Mm.86031	NR_131983	ENSMUSG00000116632	Magef1	6430590I03Rik	melanoma antigen family F, 1	pseudo
chr5	33542081	33542560	9.45948	Intergenic	Intergenic	85191	NM_001359461	74504	Mm.294695	NM_178390	ENSMUSG00000037339	Fam53a	2410018C17Rik|5430419M09Rik|Dntnp	family with sequence similarity 53, member A	protein-coding
chr2	106000000	106000000	9.45593	intron (NM_013627, intron 7 of 12)	intron (NM_013627, intron 7 of 12)	4497	NM_001310145	18508	Mm.3608	NM_013627	ENSMUSG00000027168	Pax6	1500038E17Rik|AEY11|Dey|Gsfaey11|Pax-6|Sey	paired box 6	protein-coding
chr2	167000000	167000000	9.45307	Intergenic	(GGGAA)n|Simple_repeat|Simple_repeat	-21982	NM_019835	56336	Mm.200886	NM_019835	ENSMUSG00000017929	B4galt5	9430078I07Rik|AW049941|AW539721	UDP-Gal:betaGlcNAc beta 1,4-galactosyltransferase, polypeptide 5	protein-coding
chr11	28697921	28698160	9.45136	Intergenic	Intergenic	16476	NR_045906	72818	Mm.410846	NR_045906	ENSMUSG00000084966	2810471M01Rik	-	RIKEN cDNA 2810471M01 gene	ncRNA
chr2	132000000	132000000	9.44864	intron (NR_045802, intron 1 of 3)	intron (NR_045802, intron 1 of 3)	3059	NR_045802	70845	Mm.158461	NR_045802	ENSMUSG00000027345	4921508D12Rik	-	RIKEN cDNA 4921508D12 gene	ncRNA
chr7	113000000	113000000	9.44776	intron (NM_001166584, intron 1 of 13)	intron (NM_001166584, intron 1 of 13)	41364	NM_001166585	21676	Mm.24685	NM_009346	ENSMUSG00000055320	Tead1	2610024B07Rik|B230114H05Rik|Gtrgeo5|TEAD-1|TEF-1|Tcf13|mTEF-1	TEA domain family member 1	protein-coding
chr9	34964401	34964720	9.44576	intron (NM_001190912, intron 3 of 15)	intron (NM_001190912, intron 3 of 15)	-152168	NR_029475	78934	Mm.391688	NR_029475	ENSMUSG00000070315	4930581F22Rik	-	RIKEN cDNA 4930581F22 gene	ncRNA
chr2	27572801	27573200	9.44567	Intergenic	Intergenic	57853	NM_080848	140858	Mm.28265	NM_080848	ENSMUSG00000026917	Wdr5	2410008O07Rik|AA408785|AA960360|Big|Big-3	WD repeat domain 5	protein-coding
chr18	35829841	35830000	9.44165	promoter-TSS (NM_001357458)	promoter-TSS (NM_001357458)	132	NM_133687	67393	Mm.94560	NM_133687	ENSMUSG00000046668	Cxxc5	4930415K17Rik	CXXC finger 5	protein-coding
chr17	27389361	27389520	9.44131	Intergenic	Intergenic	31343	NR_106077	102000000		NR_106077	ENSMUSG00000106215	Mir7218	mmu-mir-7218	microRNA 7218	ncRNA
chr5	114000000	114000000	9.44084	Intergenic	Intergenic	-4213	NM_001164573	231646	Mm.238285	NM_146163	ENSMUSG00000066952	Myo1h	4631401O15Rik	myosin 1H	protein-coding
chr13	47398081	47398320	9.43837	Intergenic	Intergenic	204197	NM_001170643	218215	Mm.287609	NM_146042	ENSMUSG00000038068	Rnf144b	BC025007|E130105P19Rik|Ibrdc2|Pir2	ring finger protein 144B	protein-coding
chr9	10681601	10681840	9.43667	intron (NM_001033359, intron 1 of 20)	intron (NM_001033359, intron 1 of 20)	223006	NM_001033359	244682	Mm.187021	NM_001033359	ENSMUSG00000039488	Cntn5	6720426O10Rik|A830025P08Rik|Gm507|NB-2	contactin 5	protein-coding
chr13	109000000	109000000	9.43237	intron (NM_011056, intron 3 of 16)	intron (NM_011056, intron 3 of 16)	-211944	NR_030644	100000000		NR_030644	ENSMUSG00000076946	Mir582	Mirn582|mir-582|mmu-mir-582	microRNA 582	ncRNA
chr6	41909201	41909360	9.4295	Intergenic	Intergenic	-42348	NM_027832	71578	Mm.96996	NM_027832	ENSMUSG00000029865	Sval1	9130404C18Rik|SLP-C	seminal vesicle antigen-like 1	protein-coding
chr11	116000000	116000000	9.42519	exon (NM_008258, exon 1 of 5)	exon (NM_008258, exon 1 of 5)	153	NM_008258	15374	Mm.1775	NM_008258	ENSMUSG00000020737	Jpt1	Hn1	Jupiter microtubule associated homolog 1	protein-coding
chr4	58670561	58671040	9.4248	Intergenic	Intergenic	114920	NM_146920	258922	Mm.223327	NM_146920	ENSMUSG00000043385	Olfr267	MOR262-1	olfactory receptor 267	protein-coding
chr13	44026961	44027200	9.42211	Intergenic	Intergenic	-94087	NR_045285	328235	Mm.188356	NR_045285	ENSMUSG00000089815	Gm5083	A730030A06	predicted gene 5083	ncRNA
chr2	85561441	85561680	9.4195	Intergenic	Intergenic	-17655	NM_146437	258429	Mm.377497	NM_146437	ENSMUSG00000111179	Olfr996	MOR175-4	olfactory receptor 996	protein-coding
chr19	22595281	22595520	9.41743	intron (NM_001362499, intron 1 of 25)	intron (NM_001362499, intron 1 of 25)	-97201	NM_001362513	226025	Mm.131943	NM_177341	ENSMUSG00000052387	Trpm3	6330504P12Rik|9330180E14|AU018608|B930001P07Rik|LTRPC3|MLSN2	transient receptor potential cation channel, subfamily M, member 3	protein-coding
chr11	121000000	121000000	9.4116	3' UTR (NM_139147, exon 6 of 6)	3' UTR (NM_139147, exon 6 of 6)	-2553	NM_025793	66840	Mm.103986	NM_025793	ENSMUSG00000025173	Wdr45b	0610008N23Rik|AA408735|D16Bwg0193e|WIPI-3|Wdr45l	WD repeat domain 45B	protein-coding
chr5	116000000	116000000	9.40628	intron (NM_031869, intron 1 of 6)	intron (NM_031869, intron 1 of 6)	548	NM_031869	19079	Mm.458152	NM_031869	ENSMUSG00000029513	Prkab1	1300015D22Rik|AU021155|E430008F22	protein kinase, AMP-activated, beta 1 non-catalytic subunit	protein-coding
chr1	82650961	82651120	9.39882	intron (NM_007734, intron 6 of 51)	intron (NM_007734, intron 6 of 51)	64119	NM_007734	12828	Mm.389135	NM_007734	ENSMUSG00000079465	Col4a3	[a]3(IV)|alpha3(IV)	collagen, type IV, alpha 3	protein-coding
chr3	55780241	55780560	9.39729	intron (NM_030595, intron 41 of 57)	CpG	-2110	NM_010750	17116	Mm.440209	NM_010750	ENSMUSG00000056947	Mab21l1	AW047968	mab-21-like 1	protein-coding
chr11	54754321	54754560	9.39671	intron (NM_178626, intron 2 of 5)	intron (NM_178626, intron 2 of 5)	33263	NM_178626	72729	Mm.29476	NM_178626	ENSMUSG00000052298	Cdc42se2	2810404F18Rik|AA408783|AA536669|SPEC2	CDC42 small effector 2	protein-coding
chr12	31168001	31168240	9.39346	promoter-TSS (NR_102715)	promoter-TSS (NR_102715)	-742	NR_102715	100000000	Mm.479482	NM_001034058	ENSMUSG00000095953	6030469F06Rik	-	RIKEN cDNA 6030469F06 gene	ncRNA
chr11	62999921	63000320	9.38851	intron (NR_126547, intron 2 of 2)	intron (NR_126547, intron 2 of 2)	4014	NR_126547	74884	Mm.363520	NR_126547	ENSMUSG00000087604	Cdrt4os1	4930452L02Rik	CMT1A duplicated region transcript 4, opposite strand 1	ncRNA
chr6	4748081	4748320	9.38643	promoter-TSS (NM_001130189)	promoter-TSS (NM_001130189)	894	NM_130877	170676	Mm.320575	NM_130877	ENSMUSG00000092035	Peg10	AA407948|Edr|HB-1|MEF3L|Mar2|Mart2|MyEF-3|Rtl2	paternally expressed 10	protein-coding
chr4	146000000	146000000	9.38521	Intergenic	IAPEY2_LTR|LTR|ERVK	-3684	NR_030771	627585	Mm.424988	NM_001039233		Gm13034	-	SWI/SNF related, matrix associated, actin dependent regulator of chromatin, subfamily a, member 5 pseudogene	pseudo
chr8	94978241	94978480	9.37825	intron (NM_001198894, intron 1 of 13)	intron (NM_001198894, intron 1 of 13)	1251	NM_001198894	14766	Mm.290834	NM_018882	ENSMUSG00000031785	Adgrg1	Cyt28|Gpr56|TM7LN4|TM7XN1	adhesion G protein-coupled receptor G1	protein-coding
chr4	151000000	151000000	9.37345	intron (NM_001077508, intron 1 of 6)	ORR1C2|LTR|ERVL-MaLR	1525	NM_001077508	21942	Mm.244187	NM_011612	ENSMUSG00000028965	Tnfrsf9	4-1BB|A930040I11Rik|AA408498|AI325004|CDw137|Cd137|ILA|Ly63	tumor necrosis factor receptor superfamily, member 9	protein-coding
chr14	80070561	80070880	9.37336	Intergenic	Intergenic	70418	NM_001351947	380924	Mm.26456	NM_001030294	ENSMUSG00000022026	Olfm4	GC1|GW112|Gm296|Gm913|OlfD|pPD4	olfactomedin 4	protein-coding
chr9	57268561	57268800	9.37313	Intergenic	Intergenic	-6081	NM_028820	74211	Mm.428905	NM_028820	ENSMUSG00000032300	1700017B05Rik	AA682102|D9Ertd278e	RIKEN cDNA 1700017B05 gene	protein-coding
chr4	77259681	77260000	9.36721	intron (NR_160919, intron 6 of 39)	intron (NR_160919, intron 6 of 39)	-915597	NM_001352629	19266	Mm.184021	NM_011211	ENSMUSG00000028399	Ptprd	1110002J03Rik|3000002J10Rik|B230219D21Rik|R-PTP-delta	protein tyrosine phosphatase, receptor type, D	protein-coding
chr18	81128001	81128240	9.34573	Intergenic	Intergenic	-141099	NM_178280	20689	Mm.215917	NM_178280	ENSMUSG00000024565	Sall3	B130022O04Rik|Msal|Msal-1|Sal|Salt|Spalt	spalt like transcription factor 3	protein-coding
chr11	25869361	25869520	9.34456	intron (NR_027973, intron 2 of 5)	(GGGAA)n|Simple_repeat|Simple_repeat	-332800	NR_105791	102000000		NR_105791	ENSMUSG00000099015	Mir6372	Gm27358|mmu-mir-6372	microRNA 6372	ncRNA
chr2	182000000	182000000	9.33439	promoter-TSS (NM_008665)	promoter-TSS (NM_008665)	91	NM_008665	17932	Mm.458718	NM_008665	ENSMUSG00000010505	Myt1	Nzf2|Nzf2a|Nzf2b|Nztf2	myelin transcription factor 1	protein-coding
chr15	74194161	74194560	9.32663	Intergenic	Intergenic	293286	NR_144499	103000000		NR_144499		Gm32168	-	predicted gene, 32168	ncRNA
chr5	144000000	144000000	9.31739	intron (NR_015486, intron 1 of 1)	PB1|SINE|Alu	4766	NR_015486	320064	Mm.332820	NR_015486		D130017N08Rik	1700012G11Rik	RIKEN cDNA D130017N08 gene	ncRNA
chr13	84639521	84639840	9.31448	Intergenic	Intergenic	417384	NM_001361908	72745	Mm.295063	NM_175187	ENSMUSG00000035762	Tmem161b	2810446P07Rik|AI843389	transmembrane protein 161B	protein-coding
chr17	88494161	88494320	9.30632	Intergenic	Intergenic	-35884	NM_028658	73825	Mm.271817	NM_028658	ENSMUSG00000034709	Ppp1r21	1110018J12Rik|AI426045|AW550781|Ccdc128|Klraq1	protein phosphatase 1, regulatory subunit 21	protein-coding
chr4	15550481	15550880	9.30353	Intergenic	Intergenic	284860	NM_181401	100201	Mm.394111	NM_181401	ENSMUSG00000043252	Tmem64	9630015D15Rik|AI790744|AV300874	transmembrane protein 64	protein-coding
chr1	72255041	72255360	9.29895	intron (NR_155355, intron 1 of 3)	intron (NR_155355, intron 1 of 3)	11207	NR_155355	320933	Mm.440953	NR_155355		D230017M19Rik	B930094L07Rik	RIKEN cDNA D230017M19 gene	ncRNA
chr16	8539201	8539360	9.29184	intron (NM_172961, intron 1 of 15)	intron (NM_172961, intron 1 of 15)	25851	NM_001170978	268860	Mm.259315	NM_172961	ENSMUSG00000057880	Abat	9630038C02Rik|AI255750|Gabaat|Gabat|Gm9851|I54|Laibat|X61497	4-aminobutyrate aminotransferase	protein-coding
chr8	11009121	11009280	9.29117	promoter-TSS (NM_001081212)	promoter-TSS (NM_001081212)	-271	NM_001081212	384783	Mm.407207	NM_001081212	ENSMUSG00000038894	Irs2	Irs-2	insulin receptor substrate 2	protein-coding
chr13	24801201	24801440	9.28571	promoter-TSS (NM_024473)	promoter-TSS (NM_024473)	-337	NM_024473	79555	Mm.266668	NM_024473	ENSMUSG00000019132	BC005537	8030460C05Rik|C78201	cDNA sequence BC005537	protein-coding
chr12	33063841	33064160	9.27929	intron (NM_001024478, intron 6 of 19)	MER20|DNA|hAT-Charlie	28875	NM_001024478	68764	Mm.60083	NM_001024478	ENSMUSG00000035860	Cdhr3	1110049B09Rik|BB172694|Cdh28	cadherin-related family member 3	protein-coding
chr4	57053441	57053760	9.2676	intron (NM_001355492, intron 15 of 24)	intron (NM_001355492, intron 15 of 24)	-63209	NM_001142965	230235	Mm.207654	NM_001142965	ENSMUSG00000045589	Frrs1l	6430704M03Rik	ferric-chelate reductase 1 like	protein-coding
chr16	22578561	22578720	9.26558	intron (NM_001346673, intron 9 of 23)	intron (NM_001346673, intron 9 of 23)	-26686	NR_105781	102000000		NR_105781	ENSMUSG00000098448	Mir6362	Gm27812|mmu-mir-6362	microRNA 6362	ncRNA
chr13	21722081	21722480	9.25455	exon (NM_178200, exon 1 of 1)	exon (NM_178200, exon 1 of 1)	236	NM_178200	319186	Mm.277425	NM_178200	ENSMUSG00000114279	Hist1h2bm	H2b-291b	histone cluster 1, H2bm	protein-coding
chr7	109000000	109000000	9.25124	Intergenic	Intergenic	-16393	NM_001302205	109594	Mm.360145	NM_057173	ENSMUSG00000036111	Lmo1	Rbtn-1|Rbtn1|Ttg1	LIM domain only 1	protein-coding
chr1	190000000	190000000	9.23459	Intergenic	Intergenic	79592	NR_151624	433390	Mm.331295	NR_151624	ENSMUSG00000103644	Gm29678	-	predicted gene, 29678	ncRNA
chr13	113000000	113000000	9.23253	intron (NM_178746, intron 8 of 14)	intron (NM_178746, intron 8 of 14)	39154	NM_178746	268706	Mm.40834	NM_175376	ENSMUSG00000047789	Slc38a9	4833412L08Rik|6720411P22Rik|9130023D20Rik|9430067K09Rik|A730092C09	solute carrier family 38, member 9	protein-coding
chr7	34869681	34870000	9.23008	Intergenic	Intergenic	-42567	NM_008820	18624	Mm.69751	NM_008820	ENSMUSG00000063931	Pepd	Pep-4|Pep4|dal	peptidase D	protein-coding
chr19	23542801	23543760	9.22818	Intergenic	Intergenic	-94958	NM_174857	71738	Mm.50841	NM_174857	ENSMUSG00000033207	Mamdc2	1200015L10Rik|AI591564|mamcan	MAM domain containing 2	protein-coding
chr1	152000000	152000000	9.225	intron (NM_197990, intron 5 of 5)	intron (NM_197990, intron 5 of 5)	145706	NM_001311166	66967	Mm.337691	NM_001039644	ENSMUSG00000043019	Edem3	2310050N11Rik	ER degradation enhancer, mannosidase alpha-like 3	protein-coding
chr17	27558481	27558720	9.22248	intron (NM_001039356, intron 2 of 5)	intron (NM_001039356, intron 2 of 5)	1947	NM_001166476	111241	Mm.426212	NM_001166476	ENSMUSG00000078249	Hmga1b	Hmga1-rs1|Hmgi-rs1	high mobility group AT-hook 1B	protein-coding
chr3	37570001	37570240	9.22187	intron (NM_001310473, intron 16 of 16)	intron (NM_001310473, intron 16 of 16)	-39771	NR_130162	75947	Mm.109620	NR_130161	ENSMUSG00000085677	4930594O21Rik	-	RIKEN cDNA 4930594O21 gene	ncRNA
chr2	57522881	57523200	9.21997	Intergenic	Intergenic	284658	NM_010274	14571	Mm.3711	NM_010274	ENSMUSG00000026827	Gpd2	AA408484|AI448216|AU021455|AW494132|GPDH|Gdm1|Gpd-m|Gpdh-m|TISP38	glycerol phosphate dehydrogenase 2, mitochondrial	protein-coding
chr18	35371681	35371920	9.21647	intron (NM_030749, intron 3 of 9)	PB1|SINE|Alu	98152	NM_001360814	81500	Mm.291482	NM_030749	ENSMUSG00000024357	Sil1	1810057E01Rik|AI042831|wz	endoplasmic reticulum chaperone SIL1 homolog (S. cerevisiae)	protein-coding
chr8	64215441	64215760	9.21141	Intergenic	Intergenic	-9592	NM_009390	21892	Mm.418367	NM_009390	ENSMUSG00000053626	Tll1	Tll|Tll-1|b2b2476Clo	tolloid-like	protein-coding
chr5	122000000	122000000	9.20578	intron (NM_010765, intron 6 of 13)	ID|SINE|ID	11412	NM_010765	17165	Mm.272206	NM_010765	ENSMUSG00000029454	Mapkapk5	MK5|PRAK	MAP kinase-activated protein kinase 5	protein-coding
chr8	35301041	35301680	9.19882	Intergenic	Intergenic	-74399	NM_177741	244416	Mm.247126	NM_177741	ENSMUSG00000046794	Ppp1r3b	6430576E21|AW821953|GL|PTG	protein phosphatase 1, regulatory subunit 3B	protein-coding
chr10	18505841	18506160	9.18027	intron (NM_173390, intron 3 of 6)	intron (NM_173390, intron 3 of 6)	36019	NM_001163592	215819	Mm.297971	NM_173390	ENSMUSG00000039835	Nhsl1	5730409E15Rik|A630035H13Rik|A730096F01|BC013565|D10Bwg0940e|mKIAA1357	NHS-like 1	protein-coding
chr9	8001521	8001760	9.17484	exon (NM_009534, exon 2 of 8)	exon (NM_009534, exon 2 of 8)	2956	NM_009534	22601	Mm.221992	NM_009534	ENSMUSG00000053110	Yap1	AI325207|Yap|Yap65|Yki|Yorkie	yes-associated protein 1	protein-coding
chr10	67559841	67560240	9.16006	Intergenic	Intergenic	9968	NR_155445	105000000	Mm.72938	NR_155444		4930563J15Rik	-	RIKEN cDNA 4930563J15 gene	ncRNA
chr16	40785441	40785600	9.15519	intron (NM_001361281, intron 1 of 8)	intron (NM_001361281, intron 1 of 8)	-747306	NM_001347236	268890	Mm.310524	NM_175548	ENSMUSG00000061080	Lsamp	5430428I19|AW046674|B130007O04Rik|D930023J12Rik|Gm29907|Lam|Lamp	limbic system-associated membrane protein	protein-coding
chr2	156000000	156000000	9.14668	intron (NM_008180, intron 1 of 12)	PB1D7|SINE|Alu	1650	NM_001291111	14854	Mm.252316	NM_008180	ENSMUSG00000027610	Gss	AI314904|GS-A/GS-B|GSH-S	glutathione synthetase	protein-coding
chr9	7962241	7962400	9.14068	exon (NM_009534, exon 4 of 8)	exon (NM_009534, exon 4 of 8)	42276	NM_009534	22601	Mm.221992	NM_009534	ENSMUSG00000053110	Yap1	AI325207|Yap|Yap65|Yki|Yorkie	yes-associated protein 1	protein-coding
chr3	121000000	121000000	9.13411	intron (NR_130170, intron 1 of 18)	intron (NR_130170, intron 1 of 18)	10772	NR_130170	320739	Mm.388474	NR_130170		6530403H02Rik	-	RIKEN cDNA 6530403H02 gene	ncRNA
chr8	125000000	125000000	9.13366	Intergenic	PB1D10|SINE|Alu	27309	NM_025615	66523	Mm.436864	NM_025615	ENSMUSG00000031984	2810004N23Rik	3110004G14Rik|Ayu21-55|Gt(pU21)55Imeg|GtAyu21-55	RIKEN cDNA 2810004N23 gene	protein-coding
chr7	96536481	96536800	9.1203	intron (NM_001310762, intron 4 of 32)	intron (NM_001310762, intron 4 of 32)	-194676	NR_046043	670727	Mm.421352	NR_046043	ENSMUSG00000085751	Gm15412	-	predicted gene 15412	ncRNA
chr4	12757761	12757920	9.11791	Intergenic	Intergenic	-148997	NM_001171801	208820	Mm.12057	NM_173746	ENSMUSG00000055963	Triqk	C130086A10|Gm11818	triple QxxK/R motif containing	protein-coding
chr3	10288001	10288240	9.11697	intron (NM_029310, intron 1 of 5)	(TCTCC)n|Simple_repeat|Simple_repeat	13063	NM_001357159	75497	Mm.47052	NM_029310	ENSMUSG00000027530	Fabp12	1700008G05Rik	fatty acid binding protein 12	protein-coding
chr13	23621361	23621680	9.1162	promoter-TSS (NM_178194)	promoter-TSS (NM_178194)	-396	NM_178194	319179	Mm.440391	NM_178194	ENSMUSG00000047246	Hist1h2be	Gm11398	histone cluster 1, H2be	protein-coding
chr3	109000000	109000000	9.11551	intron (NM_177091, intron 4 of 12)	intron (NM_177091, intron 4 of 12)	8688	NM_001165965	320181	Mm.244233	NM_177091	ENSMUSG00000045326	Fndc7	E230011A21Rik	fibronectin type III domain containing 7	protein-coding
chrX	140000000	140000000	9.11551	promoter-TSS (NR_037208)	promoter-TSS (NR_037208)	-788	NR_037208	100000000		NR_037208	ENSMUSG00000093102	Mir3475	mir-3475|mmu-mir-3475	microRNA 3475	ncRNA
chr9	16257521	16257760	9.10844	intron (NM_001080814, intron 2 of 25)	intron (NM_001080814, intron 2 of 25)	244414	NM_001080814	270120	Mm.195010	NM_001080814	ENSMUSG00000074505	Fat3	9430076A06Rik|D430038H04Rik|Gm1132|Gm510|MFAT3F	FAT atypical cadherin 3	protein-coding
chr11	114000000	114000000	9.10775	Intergenic	Intergenic	41302	NR_045930	73536	Mm.54275	NR_045930	ENSMUSG00000078600	1700092K14Rik	-	RIKEN cDNA 1700092K14 gene	ncRNA
chr1	85450241	85450400	9.10328	Intergenic	(GGAGA)n|Simple_repeat|Simple_repeat	148490	NM_030194	109032	Mm.335802	NM_030194	ENSMUSG00000070034	Sp110	5031415C07Rik|52kDa|5830484A20Rik|Ifi75|Ipr1	Sp110 nuclear body protein	protein-coding
chr13	21750161	21750640	9.10091	exon (NM_178211, exon 1 of 1)	exon (NM_178211, exon 1 of 1)	153	NM_178211	319160	Mm.255646	NM_178211	ENSMUSG00000064288	Hist1h4k	-	histone cluster 1, H4k	protein-coding
chr6	36644801	36645040	9.09963	Intergenic	Intergenic	165259	NM_008973	19242	Mm.279690	NM_008973	ENSMUSG00000029838	Ptn	HARP|HB-GAM|HBBM|HBBN|HBGF-8|HBNF|OSF|Osf-1|Osf1	pleiotrophin	protein-coding
chr17	65914241	65914480	9.09946	Intergenic	Intergenic	-28605	NM_009067	19765	Mm.17009	NM_009067	ENSMUSG00000024096	Ralbp1	RLIP76|Rip1	ralA binding protein 1	protein-coding
chr2	180000000	180000000	9.09806	intron (NM_001316723, intron 2 of 5)	intron (NM_001316723, intron 2 of 5)	95129	NM_009867	12561	Mm.184711	NM_009867	ENSMUSG00000000305	Cdh4	AW120700|R-CAD|R-Cadh|Rcad	cadherin 4	protein-coding
chr4	137000000	137000000	9.08842	Intergenic	Intergenic	7160	NM_009777	12260	Mm.2570	NM_009777	ENSMUSG00000036905	C1qb	Adia	complement component 1, q subcomponent, beta polypeptide	protein-coding
chr6	17248321	17248640	9.0835	Intergenic	MIRb|SINE|MIR	-32705	NM_016900	12390	Mm.396075	NM_016900	ENSMUSG00000000058	Cav2	AI447843	caveolin 2	protein-coding
chr8	48665201	48665520	9.07895	intron (NM_011857, intron 1 of 28)	L1MEj|LINE|L1	9330	NM_011857	23965	Mm.42191	NM_011857	ENSMUSG00000031561	Tenm3	2610100B16Rik|Odz1|Odz3|Ten-m3|mKIAA1455	teneurin transmembrane protein 3	protein-coding
chr3	146000000	146000000	9.0727	Intergenic	Intergenic	59744	NR_033542	100000000	Mm.365888	NR_033542	ENSMUSG00000105602	Gm10636	-	predicted gene 10636	ncRNA
chr2	26194641	26195040	9.07097	Intergenic	Intergenic	11735	NM_001039653	16871	Mm.386765	NM_010711	ENSMUSG00000026934	Lhx3	Lim3|P-LIM|mLIM3|mLim-3	LIM homeobox protein 3	protein-coding
chr18	25577681	25577920	9.06905	intron (NM_001362325, intron 2 of 12)	intron (NM_001362325, intron 2 of 12)	101948	NM_001362337	108013	Mm.266435	NM_133195	ENSMUSG00000024268	Celf4	A230070D14Rik|BRUNOL-4|Brul4|Brunol4|C130060B05Rik	CUGBP, Elav-like family member 4	protein-coding
chr13	100000000	100000000	9.06417	Intergenic	Intergenic	14225	NM_011420	20595	Mm.2025	NM_011420	ENSMUSG00000021645	Smn1	AI849087|Gemin1|Smn	survival motor neuron 1	protein-coding
chr12	84532081	84532560	9.05265	TTS (NM_173756)	TTS (NM_173756)	-37508	NM_001301427	12677	Mm.4405	NM_007701	ENSMUSG00000021239	Vsx2	Chx10|Hox-10|Hox10|or	visual system homeobox 2	protein-coding
chr3	144000000	144000000	9.0503	Intergenic	Intergenic	-235377	NR_040405	621809	Mm.360134	NR_040405	ENSMUSG00000105279	Gm6260	EG621809	predicted gene 6260	ncRNA
chr6	53334801	53335360	9.04642	intron (NM_001327821, intron 1 of 10)	intron (NM_001327821, intron 1 of 10)	47777	NM_001327821	231991	Mm.227444	NM_172728	ENSMUSG00000053007	Creb5	9430076C15Rik|CRE-BPa|Crebpa|D430026C09Rik	cAMP responsive element binding protein 5	protein-coding
chr9	45632481	45632720	9.04268	intron (NM_001081270, intron 3 of 32)	intron (NM_001081270, intron 3 of 32)	196063	NM_001081373	214552	Mm.260103	NM_001081373	ENSMUSG00000043987	Cep164	AI450905|BC027092|D030051D21	centrosomal protein 164	protein-coding
chr4	43072801	43073040	9.03796	intron (NM_021468, intron 1 of 39)	ID_B1|SINE|B4	13967	NM_001081413	22249	Mm.128892	NM_021468	ENSMUSG00000028456	Unc13b	Munc13-1|Munc13-2|Unc13a|Unc13h1|Unc13h2	unc-13 homolog B	protein-coding
chr3	126000000	126000000	9.03392	intron (NR_149311, intron 1 of 5)	(GGA)n|Simple_repeat|Simple_repeat	21372	NR_149311	22239	Mm.306021	NM_011674	ENSMUSG00000032854	Ugt8a	AI850488|AW455908|Cgt|Ugt8|mCerGT	UDP galactosyltransferase 8A	protein-coding
chr7	6840081	6840320	9.03256	intron (NM_001360502, intron 2 of 7)	Lx8|LINE|L1	36613	NR_037213	100000000		NR_037213	ENSMUSG00000092815	Mir3099	mir-3099|mmu-mir-3099	microRNA 3099	ncRNA
chr13	23738721	23739920	9.02818	exon (NM_015786, exon 1 of 1)	exon (NM_015786, exon 1 of 1)	513	NM_015786	50708	Mm.193539	NM_015786	ENSMUSG00000036181	Hist1h1c	0610008C09Rik|H1.2|H1c|H1f2|H1var1|His1a	histone cluster 1, H1c	protein-coding
chrX	153000000	153000000	9.02102	Intergenic	Intergenic	64107	NM_001357183	245671	Mm.260751	NM_173780	ENSMUSG00000041649	Klf8	BKLF3|ZNF74	Kruppel-like factor 8	protein-coding
chr2	173000000	173000000	9.01936	Intergenic	CpG	177409	NM_001159696	21420	Mm.3629	NM_009335	ENSMUSG00000028640	Tfap2c	AA409384|AP2gamma|Ap-2.2|Stra2|Tcfap2c	transcription factor AP-2, gamma	protein-coding
chr11	22864321	22864720	9.01176	Intergenic	L2c|LINE|L2	-4184	NM_001169114	53625	Mm.395495	NM_016888	ENSMUSG00000051650	B3gnt2	AA408337|AA409404|AW260308|B3Galt6|B3gnt1|BGnT-1|BGnT-2|BGnT1|BGnT2|Beta3gnt	UDP-GlcNAc:betaGal beta-1,3-N-acetylglucosaminyltransferase 2	protein-coding
chr4	58508801	58509120	9.00859	intron (NM_010336, intron 1 of 3)	intron (NM_010336, intron 1 of 3)	-9557	NM_001290486	14745	Mm.4772	NM_010336	ENSMUSG00000038668	Lpar1	AI326300|Edg2|Gpcr26|Kdt2|lpA1|vzg-1	lysophosphatidic acid receptor 1	protein-coding
chr12	80587921	80588160	9.0066	intron (NM_001361700, intron 10 of 15)	B1F1|SINE|Alu	56071	NM_001347409	13877	Mm.246551	NM_007951	ENSMUSG00000021131	Erh	Mer|Prei1	ERH mRNA splicing and mitosis factor	protein-coding
chr12	24642401	24642560	9.00349	Intergenic	Intergenic	-8891	NM_178357	194655	Mm.9616	NM_178357	ENSMUSG00000020653	Klf11	9830142A17|D12Ertd427e|Tieg2|Tieg2b|Tieg3	Kruppel-like factor 11	protein-coding
chr11	40456481	40456960	9.00332	Intergenic	Intergenic	235962	NM_134017	108645	Mm.293771	NM_134017	ENSMUSG00000042032	Mat2b	1110064C04Rik|2410018D16Rik|AI182287|AU022853|MAT-II|MATIIbeta|TGR	methionine adenosyltransferase II, beta	protein-coding
chr16	7346321	7346480	8.99659	intron (NM_001359725, intron 12 of 16)	intron (NM_001359725, intron 12 of 16)	276565	NM_183188	268859	Mm.370334	NM_021477	ENSMUSG00000008658	Rbfox1	A2bp|A2bp1|Hrnbp1|fox-1	RNA binding protein, fox-1 homolog (C. elegans) 1	protein-coding
chr8	94983201	94983440	8.99391	intron (NM_001198894, intron 1 of 13)	intron (NM_001198894, intron 1 of 13)	-1079	NM_018882	14766	Mm.290834	NM_018882	ENSMUSG00000031785	Adgrg1	Cyt28|Gpr56|TM7LN4|TM7XN1	adhesion G protein-coupled receptor G1	protein-coding
chr4	110000000	110000000	8.99361	intron (NM_007983, intron 7 of 18)	intron (NM_007983, intron 7 of 18)	86293	NM_007983	14084	Mm.318259	NM_007983	ENSMUSG00000010517	Faf1	AA408698|Dffrx|Fam	Fas-associated factor 1	protein-coding
chr13	22043441	22043600	8.98663	promoter-TSS (NM_178186)	promoter-TSS (NM_178186)	322	NM_178198	319183	Mm.371766	NM_178198	ENSMUSG00000069300	Hist1h2bj	-	histone cluster 1, H2bj	protein-coding
chr10	121000000	121000000	8.98478	intron (NM_177092, intron 4 of 6)	intron (NM_177092, intron 4 of 6)	-31869	NR_038023	101000000	Mm.451174	NR_038023	ENSMUSG00000087480	Gm15910	-	predicted gene 15910	ncRNA
chr6	55700481	55700880	8.97941	Intergenic	Intergenic	16109	NR_046071	100000000	Mm.403680	NR_046071	ENSMUSG00000108063	Gm3279	-	predicted gene 3279	ncRNA
chr18	55507041	55507200	8.97807	Intergenic	Intergenic	-514529	NM_001360787	269023	Mm.192984	NM_175751	ENSMUSG00000052713	Zfp608	4932417D18Rik|D430007A19Rik|Znf608	zinc finger protein 608	protein-coding
chr10	9495281	9495600	8.97117	Intergenic	Intergenic	179768	NM_177271	320825	Mm.101115	NM_177271	ENSMUSG00000060487	Samd5	E130306M17Rik	sterile alpha motif domain containing 5	protein-coding
chr10	93282641	93283120	8.96684	intron (NM_013508, intron 2 of 4)	intron (NM_013508, intron 2 of 4)	28279	NM_013508	13713	Mm.4454	NM_013508	ENSMUSG00000008398	Elk3	D430049E23Rik|Erp|Etrp|Net|Sap-2	ELK3, member of ETS oncogene family	protein-coding
chr11	69784241	69784560	8.96242	TTS (NM_029348)	TTS (NM_029348)	11537	NM_009601	11443	Mm.86425	NM_009601	ENSMUSG00000041189	Chrnb1	Achr-2|Acrb	cholinergic receptor, nicotinic, beta polypeptide 1 (muscle)	protein-coding
chr4	104000000	104000000	8.95593	intron (NM_001369046, intron 3 of 16)	intron (NM_001369046, intron 3 of 16)	-97978	NM_177259	13131	Mm.289682	NM_010014	ENSMUSG00000028519	Dab1	AI956902|C630028C02Rik|scm|scr|scrambler|yot	disabled 1	protein-coding
chr3	96488721	96489120	8.95571	Intergenic	Intergenic	-36265	NM_027126	69585	Mm.171314	NM_027126	ENSMUSG00000038403	Hjv	2310035L15Rik|5230400G09Rik|AI414844|AI789733|DL-M|Hfe2|Rgmc|hemojuvelin	hemojuvelin BMP co-receptor	protein-coding
chr16	87973681	87974160	8.95557	intron (NM_146072, intron 7 of 16)	intron (NM_146072, intron 7 of 16)	64649	NR_155304	105000000	Mm.449986	NR_155304		4930590A17Rik	-	RIKEN cDNA 4930590A17 gene	ncRNA
chr13	21780161	21780640	8.95041	exon (NM_020034, exon 1 of 1)	exon (NM_020034, exon 1 of 1)	225	NM_020034	56702	Mm.221314	NM_020034	ENSMUSG00000058773	Hist1h1b	H1.5|H1B|H1f5|H1s-3	histone cluster 1, H1b	protein-coding
chr6	54552721	54553120	8.9477	intron (NM_027268, intron 1 of 7)	intron (NM_027268, intron 1 of 7)	13462	NM_027268	69938	Mm.41557	NM_027268	ENSMUSG00000019124	Scrn1	2810019K23Rik|6330535A03Rik|AI852905|SES1|mKIAA0193	secernin 1	protein-coding
chr3	26021761	26022080	8.93776	intron (NM_138666, intron 3 of 7)	intron (NM_138666, intron 3 of 7)	132066	NM_001357095	192167	Mm.316080	NM_138666	ENSMUSG00000063887	Nlgn1	6330415N05Rik|BB179718|NL1|Nlg1|mKIAA1070	neuroligin 1	protein-coding
chr6	99065201	99065360	8.93158	intron (NM_001197321, intron 4 of 17)	intron (NM_001197321, intron 4 of 17)	-36982	NM_001197322	108655	Mm.234965	NM_053202	ENSMUSG00000030067	Foxp1	3110052D19Rik|4932443N09Rik|AI461938|AW494214	forkhead box P1	protein-coding
chr5	107000000	107000000	8.92681	intron (NM_011578, intron 2 of 16)	intron (NM_011578, intron 2 of 16)	37549	NM_011578	21814	Mm.200775	NM_011578	ENSMUSG00000029287	Tgfbr3	1110036H20Rik|AU015626|AW215636|TBRIII	transforming growth factor, beta receptor III	protein-coding
chr9	114000000	114000000	8.92514	intron (NR_040384, intron 2 of 2)	PB1D10|SINE|Alu	3298	NR_040384	75116	Mm.72675	NR_040383	ENSMUSG00000074039	4930520O04Rik	-	RIKEN cDNA 4930520O04 gene	ncRNA
chr2	50965521	50965760	8.9166	Intergenic	Intergenic	55956	NR_033595	227885	Mm.301654	NR_033595	ENSMUSG00000083270	Gm13498	-	heat shock protein 90 alpha (cytosolic), class B member 1 pseudogene	pseudo
chr5	96964641	96964880	8.91652	Intergenic	Intergenic	-32929	NM_080708	140780	Mm.281490	NM_080708	ENSMUSG00000034663	Bmp2k	4933417M22Rik|AA673486|AV128808|BIKE	BMP2 inducible kinase	protein-coding
chr10	60592961	60593360	8.91569	intron (NR_045556, intron 7 of 68)	intron (NR_045556, intron 7 of 68)	103330	NM_023370	22295	Mm.440327	NM_023370	ENSMUSG00000012819	Cdh23	4930542A03Rik|USH1D|ahl|ahl1|bob|bus|mdfw|nmf112|nmf181|nmf252|sals|v	cadherin 23 (otocadherin)	protein-coding
chr10	49322481	49322800	8.91014	intron (NM_001358866, intron 11 of 16)	intron (NM_001358866, intron 11 of 16)	465297	NM_001358866	14806	Mm.185993	NM_010349	ENSMUSG00000056073	Grik2	AW124492|C130030K03Rik|GluK2|Glur-6|Glur6|Glurbeta2	glutamate receptor, ionotropic, kainate 2 (beta 2)	protein-coding
chr18	31227441	31227600	8.90769	intron (NM_009065, intron 2 of 4)	intron (NM_009065, intron 2 of 4)	89608	NM_009065	19762	Mm.5163	NM_009065	ENSMUSG00000057455	Rit2	RIBA|Rin|Roc2	Ras-like without CAAX 2	protein-coding
chr4	129000000	129000000	8.90281	Intergenic	MT2B2|LTR|ERVL	-5224	NM_001033966	11637	Mm.29460	NM_016895	ENSMUSG00000028792	Ak2	Ak-2|D4Ertd220e	adenylate kinase 2	protein-coding
chr3	83902961	83903120	8.89059	intron (NM_172681, intron 31 of 34)	L2b|LINE|L2	-61432	NM_011905	24088	Mm.87596	NM_011905	ENSMUSG00000027995	Tlr2	Ly105	toll-like receptor 2	protein-coding
chr9	105000000	105000000	8.88958	intron (NM_172461, intron 2 of 15)	intron (NM_172461, intron 2 of 15)	46087	NM_172461	208583	Mm.347509	NM_172461	ENSMUSG00000035032	Nek11	4932416N14Rik	NIMA (never in mitosis gene a)-related expressed kinase 11	protein-coding
chr11	44785041	44785360	8.88395	intron (NM_001362579, intron 7 of 16)	intron (NM_001362579, intron 7 of 16)	164972	NM_001362569	13591	Mm.439662	NM_007897	ENSMUSG00000057098	Ebf1	Ebf|O/E-1|OE-1|Olf-1|Olf1	early B cell factor 1	protein-coding
chr13	20183521	20183760	8.88135	intron (NM_080288, intron 1 of 21)	intron (NM_080288, intron 1 of 21)	93133	NM_080288	140580	Mm.342392	NM_080288	ENSMUSG00000041112	Elmo1	6330578D22Rik|C230095H21Rik|CED-12	engulfment and cell motility 1	protein-coding
chr7	122000000	122000000	8.87403	promoter-TSS (NM_001289845)	promoter-TSS (NM_001289845)	-41	NM_021608	59288	Mm.478285	NM_021608	ENSMUSG00000030868	Dctn5	4930427E12Rik|C78178|b2b315Clo	dynactin 5	protein-coding
chr1	64078001	64078320	8.87241	intron (NM_033563, intron 2 of 3)	intron (NM_033563, intron 2 of 3)	-35659	NR_105864	102000000		NR_105864	ENSMUSG00000098487	Mir6899	Gm27384|mmu-mir-6899	microRNA 6899	ncRNA
chr13	48350161	48350400	8.8689	Intergenic	Intergenic	-76396	NR_045162	320315	Mm.185120	NR_045162	ENSMUSG00000097326	A330048O09Rik	-	RIKEN cDNA A330048O09 gene	ncRNA
chr19	7182401	7182720	8.85795	intron (NM_134147, intron 3 of 10)	intron (NM_134147, intron 3 of 10)	23724	NM_134150	107260	Mm.203921	NM_134150	ENSMUSG00000024767	Otub1	AI850305	OTU domain, ubiquitin aldehyde binding 1	protein-coding
chr11	101000000	101000000	8.85758	intron (NM_011489, intron 2 of 18)	intron (NM_011489, intron 2 of 18)	6530	NM_001362682	20851	Mm.34064	NM_011489	ENSMUSG00000020919	Stat5b	-	signal transducer and activator of transcription 5B	protein-coding
chr8	31895521	31895840	8.85643	intron (NM_001364429, intron 2 of 7)	intron (NM_001364429, intron 2 of 7)	23163	NM_001364422	211323	Mm.153432	NM_178591	ENSMUSG00000062991	Nrg1	6030402G23Rik|ARIA|D230005F13Rik|GGF|GGFII|HRG|HRGalpha|Hgl|NDF|SMDF	neuregulin 1	protein-coding
chr15	37550961	37551200	8.85642	intron (NM_001359841, intron 3 of 7)	intron (NM_001359841, intron 3 of 7)	-91698	NM_001170867	52589	Mm.283370	NM_134094	ENSMUSG00000051359	Ncald	AI848120|D030020D09Rik|D15Ertd412e	neurocalcin delta	protein-coding
chr9	34334961	34335280	8.85489	Intergenic	Intergenic	-153611	NM_001190913	67703	Mm.220710	NM_026324	ENSMUSG00000032036	Kirrel3	1500010O20Rik|2900036G11Rik|NEPH2|SST4|mKIAA1867	kirre like nephrin family adhesion molecule 3	protein-coding
chr9	84032721	84033040	8.85312	intron (NM_199195, intron 8 of 10)	intron (NM_199195, intron 8 of 10)	84099	NM_199195	12040	Mm.12819	NM_199195	ENSMUSG00000032263	Bckdhb	BCKDE1B|BCKDH E1-beta	branched chain ketoacid dehydrogenase E1, beta polypeptide	protein-coding
chr4	148000000	148000000	8.85219	Intergenic	Intergenic	20162	NM_001039209	195531	Mm.270762	NM_001039209	ENSMUSG00000078496	Zfp982	Gm13152	zinc finger protein 982	protein-coding
chr11	75431361	75431680	8.85162	TTS (NM_008878)	TTS (NM_008878)	7981	NM_008878	18816	Mm.279733	NM_008878	ENSMUSG00000038224	Serpinf2	AI747498|Pli|Serpimf2	serine (or cysteine) peptidase inhibitor, clade F, member 2	protein-coding
chr2	70474641	70475120	8.84685	promoter-TSS (NM_022435)	promoter-TSS (NM_022435)	-43	NM_022435	64406	Mm.423397	NM_022435	ENSMUSG00000075304	Sp5	-	trans-acting transcription factor 5	protein-coding
chr4	8519041	8519200	8.84477	Intergenic	B3|SINE|B2	-16524	NM_021518	59021	Mm.397471	NM_021518	ENSMUSG00000047187	Rab2a	9330148M11Rik|C80220|Rab2	RAB2A, member RAS oncogene family	protein-coding
chr1	168000000	168000000	8.84409	Intergenic	Intergenic	369402	NM_033652	110648	Mm.330081	NM_033652	ENSMUSG00000026686	Lmx1a	Lmx1.1|dr|dreher|sst	LIM homeobox transcription factor 1 alpha	protein-coding
chr1	13426321	13426640	8.83719	Intergenic	Intergenic	-52397	NM_008678	17978	Mm.2537	NM_008678	ENSMUSG00000005886	Ncoa2	D1Ertd433e|GRIP-1|Grip1|KAT13C|NCoA-2|SRC-2|TIF2|bHLHe75	nuclear receptor coactivator 2	protein-coding
chr18	69562801	69563040	8.83549	intron (NM_001361127, intron 6 of 19)	intron (NM_001361127, intron 6 of 19)	216760	NM_001361128	21413	Mm.4269	NM_013685	ENSMUSG00000053477	Tcf4	5730422P05Rik|ASP-I2|E2-2|E2.2|ITF-2|ITF-2b|ITF2|ME2|MITF-2A|MITF-2B|SEF-2|SEF2|SEF2-1|TFE|Tcf-4|bHLHb19	transcription factor 4	protein-coding
chr7	143000000	143000000	8.83433	Intergenic	Intergenic	-3125	NM_009377	21823	Mm.1292	NM_009377	ENSMUSG00000000214	Th	-	tyrosine hydroxylase	protein-coding
chr5	32559121	32559280	8.83281	Intergenic	Intergenic	-51971	NM_001205132	22612	Mm.4558	NM_009535	ENSMUSG00000014932	Yes1	Yes|p61-Yes	YES proto-oncogene 1, Src family tyrosine kinase	protein-coding
chr3	144000000	144000000	8.83174	intron (NM_001161769, intron 2 of 4)	intron (NM_001161769, intron 2 of 4)	3212	NM_001161770	16911	Mm.29187	NM_010723	ENSMUSG00000028266	Lmo4	A730077C12Rik|Crp3|Etohi4	LIM domain only 4	protein-coding
chr13	39411681	39411840	8.83112	Intergenic	Intergenic	-450881	NM_001170431	108652	Mm.255506	NM_134060	ENSMUSG00000021432	Slc35b3	4921526O06Rik|AI428480|CGI-19|PABST2|PAPST2	solute carrier family 35, member B3	protein-coding
chr16	65893441	65893600	8.82776	Intergenic	Lx|LINE|L1	78331	NM_001368760	73569	Mm.25670	NM_028572	ENSMUSG00000091243	Vgll3	1700110N18Rik|4832416J22|C80713|Vgl-3|Vito-2	vestigial like family member 3	protein-coding
chr11	86039281	86039600	8.82226	Intergenic	Intergenic	-15090	NR_046030	629393	Mm.372867	NR_046030		Gm20759	-	predicted gene, 20759	ncRNA
chr10	30327841	30328240	8.81151	Intergenic	Intergenic	-127500	NM_001109747	66311	Mm.251779	NM_001109747	ENSMUSG00000075266	Cenpw	2610036L11Rik|Cug2	centromere protein W	protein-coding
chr19	6448401	6448560	8.81148	intron (NM_001369363, intron 4 of 22)	intron (NM_001369363, intron 4 of 22)	29724	NM_001205235	18190	Mm.329616	NM_020253	ENSMUSG00000033768	Nrxn2	6430591O13Rik|mKIAA0921	neurexin II	protein-coding
chr15	95640401	95640720	8.80839	intron (NM_207533, intron 2 of 3)	intron (NM_207533, intron 2 of 3)	14211	NM_207533	223843	Mm.152937	NM_207533	ENSMUSG00000045608	Dbx2	9430056A22Rik|9630005K15|AI846217|Gm1229	developing brain homeobox 2	protein-coding
chr3	34836801	34837040	8.80004	Intergenic	7SK|RNA|RNA	64845	NR_110488	103000000	Mm.261793	NR_110488	ENSMUSG00000106519	Gm38509	Peril	predicted gene, 38509	ncRNA
chr5	147000000	147000000	8.79186	Intergenic	Intergenic	-62881	NM_001359057	14738	Mm.153539	NM_008151	ENSMUSG00000041468	Gpr12	Gpcr01|Gpcr12|Gpcr20|Gpcr21	G-protein coupled receptor 12	protein-coding
chr1	41918481	41918960	8.79025	Intergenic	Intergenic	-737468	NR_040475	74897	Mm.243822	NR_040475	ENSMUSG00000104072	4930448I06Rik	-	RIKEN cDNA 4930448I06 gene	ncRNA
chr1	46830081	46830480	8.78554	intron (NM_001356416, intron 4 of 10)	intron (NM_001356416, intron 4 of 10)	23338	NM_172653	227059	Mm.233889	NM_172653	ENSMUSG00000025986	Slc39a10	2900042E17Rik|5430433I10|Zip10|mKIAA1265	solute carrier family 39 (zinc transporter), member 10	protein-coding
chr2	5398081	5398400	8.78136	intron (NR_030601, intron 1 of 1)	intron (NR_030601, intron 1 of 1)	18850	NR_030601	100000000		NR_030601	ENSMUSG00000078031	Mir466d	Mirn466d	microRNA 466d	ncRNA
chr10	105000000	105000000	8.77438	intron (NM_177368, intron 2 of 11)	intron (NM_177368, intron 2 of 11)	193119	NM_177368	278279	Mm.25225	NM_177368	ENSMUSG00000036019	Tmtc2	8430438D04Rik|D330034A10Rik	transmembrane and tetratricopeptide repeat containing 2	protein-coding
chr12	84541441	84541840	8.76973	Intergenic	Intergenic	-28188	NM_001301427	12677	Mm.4405	NM_007701	ENSMUSG00000021239	Vsx2	Chx10|Hox-10|Hox10|or	visual system homeobox 2	protein-coding
chr3	47668961	47669120	8.76496	Intergenic	Intergenic	357719	NR_040408	666202	Mm.465057	NR_040408	ENSMUSG00000103257	Gm7977	EG666202	tyrosine 3-monooxygenase/tryptophan 5-monooxygenase activation protein, theta polypeptide pseudogene	pseudo
chr3	144000000	144000000	8.75961	Intergenic	Intergenic	-202497	NR_040405	621809	Mm.360134	NR_040405	ENSMUSG00000105279	Gm6260	EG621809	predicted gene 6260	ncRNA
chr9	119000000	119000000	8.75461	intron (NM_133721, intron 11 of 27)	LSU-rRNA_Hsa|rRNA|rRNA	-36652	NM_001113514	104099	Mm.335520	NM_133721	ENSMUSG00000039115	Itga9	(alpha)9|2610002H11Rik|6720458D17Rik|AI461869|D130073C02|D9Ertd428e	integrin alpha 9	protein-coding
chr11	88028481	88028720	8.75261	Intergenic	Intergenic	-18773	NM_001078167	110809	Mm.391719	NM_173374	ENSMUSG00000018379	Srsf1	1110054N12Rik|5730507C05Rik|6330415C05Rik|AI482334|AW491331|Asf|Sf2|Sfrs1	serine/arginine-rich splicing factor 1	protein-coding
chr8	64318881	64319200	8.75214	Intergenic	Intergenic	-113032	NM_009390	21892	Mm.418367	NM_009390	ENSMUSG00000053626	Tll1	Tll|Tll-1|b2b2476Clo	tolloid-like	protein-coding
chr10	57046881	57047120	8.7499	Intergenic	Intergenic	439353	NR_045353	74928	Mm.416643	NR_045353	ENSMUSG00000097370	4930467K11Rik	-	RIKEN cDNA 4930467K11 gene	ncRNA
chr16	7448001	7448400	8.74467	Intergenic	Intergenic	378365	NM_183188	268859	Mm.370334	NM_021477	ENSMUSG00000008658	Rbfox1	A2bp|A2bp1|Hrnbp1|fox-1	RNA binding protein, fox-1 homolog (C. elegans) 1	protein-coding
chr6	98383761	98384080	8.74137	Intergenic	Intergenic	-41166	NM_001128092	330390	Mm.484161	NM_001128092	ENSMUSG00000090667	Gm765	-	predicted gene 765	protein-coding
chr6	58895041	58895360	8.73947	intron (NM_001361966, intron 23 of 25)	MER21B|LTR|ERVL	11926	NM_021432	58243	Mm.389747	NM_021432	ENSMUSG00000055430	Nap1l5	1110020M21Rik	nucleosome assembly protein 1-like 5	protein-coding
chr9	71468241	71468480	8.73657	Intergenic	LTR16A|LTR|ERVL	16598	NM_001164793	28015	Mm.21094	NM_178602	ENSMUSG00000032199	Polr2m	AA407243|AA408799|AI303746|AW553238|D9Wsu138e|Grinl1a|mKIAA4185	polymerase (RNA) II (DNA directed) polypeptide M	protein-coding
chr6	113000000	113000000	8.73611	promoter-TSS (NM_028385)	promoter-TSS (NM_028385)	124	NR_027009	14910	Mm.280950	NR_027008	ENSMUSG00000086429	Gt(ROSA)26Sor	AV258896|Gtrgeo26|Gtrosa26|R26|ROSA26|Thumpd3as1	gene trap ROSA 26, Philippe Soriano	ncRNA
chr5	53349921	53350080	8.73504	Intergenic	Lx8|LINE|L1	82894	NM_001145433	66278	Mm.27900	NM_001145433	ENSMUSG00000061461	Smim20	1110067B18Rik|1810013D10Rik|N28078	small integral membrane protein 20	protein-coding
chr6	84105681	84106000	8.73232	intron (NM_001310152, intron 21 of 53)	CpG	86454	NM_001310152	26903	Mm.220982	NM_021469	ENSMUSG00000033788	Dysf	2310004N10Rik|AI604795|D6Pas3	dysferlin	protein-coding
chr6	120000000	120000000	8.72865	Intergenic	B3|SINE|B2	-19380	NM_016718	29862	Mm.103668	NM_016718	ENSMUSG00000041377	Ninj2	-	ninjurin 2	protein-coding
chr9	7952881	7953200	8.72726	exon (NM_009534, exon 5 of 8)	exon (NM_009534, exon 5 of 8)	51556	NM_009534	22601	Mm.221992	NM_009534	ENSMUSG00000053110	Yap1	AI325207|Yap|Yap65|Yki|Yorkie	yes-associated protein 1	protein-coding
chr8	49462241	49462800	8.71702	Intergenic	Intergenic	-787830	NM_001145937	23965	Mm.42191	NM_011857	ENSMUSG00000031561	Tenm3	2610100B16Rik|Odz1|Odz3|Ten-m3|mKIAA1455	teneurin transmembrane protein 3	protein-coding
chr17	69631521	69631760	8.70993	Intergenic	Intergenic	192314	NM_001145192	320722	Mm.400254	NM_001145192	ENSMUSG00000091636	Akain1	A330050F15Rik	A kinase (PRKA) anchor inhibitor 1	protein-coding
chr15	88468241	88468720	8.70625	Intergenic	Intergenic	-131822	NM_027306	70073	Mm.45306	NM_027306	ENSMUSG00000054117	Zdhhc25	1700030J15Rik	zinc finger, DHHC domain containing 25	protein-coding
chr7	93062081	93062320	8.70571	Intergenic	Intergenic	-17679	NM_021427	58238	Mm.113787	NM_021427	ENSMUSG00000051515	Fam181b	A830059I20Rik|AB041569	family with sequence similarity 181, member B	protein-coding
chr2	30719041	30719360	8.69567	Intergenic	Intergenic	-2010	NR_037272	101000000		NR_037272	ENSMUSG00000093091	Mir3089	mir-3089|mmu-mir-3089	microRNA 3089	ncRNA
chr15	32568961	32569360	8.69511	intron (NM_009154, intron 10 of 22)	intron (NM_009154, intron 10 of 22)	203992	NR_155440	105000000	Mm.229263	NR_155440	ENSMUSG00000115749	Gm41289	-	predicted gene, 41289	ncRNA
chr1	89925681	89926080	8.69428	Intergenic	Intergenic	5296	NM_010262	14472	Mm.204730	NM_010262	ENSMUSG00000034486	Gbx2	D130058E05Rik|Gbx-2|MMoxA|Stra7	gastrulation brain homeobox 2	protein-coding
chr1	133000000	133000000	8.69165	Intergenic	Intergenic	-37857	NM_182930	240753	Mm.253559	NM_182930	ENSMUSG00000041757	Plekha6	9530028L01Rik|AU042621|Pepp3	pleckstrin homology domain containing, family A member 6	protein-coding
chr16	44579521	44579760	8.68719	Intergenic	Intergenic	-20770	NM_172506	117606	Mm.41561	NM_172506	ENSMUSG00000022687	Boc	4732455C11|mFLJ00376	biregional cell adhesion molecule-related/down-regulated by oncogenes (Cdon) binding protein	protein-coding
chr1	176000000	176000000	8.6838	intron (NM_001195816, intron 2 of 9)	intron (NM_001195816, intron 2 of 9)	114822	NM_001195816	319455	Mm.338001	NM_176916	ENSMUSG00000055214	Pld5	B230365F16Rik	phospholipase D family, member 5	protein-coding
chr4	139000000	139000000	8.68284	Intergenic	Intergenic	35576	NM_001285930	212190	Mm.292226	NM_178671	ENSMUSG00000043621	Ubxn10	5730509E04Rik|A830047D02|Ubxd3	UBX domain protein 10	protein-coding
chr7	93179441	93179600	8.68137	exon (NM_001358087, exon 2 of 2)	exon (NM_001358087, exon 2 of 2)	4656	NM_001358087	100000000	Mm.260904	NM_001358087		Gm15501	EyeLinc5	predicted pseudogene 15501	protein-coding
chr8	121000000	121000000	8.67844	intron (NM_198671, intron 2 of 15)	intron (NM_198671, intron 2 of 15)	21224	NR_106159	102000000		NR_106159	ENSMUSG00000098280	Mir7687	Gm27573|mmu-mir-7687	microRNA 7687	ncRNA
chr12	80115441	80115680	8.67803	Intergenic	CpG	-2547	NM_007564	12192	Mm.235132	NM_007564	ENSMUSG00000021127	Zfp36l1	AW742437|AW743212|Berg36|Brf1|D530020L18Rik|ERF1|TIS11b|cMG1	zinc finger protein 36, C3H type-like 1	protein-coding
chr6	49009281	49009520	8.6772	Intergenic	Intergenic	-9784	NR_126454	75347	Mm.207324	NR_126454	ENSMUSG00000107656	4930563H07Rik	-	RIKEN cDNA 4930563H07 gene	ncRNA
chr7	74091601	74092000	8.67469	Intergenic	Intergenic	-78118	NM_009181	20450	Mm.4954	NM_009181	ENSMUSG00000025789	St8sia2	AI323367|ST8SiaII|STX|Siat8b	ST8 alpha-N-acetyl-neuraminide alpha-2,8-sialyltransferase 2	protein-coding
chr6	101000000	101000000	8.66778	Intergenic	PB1|SINE|Alu	-21080	NR_040525	73395	Mm.69413	NR_040525	ENSMUSG00000101553	1700049E22Rik	-	RIKEN cDNA 1700049E22 gene	ncRNA
chr11	98283281	98283520	8.66359	Intergenic	Intergenic	20794	NR_039579	101000000		NR_039579	ENSMUSG00000093176	Mir5119	mmu-mir-5119|mu-mir-5119	microRNA 5119	ncRNA
chr8	30756241	30756400	8.663	Intergenic	L1M2|LINE|L1	187925	NR_045856	71314	Mm.158666	NR_045856	ENSMUSG00000097044	4933433F19Rik	-	RIKEN cDNA 4933433F19 gene	ncRNA
chr1	190000000	190000000	8.65813	intron (NM_008976, intron 2 of 18)	intron (NM_008976, intron 2 of 18)	63732	NM_008976	19250	Mm.4498	NM_008976	ENSMUSG00000026604	Ptpn14	C130080N23Rik|PTP36	protein tyrosine phosphatase, non-receptor type 14	protein-coding
chr3	157000000	157000000	8.64486	intron (NM_001039094, intron 2 of 6)	intron (NM_001039094, intron 2 of 6)	342326	NM_001039094	320840	Mm.317293	NM_177274	ENSMUSG00000040037	Negr1	5330422G01Rik|KILON|Ntra	neuronal growth regulator 1	protein-coding
chr13	99501521	99501680	8.64132	intron (NM_008634, intron 2 of 6)	intron (NM_008634, intron 2 of 6)	15002	NM_008634	17755	Mm.4173	NM_008634	ENSMUSG00000052727	Map1b	A230055D22|AI843217|LC1|MAP5|Mtap-5|Mtap1b|Mtap5	microtubule-associated protein 1B	protein-coding
chr19	5802401	5802640	8.64106	non-coding (NR_002847, exon 1 of 1)	non-coding (NR_002847, exon 1 of 1)	152	NR_002847	72289	Mm.298256	NR_002847	ENSMUSG00000092341	Malat1	2210401K01Rik|9430072K23Rik|AI647968|Neat2	metastasis associated lung adenocarcinoma transcript 1 (non-coding RNA)	ncRNA
chr2	159000000	159000000	8.6388	Intergenic	Intergenic	455473	NM_145742	71715	Mm.315652	NM_145742	ENSMUSG00000027655	Dhx35	1200009D07Rik|Ddx35	DEAH (Asp-Glu-Ala-His) box polypeptide 35	protein-coding
chr4	118000000	118000000	8.63833	intron (NM_001356405, intron 6 of 8)	intron (NM_001356405, intron 6 of 8)	51235	NM_001285899	140546	Mm.235891	NM_080469	ENSMUSG00000033423	Eri3	PINT1|Prnpip1	exoribonuclease 3	protein-coding
chr2	80438961	80439360	8.63772	intron (NM_011356, intron 1 of 5)	intron (NM_011356, intron 1 of 5)	8236	NM_011356	20378	Mm.427436	NM_011356	ENSMUSG00000027004	Frzb	Frp|Sfrp3|frezzled|fritz|frzb-1	frizzled-related protein	protein-coding
chr11	47264241	47264880	8.63724	intron (NM_011891, intron 2 of 7)	intron (NM_011891, intron 2 of 7)	114765	NM_011891	24052	Mm.34175	NM_011891	ENSMUSG00000020354	Sgcd	35DAG|A530047J11Rik|AI504364|AW547581|SG-delta|delta-SG	sarcoglycan, delta (dystrophin-associated glycoprotein)	protein-coding
chr6	71831281	71831520	8.63675	promoter-TSS (NM_001253688)	promoter-TSS (NM_001253688)	80	NM_001253681	76614	Mm.235123	NM_029673	ENSMUSG00000052337	Immt	1700082C19Rik|D830041H16Rik|HMP|Micos60|P87|P87/89|P89	inner membrane protein, mitochondrial	protein-coding
chr5	112000000	112000000	8.63488	Intergenic	Intergenic	-204523	NR_045377	75569	Mm.243721	NR_045377	ENSMUSG00000101683	1700028D13Rik	-	RIKEN cDNA 1700028D13 gene	ncRNA
chr12	109000000	109000000	8.63254	intron (NM_177602, intron 2 of 6)	intron (NM_177602, intron 2 of 6)	65408	NM_177602	212198	Mm.342082	NM_177602	ENSMUSG00000040877	Wdr25	B930090D16Rik	WD repeat domain 25	protein-coding
chr13	23531041	23531440	8.62965	exon (NM_153173, exon 1 of 1)	exon (NM_153173, exon 1 of 1)	196	NM_153173	69386	Mm.158272	NM_153173	ENSMUSG00000060981	Hist1h4h	1700024H08Rik	histone cluster 1, H4h	protein-coding
chr6	51612641	51612800	8.62792	Intergenic	CpG	67427	NM_001361577	71982	Mm.294166	NM_028035	ENSMUSG00000038301	Snx10	2410004M09Rik	sorting nexin 10	protein-coding
chr2	115000000	115000000	8.62703	Intergenic	Intergenic	211720	NR_040516	78193	Mm.189508	NR_040516	ENSMUSG00000087309	4930528P14Rik	-	RIKEN cDNA 4930528P14 gene	ncRNA
chr10	56157121	56157360	8.62399	intron (NM_001033385, intron 17 of 32)	intron (NM_001033385, intron 17 of 32)	50323	NM_001163833	73390	Mm.181475	NM_133751	ENSMUSG00000047669	Msl3l2	1700060H10Rik	MSL3 like 2	protein-coding
chr8	128000000	128000000	8.62092	TTS (NR_035436)	TTS (NR_035436)	639	NR_035436	100000000		NR_035436	ENSMUSG00000084523	Mir1903	Mirn1903|mmu-mir-1903	microRNA 1903	ncRNA
chr9	36950721	36951040	8.61976	intron (NM_001029838, intron 5 of 12)	intron (NM_001029838, intron 5 of 12)	117306	NM_001357611	235180	Mm.5264	NM_183171	ENSMUSG00000032118	Fez1	UNC-76|UNC76	fasciculation and elongation protein zeta 1 (zygin I)	protein-coding
chr9	90576001	90576160	8.61601	Intergenic	ORR1C2|LTR|ERVL-MaLR	-305311	NM_194334	67016	Mm.335347	NM_194334	ENSMUSG00000037410	Tbc1d2b	1810061M12Rik|AI480956|AV021536|AV023399|AW491493|mKIAA1055	TBC1 domain family, member 2B	protein-coding
chr4	84812001	84812160	8.61184	Intergenic	Intergenic	-72229	NM_177385	338349	Mm.440562	NM_175275	ENSMUSG00000038070	Cntln	AI448092|B430108F07Rik|D530005L17Rik	centlein, centrosomal protein	protein-coding
chr10	60624321	60624480	8.6062	intron (NR_045556, intron 4 of 68)	intron (NR_045556, intron 4 of 68)	72090	NM_023370	22295	Mm.440327	NM_023370	ENSMUSG00000012819	Cdh23	4930542A03Rik|USH1D|ahl|ahl1|bob|bus|mdfw|nmf112|nmf181|nmf252|sals|v	cadherin 23 (otocadherin)	protein-coding
chr8	73823601	73823760	8.60284	Intergenic	ETnERV2-int|LTR|ERVK	-470140	NM_010687	16795	Mm.324371	NM_010687	ENSMUSG00000004383	Large1	BPFD#36|Gyltl1a|Large|Mbp-1|Mbp1|enr|fg|froggy|myd	LARGE xylosyl- and glucuronyltransferase 1	protein-coding
chr9	28650161	28650480	8.59877	intron (NM_177906, intron 1 of 6)	intron (NM_177906, intron 1 of 6)	245992	NM_177906	330908	Mm.379474	NM_177906	ENSMUSG00000062257	Opcml	2900075O15Rik|3732419F12|AI844366|B930023M13Rik|C230027C17|Gm181|Obcam	opioid binding protein/cell adhesion molecule-like	protein-coding
chr13	53698001	53698320	8.59808	Intergenic	RLTR31D_MM|LTR|ERVK	49575	NR_131010	75252	Mm.401989	NR_131010	ENSMUSG00000113329	4930555G21Rik	-	RIKEN cDNA 4930555G21 gene	ncRNA
chr15	67245041	67245600	8.59436	intron (NR_045140, intron 2 of 8)	intron (NR_045140, intron 2 of 8)	18551	NR_045140	69334	Mm.63770	NR_045140	ENSMUSG00000102069	1700012I11Rik	-	RIKEN cDNA 1700012I11 gene	ncRNA
chr6	5380641	5380880	8.58994	Intergenic	Intergenic	-2626	NM_023048	65255	Mm.51340	NM_023048	ENSMUSG00000042607	Asb4	8430401O13Rik|AV117194|AW060255	ankyrin repeat and SOCS box-containing 4	protein-coding
chr9	91126881	91127120	8.58836	Intergenic	Intergenic	238799	NM_009573	22771	Mm.335350	NM_009573	ENSMUSG00000032368	Zic1	ZIC|ZNF201	zinc finger protein of the cerebellum 1	protein-coding
chr5	137000000	137000000	8.58829	intron (NM_024474, intron 3 of 12)	intron (NM_024474, intron 3 of 12)	52455	NM_001346699	140709	Mm.295020	NM_024474	ENSMUSG00000004415	Col26a1	9430032K24Rik|BC002218|Col26a|Emid2|Emu2	collagen, type XXVI, alpha 1	protein-coding
chr17	18765441	18765600	8.58723	Intergenic	Intergenic	-148802	NM_001104549	627367	Mm.384131	NM_001104549	ENSMUSG00000091491	Vmn2r97	EG627367|Vn2r97	vomeronasal 2, receptor 97	protein-coding
chr1	54864641	54864880	8.58683	intron (NM_001081433, intron 1 of 27)	intron (NM_001081433, intron 1 of 27)	61627	NM_001081433	329154	Mm.397910	NM_001081433	ENSMUSG00000052331	Ankrd44	4930444A19Rik|A130096K20|E130014H08Rik|PP6-ARS-B	ankyrin repeat domain 44	protein-coding
chr5	41166241	41166720	8.58504	Intergenic	Intergenic	541211	NM_001310592	100972	Mm.41555	NM_027295	ENSMUSG00000029128	Rab28	2700023P08Rik|AW496496	RAB28, member RAS oncogene family	protein-coding
chrX	13281041	13281280	8.58361	intron (NM_010028, intron 1 of 16)	CpG	138	NM_010028	13205	Mm.289662	NM_010028	ENSMUSG00000000787	Ddx3x	D1Pas1-rs2|Ddx3|Fin14	DEAD/H (Asp-Glu-Ala-Asp/His) box polypeptide 3, X-linked	protein-coding
chr3	66746481	66747040	8.58143	Intergenic	Intergenic	232051	NM_001302358	20429	Mm.39093	NM_013665	ENSMUSG00000027833	Shox2	6330543G17Rik|OG12|Og12x|Prx3|SHOT	short stature homeobox 2	protein-coding
chr5	37857841	37858240	8.57745	Intergenic	Intergenic	-33455	NM_010835	17701	Mm.256509	NM_010835	ENSMUSG00000048450	Msx1	AA675338|AI324650|Hox-7|Hox7|Hox7.1|msh	msh homeobox 1	protein-coding
chr4	105000000	105000000	8.57495	intron (NM_001369049, intron 7 of 19)	intron (NM_001369049, intron 7 of 19)	-99317	NM_001316671	110382	Mm.87072	NM_133882	ENSMUSG00000029656	C8b	4930439B20Rik|AI595927	complement component 8, beta polypeptide	protein-coding
chr4	139000000	139000000	8.57309	intron (NM_029857, intron 14 of 16)	intron (NM_029857, intron 14 of 16)	34549	NM_021358	15565	Mm.291096	NM_021358	ENSMUSG00000028747	Htr6	5-HT6	5-hydroxytryptamine (serotonin) receptor 6	protein-coding
chr14	75518161	75518560	8.57142	intron (NM_001128093, intron 1 of 1)	intron (NM_001128093, intron 1 of 1)	62378	NM_001128093	380918	Mm.484360	NM_001128093	ENSMUSG00000091722	Siah3	Gm912	siah E3 ubiquitin protein ligase family member 3	protein-coding
chr14	68355441	68355840	8.5694	Intergenic	Intergenic	178049	NM_007402	11500	Mm.261495	NM_007402	ENSMUSG00000022056	Adam7	ADAM 7|EAP1|EAPI	a disintegrin and metallopeptidase domain 7	protein-coding
chr17	80206961	80207360	8.56498	intron (NM_001360435, intron 1 of 6)	CpG	145	NM_001195485	225027	Mm.292016	NM_146083	ENSMUSG00000024097	Srsf7	35kDa|9430065L19Rik|9G8|NX-96|Sfrs7	serine/arginine-rich splicing factor 7	protein-coding
chr12	17621521	17621760	8.55048	Intergenic	Intergenic	-69169	NM_001361645	53602	Mm.313619	NM_016677	ENSMUSG00000071379	Hpcal1	NVL-3|NVP-3|Nvp3|VILIP3|Vnsl3|Vsnl3	hippocalcin-like 1	protein-coding
chr12	20869761	20869920	8.52909	Intergenic	MMERVK10C-int|LTR|ERVK	-54061	NR_015521	69513	Mm.273972	NR_015521	ENSMUSG00000099759	1700030C10Rik	-	RIKEN cDNA 1700030C10 gene	ncRNA
chr6	35354881	35355040	8.52816	Intergenic	Intergenic	24114	NR_040526	73409	Mm.69443	NR_040526	ENSMUSG00000107341	1700065J11Rik	-	RIKEN cDNA 1700065J11 gene	ncRNA
chr12	93851761	93851920	8.52809	Intergenic	Intergenic	-75498	NR_106175	102000000		NR_106175	ENSMUSG00000098498	Mir8099-1	Gm27917|mmu-mir-8099-1	microRNA 8099-1	ncRNA
chr14	67291201	67291440	8.52776	intron (NM_010095, intron 7 of 16)	intron (NM_010095, intron 7 of 16)	23391	NM_001037931	628416	Mm.390723	NM_001037931		Gm6878	EG628416	predicted gene 6878	protein-coding
chr5	53922321	53922640	8.52246	Intergenic	Intergenic	-76043	NM_001081103	116873	Mm.265985	NM_054083	ENSMUSG00000039156	Stim2	-	stromal interaction molecule 2	protein-coding
chr19	55556401	55556800	8.51584	intron (NM_001360431, intron 8 of 8)	intron (NM_001360431, intron 8 of 8)	145604	NR_045318	77594	Mm.329924	NR_045318	ENSMUSG00000097632	4930552P12Rik	-	RIKEN cDNA 4930552P12 gene	ncRNA
chr12	22063681	22063840	8.5152	Intergenic	Intergenic	92886	NR_136920	100000000		NM_001004167	ENSMUSG00000093846	Gm4425	EG432637|Gm5433	KRAB-domain protein pseudogene	pseudo
chr17	5218241	5218560	8.50957	intron (NM_001085355, intron 4 of 19)	intron (NM_001085355, intron 4 of 19)	200367	NM_175349	106557	Mm.432764	NM_175349	ENSMUSG00000101959	Ldhal6b	4933402O15Rik|AI326310|LDHL|Ldhal	lactate dehydrogenase A-like 6B	protein-coding
chr16	88200001	88200160	8.50945	intron (NM_146072, intron 1 of 16)	CT-rich|Low_complexity|Low_complexity	90178	NM_146072	14805	Mm.5134	NM_010348	ENSMUSG00000022935	Grik1	A830007B11Rik|D16Ium24|D16Ium24e|GluK1|GluK5|Glur-5|Glur5|Glurbeta1	glutamate receptor, ionotropic, kainate 1	protein-coding
chr11	103000000	103000000	8.50919	promoter-TSS (NM_138753)	promoter-TSS (NM_138753)	-5	NM_138753	192231	Mm.8763	NM_138753	ENSMUSG00000048878	Hexim1	7330426E13Rik|CLP-1|Clp1|HIS1	hexamethylene bis-acetamide inducible 1	protein-coding
chr8	89324641	89325040	8.50717	Intergenic	Intergenic	-280678	NM_021390	58198	Mm.214361	NM_021390	ENSMUSG00000031665	Sall1	Msal-3	spalt like transcription factor 1	protein-coding
chr4	131000000	131000000	8.50645	intron (NM_025998, intron 1 of 6)	intron (NM_025998, intron 1 of 6)	9956	NM_025998	67149	Mm.423029	NM_025998	ENSMUSG00000078532	Nkain1	2610200G18Rik|2810426C15Rik	Na+/K+ transporting ATPase interacting 1	protein-coding
chr3	119000000	119000000	8.50544	intron (NM_170778, intron 20 of 22)	intron (NM_170778, intron 20 of 22)	421188	NM_019550	56195	Mm.29966	NM_019550	ENSMUSG00000028134	Ptbp2	Ptb2|brPTB|nPTB	polypyrimidine tract binding protein 2	protein-coding
chr12	118000000	118000000	8.4972	Intergenic	Intergenic	-34181	NM_146040	217946	Mm.281149	NM_146040	ENSMUSG00000021175	Cdca7l	BC006933|JPO2	cell division cycle associated 7 like	protein-coding
chr12	119000000	119000000	8.49718	intron (NR_045947, intron 1 of 3)	intron (NR_045947, intron 1 of 3)	393	NR_045947	100000000	Mm.484658	NR_045947	ENSMUSG00000113875	D230030E09Rik	Npe	Riken cDNA D230030E09 gene	ncRNA
chr14	124000000	124000000	8.48213	intron (NM_207667, intron 3 of 4)	(CG)n|Simple_repeat|Simple_repeat	36285	NR_045479	69393	Mm.491348	NR_045479	ENSMUSG00000099994	1700024B18Rik	-	RIKEN cDNA 1700024B18 gene	ncRNA
chrX	152000000	152000000	8.47716	intron (NM_013668, intron 14 of 25)	intron (NM_013668, intron 14 of 25)	32053	NM_013668	20591	Mm.142655	NM_013668	ENSMUSG00000025332	Kdm5c	D930009K15Rik|Jarid1c|Smcx|mKIAA0234	lysine (K)-specific demethylase 5C	protein-coding
chr4	32508801	32509440	8.47493	intron (NM_001109661, intron 2 of 4)	intron (NM_001109661, intron 2 of 4)	62542	NR_026843	414068	Mm.389550	NR_026843	ENSMUSG00000086150	Bach2os	-	BTB and CNC homology 2, opposite strand	ncRNA
chr9	86319761	86320080	8.47294	intron (NM_027394, intron 9 of 9)	intron (NM_027394, intron 9 of 9)	144996	NM_027394	70348	Mm.53469	NM_027394	ENSMUSG00000032415	Ube2cbp	2610018I03Rik|Ube3d	ubiquitin-conjugating enzyme E2C binding protein	protein-coding
chr3	119000000	119000000	8.47047	intron (NM_170778, intron 13 of 22)	intron (NM_170778, intron 13 of 22)	501660	NM_170778	99586	Mm.27907	NM_170778	ENSMUSG00000033308	Dpyd	AI315208|DHPDHase|DPD|E330028L06Rik	dihydropyrimidine dehydrogenase	protein-coding
chr11	19713281	19713440	8.46753	Intergenic	Intergenic	-211082	NM_033523	114716	Mm.266627	NM_033523	ENSMUSG00000045671	Spred2	C79158	sprouty-related EVH1 domain containing 2	protein-coding
chr7	115000000	115000000	8.46338	Intergenic	Intergenic	242326	NR_040319	101786	Mm.395157	NR_040317	ENSMUSG00000108379	A730082K24Rik	AU044236	RIKEN cDNA A730082K24 gene	ncRNA
chr16	23107681	23108000	8.46088	intron (NR_110335, intron 1 of 11)	CpG	372	NM_013506	13682	Mm.260084	NM_013506	ENSMUSG00000022884	Eif4a2	4833432N07Rik|BM-010|Ddx2b|Eif4|eIF-4A-II|eIF4A-II	eukaryotic translation initiation factor 4A2	protein-coding
chr12	17397201	17397520	8.45465	intron (NM_001008421, intron 13 of 20)	UCON9|Unknown|Unknown	41968	NR_037226	101000000		NR_037226	ENSMUSG00000093037	Mir3066	mir-3066|mmu-mir-3066	microRNA 3066	ncRNA
chr12	27076241	27076480	8.45195	Intergenic	Intergenic	38635	NR_045052	101000000	Mm.130500	NR_045052	ENSMUSG00000094002	Gm20187	-	predicted gene, 20187	ncRNA
chr15	101000000	101000000	8.44629	intron (NM_001277259, intron 10 of 11)	intron (NM_001277259, intron 10 of 11)	11558	NM_009612	11482	Mm.279542	NM_009612	ENSMUSG00000000530	Acvrl1	AI115505|AI427544|Acvrlk1|Alk1	activin A receptor, type II-like 1	protein-coding
chr17	5660321	5660720	8.43849	intron (NM_146073, intron 2 of 8)	intron (NM_146073, intron 2 of 8)	-138137	NR_045081	78512	Mm.23696	NR_045079	ENSMUSG00000096965	3300005D01Rik	-	RIKEN cDNA 3300005D01 gene	ncRNA
chr6	70067841	70068000	8.42935	Intergenic	IAP1-MM_I-int|LTR|ERVK	724255	NM_009075	19895	Mm.17905	NM_009075	ENSMUSG00000053604	Rpia	RPI	ribose 5-phosphate isomerase A	protein-coding
chr7	44620721	44621040	8.42824	intron (NM_028021, intron 31 of 39)	intron (NM_028021, intron 31 of 39)	29994	NM_001290682	16504	Mm.40312	NM_008422	ENSMUSG00000062785	Kcnc3	KShIIID|Kcr2-3|Kv3.3	potassium voltage gated channel, Shaw-related subfamily, member 3	protein-coding
chr5	149000000	149000000	8.42738	Intergenic	Intergenic	65167	NM_153572	231912	Mm.397405	NM_153572	ENSMUSG00000041298	Katnal1	-	katanin p60 subunit A-like 1	protein-coding
chr19	55578401	55578720	8.4214	intron (NM_001360431, intron 8 of 8)	intron (NM_001360431, intron 8 of 8)	123644	NR_045318	77594	Mm.329924	NR_045318	ENSMUSG00000097632	4930552P12Rik	-	RIKEN cDNA 4930552P12 gene	ncRNA
chr11	112000000	112000000	8.40924	Intergenic	Intergenic	513476	NR_024085	217294	Mm.297761	NM_146031	ENSMUSG00000041674	BC006965	-	cDNA sequence BC006965	ncRNA
chr1	166000000	166000000	8.4053	promoter-TSS (NM_198934)	promoter-TSS (NM_198934)	-412	NM_198933	18986	Mm.245261	NM_011137	ENSMUSG00000026565	Pou2f1	2810482H01Rik|NF-A1|Oct-1|Oct1|Otf-1|Otf1	POU domain, class 2, transcription factor 1	protein-coding
chr17	30378321	30378560	8.40054	intron (NM_172618, intron 6 of 11)	intron (NM_172618, intron 6 of 11)	17740	NR_030688	623169	Mm.440508	NR_030688		Gm6402	EG623169	ribosomal protein S17 pseudogene	pseudo
chr12	108000000	108000000	8.3995	intron (NM_001159910, intron 2 of 5)	intron (NM_001159910, intron 2 of 5)	33902	NM_009832	12454	Mm.474441	NM_009832	ENSMUSG00000021258	Ccnk	AW123198|AW413594|CPR4|CycK	cyclin K	protein-coding
chr7	125000000	125000000	8.3925	Intergenic	Intergenic	-196825	NR_045907	73076	Mm.417827	NR_045907	ENSMUSG00000086254	3100003L05Rik	-	RIKEN cDNA 3100003L05 gene	ncRNA
chr1	144000000	144000000	8.39183	Intergenic	Intergenic	-26491	NM_009061	19735	Mm.28262	NM_009061	ENSMUSG00000026360	Rgs2	GOS8	regulator of G-protein signaling 2	protein-coding
chr8	103000000	103000000	8.39004	intron (NM_009866, intron 2 of 12)	intron (NM_009866, intron 2 of 12)	86551	NM_009866	12552	Mm.1571	NM_009866	ENSMUSG00000031673	Cdh11	Cad11|OSF-4	cadherin 11	protein-coding
chr4	32509841	32510160	8.37941	intron (NM_001109661, intron 2 of 4)	intron (NM_001109661, intron 2 of 4)	61662	NR_026843	414068	Mm.389550	NR_026843	ENSMUSG00000086150	Bach2os	-	BTB and CNC homology 2, opposite strand	ncRNA
chr2	163000000	163000000	8.37534	Intergenic	UCON7|DNA?|DNA?	-48266	NM_001363063	269389	Mm.207709	NM_001098799	ENSMUSG00000074607	Tox2	AI851523|AV026525|BI987407|Gcx1|RxHMG1	TOX high mobility group box family member 2	protein-coding
chr8	107000000	107000000	8.37525	intron (NR_045470, intron 1 of 2)	intron (NR_045470, intron 1 of 2)	777	NR_045470	68692	Mm.416843	NR_045470	ENSMUSG00000099139	1110028F18Rik	-	RIKEN cDNA 1110028F18 gene	ncRNA
chr6	48438321	48438480	8.37521	exon (NM_020589, exon 5 of 5)	exon (NM_020589, exon 5 of 5)	6690	NM_001085416	68910	Mm.2464	NM_020589	ENSMUSG00000068551	Zfp467	1190001I08Rik|AB041616|AI426952|AV017623|EZI|MNCb-3350|Znf467	zinc finger protein 467	protein-coding
chr7	82394481	82394720	8.37511	intron (NM_001190374, intron 3 of 29)	MTD|LTR|ERVL-MaLR	58906	NM_001190374	269959	Mm.65306	NM_001190374	ENSMUSG00000070469	Adamtsl3	9230119C12Rik|C130057K09|mKIAA1233	ADAMTS-like 3	protein-coding
chr8	78346321	78346560	8.37137	intron (NM_183096, intron 12 of 13)	intron (NM_183096, intron 12 of 13)	90207	NM_138944	18997	Mm.234261	NM_138944	ENSMUSG00000031688	Pou4f2	Brn-3.2|Brn-3b|Brn3b|Pou4f-rs1|mBrn3-3R	POU domain, class 4, transcription factor 2	protein-coding
chr5	75184961	75185200	8.36881	TTS (NM_001347718)	TTS (NM_001347718)	8249	NR_105992	102000000		NR_105992	ENSMUSG00000099060	Mir7025	Gm27860|mmu-mir-7025	microRNA 7025	ncRNA
chr9	78257681	78257840	8.36353	intron (NM_001243092, intron 1 of 6)	intron (NM_001243092, intron 1 of 6)	631	NM_001243092	100000000	Mm.197422	NM_001243092	ENSMUSG00000111709	Gm3776	-	predicted gene 3776	protein-coding
chr2	68404801	68404960	8.36324	intron (NM_016866, intron 2 of 17)	intron (NM_016866, intron 2 of 17)	67101	NM_016866	53416	Mm.198414	NM_016866	ENSMUSG00000027030	Stk39	AW227544|AW556857|DCHT|RF005|Rnl5|SPAK	serine/threonine kinase 39	protein-coding
chr5	132000000	132000000	8.3629	intron (NM_001363480, intron 5 of 19)	intron (NM_001363480, intron 5 of 19)	-231162	NR_152164	545809	Mm.357553	NR_152164	ENSMUSG00000105387	Gm29681	Gm42590	predicted gene, 29681	ncRNA
chr18	66022641	66024000	8.36089	Intergenic	Intergenic	-20685	NM_027400	70361	Mm.290857	NM_027400	ENSMUSG00000041891	Lman1	2610020P13Rik|AI326273|AU043785|C730041J05|ERGIC53|F5F8D|MCFD1|MR60|P58|gp58	lectin, mannose-binding, 1	protein-coding
chr2	116000000	116000000	8.35355	intron (NM_207264, intron 10 of 10)	intron (NM_207264, intron 10 of 10)	86875	NR_035476	100000000		NR_035476	ENSMUSG00000088606	Mir1951	mir-1951|mmu-mir-1951	microRNA 1951	ncRNA
chr1	169000000	169000000	8.35144	Intergenic	Intergenic	110169	NR_105772	102000000		NR_105772	ENSMUSG00000098829	Mir6354	Gm27282|mmu-mir-6354	microRNA 6354	ncRNA
chr7	96595601	96595920	8.34801	intron (NM_011858, intron 5 of 32)	intron (NM_011858, intron 5 of 32)	205789	NR_045874	791381	Mm.402112	NR_045874	ENSMUSG00000053049	Gm15413	-	predicted gene 15413	ncRNA
chr3	149000000	149000000	8.34534	Intergenic	Intergenic	-121045	NM_001081298	99633	Mm.9776	NM_001081298	ENSMUSG00000028184	Adgrl2	AI450192|CIRL-2|Gm619|Lec1|Lphh1|Lphn2|mKIAA0786	adhesion G protein-coupled receptor L2	protein-coding
chr12	117000000	117000000	8.34253	intron (NM_011215, intron 12 of 22)	intron (NM_011215, intron 12 of 22)	44109	NR_033538	100000000	Mm.445351	NR_033538	ENSMUSG00000099907	Gm10421	-	predicted gene 10421	ncRNA
chr15	84261201	84261520	8.34023	intron (NM_133167, intron 1 of 12)	PB1D10|SINE|Alu	29317	NM_133167	170736	Mm.323892	NM_133167	ENSMUSG00000022438	Parvb	AI595373|AW742462|D15Gsk1|affixin	parvin, beta	protein-coding
chr18	15162081	15162320	8.33856	Intergenic	Intergenic	-10754	NM_134112	106931	Mm.329299	NM_134112	ENSMUSG00000036225	Kctd1	4933402K10Rik|AI661543|AW553000	potassium channel tetramerisation domain containing 1	protein-coding
chr6	16077441	16078240	8.33602	Intergenic	Intergenic	357179	NM_175088	16543	Mm.1314	NM_175088	ENSMUSG00000041390	Mdfic	Kdt1|Mdfid	MyoD family inhibitor domain containing	protein-coding
chr3	87160961	87161280	8.32302	intron (NM_001170985, intron 1 of 15)	intron (NM_001170985, intron 1 of 15)	13627	NM_130867	170643	Mm.89552	NM_130867	ENSMUSG00000041734	Kirrel	6720469N11Rik|Kirrel1|Neph1	kirre like nephrin family adhesion molecule 1	protein-coding
chr6	139000000	139000000	8.32079	promoter-TSS (NM_207222)	promoter-TSS (NM_207222)	-552	NM_207222	109593	Mm.490545	NM_207222	ENSMUSG00000030226	Lmo3	AI854781|BB106490|Lmo-3|Rbtn-3|Rbtn3	LIM domain only 3	protein-coding
chr1	54853521	54853760	8.31365	intron (NM_001081433, intron 1 of 27)	intron (NM_001081433, intron 1 of 27)	72747	NM_001081433	329154	Mm.397910	NM_001081433	ENSMUSG00000052331	Ankrd44	4930444A19Rik|A130096K20|E130014H08Rik|PP6-ARS-B	ankyrin repeat domain 44	protein-coding
chr9	48662481	48662720	8.30507	intron (NM_001033324, intron 5 of 6)	intron (NM_001033324, intron 5 of 6)	-57477	NM_010924	18113	Mm.8362	NM_010924	ENSMUSG00000032271	Nnmt	-	nicotinamide N-methyltransferase	protein-coding
chr7	77053441	77053600	8.29903	intron (NM_001199224, intron 22 of 22)	intron (NM_001199224, intron 22 of 22)	823633	NM_001199224	244071	Mm.322829	NM_172902	ENSMUSG00000025754	Agbl1	Ccp4|D430020F16|EG244071|Nna1-l1	ATP/GTP binding protein-like 1	protein-coding
chr4	140000000	140000000	8.2988	Intergenic	Intergenic	32914	NR_045160	71235	Mm.61253	NR_045159	ENSMUSG00000085928	4933427I22Rik	-	RIKEN cDNA 4933427I22 gene	ncRNA
chr13	110000000	110000000	8.29859	Intergenic	Intergenic	23812	NM_177713	238875	Mm.30533	NM_177713	ENSMUSG00000046006	Gapt	9830130M13Rik	Grb2-binding adaptor, transmembrane	protein-coding
chr7	120000000	120000000	8.29763	intron (NM_026458, intron 19 of 30)	intron (NM_026458, intron 19 of 30)	-56364	NM_177213	320631	Mm.78330	NM_177213	ENSMUSG00000054746	Abca15	4930500I12Rik	ATP-binding cassette, sub-family A (ABC1), member 15	protein-coding
chr11	120000000	120000000	8.29688	intron (NM_001306081, intron 28 of 32)	intron (NM_001306081, intron 28 of 32)	11631	NR_039557	101000000		NR_039557	ENSMUSG00000093061	Mir5098	mmu-mir-5098|mu-mir-5098	microRNA 5098	ncRNA
chr5	106000000	106000000	8.29491	Intergenic	AmnSINE1|SINE|Deu	55660	NR_136913	103000000	Mm.383511	NR_136913	ENSMUSG00000105508	Gm32921	-	predicted gene, 32921	ncRNA
chr1	195000000	195000000	8.29483	Intergenic	Intergenic	29639	NR_039539	101000000		NR_039539	ENSMUSG00000092633	Mir3962	mmu-mir-3962|mu-mir-3962	microRNA 3962	ncRNA
chr8	11119201	11119440	8.28815	Intergenic	Intergenic	-110391	NM_001081212	384783	Mm.407207	NM_001081212	ENSMUSG00000038894	Irs2	Irs-2	insulin receptor substrate 2	protein-coding
chr1	89671361	89671920	8.27937	intron (NM_001037136, intron 9 of 16)	intron (NM_001037136, intron 9 of 16)	12252	NR_015540	74403	Mm.444291	NR_015540		4933400F21Rik	1700091C04Rik|4930565K10Rik	RIKEN cDNA 4933400F21 gene	ncRNA
chr3	139000000	139000000	8.2704	intron (NR_121195, intron 1 of 7)	intron (NR_121195, intron 1 of 7)	111192	NM_019571	56224	Mm.31927	NM_019571	ENSMUSG00000028152	Tspan5	2810455A09Rik|4930505M03Rik|NET-4|Tm4sf9	tetraspanin 5	protein-coding
chr2	168000000	168000000	8.26793	Intergenic	Intergenic	-13982	NM_001080708	69553	Mm.68454	NM_001080708	ENSMUSG00000074577	Ripor3	2310033K02Rik|Fam65c|Gm124	RIPOR family member 3	protein-coding
chr4	39124561	39124800	8.2663	Intergenic	Intergenic	-269197	NR_151606	103000000	Mm.136083	NR_151606	ENSMUSG00000085632	Gm12381	-	predicted gene 12381	ncRNA
chr9	41216321	41216560	8.26258	intron (NR_040392, intron 2 of 4)	intron (NR_040392, intron 2 of 4)	10285	NR_040392	78500	Mm.275715	NR_040392	ENSMUSG00000100837	1700063D05Rik	-	RIKEN cDNA 1700063D05 gene	ncRNA
chr2	75352561	75352800	8.25822	Intergenic	Intergenic	91499	NR_040635	77269	Mm.389278	NR_040635		9430019J16Rik	-	RIKEN cDNA 9430019J16 gene	ncRNA
chr6	120000000	120000000	8.25747	intron (NR_155458, intron 2 of 18)	intron (NR_155458, intron 2 of 18)	25790	NM_053204	111173	Mm.288860	NM_053204	ENSMUSG00000030172	Erc1	4930404L01Rik|5033405M01Rik|9630025C19Rik|B430107L16Rik|CAST2|ELKS|Elks1|RAB6IP2A|RAB6IP2B|Rab6ip2|mKIAA1081	ELKS/RAB6-interacting/CAST family member 1	protein-coding
chr13	58700001	58700240	8.25664	Intergenic	Intergenic	62191	NR_045469	67585	Mm.84751	NR_045469	ENSMUSG00000114384	4930455J16Rik	-	RIKEN cDNA 4930455J16 gene	ncRNA
chr4	82704801	82705200	8.25154	Intergenic	Intergenic	154673	NR_149737	68268	Mm.32047	NM_026647	ENSMUSG00000028403	Zdhhc21	9130404H11Rik|AL024349|D130004H04Rik|dep	zinc finger, DHHC domain containing 21	protein-coding
chr4	120000000	120000000	8.24423	intron (NM_194060, intron 1 of 1)	intron (NM_194060, intron 1 of 1)	17581	NM_194060	329934	Mm.277090	NM_194060	ENSMUSG00000052135	Foxo6	-	forkhead box O6	protein-coding
chr2	40223361	40224000	8.24208	Intergenic	Intergenic	-997331	NM_024209	67857	Mm.389242	NM_024209	ENSMUSG00000026753	Ppp6c	2310003C10Rik|Pp6C	protein phosphatase 6, catalytic subunit	protein-coding
chr13	59992641	59993120	8.23967	Intergenic	Intergenic	-36831	NR_046142	328263	Mm.123405	NR_046142	ENSMUSG00000114531	A530065N20Rik	A530065N20	RIKEN cDNA A530046M15 gene	ncRNA
chr2	172000000	172000000	8.23047	Intergenic	Intergenic	115479	NR_040509	75655	Mm.396203	NR_040509	ENSMUSG00000086823	1700028P15Rik	-	RIKEN cDNA 1700028P15 gene	ncRNA
chr11	79966081	79966240	8.22863	Intergenic	Intergenic	-3773	NM_144826	216987	Mm.274961	NM_144826	ENSMUSG00000035575	Utp6	4732497O03Rik|HCA66	UTP6 small subunit processome component	protein-coding
chr11	44784401	44784560	8.22821	intron (NM_001362579, intron 7 of 16)	intron (NM_001362579, intron 7 of 16)	164252	NM_001362569	13591	Mm.439662	NM_007897	ENSMUSG00000057098	Ebf1	Ebf|O/E-1|OE-1|Olf-1|Olf1	early B cell factor 1	protein-coding
chr19	56189681	56190640	8.22462	Intergenic	Intergenic	-97752	NM_001329935	226243	Mm.25791	NM_146101	ENSMUSG00000025075	Habp2	AI035669|FSAP|HABP|HGFAL|PHBP	hyaluronic acid binding protein 2	protein-coding
chr8	27876161	27876320	8.22413	Intergenic	Intergenic	208613	NR_033590	666422	Mm.484413	NR_033590	ENSMUSG00000110372	Gm8096	EG666422	3-phosphoglycerate dehydrogenase pseudogene	pseudo
chr4	60421761	60421920	8.22386	exon (NM_001281979, exon 1 of 7)	exon (NM_001281979, exon 1 of 7)	112	NM_001281979	100000000	Mm.482231	NM_001126319	ENSMUSG00000078686	Mup9	Gm14076|Mup2|Mup6	major urinary protein 9	protein-coding
chr1	159000000	159000000	8.21181	Intergenic	Intergenic	-35018	NR_163823
chr1	8598001	8598160	8.20978	intron (NM_001290393, intron 11 of 19)	intron (NM_001290393, intron 11 of 19)	701797	NM_001290392	71096	Mm.336395	NM_027671	ENSMUSG00000025909	Sntg1	4933426D16Rik|G1SYN|SYN4	syntrophin, gamma 1	protein-coding
chrY	2786881	2787120	8.20819	Intergenic	(GGGAA)n|Simple_repeat|Simple_repeat	-43680	NM_011253	19657	Mm.4711	NM_011253	ENSMUSG00000094658	Rbmy	RBM|Rbm1|Rbm1-rs1|Rbmy1a1|Rbmy1a1-rs1|Rbmy1b	RNA binding motif protein, Y chromosome	protein-coding
chr1	76987841	76988000	8.20554	Intergenic	Intergenic	478360	NR_105761	102000000		NR_105761	ENSMUSG00000098611	Mir6343	Gm27304|mmu-mir-6343	microRNA 6343	ncRNA
chr11	31057681	31057840	8.20295	intron (NM_023906, intron 5 of 9)	intron (NM_023906, intron 5 of 9)	-71395	NM_026527	68044	Mm.32656	NM_026527	ENSMUSG00000020309	Chac2	-	ChaC, cation transport regulator 2	protein-coding
chr2	127000000	127000000	8.20235	Intergenic	ORR1F|LTR|ERVL-MaLR	-19599	NM_001081089	215456	Mm.440454	NM_001081089	ENSMUSG00000046338	Gpat2	A530057A03Rik|Gm116|xGPAT1	glycerol-3-phosphate acyltransferase 2, mitochondrial	protein-coding
chr13	21753441	21754320	8.19847	promoter-TSS (NM_178183)	promoter-TSS (NM_178183)	32	NM_178183	319169	Mm.370338	NM_178183	ENSMUSG00000063021	Hist1h2ak	-	histone cluster 1, H2ak	protein-coding
chr12	28799841	28800320	8.19773	intron (NM_201357, intron 3 of 8)	intron (NM_201357, intron 3 of 8)	48252	NM_201357	380752	Mm.273724	NM_201357	ENSMUSG00000036613	Eipr1	D12Ertd604e|Tssc1	EARP complex and GARP complex interacting protein 1	protein-coding
chr6	21323041	21323280	8.19756	intron (NM_019697, intron 1 of 5)	(TTCCC)n|Simple_repeat|Simple_repeat	107814	NM_019697	16508	Mm.425316	NM_019697	ENSMUSG00000060882	Kcnd2	AI839615|AW555701|Kv4.2|R75121	potassium voltage-gated channel, Shal-related family, member 2	protein-coding
chr8	34188721	34188960	8.18874	Intergenic	Intergenic	-22128	NR_105820	102000000		NR_105820	ENSMUSG00000098785	Mir6395	Gm27561|mmu-mir-6395	microRNA 6395	ncRNA
chr2	178000000	178000000	8.18489	TTS (NR_036450)	TTS (NR_036450)	14814	NR_036450	433520	Mm.425117	NM_001024825		Gm14403	-	predicted gene 14403	ncRNA
chr18	14275521	14275760	8.18394	intron (NR_045373, intron 3 of 3)	intron (NR_045373, intron 3 of 3)	43334	NR_045373	74529	Mm.400519	NR_045373	ENSMUSG00000117633	8430422H06Rik	-	RIKEN cDNA 8430422H06 gene	ncRNA
chr3	96246241	96246480	8.18194	promoter-TSS (NM_054045).2	promoter-TSS (NM_054045).2	-325	NM_178216	15077	Mm.422680	NM_178216	ENSMUSG00000093769	Hist2h3c1	BE691662|H3-615|H3f2|Hist2h3ca1	histone cluster 2, H3c1	protein-coding
chr3	96238561	96240400	8.17965	promoter-TSS (NM_054045)	promoter-TSS (NM_054045)	-338	NM_178216	15077	Mm.422680	NM_178216	ENSMUSG00000093769	Hist2h3c1	BE691662|H3-615|H3f2|Hist2h3ca1	histone cluster 2, H3c1	protein-coding
chr18	22338881	22339120	8.17807	Intergenic	Intergenic	-6089	NM_001167777	211961	Mm.392310	NM_001167777	ENSMUSG00000045215	Asxl3	C230079D11Rik|D430002O22Rik|D930044O18Rik|Gm329|Gm945	additional sex combs like 3, transcriptional regulator	protein-coding
chr1	89542641	89542800	8.1723	intron (NM_001037136, intron 1 of 16)	intron (NM_001037136, intron 1 of 16)	87909	NM_001037136	347722	Mm.291135	NM_178119	ENSMUSG00000055013	Agap1	Centg2|Ggap1|R75364|mKIAA1099	ArfGAP with GTPase domain, ankyrin repeat and PH domain 1	protein-coding
chr19	14890401	14890560	8.16997	Intergenic	Intergenic	-292297	NM_011600	21888	Mm.103638	NM_011600	ENSMUSG00000024642	Tle4	5730411M05Rik|AA792082|Bce-1|Bce1|ESTM13|ESTM14|Grg4|X83332|X83333|grg-4	transducin-like enhancer of split 4	protein-coding
chr2	18310801	18310960	8.16984	intron (NM_007869, intron 3 of 11)	intron (NM_007869, intron 3 of 11)	81950	NM_007869	13418	Mm.246674	NM_007869	ENSMUSG00000026740	Dnajc1	4733401K02Rik|AA960110|D230036H06Rik|Dnajl1|ERdj1|ERj1p|MTJ1	DnaJ heat shock protein family (Hsp40) member C1	protein-coding
chr7	38399761	38399920	8.16951	intron (NR_153827, intron 2 of 5)	intron (NR_153827, intron 2 of 5)	20457	NR_153827	545951	Mm.212736	NR_153827	ENSMUSG00000101708	Gm28453	1700010N08Rik|Gm38683	predicted gene 28453	ncRNA
chr6	85265041	85265520	8.16862	intron (NM_178639, intron 9 of 13)	intron (NM_178639, intron 9 of 13)	68142	NM_178639	94282	Mm.121485	NM_178639	ENSMUSG00000033720	Sfxn5	C230001H08Rik	sideroflexin 5	protein-coding
chr16	41510881	41511280	8.16705	intron (NM_001361281, intron 2 of 8)	intron (NM_001361281, intron 2 of 8)	-21746	NM_001347236	268890	Mm.310524	NM_175548	ENSMUSG00000061080	Lsamp	5430428I19|AW046674|B130007O04Rik|D930023J12Rik|Gm29907|Lam|Lamp	limbic system-associated membrane protein	protein-coding
chr5	66338161	66338560	8.1664	promoter-TSS (NM_001201416)	promoter-TSS (NM_001201416)	-695	NM_001201416	11787	Mm.5159	NM_009686	ENSMUSG00000029207	Apbb2	2310007D03Rik|FE65L1|Rirl1|TR2L|Zfra	amyloid beta (A4) precursor protein-binding, family B, member 2	protein-coding
chr4	45713921	45714320	8.15287	intron (NM_001033412, intron 1 of 2)	intron (NM_001033412, intron 1 of 2)	30531	NM_001033412	329839	Mm.331582	NM_001033412		Gm829	-	predicted gene 829	protein-coding
chrX	85871521	85871680	8.15079	intron (NM_001163539, intron 1 of 1)	intron (NM_001163539, intron 1 of 1)	1327	NM_001163539	71398	Mm.185296	NM_001163539	ENSMUSG00000025058	5430427O19Rik	-	RIKEN cDNA 5430427O19 gene	protein-coding
chr18	37846641	37846880	8.15049	intron (NM_001305980, intron 27 of 27)	intron (NM_001305980, intron 27 of 27)	7900	NR_105945	102000000		NR_105945	ENSMUSG00000098706	Mir6979	Gm27524|mmu-mir-6979	microRNA 6979	ncRNA
chr11	84637281	84637600	8.14991	Intergenic	Intergenic	82992	NR_046197	78471	Mm.47152	NR_046197	ENSMUSG00000085044	1700109G15Rik	-	RIKEN cDNA 1700109G15 gene	ncRNA
chr15	62641841	62642000	8.1492	Intergenic	Intergenic	-422469	NR_003523	67552	Mm.484027	NM_026230		H2afy3	4933432H23Rik	H2A histone family, member Y3	pseudo
chr7	109000000	109000000	8.14909	intron (NM_057173, intron 2 of 3)	intron (NM_057173, intron 2 of 3)	27752	NM_001302206	109594	Mm.360145	NM_057173	ENSMUSG00000036111	Lmo1	Rbtn-1|Rbtn1|Ttg1	LIM domain only 1	protein-coding
chr8	118000000	118000000	8.14652	intron (NM_008290, intron 1 of 4)	intron (NM_008290, intron 1 of 4)	894	NM_008290	15486	Mm.276466	NM_008290	ENSMUSG00000031844	Hsd17b2	AI194836|AI194967|AI255511	hydroxysteroid (17-beta) dehydrogenase 2	protein-coding
chr2	33785681	33786000	8.14629	intron (NM_175184, intron 7 of 9)	intron (NM_175184, intron 7 of 9)	-19976	NR_045729	320482	Mm.442057	NR_045729	ENSMUSG00000086484	Nron	A630071L07Rik|Gm24353	non-protein coding RNA, repressor of NFAT	ncRNA
chr12	39027201	39027520	8.14555	Intergenic	Intergenic	243649	NM_001163154	14009	Mm.4866	NM_007960	ENSMUSG00000004151	Etv1	ER81|Etsrp81	ets variant 1	protein-coding
chr7	96575281	96575680	8.14466	intron (NM_011858, intron 5 of 32)	intron (NM_011858, intron 5 of 32)	226069	NR_045874	791381	Mm.402112	NR_045874	ENSMUSG00000053049	Gm15413	-	predicted gene 15413	ncRNA
chr6	109000000	109000000	8.14239	Intergenic	Intergenic	90879	NM_138677	192193	Mm.21596	NM_138677	ENSMUSG00000030104	Edem1	A130059K23Rik|EDEM|mKIAA0212	ER degradation enhancer, mannosidase alpha-like 1	protein-coding
chr1	90165121	90165520	8.14152	Intergenic	RSINE1|SINE|B4	-11884	NM_001368722	74918	Mm.317517	NM_029122	ENSMUSG00000026301	Iqca	4930465P12Rik|4930585L22Rik|BB288505|Iqca1	IQ motif containing with AAA domain	protein-coding
chr2	166000000	166000000	8.13955	Intergenic	Intergenic	39703	NM_130451	170441	Mm.34147	NM_130451	ENSMUSG00000027661	Slc2a10	AA450473|Glut10	solute carrier family 2 (facilitated glucose transporter), member 10	protein-coding
chr7	29070641	29071520	8.13891	intron (NM_009109, intron 49 of 105)	intron (NM_009109, intron 49 of 105)	12614	NR_035489	100000000		NR_035489	ENSMUSG00000089219	Mir1963	mir-1963|mmu-mir-1963	microRNA 1963	ncRNA
chr12	81497761	81497920	8.1297	non-coding (NR_132136, exon 3 of 3)	non-coding (NR_132136, exon 3 of 3)	-12703	NM_001309808	66272	Mm.439970	NM_025461	ENSMUSG00000091803	Cox16	1810020G14Rik|1810055I05Rik|BB388670	cytochrome c oxidase assembly protein 16	protein-coding
chr6	145000000	145000000	8.12965	intron (NR_040519, intron 1 of 2)	intron (NR_040519, intron 1 of 2)	8572	NR_040519	66760	Mm.233631	NR_040519	ENSMUSG00000085785	Sox5os3	4933425H06Rik	SRY (sex determining region Y)-box 5, opposite strand 3	ncRNA
chr2	50111041	50111200	8.12765	intron (NM_177139, intron 1 of 4)	intron (NM_177139, intron 1 of 4)	44691	NR_033304	320343	Mm.130607	NM_177139	ENSMUSG00000050447	Lypd6	E130115E03Rik	LY6/PLAUR domain containing 6	protein-coding
chr13	77758161	77758320	8.12604	intron (NM_138312, intron 2 of 10)	intron (NM_138312, intron 2 of 10)	49550	NM_138312	68675	Mm.343005	NM_138312	ENSMUSG00000064138	Fam172a	1110033M05Rik|2610318O14Rik|53-E6|9430037D06Rik|AF064782|pEN87	family with sequence similarity 172, member A	protein-coding
chr3	18058481	18058800	8.12471	Intergenic	Intergenic	4315	NM_021560	59058	Mm.149938	NM_021560	ENSMUSG00000025128	Bhlhe22	Beta3|Beta3a|Bhlhb5	basic helix-loop-helix family, member e22	protein-coding
chr11	5490721	5490880	8.12238	Intergenic	ORR1D1|LTR|ERVL-MaLR	-29841	NM_013842	22433	Mm.469937	NM_013842	ENSMUSG00000020484	Xbp1	D11Ertd39e|TREB-5|TREB5|XBP-1	X-box binding protein 1	protein-coding
chr17	25765921	25766240	8.12163	Intergenic	Intergenic	-7696	NM_026238	67563	Mm.24201	NM_026238	ENSMUSG00000002280	Ciao3	9030612I22Rik|AI504405|Narfl|PRN	cytosolic iron-sulfur assembly component 3	protein-coding
chr14	12346001	12346400	8.12074	promoter-TSS (NM_080433)	promoter-TSS (NM_080433)	-335	NM_080433	54713	Mm.34644	NM_080433	ENSMUSG00000021743	Fezf2	AI451466|AI852056|Fez|Fezl|Zfp312	Fez family zinc finger 2	protein-coding
chr13	53684561	53684800	8.11291	Intergenic	Intergenic	36095	NR_131010	75252	Mm.401989	NR_131010	ENSMUSG00000113329	4930555G21Rik	-	RIKEN cDNA 4930555G21 gene	ncRNA
chr1	189000000	189000000	8.11251	intron (NM_021408, intron 30 of 70)	intron (NM_021408, intron 30 of 70)	313642	NM_021408	22283	Mm.331238	NM_021408	ENSMUSG00000026609	Ush2a	A930011D15Rik|A930037M10Rik|Gm676|Gm983|Mush2a|Ushrn	usherin	protein-coding
chr13	89797761	89798080	8.11243	Intergenic	Intergenic	-55408	NM_172955	13003	Mm.158700	NM_019389	ENSMUSG00000021614	Vcan	5430420N07Rik|9430051N09|Cspg2|DPEAAE|NG2|PG-M|PG-M(V0)|PG-M(V1)|hdf	versican	protein-coding
chr1	171000000	171000000	8.10969	Intergenic	PB1D10|SINE|Alu	6339	NM_001081275	75472	Mm.32760	NM_029301	ENSMUSG00000026649	Cfap126	1700009P17Rik|AV282292|Flattop|Fltp	cilia and flagella associated protein 126	protein-coding
chr17	29730481	29730640	8.10563	Intergenic	Intergenic	-13543	NM_001163741	68597	Mm.390979	NM_026782	ENSMUSG00000024018	Ccdc167	1110021J02Rik	coiled-coil domain containing 167	protein-coding
chr13	23551441	23551680	8.10313	exon (NM_175655, exon 1 of 1)	exon (NM_175655, exon 1 of 1)	108	NM_175655	319157	Mm.442307	NM_175655	ENSMUSG00000069274	Hist1h4f	-	histone cluster 1, H4f	protein-coding
chr5	91764481	91764800	8.09924	Intergenic	Intergenic	2660	NR_045383	73452	Mm.396233	NR_045383	ENSMUSG00000101978	1700063O14Rik	-	RIKEN cDNA 1700063O14 gene	ncRNA
chr19	59911601	59911920	8.09768	intron (NM_001033172, intron 4 of 5)	intron (NM_001033172, intron 4 of 5)	31604	NM_001033172	74998	Mm.24167	NM_001033172	ENSMUSG00000040022	Rab11fip2	4930470G04Rik|A830046J09Rik|AW558126|Nrip11	RAB11 family interacting protein 2 (class I)	protein-coding
chr11	95642561	95642880	8.09619	Intergenic	Intergenic	-24237	NM_008831	18673	Mm.263862	NM_008831	ENSMUSG00000038845	Phb	Bap32	prohibitin	protein-coding
chr16	42275681	42275920	8.08759	intron (NM_008083, intron 2 of 2)	intron (NM_008083, intron 2 of 2)	27669	NR_105858	102000000		NR_105858	ENSMUSG00000098300	Mir6540	Gm27780|mir-6540|mmu-mir-6540	microRNA 6540	ncRNA
chr3	121000000	121000000	8.08623	intron (NR_130170, intron 3 of 18)	intron (NR_130170, intron 3 of 18)	155412	NR_130170	320739	Mm.388474	NR_130170		6530403H02Rik	-	RIKEN cDNA 6530403H02 gene	ncRNA
chr5	100000000	100000000	8.08345	Intergenic	Intergenic	-18472	NM_182841	231503	Mm.99790	NM_182841	ENSMUSG00000050640	Tmem150c	-	transmembrane protein 150C	protein-coding
chr4	31612481	31612880	8.08308	Intergenic	Intergenic	-351427	NM_172688	26409	Mm.258589	NM_009316	ENSMUSG00000028284	Map3k7	B430101B05|C87327|Tak1	mitogen-activated protein kinase kinase kinase 7	protein-coding
chr3	34662161	34662480	8.08254	intron (NR_015580, intron 4 of 4)	intron (NR_015580, intron 4 of 4)	12325	NM_011443	20674	Mm.65396	NM_011443	ENSMUSG00000074637	Sox2	Sox-2|lcc|ysb	SRY (sex determining region Y)-box 2	protein-coding
chr10	112000000	112000000	8.07663	Intergenic	Intergenic	21553	NR_045344	71321	Mm.410785	NR_045344	ENSMUSG00000097082	4933440J02Rik	-	RIKEN cDNA 4933440J02 gene	ncRNA
chr1	192000000	192000000	8.07659	intron (NM_001038607, intron 10 of 10)	intron (NM_001038607, intron 10 of 10)	248623	NM_010600	16510	Mm.4489	NM_010600	ENSMUSG00000058248	Kcnh1	EAG1|Kv10.1|M-eag	potassium voltage-gated channel, subfamily H (eag-related), member 1	protein-coding
chr13	23683041	23683200	8.0761	TTS (NM_178189)	TTS (NM_178189)	839	NM_178189	319164	Mm.261973	NM_178189	ENSMUSG00000069270	Hist1h2ac	-	histone cluster 1, H2ac	protein-coding
chr3	34646081	34646480	8.07412	intron (NR_015580, intron 3 of 4)	intron (NR_015580, intron 3 of 4)	-3715	NM_011443	20674	Mm.65396	NM_011443	ENSMUSG00000074637	Sox2	Sox-2|lcc|ysb	SRY (sex determining region Y)-box 2	protein-coding
chr5	64047121	64047360	8.07242	intron (NR_045384, intron 2 of 2)	intron (NR_045384, intron 2 of 2)	2267	NR_045384	74757	Mm.159329	NR_045384	ENSMUSG00000106219	5830416I19Rik	-	RIKEN cDNA 5830416I19 gene	ncRNA
chr5	24536721	24537200	8.0724	intron (NM_080444, intron 3 of 5)	intron (NM_080444, intron 3 of 5)	3497	NM_080444	117590	Mm.207071	NM_080444	ENSMUSG00000038204	Asb10	Asb-10|BB137407	ankyrin repeat and SOCS box-containing 10	protein-coding
chr3	106000000	106000000	8.07218	intron (NM_019931, intron 2 of 7)	intron (NM_019931, intron 2 of 7)	-78005	NR_040759	78635	Mm.381306	NR_040759	ENSMUSG00000074346	Kcnd3os	1700095B22Rik	potassium voltage-gated channel, Shal-related family, member 3, opposite strand	ncRNA
chr12	55595521	55595680	8.07087	Intergenic	(GCTG)n|Simple_repeat|Simple_repeat	-3317	NM_020287	56856	Mm.114886	NM_020287	ENSMUSG00000045440	Insm2	Mlt1	insulinoma-associated 2	protein-coding
chr10	78006881	78007280	8.0705	intron (NM_001358793, intron 1 of 21)	B1F|SINE|Alu	2727	NM_001358793	18641	Mm.269649	NM_008826	ENSMUSG00000020277	Pfkl	AA407869|ATP-PFK|PFK-B|PFK-L	phosphofructokinase, liver, B-type	protein-coding
chr8	94371601	94371840	8.0693	Intergenic	Intergenic	-14709	NM_022331	64209	Mm.29151	NM_022331	ENSMUSG00000031770	Herpud1	Herp|Mifl|SUP	homocysteine-inducible, endoplasmic reticulum stress-inducible, ubiquitin-like domain member 1	protein-coding
chr2	155000000	155000000	8.06902	intron (NM_001139512, intron 2 of 8)	intron (NM_001139512, intron 2 of 8)	41690	NM_001139512	19383	Mm.221440	NM_023130	ENSMUSG00000027593	Raly	AI663842|Merc	hnRNP-associated with lethal yellow	protein-coding
chr19	32298161	32298640	8.06349	intron (NM_001362423, intron 2 of 9)	L2c|LINE|L2	50916	NM_001168525	208449	Mm.329810	NM_144792	ENSMUSG00000040451	Sgms1	9530058O11Rik|AI841905|C80702|Mob|Sms1|Sor1|Tmem23	sphingomyelin synthase 1	protein-coding
chr8	118000000	118000000	8.06189	Intergenic	Intergenic	-202546	NM_001357233	68533	Mm.181836	NM_026758	ENSMUSG00000031843	Mphosph6	1110001M01Rik|AA536809|C86426	M phase phosphoprotein 6	protein-coding
chr10	92405041	92405280	8.06019	Intergenic	Intergenic	-29787	NR_046027	627800	Mm.391417	NR_046027	ENSMUSG00000098040	Gm20757	-	predicted gene, 20757	ncRNA
chr9	121000000	121000000	8.05628	Intergenic	Intergenic	9534	NM_031161	12424	Mm.2619	NM_031161	ENSMUSG00000032532	Cck	-	cholecystokinin	protein-coding
chr3	136000000	136000000	8.05171	intron (NM_008689, intron 6 of 24)	intron (NM_008689, intron 6 of 24)	63667	NM_008689	18033	Mm.256765	NM_008689	ENSMUSG00000028163	Nfkb1	NF-KB1|NF-kappaB|NF-kappaB1|p105|p50|p50/p105	nuclear factor of kappa light polypeptide gene enhancer in B cells 1, p105	protein-coding
chr11	103000000	103000000	8.04705	promoter-TSS (NM_011795)	promoter-TSS (NM_011795)	-124	NM_011795	23829	Mm.57154	NM_011795	ENSMUSG00000045532	C1ql1	Adil|C1qrf|CRF|CTRP14|gliacolin	complement component 1, q subcomponent-like 1	protein-coding
chr3	88220001	88220320	8.03442	Intergenic	Intergenic	-4490	NR_162800	114000000		NR_162800		Mir9b-1	mmu-mir-9b-1	microRNA mir-9b-1	ncRNA
chr4	41294081	41294320	8.03293	intron (NM_026893, intron 7 of 8)	intron (NM_026893, intron 7 of 8)	-19065	NM_026872	68926	Mm.41864	NM_026872	ENSMUSG00000028433	Ubap2	1190005K07Rik|AA408600|AU045235|UBAP-2|mKIAA1491	ubiquitin-associated protein 2	protein-coding
chr4	97461361	97461520	8.03066	Intergenic	Intergenic	-120503	NM_001122952	18027	Mm.31274	NM_010905	ENSMUSG00000028565	Nfia	1110047K16Rik|9430022M17Rik|CTF|NF1-A|NF1A	nuclear factor I/A	protein-coding
chr2	167000000	167000000	8.01846	promoter-TSS (NM_001033196)	promoter-TSS (NM_001033196)	-265	NM_001033196	98999	Mm.297074	NM_001033196	ENSMUSG00000039501	Znfx1	AI481105|Astx3	zinc finger, NFX1-type containing 1	protein-coding
chr6	85165361	85166000	8.01761	Intergenic	GA-rich|Low_complexity|Low_complexity	-22251	NM_010131	13796	Mm.391473	NM_010131	ENSMUSG00000033726	Emx1	-	empty spiracles homeobox 1	protein-coding
chr11	18171201	18171600	8.01484	Intergenic	Intergenic	75414	NR_131129	327872		NR_131129	ENSMUSG00000085453	Gm12018	-	predicted gene 12018	ncRNA
chr7	99329041	99329200	8.01395	intron (NM_010837, intron 3 of 3)	intron (NM_010837, intron 3 of 3)	24119	NM_001111043	12406	Mm.22708	NM_009825	ENSMUSG00000070436	Serpinh1	BERF-1|Cbp1|Cbp2|Hsp47|J6|Serpinh2|gp46	serine (or cysteine) peptidase inhibitor, clade H, member 1	protein-coding
chr11	67599121	67599520	8.01186	intron (NM_001277079, intron 1 of 13)	intron (NM_001277079, intron 1 of 13)	2765	NM_001277080	14457	Mm.40338	NM_008088	ENSMUSG00000033066	Gas7	AW124766|B230343A10Rik|Gas7-cb	growth arrest specific 7	protein-coding
chr4	139000000	139000000	8.00526	intron (NM_029857, intron 16 of 16)	intron (NM_029857, intron 16 of 16)	20069	NM_021358	15565	Mm.291096	NM_021358	ENSMUSG00000028747	Htr6	5-HT6	5-hydroxytryptamine (serotonin) receptor 6	protein-coding
chr5	132000000	132000000	8.00062	intron (NM_001363480, intron 5 of 19)	intron (NM_001363480, intron 5 of 19)	-228602	NR_152164	545809	Mm.357553	NR_152164	ENSMUSG00000105387	Gm29681	Gm42590	predicted gene, 29681	ncRNA
chr16	48785281	48785440	8.00015	Intergenic	L1MA4|LINE|L1	-13298	NM_198297	77647	Mm.167298	NM_198297	ENSMUSG00000030775	Trat1	C030046M14Rik|Tcrim|Trim	T cell receptor associated transmembrane adaptor 1	protein-coding
chr10	99697761	99698080	7.99974	Intergenic	Intergenic	-56000	NR_038018	100000000	Mm.391428	NR_038018	ENSMUSG00000112503	Gm18409	-	mediator of cell motility 1 pseudogene	pseudo
chr5	143000000	143000000	7.99873	intron (NM_007393, intron 1 of 5)	CpG	154	NM_007393	11461	Mm.328431	NM_007393	ENSMUSG00000029580	Actb	Actx|E430023M04Rik|beta-actin	actin, beta	protein-coding
chr16	76319921	76320080	7.99414	intron (NM_173440, intron 3 of 3)	intron (NM_173440, intron 3 of 3)	53049	NM_173440	268903	Mm.74711	NM_173440	ENSMUSG00000048490	Nrip1	6030458L20Rik|8430438I05Rik|9630050P12|AA959574|AW456757|RIP140	nuclear receptor interacting protein 1	protein-coding
chr1	75786241	75786400	7.99287	Intergenic	Intergenic	239858	NM_001357150	20536	Mm.5053	NM_009208	ENSMUSG00000006576	Slc4a3	A930038D23Rik|Ae3	solute carrier family 4 (anion exchanger), member 3	protein-coding
chr12	85787841	85788000	7.98945	intron (NM_145447, intron 3 of 9)	intron (NM_145447, intron 3 of 9)	36973	NR_153807	58520	Mm.143795	NM_021446	ENSMUSG00000021252	Erg28	0610007P14Rik|1190004E09Rik|AU019315|C77855|ORF11	ergosterol biosynthesis 28	protein-coding
chr12	44346241	44346640	7.98908	intron (NM_176930, intron 1 of 30)	MLT1E1|LTR|ERVL-MaLR	17555	NM_176930	319504	Mm.208439	NM_176930	ENSMUSG00000020598	Nrcam	Bravo|C030017F07Rik|C130076O07Rik|mKIAA0343	neuronal cell adhesion molecule	protein-coding
chr14	115000000	115000000	7.9845	Intergenic	Intergenic	-9855	NM_175500	103978	Mm.320791	NM_175500	ENSMUSG00000022112	Gpc5	A230034F01Rik	glypican 5	protein-coding
chr10	120000000	120000000	7.97956	intron (NM_001358811, intron 1 of 23)	intron (NM_001358811, intron 1 of 23)	-32410	NR_131760	78105	Mm.399086	NR_131760	ENSMUSG00000085418	Grip1os1	4930404E01Rik|4930483C13Rik	glutamate receptor interacting protein 1, opposite strand 1	ncRNA
chr11	74517281	74517440	7.9767	intron (NM_001015046, intron 2 of 24)	intron (NM_001015046, intron 2 of 24)	5441	NM_001364131	380711	Mm.425690	NM_001015046	ENSMUSG00000038807	Rap1gap2	AU067654|Garnl4|Gm1561|mKIAA1039	RAP1 GTPase activating protein 2	protein-coding
chr1	77506241	77506640	7.97356	intron (NM_007936, intron 3 of 17)	intron (NM_007936, intron 3 of 17)	8648	NM_007936	13838	Mm.400747	NM_007936	ENSMUSG00000026235	Epha4	2900005C20Rik|AI385584|Cek8|Hek8|Sek|Sek1|Tyro1|rb	Eph receptor A4	protein-coding
chr11	96268321	96268480	7.97291	Intergenic	Intergenic	-2930	NM_008270	15417	Mm.258271	NM_008270	ENSMUSG00000020875	Hoxb9	Hox-2.5	homeobox B9	protein-coding
chr14	99777521	99777760	7.97018	Intergenic	Intergenic	372156	NM_010636	16597	Mm.396499	NM_010636	ENSMUSG00000072294	Klf12	2700063E05Rik|AI225908|AI315654|AP-2rep|B130052C06Rik|D530033K05Rik	Kruppel-like factor 12	protein-coding
chr2	120000000	120000000	7.95963	intron (NM_001363053, intron 23 of 23)	MTE2b|LTR|ERVL-MaLR	-4875	NM_001024145	271844	Mm.24880	NM_001024145	ENSMUSG00000046971	Pla2g4f	4732472I07Rik|Gm647|Pla2zeta	phospholipase A2, group IVF	protein-coding
chr9	35374321	35374480	7.95892	Intergenic	Intergenic	-77676	NM_021339	57810	Mm.80509	NM_021339	ENSMUSG00000038119	Cdon	CDO|Cd0|Orcam	cell adhesion molecule-related/down-regulated by oncogenes	protein-coding
chr5	134000000	134000000	7.94918	Intergenic	Intergenic	-453708	NM_030719	80909	Mm.45218	NM_030719	ENSMUSG00000015944	Castor2	7530428J21Rik|AW742413|Gats|Gatsl1|Gatsl2	cytosolic arginine sensor for mTORC1 subunit 2	protein-coding
chr2	60636961	60637280	7.9451	intron (NM_001159564, intron 10 of 17)	intron (NM_001159564, intron 10 of 17)	36573	NM_021359	16420	Mm.98193	NM_021359	ENSMUSG00000026971	Itgb6	2210409C20Rik|4831415H04Rik	integrin beta 6	protein-coding
chr2	170000000	170000000	7.93943	intron (NM_080455, intron 1 of 1)	intron (NM_080455, intron 1 of 1)	118811	NM_177659	228911	Mm.315789	NM_080455	ENSMUSG00000047907	Tshz2	2900073F20Rik|B830045G17|Mtsh2|Sdccag33l|Tsh2|Zfp218|mKIAA4248|teashirt2	teashirt zinc finger family member 2	protein-coding
chr9	118000000	118000000	7.93539	Intergenic	Intergenic	-110999	NR_040716	71196	Mm.73218	NR_040716	ENSMUSG00000111843	4933432G23Rik	-	RIKEN cDNA 4933432G23 gene	ncRNA
chr11	108000000	108000000	7.93391	intron (NM_019431, intron 1 of 3)	intron (NM_019431, intron 1 of 3)	31466	NM_019431	54377	Mm.103724	NM_019431	ENSMUSG00000020723	Cacng4	AI413107|AW491861	calcium channel, voltage-dependent, gamma subunit 4	protein-coding
chr11	77965201	77965680	7.93201	intron (NM_021286, intron 4 of 16)	intron (NM_021286, intron 4 of 16)	-17376	NM_174852	268448	Mm.274329	NM_174852	ENSMUSG00000037791	Phf12	2410142K10Rik|F630045O13|PF1|mKIAA1523	PHD finger protein 12	protein-coding
chr9	102000000	102000000	7.92556	intron (NM_173447, intron 3 of 15)	intron (NM_173447, intron 3 of 15)	111575	NR_106163	102000000		NR_106163	ENSMUSG00000098521	Mir7243	Gm27363|mmu-mir-7243	microRNA 7243	ncRNA
chr18	27617281	27617520	7.91874	Intergenic	Intergenic	-942764	NR_045398	320624	Mm.50107	NR_045398	ENSMUSG00000117473	4930474G06Rik	-	RIKEN cDNA 4930474G06 gene	ncRNA
chr1	189000000	189000000	7.9179	intron (NM_021408, intron 29 of 70)	intron (NM_021408, intron 29 of 70)	305522	NM_021408	22283	Mm.331238	NM_021408	ENSMUSG00000026609	Ush2a	A930011D15Rik|A930037M10Rik|Gm676|Gm983|Mush2a|Ushrn	usherin	protein-coding
chr10	29176881	29177120	7.91693	intron (NM_026138, intron 4 of 6)	intron (NM_026138, intron 4 of 6)	33004	NM_026138	67412	Mm.390264	NM_026138	ENSMUSG00000038916	Soga3	6330407J23Rik	SOGA family member 3	protein-coding
chr2	63574001	63574480	7.90941	intron (NR_152174, intron 1 of 5)	intron (NR_152174, intron 1 of 5)	1048	NR_152174	667257	Mm.417007	NR_152174		Gm8541	EG667257	predicted gene 8541	ncRNA
chr12	50122241	50122480	7.90881	Intergenic	Intergenic	526863	NM_008858	18760	Mm.133719	NM_008858	ENSMUSG00000002688	Prkd1	PKD|PKD1|Pkcm|Prkcm	protein kinase D1	protein-coding
chr7	133000000	133000000	7.90457	intron (NM_029609, intron 6 of 6)	intron (NM_029609, intron 6 of 6)	55437	NM_029609	76429	Mm.276721	NM_029609	ENSMUSG00000030946	Lhpp	2310007H09Rik	phospholysine phosphohistidine inorganic pyrophosphate phosphatase	protein-coding
chr10	70897121	70897280	7.90326	Intergenic	(GGGAA)n|Simple_repeat|Simple_repeat	-241237	NR_045292	319646	Mm.483039	NR_045291	ENSMUSG00000037747	D630013N20Rik	-	RIKEN cDNA D630013N20 gene	ncRNA
chr6	89402561	89402800	7.90165	intron (NM_001167736, intron 5 of 6)	MER124|DNA?|DNA?	-40067	NM_008881	18844	Mm.3789	NM_008881	ENSMUSG00000030084	Plxna1	2600013D04Rik|NOV|PlexA1|Plxn1|mKIAA4053	plexin A1	protein-coding
chr11	52000321	52000480	7.9014	promoter-TSS (NM_009458)	promoter-TSS (NM_009458)	91	NM_009458	22210	Mm.384918	NM_009458	ENSMUSG00000020390	Ube2b	E2-14k|E214K|HR6B|Rad6b|mHR6B	ubiquitin-conjugating enzyme E2B	protein-coding
chr8	107000000	107000000	7.89966	3' UTR (NM_009229, exon 7 of 7)	3' UTR (NM_009229, exon 7 of 7)	-18869	NM_126165	116733	Mm.236004	NM_126165	ENSMUSG00000031913	Vps4a	4930589C15Rik|AI325971|AW553189	vacuolar protein sorting 4A	protein-coding
chr10	18993441	18993600	7.89926	Intergenic	ID_B1|SINE|B4	18443	NM_001166402	21929	Mm.116683	NM_009397	ENSMUSG00000019850	Tnfaip3	A20|Tnfip3	tumor necrosis factor, alpha-induced protein 3	protein-coding
chr15	25774001	25774320	7.89631	5' UTR (NM_001353141, exon 1 of 23)	5' UTR (NM_001353141, exon 1 of 23)	147	NM_001353141	17909	Mm.60590	NM_019472	ENSMUSG00000022272	Myo10	AW048724|D15Ertd600e|mKIAA0799|myosin-X	myosin X	protein-coding
chr16	59854241	59854720	7.89422	intron (NM_007938, intron 11 of 17)	intron (NM_007938, intron 11 of 17)	-215071	NM_001347244	56297	Mm.392505	NM_019665	ENSMUSG00000022722	Arl6	1110018H24Rik|2210411E14Rik|BBS3	ADP-ribosylation factor-like 6	protein-coding
chr9	122000000	122000000	7.89371	Intergenic	Intergenic	-36540	NR_040740	75384	Mm.445955	NR_040740	ENSMUSG00000084995	Lyzl4os	4930589B17Rik|4930596M17Rik	lysozyme-like 4, opposite strand	ncRNA
chr9	108000000	108000000	7.89363	intron (NM_011349, intron 2 of 17)	intron (NM_011349, intron 2 of 17)	7191	NM_001311151	20350	Mm.12903	NM_011349	ENSMUSG00000034684	Sema3f	Sema4|Semak	sema domain, immunoglobulin domain (Ig), short basic domain, secreted, (semaphorin) 3F	protein-coding
chr19	33685041	33685200	7.89244	Intergenic	Lx3B|LINE|L1	-59871	NM_001323251	668106	Mm.379675	NM_001323251	ENSMUSG00000086812	Gm8978	EG668106	predicted gene 8978	protein-coding
chr10	91514561	91514800	7.89155	Intergenic	Intergenic	-294061	NR_151510	103000000	Mm.416936	NR_151510		4930534H03Rik	-	RIKEN cDNA 4930534H03 gene	ncRNA
chr8	105000000	105000000	7.89137	Intergenic	Intergenic	-17634	NM_001161457	12400	Mm.2018	NM_022309	ENSMUSG00000031885	Cbfb	AI893578|PEA2|PEBP2b|Pebp2|Pebpb2	core binding factor beta	protein-coding
chr2	174000000	174000000	7.89064	intron (NM_022325, intron 3 of 5)	intron (NM_022325, intron 3 of 5)	9719	NM_022325	64138	Mm.156919	NM_022325	ENSMUSG00000016256	Ctsz	AI787083|AU019819|CTSX|D2Wsu143e	cathepsin Z	protein-coding
chr19	14566481	14566960	7.87247	intron (NM_001302947, intron 4 of 19)	intron (NM_001302947, intron 4 of 19)	30493	NM_001302951	21888	Mm.103638	NM_011600	ENSMUSG00000024642	Tle4	5730411M05Rik|AA792082|Bce-1|Bce1|ESTM13|ESTM14|Grg4|X83332|X83333|grg-4	transducin-like enhancer of split 4	protein-coding
chr11	21713601	21713920	7.86393	intron (NM_001364768, intron 9 of 16)	intron (NM_001364768, intron 9 of 16)	141479	NM_001364768	216560	Mm.138090	NM_145425	ENSMUSG00000020319	Wdpcp	AV249152|Frtz|homolog-13	WD repeat containing planar cell polarity effector	protein-coding
chr17	59024081	59024320	7.86322	intron (NR_145521, intron 2 of 2)	intron (NR_145521, intron 2 of 2)	-10878	NM_001368393	67993	Mm.36507	NM_026497	ENSMUSG00000024228	Nudt12	0610016O18Rik	nudix (nucleoside diphosphate linked moiety X)-type motif 12	protein-coding
chr8	26961281	26961600	7.85783	Intergenic	Intergenic	-15896	NM_001110508	353310	Mm.212469	NM_001101502	ENSMUSG00000085795	Zfp703	1110032O19Rik|AI430822|AL022941|Csmn1|End2|Zeppo1|Znf703|Zpo1	zinc finger protein 703	protein-coding
chr12	119000000	119000000	7.85339	Intergenic	Intergenic	-130967	NR_045947	100000000	Mm.484658	NR_045947	ENSMUSG00000113875	D230030E09Rik	Npe	Riken cDNA D230030E09 gene	ncRNA
chr9	42896801	42897040	7.85316	intron (NM_175481, intron 1 of 20)	intron (NM_175481, intron 1 of 20)	47451	NM_175481	110637	Mm.370291	NM_175481	ENSMUSG00000032017	Grik4	6330551K01Rik|GluK4|GluRgamma1|KA-1|KA1	glutamate receptor, ionotropic, kainate 4	protein-coding
chr1	79454641	79454880	7.85073	Intergenic	Intergenic	-14734	NM_001310680	20254	Mm.5038	NM_009129	ENSMUSG00000050711	Scg2	Chgc|SgII	secretogranin II	protein-coding
chr14	31453201	31453360	7.84938	Intergenic	PB1D10|SINE|Alu	-17180	NM_011894	24056	Mm.383198	NM_011894	ENSMUSG00000021892	Sh3bp5	AI606498|SH3BP-5|Sab	SH3-domain binding protein 5 (BTK-associated)	protein-coding
chr11	40624321	40624880	7.84929	Intergenic	Intergenic	68082	NM_134017	108645	Mm.293771	NM_134017	ENSMUSG00000042032	Mat2b	1110064C04Rik|2410018D16Rik|AI182287|AU022853|MAT-II|MATIIbeta|TGR	methionine adenosyltransferase II, beta	protein-coding
chr12	49836241	49836560	7.84902	Intergenic	Intergenic	-355538	NR_045472	69054	Mm.417838	NR_045472	ENSMUSG00000100844	1810007C17Rik	-	RIKEN cDNA 1810007C17 gene	ncRNA
chr13	21831521	21832720	7.84737	promoter-TSS (NM_175657)	promoter-TSS (NM_175657)	77	NM_175657	319161	Mm.261664	NM_175657	ENSMUSG00000069305	Hist1h4n	-	histone cluster 1, H4n	protein-coding
chr4	139000000	139000000	7.84691	Intergenic	UCON21|DNA?|DNA?	49732	NM_025451	66259	Mm.41603	NM_025451	ENSMUSG00000046447	Camk2n1	1810006K23Rik|AI848599|AI891706	calcium/calmodulin-dependent protein kinase II inhibitor 1	protein-coding
chr7	95991281	95991600	7.84593	Intergenic	Intergenic	-179804	NM_001310762	23966	Mm.254610	NM_011858	ENSMUSG00000048078	Tenm4	Doc4|ELM2|Odz4|R75022|Ten-m4|l(7)-3Rn|l7Rn3|mKIAA1302	teneurin transmembrane protein 4	protein-coding
chr4	156000000	156000000	7.84546	Intergenic	IAPEz-int|LTR|ERVK	15005	NM_001220499	100000000		NM_001220499	ENSMUSG00000110404	Rnf223	9930005F22Rik	ring finger 223	protein-coding
chr11	29032401	29032640	7.84516	Intergenic	Lx8|LINE|L1	-98224	NM_027869	71701	Mm.211131	NM_027869	ENSMUSG00000020464	Pnpt1	1200003F12Rik|Old35|PNPase|Pnptl1	polyribonucleotide nucleotidyltransferase 1	protein-coding
chr2	63982481	63982880	7.84454	intron (NM_021716, intron 2 of 2)	intron (NM_021716, intron 2 of 2)	115358	NM_001267846	60344	Mm.130769	NM_021716	ENSMUSG00000075324	Fign	Fgn|fi|fidget	fidgetin	protein-coding
chr5	24453841	24454080	7.84299	intron (NM_139153, intron 1 of 17)	intron (NM_139153, intron 1 of 17)	1783	NM_001359881	213990	Mm.250703	NM_139153	ENSMUSG00000023353	Agap3	AGAP-3|AV028425|Centg3|Crag|Crag.|MRIP-1|cnt-g3	ArfGAP with GTPase domain, ankyrin repeat and PH domain 3	protein-coding
chr7	111000000	111000000	7.83999	Intergenic	Intergenic	-272725	NR_015573	75479	Mm.381620	NR_015573	ENSMUSG00000110424	1700012D14Rik	-	RIKEN cDNA 1700012D14 gene	ncRNA
chr14	56613841	56614080	7.83932	intron (NM_001145978, intron 18 of 34)	B1_Mur2|SINE|Alu	6553	NR_153784	103000000		NR_153784		Gm16573	-	predicted gene 16573	ncRNA
chr15	73846321	73846560	7.83832	Intergenic	Intergenic	-6769	NM_001033365	268816	Mm.440635	NM_001033365	ENSMUSG00000072487	Mroh5	Gm628	maestro heat-like repeat family member 5	protein-coding
chr7	145000000	145000000	7.83487	intron (NM_178642, intron 6 of 25)	intron (NM_178642, intron 6 of 25)	-71639	NM_010175	14082	Mm.5126	NM_010175	ENSMUSG00000031077	Fadd	Mort1/FADD	Fas (TNFRSF6)-associated via death domain	protein-coding
chr1	170000000	170000000	7.83316	intron (NR_154593, intron 2 of 9)	intron (NR_154593, intron 2 of 9)	118150	NR_154593	70729	Mm.409310	NM_027528	ENSMUSG00000038473	Nos1ap	6330408P19Rik|Capon	nitric oxide synthase 1 (neuronal) adaptor protein	protein-coding
chr6	23467921	23468240	7.82603	intron (NM_153163, intron 8 of 29)	intron (NM_153163, intron 8 of 29)	182225	NM_198251	386611	Mm.436547	NM_198251	ENSMUSG00000051956	Rnf133	Greul2	ring finger protein 133	protein-coding
chr7	99125121	99125280	7.82443	intron (NM_178635, intron 1 of 14)	B3|SINE|B2	15944	NM_178635	78610	Mm.323072	NM_178635	ENSMUSG00000035354	Uvrag	9530039D02Rik|AI648770|BB124205|Uvrag1|Uvragl	UV radiation resistance associated gene	protein-coding
chr10	17723281	17723520	7.82115	5' UTR (NM_010828, exon 1 of 2)	5' UTR (NM_010828, exon 1 of 2)	172	NM_010828	17684	Mm.272321	NM_010828	ENSMUSG00000039910	Cited2	AI835299|ER154-like|Mrg1|Msg2|p35srj	Cbp/p300-interacting transactivator, with Glu/Asp-rich carboxy-terminal domain, 2	protein-coding
chr6	40024241	40024400	7.81917	intron (NM_001360978, intron 2 of 3)	intron (NM_001360978, intron 2 of 3)	-85933	NM_001004182	434008	Mm.53915	NM_001004182	ENSMUSG00000057716	Tmem178b	A930009E05Rik|EG434008|Gm5567	transmembrane protein 178B	protein-coding
chr18	77816321	77816560	7.81834	intron (NM_013831, intron 1 of 14)	intron (NM_013831, intron 1 of 14)	-20050	NR_152167	619308	Mm.490456	NM_001033812		F830208F22Rik	-	RIKEN cDNA F830208F22 gene	ncRNA
chr5	113000000	113000000	7.81717	intron (NM_028901, intron 40 of 43)	intron (NM_028901, intron 40 of 43)	-74492	NR_040675	67360	Mm.59218	NR_040675	ENSMUSG00000098230	1700095B10Rik	-	RIKEN cDNA 1700095B10 gene	ncRNA
chr12	71429681	71429920	7.81534	Intergenic	Intergenic	-45592	NR_136902	67348	Mm.54261	NR_136902	ENSMUSG00000100668	1700083H02Rik	100041190|Gm3190	RIKEN cDNA 1700083H02 gene	ncRNA
chr2	26500561	26501040	7.81317	intron (NM_008714, intron 2 of 33)	intron (NM_008714, intron 2 of 33)	3022	NM_008714	18128	Mm.290610	NM_008714	ENSMUSG00000026923	Notch1	9930111A19Rik|Mis6|N1|Tan1|lin-12	notch 1	protein-coding
chr13	45422321	45423040	7.81246	Intergenic	Intergenic	32938	NM_153789	218203	Mm.212855	NM_153789	ENSMUSG00000038175	Mylip	9430057C20Rik|Mir	myosin regulatory light chain interacting protein	protein-coding
chrX	31745201	31745440	7.81123	Intergenic	RLTR27|LTR|ERVK	-216724	NM_001270685	101000000	Mm.431329	NM_001270685	ENSMUSG00000095770	Gm21637	-	predicted gene, 21637	protein-coding
chr6	6173521	6174160	7.81019	intron (NM_015829, intron 3 of 17)	intron (NM_015829, intron 3 of 17)	43333	NM_001177572	50799	Mm.24513	NM_015829	ENSMUSG00000015112	Slc25a13	AI785475|Ctrn	solute carrier family 25 (mitochondrial carrier, adenine nucleotide translocator), member 13	protein-coding
chr10	59323361	59323520	7.80545	5' UTR (NM_011030, exon 1 of 15)	5' UTR (NM_011030, exon 1 of 15)	144	NM_001316371	18451	Mm.2212	NM_011030	ENSMUSG00000019916	P4ha1	AL022634|P4ha	procollagen-proline, 2-oxoglutarate 4-dioxygenase (proline 4-hydroxylase), alpha 1 polypeptide	protein-coding
chr12	5431841	5432080	7.80327	Intergenic	Intergenic	56240	NR_015579	72669	Mm.10434	NM_028318		2810032G03Rik	AI461720	RIKEN cDNA 2810032G03 gene	ncRNA
chr4	48335441	48335680	7.8027	intron (NM_010569, intron 3 of 16)	intron (NM_010569, intron 3 of 16)	55800	NM_001281977	16348	Mm.317706	NM_010569	ENSMUSG00000028344	Invs	Nphp2|inv	inversin	protein-coding
chr8	89325681	89326000	7.79705	Intergenic	Intergenic	-281678	NM_021390	58198	Mm.214361	NM_021390	ENSMUSG00000031665	Sall1	Msal-3	spalt like transcription factor 1	protein-coding
chr6	23382641	23382880	7.79441	intron (NM_153163, intron 16 of 29)	intron (NM_153163, intron 16 of 29)	-134496	NM_028462	73191	Mm.55115	NM_028462	ENSMUSG00000029697	Fezf1	3110069A13Rik|Fez|Zfp312-like|fez-like	Fez family zinc finger 1	protein-coding
chr15	8192481	8192720	7.79365	intron (NM_001162906, intron 15 of 52)	RMER1B|Other|Other	23494	NM_001162906	73692	Mm.164436	NM_001162906	ENSMUSG00000039801	Cplane1	2410089E03Rik|4732468D17Rik|Hug|Jbts17|b2b012Clo	ciliogenesis and planar polarity effector 1	protein-coding
chr9	108000000	108000000	7.79093	non-coding (NR_109782, exon 1 of 19)	non-coding (NR_109782, exon 1 of 19)	111	NM_009074	19882	Mm.3901	NM_009074	ENSMUSG00000032584	Mst1r	CD136|CDw136|Fv-2|Fv2|PTK8|Ron|STK	macrophage stimulating 1 receptor (c-met-related tyrosine kinase)	protein-coding
chr9	95541361	95541520	7.79049	Intergenic	Intergenic	-18377	NM_198414	75552	Mm.151485	NM_198414	ENSMUSG00000064225	Paqr9	1700020G04Rik	progestin and adipoQ receptor family member IX	protein-coding
chr9	46316401	46317120	7.79044	intron (NM_183104, intron 1 of 12)	intron (NM_183104, intron 1 of 12)	3226	NM_183104	74361	Mm.159169	NM_183104	ENSMUSG00000056617	4931429L15Rik	-	RIKEN cDNA 4931429L15 gene	protein-coding
chr16	34864241	34864400	7.7892	intron (NM_139300, intron 3 of 31)	intron (NM_139300, intron 3 of 31)	75009	NR_040536	76649	Mm.420532	NR_040536	ENSMUSG00000100593	1700119H24Rik	-	RIKEN cDNA 1700119H24 gene	ncRNA
chr11	87270961	87271360	7.78666	intron (NM_177167, intron 1 of 6)	intron (NM_177167, intron 1 of 6)	87834	NM_177167	320472	Mm.341988	NM_177167	ENSMUSG00000046442	Ppm1e	AW049266|B930008A12Rik|POPX1|PP2CH|mKIAA1072	protein phosphatase 1E (PP2C domain containing)	protein-coding
chr10	127000000	127000000	7.7825	TTS (NR_131015)	TTS (NR_131015)	5230	NR_131015	75813	Mm.159583	NR_131015	ENSMUSG00000112832	4930484H19Rik	-	RIKEN cDNA 4930484H19 gene	ncRNA
chr6	106000000	106000000	7.77914	promoter-TSS (NM_001364565)	promoter-TSS (NM_001364565)	18	NM_001364565	269784	Mm.321683	NM_173004	ENSMUSG00000064293	Cntn4	9630050B05|Axcam|BIG-2	contactin 4	protein-coding
chr7	98016481	98016640	7.77536	intron (NM_177696, intron 16 of 17)	Lx5|LINE|L1	92688	NM_001256083	17921	Mm.1403	NM_008663	ENSMUSG00000030761	Myo7a	Hdb|Myo7|USH1B|nmf371|polka|sh-1|sh1	myosin VIIA	protein-coding
chr19	57544161	57544560	7.7701	Intergenic	Intergenic	35294	NR_040307	78073	Mm.12411	NR_040306	ENSMUSG00000117655	6720468P15Rik	-	RIKEN cDNA 6720468P15 gene	ncRNA
chr13	83136561	83136800	7.76929	Intergenic	RLTR10-int|LTR|ERVK	-367354	NM_001347564	17260	Mm.24001	NM_025282	ENSMUSG00000005583	Mef2c	5430401D19Rik|9930028G15Rik|AV011172|Mef2	myocyte enhancer factor 2C	protein-coding
chr7	64502641	64502800	7.76735	intron (NM_001291167, intron 1 of 13)	intron (NM_001291167, intron 1 of 13)	582	NM_001291167	11784	Mm.4657	NM_007461	ENSMUSG00000030519	Apba2	X11-like|X11L|XllL|mXllL	amyloid beta (A4) precursor protein-binding, family A, member 2	protein-coding
chr13	47870161	47870400	7.76705	Intergenic	Intergenic	-40155	NR_045156	619327	Mm.412752	NR_045156	ENSMUSG00000114959	G630093K05Rik	-	RIKEN cDNA G630093K05 gene	ncRNA
chr11	75134241	75134480	7.76562	intron (NM_001002764, intron 13 of 18)	intron (NM_001002764, intron 13 of 18)	33792	NM_001098203	15248	Mm.57250	NM_010430	ENSMUSG00000043099	Hic1	AA408311|HIC-1	hypermethylated in cancer 1	protein-coding
chr14	14064481	14065040	7.76545	intron (NM_139227, intron 4 of 11)	intron (NM_139227, intron 4 of 11)	52269	NM_139227	246103	Mm.133625	NM_139227	ENSMUSG00000021738	Atxn7	A430107N12Rik|AI627028|Sca7|ataxin-7	ataxin 7	protein-coding
chr3	104000000	104000000	7.76418	Intergenic	Intergenic	-24805	NM_001276676	54524	Mm.88818	NM_018800	ENSMUSG00000027849	Syt6	3110037A08Rik|AW048930|sytVI	synaptotagmin VI	protein-coding
chr15	38519601	38519760	7.76333	promoter-TSS (NM_001301688)	promoter-TSS (NM_001301688)	-414	NM_018745	54375	Mm.250214	NM_018745	ENSMUSG00000037458	Azin1	1700085L02Rik|AZI|Oazi|Oazin	antizyme inhibitor 1	protein-coding
chr6	28932641	28932800	7.76248	Intergenic	Intergenic	-89899	NR_029567	387237		NR_029567	ENSMUSG00000065469	Mir129-1	Mirn129-1|Mirn129b|miR-129b|mir-129-1	microRNA 129-1	ncRNA
chr3	85081281	85081520	7.76228	Intergenic	Intergenic	129189	NM_080428	50754	Mm.196475	NM_080428	ENSMUSG00000028086	Fbxw7	1110001A17Rik|AGO|Cdc4|Fbw7|Fbwd6|Fbx30|Fbxo30|Fbxw6|SEL-10	F-box and WD-40 domain protein 7	protein-coding
chr13	101000000	101000000	7.7592	Intergenic	Intergenic	-56927	NR_046158	328324	Mm.402274	NR_046158	ENSMUSG00000114590	5930438M14Rik	5930438M14	RIKEN cDNA 5930438M14 gene	ncRNA
chr17	6584241	6584400	7.75674	Intergenic	(GGA)n|Simple_repeat|Simple_repeat	-17351	NM_001166627	100000000	Mm.457987	NM_001166627	ENSMUSG00000095677	Dynlt1f	100040631|AGS2|Dynlt1|Dynlt1e|Tctel1|Tctex-1|Tctex1	dynein light chain Tctex-type 1F	protein-coding
chr17	6828001	6828160	7.75446	Intergenic	CpG	-45300	NM_009510	22350	Mm.277812	NM_009510	ENSMUSG00000052397	Ezr	AW146364|R75297|Vil2|p81	ezrin	protein-coding
chr13	30974001	30974160	7.75232	promoter-TSS (NM_025588)	promoter-TSS (NM_025588)	-33	NM_025588	66482	Mm.293510	NM_025588	ENSMUSG00000021357	Exoc2	2410030I24Rik|AI648199|Sec5|Sec5l1	exocyst complex component 2	protein-coding
chr12	6622641	6623040	7.7521	Intergenic	MIRb|SINE|MIR	757490	NR_045045	73575	Mm.179463	NR_045045	ENSMUSG00000102096	1700101O22Rik	-	RIKEN cDNA 1700101O22 gene	ncRNA
chr10	127000000	127000000	7.74395	promoter-TSS (NM_001358557)	promoter-TSS (NM_001358557)	-508	NM_001358557	52666	Mm.272230	NM_028027	ENSMUSG00000019467	Arhgef25	2410008H17Rik|D10Ertd610e|GEFT	Rho guanine nucleotide exchange factor (GEF) 25	protein-coding
chr3	96359761	96360240	7.7291	Intergenic	U1|snRNA|snRNA	-2906	NR_153347	103000000	Mm.159300	NR_153346		Gm26689	-	predicted gene, 26689	ncRNA
chr19	17492001	17492320	7.72778	intron (NM_001190483, intron 24 of 37)	intron (NM_001190483, intron 24 of 37)	98117	NM_019437	54391	Mm.7013	NM_019437	ENSMUSG00000024712	Rfk	0610038L10Rik|AF031381|KOI-4	riboflavin kinase	protein-coding
chr7	95323201	95323440	7.72757	Intergenic	Intergenic	-847924	NM_001310762	23966	Mm.254610	NM_011858	ENSMUSG00000048078	Tenm4	Doc4|ELM2|Odz4|R75022|Ten-m4|l(7)-3Rn|l7Rn3|mKIAA1302	teneurin transmembrane protein 4	protein-coding
chr12	81002801	81003120	7.72409	Intergenic	Intergenic	-23848	NM_001146217	64075	Mm.273295	NM_022316	ENSMUSG00000021136	Smoc1	2600002F22Rik|AI848508|SRG	SPARC related modular calcium binding 1	protein-coding
chr14	37178321	37178560	7.72381	Intergenic	(TTCCC)n|Simple_repeat|Simple_repeat	-43118	NM_078478	66092	Mm.182912	NM_078478	ENSMUSG00000041028	Ghitm	1010001P14Rik|C77840|MICS1|PTD010|Tmbim5	growth hormone inducible transmembrane protein	protein-coding
chr7	112000000	112000000	7.71891	Intergenic	Intergenic	-116543	NM_173739	233733	Mm.323322	NM_173739	ENSMUSG00000038296	Galnt18	2900011G21Rik|BC024988|Galntl4|galNAc-T18|mpp-GalNAc-T18(O18)	polypeptide N-acetylgalactosaminyltransferase 18	protein-coding
chr9	77408161	77408400	7.71651	Intergenic	MLT2C1|LTR|ERVL	-8864	NR_040378	70487	Mm.58958	NR_040378	ENSMUSG00000099170	5730403I07Rik	-	RIKEN cDNA 5730403I07 gene	ncRNA
chr8	120000000	120000000	7.71651	Intergenic	Intergenic	-76050	NR_110496	434353	Mm.411793	NR_110496	ENSMUSG00000097960	A330074K22Rik	-	RIKEN cDNA A330074K22 gene	ncRNA
chr3	97525441	97525760	7.71608	Intergenic	Intergenic	84590	NM_026539	68058	Mm.31761	NM_026539	ENSMUSG00000028089	Chd1l	4432404A22Rik|Alc1|Snf2p	chromodomain helicase DNA binding protein 1-like	protein-coding
chr6	47781601	47781840	7.71029	Intergenic	HY3|scRNA|scRNA	21932	NR_030485	735289		NR_030485	ENSMUSG00000076060	Mir704	Mirn704|mir-704|mmu-mir-704	microRNA 704	ncRNA
chr2	77468881	77469040	7.7099	intron (NR_040368, intron 1 of 2)	B4A|SINE|B4	6316	NR_040368	101000000	Mm.443215	NR_040368	ENSMUSG00000085845	Gm13944	-	predicted gene 13944	ncRNA
chr4	155000000	155000000	7.70307	Intergenic	Intergenic	-5136	NM_172878	242800	Mm.72944	NM_172878	ENSMUSG00000046637	Ttc34	4932418L02|B230396O12Rik	tetratricopeptide repeat domain 34	protein-coding
chr6	6874561	6874720	7.70306	Intergenic	Intergenic	-3013	NR_155496	320038	Mm.94021	NR_015388		Dlx6os1	A230055N17Rik|Dlx6as1|Evf-1|Evf-2|Evf1|Evf1/2|Evf2|Shhrs	distal-less homeobox 6, opposite strand 1	ncRNA
chr1	156000000	156000000	7.70141	intron (NM_028250, intron 4 of 7)	intron (NM_028250, intron 4 of 7)	47760	NM_028250	72482	Mm.288249	NM_026683	ENSMUSG00000033701	Acbd6	0610010G04Rik|2610100E10Rik	acyl-Coenzyme A binding domain containing 6	protein-coding
chr17	45595601	45595760	7.69749	promoter-TSS (NM_001199116)	promoter-TSS (NM_001199116)	-78	NM_001357771	63959	Mm.29744	NM_022880	ENSMUSG00000023942	Slc29a1	1200014D21Rik|AA407560|ENT1	solute carrier family 29 (nucleoside transporters), member 1	protein-coding
chrX	106000000	106000000	7.69696	promoter-TSS (NM_008828)	promoter-TSS (NM_008828)	-220	NM_008828	18655	Mm.316355	NM_008828	ENSMUSG00000062070	Pgk1	Pgk-1	phosphoglycerate kinase 1	protein-coding
chr9	7936401	7936720	7.69596	exon (NM_009534, exon 7 of 8)	exon (NM_009534, exon 7 of 8)	-63390	NM_007464	11796	Mm.2026	NM_007464	ENSMUSG00000032000	Birc3	AW107670|Api1|Api2|Birc2|C-IAP2|HIAP2|IAP1|IAP2|MIAP1|MIAP2|MIHB|MIHC|RNF49|cIAP-1|cIAP-2|cIAP1|cIAP2	baculoviral IAP repeat-containing 3	protein-coding
chr9	69844721	69844960	7.69477	Intergenic	Intergenic	83694	NR_040765	319970	Mm.186434	NR_040765	ENSMUSG00000097623	B230323A14Rik	-	RIKEN cDNA B230323A14 gene	ncRNA
chr12	71285681	71285840	7.68964	Intergenic	ID_B1|SINE|B4	-24124	NM_021532	59036	Mm.46662	NM_021532	ENSMUSG00000044548	Dact1	4921528D17Rik|AI115603|DAPPER|DAPPER1|FRODO|Frd1|Frodo1|MDpr1|MTNG3|THYEX3	dishevelled-binding antagonist of beta-catenin 1	protein-coding
chr16	25016401	25016560	7.68829	Intergenic	Intergenic	-43159	NR_040374	319487	Mm.137341	NR_040374	ENSMUSG00000096960	A230028O05Rik	-	RIKEN cDNA A230028O05 gene	ncRNA
chr1	41935841	41936400	7.68727	Intergenic	Intergenic	-754868	NR_040475	74897	Mm.243822	NR_040475	ENSMUSG00000104072	4930448I06Rik	-	RIKEN cDNA 4930448I06 gene	ncRNA
chr8	109000000	109000000	7.68468	Intergenic	Intergenic	47637	NR_077224	109215	Mm.65282	NR_077224	ENSMUSG00000110613	Lncbate1	3010033K07Rik|Lnc-BATE1	brown adipose tissue enriched long non-coding RNA 1	ncRNA
chr17	83214161	83214480	7.68358	promoter-TSS (NM_134117)	promoter-TSS (NM_134117)	-963	NM_134117	106522	Mm.311974	NM_134117	ENSMUSG00000024247	Pkdcc	AI115348|AW548124|Adtk1|ESTM17|MAd1|Sgk493|Vlk|X83346	protein kinase domain containing, cytoplasmic	protein-coding
chr11	120000000	120000000	7.6829	intron (NM_198423, intron 3 of 27)	intron (NM_198423, intron 3 of 27)	27013	NM_001347621	268515	Mm.309498	NM_198423	ENSMUSG00000039741	Bahcc1	B930044J06|BC060615	BAH domain and coiled-coil containing 1	protein-coding
chr6	72216961	72217200	7.68219	intron (NM_153778, intron 2 of 2)	intron (NM_153778, intron 2 of 2)	18497	NM_153778	71093	Mm.87449	NM_153778	ENSMUSG00000037621	Atoh8	4933425C05Rik|Hath6|Math6|bHLHa21|okadin	atonal bHLH transcription factor 8	protein-coding
chr9	58582321	58582560	7.67738	exon (NM_001293673, exon 1 of 8)	exon (NM_001293673, exon 1 of 8)	200	NM_001293673	20320	Mm.15125	NM_009145	ENSMUSG00000032336	Nptn	AW554172|SDR-1|Sdfr1	neuroplastin	protein-coding
chr17	51804321	51804560	7.6725	exon (NM_001163632, exon 4 of 11)	exon (NM_001163632, exon 4 of 11)	7614	NM_001163630	20230	Mm.311655	NM_009122	ENSMUSG00000023927	Satb1	2610306G12Rik|AW413156	special AT-rich sequence binding protein 1	protein-coding
chr5	28469601	28469760	7.67207	intron (NR_015562, intron 1 of 6)	intron (NR_015562, intron 1 of 6)	-2579	NM_009170	20423	Mm.57202	NM_009170	ENSMUSG00000002633	Shh	9530036O11Rik|Dsh|Hhg1|Hx|Hxl3|M100081|ShhNC	sonic hedgehog	protein-coding
chr3	45279121	45279280	7.66216	Intergenic	A-rich|Low_complexity|Low_complexity	99060	NR_045172	72511	Mm.140700	NR_045172	ENSMUSG00000097040	2610316D01Rik	-	RIKEN cDNA 2610316D01 gene	ncRNA
chr2	60713841	60714240	7.65851	intron (NM_001159564, intron 1 of 17)	intron (NM_001159564, intron 1 of 17)	8563	NM_001159564	16420	Mm.98193	NM_021359	ENSMUSG00000026971	Itgb6	2210409C20Rik|4831415H04Rik	integrin beta 6	protein-coding
chr11	96885841	96886240	7.65829	Intergenic	Intergenic	30361	NM_001363256	80280	Mm.28297	NM_030248	ENSMUSG00000018669	Cdk5rap3	1810007E24Rik|BC002318|C53|C81486|HSF-27|IC53|LZAP|MST016	CDK5 regulatory subunit associated protein 3	protein-coding
chr4	72160161	72160400	7.65495	intron (NM_001285531, intron 6 of 6)	intron (NM_001285531, intron 6 of 6)	40613	NM_001285531	21885	Mm.278444	NM_011599	ENSMUSG00000008305	Tle1	C230057C06Rik|Estm14|Grg-1|Grg1|Tle4l	transducin-like enhancer of split 1	protein-coding
chr19	14240801	14241120	7.65478	Intergenic	Intergenic	194990	NR_152176	667433	Mm.128913	NR_152176		Gm8630	EG667433	predicted gene 8630	ncRNA
chr5	132000000	132000000	7.65109	intron (NM_001363480, intron 4 of 19)	intron (NM_001363480, intron 4 of 19)	-14789	NR_040704	75369	Mm.389696	NR_040704	ENSMUSG00000105773	4930563F08Rik	-	RIKEN cDNA 4930563F08 gene	ncRNA
chr18	25645921	25646160	7.64968	intron (NM_001362325, intron 2 of 12)	intron (NM_001362325, intron 2 of 12)	33708	NM_001362337	108013	Mm.266435	NM_133195	ENSMUSG00000024268	Celf4	A230070D14Rik|BRUNOL-4|Brul4|Brunol4|C130060B05Rik	CUGBP, Elav-like family member 4	protein-coding
chr11	12220001	12220240	7.64837	Intergenic	MER5A|DNA|hAT-Charlie	-182700	NM_001370603	14783	Mm.273117	NM_010345	ENSMUSG00000020176	Grb10	5730571D09Rik|AI325020|Meg1|mKIAA0207	growth factor receptor bound protein 10	protein-coding
chr7	118000000	118000000	7.64739	Intergenic	Intergenic	19907	NM_170669	267019	Mm.288212	NM_170669	ENSMUSG00000008683	Rps15a	A630031B11Rik	ribosomal protein S15A	protein-coding
chr11	4803041	4803440	7.64496	intron (NM_001252251, intron 7 of 16)	intron (NM_001252251, intron 7 of 16)	29895	NM_001252253	18016	Mm.297109	NM_010898	ENSMUSG00000009073	Nf2	merlin	neurofibromin 2	protein-coding
chr10	64396721	64397120	7.64405	intron (NM_177612, intron 9 of 17)	L1MA6|LINE|L1	-306665	NM_178678	216028	Mm.431318	NM_178678	ENSMUSG00000042846	Lrrtm3	9630044H04Rik	leucine rich repeat transmembrane neuronal 3	protein-coding
chr5	116000000	116000000	7.64383	intron (NM_030704, intron 1 of 2)	intron (NM_030704, intron 1 of 2)	1984	NM_030704	80888	Mm.21549	NM_030704	ENSMUSG00000041548	Hspb8	AU018630|AW413033|Cryac|D5Ucla4|E2IG1|H11|H11K|HSP20-like|HSP22	heat shock protein 8	protein-coding
chr13	21811841	21812560	7.64197	TTS (NM_001195421)	TTS (NM_001195421)	454	NM_001195421	100000000	Mm.442307	NM_001195421	ENSMUSG00000069306	Hist1h4m	Gm11275	histone cluster 1, H4m	protein-coding
chr8	40650961	40651120	7.63853	Intergenic	Intergenic	-16248	NM_001040699	54384	Mm.294871	NM_019433	ENSMUSG00000039431	Mtmr7	-	myotubularin related protein 7	protein-coding
chr16	96502641	96502960	7.63663	intron (NM_008791, intron 2 of 2)	intron (NM_008791, intron 2 of 2)	35194	NM_008791	18546	Mm.5023	NM_008791	ENSMUSG00000090223	Pcp4	P16Rimb19|Pcp-4|Pep19	Purkinje cell protein 4	protein-coding
chr17	66757041	66757200	7.634	intron (NM_008984, intron 18 of 30)	intron (NM_008984, intron 18 of 30)	42664	NR_151453	103000000	Mm.443262	NR_151453		1700016K05Rik	-	RIKEN cDNA 1700016K05 gene	ncRNA
chr8	41593761	41594080	7.63313	Intergenic	Intergenic	-176802	NM_013522	14300	Mm.217312	NM_013522	ENSMUSG00000031590	Frg1	-	FSHD region gene 1	protein-coding
chr4	148000000	148000000	7.63061	Intergenic	Intergenic	21812	NM_176848	230904	Mm.262287	NM_176848	ENSMUSG00000041556	Fbxo2	FBG1|FBX2|Fbs1|Fbs2|NFB42|Prpl4	F-box protein 2	protein-coding
chr11	107000000	107000000	7.63009	intron (NR_153311, intron 5 of 9)	intron (NR_153311, intron 5 of 9)	-102939	NR_156439	68979	Mm.294617	NM_133702	ENSMUSG00000018433	Nol11	1500002M01Rik|AU015220|AU019874	nucleolar protein 11	protein-coding
chr1	169000000	169000000	7.62959	Intergenic	Intergenic	61877	NR_105766	102000000		NR_105766	ENSMUSG00000098407	Mir6348	Gm27412|mmu-mir-6348	microRNA 6348	ncRNA
chrX	38330881	38331120	7.62613	intron (NM_001290389, intron 6 of 7)	MER124|DNA?|DNA?	14878	NM_133690	67821	Mm.60134	NM_133690	ENSMUSG00000016327	Atp1b4	1110020B02Rik	ATPase, (Na+)/K+ transporting, beta 4 polypeptide	protein-coding
chr3	8742881	8743040	7.62592	Intergenic	B3|SINE|B2	-75922	NM_010423	15213	Mm.29581	NM_010423	ENSMUSG00000040289	Hey1	AI316788|AI414254|CHF2|HRT1|Herp2|Hesr1|bHLHb31|hesr-1	hairy/enhancer-of-split related with YRPW motif 1	protein-coding
chr16	35484001	35484240	7.62464	intron (NM_028295, intron 1 of 16)	intron (NM_028295, intron 1 of 16)	6753	NM_028295	72599	Mm.71015	NM_028295	ENSMUSG00000022844	Pdia5	2700053F16Rik|AU015525|Pdir	protein disulfide isomerase associated 5	protein-coding
chr19	58220161	58220400	7.62335	Intergenic	Intergenic	-75924	NR_040449	791347	Mm.452208	NR_040449		Gm10007	-	predicted gene 10007	ncRNA
chr16	41786721	41786960	7.62319	intron (NM_001361281, intron 3 of 8)	intron (NM_001361281, intron 3 of 8)	254014	NM_001347236	268890	Mm.310524	NM_175548	ENSMUSG00000061080	Lsamp	5430428I19|AW046674|B130007O04Rik|D930023J12Rik|Gm29907|Lam|Lamp	limbic system-associated membrane protein	protein-coding
chr14	22441921	22442240	7.61951	intron (NM_028275, intron 2 of 6)	intron (NM_028275, intron 2 of 6)	100718	NR_046307	74896	Mm.444661	NR_046307	ENSMUSG00000114412	4930405A10Rik	4930456G20Rik	RIKEN cDNA 4930405A10 gene	ncRNA
chr18	20151681	20151920	7.61802	Intergenic	Intergenic	-37027	NM_001291804	13505	Mm.33740	NM_013504	ENSMUSG00000044322	Dsc1	1110020A10Rik|AI507491	desmocollin 1	protein-coding
chr5	4812241	4812400	7.61694	intron (NM_011074, intron 14 of 14)	intron (NM_011074, intron 14 of 14)	-54104	NM_021457	14362	Mm.246003	NM_021457	ENSMUSG00000044674	Fzd1	AW227548|FZ-1|Fz1	frizzled class receptor 1	protein-coding
chr9	46600001	46600240	7.61684	Intergenic	Intergenic	-280134	NM_183104	74361	Mm.159169	NM_183104	ENSMUSG00000056617	4931429L15Rik	-	RIKEN cDNA 4931429L15 gene	protein-coding
chr14	67127121	67127440	7.61167	Intergenic	ID4_|SINE|ID	-54809	NM_001205188	71978	Mm.273997	NM_028032	ENSMUSG00000022052	Ppp2r2a	2410004D02Rik|mKIAA1541	protein phosphatase 2, regulatory subunit B, alpha	protein-coding
chr1	157000000	157000000	7.61013	intron (NM_177644, intron 1 of 17)	L1MC1|LINE|L1	-77192	NR_027984	69953	Mm.286863	NM_027274	ENSMUSG00000049881	2810025M15Rik	AI429618	RIKEN cDNA 2810025M15 gene	ncRNA
chr15	86416161	86416400	7.60936	intron (NM_001358062, intron 8 of 9)	intron (NM_001358062, intron 8 of 9)	138605	NM_001358062	223754	Mm.28904	NM_145476	ENSMUSG00000051864	Tbc1d22a	BC023106|D15Ertd781e	TBC1 domain family, member 22a	protein-coding
chr13	23562001	23562400	7.60737	exon (NM_178205, exon 1 of 1)	exon (NM_178205, exon 1 of 1)	165	NM_178205	319151	Mm.261658	NM_178205	ENSMUSG00000069273	Hist1h3e	H3-f|H3.1	histone cluster 1, H3e	protein-coding
chr8	87745121	87745440	7.60111	intron (NM_001310520, intron 3 of 5)	intron (NM_001310520, intron 3 of 5)	59159	NM_001310520	94187	Mm.23452	NM_033327	ENSMUSG00000045333	Zfp423	Ebfaz|Roaz|Zfp104|Znf423|ataxia1|mKIAA0760|nur12	zinc finger protein 423	protein-coding
chr2	30474161	30474320	7.59884	promoter-TSS (NM_030244)	promoter-TSS (NM_030244)	-41	NM_030244	72500	Mm.295464	NM_030244	ENSMUSG00000089762	Ier5l	2610524G09Rik	immediate early response 5-like	protein-coding
chr1	75667921	75668240	7.59534	Intergenic	Intergenic	121618	NM_001357150	20536	Mm.5053	NM_009208	ENSMUSG00000006576	Slc4a3	A930038D23Rik|Ae3	solute carrier family 4 (anion exchanger), member 3	protein-coding
chr9	61872081	61872800	7.58898	Intergenic	Intergenic	42070	NM_018853	56040	Mm.3158	NM_018853	ENSMUSG00000007892	Rplp1	2410042H16Rik|Arpp1|C430017H15Rik	ribosomal protein, large, P1	protein-coding
chr6	16942481	16942880	7.58771	Intergenic	Intergenic	-44239	NM_031198	21426	Mm.36217	NM_031198	ENSMUSG00000029553	Tfec	BB107417|Tcfec|bHLHe34	transcription factor EC	protein-coding
chr12	46635441	46635760	7.58719	Intergenic	Intergenic	183167	NM_001364635	664883	Mm.247195	NM_021361	ENSMUSG00000021047	Nova1	9430099M15Rik|G630039L02|Nova-1	neuro-oncological ventral antigen 1	protein-coding
chr14	118000000	118000000	7.58423	promoter-TSS (NM_010024)	promoter-TSS (NM_010024)	46	NM_010024	13190	Mm.19987	NM_010024	ENSMUSG00000022129	Dct	DT|TRP-2|TRP2|Tyrp-2|Tyrp2|slaty|slt	dopachrome tautomerase	protein-coding
chr17	84096561	84096800	7.57966	Intergenic	CpG	18020	NR_045458	74473	Mm.399575	NR_045458	ENSMUSG00000117571	4933433H22Rik	-	RIKEN cDNA 4933433H22 gene	ncRNA
chr1	70266001	70266400	7.57221	intron (NM_025728, intron 3 of 7)	intron (NM_025728, intron 3 of 7)	314585	NM_025728	66722	Mm.440554	NM_025728	ENSMUSG00000053153	Spag16	4921511D23Rik|4930524F24Rik|4930585K05Rik|AV261009|Pf20|Wdr29	sperm associated antigen 16	protein-coding
chr2	172000000	172000000	7.57196	Intergenic	Intergenic	-98772	NM_008561	17201	Mm.57183	NM_008561	ENSMUSG00000038537	Mc3r	MC3-R	melanocortin 3 receptor	protein-coding
chr11	102000000	102000000	7.57152	promoter-TSS (NM_025654)	promoter-TSS (NM_025654)	-469	NM_025654	66599	Mm.41449	NM_025654	ENSMUSG00000010362	Rdm1	2410008M22Rik|AW212028|Rad52b	RAD52 motif 1	protein-coding
chr2	117000000	117000000	7.57025	Intergenic	Intergenic	-86443	NM_011246	19419	Mm.42150	NM_011246	ENSMUSG00000027347	Rasgrp1	Rasgrp|calDAG-GEFII	RAS guanyl releasing protein 1	protein-coding
chr13	25393041	25393360	7.57002	Intergenic	Intergenic	-123204	NM_009513	22360	Mm.4766	NM_009513	ENSMUSG00000048978	Nrsn1	Neurensin-1|Neuro-p24|Vmp	neurensin 1	protein-coding
chr18	58902561	58903120	7.56984	intron (NM_175506, intron 5 of 22)	intron (NM_175506, intron 5 of 22)	66477	NM_175506	240322	Mm.71963	NM_175506	ENSMUSG00000053441	Adamts19	4831407I23Rik|AU015154|D230034E10Rik	a disintegrin-like and metallopeptidase (reprolysin type) with thrombospondin type 1 motif, 19	protein-coding
chr5	4311761	4312080	7.56644	Intergenic	Intergenic	119553	NM_001042670	208595	Mm.129815	NM_001042670	ENSMUSG00000053178	Mterf1b	Gm9897	mitochondrial transcription termination factor 1b	protein-coding
chr12	70068961	70069120	7.56577	intron (NM_008697, intron 5 of 29)	intron (NM_008697, intron 5 of 29)	33814	NM_001081453	18080	Mm.244047	NM_008697	ENSMUSG00000021068	Nin	3110068G20Rik|AI385615|AU024711|mKIAA1565	ninein	protein-coding
chr11	57773921	57774240	7.5644	intron (NM_134189, intron 7 of 11)	intron (NM_134189, intron 7 of 11)	27387	NR_131042	76516	Mm.28485	NR_131042	ENSMUSG00000087165	2010001A14Rik	-	RIKEN cDNA 2010001A14 gene	ncRNA
chr7	34764801	34765200	7.56368	intron (NM_175140, intron 1 of 3)	intron (NM_175140, intron 1 of 3)	47711	NM_175140	68947	Mm.29380	NM_175140	ENSMUSG00000060402	Chst8	1500011J21Rik|AI426009	carbohydrate sulfotransferase 8	protein-coding
chr8	12127441	12127600	7.56052	Intergenic	Intergenic	-258251	NR_027975	434280	Mm.447484	NM_001013812	ENSMUSG00000047935	Sox1ot	EG434280|Gm5607	Sox1 overlapping transcript	ncRNA
chr3	12253281	12253520	7.559	Intergenic	MERVL-int|LTR|ERVL	-409041	NR_040751	100000000	Mm.388494	NR_040751	ENSMUSG00000104015	Gm10745	-	predicted gene 10745	ncRNA
chr16	31592241	31592800	7.54997	Intergenic	Intergenic	-25613	NM_001357870	224098	Mm.125439	NM_001357870		Gm536	Gm1777	predicted gene 536	protein-coding
chr7	49160161	49160400	7.54681	intron (NR_154465, intron 1 of 3)	intron (NR_154465, intron 1 of 3)	1878	NR_154465	108000000	Mm.400599	NR_154465		9130015G15Rik	-	RIKEN cDNA 9130015G15 gene	ncRNA
chr16	72699201	72699760	7.54461	intron (NM_019413, intron 1 of 28)	intron (NM_019413, intron 1 of 28)	36331	NM_019413	19876	Mm.310772	NM_019413	ENSMUSG00000022883	Robo1	AW494633|AW742721|DUTT1|Gm310	roundabout guidance receptor 1	protein-coding
chr13	45239281	45239440	7.54017	Intergenic	Intergenic	-150382	NM_153789	218203	Mm.212855	NM_153789	ENSMUSG00000038175	Mylip	9430057C20Rik|Mir	myosin regulatory light chain interacting protein	protein-coding
chr6	98948081	98948240	7.53796	intron (NM_001197321, intron 11 of 17)	intron (NM_001197321, intron 11 of 17)	80138	NM_001197322	108655	Mm.234965	NM_053202	ENSMUSG00000030067	Foxp1	3110052D19Rik|4932443N09Rik|AI461938|AW494214	forkhead box P1	protein-coding
chr13	66416001	66416160	7.53783	Intergenic	Intergenic	25038	NM_001290196	76803	Mm.183391	NM_183119	ENSMUSG00000074832	2410141K09Rik	4930482J15Rik|Ayu21-35|Gt(pU21)35Imeg	RIKEN cDNA 2410141K09 gene	protein-coding
chr1	59394561	59394880	7.53766	Intergenic	Intergenic	-87427	NM_008057	14369	Mm.297906	NM_008057	ENSMUSG00000041075	Fzd7	Fz7	frizzled class receptor 7	protein-coding
chr6	138000000	138000000	7.53696	intron (NR_126072, intron 2 of 3)	intron (NR_126072, intron 2 of 3)	3855	NR_126072	319702	Mm.403785	NR_126072	ENSMUSG00000089957	A830011K09Rik	-	RIKEN cDNA A830011K09 gene	ncRNA
chr6	108000000	108000000	7.53552	Intergenic	Intergenic	181594	NM_008516	16979	Mm.428543	NM_008516	ENSMUSG00000034648	Lrrn1	2810047E21Rik|NLRR-1	leucine rich repeat protein 1, neuronal	protein-coding
chr6	51469601	51469840	7.53424	promoter-TSS (NM_007624)	promoter-TSS (NM_007624)	174	NR_104468	53379	Mm.155896	NM_016806	ENSMUSG00000004980	Hnrnpa2b1	9130414A06Rik|Hnrpa2|Hnrpa2b1|hnrnp-A	heterogeneous nuclear ribonucleoprotein A2/B1	protein-coding
chr1	62355681	62355920	7.53235	intron (NM_001081050, intron 18 of 22)	MER133A|DNA?|DNA?	-219691	NR_151537	105000000		NR_151537		Pard3bos2	Gm12747	par-3 family cell polarity regulator beta, opposite strand 2	ncRNA
chr9	61102401	61102800	7.5313	TTS (NR_105026)	TTS (NR_105026)	2786	NR_105026	66785	Mm.158134	NR_105026	ENSMUSG00000111807	4933433G08Rik	-	RIKEN cDNA 4933433G08 gene	ncRNA
chr7	36707361	36707600	7.52743	intron (NM_172298, intron 1 of 1)	intron (NM_172298, intron 1 of 1)	9362	NM_172298	243931	Mm.44141	NM_172298	ENSMUSG00000021217	Tshz3	A630038G13Rik|Tsh3|Zfp537|mKIAA1474|teashirt3	teashirt zinc finger family member 3	protein-coding
chr4	33495681	33496080	7.5274	intron (NM_001305273, intron 14 of 15)	B1F|SINE|Alu	57799	NR_106198	102000000		NR_106198	ENSMUSG00000098310	Mir8118	Gm27954|mmu-mir-8118	microRNA 8118	ncRNA
chr8	64750881	64751040	7.5242	intron (NM_178633, intron 11 of 14)	B3A|SINE|B2	-17382	NM_025436	66234	Mm.30119	NM_025436	ENSMUSG00000031604	Msmo1	1500001G16Rik|C78600|DESP4|ERG25|Sc4mol	methylsterol monoxygenase 1	protein-coding
chr16	44615921	44616160	7.52281	Intergenic	Intergenic	-57170	NM_172506	117606	Mm.41561	NM_172506	ENSMUSG00000022687	Boc	4732455C11|mFLJ00376	biregional cell adhesion molecule-related/down-regulated by oncogenes (Cdon) binding protein	protein-coding
chr5	32413361	32413600	7.51889	Intergenic	Intergenic	-45490	NM_172707	19046	Mm.241931	NM_172707	ENSMUSG00000014956	Ppp1cb	1200010B19	protein phosphatase 1 catalytic subunit beta	protein-coding
chr17	3690401	3690880	7.51743	intron (NM_198958, intron 4 of 12)	intron (NM_198958, intron 4 of 12)	5621	NM_198958	224480	Mm.328756	NM_198958	ENSMUSG00000023802	Nox3	GP91-3|het|nmf250	NADPH oxidase 3	protein-coding
chr8	123000000	123000000	7.51558	intron (NM_009824, intron 1 of 11)	intron (NM_009824, intron 1 of 11)	12375	NM_001109873	12398	Mm.194339	NM_009824	ENSMUSG00000006362	Cbfa2t3	A630044F12Rik|AI465270|AW229127|Cbfa2t3h|ETO-2|Eto2|MTGR2	CBFA2/RUNX1 translocation partner 3	protein-coding
chr5	112000000	112000000	7.51171	Intergenic	Intergenic	-42721	NR_015546	330164	Mm.193276	NM_177875	ENSMUSG00000052848	C130026L21Rik	-	RIKEN cDNA C130026L21 gene	ncRNA
chr4	45720481	45720720	7.50719	intron (NM_001033412, intron 2 of 2)	intron (NM_001033412, intron 2 of 2)	37011	NM_001033412	329839	Mm.331582	NM_001033412		Gm829	-	predicted gene 829	protein-coding
chr11	60537521	60537680	7.50602	promoter-TSS (NM_172943)	promoter-TSS (NM_172943)	-83	NM_172943	268420	Mm.262056	NM_172943	ENSMUSG00000042650	Alkbh5	AW050020|AW215868|Abh5|E130207K11|Ofoxd	alkB homolog 5, RNA demethylase	protein-coding
chr4	98578081	98578480	7.50019	intron (NM_001005787, intron 2 of 15)	intron (NM_001005787, intron 2 of 15)	31646	NM_007704	12695	Mm.90218	NM_007704	ENSMUSG00000061859	Patj	Cipp|Inadl	PATJ, crumbs cell polarity complex component	protein-coding
chr8	57511921	57512160	7.49988	intron (NM_001363443, intron 1 of 4)	CpG	197	NM_001363444	97165	Mm.276881	NM_008252	ENSMUSG00000054717	Hmgb2	C80539|HMG-2|Hmg2	high mobility group box 2	protein-coding
chr6	144000000	144000000	7.4998	Intergenic	Intergenic	-191588	NR_040519	66760	Mm.233631	NR_040519	ENSMUSG00000085785	Sox5os3	4933425H06Rik	SRY (sex determining region Y)-box 5, opposite strand 3	ncRNA
chr7	122000000	122000000	7.49881	promoter-TSS (NR_131051)	promoter-TSS (NR_131051)	276	NR_102286	75793	Mm.23397	NR_102286		4933432K03Rik	1700001C18Rik|4930433G11Rik|AI428127	RIKEN cDNA 4933432K03 gene	ncRNA
chr5	4623761	4624000	7.49613	Intergenic	Intergenic	134336	NM_021457	14362	Mm.246003	NM_021457	ENSMUSG00000044674	Fzd1	AW227548|FZ-1|Fz1	frizzled class receptor 1	protein-coding
chr5	75347361	75347680	7.49446	Intergenic	Intergenic	170689	NR_105992	102000000		NR_105992	ENSMUSG00000099060	Mir7025	Gm27860|mmu-mir-7025	microRNA 7025	ncRNA
chr5	65071681	65072160	7.4921	intron (NM_001370814, intron 5 of 5)	intron (NM_001370814, intron 5 of 5)	19689	NM_001370814	243025	Mm.297688	NM_001370814	ENSMUSG00000037913	Tmem156	Col28a1|Gm446	transmembrane protein 156	protein-coding
chr7	69572961	69573520	7.49166	Intergenic	Intergenic	77146	NR_045940	73796	Mm.410832	NR_045940	ENSMUSG00000108885	4930402F11Rik	-	RIKEN cDNA 4930402F11 gene	ncRNA
chr6	54054401	54054560	7.4906	intron (NM_001163640, intron 1 of 12)	(TTCC)n|Simple_repeat|Simple_repeat	14548	NM_001163640	69993	Mm.321147	NM_023543	ENSMUSG00000004633	Chn2	1700026N20Rik|4930557O16Rik|ARHGAP3|Bch	chimerin 2	protein-coding
chr13	44232161	44232480	7.48913	Intergenic	Intergenic	-15833	NR_045088	101000000	Mm.184925	NR_045088	ENSMUSG00000113186	A330076C08Rik	-	RIKEN cDNA A330076C08 gene	ncRNA
chr3	124000000	124000000	7.48618	promoter-TSS (NR_028573)	promoter-TSS (NR_028573)	-134	NR_028573	100000000	Mm.260791	NR_028573	ENSMUSG00000092730	Snora24	ACA24	small nucleolar RNA, H/ACA box 24	snoRNA
chr3	105000000	105000000	7.48235	Intergenic	ID_B1|SINE|B4	34156	NM_029228	75269	Mm.307994	NM_029228	ENSMUSG00000051788	4930564D02Rik	-	RIKEN cDNA 4930564D02 gene	protein-coding
chr1	78167921	78168320	7.48112	intron (NM_001159520, intron 4 of 8)	intron (NM_001159520, intron 4 of 8)	29016	NM_008781	18505	Mm.1371	NM_008781	ENSMUSG00000004872	Pax3	Pax-3|Sp|Splchl2|splotch	paired box 3	protein-coding
chr7	13038161	13038320	7.4794	promoter-TSS (NM_145578)	promoter-TSS (NM_145578)	35	NM_001168469	22192	Mm.196580	NM_145578	ENSMUSG00000005575	Ube2m	2510040H03Rik|UBC12|Ubc-rs2	ubiquitin-conjugating enzyme E2M	protein-coding
chr5	140000000	140000000	7.47734	Intergenic	Intergenic	76813	NM_174850	231830	Mm.240510	NM_174850	ENSMUSG00000036718	Micall2	A930021H16Rik|JRAB|MICAL-L2|mFLJ00139	MICAL-like 2	protein-coding
chr13	60177281	60177520	7.47498	5' UTR (NM_008086, exon 1 of 1)	5' UTR (NM_008086, exon 1 of 1)	135	NM_008086	14451	Mm.22701	NM_008086	ENSMUSG00000052957	Gas1	AW554192|Gas-1	growth arrest specific 1	protein-coding
chr9	52368961	52369280	7.47384	Intergenic	Intergenic	-200714	NM_001162921	244871	Mm.295686	NM_001162921	ENSMUSG00000035164	Zc3h12c	A230108E06|C230027N18Rik|mKIAA1726	zinc finger CCCH type containing 12C	protein-coding
chr5	71234161	71234400	7.47359	Intergenic	Intergenic	-138431	NM_008066	14395	Mm.5304	NM_008066	ENSMUSG00000000560	Gabra2	C630048P16Rik|Gabra-2	gamma-aminobutyric acid (GABA) A receptor, subunit alpha 2	protein-coding
chr5	140000000	140000000	7.4706	Intergenic	Intergenic	41373	NM_174850	231830	Mm.240510	NM_174850	ENSMUSG00000036718	Micall2	A930021H16Rik|JRAB|MICAL-L2|mFLJ00139	MICAL-like 2	protein-coding
chr1	103000000	103000000	7.46823	Intergenic	LSU-rRNA_Hsa|rRNA|rRNA	1472552	NR_037989	101000000	Mm.87065	NR_037989	ENSMUSG00000100684	Gm20268	-	predicted gene, 20268	ncRNA
chr2	34258401	34258560	7.46485	intron (NM_001290576, intron 2 of 7)	intron (NM_001290576, intron 2 of 7)	113565	NM_001290576	18516	Mm.239941	NM_016768	ENSMUSG00000038718	Pbx3	-	pre B cell leukemia homeobox 3	protein-coding
chr1	161000000	161000000	7.46325	intron (NM_013862, intron 13 of 20)	intron (NM_013862, intron 13 of 20)	44504	NM_001146330	620246		NM_001146330		Gpr52	EG620246	G protein-coupled receptor 52	protein-coding
chr10	13415681	13416320	7.46283	intron (NM_001195065, intron 1 of 12)	intron (NM_001195065, intron 1 of 12)	-27030	NM_001195066	215789	Mm.283359	NM_001033257	ENSMUSG00000062866	Phactr2	AV158170|BC012871	phosphatase and actin regulator 2	protein-coding
chr6	123000000	123000000	7.46272	Intergenic	IAPEz-int|LTR|ERVK	-13423	NM_001004159	381809	Mm.333372	NM_001004159	ENSMUSG00000067767	Clec4b2	Aplra1|F830043G12Rik|mDCAR1	C-type lectin domain family 4, member b2	protein-coding
chr1	89308641	89308880	7.46162	Intergenic	Intergenic	97373	NR_040482	77331	Mm.374962	NR_040482	ENSMUSG00000099938	C030007H22Rik	-	RIKEN cDNA C030007H22 gene	ncRNA
chr9	40801121	40801600	7.46125	promoter-TSS (NM_031165)	promoter-TSS (NM_031165)	84	NM_001364480	15481	Mm.290774	NM_031165	ENSMUSG00000015656	Hspa8	2410008N15Rik|Hsc70|Hsc71|Hsc73|Hsp73|Hspa10	heat shock protein 8	protein-coding
chr12	58804161	58804320	7.46012	Intergenic	Intergenic	207777	NM_009147	20334	Mm.491137	NM_009147	ENSMUSG00000020986	Sec23a	Msec23|Sec23r	SEC23 homolog A, COPII coat complex component	protein-coding
chr8	92070801	92071040	7.45618	Intergenic	Intergenic	-269266	NM_008393	16373	Mm.238044	NM_008393	ENSMUSG00000031734	Irx3	AI894186	Iroquois related homeobox 3	protein-coding
chr9	111000000	111000000	7.45416	intron (NM_001081340, intron 12 of 20)	PB1D10|SINE|Alu	38593	NM_026012	67169	Mm.46680	NM_026012	ENSMUSG00000032491	Nradd	2610311B09Rik|BB104149|NRDD|NRH2|PLAIDD	neurotrophin receptor associated death domain	protein-coding
chr16	74785361	74786000	7.45389	intron (NM_001358491, intron 1 of 27)	intron (NM_001358491, intron 1 of 27)	307090	NM_001358492	268902	Mm.171736	NM_175549	ENSMUSG00000052516	Robo2	2600013A04Rik|9430089E08Rik|BB097918|D230004I22Rik|mKIAA1568	roundabout guidance receptor 2	protein-coding
chr6	138000000	138000000	7.44862	intron (NR_126073, intron 3 of 3)	intron (NR_126073, intron 3 of 3)	4455	NR_126072	319702	Mm.403785	NR_126072	ENSMUSG00000089957	A830011K09Rik	-	RIKEN cDNA A830011K09 gene	ncRNA
chrX	75193361	75193520	7.44582	intron (NM_001161374, intron 24 of 24)	(TTCCC)n|Simple_repeat|Simple_repeat	-29689	NM_001033786	434800	Mm.460747	NM_001033786	ENSMUSG00000073094	Smim9	4930428E23Rik	small integral membrane protein 9	protein-coding
chr9	67384081	67384400	7.4434	intron (NM_001081242, intron 8 of 57)	intron (NM_001081242, intron 8 of 57)	-147514	NR_029576	387185		NR_029576	ENSMUSG00000076379	Mir190a	Mir190|Mirn190|mir-190|mir-190a|mmu-mir-190|mmu-mir-190a	microRNA 190a	ncRNA
chr12	86383921	86384080	7.44235	intron (NM_001159500, intron 1 of 6)	intron (NM_001159500, intron 1 of 6)	22883	NM_001159500	26380	Mm.235550	NM_011934	ENSMUSG00000021255	Esrrb	Err2|Errb|Estrrb|Nr3b2	estrogen related receptor, beta	protein-coding
chr18	34759281	34759840	7.43033	promoter-TSS (NR_162793)	promoter-TSS (NR_162793)	41	NR_162793	114000000		NR_162793		Mir12191	mmu-mir-12191	microRNA mir-12191	ncRNA
chr1	167000000	167000000	7.42577	Intergenic	Intergenic	90167	NM_030724	80914	Mm.280895	NM_030724	ENSMUSG00000026558	Uck2	AA407809|AI481316|AU018180|AU020720|TSA903|UK|UMK|Umpk	uridine-cytidine kinase 2	protein-coding
chr13	79673361	79673600	7.42225	Intergenic	Intergenic	-1209904	NR_153410	105171	Mm.423137	NM_001042591	ENSMUSG00000074794	Arrdc3	AI450344|mKIAA1376	arrestin domain containing 3	protein-coding
chr11	71447841	71448320	7.42214	Intergenic	Intergenic	-68456	NR_152165	619299	Mm.387056	NR_152165		9230020A06Rik	-	RIKEN cDNA 9230020A06 gene	ncRNA
chr4	124000000	124000000	7.41612	Intergenic	Intergenic	231319	NR_040774	78460	Mm.452060	NR_040774		1700057H15Rik	-	RIKEN cDNA 1700057H15 gene	ncRNA
chr11	83867681	83867840	7.41513	intron (NM_009330, intron 4 of 8)	intron (NM_009330, intron 4 of 8)	14800	NM_001291269	21410	Mm.7226	NM_009330	ENSMUSG00000020679	Hnf1b	HNF-1-beta|HNF-1B|HNF-1Beta|Hnf1beta|LFB3|Tcf-2|Tcf2|vHNF1	HNF1 homeobox B	protein-coding
chr4	148000000	148000000	7.41287	Intergenic	MurERV4-int|LTR|ERVK	44403	NM_001014397	433804	Mm.332047	NM_001014397	ENSMUSG00000065999	Zfp985	Gm13154	zinc finger protein 985	protein-coding
chr10	9545841	9546160	7.40929	Intergenic	Intergenic	129208	NM_177271	320825	Mm.101115	NM_177271	ENSMUSG00000060487	Samd5	E130306M17Rik	sterile alpha motif domain containing 5	protein-coding
chr18	35875041	35875200	7.40837	Intergenic	Intergenic	20433	NM_001357459	67393	Mm.94560	NM_133687	ENSMUSG00000046668	Cxxc5	4930415K17Rik	CXXC finger 5	protein-coding
chr13	101000000	101000000	7.407	Intergenic	Intergenic	-28927	NR_046158	328324	Mm.402274	NR_046158	ENSMUSG00000114590	5930438M14Rik	5930438M14	RIKEN cDNA 5930438M14 gene	ncRNA
chr8	35275921	35276400	7.40682	Intergenic	Intergenic	-99599	NM_177741	244416	Mm.247126	NM_177741	ENSMUSG00000046794	Ppp1r3b	6430576E21|AW821953|GL|PTG	protein phosphatase 1, regulatory subunit 3B	protein-coding
chr19	59653681	59653840	7.40614	Intergenic	Intergenic	160624	NR_045308	72647	Mm.410849	NR_045308	ENSMUSG00000100119	2700089I24Rik	-	RIKEN cDNA 2700089I24 gene	ncRNA
chr2	49600481	49600800	7.40071	Intergenic	L1ME3G|LINE|L1	-18646	NM_008449	16574	Mm.256342	NM_008449	ENSMUSG00000026764	Kif5c	KINN|Khc|NKHC|NKHC2	kinesin family member 5C	protein-coding
chr7	75241121	75241520	7.39849	intron (NM_001360573, intron 1 of 13)	RSINE1|SINE|B4	-21301	NM_001360575	64176	Mm.273082	NM_153579	ENSMUSG00000053025	Sv2b	A830038F04Rik|AI850768|mKIAA0735	synaptic vesicle glycoprotein 2 b	protein-coding
chr7	145000000	145000000	7.39795	5' UTR (NM_001369202, exon 3 of 3)	5' UTR (NM_001369202, exon 3 of 3)	1599	NM_001369202	100000000	Mm.102235	NM_001369202	ENSMUSG00000109305	Smim38	1810010D01Rik|Gm2572	small integral membrane protein 38	protein-coding
chr2	70445681	70445840	7.39741	Intergenic	RMER10A|LTR|ERVL	-29163	NM_022435	64406	Mm.423397	NM_022435	ENSMUSG00000075304	Sp5	-	trans-acting transcription factor 5	protein-coding
chr9	115000000	115000000	7.39721	3' UTR (NM_026036, exon 4 of 4)	3' UTR (NM_026036, exon 4 of 4)	17437	NM_026036	67213	Mm.28858	NM_026036	ENSMUSG00000032434	Cmtm6	2810051A14Rik|AA536733|Cklfsf6	CKLF-like MARVEL transmembrane domain containing 6	protein-coding
chr5	113000000	113000000	7.39646	Intergenic	Intergenic	-18124	NR_045397	67325	Mm.490791	NR_045396	ENSMUSG00000097962	1700034G24Rik	-	RIKEN cDNA 1700034G24 gene	ncRNA
chr6	125000000	125000000	7.39077	intron (NM_001289726, intron 1 of 6)	CpG-12474	253	NM_008084	14433	Mm.304088	NM_008084	ENSMUSG00000057666	Gapdh	Gapd	glyceraldehyde-3-phosphate dehydrogenase	protein-coding
chr3	131000000	131000000	7.38811	Intergenic	Intergenic	-28042	NM_001005859	68436	Mm.140568	NM_026724	ENSMUSG00000062006	Rpl34	1100001I22Rik	ribosomal protein L34	protein-coding
chr11	77956481	77956800	7.38599	intron (NM_021286, intron 3 of 16)	intron (NM_021286, intron 3 of 16)	25801	NM_001291225	20370	Mm.229330	NM_021286	ENSMUSG00000000632	Sez6	BSRP-C|D11Bhm177e|sez-6	seizure related gene 6	protein-coding
chr5	61355601	61355920	7.38587	Intergenic	Intergenic	-453083	NM_019468	14380	Mm.347430	NM_019468	ENSMUSG00000089992	G6pd2	G6pdx-ps1|Gpd-2|Gpd2	glucose-6-phosphate dehydrogenase 2	protein-coding
chr1	51914961	51915120	7.38575	intron (NM_001161817, intron 1 of 30)	intron (NM_001161817, intron 1 of 30)	938	NM_010863	17912	Mm.3390	NM_010863	ENSMUSG00000018417	Myo1b	AA406997|MIH-L|MMIa	myosin IB	protein-coding
chr6	147000000	147000000	7.38567	intron (NM_001170433, intron 4 of 27)	intron (NM_001170433, intron 4 of 27)	-26939	NM_001164236	73344	Mm.391543	NM_028509	ENSMUSG00000040163	1700034J05Rik	-	RIKEN cDNA 1700034J05 gene	protein-coding
chr7	121000000	121000000	7.38555	Intergenic	Intergenic	88576	NM_139310	246190	Mm.221073	NM_139310	ENSMUSG00000034990	Otoa	-	otoancorin	protein-coding
chr18	72725041	72725360	7.3855	Intergenic	Intergenic	-374131	NM_007831	13176	Mm.167882	NM_007831	ENSMUSG00000060534	Dcc	C030036D22Rik|Igdcc1	deleted in colorectal carcinoma	protein-coding
chr14	98172401	98172560	7.38267	Intergenic	Intergenic	-2715	NM_007826	13134	Mm.320593	NM_007826	ENSMUSG00000055639	Dach1	Dac|Dach	dachshund family transcription factor 1	protein-coding
chr2	35684801	35685040	7.38231	intron (NM_001114124, intron 3 of 15)	intron (NM_001114124, intron 3 of 15)	-7074	NM_001001602	69601	Mm.29629	NM_001001602	ENSMUSG00000026883	Dab2ip	2310011D08Rik|AI480459|Aip1|mKIAA1743	disabled 2 interacting protein	protein-coding
chr9	107000000	107000000	7.38173	intron (NM_001174050, intron 1 of 37)	intron (NM_001174050, intron 1 of 37)	19680	NM_001174048	56808	Mm.273084	NM_020263	ENSMUSG00000010066	Cacna2d2	Cacna2d|a2d2|du|mKIAA0558|td|torpid	calcium channel, voltage-dependent, alpha 2/delta subunit 2	protein-coding
chr1	172000000	172000000	7.38025	Intergenic	RMER17D2|LTR|ERVK	-5593	NM_018729	18106	Mm.2299	NM_018729	ENSMUSG00000004709	Cd244a	2B4|C9.1|Cd244|F730046O15Rik|Ly90|NAIL|NKR2B4|Nmrk|SLAMF4	CD244 molecule A	protein-coding
chr8	120000000	120000000	7.37803	Intergenic	Intergenic	-49466	NM_198671	382034	Mm.334856	NM_198671	ENSMUSG00000031822	Gse1	2210013I18Rik|mKIAA0182	genetic suppressor element 1, coiled-coil protein	protein-coding
chr2	98662001	98662160	7.37631	Intergenic	Intergenic	1194423	NM_001289744	241568	Mm.241682	NM_178725	ENSMUSG00000050587	Lrrc4c	6430556C10Rik|NGL-1	leucine rich repeat containing 4C	protein-coding
chr15	97607041	97607200	7.3762	Intergenic	Intergenic	98702	NM_028003	71919	Mm.12255	NM_028003	ENSMUSG00000022466	Rpap3	2310042P20Rik|D15Ertd682e	RNA polymerase II associated protein 3	protein-coding
chr12	17149121	17149280	7.37072	Intergenic	Intergenic	27688	NM_201531	382571	Mm.40173	NM_201531	ENSMUSG00000051726	Kcnf1	Gm1182|Kv5.1	potassium voltage-gated channel, subfamily F, member 1	protein-coding
chr9	81890961	81891120	7.36951	intron (NM_175213, intron 2 of 4)	intron (NM_175213, intron 2 of 4)	27370	NM_175213	75033	Mm.335329	NM_175213	ENSMUSG00000043289	Mei4	4930486G11Rik	meiotic double-stranded break formation protein 4	protein-coding
chr5	46468641	46468960	7.36938	Intergenic	Intergenic	-536391	NR_110478	78106	Mm.243807	NR_110478	ENSMUSG00000106602	4930405L22Rik	-	RIKEN cDNA 4930405L22 gene	ncRNA
chr9	56643521	56643760	7.35959	intron (NM_001361115, intron 5 of 5)	intron (NM_001361115, intron 5 of 5)	-7992	NM_001311076	235402	Mm.246605	NM_181074	ENSMUSG00000049556	Lingo1	4930471K13Rik|AV148400|LERN1|LINGO-1|Lrrn6a|UNQ201	leucine rich repeat and Ig domain containing 1	protein-coding
chr5	112000000	112000000	7.35759	Intergenic	Intergenic	-10672	NR_045834	269683	Mm.136946	NM_207252	ENSMUSG00000085271	E130006D01Rik	Gm16018|Gm681	RIKEN cDNA E130006D01 gene	ncRNA
chr19	60205521	60205840	7.35486	intron (NR_152391, intron 2 of 3)	intron (NR_152391, intron 2 of 3)	21021	NM_001358271	76539	Mm.290183	NM_029648	ENSMUSG00000057858	Fam204a	2310065H12Rik|2610015K05Rik|D19Ertd737e	family with sequence similarity 204, member A	protein-coding
chr6	15151681	15152000	7.35223	intron (NM_053242, intron 3 of 18)	intron (NM_053242, intron 3 of 18)	-33666	NM_212435	114142	Mm.332919	NM_053242	ENSMUSG00000029563	Foxp2	2810043D05Rik|AI449000|CAG-16|D0Kist7	forkhead box P2	protein-coding
chr19	5796321	5796560	7.34924	promoter-TSS (NR_144621)	promoter-TSS (NR_144621)	-459	NR_144621	109000000		NR_144621		Mascrna	-	Malat1-associated small cytoplasmic RNA	scRNA
chr8	12295441	12295680	7.34621	Intergenic	Intergenic	-90211	NR_027975	434280	Mm.447484	NM_001013812	ENSMUSG00000047935	Sox1ot	EG434280|Gm5607	Sox1 overlapping transcript	ncRNA
chr11	96742001	96742240	7.34535	intron (NM_001177898, intron 10 of 10)	intron (NM_001177898, intron 10 of 10)	35435	NM_028965	74479	Mm.270781	NM_028965	ENSMUSG00000020876	Snx11	4933439F10Rik|A930041K09Rik|AI117694	sorting nexin 11	protein-coding
chr2	178000000	178000000	7.34432	intron (NM_001243903, intron 1 of 4)	RMER17B|LTR|ERVK	312	NM_001324422	626802	Mm.386029	NM_001243903	ENSMUSG00000078864	Gm14322	-	predicted gene 14322	protein-coding
chr1	179000000	179000000	7.34415	intron (NM_001161665, intron 4 of 14)	intron (NM_001161665, intron 4 of 14)	292115	NM_001161665	269152	Mm.129727	NM_177724	ENSMUSG00000026494	Kif26b	4832420M10|BC056349|D230039L06Rik	kinesin family member 26B	protein-coding
chr10	79985041	79985200	7.34378	promoter-TSS (NM_001359632)	promoter-TSS (NM_001359632)	-860	NM_001003949	216157	Mm.29442	NM_001003949	ENSMUSG00000013858	Tmem259	AC087114.7gm2|ORF61|R32184_3|mFLJ00277	transmembrane protein 259	protein-coding
chr11	44634881	44635120	7.34342	intron (NM_001362579, intron 6 of 16)	intron (NM_001362579, intron 6 of 16)	14772	NM_001362569	13591	Mm.439662	NM_007897	ENSMUSG00000057098	Ebf1	Ebf|O/E-1|OE-1|Olf-1|Olf1	early B cell factor 1	protein-coding
chr2	28978641	28978800	7.33931	intron (NM_001166705, intron 3 of 5)	intron (NM_001166705, intron 3 of 5)	-62052	NM_001355434	54422	Mm.21390	NM_019446	ENSMUSG00000026805	Barhl1	Dres115|MBH2	BarH like homeobox 1	protein-coding
chr2	24503281	24503440	7.33905	Intergenic	Intergenic	-27761	NM_011040	18510	Mm.2533	NM_011040	ENSMUSG00000026976	Pax8	Pax-8	paired box 8	protein-coding
chr7	117000000	117000000	7.3338	promoter-TSS (NM_001130479)	promoter-TSS (NM_001130479)	31	NM_001130479	53322	Mm.9901	NM_016773	ENSMUSG00000030659	Nucb2	AI607786|Calnuc|Nefa|Nesfatin-1	nucleobindin 2	protein-coding
chr15	78763201	78763520	7.33251	intron (NM_008595, intron 4 of 7)	intron (NM_008595, intron 4 of 7)	10085	NM_008595	17305	Mm.149235	NM_008595	ENSMUSG00000018169	Mfng	AW546563	MFNG O-fucosylpeptide 3-beta-N-acetylglucosaminyltransferase	protein-coding
chr4	97584561	97584880	7.33162	promoter-TSS (NR_015513)	promoter-TSS (NR_015513)	-129	NR_015513	319865	Mm.373807	NM_177023		E130114P18Rik	-	RIKEN cDNA E130114P18 gene	ncRNA
chr17	93377521	93377760	7.32802	Intergenic	Intergenic	178472	NM_001315504	11516	Mm.3407	NM_009625	ENSMUSG00000024256	Adcyap1	PACAP	adenylate cyclase activating polypeptide 1	protein-coding
chr2	37818801	37818960	7.3266	intron (NM_001362973, intron 19 of 22)	intron (NM_001362973, intron 19 of 22)	42631	NM_001163566	241324	Mm.392369	NM_001163566	ENSMUSG00000035403	Crb2	5930402A21|BC043114	crumbs family member 2	protein-coding
chr10	63023841	63024080	7.32622	promoter-TSS (NM_001079824)	promoter-TSS (NM_001079824)	-111	NM_001079824	432467	Mm.274784	NM_001079824	ENSMUSG00000020069	Hnrnph3	AA693301|AI666703|Hnrph3	heterogeneous nuclear ribonucleoprotein H3	protein-coding
chr13	44100641	44100880	7.32591	Intergenic	Intergenic	-20407	NR_045285	328235	Mm.188356	NR_045285	ENSMUSG00000089815	Gm5083	A730030A06	predicted gene 5083	ncRNA
chr13	45389681	45389840	7.32378	promoter-TSS (NM_153789)	promoter-TSS (NM_153789)	18	NM_153789	218203	Mm.212855	NM_153789	ENSMUSG00000038175	Mylip	9430057C20Rik|Mir	myosin regulatory light chain interacting protein	protein-coding
chr11	4612801	4613040	7.32325	Intergenic	B1F|SINE|Alu	14846	NR_027798	327860	Mm.186065	NM_177799	ENSMUSG00000056288	Gm11961	-	predicted gene 11961	ncRNA
chr5	118000000	118000000	7.32323	Intergenic	Intergenic	28173	NM_001081236	76792	Mm.103428	NM_001081236	ENSMUSG00000032840	2410131K14Rik	-	RIKEN cDNA 2410131K14 gene	protein-coding
chr4	76304481	76304720	7.31555	intron (NM_001368993, intron 2 of 29)	intron (NM_001368993, intron 2 of 29)	39643	NM_001368992	19266	Mm.184021	NM_011211	ENSMUSG00000028399	Ptprd	1110002J03Rik|3000002J10Rik|B230219D21Rik|R-PTP-delta	protein tyrosine phosphatase, receptor type, D	protein-coding
chr4	31167441	31167680	7.31444	Intergenic	Intergenic	502964	NR_040655	75332	Mm.108636	NR_040655		4930556G01Rik	-	RIKEN cDNA 4930556G01 gene	ncRNA
chr9	74925441	74925600	7.31144	Intergenic	Intergenic	-27360	NM_001359816	235493	Mm.208955	NM_153584	ENSMUSG00000034858	Fam214a	6330415I01Rik|AI553555|C130047D21Rik|Kiaa1370|mKIAA1370	family with sequence similarity 214, member A	protein-coding
chr11	109000000	109000000	7.3085	Intergenic	Intergenic	37449	NR_037978	268498	Mm.227970	NM_001085512	ENSMUSG00000078605	E030025P04Rik	Gm664	RIKEN cDNA E030025P04 gene	ncRNA
chr3	126000000	126000000	7.30804	Intergenic	Intergenic	157292	NR_149311	22239	Mm.306021	NM_011674	ENSMUSG00000032854	Ugt8a	AI850488|AW455908|Cgt|Ugt8|mCerGT	UDP galactosyltransferase 8A	protein-coding
chr1	82395601	82395760	7.30496	intron (NM_029777, intron 6 of 6)	intron (NM_029777, intron 6 of 6)	56631	NM_001122685	76867	Mm.226994	NM_029777	ENSMUSG00000026142	Rhbdd1	4930418P06Rik|RRP4|mRHBDD1	rhomboid domain containing 1	protein-coding
chr13	72366081	72366240	7.30294	Intergenic	Intergenic	262404	NR_030701	328287	Mm.235072	NR_030701		Gm20554	D430050G20	predicted gene, 20554	ncRNA
chr8	61516161	61516480	7.29935	intron (NM_001293772, intron 19 of 21)	intron (NM_001293772, intron 19 of 21)	28586	NM_145595	234309	Mm.29059	NM_145595	ENSMUSG00000031641	Cbr4	A730083J17Rik|BC009118	carbonyl reductase 4	protein-coding
chr15	30726081	30726320	7.29709	intron (NM_008729, intron 9 of 22)	intron (NM_008729, intron 9 of 22)	-312926	NR_045186	73784	Mm.66947	NR_045186	ENSMUSG00000115474	4930430F21Rik	-	RIKEN cDNA 4930430F21 gene	ncRNA
chr18	38177281	38177520	7.29671	Intergenic	Intergenic	32362	NM_029357	75599	Mm.36560	NM_029357	ENSMUSG00000051375	Pcdh1	2010005A06Rik|AI585920	protocadherin 1	protein-coding
chr4	126000000	126000000	7.29588	Intergenic	MLT1A0|LTR|ERVL-MaLR	-45837	NR_015560	72395	Mm.112888	NR_015560	ENSMUSG00000085562	2610028E06Rik	BB043107	RIKEN cDNA 2610028E06 gene	ncRNA
chr11	58909121	58909280	7.2916	Intergenic	Intergenic	-4975	NM_011758	22698	Mm.127646	NM_011758	ENSMUSG00000037001	Zfp39	CTfin33|Zfp-39	zinc finger protein 39	protein-coding
chr5	136000000	136000000	7.29147	intron (NM_146001, intron 1 of 30)	RMER16|LTR|ERVK	25202	NM_146001	215114	Mm.280805	NM_146001	ENSMUSG00000039959	Hip1	2610109B09Rik|A930014B11Rik|E130315I21Rik|mKIAA4113	huntingtin interacting protein 1	protein-coding
chr14	60599041	60599280	7.2912	Intergenic	Intergenic	-35545	NM_001033272	219140	Mm.149776	NM_001033272	ENSMUSG00000021990	Spata13	C79050|ESTM11|X83327|mFLJ00298	spermatogenesis associated 13	protein-coding
chr15	73575521	73575920	7.28983	Intergenic	Intergenic	20806	NM_001168255	106068	Mm.212813	NM_001033219	ENSMUSG00000079020	Slc45a4	9330175B01Rik|AW552276	solute carrier family 45, member 4	protein-coding
chr1	88237201	88237440	7.28613	intron (NM_001281466, intron 12 of 41)	intron (NM_001281466, intron 12 of 41)	10300	NM_001281466	100000000	Mm.386915	NM_001177364	ENSMUSG00000079429	Mroh2a	Heatr7b1	maestro heat-like repeat family member 2A	protein-coding
chr16	20529441	20529680	7.28603	intron (NM_001347176, intron 13 of 15)	intron (NM_001347176, intron 13 of 15)	-5920	NM_001302970	11773	Mm.18946	NM_009679	ENSMUSG00000022841	Ap2m1	-	adaptor-related protein complex 2, mu 1 subunit	protein-coding
chr6	127000000	127000000	7.28569	Intergenic	Intergenic	-11353	NR_073373	232386	Mm.257367	NR_073373	ENSMUSG00000107153	Gm38404	D130058E03	predicted gene, 38404	ncRNA
chr19	14777201	14777680	7.28463	Intergenic	Intergenic	-179257	NM_011600	21888	Mm.103638	NM_011600	ENSMUSG00000024642	Tle4	5730411M05Rik|AA792082|Bce-1|Bce1|ESTM13|ESTM14|Grg4|X83332|X83333|grg-4	transducin-like enhancer of split 4	protein-coding
chr12	50352561	50352800	7.27864	intron (NM_008858, intron 17 of 18)	intron (NM_008858, intron 17 of 18)	296543	NM_008858	18760	Mm.133719	NM_008858	ENSMUSG00000002688	Prkd1	PKD|PKD1|Pkcm|Prkcm	protein kinase D1	protein-coding
chr10	58235201	58235360	7.27766	3' UTR (NM_001034869, exon 1 of 1)	3' UTR (NM_001034869, exon 1 of 1)	1380	NM_001034869	245263	Mm.291161	NM_001034869	ENSMUSG00000075045	Gm4981	EG245263	predicted gene 4981	protein-coding
chr1	166000000	166000000	7.27634	promoter-TSS (NM_198932)	promoter-TSS (NM_198932)	-846	NM_011137	18986	Mm.245261	NM_011137	ENSMUSG00000026565	Pou2f1	2810482H01Rik|NF-A1|Oct-1|Oct1|Otf-1|Otf1	POU domain, class 2, transcription factor 1	protein-coding
chr5	117000000	117000000	7.27612	Intergenic	Intergenic	193673	NM_178622	71954	Mm.34456	NM_178622	ENSMUSG00000066900	Suds3	2400003N08Rik|2410008L21Rik|AU067672|mSds3	suppressor of defective silencing 3 homolog (S. cerevisiae)	protein-coding
chr8	120000000	120000000	7.2696	Intergenic	Intergenic	-3106	NM_198671	382034	Mm.334856	NM_198671	ENSMUSG00000031822	Gse1	2210013I18Rik|mKIAA0182	genetic suppressor element 1, coiled-coil protein	protein-coding
chr1	42019041	42019280	7.26805	Intergenic	Intergenic	675665	NR_027826	66297	Mm.45203	NM_183252	ENSMUSG00000060424	Pantr1	2610017I09Rik|Pou3f3os|linc-Brn1a	POU domain, class 3, transcription factor 3 adjacent noncoding transcript 1	ncRNA
chr15	74026081	74026400	7.2667	Intergenic	Intergenic	-186569	NM_001033365	268816	Mm.440635	NM_001033365	ENSMUSG00000072487	Mroh5	Gm628	maestro heat-like repeat family member 5	protein-coding
chr11	44046161	44046400	7.26576	Intergenic	Intergenic	-145043	NM_001284380	11548	Mm.39086	NM_007416	ENSMUSG00000050541	Adra1b	[a]1b	adrenergic receptor, alpha 1b	protein-coding
chr8	124000000	124000000	7.26457	Intergenic	Intergenic	-90394	NM_139272	108148	Mm.33808	NM_139272	ENSMUSG00000089704	Galnt2	AI480629	polypeptide N-acetylgalactosaminyltransferase 2	protein-coding
chr3	105000000	105000000	7.26401	Intergenic	Intergenic	-48010	NM_001039347	56543	Mm.44530	NM_019931	ENSMUSG00000040896	Kcnd3	AW045978|Kncd3|Kv4.3	potassium voltage-gated channel, Shal-related family, member 3	protein-coding
chr5	13951441	13951600	7.2621	Intergenic	Intergenic	-73756	NM_011348	20349	Mm.134093	NM_011348	ENSMUSG00000063531	Sema3e	6430702L12|AA408817|Semah|mKIAA0331	sema domain, immunoglobulin domain (Ig), short basic domain, secreted, (semaphorin) 3E	protein-coding
chr8	111000000	111000000	7.26203	intron (NM_001368315, intron 1 of 25)	PB1D9|SINE|Alu	27370	NM_001368315	20340	Mm.276271	NM_009149	ENSMUSG00000003316	Glg1	AI593353|AW537898|CFR|CFR-1|ESL-1|MG-160|MG160|Selel	golgi apparatus protein 1	protein-coding
chr4	143000000	143000000	7.26061	Intergenic	Intergenic	385922	NR_105988	102000000		NR_105988	ENSMUSG00000106597	Mir7021	mmu-mir-7021	microRNA 7021	ncRNA
chr18	77867441	77867600	7.26004	intron (NM_013831, intron 6 of 14)	MTC|LTR|ERVL-MaLR	-70946	NM_001195633	101000000	Mm.297782	NM_001195633	ENSMUSG00000039840	Epg5	4732475F16|5430411K18Rik|AI661957|AW456499	ectopic P-granules autophagy protein 5 homolog (C. elegans)	protein-coding
chr17	5126481	5126640	7.25792	intron (NM_001085355, intron 3 of 19)	intron (NM_001085355, intron 3 of 19)	131486	NM_001085355	239985	Mm.133401	NM_001085355	ENSMUSG00000069729	Arid1b	8030481M12|9330189K18Rik|AI836955|Ardi1b|B230217J03Rik|BAF250B|mKIAA1235	AT rich interactive domain 1B (SWI-like)	protein-coding
chr11	120000000	120000000	7.25791	promoter-TSS (NR_151480)	promoter-TSS (NR_151480)	-23	NR_151480	103000000	Mm.394084	NM_175248		2900052L18Rik	-	RIKEN cDNA 2900052L18 gene	ncRNA
chr5	148000000	148000000	7.25606	Intergenic	L1MA4|LINE|L1	-19080	NM_001359503	77521	Mm.244177	NM_029920	ENSMUSG00000029651	Mtus2	5730592G18Rik|A730013O20Rik|AU067634|C130038G02Rik|Cazip|Gm763|mKIAA0774	microtubule associated tumor suppressor candidate 2	protein-coding
chr19	30637521	30637760	7.25571	intron (NM_001013833, intron 9 of 17)	intron (NM_001013833, intron 9 of 17)	-88144	NM_010051	13380	Mm.214717	NM_010051	ENSMUSG00000024868	Dkk1	mdkk-1	dickkopf WNT signaling pathway inhibitor 1	protein-coding
chr19	12562241	12562400	7.24657	Intergenic	Intergenic	-11190	NM_001346545	107373	Mm.1643	NM_026640	ENSMUSG00000024691	Fam111a	4632417K18Rik|AW413625	family with sequence similarity 111, member A	protein-coding
chr12	72437761	72438160	7.24533	Intergenic	Intergenic	-3906	NM_001142728	78257	Mm.266280	NM_030070	ENSMUSG00000021090	Lrrc9	4921529O18Rik|4930432K16Rik	leucine rich repeat containing 9	protein-coding
chr14	123000000	123000000	7.24433	Intergenic	Intergenic	-81957	NR_153663	70551	Mm.271988	NM_028651	ENSMUSG00000041594	Tmtc4	4930403J22Rik|5730419O14Rik	transmembrane and tetratricopeptide repeat containing 4	protein-coding
chr6	139000000	139000000	7.24133	Intergenic	Intergenic	-96386	NM_015777	50540	Mm.84043	NM_015777	ENSMUSG00000046717	Igbp1b	alpha4-b	immunoglobulin (CD79A) binding protein 1b	protein-coding
chr19	25549761	25549920	7.24007	intron (NM_015826, intron 3 of 4)	intron (NM_015826, intron 3 of 4)	44134	NM_015826	50796	Mm.391208	NM_015826	ENSMUSG00000024837	Dmrt1	-	doublesex and mab-3 related transcription factor 1	protein-coding
chr7	36476721	36477360	7.2374	Intergenic	Intergenic	-221078	NM_172298	243931	Mm.44141	NM_172298	ENSMUSG00000021217	Tshz3	A630038G13Rik|Tsh3|Zfp537|mKIAA1474|teashirt3	teashirt zinc finger family member 3	protein-coding
chr9	121000000	121000000	7.23509	Intergenic	Intergenic	104309	NR_073359	76100	Mm.48212	NR_073359	ENSMUSG00000052658	5830454E08Rik	-	RIKEN cDNA 5830454E08 gene	ncRNA
chr2	27375281	27375440	7.23187	intron (NR_133905, intron 1 of 29)	intron (NR_133905, intron 1 of 29)	52248	NM_009500	22325	Mm.179011	NM_009500	ENSMUSG00000009621	Vav2	2810040F13Rik|AI847175|Vav-2	vav 2 oncogene	protein-coding
chr7	117000000	117000000	7.23153	Intergenic	Intergenic	343951	NM_001130479	53322	Mm.9901	NM_016773	ENSMUSG00000030659	Nucb2	AI607786|Calnuc|Nefa|Nesfatin-1	nucleobindin 2	protein-coding
chr11	71055041	71055280	7.22946	Intergenic	Intergenic	-21543	NM_134022	103712	Mm.27768	NM_134022	ENSMUSG00000018451	6330403K07Rik	AI415455|AV161034|UGS148	RIKEN cDNA 6330403K07 gene	protein-coding
chr2	177000000	177000000	7.22786	Intergenic	RLTR45-int|LTR|ERVK	-4942	NM_001177568	628308	Mm.460436	NM_001177568	ENSMUSG00000078866	Zfp970	Gm14420	zinc finger protein 970	protein-coding
chr4	85438881	85439120	7.22718	Intergenic	L2c|LINE|L2	233544	NM_019535	20404	Mm.143603	NM_019535	ENSMUSG00000028488	Sh3gl2	9530001L19Rik|AI120490|AW555077|B930049H17Rik|EEN-B1|SH3PA|Sh3d2a	SH3-domain GRB2-like 2	protein-coding
chr13	71860721	71861040	7.22463	Intergenic	Intergenic	102843	NM_010573	16371	Mm.316056	NM_010573	ENSMUSG00000060969	Irx1	-	Iroquois homeobox 1	protein-coding
chr5	24484961	24485520	7.22226	intron (NM_139153, intron 9 of 17)	CpG	33063	NM_001359881	213990	Mm.250703	NM_139153	ENSMUSG00000023353	Agap3	AGAP-3|AV028425|Centg3|Crag|Crag.|MRIP-1|cnt-g3	ArfGAP with GTPase domain, ankyrin repeat and PH domain 3	protein-coding
chr12	7501921	7502160	7.22134	Intergenic	Intergenic	-121710	NR_045045	73575	Mm.179463	NR_045045	ENSMUSG00000102096	1700101O22Rik	-	RIKEN cDNA 1700101O22 gene	ncRNA
chr13	23556001	23556320	7.21761	TTS (NM_145713)	TTS (NM_145713)	1128	NM_145713	14957	Mm.247046	NM_145713	ENSMUSG00000052565	Hist1h1d	H1.3|H1D|H1f3|H1s-4	histone cluster 1, H1d	protein-coding
chr6	66381361	66381680	7.2173	Intergenic	L1MA4|LINE|L1	109015	NR_136927	103000000	Mm.272086	NR_136927	ENSMUSG00000107653	Gm31520	-	sterol-C5-desaturase pseudogene	pseudo
chr4	146000000	146000000	7.21235	promoter-TSS (NM_001324416)	promoter-TSS (NM_001324416)	80	NM_001324416	433801	Mm.276881	NM_001013808	ENSMUSG00000078502	Gm13212	-	predicted gene 13212	protein-coding
chr5	106000000	106000000	7.20976	Intergenic	Intergenic	-5514	NM_001005477	104382	Mm.271593	NM_001005477	ENSMUSG00000034384	Barhl2	E130309B19Rik|MBH1	BarH like homeobox 2	protein-coding
chr1	47103601	47104320	7.20849	Intergenic	Intergenic	-178184	NM_001356417	227059	Mm.233889	NM_172653	ENSMUSG00000025986	Slc39a10	2900042E17Rik|5430433I10|Zip10|mKIAA1265	solute carrier family 39 (zinc transporter), member 10	protein-coding
chr2	62089361	62089600	7.2071	intron (NM_001242381, intron 1 of 25)	intron (NM_001242381, intron 1 of 25)	42965	NM_001242378	94229	Mm.314497	NM_033552	ENSMUSG00000026904	Slc4a10	NCBE|mKIAA4136	solute carrier family 4, sodium bicarbonate cotransporter-like, member 10	protein-coding
chr11	52775281	52775600	7.20616	intron (NM_177059, intron 2 of 15)	intron (NM_177059, intron 2 of 15)	10734	NM_177059	320027	Mm.44518	NM_177059	ENSMUSG00000036264	Fstl4	B230374F23Rik|SPIG1|mKIAA1061	follistatin-like 4	protein-coding
chr14	13519681	13520000	7.20265	intron (NM_028052, intron 3 of 5)	intron (NM_028052, intron 3 of 5)	65882	NM_001163032	72003	Mm.317515	NM_028052	ENSMUSG00000056296	Synpr	1500003F20Rik|SPO	synaptoporin	protein-coding
chr4	46367601	46368000	7.20226	Intergenic	Intergenic	21623	NM_029086	74753	Mm.45973	NM_029086	ENSMUSG00000028331	Trmo	5830415F09Rik|AV014846|Nap1	tRNA methyltransferase O	protein-coding
chr1	187000000	187000000	7.19912	Intergenic	Intergenic	53281	NR_131124	320449	Mm.404477	NR_131124	ENSMUSG00000103690	A730004F24Rik	-	RIKEN cDNA A730004F24 gene	ncRNA
chr6	33465441	33465840	7.19792	intron (NM_009148, intron 9 of 17)	intron (NM_009148, intron 9 of 17)	216512	NM_009148	20336	Mm.265512	NM_009148	ENSMUSG00000029763	Exoc4	C78892|Sec8|Sec8l1	exocyst complex component 4	protein-coding
chr11	111000000	111000000	7.19637	Intergenic	Intergenic	194836	NM_008425	16518	Mm.4951	NM_008425	ENSMUSG00000041695	Kcnj2	IRK1|Kcnf1|Kir2.1	potassium inwardly-rectifying channel, subfamily J, member 2	protein-coding
chr3	61849361	61849600	7.19307	Intergenic	Intergenic	484973	NM_028712	74012	Mm.422674	NM_028712	ENSMUSG00000036894	Rap2b	4021402C18Rik|AA408554	RAP2B, member of RAS oncogene family	protein-coding
chr12	16434241	16434560	7.19149	Intergenic	Intergenic	155370	NM_001130412	14245	Mm.153625	NM_015763	ENSMUSG00000020593	Lpin1	Lipin1|fld	lipin 1	protein-coding
chr7	98845921	98846240	7.19102	intron (NM_001285794, intron 2 of 5)	intron (NM_001285794, intron 2 of 5)	7235	NM_001285795	22411	Mm.22182	NM_009519	ENSMUSG00000015957	Wnt11	-	wingless-type MMTV integration site family, member 11	protein-coding
chr14	95866081	95866320	7.1906	Intergenic	Intergenic	-15054	NM_001358241	66732	Mm.75060	NM_025733	ENSMUSG00000034689	Spertl	4921530L21Rik	spermatid associated like	protein-coding
chr3	142000000	142000000	7.1841	intron (NM_001277216, intron 2 of 11)	intron (NM_001277216, intron 2 of 11)	-21572	NM_001277218	12167	Mm.39089	NM_007560	ENSMUSG00000052430	Bmpr1b	AI385617|ALK-6|AV355320|Acvrlk6|Alk6|BMPR-1B|BMPR-IB|CFK-43a|SKR6	bone morphogenetic protein receptor, type 1B	protein-coding
chr15	59070401	59070880	7.1829	intron (NM_001146180, intron 1 of 13)	intron (NM_001146180, intron 1 of 13)	11386	NM_001146180	211401	Mm.215481	NM_144800	ENSMUSG00000022353	Mtss1	2310003N14Rik|BC024131|D130001D01Rik|Mim|mKIAA0429	MTSS I-BAR domain containing 1	protein-coding
chr12	50295601	50295760	7.18118	Intergenic	Intergenic	353543	NM_008858	18760	Mm.133719	NM_008858	ENSMUSG00000002688	Prkd1	PKD|PKD1|Pkcm|Prkcm	protein kinase D1	protein-coding
chr3	153000000	153000000	7.17954	intron (NM_012028, intron 2 of 4)	(GGGA)n|Simple_repeat|Simple_repeat	73010	NM_012028	26938	Mm.40915	NM_012028	ENSMUSG00000039037	St6galnac5	AI851940|Siat7e	ST6 (alpha-N-acetyl-neuraminyl-2,3-beta-galactosyl-1,3)-N-acetylgalactosaminide alpha-2,6-sialyltransferase 5	protein-coding
chr11	88354801	88355120	7.17914	intron (NM_054043, intron 11 of 13)	intron (NM_054043, intron 11 of 13)	2187	NR_039545	101000000		NR_039545	ENSMUSG00000092985	Mir378b	mir-378b|mmu-mir-378b	microRNA 378b	ncRNA
chr6	28370401	28370560	7.17839	intron (NM_001364596, intron 1 of 6)	intron (NM_001364596, intron 1 of 6)	27525	NM_001364596	627049	Mm.84441	NM_001081678	ENSMUSG00000039841	Zfp800	AA407452|Znf800	zinc finger protein 800	protein-coding
chr18	58171761	58172080	7.17787	intron (NM_010181, intron 5 of 64)	L1M4b|LINE|L1	38006	NM_010181	14119	Mm.20271	NM_010181	ENSMUSG00000024598	Fbn2	BC063774|Fib-2|mKIAA4226|sne|sy	fibrillin 2	protein-coding
chr1	194000000	194000000	7.17553	Intergenic	Intergenic	-80070	NR_029592	387201		NR_029592	ENSMUSG00000065533	Mir205	Mirn205|mir-205|mmu-mir-205	microRNA 205	ncRNA
chr8	97233041	97233280	7.17399	Intergenic	Intergenic	-1344759	NM_010325	14719	Mm.230169	NM_010325	ENSMUSG00000031672	Got2	AL022787|FABP-pm|Got-2|Kyat4|mAspAT	glutamatic-oxaloacetic transaminase 2, mitochondrial	protein-coding
chr4	120000000	120000000	7.17344	Intergenic	Intergenic	38021	NM_194060	329934	Mm.277090	NM_194060	ENSMUSG00000052135	Foxo6	-	forkhead box O6	protein-coding
chr12	33225521	33225680	7.17068	intron (NM_028139, intron 3 of 3)	intron (NM_028139, intron 3 of 3)	-76915	NM_001033436	380753	Mm.41540	NM_028139	ENSMUSG00000020564	Atxn7l1	2810423G08Rik|Atxn7l4	ataxin 7-like 1	protein-coding
chr13	28953521	28953920	7.16426	promoter-TSS (NM_009238)	promoter-TSS (NM_009238)	-21	NM_009238	20677	Mm.240627	NM_009238	ENSMUSG00000076431	Sox4	AA682046|Sox-4	SRY (sex determining region Y)-box 4	protein-coding
chr8	87660801	87661040	7.16408	TTS (NM_033327)	TTS (NM_033327)	-18710	NR_131165	73557		NR_131165		1700096P03Rik	-	RIKEN cDNA 1700096P03 gene	ncRNA
chr17	45733441	45733920	7.16284	promoter-TSS (NR_152153)	promoter-TSS (NR_152153)	164	NM_028164	72240	Mm.482897	NM_028164	ENSMUSG00000094690	1600014C23Rik	-	RIKEN cDNA 1600014C23 gene	protein-coding
chr7	114000000	114000000	7.16056	Intergenic	L1MC4|LINE|L1	-40099	NM_025846	66922	Mm.276572	NM_025846	ENSMUSG00000055723	Rras2	2610016H24Rik|C86394|TC21	related RAS viral (r-ras) oncogene 2	protein-coding
chr2	92852241	92852400	7.14959	Intergenic	RMER17C|LTR|ERVK	-62781	NM_030725	80976	Mm.33490	NM_030725	ENSMUSG00000027220	Syt13	5730409J20Rik|AI549909|mKIAA1427	synaptotagmin XIII	protein-coding
chr11	24095681	24096320	7.14956	intron (NM_001242934, intron 2 of 3)	intron (NM_001242934, intron 2 of 3)	15305	NM_001159290	14025	Mm.53687	NM_016707	ENSMUSG00000000861	Bcl11a	2810047E18Rik|BCL-11A|Ctip1|D930021L15Rik|Evi9|Evi9a|Evi9b|Evi9c|mKIAA1809	B cell CLL/lymphoma 11A (zinc finger protein)	protein-coding
chr14	120000000	120000000	7.14874	intron (NM_001360380, intron 1 of 7)	intron (NM_001360380, intron 1 of 7)	931	NM_001360377	105559	Mm.238266	NM_175341	ENSMUSG00000022139	Mbnl2	1110002M11Rik|AI047808|AI837313|AI849185|AL118326|MBLL|R75232|mKIAA4072	muscleblind like splicing factor 2	protein-coding
chr7	141000000	141000000	7.14855	Intergenic	Intergenic	-2702	NM_001001180	407812	Mm.359154	NM_001001180	ENSMUSG00000060314	Zfp941	-	zinc finger protein 941	protein-coding
chr4	72167841	72168400	7.14775	intron (NM_001285531, intron 6 of 6)	intron (NM_001285531, intron 6 of 6)	32773	NM_001285531	21885	Mm.278444	NM_011599	ENSMUSG00000008305	Tle1	C230057C06Rik|Estm14|Grg-1|Grg1|Tle4l	transducin-like enhancer of split 1	protein-coding
chr17	34952321	34952480	7.14769	promoter-TSS (NR_027943)	promoter-TSS (NR_027943)	68	NR_027943	68763	Mm.28895	NR_015536	ENSMUSG00000092203	1110038B12Rik	0610009C20Rik|0910001G04Rik	RIKEN cDNA 1110038B12 gene	ncRNA
chr6	16222961	16223200	7.14233	Intergenic	MTEa|LTR|ERVL-MaLR	502419	NM_175088	16543	Mm.1314	NM_175088	ENSMUSG00000041390	Mdfic	Kdt1|Mdfid	MyoD family inhibitor domain containing	protein-coding
chr18	13458801	13458960	7.14226	Intergenic	Intergenic	451890	NM_153087	225192	Mm.207073	NM_153087	ENSMUSG00000037346	Hrh4	AXOR35|BG26|GPCR105|GPRv53|H4|H4R|HH4R	histamine receptor H4	protein-coding
chr15	89373681	89373840	7.14166	TTS (NM_001271600)	TTS (NM_001271600)	131	NM_001111288	100000000	Mm.287977	NM_001111288	ENSMUSG00000091780	Sco2	-	SCO2 cytochrome c oxidase assembly protein	protein-coding
chr15	36174001	36174160	7.14079	promoter-TSS (NM_001039368)	promoter-TSS (NM_001039368)	70	NM_023127	17749	Mm.27375	NM_023127	ENSMUSG00000045996	Polr2k	ABC10-alpha|MafY|Mt1a|RPABC4|RPB10alpha|RPB12|RPB7.0	polymerase (RNA) II (DNA directed) polypeptide K	protein-coding
chr18	23041761	23042240	7.14055	promoter-TSS (NM_001347509)	promoter-TSS (NM_001347509)	-319	NM_001347509	319211	Mm.209896	NM_199024	ENSMUSG00000041923	Nol4	1700013J13Rik|4930568N03Rik|Gm1262	nucleolar protein 4	protein-coding
chr3	34504081	34504880	7.13543	Intergenic	Intergenic	-55901	NR_015580	320478	Mm.444063	NR_015580	ENSMUSG00000105265	Sox2ot	B230215L15Rik	SOX2 overlapping transcript (non-protein coding)	ncRNA
chr4	124000000	124000000	7.13264	intron (NR_040774, intron 2 of 3)	intron (NR_040774, intron 2 of 3)	20399	NR_040774	78460	Mm.452060	NR_040774		1700057H15Rik	-	RIKEN cDNA 1700057H15 gene	ncRNA
chr9	106000000	106000000	7.12916	Intergenic	Intergenic	-26924	NR_029549	387153		NR_029549	ENSMUSG00000065407	Mir135a-1	Mir135a01|Mirn135|Mirn135a-1|mir-135a-1	microRNA 135a-1	ncRNA
chr15	69224961	69225280	7.12449	Intergenic	Intergenic	-45413	NR_130983	75076		NR_130983	ENSMUSG00000116167	4930504C09Rik	-	RIKEN cDNA 4930504C09 gene	ncRNA
chr7	77966801	77966960	7.1215	Intergenic	Intergenic	610958	NM_008746	18213	Mm.33496	NM_008746	ENSMUSG00000059146	Ntrk3	AW125844|Ntrk3_tv3|TrkC	neurotrophic tyrosine kinase, receptor, type 3	protein-coding
chr7	64580001	64580240	7.11924	intron (NM_001291167, intron 2 of 13)	intron (NM_001291167, intron 2 of 13)	77982	NM_001291167	11784	Mm.4657	NM_007461	ENSMUSG00000030519	Apba2	X11-like|X11L|XllL|mXllL	amyloid beta (A4) precursor protein-binding, family A, member 2	protein-coding
chr18	13972481	13972720	7.11723	5' UTR (NM_001360804, exon 1 of 8)	5' UTR (NM_001360804, exon 1 of 8)	133	NM_001360804	225207	Mm.40325	NM_145492	ENSMUSG00000024420	Zfp521	B930086A16Rik|Evi3|Znf521	zinc finger protein 521	protein-coding
chr16	62690801	62690960	7.11113	Intergenic	Intergenic	95836	NM_178925	106338	Mm.26321	NM_178925	ENSMUSG00000050312	Nsun3	6720484A09Rik|AU022521	NOL1/NOP2/Sun domain family member 3	protein-coding
chr17	6433761	6433920	7.10994	intron (NM_009342, intron 2 of 4)	intron (NM_009342, intron 2 of 4)	3728	NM_009342	21648	Mm.1948	NM_009342	ENSMUSG00000096255	Dynlt1b	AGS2|Dynlt1|Tctex-1|Tctex1	dynein light chain Tctex-type 1B	protein-coding
chr17	56242001	56242320	7.10993	promoter-TSS (NR_029827)	promoter-TSS (NR_029827)	444	NR_155493	320593	Mm.125338	NR_155493	ENSMUSG00000117172	A230051N06Rik	-	RIKEN cDNA A230051N06 gene	ncRNA
chr8	103000000	103000000	7.10635	Intergenic	Intergenic	101414	NR_036588	69794	Mm.396139	NR_036588	ENSMUSG00000110340	1600027J07Rik	-	RIKEN cDNA 1600027J07 gene	ncRNA
chr5	105000000	105000000	7.10607	Intergenic	Intergenic	-26551	NM_133897	100604	Mm.319847	NM_133897	ENSMUSG00000054720	Lrrc8c	AD158|AI326115|E430036I04Rik|fad158	leucine rich repeat containing 8 family, member C	protein-coding
chr1	39501521	39501680	7.10392	Intergenic	Intergenic	-22845	NM_001357521	54610	Mm.387293	NM_018775	ENSMUSG00000003134	Tbc1d8	AD3|HBLP1|VRP	TBC1 domain family, member 8	protein-coding
chr14	77882641	77883040	7.10332	Intergenic	Intergenic	-7923	NM_025384	66148	Mm.248046	NM_025384	ENSMUSG00000022013	Dnajc15	1110003P16Rik|Dnajd1	DnaJ heat shock protein family (Hsp40) member C15	protein-coding
chr2	56257601	56257920	7.10009	Intergenic	Intergenic	-528051	NR_105751	102000000		NR_105751	ENSMUSG00000098437	Mir195b	Gm27491|mmu-mir-195b	microRNA 195b	ncRNA
chr16	13028561	13028800	7.09913	Intergenic	G-rich|Low_complexity|Low_complexity	-81056	NM_015769	50505	Mm.287837	NM_015769	ENSMUSG00000022545	Ercc4	AI606920|Xpf	excision repair cross-complementing rodent repair deficiency, complementation group 4	protein-coding
chr11	113000000	113000000	7.09767	Intergenic	Intergenic	184798	NR_015556	72386	Mm.266961	NR_015556	ENSMUSG00000087259	2610035D17Rik	-	RIKEN cDNA 2610035D17 gene	ncRNA
chr10	109000000	109000000	7.096	intron (NM_001252342, intron 9 of 10)	intron (NM_001252342, intron 9 of 10)	140720	NM_203660	368203	Mm.452758	NM_203660	ENSMUSG00000112039	Gm5136	C6.1AL|EG368203	predicted gene 5136	protein-coding
chr5	147000000	147000000	7.09285	Intergenic	Intergenic	-22385	NM_001359467	76366	Mm.486234	NM_029581	ENSMUSG00000016510	Mtif3	2810012L14Rik|AI414549	mitochondrial translational initiation factor 3	protein-coding
chr13	34776801	34777120	7.08971	Intergenic	RMER12|LTR|ERVK	37318	NM_138746	108161	Mm.41991	NM_138746	ENSMUSG00000038246	Fam50b	D0H6S2654E|X5L|XAP-5-like	family with sequence similarity 50, member B	protein-coding
chr5	143000000	143000000	7.08936	exon (NM_017467, exon 7 of 7)	exon (NM_017467, exon 7 of 7)	15222	NM_017467	54201	Mm.6666	NM_017467	ENSMUSG00000046658	Zfp316	Emzf1|Mzf3|Znf316	zinc finger protein 316	protein-coding
chr5	125000000	125000000	7.08927	intron (NM_019639, intron 1 of 1)	CpG	297	NM_019639	22190	Mm.331	NM_019639	ENSMUSG00000008348	Ubc	2700054O04Rik|AI194771|Rps27a|TI-225|Uba52|Ubb	ubiquitin C	protein-coding
chr2	120000000	120000000	7.08212	intron (NM_001290800, intron 5 of 19)	intron (NM_001290800, intron 5 of 19)	4086	NM_019392	22174	Mm.2901	NM_019392	ENSMUSG00000027298	Tyro3	AI323366|Brt|Dtk|Etk-2|Rse|Sky|TK19-2|Tif|etk2/tyro3|tk19-1	TYRO3 protein tyrosine kinase 3	protein-coding
chr4	8850561	8850720	7.08112	intron (NM_001277149, intron 23 of 37)	intron (NM_001277149, intron 23 of 37)	99316	NM_001355382	320790	Mm.138792	NM_001033395	ENSMUSG00000041235	Chd7	A730019I05Rik|Cycn|Cyn|Dz|Edy|Flo|GENA 47|GENA 60|Gena 52|Lda|Mt|Obt|Todo|WBE1|Whi|metis	chromodomain helicase DNA binding protein 7	protein-coding
chr10	92333121	92333360	7.08089	intron (NR_046027, intron 2 of 8)	intron (NR_046027, intron 2 of 8)	42133	NR_046027	627800	Mm.391417	NR_046027	ENSMUSG00000098040	Gm20757	-	predicted gene, 20757	ncRNA
chr10	85008321	85008640	7.08062	intron (NM_183172, intron 9 of 9)	intron (NM_183172, intron 9 of 9)	90867	NM_183172	237422	Mm.18936	NM_183172	ENSMUSG00000035620	Ric8b	BC051080|Ric-8|Ric-8b	RIC8 guanine nucleotide exchange factor B	protein-coding
chr2	27301521	27301680	7.08032	intron (NR_133905, intron 4 of 29)	intron (NR_133905, intron 4 of 29)	-54297	NM_138665	192166	Mm.278467	NM_138665	ENSMUSG00000009614	Sardh	-	sarcosine dehydrogenase	protein-coding
chr6	106000000	106000000	7.08025	intron (NM_001109749, intron 8 of 25)	MER117|DNA|hAT-Charlie	282557	NM_008370	16192	Mm.3448	NM_008370	ENSMUSG00000005364	Il5ra	CD125|CDw125|Il5r	interleukin 5 receptor, alpha	protein-coding
chr14	10795681	10795920	7.07815	intron (NM_001308285, intron 2 of 9)	intron (NM_001308285, intron 2 of 9)	57247	NR_131139	547334	Mm.434606	NR_131139	ENSMUSG00000089833	Fhitos	Gm16542	fragile histidine triad gene, opposite strand	ncRNA
chr8	90828161	90828320	7.07571	promoter-TSS (NM_177224)	promoter-TSS (NM_177224)	-595	NM_177224	109151	Mm.100615	NM_177224	ENSMUSG00000056608	Chd9	1810014J18Rik|9030205D12Rik|A330063D19Rik|AD013|PRIC320|mKIAA0308	chromodomain helicase DNA binding protein 9	protein-coding
chr12	8670001	8670320	7.07569	Intergenic	MamRep605|LTR?|LTR?	-3974	NM_001160221	80913	Mm.341243	NM_030723	ENSMUSG00000020594	Pum2	5730503J23Rik|Pumm2	pumilio RNA-binding family member 2	protein-coding
chr9	58060881	58061600	7.07178	intron (NM_001166282, intron 10 of 19)	intron (NM_001166282, intron 10 of 19)	28966	NM_001243265	330951	Mm.406992	NM_001243265		Gm16130	E330033L03	predicted gene 16130	protein-coding
chr16	9766081	9766240	7.07177	intron (NM_008170, intron 3 of 13)	intron (NM_008170, intron 3 of 13)	229653	NM_008170	14811	Mm.2953	NM_008170	ENSMUSG00000059003	Grin2a	GluN2A|GluRepsilon1|NMDAR2A|NR2A	glutamate receptor, ionotropic, NMDA2A (epsilon 1)	protein-coding
chr13	71148881	71149280	7.06823	Intergenic	Intergenic	41991	NR_130325	100000000		NR_130325	ENSMUSG00000080580	Mir466f-4	Mirn466f-4|mmu-mir-466f-4	microRNA 466f-4	ncRNA
chr19	46485921	46486080	7.06816	3' UTR (NM_015752, exon 12 of 12)	3' UTR (NM_015752, exon 12 of 12)	-15648	NM_053100	93679	Mm.392177	NM_053100	ENSMUSG00000025034	Trim8	AA408830|BB006755|GERP|Rnf27	tripartite motif-containing 8	protein-coding
chr11	87868721	87868880	7.06669	intron (NM_007946, intron 9 of 12)	intron (NM_007946, intron 9 of 12)	6736	NM_007946	13861	Mm.1315	NM_007946	ENSMUSG00000052234	Epx	EPO	eosinophil peroxidase	protein-coding
chr14	20695121	20695280	7.06535	TTS (NM_001168273)	TTS (NM_001168273)	232	NM_028428	73068	Mm.277552	NM_028428	ENSMUSG00000039357	Fut11	3110009G03Rik|AI317183	fucosyltransferase 11	protein-coding
chr6	51077281	51077520	7.06413	Intergenic	Intergenic	170994	NR_157241	103000000	Mm.393702	NR_157241		Gm31579	Gm44400	predicted gene, 31579	ncRNA
chr5	38813681	38813920	7.05759	intron (NM_013748, intron 2 of 18)	intron (NM_013748, intron 2 of 18)	62893	NM_013748	27278	Mm.440845	NM_013748	ENSMUSG00000039315	Clnk	MIST	cytokine-dependent hematopoietic cell linker	protein-coding
chr13	72288801	72289280	7.05715	Intergenic	Intergenic	-325317	NM_010573	16371	Mm.316056	NM_010573	ENSMUSG00000060969	Irx1	-	Iroquois homeobox 1	protein-coding
chr3	24605521	24605840	7.057	intron (NM_001326288, intron 1 of 13)	intron (NM_001326288, intron 1 of 13)	178326	NM_001326288	635702	Mm.448351	NM_001326288	ENSMUSG00000102758	Naaladl2	2810043G22Rik|EG635702|Gm1021	N-acetylated alpha-linked acidic dipeptidase-like 2	protein-coding
chr8	81527681	81528080	7.05623	intron (NM_001297593, intron 2 of 23)	intron (NM_001297593, intron 2 of 23)	185318	NM_001024617	234515	Mm.324468	NM_001024617	ENSMUSG00000037940	Inpp4b	E130107I17Rik	inositol polyphosphate-4-phosphatase, type II	protein-coding
chr18	61146481	61146640	7.0557	intron (NM_178277, intron 12 of 19)	intron (NM_178277, intron 12 of 19)	29092	NR_105949	102000000		NR_105949	ENSMUSG00000098389	Mir6983	Gm27496|mmu-mir-6983	microRNA 6983	ncRNA
chr15	99502001	99502240	7.05291	intron (NM_001038658, intron 11 of 11)	MIRb|SINE|MIR	26045	NM_028224	72393	Mm.39760	NM_028224	ENSMUSG00000023011	Faim2	2900002L20Rik|Lfg|Lfg2|NMP25|Nmp35|Tmbim2	Fas apoptotic inhibitory molecule 2	protein-coding
chr11	117000000	117000000	7.05281	promoter-TSS (NM_178620)	promoter-TSS (NM_178620)	54	NM_011358	20382	Mm.21841	NM_011358	ENSMUSG00000034120	Srsf2	D11Wsu175e|MRF-1|Pr264|SC35|Sfrs10|Sfrs2	serine/arginine-rich splicing factor 2	protein-coding
chr12	88784321	88784640	7.05183	Intergenic	Intergenic	-10024	NM_001198587	18191	Mm.425766	NM_172544	ENSMUSG00000066392	Nrxn3	-	neurexin III	protein-coding
chr4	83206561	83207600	7.05079	Intergenic	Intergenic	117109	NM_027238	69863	Mm.5540	NM_025782	ENSMUSG00000038172	Ttc39b	1810054D07Rik|9130422G05Rik|AI450603|AV103077|AW215585	tetratricopeptide repeat domain 39B	protein-coding
chr6	22932881	22933200	7.04722	intron (NM_001081306, intron 2 of 29)	intron (NM_001081306, intron 2 of 29)	57538	NM_011219	19283	Mm.41639	NM_011219	ENSMUSG00000068748	Ptprz1	AI850339|DSD-1-PG|PTPbeta|PTPzeta|Ptprz|Ptpz|R-PTP-zeta|RPTPz|Rptpbeta	protein tyrosine phosphatase, receptor type Z, polypeptide 1	protein-coding
chr18	8928641	8928880	7.04133	Intergenic	Intergenic	-284096	NM_008058	14370	Mm.184289	NM_008058	ENSMUSG00000036904	Fzd8	Fz8	frizzled class receptor 8	protein-coding
chr6	144000000	144000000	7.04106	Intergenic	Intergenic	-226588	NR_040519	66760	Mm.233631	NR_040519	ENSMUSG00000085785	Sox5os3	4933425H06Rik	SRY (sex determining region Y)-box 5, opposite strand 3	ncRNA
chr11	96902801	96903200	7.03979	Intergenic	Intergenic	13401	NM_001363256	80280	Mm.28297	NM_030248	ENSMUSG00000018669	Cdk5rap3	1810007E24Rik|BC002318|C53|C81486|HSF-27|IC53|LZAP|MST016	CDK5 regulatory subunit associated protein 3	protein-coding
chr6	109000000	109000000	7.03932	Intergenic	Intergenic	558759	NM_138677	192193	Mm.21596	NM_138677	ENSMUSG00000030104	Edem1	A130059K23Rik|EDEM|mKIAA0212	ER degradation enhancer, mannosidase alpha-like 1	protein-coding
chr2	50888721	50889280	7.0387	Intergenic	Intergenic	-20684	NR_033595	227885	Mm.301654	NR_033595	ENSMUSG00000083270	Gm13498	-	heat shock protein 90 alpha (cytosolic), class B member 1 pseudogene	pseudo
chr1	89750881	89751280	7.03622	intron (NM_001037136, intron 11 of 16)	intron (NM_001037136, intron 11 of 16)	-67188	NR_015540	74403	Mm.444291	NR_015540		4933400F21Rik	1700091C04Rik|4930565K10Rik	RIKEN cDNA 4933400F21 gene	ncRNA
chr9	47846401	47846560	7.03565	intron (NM_001310841, intron 10 of 11)	intron (NM_001310841, intron 10 of 11)	-28272	NR_046048	100000000	Mm.447649	NR_046048		Gm10677	-	predicted gene 10677	ncRNA
chr3	35324241	35324400	7.03479	Intergenic	Intergenic	341843	NR_040748	625963	Mm.251506	NR_040748	ENSMUSG00000105662	Gm6639	-	predicted gene 6639	ncRNA
chr11	75213921	75214080	7.03452	intron (NM_177708, intron 1 of 1)	CpG	20007	NM_177708	237847	Mm.82661	NM_177708	ENSMUSG00000045287	Rtn4rl1	Ngr3|Ngrh2|Ngrl2	reticulon 4 receptor-like 1	protein-coding
chr17	10744641	10744960	7.03416	intron (NM_027032, intron 2 of 4)	intron (NM_027032, intron 2 of 4)	95391	NM_027032	69310	Mm.18889	NM_027032	ENSMUSG00000037196	Pacrg	1700008H23Rik	PARK2 co-regulated	protein-coding
chr7	79578721	79578960	7.03404	Intergenic	Intergenic	38817	NM_019799	56315	Mm.10909	NM_019799	ENSMUSG00000030549	Rhcg	BB065800	Rhesus blood group-associated C glycoprotein	protein-coding
chr6	16316321	16317440	7.03123	Intergenic	AT_rich|Low_complexity|Low_complexity	-460644	NR_157239	103000000		NR_157239	ENSMUSG00000107022	Gm36669	-	predicted gene, 36669	ncRNA
chr9	121000000	121000000	7.02297	Intergenic	Intergenic	42469	NR_073359	76100	Mm.48212	NR_073359	ENSMUSG00000052658	5830454E08Rik	-	RIKEN cDNA 5830454E08 gene	ncRNA
chr11	81592881	81593040	7.02243	intron (NM_001034013, intron 1 of 9)	intron (NM_001034013, intron 1 of 9)	-19421	NM_001033765	237880	Mm.435528	NM_001033765		1700071K01Rik	-	RIKEN cDNA 1700071K01 gene	protein-coding
chr3	131000000	131000000	7.02243	intron (NM_010703, intron 3 of 11)	MamRep434|DNA|TcMar-Tigger	69529	NM_001276403	16842	Mm.255219	NM_010703	ENSMUSG00000027985	Lef1	3000002B05|AI451430|Lef-1	lymphoid enhancer binding factor 1	protein-coding
chr2	104000000	104000000	7.02227	Intergenic	Intergenic	26929	NR_131913	101000000	Mm.394449	NR_131913		Lincred1	-	long intergenic non-protein coding RNA of erythroid differentiation 1	ncRNA
chr17	30942401	30942560	7.02198	Intergenic	L1_Mur3|LINE|L1	-12203	NM_177465	52020	Mm.25923	NM_177465	ENSMUSG00000054134	Umodl1	D17Ertd488e	uromodulin-like 1	protein-coding
chr5	49524961	49525120	7.02156	Intergenic	Intergenic	-239381	NM_001199244	80334	Mm.160172	NM_030265	ENSMUSG00000029088	Kcnip4	AV032399|Calp|Calp250|KChIP4|KChIP4a	Kv channel interacting protein 4	protein-coding
chr12	109000000	109000000	7.02118	intron (NM_001164314, intron 6 of 9)	intron (NM_001164314, intron 6 of 9)	20478	NM_001164488	22375	Mm.38433	NM_011710	ENSMUSG00000021266	Wars	TrpRS|WRS	tryptophanyl-tRNA synthetase	protein-coding
chr11	97534481	97534880	7.01698	exon (NM_018873, exon 8 of 20)	exon (NM_018873, exon 8 of 20)	-34340	NM_001289118	100000000	Mm.482426	NM_001289118	ENSMUSG00000047988	4933428G20Rik	-	RIKEN cDNA 4933428G20 gene	protein-coding
chr5	24497601	24497840	7.01445	intron (NM_139153, intron 12 of 17)	intron (NM_139153, intron 12 of 17)	29128	NM_015739	231044	Mm.246596	NM_015739	ENSMUSG00000067724	Gbx1	Gbx-1	gastrulation brain homeobox 1	protein-coding
chr7	132000000	132000000	7.01293	Intergenic	Intergenic	-29459	NM_018867	55987	Mm.471654	NM_018867	ENSMUSG00000030862	Cpxm2	4632435C11Rik|CPX-2|Cpx2	carboxypeptidase X 2 (M14 family)	protein-coding
chr5	122000000	122000000	7.01219	intron (NM_007804, intron 2 of 22)	intron (NM_007804, intron 2 of 22)	14705	NM_007804	13048	Mm.156172	NM_007804	ENSMUSG00000042589	Cux2	1700051K22Rik|Cutl2|Cux-2	cut-like homeobox 2	protein-coding
chr2	74451121	74451680	7.01199	Intergenic	Intergenic	127548	NM_027133	69605	Mm.156113	NM_027133	ENSMUSG00000009207	Lnpk	2310011O18Rik|4921514L11Rik|9530051D01Rik|AI666268|Lnp|Lnpk1|Ul|ulnaless	lunapark, ER junction formation factor	protein-coding
chr8	14740081	14740240	7.00695	intron (NM_001145965, intron 5 of 14)	MER20B|DNA|hAT-Charlie	-148376	NM_012000	26889	Mm.254027	NM_012000	ENSMUSG00000026317	Cln8	mnd	ceroid-lipofuscinosis, neuronal 8	protein-coding
chr10	94545281	94545440	7.00595	intron (NM_172051, intron 1 of 3)	intron (NM_172051, intron 1 of 3)	-5512	NM_001359761	319880	Mm.23047	NM_172051	ENSMUSG00000020023	Tmcc3	A230066D03Rik|AW488095|C630016B22Rik|C88213|Gm1556|Tmcc1	transmembrane and coiled coil domains 3	protein-coding
chr19	17860721	17860880	7.00481	Intergenic	Intergenic	-23168	NM_001163144	18552	Mm.3401	NM_001163144	ENSMUSG00000024713	Pcsk5	PC5|PC6|SPC6|b2b1549Clo|b2b585Clo	proprotein convertase subtilisin/kexin type 5	protein-coding
chr14	22710401	22710560	7.00361	intron (NM_028275, intron 5 of 6)	intron (NM_028275, intron 5 of 6)	-167682	NR_046307	74896	Mm.444661	NR_046307	ENSMUSG00000114412	4930405A10Rik	4930456G20Rik	RIKEN cDNA 4930405A10 gene	ncRNA
chr6	128000000	128000000	7.00342	intron (NR_157230, intron 1 of 9)	MER124|DNA?|DNA?	11235	NR_157230	381813	Mm.39750	NM_201371	ENSMUSG00000030350	Prmt8	Hrmt1l3|Hrmt1l4	protein arginine N-methyltransferase 8	protein-coding
chr8	54836721	54836880	7.00306	intron (NM_001253754, intron 1 of 6)	intron (NM_001253754, intron 1 of 6)	57366	NM_001253754	234267	Mm.241700	NM_153581	ENSMUSG00000031517	Gpm6a	Gpm6|M6A	glycoprotein m6a	protein-coding
chr13	107000000	107000000	7.00275	Intergenic	Intergenic	146230	NR_015471	100000000	Mm.133867	NR_015471	ENSMUSG00000071181	3830408C21Rik	-	RIKEN cDNA 3830408C21 gene	ncRNA
chrX	44515921	44516080	7.00254	Intergenic	L1Md_T|LINE|L1	-147663	NM_175539	245403	Mm.55270	NM_175539	ENSMUSG00000050926	Dcaf12l2	A130007F10Rik|Wdr40c	DDB1 and CUL4 associated factor 12-like 2	protein-coding
chr2	60796961	60797360	7.0018	intron (NM_020296, intron 3 of 13)	intron (NM_020296, intron 3 of 13)	-74557	NM_001159564	16420	Mm.98193	NM_021359	ENSMUSG00000026971	Itgb6	2210409C20Rik|4831415H04Rik	integrin beta 6	protein-coding
chr19	45607361	45607680	6.99941	intron (NM_013907, intron 5 of 8)	intron (NM_013907, intron 5 of 8)	46935	NM_172639	226162	Mm.21978	NM_172639	ENSMUSG00000041035	Dpcd	Ndac	deleted in primary ciliary dyskinesia	protein-coding
chr6	119000000	119000000	6.9984	intron (NM_001256000, intron 3 of 46)	intron (NM_001256000, intron 3 of 46)	96722	NR_046053	74363	Mm.399403	NR_046053		4931430N09Rik	-	RIKEN cDNA 4931430N09 gene	ncRNA
chr9	119000000	119000000	6.99759	intron (NM_133721, intron 14 of 27)	intron (NM_133721, intron 14 of 27)	-16572	NM_001113514	104099	Mm.335520	NM_133721	ENSMUSG00000039115	Itga9	(alpha)9|2610002H11Rik|6720458D17Rik|AI461869|D130073C02|D9Ertd428e	integrin alpha 9	protein-coding
chr1	86359201	86359360	6.99065	promoter-TSS (NR_015507)	promoter-TSS (NR_015507)	175	NM_010880	17975	Mm.154378	NM_010880	ENSMUSG00000026234	Ncl	B530004O11Rik|C23|D0Nds28|D1Nds28|Nucl	nucleolin	protein-coding
chr5	149000000	149000000	6.99012	Intergenic	Intergenic	-68772	NM_001359199	24109	Mm.21846	NM_011908	ENSMUSG00000001687	Ubl3	AW108023|HCG|MUB|mmMUB	ubiquitin-like 3	protein-coding
chr10	4254481	4254640	6.98991	Intergenic	Intergenic	-11769	NM_031185	83397	Mm.27481	NM_031185	ENSMUSG00000038587	Akap12	AI317366|SSeCKS|Srcs5|Tsga12	A kinase (PRKA) anchor protein (gravin) 12	protein-coding
chr2	12059281	12059600	6.98965	Intergenic	Intergenic	-241806	NR_040353	338535	Mm.483275	NR_040353	ENSMUSG00000086843	E030013I19Rik	-	RIKEN cDNA E030013I19 gene	ncRNA
chr2	41805361	41805520	6.98938	intron (NM_053011, intron 3 of 90)	intron (NM_053011, intron 3 of 90)	642128	NR_105754	102000000		NR_105754	ENSMUSG00000098660	Mir6336	Gm27584|mmu-mir-6336	microRNA 6336	ncRNA
chr5	144000000	144000000	6.98937	Intergenic	B4|SINE|B4	-5160	NM_029749	76800	Mm.259620	NM_029749	ENSMUSG00000051306	Usp42	2410140K03Rik|3110031A07Rik|A630018G05Rik|D5Ertd591e	ubiquitin specific peptidase 42	protein-coding
chr6	82893681	82893840	6.98904	Intergenic	(GGGAGA)n|Simple_repeat|Simple_repeat	-11907	NR_040520	69652	Mm.96357	NR_040520	ENSMUSG00000100291	2310069B03Rik	-	RIKEN cDNA 2310069B03 gene	ncRNA
chr8	109000000	109000000	6.98755	Intergenic	Intergenic	-57027	NM_019938	56523	Mm.42166	NM_019938	ENSMUSG00000031727	Pmfbp1	1700016D22Rik|F77|Stap	polyamine modulated factor 1 binding protein 1	protein-coding
chr11	71033281	71033440	6.98677	exon (NM_134022, exon 1 of 2)	exon (NM_134022, exon 1 of 2)	257	NM_134022	103712	Mm.27768	NM_134022	ENSMUSG00000018451	6330403K07Rik	AI415455|AV161034|UGS148	RIKEN cDNA 6330403K07 gene	protein-coding
chr11	98019921	98020240	6.98602	intron (NM_001282978, intron 1 of 11)	intron (NM_001282978, intron 1 of 11)	-1708	NM_001159320	12295	Mm.41252	NM_031173	ENSMUSG00000020882	Cacnb1	CAB1|Cchb1|Cchlb1	calcium channel, voltage-dependent, beta 1 subunit	protein-coding
chr19	18888721	18889120	6.98453	intron (NR_157571, intron 37 of 38)	intron (NR_157571, intron 37 of 38)	112197	NM_146095	225998	Mm.234641	NM_146095	ENSMUSG00000036192	Rorb	Nr1f2|RZR-beta|RZRB|Rorbeta|hstp	RAR-related orphan receptor beta	protein-coding
chr18	63859761	63860080	6.97715	intron (NM_001014981, intron 20 of 27)	intron (NM_001014981, intron 20 of 27)	151225	NM_001014981	104082	Mm.30850	NM_001014981	ENSMUSG00000040560	Wdr7	AI462727|TRAG|mKIAA0541	WD repeat domain 7	protein-coding
chr7	112000000	112000000	6.97699	intron (NM_173739, intron 2 of 10)	intron (NM_173739, intron 2 of 10)	178977	NM_001360903	233733	Mm.323322	NM_173739	ENSMUSG00000038296	Galnt18	2900011G21Rik|BC024988|Galntl4|galNAc-T18|mpp-GalNAc-T18(O18)	polypeptide N-acetylgalactosaminyltransferase 18	protein-coding
chr10	121000000	121000000	6.97643	intron (NM_029057, intron 7 of 11)	MIRb|SINE|MIR	20556	NM_029057	74694	Mm.233833	NM_029057	ENSMUSG00000052302	Tbc1d30	4930505D03Rik|9530013E20Rik	TBC1 domain family, member 30	protein-coding
chr14	71419841	71420080	6.97417	Intergenic	Intergenic	168687	NR_046076	100000000	Mm.399336	NR_046075	ENSMUSG00000115139	Gm4251	-	predicted gene 4251	ncRNA
chr17	62659441	62660000	6.97364	intron (NM_207654, intron 1 of 4)	intron (NM_207654, intron 1 of 4)	221597	NM_010109	13640	Mm.7978	NM_010109	ENSMUSG00000048915	Efna5	AL-1|AV158822|EFL-5|Ephrin-A5|Epl7|LERK-7|RAGS	ephrin A5	protein-coding
chr14	35112801	35113440	6.97295	intron (NM_008166, intron 4 of 15)	intron (NM_008166, intron 4 of 15)	218511	NR_029774	723847		NR_029774	ENSMUSG00000065481	Mir346	Mirn346|mir-346|mmu-mir-346	microRNA 346	ncRNA
chr13	90294321	90294720	6.97007	Intergenic	Intergenic	204853	NM_025335	66074	Mm.241387	NM_025335	ENSMUSG00000012422	Tmem167	0610041E09Rik|5730424F14Rik|AU041184|AW537806|Gm10085|Tmem167a	transmembrane protein 167	protein-coding
chr1	128000000	128000000	6.96952	intron (NM_028135, intron 4 of 7)	intron (NM_028135, intron 4 of 7)	146501	NM_028135	72160	Mm.281287	NM_028135	ENSMUSG00000026347	Tmem163	2610024A01Rik|A-cre|Act-Cre|SV31|Tg(ACTB-cre)2Mrt|actin-cre|cre<actin>	transmembrane protein 163	protein-coding
chr1	72226241	72226560	6.96913	Intergenic	U2|snRNA|snRNA	-14086	NM_001357488	381269	Mm.422636	NM_001005423	ENSMUSG00000039395	Mreg	Gm974|Wdt2|dsu	melanoregulin	protein-coding
chr16	92609201	92609440	6.96739	intron (NM_001111023, intron 5 of 5)	intron (NM_001111023, intron 5 of 5)	88009	NM_009821	12394	Mm.4081	NM_009821	ENSMUSG00000022952	Runx1	AML1|CBF-alpha-2|Cbfa2|Pebp2a2|Pebpa2b	runt related transcription factor 1	protein-coding
chr19	53834081	53834320	6.96682	intron (NM_001170847, intron 6 of 13)	intron (NM_001170847, intron 6 of 13)	-58031	NM_011050	18569	Mm.1605	NM_011050	ENSMUSG00000024975	Pdcd4	D19Ucla1|Ma3|Tis	programmed cell death 4	protein-coding
chr3	38711201	38711440	6.96411	Intergenic	Intergenic	-175620	NM_183221	329628	Mm.316210	NM_183221	ENSMUSG00000046743	Fat4	6030410K14Rik|9430004M15	FAT atypical cadherin 4	protein-coding
chr2	34287761	34288000	6.96372	intron (NM_001290576, intron 2 of 7)	intron (NM_001290576, intron 2 of 7)	84165	NM_001290576	18516	Mm.239941	NM_016768	ENSMUSG00000038718	Pbx3	-	pre B cell leukemia homeobox 3	protein-coding
chr3	61364561	61364800	6.96128	5' UTR (NM_028712, exon 1 of 1)	5' UTR (NM_028712, exon 1 of 1)	173	NM_028712	74012	Mm.422674	NM_028712	ENSMUSG00000036894	Rap2b	4021402C18Rik|AA408554	RAP2B, member of RAS oncogene family	protein-coding
chr6	72439281	72439520	6.96124	exon (NM_001363799, exon 1 of 9)	exon (NM_001363799, exon 1 of 9)	156	NM_001363799	232087	Mm.29815	NM_145569	ENSMUSG00000053907	Mat2a	D630045P18Rik|MAT 2	methionine adenosyltransferase II, alpha	protein-coding
chr3	5860241	5860960	6.96099	Intergenic	LSU-rRNA_Hsa|rRNA|rRNA	-284352	NM_001163305	19302	Mm.132336	NM_008994	ENSMUSG00000040374	Pex2	D3Ertd138e|PAF-1|PMP35|Pxmp3	peroxisomal biogenesis factor 2	protein-coding
chr16	35533761	35533920	6.96083	Intergenic	B4A|SINE|B4	-7522	NM_013661	20357	Mm.42015	NM_013661	ENSMUSG00000052133	Sema5b	AI893641|SemG|Semag|mKIAA1445	sema domain, seven thrombospondin repeats (type 1 and type 1-like), transmembrane domain (TM) and short cytoplasmic domain, (semaphorin) 5B	protein-coding
chr16	77237201	77237440	6.95986	Intergenic	Intergenic	-92008	NR_015543	77994	Mm.394688	NR_015543	ENSMUSG00000090386	Mir99ahg	2810055G20Rik|D730043B02Rik	Mir99a and Mirlet7c-1 host gene (non-protein coding)	ncRNA
chr18	80129121	80129360	6.95948	exon (NM_175028, exon 4 of 4)	exon (NM_175028, exon 4 of 4)	22242	NM_175028	240442	Mm.26594	NM_175028	ENSMUSG00000053950	Adnp2	8430420L05Rik|BC024969|Kiaa0863|Zfp508|mKIAA0863	ADNP homeobox 2	protein-coding
chr6	8294161	8294480	6.95833	intron (NM_001302353, intron 2 of 4)	intron (NM_001302353, intron 2 of 4)	35032	NM_001302354	100000000	Mm.446106	NM_001302353	ENSMUSG00000089862	Umad1	Gm16039	UMAP1-MVP12 associated (UMA) domain containing 1	protein-coding
chr12	70877681	70878000	6.95638	intron (NM_028127, intron 4 of 13)	intron (NM_028127, intron 4 of 13)	52326	NM_028127	319710	Mm.2962	NM_028127	ENSMUSG00000048285	Frmd6	2610019M19Rik|4930488L10Rik|AW212977|Willin	FERM domain containing 6	protein-coding
chr5	131000000	131000000	6.95532	intron (NM_181045, intron 5 of 6)	intron (NM_181045, intron 5 of 6)	304768	NM_021371	140904	Mm.40875	NM_021371	ENSMUSG00000060371	Caln1	9630012C17Rik|Cabp8|MNCb-0849	calneuron 1	protein-coding
chr7	137000000	137000000	6.95245	intron (NM_001113415, intron 10 of 15)	intron (NM_001113415, intron 10 of 15)	-12803	NR_045885	100000000	Mm.444788	NR_045885	ENSMUSG00000109722	Gm10578	-	predicted gene 10578	ncRNA
chr13	91178801	91179120	6.95184	intron (NM_025770, intron 2 of 7)	LTR101_Mam|LTR|ERVL	45027	NM_025770	66795	Mm.235385	NM_025770	ENSMUSG00000021619	Atg10	5330424L23Rik|5430428K15Rik|AI852123|APG10|Agp10|Apg10l|Apg10p|Atg10l	autophagy related 10	protein-coding
chr3	52740721	52740960	6.95156	intron (NR_038079, intron 1 of 3)	intron (NR_038079, intron 1 of 3)	1116	NR_038079	329639	Mm.131245	NR_038079	ENSMUSG00000102785	Gm2447	100039832|A530017F20	predicted gene 2447	ncRNA
chr3	93935041	93935200	6.94948	Intergenic	B1_Mus2|SINE|Alu	8423	NM_001163730	668359	Mm.80593	NM_001163730	ENSMUSG00000094328	Gm9125	EG668359	predicted gene 9125	protein-coding
chr19	3767601	3768640	6.94934	5' UTR (NM_001167889, exon 2 of 11)	5' UTR (NM_001167889, exon 2 of 11)	699	NM_144871	225888	Mm.278578	NM_144871	ENSMUSG00000045098	Kmt5b	AA117471|C630029K18Rik|Suv4-20h1|Suv420h1	lysine methyltransferase 5B	protein-coding
chr17	73162881	73163120	6.94924	intron (NM_001081071, intron 2 of 5)	intron (NM_001081071, intron 2 of 5)	55015	NM_001177967	225010	Mm.329194	NM_001081071	ENSMUSG00000054469	Lclat1	AI181996|Agpat8|Alcat1|Gm91|Lycat	lysocardiolipin acyltransferase 1	protein-coding
chr3	33905281	33906000	6.94644	Intergenic	Intergenic	-61330	NM_026222	51938	Mm.275710	NM_026222	ENSMUSG00000027676	Ccdc39	4921507O14Rik|AI447426|AI844750|D3Ertd789e|b2b1304Clo|b2b1735Clo|b2b2025.1Clo|prh	coiled-coil domain containing 39	protein-coding
chr5	112000000	112000000	6.94598	intron (NR_045832, intron 2 of 4)	intron (NR_045832, intron 2 of 4)	20448	NR_045833	269683	Mm.136946	NM_207252	ENSMUSG00000085271	E130006D01Rik	Gm16018|Gm681	RIKEN cDNA E130006D01 gene	ncRNA
chr8	122000000	122000000	6.94536	Intergenic	Intergenic	-115554	NM_001362883	195209	Mm.102191	NM_001362883		Zfp469	Gm22	zinc finger protein 469	protein-coding
chr13	21833361	21833520	6.94535	promoter-TSS (NM_001097979)	promoter-TSS (NM_001097979)	35	NM_178185	319171	Mm.250564	NM_178185	ENSMUSG00000094777	Hist1h2ap	Gm11276	histone cluster 1, H2ap	protein-coding
chr4	135000000	135000000	6.9449	exon (NM_001285845, exon 3 of 3)	exon (NM_001285845, exon 3 of 3)	-3239	NM_001081099	69885	Mm.141592	NM_001081099	ENSMUSG00000078521	Aunip	2610002D18Rik|Clhc1	aurora kinase A and ninein interacting protein	protein-coding
chr19	48734401	48734640	6.94414	intron (NM_025696, intron 14 of 26)	intron (NM_025696, intron 14 of 26)	528495	NM_025696	66673	Mm.70980	NM_025696	ENSMUSG00000063434	Sorcs3	6330404A12Rik|AW045579	sortilin-related VPS10 domain containing receptor 3	protein-coding
chr15	32597201	32597440	6.94319	intron (NM_009154, intron 11 of 22)	intron (NM_009154, intron 11 of 22)	175832	NR_155440	105000000	Mm.229263	NR_155440	ENSMUSG00000115749	Gm41289	-	predicted gene, 41289	ncRNA
chr19	15108721	15108960	6.94259	Intergenic	Intergenic	-510657	NM_011600	21888	Mm.103638	NM_011600	ENSMUSG00000024642	Tle4	5730411M05Rik|AA792082|Bce-1|Bce1|ESTM13|ESTM14|Grg4|X83332|X83333|grg-4	transducin-like enhancer of split 4	protein-coding
chr6	55579601	55580080	6.94238	Intergenic	Intergenic	101423	NM_009717	11922	Mm.5106	NM_009717	ENSMUSG00000037984	Neurod6	Atoh2|Math-2|Math2|Nex|Nex1m|bHLHa2	neurogenic differentiation 6	protein-coding
chr10	13419361	13419680	6.93839	intron (NM_001195065, intron 1 of 12)	intron (NM_001195065, intron 1 of 12)	-30550	NM_001195066	215789	Mm.283359	NM_001033257	ENSMUSG00000062866	Phactr2	AV158170|BC012871	phosphatase and actin regulator 2	protein-coding
chr11	61483601	61483840	6.93462	Intergenic	MER57C2|LTR|ERV1	-1711	NM_001347545	76293	Mm.272278	NM_029568	ENSMUSG00000042436	Mfap4	1110007F23Rik	microfibrillar-associated protein 4	protein-coding
chr9	120000000	120000000	6.93396	Intergenic	Intergenic	-5895	NM_026236	67561	Mm.104789	NM_026236	ENSMUSG00000032512	Wdr48	8430408H12Rik|Uaf1|mKIAA1449	WD repeat domain 48	protein-coding
chr7	117000000	117000000	6.93015	intron (NM_175645, intron 1 of 11)	intron (NM_175645, intron 1 of 11)	40341	NM_175645	233781	Mm.461427	NM_175645	ENSMUSG00000030657	Xylt1	8030490L12	xylosyltransferase 1	protein-coding
chr2	174000000	174000000	6.92964	exon (NM_022325, exon 3 of 6)	exon (NM_022325, exon 3 of 6)	5519	NM_022325	64138	Mm.156919	NM_022325	ENSMUSG00000016256	Ctsz	AI787083|AU019819|CTSX|D2Wsu143e	cathepsin Z	protein-coding
chr8	92137041	92137280	6.92917	Intergenic	Intergenic	218960	NR_110452	71296	Mm.86664	NR_033641	ENSMUSG00000031736	Crnde	4933436C20Rik	colorectal neoplasia differentially expressed (non-protein coding)	ncRNA
chr18	82691841	82692080	6.92894	intron (NM_177832, intron 1 of 29)	intron (NM_177832, intron 1 of 29)	774	NM_177832	329002	Mm.34438	NM_177832	ENSMUSG00000041258	Zfp236	AI447957|Gm335	zinc finger protein 236	protein-coding
chr6	57535521	57535680	6.92864	promoter-TSS (NM_175523)	promoter-TSS (NM_175523)	-113	NR_156744	243382	Mm.396893	NM_175523	ENSMUSG00000037826	Ppm1k	2900063A19Rik|A930026L03Rik|PP2C-kappa|PP2Cm	protein phosphatase 1K (PP2C domain containing)	protein-coding
chr2	167000000	167000000	6.92703	intron (NM_019835, intron 1 of 8)	intron (NM_019835, intron 1 of 8)	1418	NM_019835	56336	Mm.200886	NM_019835	ENSMUSG00000017929	B4galt5	9430078I07Rik|AW049941|AW539721	UDP-Gal:betaGlcNAc beta 1,4-galactosyltransferase, polypeptide 5	protein-coding
chr5	103000000	103000000	6.92687	Intergenic	Intergenic	18482	NR_152117	75519	Mm.416851	NR_152117	ENSMUSG00000105426	1700021F02Rik	Gm42618	RIKEN cDNA 1700021F02 gene	ncRNA
chr8	123000000	123000000	6.92556	intron (NM_001081379, intron 1 of 12)	intron (NM_001081379, intron 1 of 12)	2764	NM_001081379	77087	Mm.31567	NM_001081379	ENSMUSG00000035569	Ankrd11	2410104C19Rik|3010027A04Rik|6330578C09Rik|9530048I21Rik|AA930108|Gm176|Yod	ankyrin repeat domain 11	protein-coding
chr1	20823921	20824080	6.92342	Intergenic	Intergenic	-3688	NM_008563	17215	Mm.4502	NM_008563	ENSMUSG00000041859	Mcm3	AL033361|C80350|Mcmd|P1|P1-MCM3|p1.m	minichromosome maintenance complex component 3	protein-coding
chrX	39105921	39106160	6.92326	Intergenic	MamRep605|LTR?|LTR?	-240226	NM_001177380	78631	Mm.243738	NM_001177380	ENSMUSG00000079619	Cypt15	1700085A12Rik	cysteine-rich perinuclear theca 15	protein-coding
chr11	22008081	22008400	6.92258	intron (NM_153078, intron 23 of 24)	intron (NM_153078, intron 23 of 24)	-6589	NM_011023	18423	Mm.129663	NM_011023	ENSMUSG00000005917	Otx1	A730044F23Rik|jv	orthodenticle homeobox 1	protein-coding
chr15	18626961	18627280	6.9224	Intergenic	Intergenic	-191827	NM_001316758	320873	Mm.117794	NM_009865	ENSMUSG00000022321	Cdh10	A830016G23Rik|C030003B10Rik|C030011H18Rik	cadherin 10	protein-coding
chr6	126000000	126000000	6.92156	Intergenic	Intergenic	82115	NM_145983	16493	Mm.222831	NM_145983	ENSMUSG00000045534	Kcna5	Kv1.5	potassium voltage-gated channel, shaker-related subfamily, member 5	protein-coding
chr9	44115281	44115440	6.92078	Intergenic	Intergenic	-2309	NM_153762	213211	Mm.392032	NM_153762	ENSMUSG00000053128	Rnf26	8030450I18Rik	ring finger protein 26	protein-coding
chr4	23744081	23744400	6.91899	Intergenic	Intergenic	-752211	NM_199467	212377	Mm.120919	NM_199467	ENSMUSG00000045751	Mms22l	F730047E07Rik|Gm134	MMS22-like, DNA repair protein	protein-coding
chr13	37104001	37104240	6.91581	Intergenic	Intergenic	-53876	NM_001166391	74145	Mm.235105	NM_028784	ENSMUSG00000039109	F13a1	1200014I03Rik|AI462306|F13a	coagulation factor XIII, A1 subunit	protein-coding
chr13	83738241	83738400	6.91494	promoter-TSS (NR_029545)	promoter-TSS (NR_029545)	-494	NR_029545	723967		NR_029545	ENSMUSG00000065424	Mir9-2	Mirn9-2|mir-9-2|mmu-mir-9-2	microRNA 9-2	ncRNA
chr6	118000000	118000000	6.91346	intron (NM_001362105, intron 2 of 13)	intron (NM_001362105, intron 2 of 13)	-1705	NM_001362103	70727	Mm.87660	NM_027526	ENSMUSG00000030134	Rasgef1a	6330404M18Rik|AI835194	RasGEF domain family, member 1A	protein-coding
chr2	118000000	118000000	6.91324	intron (NM_001355383, intron 17 of 35)	intron (NM_001355383, intron 17 of 35)	33376	NM_009273	20813	Mm.363404	NM_009273	ENSMUSG00000009549	Srp14	14kDa|AW536328	signal recognition particle 14	protein-coding
chr2	92362081	92362240	6.9126	3' UTR (NM_001362833, exon 19 of 19)	3' UTR (NM_001362833, exon 19 of 19)	8897	NM_001290775	228366	Mm.31158	NM_172670	ENSMUSG00000040434	Large2	5730485C17Rik|AI891893|Gyltl1b|Largel|mKIAA4105	LARGE xylosyl- and glucuronyltransferase 2	protein-coding
chr12	106000000	106000000	6.91015	Intergenic	Intergenic	70226	NR_036593	76639	Mm.375609	NR_036593	ENSMUSG00000092066	1700121N20Rik	-	RIKEN cDNA 1700121N20 gene	ncRNA
chr9	58041121	58041360	6.90925	intron (NM_001243265, intron 4 of 4)	intron (NM_001243265, intron 4 of 4)	8966	NM_001243265	330951	Mm.406992	NM_001243265		Gm16130	E330033L03	predicted gene 16130	protein-coding
chr14	97814641	97814960	6.90535	intron (NM_001038610, intron 10 of 10)	intron (NM_001038610, intron 10 of 10)	354965	NM_001038610	13134	Mm.320593	NM_007826	ENSMUSG00000055639	Dach1	Dac|Dach	dachshund family transcription factor 1	protein-coding
chr17	63171841	63172240	6.90168	intron (NM_015794, intron 7 of 8)	intron (NM_015794, intron 7 of 8)	140933	NR_130176	414079	Mm.444282	NR_130176	ENSMUSG00000090565	4930405O22Rik	-	RIKEN cDNA 4930405O22 gene	ncRNA
chr7	76438641	76438960	6.90026	intron (NM_001199224, intron 16 of 22)	intron (NM_001199224, intron 16 of 22)	208913	NM_001199224	244071	Mm.322829	NM_172902	ENSMUSG00000025754	Agbl1	Ccp4|D430020F16|EG244071|Nna1-l1	ATP/GTP binding protein-like 1	protein-coding
chr7	121000000	121000000	6.89686	Intergenic	Intergenic	-56656	NM_001081327	195646	Mm.247449	NM_177575	ENSMUSG00000046321	Hs3st2	6430516N12Rik|A830061E14Rik|AW491345	heparan sulfate (glucosamine) 3-O-sulfotransferase 2	protein-coding
chr13	40607041	40607280	6.89596	Intergenic	Intergenic	-120648	NR_125899	103000000		NR_125899	ENSMUSG00000097752	Gm26688	Tfap2a-as1	predicted gene, 26688	ncRNA
chr8	91974161	91974400	6.89315	Intergenic	Intergenic	-172626	NM_008393	16373	Mm.238044	NM_008393	ENSMUSG00000031734	Irx3	AI894186	Iroquois related homeobox 3	protein-coding
chr17	11130961	11131120	6.89104	intron (NM_016694, intron 2 of 11)	MIRb|SINE|MIR	290681	NM_016694	50873	Mm.311110	NM_016694	ENSMUSG00000023826	Prkn	Park2	parkin RBR E3 ubiquitin protein ligase	protein-coding
chr2	141000000	141000000	6.89036	intron (NM_001013802, intron 5 of 18)	ID_B1|SINE|B4	-482204	NM_178382	71436	Mm.426781	NM_178382	ENSMUSG00000051379	Flrt3	5530600M07Rik|C430047I10Rik|mKIAA1469	fibronectin leucine rich transmembrane protein 3	protein-coding
chr18	76533841	76534240	6.88943	Intergenic	Intergenic	271595	NM_001311070	17126	Mm.152699	NM_010754	ENSMUSG00000024563	Smad2	7120426M23Rik|Madh2|Madr2|Smad-2|mMad2	SMAD family member 2	protein-coding
chr7	37624081	37624320	6.8871	intron (NM_172385, intron 3 of 5)	intron (NM_172385, intron 3 of 5)	145552	NM_172385	243937	Mm.322505	NM_172385	ENSMUSG00000043456	Zfp536	9630010P11Rik|Znf536|mKIAA0390	zinc finger protein 536	protein-coding
chr8	21012081	21012240	6.88634	Intergenic	L1_Mus2|LINE|L1	-13385	NM_183253	66298	Mm.482941	NM_183253	ENSMUSG00000074447	Defa21	2010016B13Rik|Defcr21	defensin, alpha, 21	protein-coding
chr2	22744721	22745280	6.88549	Intergenic	LSU-rRNA_Hsa|rRNA|rRNA	-29327	NM_019456	54519	Mm.14255	NM_019456	ENSMUSG00000026786	Apbb1ip	9930118P07Rik|Prp48	amyloid beta (A4) precursor protein-binding, family B, member 1 interacting protein	protein-coding
chr14	21410961	21411120	6.88309	intron (NM_134079, intron 9 of 10)	intron (NM_134079, intron 9 of 10)	-88730	NM_001205241	54169	Mm.248967	NM_017479	ENSMUSG00000021767	Kat6b	AI507552|B130044K16Rik|MYST-4|Morf|Myst4|mKIAA0383|qkf|querkopf	K(lysine) acetyltransferase 6B	protein-coding
chr13	99791201	99791360	6.88274	Intergenic	Intergenic	109403	NM_013732	27220	Mm.75498	NM_013732	ENSMUSG00000021647	Cartpt	Cart	CART prepropeptide	protein-coding
chr2	71420641	71421040	6.88176	intron (NM_026115, intron 6 of 10)	intron (NM_026115, intron 6 of 10)	6364	NR_039557	101000000		NR_039557	ENSMUSG00000093061	Mir5098	mmu-mir-5098|mu-mir-5098	microRNA 5098	ncRNA
[truncated: 3,323 more rows]

## Sheet: Ncp peaks annotated E12.5 LHX2
Chr	Start	End	Peak Score	Annotation	Detailed Annotation	Distance to TSS	Nearest PromoterID	Entrez ID	Nearest Unigene	Nearest Refseq	Nearest Ensembl	Gene Name	Gene Alias	Gene Description	Gene Type
[truncated: 2,222 more rows]

[truncated: 4 more sheets: E10.5 LHX2 peks , Intersect_Lhx2Ncp_Hcp_peaks, Lhx2Hcp_peaks_and_gene_normalis, Lhx2Ncp_peaks_and_gene_normalis]
