# Supplementary material for: Regulation of chromatin accessibility and gene expression in the developing hippocampal primordium by LIM-HD transcription factor LHX2
Source: PLoS Genet. 2023 Aug 18;19(8):e1010874. doi: 10.1371/journal.pgen.1010874 (PMC10482279; doi:10.1371/journal.pgen.1010874)
Supplement: S4 Table — (XLSX) [file pgen.1010874.s010.xlsx]

## Sheet: Annotated Hcp 464 
Chr	Start	End	Annotation	Detailed Annotation	Distance to TSS	Nearest PromoterID	Entrez ID	Nearest Unigene	Nearest Refseq	Nearest Ensembl	Gene Name	Gene Alias	Gene Description	Gene Type
chr7	101868955	101869479	5' UTR (NM_001252554, exon 2 of 7)	5' UTR (NM_001252554, exon 2 of 7)	1571	NM_008034	14275	Mm.2135	NM_008034	ENSMUSG00000001827	Folr1	FBP1|Folbp-1|Folbp1	folate receptor 1 (adult)	protein-coding	#related to Figure 4
chr14	32165587	32165812	promoter-TSS (NM_019744)	promoter-TSS (NM_019744)	-90	NM_019744	27057	Mm.371598	NM_019744	ENSMUSG00000056234	Ncoa4	ARA70|Rfg	nuclear receptor coactivator 4	protein-coding
chr11	110652210	110652432	Intergenic	Intergenic	172981	NM_001356346	26399	Mm.14487	NM_011943	ENSMUSG00000020623	Map2k6	MAPKK 6|MAPKK6|MEK6|MKK6|Prkmk6|SAPKK3	mitogen-activated protein kinase kinase 6	protein-coding
chr1	58046704	58046977	intron (NM_009676, intron 3 of 34)	intron (NM_009676, intron 3 of 34)	16871	NM_009676	11761	Mm.26787	NM_009676	ENSMUSG00000063558	Aox1	AI196512|AI255253|Ao|Aox-1|Aox-2|Aox2|Moro|Ro	aldehyde oxidase 1	protein-coding
chr10	17845067	17845275	3' UTR (NM_138628, exon 10 of 10)	3' UTR (NM_138628, exon 10 of 10)	48952	NM_138628	378431	Mm.283493	NM_138628	ENSMUSG00000039891	Txlnb	2310001N14Rik|Mdp77	taxilin beta	protein-coding
chr7	121676867	121677008	intron (NM_001033173, intron 5 of 15)	intron (NM_001033173, intron 5 of 15)	30505	NM_001033173	76179	Mm.122538	NM_001033173	ENSMUSG00000063317	Usp31	6330567E21Rik|mKIAA1203	ubiquitin specific peptidase 31	protein-coding
chr9	99632458	99632714	intron (NM_001311142, intron 1 of 15)	intron (NM_001311142, intron 1 of 15)	3008	NM_001311142	72507	Mm.221455	NM_028258	ENSMUSG00000037784	Dzip1l	2610524A10Rik|AI663976	DAZ interacting protein 1-like	protein-coding
chr5	20372008	20372235	intron (NM_015823, intron 6 of 21)	intron (NM_015823, intron 6 of 21)	464603	NM_001170745	50791	Mm.332231	NM_015823	ENSMUSG00000040003	Magi2	AIP-1|Acvri1|Acvrinp1|Acvrip1|Magi-2|S-SCAM|mKIAA0705	membrane associated guanylate kinase, WW and PDZ domain containing 2	protein-coding
chr11	77194155	77194568	Intergenic	Intergenic	-5393	NM_176965	319634	Mm.108786	NM_176965	ENSMUSG00000050944	Efcab5	4930563A03Rik	EF-hand calcium binding domain 5	protein-coding
chr4	56811238	56811451	3' UTR (NM_018761, exon 19 of 19)	3' UTR (NM_018761, exon 19 of 19)	-9013	NM_026079	230233	Mm.282743	NM_026079	ENSMUSG00000028431	Elp1	3110040G09Rik|6030413P05|C78473|IKAP|Ikbkap	elongator complex protein 1	protein-coding
chr4	56051874	56052247	Intergenic	Intergenic	-519585	NM_010637	16600	Mm.4325	NM_010637	ENSMUSG00000003032	Klf4	EZF|Gklf|Zie	Kruppel-like factor 4 (gut)	protein-coding
chr2	157533727	157533944	Intergenic	Intergenic	-26243	NM_001291130	18111	Mm.34330	NM_010923	ENSMUSG00000067786	Nnat	5730414I02Rik|AW107673|Peg5	neuronatin	protein-coding
chr11	35224000	35224399	intron (NM_011412, intron 3 of 35)	intron (NM_011412, intron 3 of 35)	102743	NM_011412	20564	Mm.478604	NM_011412	ENSMUSG00000056427	Slit3	Slil2|Slit1|b2b2362.1Clo	slit guidance ligand 3	protein-coding
chr18	90133372	90133745	Intergenic	Intergenic	-364018	NM_001039173	623279	Mm.447164	NM_001039173	ENSMUSG00000073514	Dok6	Dok-6	docking protein 6	protein-coding
chr19	59866609	59867056	Intergenic	Intergenic	76532	NM_001033172	74998	Mm.24167	NM_001033172	ENSMUSG00000040022	Rab11fip2	4930470G04Rik|A830046J09Rik|AW558126|Nrip11	RAB11 family interacting protein 2 (class I)	protein-coding
chr4	82730262	82730575	Intergenic	ORR1D2|LTR|ERVL-MaLR	129255	NM_026647	68268	Mm.32047	NM_026647	ENSMUSG00000028403	Zdhhc21	9130404H11Rik|AL024349|D130004H04Rik|dep	zinc finger, DHHC domain containing 21	protein-coding
chr7	92777408	92777644	intron (NM_029494, intron 1 of 4)	intron (NM_029494, intron 1 of 4)	35812	NM_029494	75985	Mm.323004	NM_029494	ENSMUSG00000030643	Rab30	5033421K01Rik|AI323892|Rsb30	RAB30, member RAS oncogene family	protein-coding
chr14	23848644	23848938	intron (NM_001253368, intron 1 of 28)	intron (NM_001253368, intron 1 of 28)	155414	NM_001253370	16531	Mm.343607	NM_010610	ENSMUSG00000063142	Kcnma1	5730414M22Rik|BKCa|MaxiK|Slo|Slo1|mSlo|mSlo1	potassium large conductance calcium-activated channel, subfamily M, alpha member 1	protein-coding
chr8	61730721	61730923	intron (NM_001293772, intron 2 of 21)	intron (NM_001293772, intron 2 of 21)	29267	NM_001293773	72333	Mm.29933	NM_001081390	ENSMUSG00000058056	Palld	2410003B16Rik|6030492A02	palladin, cytoskeletal associated protein	protein-coding
chr3	55537865	55537970	3' UTR (NM_001195538, exon 17 of 17)	3' UTR (NM_001195538, exon 17 of 17)	76189	NM_001111052	13175	Mm.393242	NM_019978	ENSMUSG00000027797	Dclk1	1700113D08Rik|2810480F11Rik|AI836758|Click-I|Cpg16|Dcamkl1|Dcl|Dclk|mKIAA0369	doublecortin-like kinase 1	protein-coding
chr11	88681536	88681720	intron (NM_054043, intron 5 of 13)	intron (NM_054043, intron 5 of 13)	36601	NM_054043	76626	Mm.400451	NM_054043	ENSMUSG00000069769	Msi2	1700105C15Rik|AI451722|AI563628|AW489193|Msi2h	musashi RNA-binding protein 2	protein-coding
chr5	43107704	43108288	Intergenic	Intergenic	-125257	NM_175937	231207	Mm.7233	NM_175937	ENSMUSG00000039782	Cpeb2	A630055H10Rik|Cpe-bp2	cytoplasmic polyadenylation element binding protein 2	protein-coding
chr9	79830668	79831215	promoter-TSS (NM_001357354)	promoter-TSS (NM_001357354)	41	NM_001357354	70598	Mm.23049	NM_001081243	ENSMUSG00000034898	Filip1	5730485H21Rik|AI843021	filamin A interacting protein 1	protein-coding
chr1	34583683	34584317	intron (NM_213727, intron 1 of 1)	intron (NM_213727, intron 1 of 1)	4307	NM_213727	211383	Mm.330696	NM_213727	ENSMUSG00000045174	Amer3	9430069J07Rik|Fam123c	APC membrane recruitment 3	protein-coding
chr15	72018886	72019261	intron (NM_027174, intron 1 of 63)	intron (NM_027174, intron 1 of 63)	15154	NM_027174	69700	Mm.322500	NM_027174	ENSMUSG00000079022	Col22a1	2310067L16Rik|C80743	collagen, type XXII, alpha 1	protein-coding
chr5	122957149	122957269	intron (NM_001003953, intron 6 of 22)	intron (NM_001003953, intron 6 of 22)	31890	NM_001003953	30841	Mm.86406	NM_013910	ENSMUSG00000029475	Kdm2b	Cxxc2|Fbl10|Fbxl10|Jhdm1b|PCCX2	lysine (K)-specific demethylase 2B	protein-coding
chr10	33613288	33613490	intron (NM_001359139, intron 1 of 4)	intron (NM_001359139, intron 1 of 4)	-10857	NR_152723	102632938	Mm.417656	NR_152723	ENSMUSG00000090087	Gm15939	-	predicted gene 15939	ncRNA
chr5	78878854	78879128	Intergenic	Intergenic	1413503	NR_131050	69370	Mm.426881	NR_131050	ENSMUSG00000107232	1700017L05Rik	-	RIKEN cDNA 1700017L05 gene	ncRNA
chr18	56022711	56022827	Intergenic	MER121|DNA|TcMar?	-377571	NM_001360917	107022	Mm.24356	NM_026240	ENSMUSG00000001700	Gramd3	9030613F08Rik|9130427A09Rik|AW061306|Gramd2b|NS3TP2	GRAM domain containing 3	protein-coding
chr6	93223733	93224313	Intergenic	Intergenic	-280489	NM_175314	101401	Mm.158235	NM_175314	ENSMUSG00000030022	Adamts9	1810011L16Rik|8430403M15Rik|AW743315|E030027K14Rik|Gsfund3|Mhdaund3|Mhdaund4|UND3|UND4	a disintegrin-like and metallopeptidase (reprolysin type) with thrombospondin type 1 motif, 9	protein-coding
chr7	98783864	98784381	Intergenic	Intergenic	-50990	NM_001285794	22411	Mm.22182	NM_009519	ENSMUSG00000015957	Wnt11	-	wingless-type MMTV integration site family, member 11	protein-coding
chr11	111522827	111523070	Intergenic	AmnSINE1|SINE|Deu	456784	NM_008425	16518	Mm.4951	NM_008425	ENSMUSG00000041695	Kcnj2	IRK1|Kcnf1|Kir2.1	potassium inwardly-rectifying channel, subfamily J, member 2	protein-coding
chr2	161704779	161705071	intron (NM_001291151, intron 13 of 30)	intron (NM_001291151, intron 13 of 30)	-595839	NR_126509	71389	Mm.122738	NM_173368	ENSMUSG00000057133	Chd6	5430439G14Rik|6330406J24Rik|CHD-6	chromodomain helicase DNA binding protein 6	protein-coding
chr19	46470651	46470767	intron (NM_001025391, intron 8 of 11)	intron (NM_001025391, intron 8 of 11)	-30939	NM_053100	93679	Mm.392177	NM_053100	ENSMUSG00000025034	Trim8	AA408830|BB006755|GERP|Rnf27	tripartite motif-containing 8	protein-coding
chr4	47698557	47699185	Intergenic	Intergenic	224210	NM_024171	66212	Mm.20188	NM_024171	ENSMUSG00000053317	Sec61b	1190006C12Rik|AI326121|AW122942	Sec61 beta subunit	protein-coding
chr10	93374685	93374741	Intergenic	Intergenic	38502	NR_038014	432488	Mm.32833	NR_038014		Gm17745	Gm3546	predicted gene, 17745	ncRNA
chr17	25561646	25561831	Intergenic	Intergenic	8948	NM_011447	20681	Mm.258220	NM_011447	ENSMUSG00000024176	Sox8	-	SRY (sex determining region Y)-box 8	protein-coding
chr4	87731457	87731586	Intergenic	Intergenic	74802	NM_001286158	70122	Mm.288898	NM_027326	ENSMUSG00000028496	Mllt3	2210011H10Rik|2610012I03Rik|3830408D16Rik|Af9|D4Ertd321e	myeloid/lymphoid or mixed-lineage leukemia; translocated to, 3	protein-coding
chr8	102117071	102117258	Intergenic	Intergenic	667947	NM_009866	12552	Mm.1571	NM_009866	ENSMUSG00000031673	Cdh11	Cad11|OSF-4	cadherin 11	protein-coding
chr9	50986262	50986527	intron (NM_178710, intron 3 of 15)	intron (NM_178710, intron 3 of 15)	22679	NM_178710	235344	Mm.104932	NM_178710	ENSMUSG00000037112	Sik2	G630080D20Rik|Snf1lk2	salt inducible kinase 2	protein-coding
chr3	54764501	54764828	intron (NM_019483, intron 1 of 5)	intron (NM_019483, intron 1 of 5)	9082	NM_019483	55994	Mm.244353	NM_019483	ENSMUSG00000027796	Smad9	MADH6|Madh8|Madh9|Smad8	SMAD family member 9	protein-coding
chr4	54601705	54601904	Intergenic	Intergenic	-346141	NM_172867	242466	Mm.102904	NM_172867	ENSMUSG00000060206	Zfp462	6030417H05|9430078C22Rik|Gt4-2|Zfpip|Znf462	zinc finger protein 462	protein-coding
chr7	89626836	89627033	Intergenic	MIRb|SINE|MIR	-5884	NM_181407	109264	Mm.334011	NM_181407	ENSMUSG00000030621	Me3	1700020C08Rik|B230207H15Rik	malic enzyme 3, NADP(+)-dependent, mitochondrial	protein-coding
chr1	106595620	106595786	intron (NM_009741, intron 1 of 1)	intron (NM_009741, intron 1 of 1)	-49072	NR_106164	102466254		NR_106164	ENSMUSG00000098344	Mir3473f	Gm27846|mmu-mir-3473f	microRNA 3473f	ncRNA
chr2	75992660	75992840	intron (NM_001081033, intron 19 of 19)	intron (NM_001081033, intron 19 of 19)	-10783	NM_030188	78802	Mm.282339	NM_030188	ENSMUSG00000075271	Ttc30a1	4930506L13Rik	tetratricopeptide repeat domain 30A1	protein-coding
chr3	34861197	34861485	Intergenic	Intergenic	61310	NR_105799	102466155		NR_105799	ENSMUSG00000098862	Mir6378	Gm27706|mmu-mir-6378	microRNA 6378	ncRNA
chr3	114759288	114759587	Intergenic	Intergenic	-144641	NM_153458	229759	Mm.54183	NM_153157	ENSMUSG00000027965	Olfm3	B230206G02Rik	olfactomedin 3	protein-coding
chr14	21546464	21546661	intron (NM_017479, intron 2 of 16)	L1MB7|LINE|L1	46777	NM_017479	54169	Mm.248967	NM_017479	ENSMUSG00000021767	Kat6b	AI507552|B130044K16Rik|MYST-4|Morf|Myst4|mKIAA0383|qkf|querkopf	K(lysine) acetyltransferase 6B	protein-coding
chr12	97061438	97061791	Intergenic	Intergenic	-1014392	NR_103800	69423	Mm.46121	NM_027076		1700019M22Rik	-	NFX-like protein	pseudo
chr13	105317034	105317310	Intergenic	Intergenic	-22687	NM_001360890	71816	Mm.317015	NM_027934	ENSMUSG00000021720	Rnf180	3110001E11Rik|Rines	ring finger protein 180	protein-coding
chr16	71391867	71392266	Intergenic	Intergenic	142162	NR_040576	78221	Mm.399298	NR_040576	ENSMUSG00000116982	4930567J20Rik	-	RIKEN cDNA 4930567J20 gene	ncRNA
chr2	126897072	126897366	intron (NM_023220, intron 14 of 14)	intron (NM_023220, intron 14 of 14)	5166	NR_106202	102466258		NR_106202	ENSMUSG00000098896	Mir3473g	Gm27751|mmu-mir-3473g	microRNA 3473g	ncRNA
chr6	101281617	101282024	intron (NM_018884, intron 3 of 9)	intron (NM_018884, intron 3 of 9)	96077	NM_018884	55983	Mm.321654	NM_018884	ENSMUSG00000035357	Pdzrn3	1110020C07Rik|AI429718|AL023082|LNX3|SEMACAP3|Semcap3	PDZ domain containing RING finger 3	protein-coding
chr1	59311061	59311363	intron (NM_001356389, intron 10 of 13)	intron (NM_001356389, intron 10 of 13)	54306	NM_001356389	271697	Mm.297713	NM_001033373	ENSMUSG00000026023	Cdk15	Als2cr7|Pftk2	cyclin-dependent kinase 15	protein-coding
chr14	122170494	122170696	Intergenic	Intergenic	-11099	NM_029556	69634	Mm.34608	NM_029556	ENSMUSG00000025545	Clybl	0610033J05Rik|2310014M14Rik|AI256068|Clb	citrate lyase beta like	protein-coding
chr2	25004243	25004596	intron (NM_146251, intron 14 of 34)	intron (NM_146251, intron 14 of 34)	28386	NM_146251	241274	Mm.389243	NM_146251	ENSMUSG00000036833	Pnpla7	BC027342|E430013P11Rik|Nre	patatin-like phospholipase domain containing 7	protein-coding
chr10	122185462	122185831	Intergenic	Intergenic	65949	NR_027637	100043513	Mm.429141	NR_027637	ENSMUSG00000111952	Gm4489	Gm241	predicted gene 4489	ncRNA
chr9	109795300	109795556	Intergenic	Intergenic	-4778	NM_001303003	76998	Mm.442009	NM_001303003	ENSMUSG00000104614	Fbxw27	1700124P09Rik	F-box and WD-40 domain protein 27	protein-coding
chr10	49952953	49953052	Intergenic	Intergenic	-164236	NM_001111268	14806	Mm.185993	NM_010349	ENSMUSG00000056073	Grik2	AW124492|C130030K03Rik|GluK2|Glur-6|Glur6|Glurbeta2	glutamate receptor, ionotropic, kainate 2 (beta 2)	protein-coding
chr15	102013683	102013995	Intergenic	Intergenic	-9497	NM_031170	16691	Mm.358618	NM_031170	ENSMUSG00000049382	Krt8	AA960620|AL022697|AU019895|Card2|EndoA|K8|Krt-2.8|Krt2-8	keratin 8	protein-coding
chr2	39212798	39213163	intron (NM_024209, intron 1 of 6)	RMER15|LTR|ERVL	13369	NM_024209	67857	Mm.389242	NM_024209	ENSMUSG00000026753	Ppp6c	2310003C10Rik|Pp6C	protein phosphatase 6, catalytic subunit	protein-coding
chr12	8916323	8916706	Intergenic	Intergenic	-4793	NM_008640	17775	Mm.30071	NM_008640	ENSMUSG00000020585	Laptm4a	AA286466|LAPTM4|MTP|Mtrp|mKIAA0108	lysosomal-associated protein transmembrane 4A	protein-coding
chr13	63496676	63497257	Intergenic	Intergenic	-65221	NM_001042673	14088	Mm.126106	NM_007985	ENSMUSG00000021461	Fancc	Facc	Fanconi anemia, complementation group C	protein-coding
chr8	11405850	11406088	intron (NM_009932, intron 11 of 47)	intron (NM_009932, intron 11 of 47)	-71960	NR_126558	102132	Mm.37632	NR_126558	ENSMUSG00000096957	E230013L22Rik	AI645545	RIKEN cDNA E230013L22 gene	ncRNA
chr1	4326800	4326990	intron (NM_001370921, intron 3 of 22)	intron (NM_001370921, intron 3 of 22)	33408	NM_001370921	19888	Mm.294263	NM_011283	ENSMUSG00000025900	Rp1	Dcdc3|Gm38717|Orp1|Rp1h|mG145	retinitis pigmentosa 1 (human)	protein-coding
chr7	25487822	25488095	intron (NR_015569, intron 4 of 6)	intron (NR_015569, intron 4 of 6)	-10333	NM_001039186	26365	Mm.322502	NM_011926	ENSMUSG00000074272	Ceacam1	Bgp|Bgp1|C-CAM|CD66a|Cc1|Cea-1|Cea-7|Cea1|Cea7|Hv-2|Hv2|MHVR|MHVR1|Mhv-1|bb-1|mCEA1|mmCGM1|mmCGM1a|mmCGM2	carcinoembryonic antigen-related cell adhesion molecule 1	protein-coding
chr15	82921023	82921324	Intergenic	Intergenic	-9039	NM_013836	21411	Mm.252156	NM_013836	ENSMUSG00000041852	Tcf20	2810438H08Rik|SPBP|mKIAA0292	transcription factor 20	protein-coding
chr3	144173985	144174585	Intergenic	Intergenic	28047	NM_001161770	16911	Mm.29187	NM_010723	ENSMUSG00000028266	Lmo4	A730077C12Rik|Crp3|Etohi4	LIM domain only 4	protein-coding
chr13	83884826	83885152	Intergenic	Intergenic	-6219	NR_036594	72677	Mm.245636	NR_036594	ENSMUSG00000100891	2810049E08Rik	-	RIKEN cDNA 2810049E08 gene	ncRNA
chr17	86382838	86382913	intron (NM_011104, intron 2 of 14)	intron (NM_011104, intron 2 of 14)	-95697	NR_045435	72104	Mm.443401	NR_045435	ENSMUSG00000100738	2010106C02Rik	-	RIKEN cDNA 2010106C02 gene	ncRNA
chr10	20046269	20046430	intron (NM_008580, intron 7 of 29)	intron (NM_008580, intron 7 of 29)	-102571	NM_008635	17761	Mm.20928	NM_008635	ENSMUSG00000019996	Map7	E-MAP-115|MAP-7|Mtap7|R75000|mshi|mste|ste	microtubule-associated protein 7	protein-coding
chr11	119745400	119745779	intron (NM_001306081, intron 5 of 32)	intron (NM_001306081, intron 5 of 32)	88776	NR_045312	319454	Mm.442144	NR_045312	ENSMUSG00000085081	Rptoros	A430071A18Rik	regulatory associated protein of MTOR, complex 1, opposite strand	ncRNA
chr5	43983253	43983310	Intergenic	Intergenic	-1482	NM_001271616	14181	Mm.46053	NM_008009	ENSMUSG00000048373	Fgfbp1	FGF-BP|FGF-BP1|FGFBP-1	fibroblast growth factor binding protein 1	protein-coding
chr5	42271163	42271322	Intergenic	Intergenic	203282	NR_131130	433882	Mm.319353	NR_131130	ENSMUSG00000067285	Gm16223	EG433882	predicted gene 16223	ncRNA
chr11	36746320	36746423	intron (NM_011856, intron 2 of 28)	intron (NM_011856, intron 2 of 28)	197870	NM_011856	23964	Mm.439889	NM_011856	ENSMUSG00000049336	Tenm2	Odz2|Odz3|Ten-2|Ten-m2	teneurin transmembrane protein 2	protein-coding
chr8	35933321	35933629	Intergenic	Intergenic	-50518	NR_046181	330737	Mm.381743	NR_046181	ENSMUSG00000109761	5430403N17Rik	5430403N17	RIKEN cDNA 5430403N17 gene	ncRNA
chr6	33992313	33992727	Intergenic	Intergenic	-36928	NM_028886	74354	Mm.127952	NM_028886	ENSMUSG00000056215	Lrguk	4921528H16Rik	leucine-rich repeats and guanylate kinase domain containing	protein-coding
chr12	78017192	78017440	Intergenic	Intergenic	-209339	NM_145965	268566	Mm.341742	NM_145965	ENSMUSG00000047454	Gphn	5730552E08Rik|AI662856|BC027112|C230040D23|GPH|GPHRYN|geph	gephyrin	protein-coding
chrX	12996588	12997085	TTS (NR_153101)	TTS (NR_153101)	18963	NR_153101	75037	Mm.387976	NR_153101		4930500G05Rik	-	RIKEN cDNA 4930500G05 gene	ncRNA
chr5	16238019	16238365	intron (NM_001110843, intron 6 of 38)	intron (NM_001110843, intron 6 of 38)	303501	NM_001110843	12293	Mm.159842	NM_009784	ENSMUSG00000040118	Cacna2d1	Ca(v)alpha2delta1|Cacna2|Cchl2a	calcium channel, voltage-dependent, alpha2/delta subunit 1	protein-coding
chr18	18943851	18944265	Intergenic	RLTR9F|LTR|ERVK	1058039	NM_007882	13507	Mm.89935	NM_007882	ENSMUSG00000059898	Dsc3	5430426I24Rik	desmocollin 3	protein-coding
chr6	4397607	4397877	Intergenic	Intergenic	-107876	NM_007743	12843	Mm.277792	NM_007743	ENSMUSG00000029661	Col1a2	AA960264|AI325291|Col1a-2|Cola-2|Cola2|oim	collagen, type I, alpha 2	protein-coding
chr2	59839902	59840094	intron (NM_198294, intron 24 of 26)	intron (NM_198294, intron 24 of 26)	42608	NM_028118	72137	Mm.288734	NM_028118	ENSMUSG00000026988	Wdsub1	1700048E19Rik|2610014F08Rik	WD repeat, SAM and U-box domain containing 1	protein-coding
chr4	47739418	47739787	Intergenic	Intergenic	264941	NM_024171	66212	Mm.20188	NM_024171	ENSMUSG00000053317	Sec61b	1190006C12Rik|AI326121|AW122942	Sec61 beta subunit	protein-coding
chr8	112596371	112596491	intron (NM_130457, intron 1 of 23)	intron (NM_130457, intron 1 of 23)	26388	NM_130457	170571	Mm.209232	NM_130457	ENSMUSG00000031772	Cntnap4	Caspr4|E130114F09Rik	contactin associated protein-like 4	protein-coding
chr16	28238506	28238874	intron (NM_183064, intron 3 of 4)	intron (NM_183064, intron 3 of 4)	207385	NM_183064	14167	Mm.7996	NM_010199	ENSMUSG00000022523	Fgf12	AV114868|B230343J05Rik|FGF-12|FHF-1|Fhf1	fibroblast growth factor 12	protein-coding
chr1	55623620	55623737	intron (NM_001114663, intron 1 of 5)	intron (NM_001114663, intron 1 of 5)	217732	NM_001114663	227120	Mm.194183	NM_001114663	ENSMUSG00000038349	Plcl1	C230017K02Rik|PLC-L|PLC-L1|PLCE|PLCL|PLDL1|PRIP|PRIP-1	phospholipase C-like 1	protein-coding
chr1	57528803	57529054	Intergenic	Intergenic	-122254	NM_001302963	68736	Mm.288490	NM_001037742	ENSMUSG00000048495	Tyw5	1110034B05Rik	tRNA-yW synthesizing protein 5	protein-coding
chr2	164366847	164367229	Intergenic	RMER17C-int|LTR|ERVK	-10531	NM_011414	20568	Mm.371583	NM_011414	ENSMUSG00000017002	Slpi	ALP	secretory leukocyte peptidase inhibitor	protein-coding
chr8	42958374	42958720	Intergenic	Intergenic	182939	NM_177742	244448	Mm.64542	NM_177742	ENSMUSG00000031651	Triml1	4933403D14|BC050188	tripartite motif family-like 1	protein-coding
chr14	36653100	36653665	Intergenic	Intergenic	266153	NM_001347503	72972	Mm.27621	NM_027045	ENSMUSG00000058690	Ccser2	1700012P13Rik|2900054P12Rik|AI035535|AW108503|Fam190b|Gcap14	coiled-coil serine rich 2	protein-coding
chr7	68073457	68073703	intron (NM_010513, intron 2 of 20)	intron (NM_010513, intron 2 of 20)	121323	NM_010513	16001	Mm.275742	NM_010513	ENSMUSG00000005533	Igf1r	A330103N21Rik|CD221|D930020L01|IGF-1R|hyft	insulin-like growth factor I receptor	protein-coding
chr7	101822047	101822562	TTS (NM_001122739)	TTS (NM_001122739)	3991	NM_008887	11859	Mm.5028	NM_008887	ENSMUSG00000007946	Phox2a	Arix|Phox2|Pmx2|Pmx2a|Px2a	paired-like homeobox 2a	protein-coding
chr11	72940514	72941156	Intergenic	Intergenic	-20334	NM_016745	53313	Mm.6306	NM_016745	ENSMUSG00000020788	Atp2a3	SERCA3b|Serca3	ATPase, Ca++ transporting, ubiquitous	protein-coding
chr12	52876243	52876479	intron (NM_198111, intron 2 of 13)	Charlie13a|DNA|hAT-Charlie	176978	NM_198111	238161	Mm.310822	NM_198111	ENSMUSG00000061603	Akap6	AI482140|Akapalpha|Akapbeta|PRKA	A kinase (PRKA) anchor protein 6	protein-coding
chr1	118890634	118890790	intron (NM_001081125, intron 2 of 13)	intron (NM_001081125, intron 2 of 13)	-63508	NR_105764	102465176		NR_105764	ENSMUSG00000098273	Mir6346	Gm27829|mmu-mir-6346	microRNA 6346	ncRNA
chr1	70964025	70964245	Intergenic	MIR|SINE|MIR	138837	NM_007525	12021	Mm.10764	NM_007525	ENSMUSG00000026196	Bard1	-	BRCA1 associated RING domain 1	protein-coding
chr6	90529810	90530035	Intergenic	RCHARR1|DNA|hAT-Charlie	-20871	NM_001356412	107747	Mm.30035	NM_027406	ENSMUSG00000030088	Aldh1l1	1810048F20Rik|FDH|Fthfd|Neut2	aldehyde dehydrogenase 1 family, member L1	protein-coding
chr14	117015375	117015628	intron (NM_001079844, intron 1 of 9)	intron (NM_001079844, intron 1 of 9)	90204	NM_011821	23888	Mm.440025	NM_011821	ENSMUSG00000058571	Gpc6	-	glypican 6	protein-coding
chrX	164141204	164141325	intron (NM_001130513, intron 2 of 18)	intron (NM_001130513, intron 2 of 18)	784	NM_027286	70008	Mm.13451	NM_027286	ENSMUSG00000015405	Ace2	2010305L05Rik	angiotensin I converting enzyme (peptidyl-dipeptidase A) 2	protein-coding
chr16	92309498	92309692	intron (NR_045300, intron 1 of 1)	RMER12C|LTR|ERVK	2871	NR_045300	100503166	Mm.443304	NR_045300	ENSMUSG00000085637	1700048M11Rik	Gm15980	RIKEN cDNA 1700048M11 gene	ncRNA
chr16	96724446	96724833	intron (NM_031174, intron 11 of 32)	intron (NM_031174, intron 11 of 32)	257033	NM_008791	18546	Mm.5023	NM_008791	ENSMUSG00000090223	Pcp4	P16Rimb19|Pcp-4|Pep19	Purkinje cell protein 4	protein-coding
chr3	18522583	18522813	Intergenic	Intergenic	-42221	NR_040544	73959	Mm.60616	NR_040544	ENSMUSG00000102699	4930433B08Rik	-	RIKEN cDNA 4930433B08 gene	ncRNA
chr9	103874505	103874692	Intergenic	Intergenic	-112761	NM_178638	81907	Mm.384704	NM_178638	ENSMUSG00000042757	Tmem108	AI462967|B130017P16Rik|R74726	transmembrane protein 108	protein-coding
chr2	29998287	29998477	intron (NM_001177668, intron 20 of 55)	PB1D10|SINE|Alu	2432	NR_105963	102465603		NR_105963	ENSMUSG00000098453	Mir6997	Gm27310|mmu-mir-6997	microRNA 6997	ncRNA
chr11	87577988	87578114	promoter-TSS (NM_001284398)	promoter-TSS (NM_001284398)	-338	NM_001361936	18952	Mm.2214	NM_011129	ENSMUSG00000020486	Sept4	ARTS|Bh5|Pnutl2	septin 4	protein-coding
chr5	118379284	118379525	Intergenic	Intergenic	134177	NM_001081236	76792	Mm.103428	NM_001081236	ENSMUSG00000032840	2410131K14Rik	-	RIKEN cDNA 2410131K14 gene	protein-coding
chr14	71276322	71276587	Intergenic	Intergenic	25181	NR_046075	100043132	Mm.399336	NR_046075	ENSMUSG00000115139	Gm4251	-	predicted gene 4251	ncRNA
chr15	48421482	48421751	intron (NM_001081391, intron 5 of 70)	intron (NM_001081391, intron 5 of 70)	370373	NM_001081391	239420	Mm.309363	NM_001081391	ENSMUSG00000022311	Csmd3	4930500N14Rik|mKIAA1894	CUB and Sushi multiple domains 3	protein-coding
chr10	96980631	96980756	Intergenic	Intergenic	-55075	NR_045358	75301	Mm.108650	NR_045358	ENSMUSG00000111924	4930556N09Rik	-	RIKEN cDNA 4930556N09 gene	ncRNA
chr15	25752532	25752923	promoter-TSS (NM_001353142)	promoter-TSS (NM_001353142)	-479	NM_001353142	17909	Mm.60590	NM_019472	ENSMUSG00000022272	Myo10	AW048724|D15Ertd600e|mKIAA0799|myosin-X	myosin X	protein-coding
chr17	6745946	6746383	intron (NM_009510, intron 7 of 12)	intron (NM_009510, intron 7 of 12)	36616	NM_009510	22350	Mm.277812	NM_009510	ENSMUSG00000052397	Ezr	AW146364|R75297|Vil2|p81	ezrin	protein-coding
chr10	30089542	30089703	Intergenic	Intergenic	110918	NM_001109747	66311	Mm.251779	NM_001109747	ENSMUSG00000075266	Cenpw	2610036L11Rik|Cug2	centromere protein W	protein-coding
chr7	116197074	116197192	intron (NM_001305185, intron 3 of 26)	intron (NM_001305185, intron 3 of 26)	1428	NM_001305189	233765	Mm.3741	NM_172743	ENSMUSG00000045659	Plekha7	A430081P20Rik|AI414265	pleckstrin homology domain containing, family A member 7	protein-coding
chr18	46109591	46109747	Intergenic	Intergenic	-64409	NR_040342	107003	Mm.395148	NR_040342		A330093E20Rik	AU043608	RIKEN cDNA A330093E20 gene	ncRNA
chr5	134435966	134436295	intron (NM_001081470, intron 1 of 26)	intron (NM_001081470, intron 1 of 26)	20132	NM_001081465	57080	Mm.332735	NM_020331	ENSMUSG00000023079	Gtf2ird1	1700012P16Rik|BEN|Cream1|ESTM9|GTF3|Gtf2il|MusTRD1|Tg(Alb1-Myc)166.8Sst|WBSCR11|X83320	general transcription factor II I repeat domain-containing 1	protein-coding
chr9	67573196	67573656	Intergenic	Intergenic	-13723	NM_001081242	70549	Mm.33645	NM_027458	ENSMUSG00000052698	Tln2	5730421P04Rik|AI507121|AI787438|AL118320|mKIAA0320	talin 2	protein-coding
chr16	26992175	26992255	promoter-TSS (NM_001285918)	promoter-TSS (NM_001285918)	-563	NM_001013761	239789	Mm.326909	NM_001013761	ENSMUSG00000068428	Gmnc	Gemc1|Gm1778|Gm606	geminin coiled-coil domain containing	protein-coding
chr12	7250553	7250863	Intergenic	Intergenic	129622	NR_045045	73575	Mm.179463	NR_045045	ENSMUSG00000102096	1700101O22Rik	-	RIKEN cDNA 1700101O22 gene	ncRNA
chr14	28079084	28079455	intron (NM_001347497, intron 14 of 19)	intron (NM_001347497, intron 14 of 19)	-426204	NM_009524	22418	Mm.287544	NM_009524	ENSMUSG00000021994	Wnt5a	8030457G12Rik|Wnt-5a	wingless-type MMTV integration site family, member 5A	protein-coding
chr1	93220676	93220839	intron (NM_001310428, intron 28 of 31)	intron (NM_001310428, intron 28 of 31)	-15140	NM_172463	208777	Mm.271897	NM_172463	ENSMUSG00000047793	Sned1	6720455I24Rik|AI197264|AI642697|D430044C15Rik|SST3|Snep	sushi, nidogen and EGF-like domains 1	protein-coding
chr1	181742531	181742830	Intergenic	Intergenic	99721	NM_133815	98386	Mm.4538	NM_133815	ENSMUSG00000004880	Lbr	AI505894|C14SR|ic	lamin B receptor	protein-coding
chr18	42836065	42836401	intron (NM_028392, intron 1 of 8)	intron (NM_028392, intron 1 of 8)	63273	NR_073583	72930	Mm.26134	NM_027531	ENSMUSG00000024500	Ppp2r2b	2900026H06Rik|6330404L05Rik|E130009M08Rik|PP2A-PR55B|PR55-BETA|SCA12	protein phosphatase 2, regulatory subunit B, beta	protein-coding
chr4	27970455	27970588	Intergenic	Intergenic	-842610	NM_010141	13841	Mm.257266	NM_010141	ENSMUSG00000028289	Epha7	Cek11|Ebk|Ehk3|Hek11|Mdk1	Eph receptor A7	protein-coding
chr11	32801100	32801216	Intergenic	Intergenic	23436	NM_027050	69351	Mm.65488	NM_027050	ENSMUSG00000020270	Smim23	1700008A04Rik	small integral membrane protein 23	protein-coding
chr9	86298238	86298370	Intergenic	Intergenic	166612	NM_027394	70348	Mm.53469	NM_027394	ENSMUSG00000032415	Ube2cbp	2610018I03Rik|Ube3d	ubiquitin-conjugating enzyme E2C binding protein	protein-coding
chr1	54119691	54119932	intron (NM_001001883, intron 1 of 28)	intron (NM_001001883, intron 1 of 28)	75223	NM_001001883	329152	Mm.132150	NM_172655	ENSMUSG00000042807	Hecw2	A730039N16Rik|D030049F17Rik|Gm971|Nedl2|mKIAA1301	HECT, C2 and WW domain containing E3 ubiquitin protein ligase 2	protein-coding
chr4	104598081	104598371	intron (NM_001369049, intron 5 of 19)	intron (NM_001369049, intron 5 of 19)	-168091	NM_001316671	110382	Mm.87072	NM_133882	ENSMUSG00000029656	C8b	4930439B20Rik|AI595927	complement component 8, beta polypeptide	protein-coding
chr4	154456648	154456730	intron (NM_027504, intron 3 of 16)	intron (NM_027504, intron 3 of 16)	-93593	NR_151634	102634405		NR_151634		Gm13133	-	predicted gene 13133	ncRNA
chr15	88311206	88311313	Intergenic	Intergenic	-3615	NR_045281	328579	Mm.146839	NR_045281	ENSMUSG00000116331	B230214G05Rik	B230214G05	RIKEN cDNA B230214G05 gene	ncRNA
chr8	82702117	82702257	Intergenic	Intergenic	71958	NM_001368346	30932	Mm.269248	NM_145600	ENSMUSG00000031711	Zfp330	BC008086|Noa36|Znf330	zinc finger protein 330	protein-coding
chr18	44597488	44597780	intron (NM_001085373, intron 3 of 18)	intron (NM_001085373, intron 3 of 18)	-64031	NR_026853	626275	Mm.427116	NR_026853	ENSMUSG00000097610	A930012L18Rik	-	RIKEN cDNA A930012L18 gene	ncRNA
chr7	139319082	139319399	Intergenic	Intergenic	-69869	NM_001127363	212111	Mm.28308	NM_183144	ENSMUSG00000025477	Inpp5a	-	inositol polyphosphate-5-phosphatase A	protein-coding
chr7	29481179	29481758	intron (NM_001081028, intron 2 of 22)	L2b|LINE|L2	23992	NM_001081028	74206	Mm.447042	NM_001081028	ENSMUSG00000030583	Sipa1l3	2610511M17Rik	signal-induced proliferation-associated 1 like 3	protein-coding
chr14	23378367	23378954	intron (NM_001253368, intron 21 of 28)	intron (NM_001253368, intron 21 of 28)	-284089	NR_033550	791307	Mm.364384	NR_033550	ENSMUSG00000068680	Gm10248	-	predicted gene 10248	ncRNA
chr10	8035357	8035622	Intergenic	Intergenic	-79366	NM_138667	68652	Mm.193041	NM_138667	ENSMUSG00000015755	Tab2	1110030N06Rik|A530078N03Rik|Map3k7ip2|mKIAA0733	TGF-beta activated kinase 1/MAP3K7 binding protein 2	protein-coding
chr7	122477730	122477886	intron (NM_001316672, intron 5 of 16)	intron (NM_001316672, intron 5 of 16)	188683	NM_001316672	18751	Mm.207496	NM_008855	ENSMUSG00000052889	Prkcb	PKC-B|PKC-Beta|Pkcb|Prkcb1|Prkcb2	protein kinase C, beta	protein-coding
chr1	72780819	72781114	Intergenic	MER113|DNA|hAT-Charlie	-43514	NM_008342	16008	Mm.141936	NM_008342	ENSMUSG00000039323	Igfbp2	AI255832|IBP-2|Igfbp-2|mIGFBP-2	insulin-like growth factor binding protein 2	protein-coding
chr16	41748059	41748401	intron (NM_001361281, intron 3 of 8)	intron (NM_001361281, intron 3 of 8)	215404	NM_001347236	268890	Mm.310524	NM_175548	ENSMUSG00000061080	Lsamp	5430428I19|AW046674|B130007O04Rik|D930023J12Rik|Gm29907|Lam|Lamp	limbic system-associated membrane protein	protein-coding
chr2	179120217	179120344	Intergenic	Intergenic	-294656	NM_026596	68175	Mm.158187	NM_026596		4930591A17Rik	-	RIKEN cDNA 4930591A17 gene	protein-coding
chr10	43171106	43171457	intron (NM_175407, intron 1 of 6)	intron (NM_175407, intron 1 of 6)	3249	NM_175407	109205	Mm.153750	NM_175407	ENSMUSG00000038248	Sobp	2900009C16Rik|5330439J01Rik|JXC1|jc	sine oculis binding protein	protein-coding
chr8	32959023	32959231	Intergenic	Tigger5|DNA|TcMar-Tigger	-9101	NM_001177589	100042715	Mm.291093	NM_001177589		Gm3985	-	predicted gene 3985	protein-coding
chr9	9493727	9494186	Intergenic	Intergenic	-254943	NM_027823	71544	Mm.334955	NM_027823	ENSMUSG00000050730	Arhgap42	9030420J04Rik|BE136619	Rho GTPase activating protein 42	protein-coding
chr4	54866305	54866411	Intergenic	Intergenic	-81587	NM_172867	242466	Mm.102904	NM_172867	ENSMUSG00000060206	Zfp462	6030417H05|9430078C22Rik|Gt4-2|Zfpip|Znf462	zinc finger protein 462	protein-coding
chr13	44459324	44459499	Intergenic	Intergenic	19684	NR_045489	69491	Mm.392410	NR_045489	ENSMUSG00000098144	1700029N11Rik	-	RIKEN cDNA 1700029N11 gene	ncRNA
chr5	49041425	49041629	intron (NM_001199244, intron 1 of 7)	intron (NM_001199244, intron 1 of 7)	-151970	NM_030265	80334	Mm.160172	NM_030265	ENSMUSG00000029088	Kcnip4	AV032399|Calp|Calp250|KChIP4|KChIP4a	Kv channel interacting protein 4	protein-coding
chr3	27859152	27859427	Intergenic	Intergenic	37079	NM_001164437	208613	Mm.59189	NM_001164437	ENSMUSG00000043164	Tmem212	E030011K20Rik|Gm564	transmembrane protein 212	protein-coding
chr13	85126958	85127212	Intergenic	Intergenic	-62300	NM_001347588	66671	Mm.18474	NM_023243	ENSMUSG00000021548	Ccnh	6330408H09Rik|AI661354|AV102684|AW538719	cyclin H	protein-coding
chr10	25140682	25141058	Intergenic	Intergenic	59300	NM_001347460	432442	Mm.485937	NM_018747	ENSMUSG00000039166	Akap7	6430401D08|AI662165|AKAP15|Akap18|BB170514	A kinase (PRKA) anchor protein 7	protein-coding
chr7	65280482	65280680	Intergenic	Intergenic	90663	NM_009386	21872	Mm.4342	NM_009386	ENSMUSG00000030516	Tjp1	ZO1	tight junction protein 1	protein-coding
chr18	53373486	53374178	intron (NM_029394, intron 3 of 6)	MamRep434|DNA|TcMar-Tigger	44175	NM_008908	19038	Mm.4587	NM_008908	ENSMUSG00000024538	Ppic	CyP-20c	peptidylprolyl isomerase C	protein-coding
chr10	9118257	9118372	Intergenic	Intergenic	-232244	NM_175155	70097	Mm.338275	NM_175155	ENSMUSG00000015305	Sash1	1100001C18Rik|2500002E12Rik|A330076K04Rik|mKIAA0790	SAM and SH3 domain containing 1	protein-coding
chr16	45999739	45999853	intron (NM_001134480, intron 1 of 3)	L2c|LINE|L2	10617	NM_001134480	433022	Mm.380993	NM_001134480	ENSMUSG00000087141	Plcxd2	AW494639|EG433022	phosphatidylinositol-specific phospholipase C, X domain containing 2	protein-coding
chr12	8961707	8961942	intron (NM_010770, intron 5 of 7)	intron (NM_010770, intron 5 of 7)	-12177	NM_001159527	74682	Mm.87389	NM_172470	ENSMUSG00000066643	Wdr35	4930459M12Rik|4931430C06|mKIAA1336	WD repeat domain 35	protein-coding
chr11	59336636	59336725	Intergenic	Intergenic	29750	NM_139298	216795	Mm.218794	NM_139298	ENSMUSG00000000126	Wnt9a	Wnt14|wnt-14	wingless-type MMTV integration site family, member 9A	protein-coding
chr3	49593084	49593406	Intergenic	Intergenic	164071	NM_130448	73173	Mm.87246	NM_130448	ENSMUSG00000037892	Pcdh18	3110038E07Rik|BB095589|PCDH68L	protocadherin 18	protein-coding
chr13	30187001	30187102	intron (NM_153546, intron 1 of 12)	L1Md_T|LINE|L1	50561	NM_153546	218121	Mm.89682	NM_153546	ENSMUSG00000038732	Mboat1	9130215M02Rik|BC023845|LPEAT1|Moact1|Oact1	membrane bound O-acyltransferase domain containing 1	protein-coding
chr8	15018739	15019073	intron (NM_029116, intron 1 of 1)	intron (NM_029116, intron 1 of 1)	7881	NM_029116	74901	Mm.46675	NM_029116	ENSMUSG00000055675	Kbtbd11	2900016B01Rik|4930465M17Rik|mKIAA0711	kelch repeat and BTB (POZ) domain containing 11	protein-coding
chr17	6736649	6737302	intron (NM_031395, intron 14 of 14)	intron (NM_031395, intron 14 of 14)	31145	NM_183368	83672	Mm.442201	NM_031395	ENSMUSG00000041831	Sytl3	A430092N21|Slp3|Slp3-a|Slp3-b|mFLJ00307	synaptotagmin-like 3	protein-coding
chr7	112510340	112510420	intron (NM_020606, intron 1 of 12)	MLT1E2|LTR|ERVL-MaLR	25303	NR_154466	102636183	Mm.446701	NR_154466		Parvaos	A230071N21Rik	parvin, alpha, opposite strand	ncRNA
chr7	63986630	63986901	Intergenic	Intergenic	-47850	NM_021366	50794	Mm.240473	NM_021366	ENSMUSG00000052040	Klf13	0610043C13Rik|9430029L20Rik|Bteb3|FKLF-2|FKLF2|NSLP1|RFLAT-1|RFLAT1	Kruppel-like factor 13	protein-coding
chr12	112433473	112433707	intron (NR_045950, intron 1 of 2)	intron (NR_045950, intron 1 of 2)	1748	NR_045950	100126692	Mm.372896	NR_045950	ENSMUSG00000113189	B020018J22Rik	-	Riken cDNA B020018J22 gene	ncRNA
chr3	122475800	122475998	intron (NM_013867, intron 3 of 11)	intron (NM_013867, intron 3 of 11)	-7670	NM_001355264	29815	Mm.45815	NM_013867	ENSMUSG00000028121	Bcar3	AI131758|AND-34	breast cancer anti-estrogen resistance 3	protein-coding
chr6	64961476	64961672	Intergenic	Intergenic	-81017	NM_001355250	13990	Mm.99113	NM_007958	ENSMUSG00000029920	Smarcad1	AV081750|AW226546|D6Pas1|Etl1|etl-1|mKIAA1122	SWI/SNF-related, matrix-associated actin-dependent regulator of chromatin, subfamily a, containing DEAD/H box 1	protein-coding
chr10	96398079	96398467	Intergenic	Intergenic	172066	NR_110448	74881	Mm.410819	NR_110448	ENSMUSG00000112762	4930459C07Rik	-	RIKEN cDNA 4930459C07 gene	ncRNA
chr18	5160092	5160304	Intergenic	Intergenic	5533	NR_153824	102637682	Mm.451914	NR_153824		Gm26682	Gm38715	predicted gene, 26682	ncRNA
chr10	31416749	31416887	intron (NM_009413, intron 1 of 6)	intron (NM_009413, intron 1 of 6)	-2383	NM_011509	100041294	Mm.7821	NM_011509		Supt4b	Gm3258|Supt4h1b|Supt4h2	suppressor of Ty 4B	protein-coding
chr14	80975567	80975728	Intergenic	Intergenic	975345	NM_001351947	380924	Mm.26456	NM_001030294	ENSMUSG00000022026	Olfm4	GC1|GW112|Gm296|Gm913|OlfD|pPD4	olfactomedin 4	protein-coding
chr8	58677937	58678140	intron (NM_175032, intron 1 of 11)	intron (NM_175032, intron 1 of 11)	22758	NM_001177534	100271928	Mm.484123	NM_001177534		Gm15881	-	predicted gene 15881	protein-coding
chr2	71648097	71648414	intron (NR_039557, intron 2 of 3)	intron (NR_039557, intron 2 of 3)	-71162	NR_037979	381371	Mm.330284	NM_201366	ENSMUSG00000064263	Platr26	Gm1631	pluripotency associated transcript 26	ncRNA
chr13	97669213	97669288	Intergenic	Intergenic	78161	NR_152141	403201	Mm.110162	NR_152140		5330416C01Rik	Gm532	RIKEN cDNA 5330416C01 gene	ncRNA
chr2	179148344	179148507	Intergenic	Intergenic	-266511	NM_026596	68175	Mm.158187	NM_026596		4930591A17Rik	-	RIKEN cDNA 4930591A17 gene	protein-coding
chr8	91170969	91171378	Intergenic	Intergenic	-35679	NM_010241	14339	Mm.324588	NM_010241	ENSMUSG00000031667	Aktip	AL023020|Fif|Ft|Ft1|Fts	thymoma viral proto-oncogene 1 interacting protein	protein-coding
chr13	63917873	63918029	Intergenic	Intergenic	102711	NM_001361124	76251	Mm.186610	NM_023507	ENSMUSG00000021470	Ercc6l2	0610007P08Rik|1700019D06Rik|9330134C04Rik|Rad26l|Sr278	excision repair cross-complementing rodent repair deficiency, complementation group 6 like 2	protein-coding
chr15	53146087	53146331	intron (NM_010162, intron 1 of 10)	intron (NM_010162, intron 1 of 10)	199974	NM_010162	14042	Mm.309395	NM_010162	ENSMUSG00000061731	Ext1	AA409028	exostoses (multiple) 1	protein-coding
chr3	108011661	108011861	TTS (NM_010358)	TTS (NM_010358)	6212	NM_010358	14862	Mm.37199	NM_010358	ENSMUSG00000058135	Gstm1	Gstb-1|Gstb1	glutathione S-transferase, mu 1	protein-coding
chr17	26584453	26585114	intron (NM_026170, intron 1 of 9)	intron (NM_026170, intron 1 of 9)	23271	NM_026170	67458	Mm.30496	NM_026170	ENSMUSG00000001576	Ergic1	1200007D18Rik|maa-136	endoplasmic reticulum-golgi intermediate compartment (ERGIC) 1	protein-coding
chrX	157594651	157594892	intron (NM_172307, intron 1 of 10)	MTE2b|LTR|ERVL-MaLR	3944	NM_172307	270669	Mm.37577	NM_172307	ENSMUSG00000046873	Mbtps2	9630032G22Rik|AI662535	membrane-bound transcription factor peptidase, site 2	protein-coding
chr11	43236449	43236519	intron (NM_176999, intron 18 of 22)	intron (NM_176999, intron 18 of 22)	86607	NM_176999	319767	Mm.252339	NM_176999	ENSMUSG00000055415	Atp10b	5930426O13Rik|9030605H24Rik	ATPase, class V, type 10B	protein-coding
chr8	83251922	83252052	intron (NM_027758, intron 7 of 17)	intron (NM_027758, intron 7 of 17)	-38361	NM_009463	22227	Mm.4177	NM_009463	ENSMUSG00000031710	Ucp1	AI385626|Slc25a7|Ucp	uncoupling protein 1 (mitochondrial, proton carrier)	protein-coding
chr8	77787873	77787978	Intergenic	RMER17C|LTR|ERVK	-63473	NM_010332	13617	Mm.283168	NM_010332	ENSMUSG00000031616	Ednra	AEA001|ET-AR|ETa|Gpcr10|Mhdaaea1	endothelin receptor type A	protein-coding
chr5	39771791	39772304	Intergenic	Intergenic	-127416	NM_010474	15476	Mm.12559	NM_010474	ENSMUSG00000051022	Hs3st1	3-Ost|D5Wsu110e|Hsg3ost	heparan sulfate (glucosamine) 3-O-sulfotransferase 1	protein-coding
chr11	80565370	80565918	intron (NM_177390, intron 20 of 21)	intron (NM_177390, intron 20 of 21)	-56538	NR_126552	77417	Mm.437510	NR_126552	ENSMUSG00000085078	C030013C21Rik	-	RIKEN cDNA C030013C21 gene	ncRNA
chr4	65297118	65297316	intron (NM_021362, intron 12 of 21)	intron (NM_021362, intron 12 of 21)	173043	NM_021362	18491	Mm.317854	NM_021362	ENSMUSG00000028370	Pappa	8430414N03Rik|IGFBP-4ase|PAG1|PAPP-A	pregnancy-associated plasma protein A	protein-coding
chr7	98783623	98783784	Intergenic	Intergenic	-51409	NM_001285794	22411	Mm.22182	NM_009519	ENSMUSG00000015957	Wnt11	-	wingless-type MMTV integration site family, member 11	protein-coding
chr10	21467534	21467607	Intergenic	Intergenic	90270	NM_178713	237320	Mm.90181	NM_178713	ENSMUSG00000037542	Aldh8a1	Raldh4	aldehyde dehydrogenase 8 family, member A1	protein-coding
chr8	120124889	120125234	intron (NM_001163762, intron 1 of 7)	intron (NM_001163762, intron 1 of 7)	10909	NM_001163761	234797	Mm.101958	NM_172286	ENSMUSG00000031824	6430548M08Rik	AW049007|Kiaa0513|mKIAA0513	RIKEN cDNA 6430548M08 gene	protein-coding
chr10	29703446	29703699	Intergenic	Intergenic	-167705	NM_028351	72780	Mm.45191	NM_028351	ENSMUSG00000019880	Rspo3	2810459H04Rik|AW742308|Cristin1|Thsd2	R-spondin 3	protein-coding
chr13	59969561	59969821	Intergenic	Intergenic	-60020	NR_046142	328263	Mm.123405	NR_046142	ENSMUSG00000114531	A530065N20Rik	A530065N20	RIKEN cDNA A530046M15 gene	ncRNA
chr12	53456588	53456892	intron (NM_001370962, intron 2 of 11)	intron (NM_001370962, intron 2 of 11)	208308	NM_001370960	27386	Mm.247044	NM_013780	ENSMUSG00000021010	Npas3	4930423H22Rik|bHLHe12	neuronal PAS domain protein 3	protein-coding
chr11	109068625	109069462	Intergenic	Intergenic	75326	NR_037978	268498	Mm.227970	NM_001085512	ENSMUSG00000078605	E030025P04Rik	Gm664	RIKEN cDNA E030025P04 gene	ncRNA
chr8	16173027	16173360	intron (NM_053171, intron 23 of 69)	intron (NM_053171, intron 23 of 69)	-4355	NR_037214	100526464		NR_037214	ENSMUSG00000093142	Mir3106	mir-3106|mmu-mir-3106	microRNA 3106	ncRNA
chr7	142400607	142401061	Intergenic	MLT1D|LTR|ERVL-MaLR	-13007	NM_009983	13033	Mm.231395	NM_009983	ENSMUSG00000007891	Ctsd	CD|CatD	cathepsin D	protein-coding
chr2	50044800	50045080	Intergenic	Intergenic	-21489	NM_177139	320343	Mm.130607	NM_177139	ENSMUSG00000050447	Lypd6	E130115E03Rik	LY6/PLAUR domain containing 6	protein-coding
chr11	75282866	75282975	Intergenic	Intergenic	65463	NM_001164223	68275	Mm.102574	NM_026653	ENSMUSG00000000751	Rpa1	5031405K23Rik|70kDa|AA589576|AW557552|RF-A|RP-A|Rpa	replication protein A1	protein-coding
chr1	121399559	121399786	Intergenic	Intergenic	-31395	NM_001025156	70829	Mm.25788	NM_027567	ENSMUSG00000026339	Ccdc93	4633402D15Rik|9230102M16Rik	coiled-coil domain containing 93	protein-coding
chr3	85338233	85338459	Intergenic	Intergenic	20827	NR_040542	73283	Mm.489084	NR_040542	ENSMUSG00000099995	1700036G14Rik	-	RIKEN cDNA 1700036G14 gene	ncRNA
chr10	99697804	99698095	Intergenic	Intergenic	-56029	NR_038018	100417125	Mm.391428	NR_038018	ENSMUSG00000112503	Gm18409	-	mediator of cell motility 1 pseudogene	pseudo
chr9	40909091	40909209	intron (NM_001081121, intron 6 of 8)	intron (NM_001081121, intron 6 of 8)	35023	NM_178245	244813	Mm.261652	NM_178245	ENSMUSG00000054360	Bsx	Bsx1a|Bsx1b	brain specific homeobox	protein-coding
chr11	57298358	57298570	intron (NM_001252403, intron 13 of 15)	intron (NM_001252403, intron 13 of 15)	220180	NM_001168668	67726	Mm.25632	NM_026342	ENSMUSG00000020523	Fam114a2	1810073G14Rik|9030624B09Rik	family with sequence similarity 114, member A2	protein-coding
chr7	102945912	102946239	Intergenic	Intergenic	-2392	NM_146360	258357	Mm.377454	NM_146360	ENSMUSG00000045824	Olfr574	MOR14-9	olfactory receptor 574	protein-coding
chr2	150023797	150024229	Intergenic	Intergenic	112665	NM_023266	104348	Mm.485851	NM_023266	ENSMUSG00000068134	Zfp120	AI315103|E030042N05Rik|F80|MZF31|Zfp844	zinc finger protein 120	protein-coding
chr7	139952038	139952453	Intergenic	MLT1B|LTR|ERVL-MaLR	5377	NR_106157	102465788		NR_106157	ENSMUSG00000105165	Mir7686	mmu-mir-7686	microRNA 7686	ncRNA
chr16	5748553	5749039	Intergenic	Intergenic	-135997	NM_001359723	268859	Mm.370334	NM_021477	ENSMUSG00000008658	Rbfox1	A2bp|A2bp1|Hrnbp1|fox-1	RNA binding protein, fox-1 homolog (C. elegans) 1	protein-coding
chr10	18370976	18371322	Intergenic	Intergenic	-36526	NM_173390	215819	Mm.297971	NM_173390	ENSMUSG00000039835	Nhsl1	5730409E15Rik|A630035H13Rik|A730096F01|BC013565|D10Bwg0940e|mKIAA1357	NHS-like 1	protein-coding
chr11	80913690	80914085	intron (NM_001034013, intron 3 of 9)	intron (NM_001034013, intron 3 of 9)	55498	NM_029367	75622	Mm.26988	NM_029367	ENSMUSG00000053184	Spaca3	1700025M08Rik|ALLP17|Lyc3|SLLP1|mSLLP1	sperm acrosome associated 3	protein-coding
chr10	103831970	103832111	Intergenic	Intergenic	-310947	NM_001177535	100043292	Mm.339215	NM_001177535	ENSMUSG00000090854	Gm4340	-	predicted gene 4340	protein-coding
chr3	3832020	3832204	Intergenic	Intergenic	324082	NM_013920	30942	Mm.330897	NM_013920	ENSMUSG00000017688	Hnf4g	NR2A2	hepatocyte nuclear factor 4, gamma	protein-coding
chr7	142792828	142793179	Intergenic	RLTR14-int|LTR|ERV1	106992	NM_009377	21823	Mm.1292	NM_009377	ENSMUSG00000000214	Th	-	tyrosine hydroxylase	protein-coding
chr2	33774220	33774411	intron (NM_175184, intron 7 of 9)	intron (NM_175184, intron 7 of 9)	-31501	NR_045729	320482	Mm.442057	NR_045729	ENSMUSG00000086484	Nron	A630071L07Rik|Gm24353	non-protein coding RNA, repressor of NFAT	ncRNA
chr12	58967827	58968047	intron (NM_001361956, intron 18 of 19)	PB1D11|SINE|Alu	44080	NM_009147	20334	Mm.491137	NM_009147	ENSMUSG00000020986	Sec23a	Msec23|Sec23r	SEC23 homolog A, COPII coat complex component	protein-coding
chr1	178893586	178893702	intron (NM_001161665, intron 10 of 14)	intron (NM_001161665, intron 10 of 14)	364519	NM_001161665	269152	Mm.129727	NM_177724	ENSMUSG00000026494	Kif26b	4832420M10|BC056349|D230039L06Rik	kinesin family member 26B	protein-coding
chr2	27838108	27838486	Intergenic	Intergenic	-48128	NM_015734	12831	Mm.7281	NM_015734	ENSMUSG00000026837	Col5a1	AI413331	collagen, type V, alpha 1	protein-coding
chr1	89708257	89708467	intron (NM_001037136, intron 9 of 16)	intron (NM_001037136, intron 9 of 16)	-24470	NR_015540	74403	Mm.444291	NR_015540		4933400F21Rik	1700091C04Rik|4930565K10Rik	RIKEN cDNA 4933400F21 gene	ncRNA
chr16	52601392	52601683	Intergenic	Intergenic	-148456	NM_009655	11658	Mm.288282	NM_009655	ENSMUSG00000022636	Alcam	AI853494|BEN|CD166|DM-GRASP|MuSC|SC1	activated leukocyte cell adhesion molecule	protein-coding
chr18	55985669	55986031	Intergenic	Intergenic	-414490	NM_001360917	107022	Mm.24356	NM_026240	ENSMUSG00000001700	Gramd3	9030613F08Rik|9130427A09Rik|AW061306|Gramd2b|NS3TP2	GRAM domain containing 3	protein-coding
chr11	57696803	57697234	intron (NM_134189, intron 1 of 11)	intron (NM_134189, intron 1 of 11)	-47524	NR_153850	78762	Mm.362149	NR_153850		4933424L21Rik	-	RIKEN cDNA 4933424L21 gene	ncRNA
chr3	27579997	27580155	intron (NM_001356953, intron 4 of 26)	intron (NM_001356953, intron 4 of 26)	4919	NR_037275	100526525		NR_037275	ENSMUSG00000092695	Mir3092	mir-3092|mmu-mir-3092	microRNA 3092	ncRNA
chr2	9897845	9898108	Intergenic	Intergenic	-8173	NR_152218	100126244	Mm.86343	NR_152218		Gm13262	-	predicted gene 13262	ncRNA
chr13	84905735	84905885	Intergenic	Intergenic	-283575	NM_001347588	66671	Mm.18474	NM_023243	ENSMUSG00000021548	Ccnh	6330408H09Rik|AI661354|AV102684|AW538719	cyclin H	protein-coding
chr9	69432260	69432407	3' UTR (NM_145618, exon 16 of 16)	3' UTR (NM_145618, exon 16 of 16)	-21350	NM_007585	12306	Mm.238343	NM_007585	ENSMUSG00000032231	Anxa2	AW215814|Cal1h	annexin A2	protein-coding
chr1	19337287	19337653	Intergenic	Intergenic	125416	NM_001025305	21419	Mm.137021	NM_009334	ENSMUSG00000025927	Tfap2b	AI606113|AP-2(beta)|E130018K07Rik|Tcfap2b	transcription factor AP-2 beta	protein-coding
chr10	40073289	40073530	intron (NM_001114332, intron 3 of 5)	intron (NM_001114332, intron 3 of 5)	-48141	NM_144821	215929	Mm.55513	NM_144821	ENSMUSG00000038522	Mfsd4b1	AI317395|AI482555|Naglt1a	major facilitator superfamily domain containing 4B1	protein-coding
chr2	42629830	42630137	intron (NM_053011, intron 1 of 90)	intron (NM_053011, intron 1 of 90)	23615	NM_053011	94217	Mm.441398	NM_053011	ENSMUSG00000049252	Lrp1b	9630004P12Rik|LRP-DIT	low density lipoprotein-related protein 1B	protein-coding
chr13	9786045	9786491	Intergenic	Intergenic	-20947	NM_001347474	66505	Mm.397307	NM_144516	ENSMUSG00000021156	Zmynd11	2210402G22Rik|BS69	zinc finger, MYND domain containing 11	protein-coding
chr14	70936120	70936293	intron (NM_008115, intron 4 of 8)	intron (NM_008115, intron 4 of 8)	46099	NM_008115	14586	Mm.32619	NM_008115	ENSMUSG00000022103	Gfra2	-	glial cell line derived neurotrophic factor family receptor alpha 2	protein-coding
chr3	53207104	53207491	intron (NM_175386, intron 2 of 3)	intron (NM_175386, intron 2 of 3)	165750	NM_175386	108927	Mm.118617	NM_175386	ENSMUSG00000048332	Lhfp	2810489O06Rik|AI194968|Lhfpl6	lipoma HMGIC fusion partner	protein-coding
chr4	102308010	102308187	intron (NM_019840, intron 1 of 14)	intron (NM_019840, intron 1 of 14)	53159	NM_019840	18578	Mm.20181	NM_019840	ENSMUSG00000028525	Pde4b	Dpde4|R74983|dunce	phosphodiesterase 4B, cAMP specific	protein-coding
chr17	9775700	9775977	promoter-TSS (NR_045433)	promoter-TSS (NR_045433)	28	NR_045433	71092	Mm.243827	NR_045433	ENSMUSG00000117264	4930452A19Rik	4933424P20Rik	RIKEN cDNA 4930452A19 gene	ncRNA
chr10	91858813	91859129	Intergenic	Intergenic	-29858	NR_152729	102633867	Mm.351514	NR_152729	ENSMUSG00000111657	Gm31592	-	predicted gene, 31592	ncRNA
chr11	59264101	59264571	intron (NM_009522, intron 2 of 3)	CpG	26415	NM_009522	22416	Mm.1367	NM_009522	ENSMUSG00000009900	Wnt3a	Wnt-3a|vt	wingless-type MMTV integration site family, member 3A	protein-coding
chr19	46971080	46971257	intron (NM_001164363, intron 1 of 17)	MamRep1527|LTR|LTR	-1601	NM_001164365	76952	Mm.40965	NM_029810	ENSMUSG00000025041	Nt5c2	2010002I23Rik|CnII|Gm9751|Gmp|Nt5b|Pnt5|cN-II	5'-nucleotidase, cytosolic II	protein-coding
chr16	5911939	5912334	intron (NM_001359725, intron 1 of 16)	intron (NM_001359725, intron 1 of 16)	27343	NM_001359724	268859	Mm.370334	NM_021477	ENSMUSG00000008658	Rbfox1	A2bp|A2bp1|Hrnbp1|fox-1	RNA binding protein, fox-1 homolog (C. elegans) 1	protein-coding
chr12	25714708	25714809	Intergenic	Intergenic	495747	NR_131149	629481	Mm.390460	NR_131149	ENSMUSG00000113550	Gm29687	-	predicted gene, 29687	ncRNA
chr13	108998732	108999160	intron (NM_011056, intron 2 of 16)	intron (NM_011056, intron 2 of 16)	-325798	NR_030644	100124489		NR_030644	ENSMUSG00000076946	Mir582	Mirn582|mir-582|mmu-mir-582	microRNA 582	ncRNA
chr2	28797490	28797575	intron (NM_001033874, intron 11 of 12)	intron (NM_001033874, intron 11 of 12)	42828	NM_001166033	269252	Mm.26043	NM_172977	ENSMUSG00000035666	Gtf3c4	5330400C03|AI426938|AU014771|AU017413|KAT12|TFIIIC90	general transcription factor IIIC, polypeptide 4	protein-coding
chr12	84532209	84532838	TTS (NM_173756)	TTS (NM_173756)	-37305	NM_001301427	12677	Mm.4405	NM_007701	ENSMUSG00000021239	Vsx2	Chx10|Hox-10|Hox10|or	visual system homeobox 2	protein-coding
chr5	16968827	16969232	Intergenic	RLTR13D6|LTR|ERVK	415128	NM_001289461	15234	Mm.267078	NM_010427	ENSMUSG00000028864	Hgf	C230052L06Rik|HGF/SF|NK1|NK2|SF|SF/HGF	hepatocyte growth factor	protein-coding
chr17	88769514	88769833	intron (NM_001364898, intron 3 of 10)	intron (NM_001364898, intron 3 of 10)	22341	NR_157357	16867	Mm.1644	NM_013582	ENSMUSG00000024107	Lhcgr	Gpcr19-rs1|LH-R|LH/CG-R|LSH-R|Lhr	luteinizing hormone/choriogonadotropin receptor	protein-coding
chr13	34670011	34670897	Intergenic	Intergenic	17531	NR_105041	101056149	Mm.421309	NR_105041	ENSMUSG00000086786	Gm15908	-	predicted gene 15908	ncRNA
chr1	79832740	79833198	intron (NM_009255, intron 1 of 8)	intron (NM_009255, intron 1 of 8)	25696	NM_009255	20720	Mm.3093	NM_009255	ENSMUSG00000026249	Serpine2	B230326M24Rik|PAI-1|PI-7|PI7|PN-1|Spi4	serine (or cysteine) peptidase inhibitor, clade E, member 2	protein-coding
chr8	22784478	22784758	Intergenic	Intergenic	21036	NM_001122820	64933	Mm.390023	NM_029505	ENSMUSG00000031539	Ap3m2	5830445E16Rik|AP-3B	adaptor-related protein complex 3, mu 2 subunit	protein-coding
chr15	53502428	53502744	intron (NM_177225, intron 4 of 4)	intron (NM_177225, intron 4 of 4)	111693	NR_039538	100628567		NR_039538	ENSMUSG00000104794	Mir28c	mmu-mir-28c	microRNA 28c	ncRNA
chr2	141324132	141324349	intron (NM_001013802, intron 5 of 18)	intron (NM_001013802, intron 5 of 18)	-652764	NM_178382	71436	Mm.426781	NM_178382	ENSMUSG00000051379	Flrt3	5530600M07Rik|C430047I10Rik|mKIAA1469	fibronectin leucine rich transmembrane protein 3	protein-coding
chr9	91060921	91061001	Intergenic	Intergenic	304838	NM_009573	22771	Mm.335350	NM_009573	ENSMUSG00000032368	Zic1	ZIC|ZNF201	zinc finger protein of the cerebellum 1	protein-coding
chr7	112510487	112510583	intron (NM_020606, intron 1 of 12)	MLT1E2|LTR|ERVL-MaLR	25148	NR_154466	102636183	Mm.446701	NR_154466		Parvaos	A230071N21Rik	parvin, alpha, opposite strand	ncRNA
chr12	74143246	74143341	intron (NM_172804, intron 2 of 6)	intron (NM_172804, intron 2 of 6)	-140983	NR_030735	74284	Mm.287421	NR_030733	ENSMUSG00000071265	1700086L19Rik	1700006L05Rik|AU016007	RIKEN cDNA 1700086L19 gene	ncRNA
chr13	34726180	34726418	Intergenic	Intergenic	-13343	NM_138746	108161	Mm.41991	NM_138746	ENSMUSG00000038246	Fam50b	D0H6S2654E|X5L|XAP-5-like	family with sequence similarity 50, member B	protein-coding
chr13	84905472	84905631	Intergenic	Intergenic	-283834	NM_001347588	66671	Mm.18474	NM_023243	ENSMUSG00000021548	Ccnh	6330408H09Rik|AI661354|AV102684|AW538719	cyclin H	protein-coding
chr9	86297200	86297426	Intergenic	Intergenic	167603	NM_027394	70348	Mm.53469	NM_027394	ENSMUSG00000032415	Ube2cbp	2610018I03Rik|Ube3d	ubiquitin-conjugating enzyme E2C binding protein	protein-coding
chr3	64112739	64113088	Intergenic	MERVK26-int|LTR|ERVK	24567	NM_001104592	100125586	Mm.469888	NM_001104592	ENSMUSG00000043897	Vmn2r2	-	vomeronasal 2, receptor 2	protein-coding
chr14	62389470	62389722	Intergenic	Intergenic	57528	NM_026001	67153	Mm.26040	NM_026001	ENSMUSG00000021932	Rnaseh2b	1110019N06Rik|2610207P08Rik|Dleu8	ribonuclease H2, subunit B	protein-coding
chr11	35948264	35948884	intron (NM_170779, intron 1 of 22)	intron (NM_170779, intron 1 of 22)	31953	NM_170779	211652	Mm.31267	NM_170779	ENSMUSG00000018849	Wwc1	AA408228|AU017197|BC037006|Kibra	WW, C2 and coiled-coil domain containing 1	protein-coding
chr2	166488910	166489524	Intergenic	Intergenic	41766	NR_015558	319684	Mm.399746	NR_015558		5031425F14Rik	-	RIKEN cDNA 5031425F14 gene	ncRNA
chr13	44459141	44459280	Intergenic	Intergenic	19483	NR_045489	69491	Mm.392410	NR_045489	ENSMUSG00000098144	1700029N11Rik	-	RIKEN cDNA 1700029N11 gene	ncRNA
chr2	116852261	116852605	Intergenic	MIRc|SINE|MIR	-26258	NM_026104	67356	Mm.131623	NM_026104	ENSMUSG00000027355	Tmco5	1700095F04Rik|Tmco5a	transmembrane and coiled-coil domains 5	protein-coding
chr6	46143653	46143803	intron (NM_001004357, intron 8 of 23)	RCHARR1|DNA|hAT-Charlie	1083667	NM_001004357	66797	Mm.440084	NM_025771	ENSMUSG00000039419	Cntnap2	5430425M22Rik|Caspr2|mKIAA0868	contactin associated protein-like 2	protein-coding
chr5	22471268	22471628	Intergenic	Intergenic	57582	NR_004442	100042049	Mm.21724	NR_004442		Gm15421	-	ribosomal protein L22 like 1 pseudogene	pseudo
chr1	162184043	162184369	intron (NM_001038619, intron 14 of 20)	intron (NM_001038619, intron 14 of 20)	-33417	NR_002870	474332	Mm.479755	NR_002870	ENSMUSG00000078190	Dnm3os	6030416H16Rik|Hag2|Npn1|P/L01	dynamin 3, opposite strand	ncRNA
chr2	75963518	75963588	Intergenic	Intergenic	14626	NM_001081228	620631	Mm.389286	NM_001081228	ENSMUSG00000075272	Ttc30a2	-	tetratricopeptide repeat domain 30A2	protein-coding
chr4	22263982	22264178	Intergenic	Intergenic	-93463	NR_104379	269514	Mm.40708	NM_172988	ENSMUSG00000040410	Fbxl4	AI836810|FBL4|FBL5	F-box and leucine-rich repeat protein 4	protein-coding
chr13	73704857	73705192	intron (NM_027780, intron 1 of 1)	intron (NM_027780, intron 1 of 1)	-4244	NM_028878	74338	Mm.271635	NM_028878	ENSMUSG00000021565	Slc6a19	4632401C08Rik|B<0>AT1	solute carrier family 6 (neurotransmitter transporter), member 19	protein-coding
chr12	26226820	26227187	intron (NR_046278, intron 2 of 2)	intron (NR_046278, intron 2 of 2)	15736	NR_046278	74930	Mm.398932	NR_046278	ENSMUSG00000113115	4930480M12Rik	-	RIKEN cDNA 4930480M12 gene	ncRNA
chr2	97524395	97524647	intron (NM_001363047, intron 7 of 8)	intron (NM_001363047, intron 7 of 8)	56864	NM_178725	241568	Mm.241682	NM_178725	ENSMUSG00000050587	Lrrc4c	6430556C10Rik|NGL-1	leucine rich repeat containing 4C	protein-coding
chr9	122678463	122678539	Intergenic	Intergenic	-4375	NR_029819	387156		NR_029819	ENSMUSG00000065414	Mir138-1	Mirn138|Mirn138-1|mir-138-1	microRNA 138-1	ncRNA
chr6	51076744	51077556	Intergenic	Intergenic	170744	NR_157241	102633851	Mm.393702	NR_157241		Gm31579	Gm44400	predicted gene, 31579	ncRNA
chr17	67227074	67227231	intron (NM_008984, intron 1 of 30)	intron (NM_008984, intron 1 of 30)	127307	NM_008984	19274	Mm.311809	NM_008984	ENSMUSG00000033278	Ptprm	RPTPmu|mKIAA4044	protein tyrosine phosphatase, receptor type, M	protein-coding
chrX	22961238	22961767	Intergenic	L1MB4|LINE|L1	305300	NM_001310466	67455	Mm.224306	NM_026167	ENSMUSG00000036782	Klhl13	1200009K10Rik|AI451128|Bklhd2|D130072F20Rik	kelch-like 13	protein-coding
chr17	83633231	83633347	Intergenic	Intergenic	-1394	NM_153512	225030	Mm.223506	NM_153512	ENSMUSG00000045053	Kcng3	KV6.3|Kv10.1a|Kv10.1b	potassium voltage-gated channel, subfamily G, member 3	protein-coding
chr11	35151543	35151966	intron (NM_011412, intron 1 of 35)	intron (NM_011412, intron 1 of 35)	30298	NM_011412	20564	Mm.478604	NM_011412	ENSMUSG00000056427	Slit3	Slil2|Slit1|b2b2362.1Clo	slit guidance ligand 3	protein-coding
chr12	33193585	33193858	intron (NM_028139, intron 2 of 3)	intron (NM_028139, intron 2 of 3)	46035	NM_028139	380753	Mm.41540	NM_028139	ENSMUSG00000020564	Atxn7l1	2810423G08Rik|Atxn7l4	ataxin 7-like 1	protein-coding
chr7	130367479	130367779	Intergenic	Intergenic	-100821	NM_001347638	14183	Mm.16340	NM_010207	ENSMUSG00000030849	Fgfr2	AU043015|AW556123|Bek|Fgfr-2|Fgfr-7|Fgfr7|KGFR|KGFRTr|svs	fibroblast growth factor receptor 2	protein-coding
chr6	141183683	141184211	Intergenic	Intergenic	-65322	NM_018779	54611	Mm.103728	NM_018779	ENSMUSG00000041741	Pde3a	A930022O17Rik|C87899	phosphodiesterase 3A, cGMP inhibited	protein-coding
chr4	59629422	59629683	intron (NM_001015681, intron 1 of 3)	intron (NM_001015681, intron 1 of 3)	3341	NM_153158	230259	Mm.45688	NM_153158	ENSMUSG00000045071	E130308A19Rik	-	RIKEN cDNA E130308A19 gene	protein-coding
chr3	66325992	66326070	Intergenic	Intergenic	-29194	NM_145820	72789	Mm.443526	NM_028357	ENSMUSG00000027831	Veph1	2810471M23Rik|Veph	ventricular zone expressed PH domain-containing 1	protein-coding
chr18	78896520	78896841	intron (NM_053099, intron 3 of 5)	intron (NM_053099, intron 3 of 5)	212711	NM_053099	240427	Mm.312871	NM_053099	ENSMUSG00000024548	Setbp1	C130092E12|Seb|mKIAA0437	SET binding protein 1	protein-coding
chr8	41757567	41757825	Intergenic	Intergenic	-69571	NR_045497	69966	Mm.416903	NR_045497	ENSMUSG00000102046	2810404M03Rik	-	RIKEN cDNA 2810404M03 gene	ncRNA
chr12	71817398	71817485	Intergenic	Intergenic	-13627	NM_026102	208846	Mm.87417	NM_026102	ENSMUSG00000034574	Daam1	-	dishevelled associated activator of morphogenesis 1	protein-coding
chr15	41461604	41462129	intron (NM_001358977, intron 1 of 16)	intron (NM_001358977, intron 1 of 16)	12763	NM_001358977	170719	Mm.254267	NM_130885	ENSMUSG00000022307	Oxr1	2210416C20Rik|C7|C7B	oxidation resistance 1	protein-coding
chr19	10188506	10188627	intron (NM_146094, intron 5 of 11)	intron (NM_146094, intron 5 of 11)	-2809	NR_105959	102465600		NR_105959	ENSMUSG00000098363	Mir6993	Gm27642|mmu-mir-6993	microRNA 6993	ncRNA
chr18	66015536	66015671	Intergenic	Intergenic	-12968	NM_001172062	70361	Mm.290857	NM_027400	ENSMUSG00000041891	Lman1	2610020P13Rik|AI326273|AU043785|C730041J05|ERGIC53|F5F8D|MCFD1|MR60|P58|gp58	lectin, mannose-binding, 1	protein-coding
chr11	32801272	32801398	Intergenic	Intergenic	23259	NM_027050	69351	Mm.65488	NM_027050	ENSMUSG00000020270	Smim23	1700008A04Rik	small integral membrane protein 23	protein-coding
chr12	112457932	112458237	Intergenic	Intergenic	-22746	NR_045950	100126692	Mm.372896	NR_045950	ENSMUSG00000113189	B020018J22Rik	-	Riken cDNA B020018J22 gene	ncRNA
chr9	76038746	76038945	intron (NM_173731, intron 1 of 8)	intron (NM_173731, intron 1 of 8)	23868	NM_173731	208982	Mm.82306	NM_173731	ENSMUSG00000007908	Hmgcll1	BC037381	3-hydroxymethyl-3-methylglutaryl-Coenzyme A lyase-like 1	protein-coding
chr5	71732897	71733277	intron (NM_001370968, intron 4 of 9)	intron (NM_001370968, intron 4 of 9)	33155	NM_008069	14400	Mm.38567	NM_008069	ENSMUSG00000029212	Gabrb1	AW061132|B230208N19Rik|Gabrb-1	gamma-aminobutyric acid (GABA) A receptor, subunit beta 1	protein-coding
chr10	95729838	95730266	Intergenic	LTR72_RN|LTR|ERV1	-165906	NM_001358996	71207	Mm.24397	NM_027722	ENSMUSG00000020029	Nudt4	4933436C10Rik|DIPP-2|DIPP2|DIPP2alpha|DIPP2beta|HDCMB47P	nudix (nucleoside diphosphate linked moiety X)-type motif 4	protein-coding
chr16	84824830	84825386	3' UTR (NM_023844, exon 10 of 10)	3' UTR (NM_023844, exon 10 of 10)	9868	NM_001358499	11957	Mm.353	NM_016755	ENSMUSG00000022890	Atp5j	Atp5pf|CF6	ATP synthase, H+ transporting, mitochondrial F0 complex, subunit F	protein-coding
chr8	107671549	107671935	Intergenic	Intergenic	-83260	NM_010817	17463	Mm.18347	NM_010817	ENSMUSG00000039067	Psmd7	AW107203|Mov-34|Mov34	proteasome (prosome, macropain) 26S subunit, non-ATPase, 7	protein-coding
chr10	89571298	89571515	Intergenic	Intergenic	28409	NM_001310710	216227	Mm.233921	NM_182959	ENSMUSG00000019935	Slc17a8	BC042593|Vglut3	solute carrier family 17 (sodium-dependent inorganic phosphate cotransporter), member 8	protein-coding
chr11	94610844	94611352	Intergenic	Intergenic	-9312	NM_153807	264895	Mm.386885	NM_153807	ENSMUSG00000076435	Acsf2	-	acyl-CoA synthetase family member 2	protein-coding
chr1	138345908	138346382	Intergenic	Intergenic	72407	NM_177397	338375	Mm.114424	NM_177397	ENSMUSG00000026394	Atp6v1g3	-	ATPase, H+ transporting, lysosomal V1 subunit G3	protein-coding
chr14	121708320	121708722	intron (NM_134074, intron 1 of 52)	intron (NM_134074, intron 1 of 52)	-10104	NM_001347596	105445	Mm.378591	NM_134074	ENSMUSG00000025558	Dock9	AA959601|AW538057|B230309H04Rik|D14Wsu89e|Zizimin1|mKIAA1058	dedicator of cytokinesis 9	protein-coding
chr6	135994013	135994250	intron (NM_001363750, intron 4 of 14)	intron (NM_001363750, intron 4 of 14)	179414	NM_008171	14812	Mm.436649	NM_008171	ENSMUSG00000030209	Grin2b	AW490526|GluN2B|GluRepsilon2|NR2B|Nmdar2b	glutamate receptor, ionotropic, NMDA2B (epsilon 2)	protein-coding
chr18	12720317	12720529	intron (NM_028341, intron 7 of 13)	intron (NM_028341, intron 7 of 13)	5612	NR_035471	100316699		NR_035471	ENSMUSG00000087950	Mir1948	mir-1948|mmu-mir-1948	microRNA 1948	ncRNA
chr1	191470634	191471004	Intergenic	Intergenic	-5771	NR_151615	102634668		NR_151615		Gm32200	-	predicted gene, 32200	ncRNA
chr14	80528741	80529064	Intergenic	Intergenic	528600	NM_001351947	380924	Mm.26456	NM_001030294	ENSMUSG00000022026	Olfm4	GC1|GW112|Gm296|Gm913|OlfD|pPD4	olfactomedin 4	protein-coding
chr10	3891779	3892295	intron (NM_001033253, intron 2 of 15)	intron (NM_001033253, intron 2 of 15)	19370	NM_001033253	213783	Mm.150831	NM_001033253	ENSMUSG00000040624	Plekhg1	D10Ertd733e|Gm521|mKIAA1209	pleckstrin homology domain containing, family G (with RhoGef domain) member 1	protein-coding
chr18	4207188	4207508	Intergenic	Intergenic	41516	NM_026092	67328	Mm.158148	NM_026092	ENSMUSG00000024233	Lyzl1	1700038F02Rik|Lyc2|Lyzd1	lysozyme-like 1	protein-coding
chr18	50047924	50048027	intron (NR_155293, intron 2 of 3)	intron (NR_155293, intron 2 of 3)	-5307	NM_134131	106869	Mm.27740	NM_134131	ENSMUSG00000062210	Tnfaip8	AA987150|E130304C20Rik|Gg2-1|Gm10539|Nded|Ssc-2|Tipe	tumor necrosis factor, alpha-induced protein 8	protein-coding
chr4	84669134	84669542	intron (NM_001369083, intron 1 of 6)	intron (NM_001369083, intron 1 of 6)	6065	NM_172870	242509	Mm.190774	NM_172870	ENSMUSG00000028487	Bnc2	5031434M05Rik|8430420F16Rik	basonuclin 2	protein-coding
chr8	21906416	21906524	promoter-TSS (NM_139221)	promoter-TSS (NM_139221)	-38	NM_139221	246081	Mm.221026	NM_139221	ENSMUSG00000045337	Defb11	BD-11|Defb8	defensin beta 11	protein-coding
chr3	58738691	58738894	intron (NR_045167, intron 4 of 7)	intron (NR_045167, intron 4 of 7)	46203	NR_045167	71301	Mm.254475	NR_045167	ENSMUSG00000097725	4930593A02Rik	4933440I01Rik	RIKEN cDNA 4930593A02 gene	ncRNA
chr17	6638281	6638508	Intergenic	Intergenic	17437	NM_001166630	100040563	Mm.457381	NM_001166630	ENSMUSG00000000579	Dynlt1c	100040603|AGS2|Dynlt1|Dynlt1d|Tctel1|Tctex-1|Tctex1	dynein light chain Tctex-type 1C	protein-coding
chr19	22664872	22665153	intron (NM_001362499, intron 1 of 25)	intron (NM_001362499, intron 1 of 25)	-27589	NM_001362513	226025	Mm.131943	NM_177341	ENSMUSG00000052387	Trpm3	6330504P12Rik|9330180E14|AU018608|B930001P07Rik|LTRPC3|MLSN2	transient receptor potential cation channel, subfamily M, member 3	protein-coding
chr4	35807155	35807539	intron (NM_175516, intron 1 of 2)	intron (NM_175516, intron 1 of 2)	37857	NM_001166001	242384	Mm.132507	NM_175516	ENSMUSG00000045083	Lingo2	B230217C06Rik|Lern3|Lrrn6c	leucine rich repeat and Ig domain containing 2	protein-coding
chr19	15803271	15803810	Intergenic	Intergenic	121082	NM_001205339	107272	Mm.289936	NM_177420	ENSMUSG00000024640	Psat1	D8Ertd814e|EPIP|PSA|Psat	phosphoserine aminotransferase 1	protein-coding
chr13	59091690	59091932	intron (NM_001025074, intron 16 of 17)	intron (NM_001025074, intron 16 of 17)	284114	NM_001025074	18212	Mm.130054	NM_008745	ENSMUSG00000055254	Ntrk2	GP145-TrkB/GP95-TrkB|Tkrb|trk-B|trkB	neurotrophic tyrosine kinase, receptor, type 2	protein-coding
chr1	120643959	120644194	Intergenic	Intergenic	41589	NM_010133	13798	Mm.2657	NM_010133	ENSMUSG00000058665	En1	En-1|Mo-en.1|engrailed-1	engrailed 1	protein-coding
chr6	61004319	61004612	Intergenic	Intergenic	60148	NM_001163507	70945	Mm.389770	NM_027613	ENSMUSG00000054641	Mmrn1	4921530G03Rik|Emilin4|Mmrn	multimerin 1	protein-coding
chr2	146098939	146099286	intron (NM_001369121, intron 19 of 26)	intron (NM_001369121, intron 19 of 26)	-122885	NM_016889	53626	Mm.379070	NM_016889	ENSMUSG00000068154	Insm1	IA-1	insulinoma-associated 1	protein-coding
chr17	87351358	87351849	intron (NM_028639, intron 15 of 19)	intron (NM_028639, intron 15 of 19)	68717	NM_028639	225049	Mm.77396	NM_028639	ENSMUSG00000036918	Ttc7	1110035E02Rik|1700007L07Rik|Ttc7a|fsn|hea	tetratricopeptide repeat domain 7	protein-coding
chr11	108961598	108962093	Intergenic	Intergenic	41496	NM_015732	12006	Mm.71710	NM_015732	ENSMUSG00000000142	Axin2	Axi1|Axil|Conductin	axin 2	protein-coding
chr9	83226123	83226390	Intergenic	Intergenic	-79649	NM_175074	94353	Mm.244426	NM_026122	ENSMUSG00000066456	Hmgn3	1110002A15Rik|6330514M13Rik|BB071015|TRIP7	high mobility group nucleosomal binding domain 3	protein-coding
chr6	54758132	54758504	Intergenic	Intergenic	-58598	NM_199143	387524	Mm.286149	NM_199143	ENSMUSG00000058446	Znrf2	1190002C14Rik|AU044205|D6Ertd365e	zinc and ring finger 2	protein-coding
chr13	42829185	42829319	intron (NM_001005740, intron 1 of 12)	intron (NM_001005740, intron 1 of 12)	-36995	NM_001302636	218194	Mm.160124	NM_198419	ENSMUSG00000054728	Phactr1	9630030F18Rik|Rpel1	phosphatase and actin regulator 1	protein-coding
chr19	7690489	7690828	intron (NM_144785, intron 5 of 9)	intron (NM_144785, intron 5 of 9)	20652	NM_144785	207151	Mm.21365	NM_144785	ENSMUSG00000024757	Slc22a19	D630043A20Rik|OAT-5|Oat5|Slc22a9	solute carrier family 22 (organic anion transporter), member 19	protein-coding
chr5	76928219	76928436	intron (NM_172146, intron 1 of 10)	intron (NM_172146, intron 1 of 10)	-22813	NM_173765	231326	Mm.39271	NM_173765	ENSMUSG00000055923	Aasdh	A230062G08Rik|A830035E16|Acsf4|U26	aminoadipate-semialdehyde dehydrogenase	protein-coding
chr1	121155123	121155276	Intergenic	Intergenic	67794	NR_110450	98452	Mm.131017	NR_038008	ENSMUSG00000097881	Celrr	AI848258|B230209K01Rik|Celr|Gm818	cerebellum expressed regulatory RNA	ncRNA
chr2	169346390	169346561	Intergenic	Intergenic	-286034	NM_001363022	228911	Mm.315789	NM_080455	ENSMUSG00000047907	Tshz2	2900073F20Rik|B830045G17|Mtsh2|Sdccag33l|Tsh2|Zfp218|mKIAA4248|teashirt2	teashirt zinc finger family member 2	protein-coding
chr5	64224698	64225024	intron (NM_019636, intron 2 of 19)	L2a|LINE|L2	-5496	NM_001289514	57915	Mm.286353	NM_019636	ENSMUSG00000029174	Tbc1d1	1110062G02Rik|AI385682|AW555803|Nob1|Nobq1|Tbc1|mKIAA1108	TBC1 domain family, member 1	protein-coding
chr3	147966343	147966685	Intergenic	Intergenic	988121	NM_001081298	99633	Mm.9776	NM_001081298	ENSMUSG00000028184	Adgrl2	AI450192|CIRL-2|Gm619|Lec1|Lphh1|Lphn2|mKIAA0786	adhesion G protein-coupled receptor L2	protein-coding
chr16	9280965	9281466	Intergenic	Intergenic	451115	NM_001081400	69053	Mm.390868	NM_001081400	ENSMUSG00000022507	1810013L24Rik	1110017P05Rik|3010002C02Rik|AA792997|AW124177|Gm19906|R74903	RIKEN cDNA 1810013L24 gene	protein-coding
chr11	85714537	85714896	intron (NR_045875, intron 1 of 5)	intron (NR_045875, intron 1 of 5)	5028	NR_045875	71489	Mm.442482	NR_045875	ENSMUSG00000086199	Bcas3os1	8430403D17Rik	breast carcinoma amplified sequence 3, opposite strand 1	ncRNA
chr4	9551796	9551961	intron (NM_001177849, intron 12 of 22)	intron (NM_001177849, intron 12 of 22)	91839	NM_133723	65973	Mm.222206	NM_023066	ENSMUSG00000028207	Asph	2310005F16Rik|3110001L23Rik|AI848629|AW261690|AW561901|BAH|C79816|cI-37	aspartate-beta-hydroxylase	protein-coding
chr7	113251126	113251392	intron (NM_001243048, intron 2 of 16)	intron (NM_001243048, intron 2 of 16)	43748	NM_001368412	11865	Mm.33970	NM_007489	ENSMUSG00000055116	Arntl	Arnt3|BMAL1b|Bmal1|MOP3|bHLHe5|bmal1b'	aryl hydrocarbon receptor nuclear translocator-like	protein-coding
chr19	44908780	44909193	Intergenic	Intergenic	-22133	NM_001081225	226151	Mm.212609	NM_172638	ENSMUSG00000036097	Slf2	3632432H19|Fam178a	SMC5-SMC6 complex localization factor 2	protein-coding
chr9	86668649	86668939	intron (NM_008615, intron 3 of 13)	intron (NM_008615, intron 3 of 13)	18483	NM_001198933	17436	Mm.148155	NM_008615	ENSMUSG00000032418	Me1	D9Ertd267e|Mdh-1|Mod-1|Mod1	malic enzyme 1, NADP(+)-dependent, cytosolic	protein-coding
chr4	19662641	19663020	intron (NM_177327, intron 5 of 24)	intron (NM_177327, intron 5 of 24)	46174	NM_177327	107568	Mm.78312	NM_177327	ENSMUSG00000041058	Wwp1	8030445B08Rik|AIP5|SDRP1|Tiul1	WW domain containing E3 ubiquitin protein ligase 1	protein-coding
chr17	90690764	90690899	intron (NM_001346957, intron 6 of 18)	intron (NM_001346957, intron 6 of 18)	102645	NR_136930	102634634		NR_136930		Gm20491	-	enolase 1, alpha non-neuron pseudogene	pseudo
chr1	127015065	127015473	Intergenic	Intergenic	-184637	NM_001081756	210356	Mm.377234	NM_172484	ENSMUSG00000049690	Nckap5	8430408F21|D130011D22Rik|E030049G20Rik|Erih1|Erih2|Gm1548|Nap5	NCK-associated protein 5	protein-coding
chr11	59329585	59330010	intron (NM_139298, intron 3 of 3)	intron (NM_139298, intron 3 of 3)	22867	NM_139298	216795	Mm.218794	NM_139298	ENSMUSG00000000126	Wnt9a	Wnt14|wnt-14	wingless-type MMTV integration site family, member 9A	protein-coding
chr19	27989153	27989215	intron (NM_001166414, intron 1 of 18)	intron (NM_001166414, intron 1 of 18)	20589	NM_001360358	19726	Mm.313321	NM_011265	ENSMUSG00000040929	Rfx3	C230093O12Rik|MRFX3	regulatory factor X, 3 (influences HLA class II expression)	protein-coding
chr1	187663338	187663623	intron (NM_001357535, intron 1 of 7)	intron (NM_001357535, intron 1 of 7)	11239	NM_001357535	26381	Mm.89989	NM_011935	ENSMUSG00000026610	Esrrg	ERR3|Errg|NR3B3|mKIAA0832	estrogen-related receptor gamma	protein-coding
chr6	22801815	22802115	Intergenic	Intergenic	-73537	NM_011219	19283	Mm.41639	NM_011219	ENSMUSG00000068748	Ptprz1	AI850339|DSD-1-PG|PTPbeta|PTPzeta|Ptprz|Ptpz|R-PTP-zeta|RPTPz|Rptpbeta	protein tyrosine phosphatase, receptor type Z, polypeptide 1	protein-coding
chr13	83988078	83988371	Intergenic	Intergenic	76550	NR_131220	553095	Mm.39702	NR_131220	ENSMUSG00000098087	Gm17750	-	predicted gene, 17750	ncRNA
chr15	98797857	98798491	Intergenic	Intergenic	8317	NM_021279	22408	Mm.1123	NM_021279	ENSMUSG00000022997	Wnt1	Int-1|Wnt-1|sw|swaying	wingless-type MMTV integration site family, member 1	protein-coding
chr1	36009062	36009247	Intergenic	Intergenic	-59246	NM_015818	50785	Mm.213566	NM_015818	ENSMUSG00000045216	Hs6st1	6Ost1	heparan sulfate 6-O-sulfotransferase 1	protein-coding
chr4	154491531	154491674	intron (NM_001177995, intron 2 of 15)	Tigger5|DNA|TcMar-Tigger	-58680	NR_151634	102634405		NR_151634		Gm13133	-	predicted gene 13133	ncRNA
chr8	12135811	12136074	Intergenic	Intergenic	-249829	NR_027975	434280	Mm.447484	NM_001013812	ENSMUSG00000047935	Sox1ot	EG434280|Gm5607	Sox1 overlapping transcript	ncRNA
chr5	127370438	127370891	intron (NM_175432, intron 2 of 8)	intron (NM_175432, intron 2 of 8)	-89041	NR_038129	67351	Mm.320172	NR_038127	ENSMUSG00000087104	Tmem132cos	1700085B03Rik	transmembrane protein 132C, opposite strand	ncRNA
chr2	117429421	117429658	Intergenic	Intergenic	-86662	NM_011246	19419	Mm.42150	NM_011246	ENSMUSG00000027347	Rasgrp1	Rasgrp|calDAG-GEFII	RAS guanyl releasing protein 1	protein-coding
chr15	39217097	39217415	intron (NM_001256382, intron 1 of 26)	intron (NM_001256382, intron 1 of 26)	18970	NM_001256383	116838	Mm.309296	NM_053271	ENSMUSG00000037386	Rims2	2810036I15Rik|AW048769|RIM2|Rab3ip2|Rim2(+40A)|Rim2(+44A)|Rim2(+4A)|Serg2|Syt3-rs|mKIAA0751	regulating synaptic membrane exocytosis 2	protein-coding
chr6	72455172	72455232	Intergenic	Intergenic	-15646	NM_001363799	232087	Mm.29815	NM_145569	ENSMUSG00000053907	Mat2a	D630045P18Rik|MAT 2	methionine adenosyltransferase II, alpha	protein-coding
chr12	58654554	58654647	Intergenic	Intergenic	357417	NM_009147	20334	Mm.491137	NM_009147	ENSMUSG00000020986	Sec23a	Msec23|Sec23r	SEC23 homolog A, COPII coat complex component	protein-coding
chr18	13798254	13798830	intron (NM_145492, intron 5 of 7)	intron (NM_145492, intron 5 of 7)	174191	NM_001360804	225207	Mm.40325	NM_145492	ENSMUSG00000024420	Zfp521	B930086A16Rik|Evi3|Znf521	zinc finger protein 521	protein-coding
chr9	121038041	121038305	intron (NM_177589, intron 35 of 36)	intron (NM_177589, intron 35 of 36)	83087	NR_106058	102465661		NR_106058	ENSMUSG00000106193	Mir7090	mmu-mir-7090	microRNA 7090	ncRNA
chr17	80739551	80739916	Intergenic	Intergenic	-11708	NM_001290345	225028	Mm.311948	NM_001081357	ENSMUSG00000024242	Map4k3	4833416M01Rik|4833416M07Rik|9530052P13Rik|Glk|MAPKKKK3|MEKKK 3|MEKKK3|RAB8IPL1	mitogen-activated protein kinase kinase kinase kinase 3	protein-coding
chr3	18139131	18139316	intron (NM_007825, intron 1 of 5)	intron (NM_007825, intron 1 of 5)	84898	NM_021560	59058	Mm.149938	NM_021560	ENSMUSG00000025128	Bhlhe22	Beta3|Beta3a|Bhlhb5	basic helix-loop-helix family, member e22	protein-coding
chr13	53634728	53635165	TTS (NR_131079)	TTS (NR_131079)	4255	NR_131079	77398	Mm.174307	NR_131079	ENSMUSG00000113599	9530014B07Rik	-	RIKEN cDNA 9530014B07 gene	ncRNA
chr8	33139054	33139250	Intergenic	Intergenic	-189126	NM_001177589	100042715	Mm.291093	NM_001177589		Gm3985	-	predicted gene 3985	protein-coding
chr7	122477932	122478155	intron (NM_001316672, intron 5 of 16)	intron (NM_001316672, intron 5 of 16)	188918	NM_001316672	18751	Mm.207496	NM_008855	ENSMUSG00000052889	Prkcb	PKC-B|PKC-Beta|Pkcb|Prkcb1|Prkcb2	protein kinase C, beta	protein-coding
chr2	7531485	7531572	Intergenic	Intergenic	-135330	NM_001110231	14007	Mm.398543	NM_010160	ENSMUSG00000002107	Celf2	B230218O03|B230345P09Rik|C88023|CELF-2|CUG-BP2|Cugbp2|D230046B21Rik|Etr-3|Napor|Napor-2|mETR-3	CUGBP, Elav-like family member 2	protein-coding
chr1	41814103	41814281	Intergenic	Intergenic	-632940	NR_040475	74897	Mm.243822	NR_040475	ENSMUSG00000104072	4930448I06Rik	-	RIKEN cDNA 4930448I06 gene	ncRNA
chr7	68025244	68025472	intron (NM_010513, intron 2 of 20)	intron (NM_010513, intron 2 of 20)	73101	NM_010513	16001	Mm.275742	NM_010513	ENSMUSG00000005533	Igf1r	A330103N21Rik|CD221|D930020L01|IGF-1R|hyft	insulin-like growth factor I receptor	protein-coding
chr8	36195658	36195976	Intergenic	Intergenic	39807	NR_151736	330738	Mm.128075	NR_151736	ENSMUSG00000109704	Gm38414	A230084N10|Gm45568	predicted gene, 38414	ncRNA
chr6	129011073	129011237	Intergenic	RMER17C-int|LTR|ERVK	-2957	NM_001277202	435921	Mm.489572	NM_001277202		Clec2f	Clec2f-ps|Clr-c|Clrc|Clrz	C-type lectin domain family 2, member f	protein-coding
chr15	90869523	90869744	Intergenic	Intergenic	28843	NR_033583	20738	Mm.431547	NR_033583	ENSMUSG00000116210	Spn-ps	Cd43-ps	sialophorin, pseudogene	pseudo
chr5	114029923	114030189	intron (NM_001359214, intron 16 of 16)	intron (NM_001359214, intron 16 of 16)	25248	NM_001286396	13142	Mm.20115	NM_010018	ENSMUSG00000042096	Dao	AI987963|DAAO|DAMOX|Dao-1|Dao1	D-amino acid oxidase	protein-coding
chr13	3695011	3695344	Intergenic	Intergenic	61145	NM_001267724	142688	Mm.253061	NM_178283	ENSMUSG00000033781	Asb13	2210015B19Rik|6430573K02Rik|Asb-13|C85285	ankyrin repeat and SOCS box-containing 13	protein-coding
chr18	46109430	46109577	Intergenic	Intergenic	-64243	NR_040342	107003	Mm.395148	NR_040342		A330093E20Rik	AU043608	RIKEN cDNA A330093E20 gene	ncRNA
chr15	79391817	79392013	intron (NM_172608, intron 1 of 8)	intron (NM_172608, intron 1 of 8)	11004	NM_001253817	223693	Mm.323358	NM_172608	ENSMUSG00000009035	Tmem184b	2610507A11|4732495E13Rik	transmembrane protein 184b	protein-coding
chr17	49327622	49327781	Intergenic	RLTR20B3A_MM|LTR|ERVK	-14741	NR_033486	100415784	Mm.400421	NR_033486	ENSMUSG00000117221	Gm17830	-	predicted gene, 17830	ncRNA
chr8	23562207	23562285	Intergenic	Intergenic	-107415	NM_001277239	320158	Mm.121274	NM_177086	ENSMUSG00000037492	Zmat4	9630048M01Rik	zinc finger, matrin type 4	protein-coding
chr7	120960263	120960532	intron (NM_001354986, intron 3 of 4)	intron (NM_001354986, intron 3 of 4)	21915	NM_001354986	12585	Mm.1640	NM_007672	ENSMUSG00000030878	Cdr2	AA617262	cerebellar degeneration-related 2	protein-coding
chr15	88314874	88315381	intron (NR_045281, intron 1 of 2)	intron (NR_045281, intron 1 of 2)	253	NR_045281	328579	Mm.146839	NR_045281	ENSMUSG00000116331	B230214G05Rik	B230214G05	RIKEN cDNA B230214G05 gene	ncRNA
chr5	128607020	128607136	Intergenic	Intergenic	5972	NM_175284	93897	Mm.197628	NM_175284	ENSMUSG00000081683	Fzd10	Fz-10	frizzled class receptor 10	protein-coding
chr13	17296980	17297356	intron (NM_138654, intron 11 of 13)	intron (NM_138654, intron 11 of 13)	397597	NM_138654	192136	Mm.364180	NM_138654	ENSMUSG00000055137	Sugct	5033411D12Rik|D17907	succinyl-CoA glutarate-CoA transferase	protein-coding
chr7	77087892	77087979	intron (NM_001199224, intron 22 of 22)	intron (NM_001199224, intron 22 of 22)	858048	NM_001199224	244071	Mm.322829	NM_172902	ENSMUSG00000025754	Agbl1	Ccp4|D430020F16|EG244071|Nna1-l1	ATP/GTP binding protein-like 1	protein-coding
chr14	60485985	60486154	Intergenic	B3A|SINE|B2	108377	NM_028113	72125	Mm.275499	NM_028113	ENSMUSG00000021986	Amer2	2600011E07Rik|Fam123a	APC membrane recruitment 2	protein-coding
chr18	65516095	65516242	intron (NR_105742, intron 3 of 6)	intron (NR_105742, intron 3 of 6)	-64062	NM_207255	328977	Mm.286232	NM_207255	ENSMUSG00000042439	Zfp532	C530030I18Rik|Znf532|mKIAA1629	zinc finger protein 532	protein-coding
chrX	10734616	10734811	Intergenic	Intergenic	17348	NM_026524	68041	Mm.29429	NM_026524	ENSMUSG00000008035	Mid1ip1	3110038L01Rik|Mig12|S14R	Mid1 interacting protein 1 (gastrulation specific G12-like (zebrafish))	protein-coding
chr16	58512224	58512507	intron (NM_001357433, intron 1 of 10)	intron (NM_001357433, intron 1 of 10)	11061	NM_018784	54613	Mm.212742	NM_018784	ENSMUSG00000022747	St3gal6	1700023B24Rik|AI930218|AW552396|Siat10|St3galVI	ST3 beta-galactoside alpha-2,3-sialyltransferase 6	protein-coding
chr15	44175985	44176037	Intergenic	Intergenic	-20124	NM_013696	22045	Mm.309350	NM_013696	ENSMUSG00000038760	Trhr	TRH-R1	thyrotropin releasing hormone receptor	protein-coding
chr10	17352311	17352447	Intergenic	Intergenic	-256597	NR_038020	100504235	Mm.84044	NR_038020	ENSMUSG00000101969	Gm20125	-	predicted gene, 20125	ncRNA
chr4	122962772	122963008	Intergenic	Intergenic	-1702	NM_029662	76574	Mm.331842	NM_029662	ENSMUSG00000028655	Mfsd2a	1700018O18Rik|Mfsd2|NLS1	major facilitator superfamily domain containing 2A	protein-coding
chr8	27161666	27161834	intron (NM_001080813, intron 1 of 5)	MLTR14|LTR|ERV1	12896	NM_001080813	75767	Mm.205335	NM_029423	ENSMUSG00000031488	Rab11fip1	2010200K21Rik|4833414G05Rik|Rcp	RAB11 family interacting protein 1 (class I)	protein-coding
chr14	122606499	122606843	intron (NR_153443, intron 6 of 24)	intron (NR_153443, intron 6 of 24)	72343	NM_144844	110821	Mm.23876	NM_144844	ENSMUSG00000041650	Pcca	C79630	propionyl-Coenzyme A carboxylase, alpha polypeptide	protein-coding
chr9	61441581	61441928	Intergenic	Intergenic	69388	NM_009389	21887	Mm.24255	NM_009389	ENSMUSG00000032280	Tle3	2610103N05Rik|ESG|Grg3a|Grg3b|mKIAA1547	transducin-like enhancer of split 3	protein-coding
chr11	43667550	43667666	Intergenic	Intergenic	-14390	NM_001363142	70802	Mm.397449	NM_027557	ENSMUSG00000044950	Pwwp2a	4631424J17Rik|AI891583|AU024105|D930040F23Rik	PWWP domain containing 2A	protein-coding
chr13	97669348	97669507	Intergenic	Intergenic	77984	NR_152141	403201	Mm.110162	NR_152140		5330416C01Rik	Gm532	RIKEN cDNA 5330416C01 gene	ncRNA
chr13	38354943	38355282	intron (NM_007556, intron 1 of 6)	intron (NM_007556, intron 1 of 6)	9396	NM_007556	12161	Mm.385759	NM_007556	ENSMUSG00000039004	Bmp6	D13Wsu115e|Vgr1	bone morphogenetic protein 6	protein-coding
chr1	12572124	12572288	Intergenic	Intergenic	-95357	NR_045297	329096	Mm.417782	NR_045297	ENSMUSG00000097171	Gm17644	4932411L15	predicted gene, 17644	ncRNA
chr15	84842350	84842927	intron (NM_001356573, intron 2 of 12)	intron (NM_001356573, intron 2 of 12)	12461	NM_001356573	271305	Mm.101022	NM_001081166	ENSMUSG00000016624	Phf21b	A730032D07Rik	PHD finger protein 21B	protein-coding
chr5	127883096	127883385	intron (NM_172885, intron 4 of 8)	intron (NM_172885, intron 4 of 8)	250978	NM_177005	319804	Mm.237888	NM_177005	ENSMUSG00000049971	Glt1d1	5730455A04Rik	glycosyltransferase 1 domain containing 1	protein-coding
chr5	114670006	114670287	3' UTR (NM_019821, exon 5 of 5)	3' UTR (NM_019821, exon 5 of 5)	-11725	NM_022017	63873	Mm.266450	NM_022017	ENSMUSG00000014158	Trpv4	0610033B08Rik|OTRPC4|Trp12|VR-OAC|VRL-2|VROAC	transient receptor potential cation channel, subfamily V, member 4	protein-coding
chr8	54163630	54163823	intron (NM_009506, intron 3 of 6)	intron (NM_009506, intron 3 of 6)	86194	NM_009506	22341	Mm.1402	NM_009506	ENSMUSG00000031520	Vegfc	AW228853|VEGF-C	vascular endothelial growth factor C	protein-coding
chr12	6565494	6565702	Intergenic	Intergenic	814732	NR_045045	73575	Mm.179463	NR_045045	ENSMUSG00000102096	1700101O22Rik	-	RIKEN cDNA 1700101O22 gene	ncRNA
chr4	47739927	47740151	Intergenic	Intergenic	265378	NM_024171	66212	Mm.20188	NM_024171	ENSMUSG00000053317	Sec61b	1190006C12Rik|AI326121|AW122942	Sec61 beta subunit	protein-coding
chr10	92242708	92243431	intron (NR_046027, intron 7 of 8)	intron (NR_046027, intron 7 of 8)	-77891	NR_028262	110333	Mm.429764	NR_028262	ENSMUSG00000112117	Rmst	100041799|AI853140|C230053E11Rik|D930049J19Rik|Dmt2|Gm3515|M2|Ncrms	rhabdomyosarcoma 2 associated transcript (non-coding RNA)	ncRNA
chr5	19982172	19982383	intron (NM_015823, intron 1 of 21)	UCON25|Unknown|Unknown	74759	NM_001170745	50791	Mm.332231	NM_015823	ENSMUSG00000040003	Magi2	AIP-1|Acvri1|Acvrinp1|Acvrip1|Magi-2|S-SCAM|mKIAA0705	membrane associated guanylate kinase, WW and PDZ domain containing 2	protein-coding
chr16	79177106	79177256	Intergenic	Intergenic	-86084	NM_008941	19146	Mm.5184	NM_008941	ENSMUSG00000022857	Tmprss15	Entk|Prss7	transmembrane protease, serine 15	protein-coding
chr11	110649806	110650292	Intergenic	Intergenic	170709	NM_001356346	26399	Mm.14487	NM_011943	ENSMUSG00000020623	Map2k6	MAPKK 6|MAPKK6|MEK6|MKK6|Prkmk6|SAPKK3	mitogen-activated protein kinase kinase 6	protein-coding
chr16	46789522	46789719	Intergenic	Intergenic	-292653	NM_021496	58998	Mm.40477	NM_021495	ENSMUSG00000022656	Nectin3	2610301B19Rik|3000002N23Rik|4921513D19Rik|AA407785|AU016832|AW538082|CD113|Pvrl3	nectin cell adhesion molecule 3	protein-coding
chr1	41742728	41742846	Intergenic	Intergenic	-561535	NR_040475	74897	Mm.243822	NR_040475	ENSMUSG00000104072	4930448I06Rik	-	RIKEN cDNA 4930448I06 gene	ncRNA
chr17	10109906	10110296	Intergenic	Intergenic	209260	NM_001159516	19317	Mm.130694	NM_021881	ENSMUSG00000062078	Qk	1110003F05Rik|1500005P18|QkI|l(17)-1Wis|l17Wis1	quaking	protein-coding
chr5	105492740	105493250	Intergenic	Intergenic	-26476	NM_133897	100604	Mm.319847	NM_133897	ENSMUSG00000054720	Lrrc8c	AD158|AI326115|E430036I04Rik|fad158	leucine rich repeat containing 8 family, member C	protein-coding
chr2	52987992	52988448	intron (NM_172409, intron 1 of 26)	intron (NM_172409, intron 1 of 26)	130352	NM_172409	71409	Mm.394427	NM_172409	ENSMUSG00000036053	Fmnl2	5430425K04Rik|Man	formin-like 2	protein-coding
chr9	103692795	103692900	promoter-TSS (NM_001359465)	promoter-TSS (NM_001359465)	-40	NM_001359465	81907	Mm.384704	NM_178638	ENSMUSG00000042757	Tmem108	AI462967|B130017P16Rik|R74726	transmembrane protein 108	protein-coding
chr14	48990731	48991156	Intergenic	Intergenic	-75606	NM_001360070	74385	Mm.379235	NM_144535	ENSMUSG00000036291	Ap5m1	4932432K03Rik|Mu5|Mudeng	adaptor-related protein complex 5, mu 1 subunit	protein-coding
chr7	74107207	74107394	Intergenic	Intergenic	-93618	NM_009181	20450	Mm.4954	NM_009181	ENSMUSG00000025789	St8sia2	AI323367|ST8SiaII|STX|Siat8b	ST8 alpha-N-acetyl-neuraminide alpha-2,8-sialyltransferase 2	protein-coding
chr4	124965229	124965803	Intergenic	Intergenic	-20914	NM_138683	192199	Mm.42202	NM_138683	ENSMUSG00000028871	Rspo1	R-spondin|Rspondin	R-spondin 1	protein-coding
chr1	124013921	124014016	intron (NM_199021, intron 1 of 25)	intron (NM_199021, intron 1 of 25)	31591	NM_199021	269109	Mm.417716	NM_199021	ENSMUSG00000036815	Dpp10	6430601K09Rik|DPP X|Dprp3	dipeptidylpeptidase 10	protein-coding
chr11	36036490	36036646	intron (NM_011856, intron 25 of 28)	intron (NM_011856, intron 25 of 28)	-56041	NM_170779	211652	Mm.31267	NM_170779	ENSMUSG00000018849	Wwc1	AA408228|AU017197|BC037006|Kibra	WW, C2 and coiled-coil domain containing 1	protein-coding
chr12	100957362	100957632	intron (NM_026681, intron 10 of 29)	intron (NM_026681, intron 10 of 29)	-49299	NM_175493	238377	Mm.32160	NM_175493	ENSMUSG00000047415	Gpr68	BB131428|Ogr1	G protein-coupled receptor 68	protein-coding
chr2	65939163	65939289	intron (NM_001290665, intron 1 of 4)	intron (NM_001290665, intron 1 of 4)	7361	NM_001290665	77771	Mm.102025	NM_153409	ENSMUSG00000044647	Csrnp3	A330102K23Rik|CSRNP-3|Csnrp3|Mbu1|taip-2	cysteine-serine-rich nuclear protein 3	protein-coding
chr3	101902398	101902604	intron (NM_001039371, intron 2 of 11)	intron (NM_001039371, intron 2 of 11)	21952	NM_001039371	242126	Mm.90204	NM_001039371	ENSMUSG00000033147	Slc22a15	2610034P21Rik|4930477M19|A530052I06Rik|BB219042	solute carrier family 22 (organic anion/cation transporter), member 15	protein-coding
chr8	127107888	127108141	intron (NM_001363431, intron 1 of 24)	intron (NM_001363431, intron 1 of 24)	43958	NM_001122850	93742	Mm.299254	NM_033620	ENSMUSG00000025812	Pard3	AA960621|AI256638|Asip|D8Ertd580e|Par-3|Par3|Pard-3|Pard3a|Phip	par-3 family cell polarity regulator	protein-coding
chr9	17289057	17289258	Intergenic	Intergenic	-787103	NM_001080814	270120	Mm.195010	NM_001080814	ENSMUSG00000074505	Fat3	9430076A06Rik|D430038H04Rik|Gm1132|Gm510|MFAT3F	FAT atypical cadherin 3	protein-coding
chr14	77415644	77415741	intron (NM_172813, intron 4 of 18)	intron (NM_172813, intron 4 of 18)	91176	NR_033141	629678	Mm.390721	NM_001037935	ENSMUSG00000067973	Gm6994	EG629678	predicted gene 6994	ncRNA
chr2	172299376	172299658	Intergenic	Intergenic	-46060	NM_025912	67017	Mm.30013	NM_025912	ENSMUSG00000027495	Fam210b	2010011I20Rik|AI430961|AV108736	family with sequence similarity 210, member B	protein-coding
chr6	17170628	17170816	intron (NR_153844, intron 1 of 2)	intron (NR_153844, intron 1 of 2)	1111	NR_153844	232599	Mm.430719	NM_177689		Gm4876	B930018B01|EG232599	predicted gene 4876	ncRNA
chr6	124779610	124780316	promoter-TSS (NM_001302555)	promoter-TSS (NM_001302555)	-236	NM_001302555	16977	Mm.3207	NM_013588	ENSMUSG00000030125	Lrrc23	4921537K05Rik|B7|Lrpb7	leucine rich repeat containing 23	protein-coding
chr10	30327926	30328235	Intergenic	Intergenic	-127540	NM_001109747	66311	Mm.251779	NM_001109747	ENSMUSG00000075266	Cenpw	2610036L11Rik|Cug2	centromere protein W	protein-coding
chr6	46945799	46946254	intron (NM_001004357, intron 15 of 23)	RLTR24|LTR|ERV1	-298370	NM_025771	66797	Mm.440084	NM_025771	ENSMUSG00000039419	Cntnap2	5430425M22Rik|Caspr2|mKIAA0868	contactin associated protein-like 2	protein-coding
chr4	98118522	98118793	3' UTR (NM_010905, exon 11 of 11)	3' UTR (NM_010905, exon 11 of 11)	264608	NM_053157	94043	Mm.331719	NM_053157	ENSMUSG00000028563	Tm2d1	2310026L18Rik|AA990549|Bbp	TM2 domain containing 1	protein-coding
chr17	67227300	67227427	intron (NM_008984, intron 1 of 30)	intron (NM_008984, intron 1 of 30)	127096	NM_008984	19274	Mm.311809	NM_008984	ENSMUSG00000033278	Ptprm	RPTPmu|mKIAA4044	protein tyrosine phosphatase, receptor type, M	protein-coding
chr11	88728183	88728324	non-coding (NR_038058, exon 4 of 4)	non-coding (NR_038058, exon 4 of 4)	9610	NR_038058	193280	Mm.396842	NR_038058		C030037D09Rik	9330160M04	RIKEN cDNA C030037D09 gene	ncRNA
chr12	24623915	24624272	Intergenic	Intergenic	-27278	NM_178357	194655	Mm.9616	NM_178357	ENSMUSG00000020653	Klf11	9830142A17|D12Ertd427e|Tieg2|Tieg2b|Tieg3	Kruppel-like factor 11	protein-coding
chr7	133011280	133011491	intron (NM_001347623, intron 1 of 8)	intron (NM_001347623, intron 1 of 8)	3862	NM_001170744	13017	Mm.246240	NM_009980	ENSMUSG00000030970	Ctbp2	AA407280|D7Ertd45e|Gtrgeo6|Ribeye	C-terminal binding protein 2	protein-coding
chr19	31284662	31284919	intron (NM_001013833, intron 3 of 17)	intron (NM_001013833, intron 3 of 17)	-68394	NR_002849	78103	Mm.445198	NR_002849		8430431K14Rik	-	RIKEN cDNA 8430431K14 gene	ncRNA
chr15	31753739	31754303	Intergenic	Intergenic	151905	NM_026546	68073	Mm.119185	NM_026546	ENSMUSG00000039065	Atpsckmt	A930016P21Rik|AA987072|Fam173b|mFam173b	ATP synthase C subunit lysine N-methyltransferase	protein-coding
chr5	65525776	65526223	Intergenic	Intergenic	-11246	NM_001310619	53323	Mm.319512	NM_016786	ENSMUSG00000029203	Ube2k	AW492011|D5Ertd601e|E2-25k|HIP-2|Hip2|Hypg|Lig	ubiquitin-conjugating enzyme E2K	protein-coding
chr12	11391481	11391843	intron (NM_012038, intron 1 of 3)	intron (NM_012038, intron 1 of 3)	44987	NM_012038	26950	Mm.27005	NM_012038	ENSMUSG00000054459	Vsnl1	VILIP|Vnsl1	visinin-like 1	protein-coding
chr18	76476754	76476857	Intergenic	Intergenic	214360	NM_001311070	17126	Mm.152699	NM_010754	ENSMUSG00000024563	Smad2	7120426M23Rik|Madh2|Madr2|Smad-2|mMad2	SMAD family member 2	protein-coding
chr5	65003962	65004091	intron (NM_026667, intron 3 of 13)	intron (NM_026667, intron 3 of 13)	33708	NR_030577	100124451		NR_030577	ENSMUSG00000077042	Mir574	Mirn574|mir-574|mmu-mir-574	microRNA 574	ncRNA
chr11	90370580	90370679	intron (NM_172563, intron 2 of 3)	intron (NM_172563, intron 2 of 3)	20288	NM_172563	217082	Mm.158903	NM_172563	ENSMUSG00000003949	Hlf	E230015K02Rik	hepatic leukemia factor	protein-coding
chr11	93045105	93045361	Intergenic	Intergenic	-53133	NM_001361708	72605	Mm.342160	NM_028296	ENSMUSG00000056158	Car10	2700029L05Rik|BB085816|Ca10	carbonic anhydrase 10	protein-coding
chr3	51908495	51908771	intron (NM_001004176, intron 1 of 4)	intron (NM_001004176, intron 1 of 4)	196373	NM_001004176	433586	Mm.234972	NM_001004176	ENSMUSG00000061143	Maml3	AV234550|BC049812|Mam-2|mKIAA1816	mastermind like transcriptional coactivator 3	protein-coding
chr1	36009292	36009612	Intergenic	Intergenic	-58948	NM_015818	50785	Mm.213566	NM_015818	ENSMUSG00000045216	Hs6st1	6Ost1	heparan sulfate 6-O-sulfotransferase 1	protein-coding
chr13	70794277	70794408	intron (NM_172053, intron 6 of 22)	intron (NM_172053, intron 6 of 22)	47469	NR_137640	271127	Mm.115970	NM_172053	ENSMUSG00000049538	Adamts16	-	a disintegrin-like and metallopeptidase (reprolysin type) with thrombospondin type 1 motif, 16	protein-coding
chr1	11835000	11835092	intron (NM_001310451, intron 10 of 12)	intron (NM_001310451, intron 10 of 12)	420941	NM_001160371	320492	Mm.52021	NM_177173	ENSMUSG00000057715	A830018L16Rik	-	RIKEN cDNA A830018L16 gene	protein-coding
chr16	86388231	86388438	Intergenic	Intergenic	418179	NR_153789	102635020	Mm.132956	NR_153789		Gm32461	-	predicted gene, 32461	ncRNA
chr11	43232150	43232500	intron (NM_176999, intron 16 of 22)	intron (NM_176999, intron 16 of 22)	82448	NM_176999	319767	Mm.252339	NM_176999	ENSMUSG00000055415	Atp10b	5930426O13Rik|9030605H24Rik	ATPase, class V, type 10B	protein-coding
chr8	68472761	68472898	intron (NM_172753, intron 3 of 9)	intron (NM_172753, intron 3 of 9)	104370	NR_038181	73609	Mm.443247	NR_038181	ENSMUSG00000085197	1700125H03Rik	4930510D22Rik	RIKEN cDNA 1700125H03 gene	ncRNA
chr5	44843081	44843284	Intergenic	Intergenic	-43436	NM_001359071	16826	Mm.25785	NM_010698	ENSMUSG00000039706	Ldb2	AI035351|AW146358|CLIM1|CLP-36|Ldb3	LIM domain binding 2	protein-coding
chr9	67058451	67058710	Intergenic	Intergenic	-9367	NM_001164251	22003	Mm.121878	NM_024427	ENSMUSG00000032366	Tpm1	AA986836|AI854628|TM2|TPM1kappa|Tm3|Tmpa|Tpm-1|alpha-TM	tropomyosin 1, alpha	protein-coding
chr4	134663012	134663319	intron (NM_207237, intron 1 of 11)	intron (NM_207237, intron 1 of 11)	41125	NM_207237	230815	Mm.18905	NM_207237	ENSMUSG00000037306	Man1c1	AI593348	mannosidase, alpha, class 1C, member 1	protein-coding
chr1	143820492	143820754	Intergenic	Intergenic	43345	NM_019562	56207	Mm.261004	NM_019562	ENSMUSG00000018189	Uchl5	5830413B11Rik|Uch37	ubiquitin carboxyl-terminal esterase L5	protein-coding
chr4	97827078	97827302	intron (NM_001122953, intron 2 of 9)	intron (NM_001122953, intron 2 of 9)	49564	NM_001122953	18027	Mm.31274	NM_010905	ENSMUSG00000028565	Nfia	1110047K16Rik|9430022M17Rik|CTF|NF1-A|NF1A	nuclear factor I/A	protein-coding
chr7	66128163	66128628	intron (NM_001081163, intron 2 of 2)	intron (NM_001081163, intron 2 of 2)	18903	NM_001081163	269941	Mm.333916	NM_001081163	ENSMUSG00000032640	Chsy1	-	chondroitin sulfate synthase 1	protein-coding
chr13	107072627	107072975	Intergenic	Intergenic	50231	NR_015471	100040322	Mm.133867	NR_015471	ENSMUSG00000071181	3830408C21Rik	-	RIKEN cDNA 3830408C21 gene	ncRNA
chr13	57145835	57146243	Intergenic	Intergenic	-250250	NM_001302373	26946	Mm.62409	NM_012035	ENSMUSG00000021541	Trpc7	TRP7|Trrp8	transient receptor potential cation channel, subfamily C, member 7	protein-coding
chr14	29229441	29229648	intron (NM_009785, intron 11 of 37)	intron (NM_009785, intron 11 of 37)	211336	NM_176920	319476	Mm.95780	NM_176920	ENSMUSG00000045776	Lrtm1	A930016D02Rik	leucine-rich repeats and transmembrane domains 1	protein-coding
chr10	98646558	98646903	Intergenic	Intergenic	-267912	NM_001359509	67972	Mm.166944	NM_026482	ENSMUSG00000019943	Atp2b1	2810442I22Rik|E130111D10Rik|Pmca1	ATPase, Ca++ transporting, plasma membrane 1	protein-coding
chr18	35214594	35214725	5' UTR (NM_178005, exon 1 of 2)	5' UTR (NM_178005, exon 1 of 2)	365	NM_178005	107065	Mm.39900	NM_178005	ENSMUSG00000071862	Lrrtm2	AI851755|BB129880|C630011A14Rik|mKIAA0416	leucine rich repeat transmembrane neuronal 2	protein-coding
chr13	48013191	48013565	intron (NR_038004, intron 2 of 7)	intron (NR_038004, intron 2 of 7)	5230	NR_038004	70971	Mm.158514	NR_038004	ENSMUSG00000047324	4931429P17Rik	-	RIKEN cDNA 4931429P17 gene	ncRNA
chr11	115779239	115779664	intron (NM_028014, intron 2 of 31)	intron (NM_028014, intron 2 of 31)	14018	NM_028014	71947	Mm.23168	NM_028014	ENSMUSG00000020747	Tmem94	2310067B10Rik|Kiaa0195|mKIAA0195	transmembrane protein 94	protein-coding
chr10	29181185	29181411	intron (NM_026138, intron 5 of 6)	intron (NM_026138, intron 5 of 6)	-30345	NM_001162537	212448	Mm.132789	NM_001162537	ENSMUSG00000004360	9330159F19Rik	-	RIKEN cDNA 9330159F19 gene	protein-coding
chrX	39105927	39106188	Intergenic	MamRep605|LTR?|LTR?	-240209	NM_001177380	78631	Mm.243738	NM_001177380	ENSMUSG00000079619	Cypt15	1700085A12Rik	cysteine-rich perinuclear theca 15	protein-coding
chr6	138754649	138754928	Intergenic	Intergenic	-96334	NM_015777	50540	Mm.84043	NM_015777	ENSMUSG00000046717	Igbp1b	alpha4-b	immunoglobulin (CD79A) binding protein 1b	protein-coding
chr8	36281504	36281675	Intergenic	Intergenic	-32230	NM_001081150	244421	Mm.324032	NM_001081150	ENSMUSG00000039633	Lonrf1	-	LON peptidase N-terminal domain and ring finger 1	protein-coding
chr6	119237582	119237933	intron (NM_001347427, intron 1 of 36)	intron (NM_001347427, intron 1 of 36)	1233	NM_001347427	319734	Mm.440773	NM_001033382	ENSMUSG00000041460	Cacna2d4	5730412N02Rik|BE686333	calcium channel, voltage-dependent, alpha 2/delta subunit 4	protein-coding
chr10	35654853	35655118	Intergenic	Intergenic	-851822	NM_001253356	319415	Mm.332442	NM_001081208	ENSMUSG00000044499	Hs3st5	D930005L05Rik|Gm1151|Hs3ost5	heparan sulfate (glucosamine) 3-O-sulfotransferase 5	protein-coding
chr3	84252910	84253214	intron (NM_001271726, intron 1 of 11)	intron (NM_001271726, intron 1 of 11)	6717	NM_001271727	80890	Mm.44876	NM_030706	ENSMUSG00000027993	Trim2	mKIAA0517|narf	tripartite motif-containing 2	protein-coding
chr12	76634898	76635343	intron (NM_013675, intron 2 of 35)	intron (NM_013675, intron 2 of 35)	75427	NM_013675	20741	Mm.32881	NM_013675	ENSMUSG00000021061	Sptb	AI842465|D330027P03Rik|Gm1301|Spnb-1|Spnb1|ja|jaundiced|mKIAA4219	spectrin beta, erythrocytic	protein-coding
chr14	103834119	103834529	intron (NM_001136061, intron 2 of 7)	intron (NM_001136061, intron 2 of 7)	9377	NM_001276296	13618	Mm.229532	NM_007904	ENSMUSG00000022122	Ednrb	ET-B|ET-BR|ETR-b|ETb|Sox10m1	endothelin receptor type B	protein-coding
chr5	84690786	84691124	Intergenic	Intergenic	-273573	NM_007937	13839	Mm.137991	NM_007937	ENSMUSG00000029245	Epha5	AI854630|AW125296|Cek7|Ehk1|Els1|Hek7|Rek7|bsk	Eph receptor A5	protein-coding
chr3	66326599	66326675	Intergenic	Intergenic	-29800	NM_145820	72789	Mm.443526	NM_028357	ENSMUSG00000027831	Veph1	2810471M23Rik|Veph	ventricular zone expressed PH domain-containing 1	protein-coding
chr2	117924933	117925196	intron (NR_126479, intron 8 of 9)	intron (NR_126479, intron 8 of 9)	103136	NR_040631	73938	Mm.399107	NR_040631	ENSMUSG00000086221	4930412B13Rik	-	RIKEN cDNA 4930412B13 gene	ncRNA
chr14	77632870	77633158	intron (NM_001253759, intron 14 of 19)	intron (NM_001253759, intron 14 of 19)	-126146	NR_033141	629678	Mm.390721	NM_001037935	ENSMUSG00000067973	Gm6994	EG629678	predicted gene 6994	ncRNA
chr1	36523430	36523977	intron (NM_001331209, intron 7 of 7)	MER58A|DNA|hAT-Charlie	11836	NM_001331209	94218	Mm.256323	NM_053186	ENSMUSG00000001138	Cnnm3	Acdp3|Clp3|mACDP3	cyclin M3	protein-coding
chr18	68543257	68543541	Intergenic	Intergenic	-114079	NM_001301372	17200	Mm.426053	NM_008560	ENSMUSG00000045569	Mc2r	ACTH-R|ACTHR|MC2-R	melanocortin 2 receptor	protein-coding
chrX	103736315	103736424	intron (NM_009197, intron 1 of 5)	intron (NM_009197, intron 1 of 5)	85619	NM_009197	20502	Mm.388973	NM_009197	ENSMUSG00000033965	Slc16a2	AW105741|Mct8|Xpct	solute carrier family 16 (monocarboxylic acid transporters), member 2	protein-coding
chr5	88710932	88711433	Intergenic	Intergenic	-9689	NM_026735	68473	Mm.35764	NM_026735	ENSMUSG00000006262	Mob1b	1110003E08Rik|AU015450|B230364F10|Mobkl1a	MOB kinase activator 1B	protein-coding
chr16	90459349	90459711	intron (NM_015755, intron 4 of 10)	intron (NM_015755, intron 4 of 10)	73133	NM_015755	26559	Mm.125874	NM_015755	ENSMUSG00000053414	Hunk	Bstk1|Mak-v	hormonally upregulated Neu-associated kinase	protein-coding
chr10	65157696	65157906	Intergenic	Intergenic	-37434	NR_152621	102632700		NR_152621	ENSMUSG00000100528	Gm28881	-	predicted gene 28881	ncRNA
chr5	22486942	22487157	3' UTR (NM_011959, exon 14 of 14)	3' UTR (NM_011959, exon 14 of 14)	41981	NR_004442	100042049	Mm.21724	NR_004442		Gm15421	-	ribosomal protein L22 like 1 pseudogene	pseudo
chr12	54232440	54232887	promoter-TSS (NR_108033)	promoter-TSS (NR_108033)	-952	NR_108033	73592	Mm.416874	NR_108033	ENSMUSG00000112821	1700104L18Rik	-	RIKEN cDNA 1700104L18 gene	ncRNA
chr5	50168196	50168444	Intergenic	Intergenic	16987	NR_040696	73965	Mm.243823	NR_040696	ENSMUSG00000104870	4930448I18Rik	-	RIKEN cDNA 4930448I18 gene	ncRNA
chr15	43508162	43508599	intron (NM_025736, intron 7 of 10)	intron (NM_025736, intron 7 of 10)	31151	NM_025736	66736	Mm.244512	NM_025736	ENSMUSG00000022337	Emc2	4921531G14Rik|AV060620|AW209495|Ttc35	ER membrane protein complex subunit 2	protein-coding
chr14	93157664	93158016	intron (NM_001081377, intron 4 of 4)	intron (NM_001081377, intron 4 of 4)	732829	NM_001271800	211712	Mm.37126	NM_001081377	ENSMUSG00000055421	Pcdh9	-	protocadherin 9	protein-coding
chr3	97939278	97939495	intron (NM_001033779, intron 1 of 1)	(CTG)n|Simple_repeat|Simple_repeat	9213	NM_001033779	433632	Mm.212421	NM_001033779		Gm5544	EG433632	predicted gene 5544	protein-coding
chr8	114745145	114745227	intron (NM_019573, intron 8 of 8)	intron (NM_019573, intron 8 of 8)	305534	NM_019573	80707	Mm.440420	NM_019573	ENSMUSG00000004637	Wwox	5330426P09Rik|9030416C10Rik|WOX1	WW domain-containing oxidoreductase	protein-coding
chr19	22679455	22679612	intron (NM_001362499, intron 1 of 25)	intron (NM_001362499, intron 1 of 25)	-13068	NM_001362513	226025	Mm.131943	NM_177341	ENSMUSG00000052387	Trpm3	6330504P12Rik|9330180E14|AU018608|B930001P07Rik|LTRPC3|MLSN2	transient receptor potential cation channel, subfamily M, member 3	protein-coding
chr14	24551242	24551453	Intergenic	Intergenic	60594	NM_001360586	20088	Mm.16775	NM_011297	ENSMUSG00000025290	Rps24	-	ribosomal protein S24	protein-coding
chr12	100176478	100176951	Intergenic	Intergenic	-11254	NR_045282	100038378	Mm.387075	NR_045282	ENSMUSG00000072884	Gm10433	-	predicted gene 10433	ncRNA
chr14	46578020	46578398	Intergenic	Intergenic	-2358	NR_046459	100873094	Mm.318596	NR_046459	ENSMUSG00000085123	Rubie	Gm15219|Gm1584	RNA upstream of Bmp4 expressed in inner ear	ncRNA
chr4	140366998	140367244	Intergenic	Intergenic	-13346	NR_151508	329970	Mm.404705	NR_151508		Gm13016	A830025M08	predicted gene 13016	ncRNA
chr2	117951345	117951593	intron (NR_126479, intron 8 of 9)	intron (NR_126479, intron 8 of 9)	129541	NR_040631	73938	Mm.399107	NR_040631	ENSMUSG00000086221	4930412B13Rik	-	RIKEN cDNA 4930412B13 gene	ncRNA
chr3	135693144	135693304	Intergenic	Intergenic	-1677	NM_008689	18033	Mm.256765	NM_008689	ENSMUSG00000028163	Nfkb1	NF-KB1|NF-kappaB|NF-kappaB1|p105|p50|p50/p105	nuclear factor of kappa light polypeptide gene enhancer in B cells 1, p105	protein-coding
chr12	112388921	112389238	Intergenic	L1M5|LINE|L1	34119	NR_036459	100504733	Mm.255309	NM_176956	ENSMUSG00000047828	A730018C14Rik	-	RIKEN cDNA A730018C14 gene	ncRNA
chr14	121547771	121548016	intron (NM_001081039, intron 51 of 53)	intron (NM_001081039, intron 51 of 53)	-42639	NM_053079	56643	Mm.155618	NM_053079	ENSMUSG00000025557	Slc15a1	D630032F02|PECT1|PEPT1	solute carrier family 15 (oligopeptide transporter), member 1	protein-coding
chr2	166316303	166316882	Intergenic	Intergenic	42684	NR_033467	670775	Mm.384326	NR_033467	ENSMUSG00000084840	Gm11468	-	predicted gene 11468	ncRNA
chr8	35243517	35243939	Intergenic	Intergenic	-132031	NM_001364451	244416	Mm.247126	NM_177741	ENSMUSG00000046794	Ppp1r3b	6430576E21|AW821953|GL|PTG	protein phosphatase 1, regulatory subunit 3B	protein-coding
chr9	48516977	48517074	Intergenic	Intergenic	21682	NM_001004191	434402	Mm.386950	NM_001004191	ENSMUSG00000042293	Gm5617	EG434402	predicted gene 5617	protein-coding
chr8	4413738	4414077	Intergenic	Lx8|LINE|L1	64319	NM_009138	20300	Mm.7275	NM_009138	ENSMUSG00000023235	Ccl25	A130072A22Rik|AI852536|CKb15|Scya25|TECK	chemokine (C-C motif) ligand 25	protein-coding
chr13	94188400	94188497	intron (NM_172589, intron 3 of 3)	L1M2|LINE|L1	96833	NM_029153	107767	Mm.201455	NM_029153	ENSMUSG00000021687	Scamp1	4930505M11Rik|AI415563|AW122395	secretory carrier membrane protein 1	protein-coding
chr16	3843161	3843291	Intergenic	Intergenic	-3997	NM_001081217	385674	Mm.244261	NM_001081217	ENSMUSG00000054939	Zfp174	Gm1754	zinc finger protein 174	protein-coding
chr13	59646752	59646979	intron (NM_001035122, intron 5 of 9)	intron (NM_001035122, intron 5 of 9)	28919	NM_027307	105348	Mm.171335	NM_027307	ENSMUSG00000021556	Golm1	2310001L02Rik|AW125446|D030064E01Rik|GP73|Golph2|PSEC0257	golgi membrane protein 1	protein-coding
chr12	93817654	93817859	Intergenic	Intergenic	-109582	NR_106175	102465890		NR_106175	ENSMUSG00000098498	Mir8099-1	Gm27917|mmu-mir-8099-1	microRNA 8099-1	ncRNA
chr14	61354677	61354837	intron (NM_026598, intron 1 of 3)	intron (NM_026598, intron 1 of 3)	5688	NM_026598	68177	Mm.22758	NM_026598	ENSMUSG00000021928	Ebpl	5730442K12Rik|EBRP	emopamil binding protein-like	protein-coding
chr12	95960504	95960695	Intergenic	LFSINE_Vert|SINE|tRNA	86623	NR_103800	69423	Mm.46121	NM_027076		1700019M22Rik	-	NFX-like protein	pseudo
chr12	100958734	100958885	intron (NM_026681, intron 10 of 29)	intron (NM_026681, intron 10 of 29)	-50611	NM_175493	238377	Mm.32160	NM_175493	ENSMUSG00000047415	Gpr68	BB131428|Ogr1	G protein-coupled receptor 68	protein-coding
chr18	20956748	20956998	intron (NM_026301, intron 1 of 5)	intron (NM_026301, intron 1 of 5)	-4491	NM_001364973	67664	Mm.45980	NM_026301	ENSMUSG00000033107	Rnf125	4930553F04Rik|C730049O14Rik	ring finger protein 125	protein-coding
chr3	57301959	57302301	promoter-TSS (NM_001355130)	promoter-TSS (NM_001355130)	-142	NM_001355130	17112	Mm.856	NM_008536	ENSMUSG00000027800	Tm4sf1	L6|M3s1	transmembrane 4 superfamily member 1	protein-coding
chr17	10732756	10732995	intron (NM_027032, intron 2 of 4)	intron (NM_027032, intron 2 of 4)	107316	NM_027032	69310	Mm.18889	NM_027032	ENSMUSG00000037196	Pacrg	1700008H23Rik	PARK2 co-regulated	protein-coding
chr4	132025685	132026080	intron (NM_183428, intron 1 of 20)	intron (NM_183428, intron 1 of 20)	23196	NM_001128606	269587	Mm.30038	NM_183428	ENSMUSG00000028906	Epb41	4.1R|AI415518|D4Ertd442e|Elp-1|Elp1|Epb4.1|mKIAA4056	erythrocyte membrane protein band 4.1	protein-coding
chr3	25914768	25915077	intron (NM_001357096, intron 2 of 5)	intron (NM_001357096, intron 2 of 5)	239064	NM_001163387	192167	Mm.316080	NM_138666	ENSMUSG00000063887	Nlgn1	6330415N05Rik|BB179718|NL1|Nlg1|mKIAA1070	neuroligin 1	protein-coding
chr18	80811370	80811586	intron (NM_001201569, intron 11 of 29)	intron (NM_001201569, intron 11 of 29)	-98407	NM_001164110	18018	Mm.329560	NM_016791	ENSMUSG00000033016	Nfatc1	2210017P03Rik|AI449492|AV076380|NF-ATc|NFAT2|NFATc|Nfatcb	nuclear factor of activated T cells, cytoplasmic, calcineurin dependent 1	protein-coding
chr12	117486326	117486586	Intergenic	Intergenic	-30023	NM_175930	217944	Mm.227642	NM_175930	ENSMUSG00000041992	Rapgef5	4932413M22|C86120|D030051B22Rik|GFR|Mrgef|mKIAA0277|mmr-gef	Rap guanine nucleotide exchange factor (GEF) 5	protein-coding
chr1	33933198	33933359	intron (NM_001276764, intron 2 of 102)	intron (NM_001276764, intron 2 of 102)	25053	NM_001276764	13518	Mm.336625	NM_010081	ENSMUSG00000026131	Dst	2310001O04Rik|A830042E19Rik|AW554249|BP230|BPAG1-n|Bpag|Bpag1|Macf2|ah|athetoid|dt|mKIAA0728|nmf203|nmf339	dystonin	protein-coding
chr5	96552824	96552998	intron (NM_175473, intron 7 of 73)	intron (NM_175473, intron 7 of 73)	178956	NM_175473	231470	Mm.291120	NM_175473	ENSMUSG00000034687	Fras1	E130113P14Rik|bl|mKIAA1500	Fraser extracellular matrix complex subunit 1	protein-coding
chr1	162108325	162108637	intron (NM_001038619, intron 15 of 20)	intron (NM_001038619, intron 15 of 20)	103512	NR_040562	72753	Mm.452125	NR_040562	ENSMUSG00000090260	2810442N19Rik	-	RIKEN cDNA 2810442N19 gene	ncRNA
chr6	147794005	147794303	Intergenic	Intergenic	103913	NR_033636	100039727	Mm.396220	NR_033636	ENSMUSG00000085077	1700049E15Rik	Gm15761	RIKEN cDNA 1700049E15 gene	ncRNA
chr4	149893545	149894210	Intergenic	Intergenic	61129	NM_029035	74646	Mm.30	NM_029035	ENSMUSG00000039911	Spsb1	1110014L01Rik|4930422J18Rik|AI596360|AI854583|SSB-1|SSB1	splA/ryanodine receptor domain and SOCS box containing 1	protein-coding
chr6	36755285	36755490	intron (NM_008973, intron 1 of 4)	intron (NM_008973, intron 1 of 4)	54792	NM_008973	19242	Mm.279690	NM_008973	ENSMUSG00000029838	Ptn	HARP|HB-GAM|HBBM|HBBN|HBGF-8|HBNF|OSF|Osf-1|Osf1	pleiotrophin	protein-coding
chr11	113188656	113188754	intron (NR_015556, intron 1 of 2)	intron (NR_015556, intron 1 of 2)	13133	NR_015556	72386	Mm.266961	NR_015556	ENSMUSG00000087259	2610035D17Rik	-	RIKEN cDNA 2610035D17 gene	ncRNA
chr10	112400826	112401064	intron (NM_001359753, intron 2 of 4)	intron (NM_001359753, intron 2 of 4)	129672	NM_001359753	268345	Mm.336242	NM_001025581	ENSMUSG00000035681	Kcnc2	AW047325|B230117I07|KShIIIA|Kv3.2	potassium voltage gated channel, Shaw-related subfamily, member 2	protein-coding
chr15	25754688	25754937	intron (NM_001353142, intron 1 of 20)	intron (NM_001353142, intron 1 of 20)	1606	NM_001353142	17909	Mm.60590	NM_019472	ENSMUSG00000022272	Myo10	AW048724|D15Ertd600e|mKIAA0799|myosin-X	myosin X	protein-coding
chr13	97747028	97747180	intron (NR_152140, intron 1 of 6)	intron (NR_152140, intron 1 of 6)	307	NR_152141	403201	Mm.110162	NR_152140		5330416C01Rik	Gm532	RIKEN cDNA 5330416C01 gene	ncRNA
chr11	21697677	21697988	intron (NM_001364768, intron 8 of 16)	MER5B|DNA|hAT-Charlie	125551	NM_001364768	216560	Mm.138090	NM_145425	ENSMUSG00000020319	Wdpcp	AV249152|Frtz|homolog-13	WD repeat containing planar cell polarity effector	protein-coding
chr4	82439989	82440175	intron (NM_001113209, intron 2 of 11)	intron (NM_001113209, intron 2 of 11)	65697	NM_001113209	18028	Mm.317947	NM_008687	ENSMUSG00000008575	Nfib	6720429L07Rik|CTF|E030026I10Rik|NF-I/B|NF1-B|NFI-B	nuclear factor I/B	protein-coding
chr9	85487387	85487679	Intergenic	Intergenic	-160383	NM_001160379	212943	Mm.74610	NM_001160378	ENSMUSG00000032265	Tent5a	BAP014|D930050G01Rik|Fam46a	terminal nucleotidyltransferase 5A	protein-coding
chr5	66174508	66174844	intron (NR_040695, intron 2 of 2)	intron (NR_040695, intron 2 of 2)	16659	NR_040695	73639	Mm.48851	NR_040695	ENSMUSG00000107014	1700126H18Rik	-	RIKEN cDNA 1700126H18 gene	ncRNA
chr2	152069259	152069415	Intergenic	Intergenic	-12192	NM_001160410	545474	Mm.214317	NM_001160410	ENSMUSG00000060257	Scrt2	AW060659	scratch family zinc finger 2	protein-coding
chr5	55478426	55478862	Intergenic	Intergenic	1128652	NR_038045	330086	Mm.254449	NM_177871	ENSMUSG00000105912	Gm10440	D130065D13	predicted gene 10440	ncRNA
chr4	47638771	47639268	Intergenic	Intergenic	164358	NM_024171	66212	Mm.20188	NM_024171	ENSMUSG00000053317	Sec61b	1190006C12Rik|AI326121|AW122942	Sec61 beta subunit	protein-coding
chr7	79310314	79310473	intron (NM_018811, intron 3 of 10)	L1M5|LINE|L1	37127	NM_018811	54608	Mm.365490	NM_018811	ENSMUSG00000039202	Abhd2	2210009N18Rik|LABH2|Labh-2	abhydrolase domain containing 2	protein-coding
chr13	107073334	107073843	Intergenic	Intergenic	51018	NR_015471	100040322	Mm.133867	NR_015471	ENSMUSG00000071181	3830408C21Rik	-	RIKEN cDNA 3830408C21 gene	ncRNA
chr2	165745423	165745768	intron (NM_010165, intron 9 of 15)	intron (NM_010165, intron 9 of 15)	90297	NM_010165	14049	Mm.282719	NM_010165	ENSMUSG00000017897	Eya2	Eab1	EYA transcriptional coactivator and phosphatase 2	protein-coding
chr8	68033954	68034352	Intergenic	Intergenic	-59579	NM_177698	234353	Mm.32525	NM_027626	ENSMUSG00000030465	Psd3	4931420C21Rik|AI661273|BC003498|D430018P08|EFA6D	pleckstrin and Sec7 domain containing 3	protein-coding
chr4	84850267	84850442	Intergenic	Intergenic	-33955	NM_175275	338349	Mm.440562	NM_175275	ENSMUSG00000038070	Cntln	AI448092|B430108F07Rik|D530005L17Rik	centlein, centrosomal protein	protein-coding
chr10	89686493	89686624	promoter-TSS (NM_001358843)	promoter-TSS (NM_001358843)	195	NR_130956	69002	Mm.293947	NR_130956	ENSMUSG00000097383	1500026H17Rik	-	RIKEN cDNA 1500026H17 gene	ncRNA
chr14	87146782	87147019	Intergenic	RMER17C|LTR|ERVK	-5676	NM_019670	56419	Mm.440585	NM_019670	ENSMUSG00000022021	Diaph3	4930417P13Rik|Dia2|Diap3|Drf3|p134MDia2	diaphanous related formin 3	protein-coding
chr10	100066028	100066340	intron (NM_013598, intron 3 of 9)	intron (NM_013598, intron 3 of 9)	50363	NM_013598	17311	Mm.45124	NM_013598	ENSMUSG00000019966	Kitl	Clo|Con|Gb|Kitlg|Mgf|SCF|SF|SLF|Sl|blz|contrasted	kit ligand	protein-coding
chr10	26327697	26328167	intron (NM_172787, intron 11 of 21)	intron (NM_172787, intron 11 of 21)	46140	NM_001347467	237339	Mm.338439	NM_172787	ENSMUSG00000039089	L3mbtl3	AI481284|MBT-1	L3MBTL3 histone methyl-lysine binding protein	protein-coding
chr19	21611418	21611579	intron (NM_025423, intron 2 of 3)	intron (NM_025423, intron 2 of 3)	41293	NM_025423	66206	Mm.272430	NM_025423	ENSMUSG00000035171	1110059E24Rik	-	RIKEN cDNA 1110059E24 gene	protein-coding
chr5	44496588	44496876	intron (NM_001077398, intron 5 of 8)	intron (NM_001077398, intron 5 of 8)	-270126	NM_173764	231225	Mm.30688	NM_173764	ENSMUSG00000046985	Tapt1	4932414K18Rik	transmembrane anterior posterior transformation 1	protein-coding
chr13	49128145	49128298	intron (NM_029361, intron 2 of 27)	intron (NM_029361, intron 2 of 27)	20107	NM_029361	75607	Mm.342723	NM_029361	ENSMUSG00000037989	Wnk2	1810073P09Rik|AW122246|ESTM15|X83337|mKIAA1760	WNK lysine deficient protein kinase 2	protein-coding
chr4	65296967	65297073	intron (NM_021362, intron 12 of 21)	intron (NM_021362, intron 12 of 21)	172846	NM_021362	18491	Mm.317854	NM_021362	ENSMUSG00000028370	Pappa	8430414N03Rik|IGFBP-4ase|PAG1|PAPP-A	pregnancy-associated plasma protein A	protein-coding
chr7	51042346	51042604	Intergenic	LTR91|LTR|ERVL	443285	NM_172901	243996	Mm.443270	NM_172901	ENSMUSG00000084234	4933405O20Rik	-	RIKEN cDNA 4933405O20 gene	protein-coding
chr2	70260684	70261040	intron (NM_177376, intron 23 of 34)	intron (NM_177376, intron 23 of 34)	-214061	NM_022435	64406	Mm.423397	NM_022435	ENSMUSG00000075304	Sp5	-	trans-acting transcription factor 5	protein-coding
chr16	30059444	30059751	Intergenic	Intergenic	-5760	NM_008235	15205	Mm.390859	NM_008235	ENSMUSG00000022528	Hes1	Hry|bHLHb39	hes family bHLH transcription factor 1	protein-coding
chr2	45390012	45390393	Intergenic	Intergenic	-272760	NM_001355288	24136	Mm.440702	NM_015753	ENSMUSG00000026872	Zeb2	9130203F04Rik|D130016B08Rik|SIP1|Zfhx1b|Zfx1b|Zfxh1b	zinc finger E-box binding homeobox 2	protein-coding
chr3	70874763	70874986	Intergenic	Intergenic	-67583	NR_040556	625901	Mm.366028	NR_040556	ENSMUSG00000097252	Gm6634	EG625901	predicted gene 6634	ncRNA
chr3	32992155	32992476	intron (NM_021483, intron 8 of 14)	intron (NM_021483, intron 8 of 14)	-7236	NM_001163517	58869	Mm.151332	NM_021483	ENSMUSG00000027674	Pex5l	1700016J08Rik|PXR2|Pex2|TRIP8b|pex5Rp	peroxisomal biogenesis factor 5-like	protein-coding
chr2	63573013	63573298	intron (NR_152174, intron 1 of 5)	intron (NR_152174, intron 1 of 5)	2133	NR_152174	667257	Mm.417007	NR_152174		Gm8541	EG667257	predicted gene 8541	ncRNA
chr7	130420443	130420928	intron (NM_001029895, intron 10 of 11)	intron (NM_001029895, intron 10 of 11)	98895	NM_013799	11907	Mm.216321	NM_013799	ENSMUSG00000030850	Ate1	AI225793|AW547406	arginyltransferase 1	protein-coding
chr13	93753208	93753318	TTS (NM_028772)	TTS (NM_028772)	-18416	NM_009712	11881	Mm.300178	NM_009712	ENSMUSG00000042082	Arsb	1110007C02Rik|AI480648|As-1|As-1r|As-1s|As-1t|As1|As1-r|As1-s|As1-t|Asr-1|Ast-1	arylsulfatase B	protein-coding
chr6	109542983	109543514	Intergenic	Intergenic	714607	NM_138677	192193	Mm.21596	NM_138677	ENSMUSG00000030104	Edem1	A130059K23Rik|EDEM|mKIAA0212	ER degradation enhancer, mannosidase alpha-like 1	protein-coding
chr1	14225381	14225920	intron (NM_010164, intron 11 of 17)	intron (NM_010164, intron 11 of 17)	84549	NM_001252192	14048	Mm.250185	NM_010164	ENSMUSG00000025932	Eya1	bor	EYA transcriptional coactivator and phosphatase 1	protein-coding
chr17	80814088	80814298	Intergenic	MTEa|LTR|ERVL-MaLR	-82600	NR_131128	320784	Mm.474182	NR_131127	ENSMUSG00000112121	C230072F16Rik	-	RIKEN cDNA C230072F16 gene	ncRNA
chr8	41878029	41878392	intron (NR_045497, intron 3 of 5)	intron (NR_045497, intron 3 of 5)	50943	NR_045497	69966	Mm.416903	NR_045497	ENSMUSG00000102046	2810404M03Rik	-	RIKEN cDNA 2810404M03 gene	ncRNA
chr9	120437527	120437713	intron (NM_144557, intron 10 of 16)	intron (NM_144557, intron 10 of 16)	-54986	NM_026892	68969	Mm.28753	NM_026892	ENSMUSG00000006941	Eif1b	1500010M16Rik|3110001N14Rik|Gc20	eukaryotic translation initiation factor 1B	protein-coding
chr10	93691637	93691746	intron (NM_021320, intron 3 of 9)	intron (NM_021320, intron 3 of 9)	-8369	NR_038017	100504069	Mm.391412	NR_038017	ENSMUSG00000085723	Gm15915	-	predicted gene 15915	ncRNA
chr4	103648530	103648785	intron (NM_001369049, intron 1 of 19)	intron (NM_001369049, intron 1 of 19)	29157	NM_001369049	13131	Mm.289682	NM_010014	ENSMUSG00000028519	Dab1	AI956902|C630028C02Rik|scm|scr|scrambler|yot	disabled 1	protein-coding
chr14	29178946	29179395	intron (NM_009785, intron 12 of 37)	intron (NM_009785, intron 12 of 37)	160962	NM_176920	319476	Mm.95780	NM_176920	ENSMUSG00000045776	Lrtm1	A930016D02Rik	leucine-rich repeats and transmembrane domains 1	protein-coding
chr10	30092092	30092182	Intergenic	Intergenic	108403	NM_001109747	66311	Mm.251779	NM_001109747	ENSMUSG00000075266	Cenpw	2610036L11Rik|Cug2	centromere protein W	protein-coding
chr18	59720494	59720611	Intergenic	Intergenic	140922	NR_105773	102465182		NR_105773	ENSMUSG00000098287	Mir6355	Gm27473|mmu-mir-6355	microRNA 6355	ncRNA
chr7	129922428	129922733	Intergenic	Intergenic	-39585	NR_046077	100043150	Mm.334264	NR_046077	ENSMUSG00000108504	Gm4265	-	predicted gene 4265	ncRNA
chr6	147388706	147389241	Intergenic	Intergenic	-86898	NM_025911	67015	Mm.209774	NM_025911	ENSMUSG00000030301	Ccdc91	1700086G08Rik|1810060J02Rik|AU045683|AW555238|p56	coiled-coil domain containing 91	protein-coding
chr3	142941829	142942103	Intergenic	Intergenic	59471	NR_152127	320229	Mm.187582	NR_152127		9530052C20Rik	-	RIKEN cDNA 9530052C20 gene	ncRNA
chr18	8870731	8870898	Intergenic	Intergenic	-342042	NM_008058	14370	Mm.184289	NM_008058	ENSMUSG00000036904	Fzd8	Fz8	frizzled class receptor 8	protein-coding
chr19	28199361	28199771	Intergenic	Intergenic	-188400	NM_001166414	19726	Mm.313321	NM_011265	ENSMUSG00000040929	Rfx3	C230093O12Rik|MRFX3	regulatory factor X, 3 (influences HLA class II expression)	protein-coding
chr2	32423937	32424293	promoter-TSS (NM_001290558)	promoter-TSS (NM_001290558)	-49	NM_001290558	227731	Mm.37395	NM_146118	ENSMUSG00000026819	Slc25a25	1110030N17Rik|MCSC|mKIAA1896	solute carrier family 25 (mitochondrial carrier, phosphate carrier), member 25	protein-coding
chr8	94714664	94714883	Intergenic	Intergenic	-18531	NM_026385	67801	Mm.279977	NM_026385	ENSMUSG00000031775	Pllp	0610010I06Rik|AV001002|Plapi|Tm4sf11	plasma membrane proteolipid	protein-coding
chr14	122150689	122151163	intron (NM_080556, intron 14 of 16)	intron (NM_080556, intron 14 of 16)	-30768	NM_029556	69634	Mm.34608	NM_029556	ENSMUSG00000025545	Clybl	0610033J05Rik|2310014M14Rik|AI256068|Clb	citrate lyase beta like	protein-coding
chr14	29243727	29243870	intron (NM_009785, intron 11 of 37)	intron (NM_009785, intron 11 of 37)	225590	NM_176920	319476	Mm.95780	NM_176920	ENSMUSG00000045776	Lrtm1	A930016D02Rik	leucine-rich repeats and transmembrane domains 1	protein-coding
chr3	58428943	58429175	intron (NM_001081229, intron 2 of 3)	intron (NM_001081229, intron 2 of 3)	14339	NM_001081229	72033	Mm.218409	NM_001081229	ENSMUSG00000027806	Tsc22d2	1810043J12Rik|5530402M19Rik	TSC22 domain family, member 2	protein-coding
chr17	66405232	66405645	intron (NM_172963, intron 3 of 13)	intron (NM_172963, intron 3 of 13)	44312	NM_172963	68617	Mm.33421	NM_172963	ENSMUSG00000052105	Mtcl1	1110012J17Rik|Ccdc165|D130071O13|Kiaa0802|Soga2|mKIAA0802|t8219b25	microtubule crosslinking factor 1	protein-coding
chr8	10928391	10928820	promoter-TSS (NR_135302)	promoter-TSS (NR_135302)	-148	NR_030715	665306	Mm.358758	NR_030715	ENSMUSG00000038917	3930402G23Rik	-	RIKEN cDNA 3930402G23 gene	ncRNA
chr10	43527346	43527948	intron (NM_026411, intron 3 of 3)	intron (NM_026411, intron 3 of 3)	13371	NM_026411	67851	Mm.209953	NM_026411	ENSMUSG00000019797	1700021F05Rik	-	RIKEN cDNA 1700021F05 gene	protein-coding
chr6	82723363	82723537	Intergenic	Intergenic	51004	NM_013820	15277	Mm.255848	NM_013820	ENSMUSG00000000628	Hk2	AI642394|HKII	hexokinase 2	protein-coding
chr14	62389208	62389400	Intergenic	Intergenic	57236	NM_026001	67153	Mm.26040	NM_026001	ENSMUSG00000021932	Rnaseh2b	1110019N06Rik|2610207P08Rik|Dleu8	ribonuclease H2, subunit B	protein-coding
chr18	43139006	43139390	Intergenic	Intergenic	-68499	NM_178749	269019	Mm.150401	NM_178749	ENSMUSG00000039954	Stk32a	A930015B13Rik|YANK1	serine/threonine kinase 32A	protein-coding
chr18	16703820	16704031	intron (NM_007664, intron 2 of 15)	intron (NM_007664, intron 2 of 15)	105321	NM_007664	12558	Mm.257437	NM_007664	ENSMUSG00000024304	Cdh2	CDHN|N-CAD|Ncad	cadherin 2	protein-coding
chr10	102042376	102042873	intron (NM_001205098, intron 3 of 7)	intron (NM_001205098, intron 3 of 7)	-116234	NM_001162368	67569	Mm.25252	NM_026243	ENSMUSG00000019888	Mgat4c	9130411I17Rik|GntIVh	MGAT4 family, member C	protein-coding
chr4	87768073	87768488	Intergenic	Intergenic	38043	NM_001286158	70122	Mm.288898	NM_027326	ENSMUSG00000028496	Mllt3	2210011H10Rik|2610012I03Rik|3830408D16Rik|Af9|D4Ertd321e	myeloid/lymphoid or mixed-lineage leukemia; translocated to, 3	protein-coding
chr11	57496359	57496517	intron (NM_026342, intron 9 of 13)	B1_Mus1|SINE|Alu	22206	NM_001168668	67726	Mm.25632	NM_026342	ENSMUSG00000020523	Fam114a2	1810073G14Rik|9030624B09Rik	family with sequence similarity 114, member A2	protein-coding
chr2	93250606	93250970	intron (NM_183180, intron 2 of 9)	intron (NM_183180, intron 2 of 9)	63240	NM_001025246	277414	Mm.41033	NM_001025246	ENSMUSG00000068735	Trp53i11	Tp53i11	transformation related protein 53 inducible protein 11	protein-coding
chrX	140512306	140512588	Intergenic	Intergenic	30221	NR_122039	14605	Mm.22216	NM_010286	ENSMUSG00000031431	Tsc22d3	DIP|Dsip1|Gilz|TSC-22R|Tilz3	TSC22 domain family, member 3	protein-coding
chr4	98243992	98244430	Intergenic	Intergenic	139054	NM_053157	94043	Mm.331719	NM_053157	ENSMUSG00000028563	Tm2d1	2310026L18Rik|AA990549|Bbp	TM2 domain containing 1	protein-coding
chr2	28965863	28966470	intron (NM_001166705, intron 3 of 5)	intron (NM_001166705, intron 3 of 5)	-49498	NM_001355434	54422	Mm.21390	NM_019446	ENSMUSG00000026805	Barhl1	Dres115|MBH2	BarH like homeobox 1	protein-coding
chr14	48991969	48992044	Intergenic	Intergenic	-74543	NM_001360070	74385	Mm.379235	NM_144535	ENSMUSG00000036291	Ap5m1	4932432K03Rik|Mu5|Mudeng	adaptor-related protein complex 5, mu 1 subunit	protein-coding
chr12	40798115	40798226	intron (NM_172803, intron 35 of 52)	intron (NM_172803, intron 35 of 52)	-225920	NM_053122	93757	Mm.363813	NM_053122	ENSMUSG00000056899	Immp2l	AI853880|IMP2|Tg(HLA-A/H2-D)2Enge	IMP2 inner mitochondrial membrane peptidase-like (S. cerevisiae)	protein-coding
chr13	30186601	30186952	intron (NM_153546, intron 1 of 12)	intron (NM_153546, intron 1 of 12)	50286	NM_153546	218121	Mm.89682	NM_153546	ENSMUSG00000038732	Mboat1	9130215M02Rik|BC023845|LPEAT1|Moact1|Oact1	membrane bound O-acyltransferase domain containing 1	protein-coding
chr5	44106386	44106550	Intergenic	Intergenic	-4732	NM_001163577	19126	Mm.6250	NM_008935	ENSMUSG00000029086	Prom1	4932416E19Rik|AC133|CD133|Prom|Prom-1|Proml1	prominin 1	protein-coding
chr5	99758811	99759222	Intergenic	Intergenic	-5043	NR_131054	330133	Mm.447264	NR_131054	ENSMUSG00000105218	Gm38413	A830083F22|Gm43248	predicted gene, 38413	ncRNA
chr11	20733581	20733865	intron (NM_181411, intron 1 of 8)	intron (NM_181411, intron 1 of 8)	7833	NM_001290545	216549	Mm.356580	NM_181411	ENSMUSG00000049659	Aftph	-	aftiphilin	protein-coding
chr11	59770893	59771083	intron (NM_001368931, intron 22 of 23)	intron (NM_001368931, intron 22 of 23)	16234	NR_110894	194908	Mm.344651	NM_183139	ENSMUSG00000043648	Pld6	4933433K01Rik|Gm10|Zuc|mZuc|mitoPLD	phospholipase D family, member 6	protein-coding
chr14	76249440	76249542	Intergenic	Intergenic	-1971	NR_152108	72893	Mm.233565	NR_152108		2900040C04Rik	-	RIKEN cDNA 2900040C04 gene	ncRNA
chr11	35893474	35893738	intron (NM_170779, intron 5 of 22)	intron (NM_170779, intron 5 of 22)	-59078	NM_025936	104458	Mm.284906	NM_025936	ENSMUSG00000018848	Rars	2610011N19Rik|2610037E21Rik|AL033339|AW985894	arginyl-tRNA synthetase	protein-coding
chr16	76154166	76154521	intron (NR_040575, intron 2 of 2)	intron (NR_040575, intron 2 of 2)	31730	NR_040575	78215	Mm.243885	NR_040575	ENSMUSG00000116695	4930578N18Rik	-	RIKEN cDNA 4930578N18 gene	ncRNA
chr15	37787164	37787361	intron (NM_001359844, intron 1 of 7)	intron (NM_001359844, intron 1 of 7)	4738	NM_001170866	52589	Mm.283370	NM_134094	ENSMUSG00000051359	Ncald	AI848120|D030020D09Rik|D15Ertd412e	neurocalcin delta	protein-coding
chr6	147178135	147178246	Intergenic	Intergenic	-2051	NR_033640	100039641	Mm.170402	NR_033640	ENSMUSG00000085600	E330012B07Rik	Gm15768	RIKEN cDNA E330012B07 gene	ncRNA
chr9	95020781	95021171	intron (NM_177909, intron 11 of 15)	intron (NM_177909, intron 11 of 15)	269147	NR_106116	102465763		NR_106116	ENSMUSG00000098251	Mir7656	Gm27614|mmu-mir-7656	microRNA 7656	ncRNA
chr7	74844424	74844712	Intergenic	Intergenic	-185643	NR_131122	75205	Mm.399304	NR_131122	ENSMUSG00000108803	4930533N22Rik	Gm44904	RIKEN cDNA 4930533N22 gene	ncRNA
chr7	130367804	130367978	Intergenic	Intergenic	-101083	NM_001347638	14183	Mm.16340	NM_010207	ENSMUSG00000030849	Fgfr2	AU043015|AW556123|Bek|Fgfr-2|Fgfr-7|Fgfr7|KGFR|KGFRTr|svs	fibroblast growth factor receptor 2	protein-coding
chr7	111672501	111672844	intron (NM_173739, intron 1 of 10)	intron (NM_173739, intron 1 of 10)	107305	NM_173739	233733	Mm.323322	NM_173739	ENSMUSG00000038296	Galnt18	2900011G21Rik|BC024988|Galntl4|galNAc-T18|mpp-GalNAc-T18(O18)	polypeptide N-acetylgalactosaminyltransferase 18	protein-coding
chr1	81520762	81521248	Intergenic	Intergenic	443598	NM_001356397	241134	Mm.313904	NM_172849	ENSMUSG00000054976	Nyap2	9430031J16Rik|Jr6|Kiaa1486	neuronal tyrosine-phophorylated phosphoinositide 3-kinase adaptor 2	protein-coding
chr3	55075221	55075644	intron (NR_040593, intron 6 of 7)	intron (NR_040593, intron 6 of 7)	20190	NR_040593	70970	Mm.251485	NR_040593	ENSMUSG00000106589	4931419H13Rik	-	RIKEN cDNA 4931419H13 gene	ncRNA
chr18	36167027	36167377	intron (NM_001167891, intron 1 of 9)	L2a|LINE|L2	30189	NM_001167891	100042150	Mm.380390	NM_001167891	ENSMUSG00000060275	Nrg2	Don1|NTAK	neuregulin 2	protein-coding
chr19	28351787	28351955	intron (NM_175459, intron 6 of 10)	intron (NM_175459, intron 6 of 10)	-326353	NR_045330	320176	Mm.406716	NR_045330	ENSMUSG00000097735	D930032P07Rik	-	RIKEN cDNA D930032P07 gene	ncRNA
chr8	103451422	103451861	Intergenic	Intergenic	-104107	NR_036588	69794	Mm.396139	NR_036588	ENSMUSG00000110340	1600027J07Rik	-	RIKEN cDNA 1600027J07 gene	ncRNA
chr3	105649081	105649372	intron (NM_019931, intron 2 of 7)	intron (NM_019931, intron 2 of 7)	38345	NM_017397	53975	Mm.272826	NM_017397	ENSMUSG00000027905	Ddx20	GEMIN3|dp103	DEAD (Asp-Glu-Ala-Asp) box polypeptide 20	protein-coding
chr4	124035790	124035994	Intergenic	Intergenic	118459	NM_017475	54170	Mm.220922	NM_017475	ENSMUSG00000028646	Rragc	AU041672|Gtr2|RAGC|TIB929|YGR163W	Ras-related GTP binding C	protein-coding
chr4	16224893	16225041	intron (NR_045765, intron 3 of 6)	RLTR13F|LTR|ERVK	60857	NR_045765	100415915	Mm.387180	NR_045765	ENSMUSG00000085112	A530072M11Rik	-	RIKEN cDNA gene A530072M11	ncRNA
chr1	81933022	81933527	Intergenic	Intergenic	-198642	NR_105762	102466629		NR_105762	ENSMUSG00000098797	Mir6344	Gm27840|mmu-mir-6344	microRNA 6344	ncRNA
chr14	121708793	121708891	intron (NM_134074, intron 1 of 52)	intron (NM_134074, intron 1 of 52)	-10425	NM_001347596	105445	Mm.378591	NM_134074	ENSMUSG00000025558	Dock9	AA959601|AW538057|B230309H04Rik|D14Wsu89e|Zizimin1|mKIAA1058	dedicator of cytokinesis 9	protein-coding
chr10	121505141	121505581	Intergenic	Intergenic	-29111	NM_138956	192678	Mm.41265	NM_138956	ENSMUSG00000025795	Rassf3	AW212023|AW322379	Ras association (RalGDS/AF-6) domain family member 3	protein-coding
chr13	56199665	56199747	Intergenic	Intergenic	-20821	NM_145976	212937	Mm.116697	NM_145976	ENSMUSG00000049625	Tifab	-	TRAF-interacting protein with forkhead-associated domain, family member B	protein-coding
chr5	66156445	66156846	Intergenic	Intergenic	-4691	NM_001127382	245945	Mm.36863	NM_139065	ENSMUSG00000070780	Rbm47	9530077J19Rik	RNA binding motif protein 47	protein-coding
chr9	77496457	77496831	intron (NM_172528, intron 2 of 13)	intron (NM_172528, intron 2 of 13)	47415	NM_172528	214345	Mm.28534	NM_172528	ENSMUSG00000032352	Lrrc1	A430093J20Rik|AU016091|D030059I21|mKIAA4018	leucine rich repeat containing 1	protein-coding
chr3	145703402	145703784	Intergenic	Intergenic	-53608	NM_010516	16007	Mm.1231	NM_010516	ENSMUSG00000028195	Ccn1	AI325051|Cyr61|Igfbp10	cellular communication network factor 1	protein-coding
chr10	94990919	94991172	Intergenic	MLT1E3|LTR|ERVL-MaLR	-46200	NM_018797	54712	Mm.256712	NM_018797	ENSMUSG00000074785	Plxnc1	2510048K12Rik|AW742158|CD232|Vespr	plexin C1	protein-coding
chr5	127216490	127216721	Intergenic	Intergenic	-25221	NM_175432	208213	Mm.444235	NM_175432	ENSMUSG00000034324	Tmem132c	2810482M11Rik|3230401P16|4632425D07Rik	transmembrane protein 132C	protein-coding
chr16	92309179	92309451	intron (NR_045300, intron 1 of 1)	MTD|LTR|ERVL-MaLR	3151	NR_045300	100503166	Mm.443304	NR_045300	ENSMUSG00000085637	1700048M11Rik	Gm15980	RIKEN cDNA 1700048M11 gene	ncRNA
chr15	95186332	95186627	Intergenic	Intergenic	-37161	NR_015482	100043315	Mm.159041	NR_015482	ENSMUSG00000100603	LOC100043315	-	uncharacterized LOC100043315	ncRNA
chr17	66439184	66439340	intron (NM_172963, intron 1 of 13)	intron (NM_172963, intron 1 of 13)	10488	NM_172963	68617	Mm.33421	NM_172963	ENSMUSG00000052105	Mtcl1	1110012J17Rik|Ccdc165|D130071O13|Kiaa0802|Soga2|mKIAA0802|t8219b25	microtubule crosslinking factor 1	protein-coding
chr2	172813348	172813642	Intergenic	Intergenic	126826	NM_007557	12162	Mm.595	NM_007557	ENSMUSG00000008999	Bmp7	OP1	bone morphogenetic protein 7	protein-coding
chr13	6060036	6060194	Intergenic	Intergenic	198626	NM_011803	23849	Mm.275036	NM_011803	ENSMUSG00000000078	Klf6	AI448727|BCD1|C86813|CPBP|Copeb|FM2|FM6|Ierepo1|Ierepo3|R75280|Zf9	Kruppel-like factor 6	protein-coding
chr4	72382637	72382846	Intergenic	Intergenic	181497	NR_027923	68285	Mm.37541	NR_027923		C630043F03Rik	AI851307	RIKEN cDNA C630043F03 gene	ncRNA
chr3	54813448	54813912	Intergenic	Intergenic	-5889	NM_133231	170767	Mm.185735	NM_133231	ENSMUSG00000036615	Rfxap	5730495K23Rik	regulatory factor X-associated protein	protein-coding
chr16	23518718	23519045	intron (NM_001359083, intron 1 of 10)	intron (NM_001359083, intron 1 of 10)	1934	NM_001359083	17174	Mm.1213	NM_008555	ENSMUSG00000022887	Masp1	AW048060|CCPII|Crarf|Masp1/3	mannan-binding lectin serine peptidase 1	protein-coding
chr13	48094429	48094643	intron (NR_102303, intron 1 of 2)	intron (NR_102303, intron 1 of 2)	-75928	NR_038004	70971	Mm.158514	NR_038004	ENSMUSG00000047324	4931429P17Rik	-	RIKEN cDNA 4931429P17 gene	ncRNA
chr12	8031800	8032265	Intergenic	Intergenic	54355	NM_009693	238055	Mm.221239	NM_009693	ENSMUSG00000020609	Apob	AI315052|Apo B-100|apob-100|apob-48	apolipoprotein B	protein-coding
chr12	97978214	97978548	Intergenic	Intergenic	281078	NM_008079	14420	Mm.5120	NM_008079	ENSMUSG00000021003	Galc	2310068B06Rik|A930008M05Rik|AW212969|AW413532|Gacy|twi|twitcher	galactosylceramidase	protein-coding
chr13	108115888	108115959	intron (NM_001360140, intron 1 of 4)	intron (NM_001360140, intron 1 of 4)	42702	NM_001127346	75597	Mm.276040	NM_001127346	ENSMUSG00000068184	Ndufaf2	1810058I14Rik|C86051|Ndufa12l|mimitin	NADH:ubiquinone oxidoreductase complex assembly factor 2	protein-coding
chr11	47845935	47846198	Intergenic	Intergenic	-466741	NM_011891	24052	Mm.34175	NM_011891	ENSMUSG00000020354	Sgcd	35DAG|A530047J11Rik|AI504364|AW547581|SG-delta|delta-SG	sarcoglycan, delta (dystrophin-associated glycoprotein)	protein-coding
chr7	112510635	112510794	intron (NM_020606, intron 1 of 12)	intron (NM_020606, intron 1 of 12)	24969	NR_154466	102636183	Mm.446701	NR_154466		Parvaos	A230071N21Rik	parvin, alpha, opposite strand	ncRNA
chr11	42754965	42755101	Intergenic	Intergenic	333832	NM_001347314	14401	Mm.338723	NM_008070	ENSMUSG00000007653	Gabrb2	AI834970|C030002O17Rik|C030021G16Rik|Gabrab2|Gabrb-2	gamma-aminobutyric acid (GABA) A receptor, subunit beta 2	protein-coding
chr16	49288267	49288607	Intergenic	Intergenic	231037	NM_001166210	667772	Mm.301387	NM_001166210	ENSMUSG00000092009	Myh15	EG667772	myosin, heavy chain 15	protein-coding
chr11	14520719	14520863	Intergenic	Intergenic	78434	NR_045918	73307	Mm.399291	NR_045918	ENSMUSG00000085561	1700046C09Rik	-	RIKEN cDNA 1700046C09 gene	ncRNA
chr11	108885523	108885960	Intergenic	Intergenic	-34608	NM_015732	12006	Mm.71710	NM_015732	ENSMUSG00000000142	Axin2	Axi1|Axil|Conductin	axin 2	protein-coding
chr11	112982584	112983006	Intergenic	Intergenic	-157667	NR_130164	76393	Mm.86795	NR_130164		1700012H19Rik	-	RIKEN cDNA 1700012H19 gene	ncRNA
chr11	76382627	76382696	intron (NM_008750, intron 1 of 7)	intron (NM_008750, intron 1 of 7)	16480	NM_008750	18230	Mm.27915	NM_008750	ENSMUSG00000020844	Nxn	l11Jus13	nucleoredoxin	protein-coding
chr18	43101233	43101352	Intergenic	RMER17C|LTR|ERVK	-41821	NM_028392	72930	Mm.26134	NM_027531	ENSMUSG00000024500	Ppp2r2b	2900026H06Rik|6330404L05Rik|E130009M08Rik|PP2A-PR55B|PR55-BETA|SCA12	protein phosphatase 2, regulatory subunit B, beta	protein-coding
chr2	10450829	10451153	intron (NM_177386, intron 9 of 22)	intron (NM_177386, intron 9 of 22)	-15672	NR_130333	100526481		NR_130333	ENSMUSG00000092793	Mir466m	mmu-mir-466m	microRNA 466m	ncRNA
chr3	116212618	116212724	Intergenic	Intergenic	40813	NM_022427	64378	Mm.40025	NM_022427	ENSMUSG00000068696	Gpr88	AW061286|Strg	G-protein coupled receptor 88	protein-coding
chr5	37897574	37897976	non-coding (NR_153822, exon 2 of 2)	non-coding (NR_153822, exon 2 of 2)	4003	NR_153822	102637176	Mm.332343	NR_153822		Gm20052	Gm34055	predicted gene, 20052	ncRNA
chr3	122801428	122801575	intron (NR_045168, intron 1 of 3)	intron (NR_045168, intron 1 of 3)	479	NR_045168	71647	Mm.449992	NR_045168	ENSMUSG00000106583	4930447N08Rik	-	RIKEN cDNA 4930447N08 gene	ncRNA
chr13	41416045	41416653	intron (NM_001111324, intron 2 of 7)	intron (NM_001111324, intron 2 of 7)	-57348	NM_017464	18003	Mm.288980	NM_017464	ENSMUSG00000021365	Nedd9	Cas-L|CasL|HEF1|MEF1|Nedd-9|p105	neural precursor cell expressed, developmentally down-regulated gene 9	protein-coding
chr8	114507492	114507758	intron (NM_019573, intron 5 of 8)	intron (NM_019573, intron 5 of 8)	67973	NM_019573	80707	Mm.440420	NM_019573	ENSMUSG00000004637	Wwox	5330426P09Rik|9030416C10Rik|WOX1	WW domain-containing oxidoreductase	protein-coding
chr11	93829133	93829706	Intergenic	Intergenic	56347	NM_001013375	217109	Mm.379350	NM_001013375	ENSMUSG00000054079	Utp18	6230425C22Rik|6430513M13|Wdr50	UTP18 small subunit processome component	protein-coding
chr13	97825664	97826343	Intergenic	Intergenic	74891	NR_152263	111365222	Mm.440079	NR_152263		Eyelinc18	-	uncharacterized EyeLinc18	ncRNA
chr14	97588188	97588607	Intergenic	Intergenic	581368	NM_001038610	13134	Mm.320593	NM_007826	ENSMUSG00000055639	Dach1	Dac|Dach	dachshund family transcription factor 1	protein-coding
chr10	96980759	96981540	Intergenic	Intergenic	-54619	NR_045358	75301	Mm.108650	NR_045358	ENSMUSG00000111924	4930556N09Rik	-	RIKEN cDNA 4930556N09 gene	ncRNA
chr9	37690361	37690577	Intergenic	Intergenic	-21247	NM_172454	208098	Mm.217159	NM_172454	ENSMUSG00000011118	Panx3	3230401P04|4833413G11Rik	pannexin 3	protein-coding
chr2	22589469	22589555	Intergenic	Intergenic	-32815	NM_008078	14417	Mm.4784	NM_008078	ENSMUSG00000026787	Gad2	6330404F12Rik|GAD(65)|GAD65|Gad-2	glutamic acid decarboxylase 2	protein-coding
chr4	73442584	73442814	Intergenic	RLTR14_RN|LTR|ERV1	-37627	NM_001013393	433719	Mm.348294	NM_001013393	ENSMUSG00000066137	Gm11487	-	predicted gene 11487	protein-coding
chr17	5284881	5285145	intron (NM_001085355, intron 7 of 19)	L2a|LINE|L2	133754	NM_175349	106557	Mm.432764	NM_175349	ENSMUSG00000101959	Ldhal6b	4933402O15Rik|AI326310|LDHL|Ldhal	lactate dehydrogenase A-like 6B	protein-coding
chr10	115013407	115013682	Intergenic	Intergenic	171478	NM_173391	216343	Mm.31597	NM_173391	ENSMUSG00000006764	Tph2	AU043594|Ntph	tryptophan hydroxylase 2	protein-coding
chr16	51387432	51387572	Intergenic	Intergenic	599785	NR_153657	629091	Mm.364775	NR_153657		Gm29686	-	predicted gene, 29686	ncRNA
chr10	35654652	35654777	Intergenic	Intergenic	-852093	NM_001253356	319415	Mm.332442	NM_001081208	ENSMUSG00000044499	Hs3st5	D930005L05Rik|Gm1151|Hs3ost5	heparan sulfate (glucosamine) 3-O-sulfotransferase 5	protein-coding
chr9	106395203	106395421	Intergenic	MIR|SINE|MIR	26680	NM_153459	235584	Mm.275584	NM_153459	ENSMUSG00000053716	Dusp7	AU015694|Mkpx|Pyst2	dual specificity phosphatase 7	protein-coding
chr2	63573483	63573694	intron (NR_152174, intron 1 of 5)	intron (NR_152174, intron 1 of 5)	1700	NR_152174	667257	Mm.417007	NR_152174		Gm8541	EG667257	predicted gene 8541	ncRNA
chr2	32174393	32174463	intron (NM_001159634, intron 1 of 31)	intron (NM_001159634, intron 1 of 31)	23280	NM_001159634	227723	Mm.25504	NM_172661	ENSMUSG00000039262	Prrc2b	5830434P21Rik|AI173903|Bat2l|Bat2l1|D430039P21|mKIAA0515	proline-rich coiled-coil 2B	protein-coding
chr5	44654505	44654872	intron (NM_001077398, intron 2 of 8)	intron (NM_001077398, intron 2 of 8)	145058	NM_010698	16826	Mm.25785	NM_010698	ENSMUSG00000039706	Ldb2	AI035351|AW146358|CLIM1|CLP-36|Ldb3	LIM domain binding 2	protein-coding
chr17	63272890	63273149	intron (NM_015794, intron 6 of 8)	intron (NM_015794, intron 6 of 8)	39954	NR_130176	414079	Mm.444282	NR_130176	ENSMUSG00000090565	4930405O22Rik	-	RIKEN cDNA 4930405O22 gene	ncRNA
chr7	88321093	88321354	Intergenic	Intergenic	43138	NM_001311790	13032	Mm.89295	NM_009982	ENSMUSG00000030560	Ctsc	AI047818|CatC|DPP1|DPPI	cathepsin C	protein-coding
chr2	117950843	117951260	intron (NR_126479, intron 8 of 9)	intron (NR_126479, intron 8 of 9)	129123	NR_040631	73938	Mm.399107	NR_040631	ENSMUSG00000086221	4930412B13Rik	-	RIKEN cDNA 4930412B13 gene	ncRNA
chr5	4959553	4959699	intron (NM_011074, intron 10 of 14)	intron (NM_011074, intron 10 of 14)	-201410	NM_021457	14362	Mm.246003	NM_021457	ENSMUSG00000044674	Fzd1	AW227548|FZ-1|Fz1	frizzled class receptor 1	protein-coding
chrX	157730841	157730921	intron (NM_001252591, intron 4 of 4)	intron (NM_001252591, intron 4 of 4)	31908	NR_103722	66106	Mm.140340	NM_025357	ENSMUSG00000041476	Smpx	1010001C09Rik|Csl	small muscle protein, X-linked	protein-coding
chr1	69708651	69708858	Intergenic	Intergenic	-22794	NM_011770	22779	Mm.106343	NM_011770	ENSMUSG00000025997	Ikzf2	A730095J18Rik|Helios|Zfpn1a2|Znfn1a2	IKAROS family zinc finger 2	protein-coding
chr10	9118410	9118509	Intergenic	Intergenic	-232389	NM_175155	70097	Mm.338275	NM_175155	ENSMUSG00000015305	Sash1	1100001C18Rik|2500002E12Rik|A330076K04Rik|mKIAA0790	SAM and SH3 domain containing 1	protein-coding
chr4	96969193	96969582	Intergenic	Intergenic	-184227	NM_001081284	620779	Mm.439625	NM_001081284	ENSMUSG00000078639	Gm12695	-	predicted gene 12695	protein-coding
chr2	57849243	57849630	Intergenic	Intergenic	-148719	NM_172855	241391	Mm.484118	NM_172855	ENSMUSG00000026828	Galnt5	4832424J23	polypeptide N-acetylgalactosaminyltransferase 5	protein-coding
chr2	158570502	158570671	Intergenic	Intergenic	40137	NR_040359	100045469	Mm.143404	NR_040358	ENSMUSG00000086496	Gm14204	-	predicted gene 14204	ncRNA
chr14	9644359	9644752	intron (NM_001308286, intron 5 of 6)	intron (NM_001308286, intron 5 of 6)	-239540	NR_030680	100042415	Mm.235938	NR_030680	ENSMUSG00000089686	Mnd1-ps	Gm3833	Mnd1 retrotransposed pseudogene	pseudo
chr14	46388033	46388117	intron (NM_007554, intron 1 of 3)	CpG	2594	NM_001316360	12159	Mm.6813	NM_007554	ENSMUSG00000021835	Bmp4	Bmp-4|Bmp2b|Bmp2b-1|Bmp2b1	bone morphogenetic protein 4	protein-coding
chr14	93163829	93164181	intron (NM_001081377, intron 4 of 4)	intron (NM_001081377, intron 4 of 4)	726664	NM_001271800	211712	Mm.37126	NM_001081377	ENSMUSG00000055421	Pcdh9	-	protocadherin 9	protein-coding
chr4	36187619	36187761	intron (NM_001166000, intron 4 of 8)	L1MB3|LINE|L1	-342486	NM_175516	242384	Mm.132507	NM_175516	ENSMUSG00000045083	Lingo2	B230217C06Rik|Lern3|Lrrn6c	leucine rich repeat and Ig domain containing 2	protein-coding
chr17	23683976	23684483	promoter-TSS (NM_020293)	promoter-TSS (NM_020293)	-203	NM_020293	56863	Mm.491368	NM_020293	ENSMUSG00000066720	Cldn9	nmf329	claudin 9	protein-coding
chr9	100096976	100097391	Intergenic	Intergenic	74883	NR_040763	108970	Mm.390215	NR_040763	ENSMUSG00000101584	4930519F24Rik	-	RIKEN cDNA 4930519F24 gene	ncRNA
chr5	122032545	122032774	intron (NM_007804, intron 2 of 22)	intron (NM_007804, intron 2 of 22)	15166	NM_007804	13048	Mm.156172	NM_007804	ENSMUSG00000042589	Cux2	1700051K22Rik|Cutl2|Cux-2	cut-like homeobox 2	protein-coding
chr19	10354876	10355227	Intergenic	MLT1C|LTR|ERVL-MaLR	-34039	NM_173067	54525	Mm.182654	NM_018801	ENSMUSG00000024743	Syt7	AI851541|B230112P13Rik	synaptotagmin VII	protein-coding
chr14	99749542	99749802	Intergenic	Intergenic	400124	NM_010636	16597	Mm.396499	NM_010636	ENSMUSG00000072294	Klf12	2700063E05Rik|AI225908|AI315654|AP-2rep|B130052C06Rik|D530033K05Rik	Kruppel-like factor 12	protein-coding
chr1	68873317	68873928	intron (NM_010154, intron 1 of 26)	intron (NM_010154, intron 1 of 26)	234437	NM_010154	13869	Mm.442420	NM_010154	ENSMUSG00000062209	Erbb4	Her4|c-erbB-4	erb-b2 receptor tyrosine kinase 4	protein-coding
chr6	50032766	50033199	Intergenic	Intergenic	-77259	NM_001164733	56524	Mm.41288	NM_008016	ENSMUSG00000038388	Mpp6	P55t|Pals2	membrane protein, palmitoylated 6 (MAGUK p55 subfamily member 6)	protein-coding
chr3	40172552	40172907	Intergenic	Intergenic	350183	NR_040445	100040882	Mm.272869	NR_040445	ENSMUSG00000037884	1700017G19Rik	-	RIKEN cDNA 1700017G19 gene	ncRNA
chr14	68114698	68114945	Intergenic	Intergenic	-8931	NR_045897	100043072	Mm.242832	NR_045897		A230070E04Rik	Gm4210	RIKEN cDNA A230070E04 gene	ncRNA
chr3	134851106	134851616	intron (NM_021382, intron 1 of 4)	intron (NM_021382, intron 1 of 4)	22354	NM_021382	21338	Mm.103810	NM_021382	ENSMUSG00000028172	Tacr3	Nk3r|Nkr|Tac3r	tachykinin receptor 3	protein-coding
chr9	120869407	120869686	Intergenic	Intergenic	45704	NR_040742	76402	Mm.436588	NR_040742	ENSMUSG00000100146	1700020M21Rik	-	RIKEN cDNA 1700020M21 gene	ncRNA
chr9	14089863	14090266	Intergenic	Intergenic	90008	NR_162811	114483371		NR_162811		Mir12204	mmu-mir-12204	microRNA mir-12204	ncRNA
chr6	4550240	4550392	Intergenic	Intergenic	44698	NM_007743	12843	Mm.277792	NM_007743	ENSMUSG00000029661	Col1a2	AA960264|AI325291|Col1a-2|Cola-2|Cola2|oim	collagen, type I, alpha 2	protein-coding
chr3	127868909	127869246	TTS (NM_027482)	TTS (NM_027482)	27246	NM_027482	70617	Mm.317049	NM_027482	ENSMUSG00000050549	Fam241a	2700063A17Rik|5730508B09Rik|C80506	family with sequence similarity 241, member A	protein-coding
chr13	63917461	63917705	Intergenic	Intergenic	102343	NM_001361124	76251	Mm.186610	NM_023507	ENSMUSG00000021470	Ercc6l2	0610007P08Rik|1700019D06Rik|9330134C04Rik|Rad26l|Sr278	excision repair cross-complementing rodent repair deficiency, complementation group 6 like 2	protein-coding
chr19	14226412	14226696	Intergenic	MIRb|SINE|MIR	209396	NR_152176	667433	Mm.128913	NR_152176		Gm8630	EG667433	predicted gene 8630	ncRNA
chr18	55483309	55483850	Intergenic	Intergenic	-490988	NM_001360787	269023	Mm.192984	NM_175751	ENSMUSG00000052713	Zfp608	4932417D18Rik|D430007A19Rik|Znf608	zinc finger protein 608	protein-coding
chr2	104098959	104099162	intron (NM_001111060, intron 2 of 4)	intron (NM_001111060, intron 2 of 4)	3259	NM_001111060	12509	Mm.247265	NM_007652	ENSMUSG00000032679	Cd59a	AA987121|Cd59|protectin	CD59a antigen	protein-coding
chr17	62718080	62718274	intron (NM_207654, intron 1 of 4)	intron (NM_207654, intron 1 of 4)	163140	NM_010109	13640	Mm.7978	NM_010109	ENSMUSG00000048915	Efna5	AL-1|AV158822|EFL-5|Ephrin-A5|Epl7|LERK-7|RAGS	ephrin A5	protein-coding
chr3	35462996	35463207	Intergenic	Intergenic	203062	NR_040748	625963	Mm.251506	NR_040748	ENSMUSG00000105662	Gm6639	-	predicted gene 6639	ncRNA
chr1	21527587	21527802	intron (NM_001160139, intron 3 of 14)	intron (NM_001160139, intron 3 of 14)	144138	NM_001113187	98582	Mm.326336	NM_001113187	ENSMUSG00000085079	Khdc1b	AU014713|AU015226|AU024076|AY238603|C85331|C86372|C88118|Khdc1|Khdc1c	KH domain containing 1B	protein-coding
chr10	30405762	30406440	Intergenic	Intergenic	194599	NM_028604	73681	Mm.294503	NM_028604	ENSMUSG00000019792	Trmt11	2410075D05Rik|3110045I18Rik|AW213713	tRNA methyltransferase 11	protein-coding
chr2	20944146	20944384	intron (NM_001128084, intron 1 of 24)	intron (NM_001128084, intron 1 of 24)	23456	NM_001081364	71435	Mm.28507	NM_001081364	ENSMUSG00000036591	Arhgap21	5530401C11Rik|AA416458|ARHGAP10	Rho GTPase activating protein 21	protein-coding
chr6	97950183	97950446	intron (NM_001113198, intron 2 of 9)	intron (NM_001113198, intron 2 of 9)	20497	NM_001178049	17342	Mm.333284	NM_008601	ENSMUSG00000035158	Mitf	BCC2|Bhlhe32|Gsfbcc2|Vitiligo|Wh|bw|mi|vit	melanogenesis associated transcription factor	protein-coding
chr1	76536055	76536337	Intergenic	Intergenic	26636	NR_105761	102465175		NR_105761	ENSMUSG00000098611	Mir6343	Gm27304|mmu-mir-6343	microRNA 6343	ncRNA
chr1	21074251	21074602	intron (NM_177409, intron 1 of 10)	intron (NM_177409, intron 1 of 10)	4799	NM_177409	170829	Mm.185680	NM_177409	ENSMUSG00000041779	Tram2	C330003D03Rik	translocating chain-associating membrane protein 2	protein-coding
chr4	45654370	45654630	Intergenic	Intergenic	14564	NR_151513	100040557	Mm.383510	NR_151513	ENSMUSG00000085980	Gm12408	-	predicted gene 12408	ncRNA
chr18	61614222	61614326	Intergenic	Intergenic	-25379	NR_045420	545261	Mm.426593	NR_045420	ENSMUSG00000098098	Bvht	Braveheart|Gm20748	braveheart long non-coding RNA	ncRNA
chr11	5289985	5290173	intron (NM_001080924, intron 2 of 8)	intron (NM_001080924, intron 2 of 8)	-28469	NM_032396	84035	Mm.209989	NM_032396	ENSMUSG00000020393	Kremen1	AV002070|Kremen|Krm1	kringle containing transmembrane protein 1	protein-coding
chr6	17797173	17797807	intron (NM_001083315, intron 1 of 14)	Eulor5A|DNA?|DNA?	48320	NM_022332	64213	Mm.12051	NM_022332	ENSMUSG00000029534	St7	9430001H04Rik|Fam4a2|HELG|RAY1|SEN4|TSG7	suppression of tumorigenicity 7	protein-coding
chr5	122957406	122957483	intron (NM_001003953, intron 6 of 22)	intron (NM_001003953, intron 6 of 22)	31655	NM_001003953	30841	Mm.86406	NM_013910	ENSMUSG00000029475	Kdm2b	Cxxc2|Fbl10|Fbxl10|Jhdm1b|PCCX2	lysine (K)-specific demethylase 2B	protein-coding
chr9	28569068	28569537	intron (NM_177906, intron 1 of 6)	intron (NM_177906, intron 1 of 6)	164974	NM_177906	330908	Mm.379474	NM_177906	ENSMUSG00000062257	Opcml	2900075O15Rik|3732419F12|AI844366|B930023M13Rik|C230027C17|Gm181|Obcam	opioid binding protein/cell adhesion molecule-like	protein-coding
chr2	79819621	79819771	Intergenic	Intergenic	88703	NM_001355144	18573	Mm.40678	NM_016744	ENSMUSG00000059173	Pde1a	AI987702|AW125737	phosphodiesterase 1A, calmodulin-dependent	protein-coding
chr1	125455117	125455497	Intergenic	Intergenic	-19580	NM_023735	74117	Mm.183102	NM_023735	ENSMUSG00000026341	Actr3	1200003A09Rik|Arp3	ARP3 actin-related protein 3	protein-coding
chr10	18743274	18744140	promoter-TSS (NM_001033258)	promoter-TSS (NM_001033258)	51	NM_001033258	215821	Mm.40491	NM_001033258	ENSMUSG00000019852	Arfgef3	9630004D11|B930094H20Rik|BIG3|D10Bwg1379e|mKIAA1244	ARFGEF family member 3	protein-coding
chr6	78104890	78104990	Intergenic	Lx8|LINE|L1	-125273	NM_001355193	12386	Mm.34637	NM_009819	ENSMUSG00000063063	Ctnna2	AI481747|Catna|Catna2|cdf|chp	catenin (cadherin associated protein), alpha 2	protein-coding
chr1	112103397	112103720	Intergenic	RMER17C|LTR|ERVK	-238640	NM_001081316	319901	Mm.103468	NM_001081316	ENSMUSG00000038702	Dsel	9330132E09Rik|DS-epi2	dermatan sulfate epimerase-like	protein-coding
chr15	91377344	91377488	intron (NM_001033633, intron 4 of 9)	intron (NM_001033633, intron 4 of 9)	-185409	NM_001358967	26874	Mm.295456	NM_011994	ENSMUSG00000055782	Abcd2	ABC39|ALDL1|ALDR|ALDRP	ATP-binding cassette, sub-family D (ALD), member 2	protein-coding
chr7	98784385	98784612	Intergenic	Intergenic	-50614	NM_001285794	22411	Mm.22182	NM_009519	ENSMUSG00000015957	Wnt11	-	wingless-type MMTV integration site family, member 11	protein-coding
chr10	96077615	96077773	Intergenic	Intergenic	137031	NM_001001932	216238	Mm.210035	NM_001001932	ENSMUSG00000036499	Eea1	A430109M19Rik|B230358H09Rik|ZFYVE2	early endosome antigen 1	protein-coding
chr2	139609774	139610086	intron (NM_175467, intron 10 of 12)	intron (NM_175467, intron 10 of 12)	-68248	NM_001276489	319909	Mm.41113	NM_001126490	ENSMUSG00000074766	Ism1	5430433G21Rik|Ism	isthmin 1, angiogenesis inhibitor	protein-coding
chr5	88712032	88712181	Intergenic	Intergenic	-8765	NM_026735	68473	Mm.35764	NM_026735	ENSMUSG00000006262	Mob1b	1110003E08Rik|AU015450|B230364F10|Mobkl1a	MOB kinase activator 1B	protein-coding
chr10	85292243	85292395	Intergenic	MTD|LTR|ERVL-MaLR	-94495	NM_028709	74007	Mm.36544	NM_028709	ENSMUSG00000020042	Btbd11	6330404E16Rik	BTB (POZ) domain containing 11	protein-coding
chr2	51140557	51140742	intron (NM_028810, intron 2 of 4)	intron (NM_028810, intron 2 of 4)	8462	NM_028810	74194	Mm.46497	NM_028810	ENSMUSG00000017144	Rnd3	2610017M01Rik|AI661404|Arhe|Rhoe	Rho family GTPase 3	protein-coding
chr1	78852473	78852704	intron (NR_151519, intron 3 of 3)	intron (NR_151519, intron 3 of 3)	35677	NM_021342	57814	Mm.24386	NM_021342	ENSMUSG00000047330	Kcne4	AW487937|MiRP3	potassium voltage-gated channel, Isk-related subfamily, gene 4	protein-coding
chr17	72925968	72926282	intron (NM_029999, intron 2 of 2)	intron (NM_029999, intron 2 of 2)	7820	NM_029999	77889	Mm.154109	NM_029999	ENSMUSG00000024063	Lbh	1810009F10Rik|6720416L16Rik	limb-bud and heart	protein-coding
chr19	42255870	42256226	5' UTR (NM_001141983, exon 3 of 7)	5' UTR (NM_001141983, exon 3 of 7)	309	NM_027694	71146	Mm.329851	NM_027694	ENSMUSG00000042532	Golga7b	4933417O08Rik|AI839934	golgi autoantigen, golgin subfamily a, 7B	protein-coding
chr2	157548178	157548283	Intergenic	Intergenic	-11848	NM_001291130	18111	Mm.34330	NM_010923	ENSMUSG00000067786	Nnat	5730414I02Rik|AW107673|Peg5	neuronatin	protein-coding
chr3	153365237	153365668	intron (NM_011372, intron 3 of 4)	intron (NM_011372, intron 3 of 4)	-66803	NR_126464	75489	Mm.443252	NR_126464	ENSMUSG00000105023	1700012D16Rik	-	RIKEN cDNA 1700012D16 gene	ncRNA
chr11	43565989	43566180	intron (NM_001045530, intron 3 of 5)	intron (NM_001045530, intron 3 of 5)	35478	NM_008375	16204	Mm.142716	NM_008375	ENSMUSG00000020405	Fabp6	GT|I-15P|I-BABP|ILBP|ILBP3|Illbp	fatty acid binding protein 6	protein-coding
chr3	159839964	159840260	intron (NM_001356350, intron 1 of 12)	intron (NM_001356350, intron 1 of 12)	462	NM_001356349	68151	Mm.6766	NM_026582	ENSMUSG00000028173	Wls	5031439A09Rik|AI173978|AI987742|EVI|Gpr177	wntless WNT ligand secretion mediator	protein-coding
chrX	22849925	22850517	Intergenic	Intergenic	388625	NR_033731	76705	Mm.399727	NM_029707		Ppp1r2-ps7	1700023I07Rik	protein phosphatase 1, regulatory (inhibitor) subunit 2, pseudogene 7	pseudo
chr2	22588667	22588734	Intergenic	Intergenic	-33627	NM_008078	14417	Mm.4784	NM_008078	ENSMUSG00000026787	Gad2	6330404F12Rik|GAD(65)|GAD65|Gad-2	glutamic acid decarboxylase 2	protein-coding
chr5	66917883	66918241	intron (NM_001368863, intron 3 of 25)	intron (NM_001368863, intron 3 of 25)	-50366	NM_001256122	77569	Mm.374778	NM_001001980	ENSMUSG00000037736	Limch1	3732412D22Rik|mKIAA1102	LIM and calponin homology domains 1	protein-coding
chr3	102159386	102159666	intron (NM_177545, intron 7 of 7)	MER58A|DNA|hAT-Charlie	45167	NM_177545	229658	Mm.118004	NM_177545	ENSMUSG00000027860	Vangl1	Kitenin|Lpp2|Stb2|Stbm	VANGL planar cell polarity 1	protein-coding
chr18	68852625	68852821	Intergenic	Intergenic	98805	NR_038051	78931	Mm.160155	NR_038051	ENSMUSG00000024546	4930546C10Rik	-	RIKEN cDNA 4930546C10 gene	ncRNA
chr1	166049048	166049361	Intergenic	Intergenic	-46570	NM_198932	18986	Mm.245261	NM_011137	ENSMUSG00000026565	Pou2f1	2810482H01Rik|NF-A1|Oct-1|Oct1|Otf-1|Otf1	POU domain, class 2, transcription factor 1	protein-coding
chr8	11406130	11406326	intron (NM_009932, intron 11 of 47)	intron (NM_009932, intron 11 of 47)	-71701	NR_126558	102132	Mm.37632	NR_126558	ENSMUSG00000096957	E230013L22Rik	AI645545	RIKEN cDNA E230013L22 gene	ncRNA
chr13	104822696	104822751	intron (NM_026075, intron 1 of 4)	intron (NM_026075, intron 1 of 4)	5553	NR_135272	67288	Mm.125465	NM_026075	ENSMUSG00000021716	Srek1ip1	3110031B13Rik|AI462702|AV348305|AW121048|Sfrs12ip1|Srsf12ip1	splicing regulatory glutamine/lysine-rich protein 1interacting protein 1	protein-coding
chr10	85292482	85292776	Intergenic	L1MB8|LINE|L1	-94185	NM_028709	74007	Mm.36544	NM_028709	ENSMUSG00000020042	Btbd11	6330404E16Rik	BTB (POZ) domain containing 11	protein-coding
chr15	59154337	59155194	Intergenic	Intergenic	-72739	NM_001146180	211401	Mm.215481	NM_144800	ENSMUSG00000022353	Mtss1	2310003N14Rik|BC024131|D130001D01Rik|Mim|mKIAA0429	MTSS I-BAR domain containing 1	protein-coding
chrX	52819596	52819825	Intergenic	Tigger5|DNA|TcMar-Tigger	28510	NM_001034059	434778	Mm.23411	NM_001034059	ENSMUSG00000073207	Ccdc160	6330534C20Rik	coiled-coil domain containing 160	protein-coding
chrX	17681637	17681750	Intergenic	RCHARR1|DNA|hAT-Charlie	-109368	NM_028058	72018	Mm.41558	NM_028058	ENSMUSG00000025040	Fundc1	1500005J14Rik|1810033P05Rik	FUN14 domain containing 1	protein-coding
chr5	119553816	119553975	Intergenic	Intergenic	26463	NR_045702	100993	Mm.381453	NR_045702	ENSMUSG00000087516	AW549542	-	expressed sequence AW549542	ncRNA
chr9	61404259	61404655	intron (NM_009389, intron 8 of 19)	intron (NM_009389, intron 8 of 19)	32091	NM_009389	21887	Mm.24255	NM_009389	ENSMUSG00000032280	Tle3	2610103N05Rik|ESG|Grg3a|Grg3b|mKIAA1547	transducin-like enhancer of split 3	protein-coding
chr12	44403714	44404269	intron (NM_176930, intron 2 of 30)	intron (NM_176930, intron 2 of 30)	75106	NM_001146031	319504	Mm.208439	NM_176930	ENSMUSG00000020598	Nrcam	Bravo|C030017F07Rik|C130076O07Rik|mKIAA0343	neuronal cell adhesion molecule	protein-coding
chr5	90178289	90178456	Intergenic	Intergenic	45624	NM_001163456	231430	Mm.319697	NM_001033310	ENSMUSG00000035505	Cox18	BC038311	cytochrome c oxidase assembly protein 18	protein-coding
chr2	41470712	41470929	intron (NM_053011, intron 13 of 90)	intron (NM_053011, intron 13 of 90)	976748	NR_105754	102465171		NR_105754	ENSMUSG00000098660	Mir6336	Gm27584|mmu-mir-6336	microRNA 6336	ncRNA
chr6	6054050	6054268	intron (NM_015829, intron 14 of 17)	L3|LINE|CR1	-76766	NR_040255	72249	Mm.443268	NR_040255	ENSMUSG00000085416	1700019G24Rik	-	RIKEN cDNA 1700019G24 gene	ncRNA
chr1	90440767	90441023	Intergenic	B4A|SINE|B4	-162530	NM_133805	108679	Mm.119177	NM_133805	ENSMUSG00000034432	Cops8	9430009J09Rik|AA408242|Csn8|Sgn8	COP9 signalosome subunit 8	protein-coding
chr11	81184673	81185040	intron (NM_001034013, intron 1 of 9)	intron (NM_001034013, intron 1 of 9)	-31953	NM_007384	11418	Mm.234998	NM_007384	ENSMUSG00000020704	Asic2	ACIC2|Accn1|BNC1|BNaC1|BNaC1a|Mdeg	acid-sensing (proton-gated) ion channel 2	protein-coding
chr18	8044183	8044747	Intergenic	Intergenic	174752	NM_001360956	225131	Mm.204524	NM_153085	ENSMUSG00000024283	Wac	1110067P07Rik|A230035H12Rik|AI256735|AI256776|Wwp4	WW domain containing adaptor with coiled-coil	protein-coding
chr6	129557703	129557968	Intergenic	RMER17C|LTR|ERVK	-20451	NM_153590	243655	Mm.30968	NM_153590	ENSMUSG00000050241	Klre1	Klre-1|NKG2I	killer cell lectin-like receptor family E member 1	protein-coding
chr4	85707286	85707954	Intergenic	Intergenic	-346295	NM_029967	77739	Mm.331690	NM_029967	ENSMUSG00000066113	Adamtsl1	5930437A14Rik|6720426B09Rik|ADAMTSL-1	ADAMTS-like 1	protein-coding
chr11	61091974	61092156	Intergenic	Intergenic	26261	NM_010603	16515	Mm.4970	NM_010603	ENSMUSG00000042529	Kcnj12	IRK-2|IRK2|Kir2.2|MB-IRK2	potassium inwardly-rectifying channel, subfamily J, member 12	protein-coding
chr12	118621465	118621576	Intergenic	Intergenic	-91327	NR_045947	100384890	Mm.484658	NR_045947	ENSMUSG00000113875	D230030E09Rik	Npe	Riken cDNA D230030E09 gene	ncRNA
chr14	86327715	86327970	Intergenic	Intergenic	81872	NR_040457	75155	Mm.399239	NR_040457	ENSMUSG00000115271	4930529K09Rik	4930507G21Rik	RIKEN cDNA 4930529K09 gene	ncRNA
chr7	74432765	74432972	intron (NM_001038643, intron 2 of 10)	L1MA6|LINE|L1	121912	NM_023908	108116	Mm.425467	NM_023908	ENSMUSG00000025790	Slco3a1	5830414C08Rik|Anr1|MJAM|OATP-D|R75096|Slc21a11	solute carrier organic anion transporter family, member 3a1	protein-coding
chr5	81671296	81671493	intron (NM_001359829, intron 11 of 23)	intron (NM_001359829, intron 11 of 23)	453319	NR_138557	67327	Mm.87058	NR_138557		1700031L13Rik	-	RIKEN cDNA 1700031L13 gene	ncRNA
chr11	9500275	9500591	intron (NM_178259, intron 42 of 61)	intron (NM_178259, intron 42 of 61)	308491	NM_178259	268379	Mm.39270	NM_178259	ENSMUSG00000004668	Abca13	9830132L24|A930002G16Rik|AI956815	ATP-binding cassette, sub-family A (ABC1), member 13	protein-coding
chr9	17288884	17289035	Intergenic	Intergenic	-786905	NM_001080814	270120	Mm.195010	NM_001080814	ENSMUSG00000074505	Fat3	9430076A06Rik|D430038H04Rik|Gm1132|Gm510|MFAT3F	FAT atypical cadherin 3	protein-coding
chr2	56306533	56306704	Intergenic	Intergenic	-479193	NR_105751	102465169		NR_105751	ENSMUSG00000098437	Mir195b	Gm27491|mmu-mir-195b	microRNA 195b	ncRNA
chr1	41814339	41814705	Intergenic	Intergenic	-633270	NR_040475	74897	Mm.243822	NR_040475	ENSMUSG00000104072	4930448I06Rik	-	RIKEN cDNA 4930448I06 gene	ncRNA
chr12	50120670	50121166	Intergenic	Intergenic	528305	NM_008858	18760	Mm.133719	NM_008858	ENSMUSG00000002688	Prkd1	PKD|PKD1|Pkcm|Prkcm	protein kinase D1	protein-coding
chr9	74913069	74913267	Intergenic	Intergenic	-39712	NR_153342	235493	Mm.208955	NM_153584	ENSMUSG00000034858	Fam214a	6330415I01Rik|AI553555|C130047D21Rik|Kiaa1370|mKIAA1370	family with sequence similarity 214, member A	protein-coding
chr13	33078239	33078630	Intergenic	MLT-int|LTR|ERVL-MaLR	-5669	NM_173052	282663	Mm.314490	NM_173052	ENSMUSG00000051029	Serpinb1b	6330533H24Rik|EIB|Serpin1b1|ovalbumin	serine (or cysteine) peptidase inhibitor, clade B, member 1b	protein-coding
chr1	53866495	53866724	intron (NM_001001883, intron 18 of 28)	intron (NM_001001883, intron 18 of 28)	17185	NR_106149	102465783		NR_106149	ENSMUSG00000098443	Mir7681	Gm27806|mmu-mir-7681	microRNA 7681	ncRNA
chr9	103443245	103443776	intron (NM_001002896, intron 4 of 6)	intron (NM_001002896, intron 4 of 6)	5666	NM_001364514	107993	Mm.335403	NM_001002896	ENSMUSG00000032556	Bfsp2	AI448593|CP49	beaded filament structural protein 2, phakinin	protein-coding
chr2	22588825	22588916	Intergenic	Intergenic	-33457	NM_008078	14417	Mm.4784	NM_008078	ENSMUSG00000026787	Gad2	6330404F12Rik|GAD(65)|GAD65|Gad-2	glutamic acid decarboxylase 2	protein-coding
chr13	97669004	97669188	Intergenic	Intergenic	78315	NR_152141	403201	Mm.110162	NR_152140		5330416C01Rik	Gm532	RIKEN cDNA 5330416C01 gene	ncRNA
chr7	130835003	130835231	Intergenic	Intergenic	-30607	NM_001357696	101476	Mm.323554	NM_133942	ENSMUSG00000040268	Plekha1	AA960558|C920009D07Rik|TAPP1	pleckstrin homology domain containing, family A (phosphoinositide binding specific) member 1	protein-coding
chr6	37171358	37171684	intron (NM_001347104, intron 1 of 32)	intron (NM_001347104, intron 1 of 32)	128455	NM_001347104	320127	Mm.119469	NM_001081206	ENSMUSG00000038665	Dgki	6430604M11Rik|C130010K08Rik	diacylglycerol kinase, iota	protein-coding
chr12	85869275	85869807	intron (NM_001364627, intron 9 of 31)	intron (NM_001364627, intron 9 of 31)	44621	NM_001364628	320244	Mm.132172	NM_177114	ENSMUSG00000012609	Ttll5	1700048H13Rik|2310009M18Rik|4930556H18Rik|AI428864|D630041K24Rik|R75373|Stamp|mKIAA0998	tubulin tyrosine ligase-like family, member 5	protein-coding
chr7	54782036	54782202	Intergenic	Intergenic	-53126	NM_178705	233271	Mm.387344	NM_178705	ENSMUSG00000063297	Luzp2	9330154K17Rik|D130073E01	leucine zipper protein 2	protein-coding
chr14	76033214	76033588	Intergenic	Intergenic	-22536	NM_026816	68705	Mm.20415	NM_026816	ENSMUSG00000067995	Gtf2f2	1110031C13Rik|AI326315	general transcription factor IIF, polypeptide 2	protein-coding
chr14	109802694	109802833	Intergenic	Intergenic	-888524	NM_199065	76965	Mm.257268	NM_199065	ENSMUSG00000075478	Slitrk1	3200001I04Rik	SLIT and NTRK-like family, member 1	protein-coding
chr8	27938627	27939074	Intergenic	Intergenic	146003	NR_033590	666422	Mm.484413	NR_033590	ENSMUSG00000110372	Gm8096	EG666422	3-phosphoglycerate dehydrogenase pseudogene	pseudo
chr17	84990708	84990904	intron (NM_001159498, intron 2 of 7)	intron (NM_001159498, intron 2 of 7)	25781	NM_001159498	19043	Mm.249695	NM_011151	ENSMUSG00000061130	Ppm1b	PP2CB	protein phosphatase 1B, magnesium dependent, beta isoform	protein-coding
chr7	133011808	133011904	intron (NM_001347623, intron 1 of 8)	intron (NM_001347623, intron 1 of 8)	3391	NM_001170744	13017	Mm.246240	NM_009980	ENSMUSG00000030970	Ctbp2	AA407280|D7Ertd45e|Gtrgeo6|Ribeye	C-terminal binding protein 2	protein-coding
chr10	91685146	91685567	Intergenic	Intergenic	-203473	NR_152729	102633867	Mm.351514	NR_152729	ENSMUSG00000111657	Gm31592	-	predicted gene, 31592	ncRNA
chr13	111953899	111954160	Intergenic	Intergenic	86093	NR_130345	102636620	Mm.402328	NR_130345	ENSMUSG00000086111	Gm15326	-	predicted gene 15326	ncRNA
chr7	112528687	112528948	intron (NR_154467, intron 4 of 4)	MamRep1527|LTR|LTR	6866	NR_154466	102636183	Mm.446701	NR_154466		Parvaos	A230071N21Rik	parvin, alpha, opposite strand	ncRNA
chr8	114735654	114735841	intron (NM_019573, intron 8 of 8)	intron (NM_019573, intron 8 of 8)	296095	NM_019573	80707	Mm.440420	NM_019573	ENSMUSG00000004637	Wwox	5330426P09Rik|9030416C10Rik|WOX1	WW domain-containing oxidoreductase	protein-coding
chr9	102420187	102420554	Intergenic	Intergenic	-65677	NM_001168296	270190	Mm.22897	NM_173447	ENSMUSG00000032537	Ephb1	9330129L11|AW488255|C130099E04Rik|Cek6|Elk|Elkh|Hek6|Net	Eph receptor B1	protein-coding
chr4	134662738	134662963	intron (NM_207237, intron 1 of 11)	intron (NM_207237, intron 1 of 11)	41440	NM_207237	230815	Mm.18905	NM_207237	ENSMUSG00000037306	Man1c1	AI593348	mannosidase, alpha, class 1C, member 1	protein-coding
chr1	129780502	129780989	intron (NM_172485, intron 10 of 27)	intron (NM_172485, intron 10 of 27)	507441	NM_172485	210417	Mm.380518	NM_172485	ENSMUSG00000042581	Thsd7b	1700074E13Rik|B930082A18|D130067I03Rik	thrombospondin, type I, domain containing 7B	protein-coding
chr18	16477986	16478440	Intergenic	Intergenic	331033	NM_007664	12558	Mm.257437	NM_007664	ENSMUSG00000024304	Cdh2	CDHN|N-CAD|Ncad	cadherin 2	protein-coding
chr9	37027873	37028060	intron (NM_001029838, intron 2 of 12)	L2c|LINE|L2	119356	NM_148950	208076	Mm.260335	NM_148950	ENSMUSG00000035934	Pknox2	D230005H23Rik|Prep2	Pbx/knotted 1 homeobox 2	protein-coding
chr8	66911130	66911308	Intergenic	Intergenic	51002	NM_001163564	234344	Mm.334561	NM_001163564	ENSMUSG00000014907	Naf1	Gm174	nuclear assembly factor 1 ribonucleoprotein	protein-coding
chr8	24113655	24114350	Intergenic	ORR1D2-int|LTR|ERVL-MaLR	324944	NM_026931	69068	Mm.25775	NM_026931	ENSMUSG00000056313	Tcim	1110065B09Rik|1810011O10Rik|AW121743|AW321058	transcriptional and immune response regulator	protein-coding
chr4	124978903	124979337	Intergenic	Intergenic	-7310	NM_138683	192199	Mm.42202	NM_138683	ENSMUSG00000028871	Rspo1	R-spondin|Rspondin	R-spondin 1	protein-coding
chr2	151603651	151604047	intron (NM_198214, intron 2 of 5)	intron (NM_198214, intron 2 of 5)	28744	NM_001291076	241727	Mm.39312	NM_198214	ENSMUSG00000027457	Snph	6430515A01|AW045671|AW556958|AW743098|mKIAA0374	syntaphilin	protein-coding
chr8	11036116	11036456	intron (NR_046017, intron 1 of 4)	intron (NR_046017, intron 1 of 4)	-27357	NM_001081212	384783	Mm.407207	NM_001081212	ENSMUSG00000038894	Irs2	Irs-2	insulin receptor substrate 2	protein-coding
chr3	97776301	97776577	intron (NM_001039376, intron 8 of 46)	intron (NM_001039376, intron 8 of 46)	-8425	NM_178080	83679	Mm.129840	NM_031401	ENSMUSG00000038170	Pde4dip	4732458A06Rik|9430063L05Rik|C87016|D130016K21Rik|D3Bwg1078e|Usmg4|mKIAA0454	phosphodiesterase 4D interacting protein (myomegalin)	protein-coding
chr8	88524165	88524286	intron (NM_027280, intron 3 of 9)	intron (NM_027280, intron 3 of 9)	2881	NM_027280	93960	Mm.30219	NM_027280	ENSMUSG00000031661	Nkd1	2810434J10Rik|9030215G15Rik|Nkd	naked cuticle 1	protein-coding
chr6	138580776	138580885	intron (NR_131103, intron 1 of 3)	intron (NR_131103, intron 1 of 3)	206	NR_131103	77982	Mm.146702	NR_131103	ENSMUSG00000100166	B230110G15Rik	-	RIKEN cDNA B230110G15 gene	ncRNA
chr6	108254483	108254701	intron (NM_010585, intron 4 of 61)	intron (NM_010585, intron 4 of 61)	41496	NM_010585	16438	Mm.227912	NM_010585	ENSMUSG00000030102	Itpr1	D6Pas2|Gm10429|IP3R 1|IP3R1|InsP3R|Ip3r|Itpr-1|P400|Pcp-1|Pcp1|insP3R1|opt|wblo	inositol 1,4,5-trisphosphate receptor 1	protein-coding
chr1	77410147	77410515	intron (NM_007936, intron 5 of 17)	MLT1J2|LTR|ERVL-MaLR	86437	NR_105770	102465180		NR_105770	ENSMUSG00000099141	Mir6352	Gm27481|mmu-mir-6352	microRNA 6352	ncRNA
chr7	95974231	95974417	Intergenic	Intergenic	-196920	NM_001310762	23966	Mm.254610	NM_011858	ENSMUSG00000048078	Tenm4	Doc4|ELM2|Odz4|R75022|Ten-m4|l(7)-3Rn|l7Rn3|mKIAA1302	teneurin transmembrane protein 4	protein-coding
chr8	32959288	32959710	Intergenic	Tigger5|DNA|TcMar-Tigger	-9473	NM_001177589	100042715	Mm.291093	NM_001177589		Gm3985	-	predicted gene 3985	protein-coding
chr9	91418284	91418612	Intergenic	Intergenic	49476	NM_009576	22774	Mm.8062	NM_009576	ENSMUSG00000036972	Zic4	-	zinc finger protein of the cerebellum 4	protein-coding
chr2	154583944	154584229	Intergenic	Intergenic	-14194	NM_007891	13555	Mm.18036	NM_007891	ENSMUSG00000027490	E2f1	E2F-1|Tg(Wnt1-cre)2Sor|mKIAA4009	E2F transcription factor 1	protein-coding
chr15	90400964	90401111	Intergenic	Intergenic	47327	NR_155426	102640415	Mm.394352	NR_155426	ENSMUSG00000116204	Gm36480	-	predicted gene, 36480	ncRNA
chr12	76895782	76896149	intron (NM_145927, intron 6 of 11)	intron (NM_145927, intron 6 of 11)	58498	NM_145927	110606	Mm.151174	NM_145927	ENSMUSG00000033373	Fntb	2010013E13Rik|AA409500	farnesyltransferase, CAAX box, beta	protein-coding
chr12	17699444	17699838	intron (NM_016677, intron 1 of 3)	intron (NM_016677, intron 1 of 3)	8832	NM_001361645	53602	Mm.313619	NM_016677	ENSMUSG00000071379	Hpcal1	NVL-3|NVP-3|Nvp3|VILIP3|Vnsl3|Vsnl3	hippocalcin-like 1	protein-coding
chr14	76066773	76067086	Intergenic	Intergenic	43886	NM_026177	67467	Mm.260767	NM_026177	ENSMUSG00000022008	Gpalpp1	1200011I18Rik|Kiaa1704	GPALPP motifs containing 1	protein-coding
chr4	127000603	127000947	Intergenic	Intergenic	-20526	NR_045010	71514	Mm.257276	NM_023603	ENSMUSG00000028820	Sfpq	1110004P21Rik|2810416M14Rik|5730453G22Rik|9030402K04Rik|AU021830|D4Ertd314e|Gm12940|PSF|REP1	splicing factor proline/glutamine rich (polypyrimidine tract binding protein associated)	protein-coding
chr12	53322029	53322430	intron (NM_001370963, intron 1 of 10)	intron (NM_001370963, intron 1 of 10)	73797	NM_001370960	27386	Mm.247044	NM_013780	ENSMUSG00000021010	Npas3	4930423H22Rik|bHLHe12	neuronal PAS domain protein 3	protein-coding
chr1	38503411	38503798	intron (NM_001290814, intron 4 of 21)	intron (NM_001290814, intron 4 of 21)	123640	NM_001290814	16764	Mm.336679	NM_010678	ENSMUSG00000037138	Aff3	3222402O04Rik|A730046J16|LAF-4|Laf4	AF4/FMR2 family, member 3	protein-coding
chr10	64130478	64130869	intron (NM_177612, intron 7 of 17)	MER130|Unknown|Unknown	-40418	NM_178678	216028	Mm.431318	NM_178678	ENSMUSG00000042846	Lrrtm3	9630044H04Rik	leucine rich repeat transmembrane neuronal 3	protein-coding
chr1	151769359	151769813	intron (NM_001039644, intron 2 of 19)	intron (NM_001039644, intron 2 of 19)	14212	NM_001311165	66967	Mm.337691	NM_001039644	ENSMUSG00000043019	Edem3	2310050N11Rik	ER degradation enhancer, mannosidase alpha-like 3	protein-coding
chr9	86438474	86438587	intron (NM_027394, intron 4 of 9)	intron (NM_027394, intron 4 of 9)	26386	NM_027394	70348	Mm.53469	NM_027394	ENSMUSG00000032415	Ube2cbp	2610018I03Rik|Ube3d	ubiquitin-conjugating enzyme E2C binding protein	protein-coding
chr14	89985631	89985951	Intergenic	Intergenic	89567	NR_002862	328451	Mm.320571	NR_002862		Gm5088	EG328451|Pabpc4l	poly(A)-binding protein, cytoplasmic pseudogene	pseudo
chr14	49089810	49089983	3' UTR (NM_001360070, exon 9 of 9)	3' UTR (NM_001360070, exon 9 of 9)	-23229	NM_207214	105504	Mm.31607	NM_207214	ENSMUSG00000061244	Exoc5	AI447711|AI448003|Gm76|PRO1912|SEC10|Sec10l1	exocyst complex component 5	protein-coding
chr10	121017026	121017448	Intergenic	MLTR73|LTR|ERV1	-16767	NM_011915	24117	Mm.32831	NM_011915	ENSMUSG00000020218	Wif1	AW107799|WIF-1	Wnt inhibitory factor 1	protein-coding
chr18	35214800	35215314	promoter-TSS (NM_178005)	promoter-TSS (NM_178005)	-33	NM_178005	107065	Mm.39900	NM_178005	ENSMUSG00000071862	Lrrtm2	AI851755|BB129880|C630011A14Rik|mKIAA0416	leucine rich repeat transmembrane neuronal 2	protein-coding
chr13	57308455	57308595	Intergenic	Intergenic	-412736	NM_001302373	26946	Mm.62409	NM_012035	ENSMUSG00000021541	Trpc7	TRP7|Trrp8	transient receptor potential cation channel, subfamily C, member 7	protein-coding
chr3	37585995	37586726	Intergenic	Intergenic	-23531	NR_130162	75947	Mm.109620	NR_130161	ENSMUSG00000085677	4930594O21Rik	-	RIKEN cDNA 4930594O21 gene	ncRNA
chr4	27970598	27970899	Intergenic	Intergenic	-842383	NM_010141	13841	Mm.257266	NM_010141	ENSMUSG00000028289	Epha7	Cek11|Ebk|Ehk3|Hek11|Mdk1	Eph receptor A7	protein-coding
chr14	122375381	122375586	intron (NM_029556, intron 3 of 7)	intron (NM_029556, intron 3 of 7)	75632	NR_033325	328479	Mm.86095	NR_033325	ENSMUSG00000064052	Gm5089	6530402A20|C030005G22Rik|EG328479	predicted gene 5089	ncRNA
chr12	85835282	85835530	intron (NM_001364627, intron 3 of 31)	intron (NM_001364627, intron 3 of 31)	10486	NM_001364628	320244	Mm.132172	NM_177114	ENSMUSG00000012609	Ttll5	1700048H13Rik|2310009M18Rik|4930556H18Rik|AI428864|D630041K24Rik|R75373|Stamp|mKIAA0998	tubulin tyrosine ligase-like family, member 5	protein-coding
chr10	79840552	79841287	intron (NR_038088, intron 3 of 4)	intron (NR_038088, intron 3 of 4)	-13513	NM_001283013	19205	Mm.265610	NM_008956	ENSMUSG00000006498	Ptbp1	AA407203|AL033359|HNRPI|PTB-1|PTB2|PTB3|PTB4|Ptb|pPTB	polypyrimidine tract binding protein 1	protein-coding
chr4	104270238	104270439	intron (NM_001369046, intron 3 of 16)	L2b|LINE|L2	-97200	NM_010014	13131	Mm.289682	NM_010014	ENSMUSG00000028519	Dab1	AI956902|C630028C02Rik|scm|scr|scrambler|yot	disabled 1	protein-coding
chr15	69591256	69591552	Intergenic	Intergenic	320871	NR_130983	75076		NR_130983	ENSMUSG00000116167	4930504C09Rik	-	RIKEN cDNA 4930504C09 gene	ncRNA
chr16	79177447	79177736	Intergenic	Intergenic	-86494	NM_008941	19146	Mm.5184	NM_008941	ENSMUSG00000022857	Tmprss15	Entk|Prss7	transmembrane protease, serine 15	protein-coding
chr15	37786545	37787079	intron (NM_001359844, intron 1 of 7)	L1MB3|LINE|L1	5188	NM_001170866	52589	Mm.283370	NM_134094	ENSMUSG00000051359	Ncald	AI848120|D030020D09Rik|D15Ertd412e	neurocalcin delta	protein-coding
chr14	86063841	86063990	Intergenic	Intergenic	-182055	NR_040457	75155	Mm.399239	NR_040457	ENSMUSG00000115271	4930529K09Rik	4930507G21Rik	RIKEN cDNA 4930529K09 gene	ncRNA
chr18	81166153	81166710	Intergenic	Intergenic	-179410	NM_178280	20689	Mm.215917	NM_178280	ENSMUSG00000024565	Sall3	B130022O04Rik|Msal|Msal-1|Sal|Salt|Spalt	spalt like transcription factor 3	protein-coding
chr2	121612081	121612464	intron (NM_001360084, intron 1 of 13)	intron (NM_001360084, intron 1 of 13)	103779	NM_001369185	241627	Mm.293284	NM_030234	ENSMUSG00000027242	Wdr76	5830411K18Rik|6030457D09|AA517836	WD repeat domain 76	protein-coding
chr4	31381651	31381857	Intergenic	Intergenic	-582353	NM_172688	26409	Mm.258589	NM_009316	ENSMUSG00000028284	Map3k7	B430101B05|C87327|Tak1	mitogen-activated protein kinase kinase kinase 7	protein-coding
chr9	103413678	103413962	Intergenic	Intergenic	-9758	NR_040466	100529079	Mm.437003	NR_040466	ENSMUSG00000086236	5830418P13Rik	-	RIKEN cDNA 5830418P13 gene	ncRNA
chr13	25403268	25403700	Intergenic	Intergenic	-133488	NM_009513	22360	Mm.4766	NM_009513	ENSMUSG00000048978	Nrsn1	Neurensin-1|Neuro-p24|Vmp	neurensin 1	protein-coding
chr9	30571037	30571430	Intergenic	Intergenic	143904	NM_028874	102607	Mm.35084	NM_028874	ENSMUSG00000031993	Snx19	3526401K03Rik|AI195321|AI848208|mKIAA0254	sorting nexin 19	protein-coding
chr1	92292771	92292868	Intergenic	Intergenic	-112478	NM_207225	208727	Mm.318567	NM_207225	ENSMUSG00000026313	Hdac4	4932408F19Rik|HD4	histone deacetylase 4	protein-coding
chr1	68873104	68873226	intron (NM_010154, intron 1 of 26)	MER5A|DNA|hAT-Charlie	234894	NM_010154	13869	Mm.442420	NM_010154	ENSMUSG00000062209	Erbb4	Her4|c-erbB-4	erb-b2 receptor tyrosine kinase 4	protein-coding
chr5	48005579	48005811	intron (NR_111900, intron 4 of 35)	intron (NR_111900, intron 4 of 35)	22540	NM_178804	20563	Mm.289739	NM_178804	ENSMUSG00000031558	Slit2	Drad-1|E030015M03Rik|E130320P19Rik|Slil3|b2b1200.1Clo|mKIAA4141|slit-2	slit guidance ligand 2	protein-coding
chr14	60664792	60665005	intron (NM_001033272, intron 1 of 12)	intron (NM_001033272, intron 1 of 12)	30193	NM_001033272	219140	Mm.149776	NM_001033272	ENSMUSG00000021990	Spata13	C79050|ESTM11|X83327|mFLJ00298	spermatogenesis associated 13	protein-coding
chr1	11836667	11837060	intron (NM_001310451, intron 10 of 12)	intron (NM_001310451, intron 10 of 12)	422758	NM_001160371	320492	Mm.52021	NM_177173	ENSMUSG00000057715	A830018L16Rik	-	RIKEN cDNA A830018L16 gene	protein-coding
chr3	23937255	23937517	intron (NM_001326288, intron 11 of 13)	intron (NM_001326288, intron 11 of 13)	846620	NM_001326288	635702	Mm.448351	NM_001326288	ENSMUSG00000102758	Naaladl2	2810043G22Rik|EG635702|Gm1021	N-acetylated alpha-linked acidic dipeptidase-like 2	protein-coding
chr9	85777600	85777836	Intergenic	Intergenic	-28384	NM_001081282	108837	Mm.22315	NM_175371	ENSMUSG00000035941	Ibtk	5430411K16Rik|AA409502|BTKI|mKIAA1417	inhibitor of Bruton agammaglobulinemia tyrosine kinase	protein-coding
chr16	87001132	87001284	Intergenic	Intergenic	127231	NR_153792	102635567	Mm.233725	NR_153792	ENSMUSG00000116979	Gm32865	-	predicted gene, 32865	ncRNA
chr8	83252095	83252187	intron (NM_027758, intron 7 of 17)	intron (NM_027758, intron 7 of 17)	-38207	NM_009463	22227	Mm.4177	NM_009463	ENSMUSG00000031710	Ucp1	AI385626|Slc25a7|Ucp	uncoupling protein 1 (mitochondrial, proton carrier)	protein-coding
chr13	51314462	51315007	Intergenic	Intergenic	-93884	NM_010101	13610	Mm.136736	NM_010101	ENSMUSG00000067586	S1pr3	AI132464|Edg3|Lpb3|S1p3	sphingosine-1-phosphate receptor 3	protein-coding
chr12	49377790	49377878	Intergenic	Intergenic	-5049	NM_001160112	15228	Mm.4704	NM_008241	ENSMUSG00000020950	Foxg1	2900064B05Rik|BF-1|Bf1|Hfh9|Hfhbf1	forkhead box G1	protein-coding
chr6	38206928	38207539	intron (NM_194061, intron 1 of 19)	intron (NM_194061, intron 1 of 19)	46906	NM_194061	330286	Mm.277163	NM_194061	ENSMUSG00000063455	D630045J12Rik	Kiaa1549|mKIAA1549	RIKEN cDNA D630045J12 gene	protein-coding
chr4	24556139	24556456	intron (NM_199467, intron 13 of 23)	intron (NM_199467, intron 13 of 23)	59846	NM_199467	212377	Mm.120919	NM_199467	ENSMUSG00000045751	Mms22l	F730047E07Rik|Gm134	MMS22-like, DNA repair protein	protein-coding
chr8	108726522	108726665	intron (NM_007496, intron 1 of 9)	intron (NM_007496, intron 1 of 9)	11949	NM_007496	11906	Mm.416972	NM_007496	ENSMUSG00000038872	Zfhx3	A230102L03Rik|Atbf1|Sci|WBP9|mKIAA4228	zinc finger homeobox 3	protein-coding
chr5	34941696	34941972	Intergenic	Intergenic	-7614	NM_173402	71729	Mm.196208	NM_173402	ENSMUSG00000029101	Rgs12	1200016K18Rik|4632412M04Rik|AI481290|E130309H11	regulator of G-protein signaling 12	protein-coding
chr17	10110332	10110409	Intergenic	MER20|DNA|hAT-Charlie	208991	NM_001159516	19317	Mm.130694	NM_021881	ENSMUSG00000062078	Qk	1110003F05Rik|1500005P18|QkI|l(17)-1Wis|l17Wis1	quaking	protein-coding
chr8	23425132	23425266	intron (NM_013834, intron 2 of 2)	intron (NM_013834, intron 2 of 2)	13697	NM_013834	20377	Mm.281691	NM_013834	ENSMUSG00000031548	Sfrp1	2210415K03Rik|AW011917|AW107218|AW742929|sFRP-1	secreted frizzled-related protein 1	protein-coding
chr7	99429840	99430193	intron (NM_001362168, intron 4 of 17)	intron (NM_001362168, intron 4 of 17)	-35988	NM_028145	72184	Mm.153585	NM_028145	ENSMUSG00000035298	Klhl35	2810406K13Rik	kelch-like 35	protein-coding
chr10	25876832	25877123	Intergenic	Intergenic	-39540	NR_045349	73803	Mm.258921	NR_045349	ENSMUSG00000112444	4930401C15Rik	-	RIKEN cDNA 4930401C15 gene	ncRNA
chr5	89770740	89771235	intron (NM_001081401, intron 4 of 21)	intron (NM_001081401, intron 4 of 21)	112347	NM_001081401	330119	Mm.133062	NM_177872	ENSMUSG00000043635	Adamts3	1100001H14Rik|6330442E02Rik	a disintegrin-like and metallopeptidase (reprolysin type) with thrombospondin type 1 motif, 3	protein-coding
chr16	92049894	92050388	Intergenic	Intergenic	-8181	NM_017391	53881	Mm.217354	NM_017391	ENSMUSG00000089774	Slc5a3	AA623876|BF642829|Smit1	solute carrier family 5 (inositol transporters), member 3	protein-coding
chr17	21473382	21473709	Intergenic	Intergenic	-15443	NM_013843	24132	Mm.42140	NM_013843	ENSMUSG00000057409	Zfp53	D030067O06Rik|KRAZ1|Zfp-53|Zfp118|zfas8	zinc finger protein 53	protein-coding
chr14	24826888	24826987	Intergenic	Intergenic	-282324	NR_153781	102634576	Mm.317855	NR_153781		Gm32123	-	predicted gene, 32123	ncRNA
chr6	5151566	5151700	intron (NR_156747, intron 14 of 17)	intron (NR_156747, intron 14 of 17)	42313	NM_011134	18979	Mm.237657	NM_011134	ENSMUSG00000002588	Pon1	Pon	paraoxonase 1	protein-coding
chr2	66028777	66029187	3' UTR (NM_001290666, exon 5 of 5)	3' UTR (NM_001290666, exon 5 of 5)	95811	NM_015736	14425	Mm.439760	NM_015736	ENSMUSG00000026994	Galnt3	-	polypeptide N-acetylgalactosaminyltransferase 3	protein-coding
chr11	76363710	76363857	intron (NM_008750, intron 1 of 7)	intron (NM_008750, intron 1 of 7)	35358	NM_008750	18230	Mm.27915	NM_008750	ENSMUSG00000020844	Nxn	l11Jus13	nucleoredoxin	protein-coding
chr10	91685670	91685911	Intergenic	Intergenic	-203039	NR_152729	102633867	Mm.351514	NR_152729	ENSMUSG00000111657	Gm31592	-	predicted gene, 31592	ncRNA
chr4	155361362	155361689	promoter-TSS (NM_008860)	promoter-TSS (NM_008860)	-97	NM_008860	18762	Mm.28561	NM_008860	ENSMUSG00000029053	Prkcz	AI098070|C80388|Pkcz|R74924|aPKCzeta|nPKC-zeta|zetaPKC	protein kinase C, zeta	protein-coding
chr8	106176993	106177277	intron (NM_001357381, intron 1 of 9)	intron (NM_001357381, intron 1 of 9)	8214	NM_001357381	330836	Mm.46749	NM_178798	ENSMUSG00000031904	Slc7a6	AI643885|LAT-2|LAT3|y+LAT-2	solute carrier family 7 (cationic amino acid transporter, y+ system), member 6	protein-coding
chr10	92075526	92075694	Intergenic	Intergenic	-3425	NR_029812	723955		NR_029812	ENSMUSG00000065524	Mir135a-2	Mirn135a-2|mir-135a-2	microRNA 135a-2	ncRNA
chr5	105454007	105454229	intron (NM_001033550, intron 1 of 4)	intron (NM_001033550, intron 1 of 4)	38343	NM_001033550	433926	Mm.439781	NM_001033550	ENSMUSG00000070639	Lrrc8b	2210408K08Rik|R75581|Ta-lrrp|mKIAA0231	leucine rich repeat containing 8 family, member B	protein-coding
chr18	54179286	54179588	Intergenic	Intergenic	-242858	NR_040338	77433	Mm.159919	NR_040338	ENSMUSG00000096982	Redrum	9430076G02Rik	Redrum, erythroid developmental long intergenic non-protein coding transcript	ncRNA
chr7	124708868	124709125	promoter-TSS (NR_045907)	promoter-TSS (NR_045907)	-61	NR_045907	73076	Mm.417827	NR_045907	ENSMUSG00000086254	3100003L05Rik	-	RIKEN cDNA 3100003L05 gene	ncRNA
chr18	33849355	33849694	intron (NM_013512, intron 13 of 23)	intron (NM_013512, intron 13 of 23)	54632	NR_038152	69749	Mm.248787	NR_038151	ENSMUSG00000087590	Epb41l4aos	2410004N09Rik|Epb4.1l4aos	erythrocyte membrane protein band 4.1 like 4a, opposite strand	ncRNA
chr15	42653186	42653313	intron (NM_001286062, intron 1 of 8)	intron (NM_001286062, intron 1 of 8)	23728	NM_001286062	11600	Mm.309336	NM_009640	ENSMUSG00000022309	Angpt1	1110046O21Rik|Ang-1|Ang1	angiopoietin 1	protein-coding
chr1	37959473	37959801	Intergenic	Intergenic	-1878	NM_027111	69541	Mm.389117	NM_027111	ENSMUSG00000026085	Lyg1	2300002O18Rik	lysozyme G-like 1	protein-coding
chr4	66586198	66586675	Intergenic	Intergenic	-181953	NM_019514	56079	Mm.445312	NM_019514	ENSMUSG00000028373	Astn2	1d8|Astnl|bM452J22.1	astrotactin 2	protein-coding
chr15	58370171	58370382	intron (NM_027211, intron 1 of 8)	intron (NM_027211, intron 1 of 8)	18998	NM_027211	69787	Mm.237985	NM_027211		Anxa13	1810034H17Rik|AV055219	annexin A13	protein-coding
chr4	148461019	148461232	intron (NM_020009, intron 8 of 57)	intron (NM_020009, intron 8 of 57)	12543	NM_020009	56717	Mm.21158	NM_020009	ENSMUSG00000028991	Mtor	2610315D21Rik|AI327068|FRAP|FRAP2|Frap1|RAFT1|RAPT1|flat	mechanistic target of rapamycin kinase	protein-coding
chr8	49774885	49774984	Intergenic	Intergenic	-593178	NR_046067	100039954	Mm.400419	NR_046067	ENSMUSG00000110281	Gm2516	-	predicted gene 2516	ncRNA
chr14	91411228	91411414	Intergenic	Intergenic	1284430	NR_045712	74967	Mm.390704	NR_045712	ENSMUSG00000115001	4930474H20Rik	-	RIKEN cDNA 4930474H20 gene	ncRNA
chr17	6465446	6465655	Intergenic	Intergenic	-14556	NR_033520	547127	Mm.297552	NM_001045538		Tmem181b-ps	Tmem181b	transmembrane protein 181B, pseudogene	pseudo
chr7	65786828	65787231	Intergenic	Intergenic	-17023	NR_045301	100503969	Mm.383527	NR_045301		1810008I18Rik	-	RIKEN cDNA 1810008I18 gene	ncRNA
chr14	65404059	65404568	intron (NM_001205075, intron 3 of 3)	intron (NM_001205075, intron 3 of 3)	21159	NM_010932	18155	Mm.16347	NM_010932	ENSMUSG00000045731	Pnoc	N/OFQ|Npnc1|OFQ/N	prepronociceptin	protein-coding
chr4	25465292	25465563	Intergenic	Intergenic	-183606	NM_026194	67490	Mm.226295	NM_026194	ENSMUSG00000040359	Ufl1	1810074P20Rik|AI429228|Kiaa0776|Maxer|Rcad|mKIAA0776	UFM1 specific ligase 1	protein-coding
chr7	96270634	96271052	intron (NM_001310760, intron 1 of 32)	intron (NM_001310760, intron 1 of 32)	21419	NR_030489	735284		NR_030489	ENSMUSG00000076143	Mir708	Mirn708|mmu-mir-708	microRNA 708	ncRNA
chr11	108620746	108620863	intron (NM_029606, intron 21 of 27)	intron (NM_029606, intron 21 of 27)	-61805	NM_145688	76380	Mm.344071	NM_029586	ENSMUSG00000020728	Cep112	1700001M19Rik|1700029K01Rik|8430407H02Rik|AV043680|AV207351|Ccdc46|Macoco	centrosomal protein 112	protein-coding
chr12	104897129	104897410	Intergenic	Intergenic	-32193	NR_104436	94040	Mm.244078	NM_053155	ENSMUSG00000021097	Clmn	9330188N17Rik|AI428889|AI788815|mKIAA1188	calmin	protein-coding
chr3	138893851	138894085	intron (NR_121195, intron 3 of 7)	intron (NR_121195, intron 3 of 7)	151760	NM_019571	56224	Mm.31927	NM_019571	ENSMUSG00000028152	Tspan5	2810455A09Rik|4930505M03Rik|NET-4|Tm4sf9	tetraspanin 5	protein-coding
chr13	24565215	24565699	Intergenic	MIR|SINE|MIR	-16732	NM_001286100	193385	Mm.217319	NM_029679	ENSMUSG00000036006	Ripor2	Fam65b	RHO family interacting cell polarization regulator 2	protein-coding
chr5	75869473	75869867	Intergenic	Intergenic	108785	NM_010612	16542	Mm.285	NM_010612	ENSMUSG00000062960	Kdr	6130401C07|Flk-1|Flk1|Krd-1|Ly73|VEGFR-2|VEGFR2|orv|sVEGFR-2	kinase insert domain protein receptor	protein-coding
chr4	107991916	107992256	intron (NM_146255, intron 2 of 10)	intron (NM_146255, intron 2 of 10)	23680	NM_146255	242607	Mm.192040	NM_146255	ENSMUSG00000008932	Slc1a7	A930031E15Rik|Eaat5	solute carrier family 1 (glutamate transporter), member 7	protein-coding
chr8	57134161	57134486	Intergenic	Intergenic	186536	NR_110474	102636514	Mm.229304	NR_110474	ENSMUSG00000100510	Hand2os1	Gm28063|Hand2-as1|Uph	Hand2, opposite strand 1	ncRNA
chr6	147145293	147145689	Intergenic	Intergenic	-34750	NR_033640	100039641	Mm.170402	NR_033640	ENSMUSG00000085600	E330012B07Rik	Gm15768	RIKEN cDNA E330012B07 gene	ncRNA
chr7	142789749	142789877	Intergenic	Intergenic	-110087	NM_001185084	16334	Mm.4946	NM_008387	ENSMUSG00000000215	Ins2	AA986540|Ins-2|InsII|Mody|Mody4	insulin II	protein-coding
chr9	78501346	78501543	Intergenic	Intergenic	-19720	NM_010106	13627	Mm.138471	NM_010106	ENSMUSG00000037742	Eef1a1	-	eukaryotic translation elongation factor 1 alpha 1	protein-coding
chr13	90136250	90136512	Intergenic	Intergenic	46714	NM_025335	66074	Mm.241387	NM_025335	ENSMUSG00000012422	Tmem167	0610041E09Rik|5730424F14Rik|AU041184|AW537806|Gm10085|Tmem167a	transmembrane protein 167	protein-coding
chr6	81403000	81403469	Intergenic	B4A|SINE|B4	492429	NR_106091	102465711		NR_106091	ENSMUSG00000106154	Mir7232	mmu-mir-7232	microRNA 7232	ncRNA
chr15	98935281	98935716	Intergenic	Intergenic	-1108	NM_011654	22143	Mm.392113	NM_011654	ENSMUSG00000023004	Tuba1b	Tuba2	tubulin, alpha 1B	protein-coding
chr10	92438691	92439419	Intergenic	Intergenic	-63682	NR_046027	627800	Mm.391417	NR_046027	ENSMUSG00000098040	Gm20757	-	predicted gene, 20757	ncRNA
chr13	108116132	108116689	intron (NM_001360140, intron 1 of 4)	intron (NM_001360140, intron 1 of 4)	42215	NM_001127346	75597	Mm.276040	NM_001127346	ENSMUSG00000068184	Ndufaf2	1810058I14Rik|C86051|Ndufa12l|mimitin	NADH:ubiquinone oxidoreductase complex assembly factor 2	protein-coding
chr13	70794441	70794564	intron (NM_172053, intron 6 of 22)	intron (NM_172053, intron 6 of 22)	47309	NR_137640	271127	Mm.115970	NM_172053	ENSMUSG00000049538	Adamts16	-	a disintegrin-like and metallopeptidase (reprolysin type) with thrombospondin type 1 motif, 16	protein-coding
chr3	157321109	157321526	Intergenic	Intergenic	212773	NR_152231	381498	Mm.402095	NR_152231	ENSMUSG00000105834	4930592C13Rik	Gm1657|Gm43159	RIKEN cDNA 4930592C13 gene	ncRNA
chr2	42845159	42845430	Intergenic	Intergenic	-191696	NM_053011	94217	Mm.441398	NM_053011	ENSMUSG00000049252	Lrp1b	9630004P12Rik|LRP-DIT	low density lipoprotein-related protein 1B	protein-coding
chr13	9973913	9974289	intron (NM_033269, intron 4 of 4)	intron (NM_033269, intron 4 of 4)	-208780	NM_001347474	66505	Mm.397307	NM_144516	ENSMUSG00000021156	Zmynd11	2210402G22Rik|BS69	zinc finger, MYND domain containing 11	protein-coding
chr16	5787255	5787433	Intergenic	Intergenic	-97449	NM_001359723	268859	Mm.370334	NM_021477	ENSMUSG00000008658	Rbfox1	A2bp|A2bp1|Hrnbp1|fox-1	RNA binding protein, fox-1 homolog (C. elegans) 1	protein-coding
chr12	57179292	57179809	intron (NM_172577, intron 1 of 9)	intron (NM_172577, intron 1 of 9)	17922	NM_172577	217593	Mm.32835	NM_172577	ENSMUSG00000035472	Slc25a21	9930033G19Rik|A630030I10|BB158148	solute carrier family 25 (mitochondrial oxodicarboxylate carrier), member 21	protein-coding
chr16	72223952	72224228	Intergenic	Intergenic	10237	NR_131115	319533	Mm.373754	NR_131115	ENSMUSG00000116769	8030451O07Rik	-	RIKEN cDNA 8030451O07 gene	ncRNA
chr12	71481608	71481741	Intergenic	Intergenic	-58933	NR_045941	73815	Mm.416916	NR_045941	ENSMUSG00000113630	4930404H11Rik	-	RIKEN cDNA 4930404H11 gene	ncRNA
chr1	115932057	115932211	intron (NM_001371013, intron 3 of 23)	intron (NM_001371013, intron 3 of 23)	247397	NM_001077425	636808	Mm.101576	NM_001077425	ENSMUSG00000070695	Cntnap5a	Caspr5-1|EG636808	contactin associated protein-like 5A	protein-coding
chr11	52337793	52338042	Intergenic	Intergenic	-22934	NM_011694	22333	Mm.3555	NM_011694	ENSMUSG00000020402	Vdac1	AL033343|Vdac5|mVDAC1|mVDAC5	voltage-dependent anion channel 1	protein-coding
chr8	47488711	47488984	Intergenic	Intergenic	44623	NM_177240	320714	Mm.39461	NM_177240	ENSMUSG00000038102	Trappc11	AW558465|D030016E14Rik|R75422	trafficking protein particle complex 11	protein-coding
chr14	60485163	60485877	Intergenic	Intergenic	107828	NM_028113	72125	Mm.275499	NM_028113	ENSMUSG00000021986	Amer2	2600011E07Rik|Fam123a	APC membrane recruitment 2	protein-coding
chr14	77633387	77633488	intron (NM_001253759, intron 14 of 19)	intron (NM_001253759, intron 14 of 19)	-126569	NR_033141	629678	Mm.390721	NM_001037935	ENSMUSG00000067973	Gm6994	EG629678	predicted gene 6994	ncRNA
chr10	10461973	10462094	intron (NM_001127353, intron 1 of 36)	intron (NM_001127353, intron 1 of 36)	10366	NM_001127353	215772	Mm.246573	NM_172547	ENSMUSG00000050994	Adgb	9130014G24Rik	androglobin	protein-coding
chr15	57162839	57162999	Intergenic	Intergenic	102242	NM_001357930	210463	Mm.26555	NM_172378	ENSMUSG00000022366	Slc22a22	oat-pg	solute carrier family 22 (organic cation transporter), member 22	protein-coding
chr14	46418576	46418788	Intergenic	Intergenic	-28013	NM_007554	12159	Mm.6813	NM_007554	ENSMUSG00000021835	Bmp4	Bmp-4|Bmp2b|Bmp2b-1|Bmp2b1	bone morphogenetic protein 4	protein-coding
chr1	25107749	25108038	intron (NM_175642, intron 25 of 30)	intron (NM_175642, intron 25 of 30)	170061	NM_001204913	100504323	Mm.484176	NM_001204913		Gm20172	-	predicted gene, 20172	protein-coding
chr2	134455955	134456544	Intergenic	Intergenic	98103	NM_010403	15112	Mm.26634	NM_010403	ENSMUSG00000027261	Hao1	GOX|Gox1|Hao-1	hydroxyacid oxidase 1, liver	protein-coding
chr15	10655269	10655701	intron (NM_030690, intron 2 of 17)	intron (NM_030690, intron 2 of 17)	55192	NR_033541	100038608	Mm.450744	NR_033541	ENSMUSG00000115667	Gm10389	-	predicted gene 10389	ncRNA
chr9	40962684	40962863	5' UTR (NM_001357360, exon 1 of 9)	5' UTR (NM_001357360, exon 1 of 9)	261	NM_001357360	70989	Mm.335087	NM_001081121	ENSMUSG00000032023	Jhy	4931429I11Rik|BB239335	junctional cadherin complex regulator	protein-coding
chr7	65180709	65181255	Intergenic	Intergenic	-24454	NM_183087	70638	Mm.441986	NM_183087	ENSMUSG00000030518	Fam189a1	5730507A09Rik|AW047451	family with sequence similarity 189, member A1	protein-coding
chr1	66187080	66187349	intron (NM_008632, intron 1 of 13)	intron (NM_008632, intron 1 of 13)	11885	NM_001039934	17756	Mm.256966	NM_008632	ENSMUSG00000015222	Map2	G1-397-34|MAP-2|Mtap-2|Mtap2|repro4	microtubule-associated protein 2	protein-coding
chr12	78096960	78097060	Intergenic	Intergenic	-129645	NM_145965	268566	Mm.341742	NM_145965	ENSMUSG00000047454	Gphn	5730552E08Rik|AI662856|BC027112|C230040D23|GPH|GPHRYN|geph	gephyrin	protein-coding
chr13	115425997	115426317	Intergenic	Intergenic	-324193	NM_001033228	109700	Mm.317280	NM_001033228	ENSMUSG00000042284	Itga1	CD49A|E130012M19Rik|Vla1	integrin alpha 1	protein-coding
chr18	36135537	36135910	intron (NM_001167891, intron 1 of 9)	intron (NM_001167891, intron 1 of 9)	29520	NR_015571	74966	Mm.379238	NM_030089	ENSMUSG00000117852	4930471G03Rik	1700007N01Rik	RIKEN cDNA 4930471G03 gene	ncRNA
chr3	98055111	98055215	intron (NM_010928, intron 2 of 33)	intron (NM_010928, intron 2 of 33)	41625	NM_010928	18129	Mm.485843	NM_010928	ENSMUSG00000027878	Notch2	AI853703|N2	notch 2	protein-coding
chr8	54907756	54907898	intron (NM_001253754, intron 1 of 6)	intron (NM_001253754, intron 1 of 6)	-46901	NM_153581	234267	Mm.241700	NM_153581	ENSMUSG00000031517	Gpm6a	Gpm6|M6A	glycoprotein m6a	protein-coding
chr7	29071119	29071652	intron (NM_009109, intron 49 of 105)	intron (NM_009109, intron 49 of 105)	12309	NR_035489	100316710		NR_035489	ENSMUSG00000089219	Mir1963	mir-1963|mmu-mir-1963	microRNA 1963	ncRNA
chr8	77268156	77268270	intron (NR_156496, intron 20 of 22)	intron (NR_156496, intron 20 of 22)	183876	NM_001363420	78514	Mm.165974	NM_030113	ENSMUSG00000037148	Arhgap10	A930033B01Rik|PS-GAP|PSGAP|PSGAP-m|PSGAP-s	Rho GTPase activating protein 10	protein-coding
chr5	76352271	76352517	intron (NM_019515, intron 2 of 9)	intron (NM_019515, intron 2 of 9)	11383	NM_019515	56183	Mm.154879	NM_019515	ENSMUSG00000029236	Nmu	-	neuromedin U	protein-coding
chr8	10928253	10928332	non-coding (NR_135302, exon 1 of 4)	non-coding (NR_135302, exon 1 of 4)	165	NR_135302	665306	Mm.358758	NR_030715	ENSMUSG00000038917	3930402G23Rik	-	RIKEN cDNA 3930402G23 gene	ncRNA
chr5	122653904	122654503	exon (NM_011027, exon 3 of 13)	exon (NM_011027, exon 3 of 13)	3820	NM_001284402	18439	Mm.42026	NM_011027	ENSMUSG00000029468	P2rx7	AI467586|P2X(7)|P2X7R	purinergic receptor P2X, ligand-gated ion channel, 7	protein-coding
chr1	63977395	63977516	Intergenic	Intergenic	12728	NR_027824	433315	Mm.342696	NM_001013800	ENSMUSG00000044689	Gm13749	-	predicted gene 13749	ncRNA
chr7	35365321	35365447	intron (NM_027897, intron 4 of 14)	intron (NM_027897, intron 4 of 14)	31147	NM_027897	52428	Mm.286600	NM_027897	ENSMUSG00000030494	Rhpn2	1300002E07Rik|AA536890|C85860|D7Ertd784e	rhophilin, Rho GTPase binding protein 2	protein-coding
chr11	44156133	44156176	Intergenic	Intergenic	-243909	NM_001303244	16160	Mm.239707	NM_008352	ENSMUSG00000004296	Il12b	Il-12b|Il-12p40|Il12p40|p40	interleukin 12b	protein-coding
chr14	30530769	30531270	Intergenic	Intergenic	-18112	NM_009388	21881	Mm.290692	NM_009388	ENSMUSG00000021957	Tkt	p68	transketolase	protein-coding
chr4	72444104	72444662	Intergenic	Intergenic	243139	NR_027923	68285	Mm.37541	NR_027923		C630043F03Rik	AI851307	RIKEN cDNA C630043F03 gene	ncRNA
chr17	81500523	81501094	intron (NM_001286684, intron 2 of 11)	intron (NM_001286684, intron 2 of 11)	237579	NM_011406	20541	Mm.265834	NM_011406	ENSMUSG00000054640	Slc8a1	AI852629|AV344025|D930008O12Rik|Ncx1	solute carrier family 8 (sodium/calcium exchanger), member 1	protein-coding
chr16	31188222	31188636	intron (NM_030138, intron 1 of 22)	intron (NM_030138, intron 1 of 22)	12809	NM_030138	78618	Mm.274646	NM_030138	ENSMUSG00000049076	Acap2	4832442G16|9530039J15Rik|CNT-B2|Centb2|mKIAA0041	ArfGAP with coiled-coil, ankyrin repeat and PH domains 2	protein-coding
chrX	150508764	150508981	Intergenic	Intergenic	-38545	NM_009653	11656	Mm.302724	NM_009653	ENSMUSG00000025270	Alas2	ALAS|ALAS-E|ALASE|Alas-2	aminolevulinic acid synthase 2, erythroid	protein-coding
chr14	68433309	68433597	Intergenic	Intergenic	100236	NM_007402	11500	Mm.261495	NM_007402	ENSMUSG00000022056	Adam7	ADAM 7|EAP1|EAPI	a disintegrin and metallopeptidase domain 7	protein-coding
chr6	116762458	116762663	Intergenic	Intergenic	-45802	NM_178768	319776	Mm.133120	NM_178768	ENSMUSG00000048108	Tmem72	C230095G01Rik	transmembrane protein 72	protein-coding
chr3	159851481	159851846	intron (NM_001356349, intron 2 of 12)	intron (NM_001356349, intron 2 of 12)	12013	NM_001356349	68151	Mm.6766	NM_026582	ENSMUSG00000028173	Wls	5031439A09Rik|AI173978|AI987742|EVI|Gpr177	wntless WNT ligand secretion mediator	protein-coding
chr10	64130904	64130988	intron (NM_177612, intron 7 of 17)	intron (NM_177612, intron 7 of 17)	-40691	NM_178678	216028	Mm.431318	NM_178678	ENSMUSG00000042846	Lrrtm3	9630044H04Rik	leucine rich repeat transmembrane neuronal 3	protein-coding
chr2	148264196	148264443	Intergenic	Intergenic	-131058	NM_009219	20608	Mm.35324	NM_009219	ENSMUSG00000037014	Sstr4	Smstr4|sst4	somatostatin receptor 4	protein-coding
chr13	83885311	83885465	Intergenic	Intergenic	-5820	NR_036594	72677	Mm.245636	NR_036594	ENSMUSG00000100891	2810049E08Rik	-	RIKEN cDNA 2810049E08 gene	ncRNA
chr2	22588201	22588291	Intergenic	Intergenic	-34081	NM_008078	14417	Mm.4784	NM_008078	ENSMUSG00000026787	Gad2	6330404F12Rik|GAD(65)|GAD65|Gad-2	glutamic acid decarboxylase 2	protein-coding
chr4	37647131	37647591	Intergenic	Intergenic	397958	NR_151605	102636890	Mm.109154	NR_151605	ENSMUSG00000086026	Gm12374	-	predicted gene 12374	ncRNA
chr6	96420084	96420399	intron (NM_182808, intron 2 of 4)	intron (NM_182808, intron 2 of 4)	-254036	NR_003643	78482	Mm.391486	NM_030107	ENSMUSG00000072878	1700123L14Rik	Npap60|Nup50	nucleoporin 50 pseudogene	pseudo
chr13	108060953	108061043	intron (NM_001127346, intron 3 of 3)	intron (NM_001127346, intron 3 of 3)	16524	NM_001048250	75616	Mm.491164	NM_001048250	ENSMUSG00000071180	Smim15	2810008M24Rik	small integral membrane protein 15	protein-coding
chr10	29702087	29702406	Intergenic	Intergenic	-166379	NM_028351	72780	Mm.45191	NM_028351	ENSMUSG00000019880	Rspo3	2810459H04Rik|AW742308|Cristin1|Thsd2	R-spondin 3	protein-coding
chr1	121389919	121390354	Intergenic	Intergenic	-40931	NM_001025156	70829	Mm.25788	NM_027567	ENSMUSG00000026339	Ccdc93	4633402D15Rik|9230102M16Rik	coiled-coil domain containing 93	protein-coding
chr7	113260304	113260748	intron (NM_001243048, intron 2 of 16)	intron (NM_001243048, intron 2 of 16)	53015	NM_001368412	11865	Mm.33970	NM_007489	ENSMUSG00000055116	Arntl	Arnt3|BMAL1b|Bmal1|MOP3|bHLHe5|bmal1b'	aryl hydrocarbon receptor nuclear translocator-like	protein-coding
chr14	30171775	30171964	intron (NM_001083616, intron 7 of 46)	intron (NM_001083616, intron 7 of 46)	149236	NM_175343	218865	Mm.259916	NM_172264	ENSMUSG00000015970	Chdh	AU041472|D630034H06Rik	choline dehydrogenase	protein-coding
chr3	5237910	5238064	intron (NM_001368671, intron 1 of 10)	intron (NM_001368671, intron 1 of 10)	16791	NM_001368671	80892	Mm.41522	NM_030708	ENSMUSG00000025255	Zfhx4	A930021B15|C130041O22Rik|Zfh-4|Zfh4	zinc finger homeodomain 4	protein-coding
chr5	118520552	118520789	Intergenic	Intergenic	-40049	NM_001347445	76199	Mm.206238	NM_172424	ENSMUSG00000018076	Med13l	2210413I17Rik|6330591G05Rik|9030618F05Rik|Thrap2|Trap240L|mKIAA1025	mediator complex subunit 13-like	protein-coding
chr2	105312030	105312356	intron (NM_028747, intron 3 of 3)	intron (NM_028747, intron 3 of 3)	87126	NM_009037	19672	Mm.4876	NM_009037	ENSMUSG00000005973	Rcn1	Rcn	reticulocalbin 1	protein-coding
chr3	50407817	50408265	intron (NM_011990, intron 6 of 11)	intron (NM_011990, intron 6 of 11)	35572	NM_011990	26570	Mm.260988	NM_011990	ENSMUSG00000027737	Slc7a11	9930009M05Rik|AI451155|sut|xCT	solute carrier family 7 (cationic amino acid transporter, y+ system), member 11	protein-coding
chr13	35334679	35335058	Intergenic	MER5B|DNA|hAT-Charlie	-122820	NR_126478	75543	Mm.489052	NR_126478	ENSMUSG00000113770	1700019C18Rik	-	RIKEN cDNA 1700019C18 gene	ncRNA
chr3	117002003	117002569	Intergenic	Intergenic	-33334	NM_023245	114301	Mm.253736	NM_023245	ENSMUSG00000033377	Palmd	4631423C22Rik|PALML	palmdelphin	protein-coding
chr5	97077716	97078079	intron (NM_080708, intron 15 of 15)	intron (NM_080708, intron 15 of 15)	33699	NM_198422	231474	Mm.332505	NM_198422	ENSMUSG00000055725	Paqr3	6330415A20Rik|AY424292|RKTG	progestin and adipoQ receptor family member III	protein-coding
chr10	45904061	45904171	Intergenic	Intergenic	96412	NR_040624	320363	Mm.123343	NR_040624	ENSMUSG00000110874	D030045P18Rik	-	RIKEN cDNA D030045P18 gene	ncRNA
chr2	134036293	134036735	Intergenic	Intergenic	471806	NR_037273	100526500		NR_037273	ENSMUSG00000093338	Mir3090	mmu-mir-3090	microRNA 3090	ncRNA
chr18	47789746	47789903	promoter-TSS (NR_152200)	promoter-TSS (NR_152200)	-291	NR_152200	100042982	Mm.125235	NR_152200		Gm4146	Gm45939	predicted gene 4146	ncRNA
chr9	35482139	35482350	intron (NM_021339, intron 13 of 18)	intron (NM_021339, intron 13 of 18)	30168	NM_021339	57810	Mm.80509	NM_021339	ENSMUSG00000038119	Cdon	CDO|Cd0|Orcam	cell adhesion molecule-related/down-regulated by oncogenes	protein-coding
chr10	114857024	114857212	Intergenic	Intergenic	55392	NR_155864	102633245		NR_155864		Gm15723	-	predicted gene 15723	ncRNA
chr16	64649647	64649966	Intergenic	Intergenic	-47475	NM_173861	224291	Mm.246580	NM_173861	ENSMUSG00000068167	Csnka2ip	Ckt2	casein kinase 2, alpha prime interacting protein	protein-coding
chr11	35511044	35511255	intron (NM_011412, intron 5 of 35)	intron (NM_011412, intron 5 of 35)	-105667	NR_029799	723924		NR_029799	ENSMUSG00000065583	Mir218-2	Mirn218-2|mir-218-2	microRNA 218-2	ncRNA
chr16	40601783	40601990	intron (NM_001361281, intron 1 of 8)	intron (NM_001361281, intron 1 of 8)	617522	NM_001361282	268890	Mm.310524	NM_175548	ENSMUSG00000061080	Lsamp	5430428I19|AW046674|B130007O04Rik|D930023J12Rik|Gm29907|Lam|Lamp	limbic system-associated membrane protein	protein-coding
chr2	170642288	170642800	Intergenic	Intergenic	-40527	NR_027825	67637	Mm.158163	NM_026287	ENSMUSG00000043583	4930470P17Rik	-	RIKEN cDNA 4930470P17 gene	ncRNA
chr3	18138985	18139074	intron (NM_007825, intron 1 of 5)	intron (NM_007825, intron 1 of 5)	84704	NM_021560	59058	Mm.149938	NM_021560	ENSMUSG00000025128	Bhlhe22	Beta3|Beta3a|Bhlhb5	basic helix-loop-helix family, member e22	protein-coding
chr8	62188687	62189049	Intergenic	Intergenic	-65675	NM_001136089	26359	Mm.42179	NM_011922	ENSMUSG00000031635	Anxa10	-	annexin A10	protein-coding
chr2	166671016	166671435	intron (NM_177782, intron 1 of 39)	intron (NM_177782, intron 1 of 39)	42607	NM_177782	277360	Mm.34420	NM_177782	ENSMUSG00000039621	Prex1	G630042G04|P-REX1|Setd6	phosphatidylinositol-3,4,5-trisphosphate-dependent Rac exchange factor 1	protein-coding
chr2	15656353	15656855	intron (NM_001310455, intron 12 of 38)	intron (NM_001310455, intron 12 of 38)	130125	NM_001310455	102635496		NM_001310455	ENSMUSG00000075520	Malrd1	Diet1|Gm13318|Gm13364	MAM and LDL receptor class A domain containing 1	protein-coding
chr13	29402773	29403102	intron (NR_131896, intron 13 of 16)	intron (NR_131896, intron 13 of 16)	386682	NR_045075	77920	Mm.197051	NR_045073	ENSMUSG00000086363	A330102I10Rik	-	RIKEN cDNA A330102I10 gene	ncRNA
chr7	135597140	135597292	intron (NM_001316680, intron 1 of 20)	intron (NM_001316680, intron 1 of 20)	3735	NM_001316680	19267	Mm.945	NM_011212	ENSMUSG00000041836	Ptpre	PTPe|PTPepsilon|RPTPepsilon	protein tyrosine phosphatase, receptor type, E	protein-coding
chr12	108751808	108752073	Intergenic	Intergenic	-41357	NM_009537	22632	Mm.3868	NM_009537	ENSMUSG00000021264	Yy1	NF-E1|YY-1	YY1 transcription factor	protein-coding
chr10	87266057	87266377	Intergenic	Intergenic	208171	NM_029685	76640	Mm.78423	NM_029685	ENSMUSG00000047129	1700113H08Rik	-	RIKEN cDNA 1700113H08 gene	protein-coding
chr12	82373879	82374017	intron (NM_001167983, intron 8 of 23)	intron (NM_001167983, intron 8 of 23)	62599	NM_172579	217692	Mm.261333	NM_172579	ENSMUSG00000042700	Sipa1l1	4931426N11Rik|AW213287|Spar|mKIAA0440	signal-induced proliferation-associated 1 like 1	protein-coding
chr16	18400784	18401216	intron (NM_033474, intron 9 of 18)	intron (NM_033474, intron 9 of 18)	8437	NM_001272031	11877	Mm.293599	NM_033474	ENSMUSG00000000325	Arvcf	-	armadillo repeat gene deleted in velocardiofacial syndrome	protein-coding
chr15	43170719	43170958	promoter-TSS (NM_001357957)	promoter-TSS (NM_001357957)	-20	NM_172815	239405	Mm.193274	NM_172815	ENSMUSG00000051920	Rspo2	2610028F08Rik|AA673245|D430027K22|ftls	R-spondin 2	protein-coding
chr13	53472719	53473122	promoter-TSS (NM_013601)	promoter-TSS (NM_013601)	-140	NM_013601	17702	Mm.1763	NM_013601	ENSMUSG00000021469	Msx2	BB122635|Hox-8|Hox8|Hox8.1	msh homeobox 2	protein-coding
chr3	135662222	135662461	intron (NM_008689, intron 4 of 24)	intron (NM_008689, intron 4 of 24)	29206	NM_008689	18033	Mm.256765	NM_008689	ENSMUSG00000028163	Nfkb1	NF-KB1|NF-kappaB|NF-kappaB1|p105|p50|p50/p105	nuclear factor of kappa light polypeptide gene enhancer in B cells 1, p105	protein-coding
chr19	14505449	14505827	intron (NM_001302947, intron 8 of 19)	intron (NM_001302947, intron 8 of 19)	-67132	NR_003027	19862		NR_003027	ENSMUSG00000095132	Rnu6	-	U6 small nuclear RNA	snRNA
chr8	83251552	83251850	intron (NM_027758, intron 7 of 17)	intron (NM_027758, intron 7 of 17)	-38647	NM_009463	22227	Mm.4177	NM_009463	ENSMUSG00000031710	Ucp1	AI385626|Slc25a7|Ucp	uncoupling protein 1 (mitochondrial, proton carrier)	protein-coding
chr18	57262266	57262734	intron (NM_001001979, intron 12 of 24)	intron (NM_001001979, intron 12 of 24)	-92233	NM_028447	73137	Mm.29889	NM_028447	ENSMUSG00000024594	Prrc1	1190002C06Rik|2310058D16Rik|3110038B19Rik|9430085A19Rik	proline-rich coiled-coil 1	protein-coding
chr3	107793343	107793652	Intergenic	Intergenic	-33028	NM_001113529	12977	Mm.795	NM_007778	ENSMUSG00000014599	Csf1	C87615|Csfm|MCSF|op	colony stimulating factor 1 (macrophage)	protein-coding
chr16	90085186	90085586	Intergenic	Intergenic	-56851	NR_033476	100038709	Mm.484070	NR_033476		Gm10789	-	predicted gene 10789	ncRNA
chr7	65684361	65684579	intron (NM_172310, intron 15 of 18)	intron (NM_172310, intron 15 of 18)	-8947	NM_178056	68634	Mm.476828	NM_026795	ENSMUSG00000078681	Tm2d3	1110025I09Rik|5930422O05Rik|Blp2	TM2 domain containing 3	protein-coding
chr14	62042735	62043121	Intergenic	L1MB7|LINE|L1	250051	NM_173419	239133	Mm.127330	NM_173419	ENSMUSG00000048281	Dleu7	BC038059	deleted in lymphocytic leukemia, 7	protein-coding
chr10	117094600	117094747	intron (NM_177798, intron 4 of 9)	intron (NM_177798, intron 4 of 9)	-30821	NM_007636	12461	Mm.247788	NM_007636	ENSMUSG00000034024	Cct2	Cctb	chaperonin containing Tcp1, subunit 2 (beta)	protein-coding
chr6	103622157	103622611	intron (NM_007697, intron 2 of 26)	intron (NM_007697, intron 2 of 26)	111508	NM_007697	12661	Mm.251288	NM_007697	ENSMUSG00000030077	Chl1	A530023M13Rik|AI465420|CALL|LICAM2	cell adhesion molecule L1-like	protein-coding
chr4	84848105	84848219	Intergenic	Intergenic	-36147	NM_175275	338349	Mm.440562	NM_175275	ENSMUSG00000038070	Cntln	AI448092|B430108F07Rik|D530005L17Rik	centlein, centrosomal protein	protein-coding
chr6	61004064	61004241	Intergenic	Intergenic	59835	NM_001163507	70945	Mm.389770	NM_027613	ENSMUSG00000054641	Mmrn1	4921530G03Rik|Emilin4|Mmrn	multimerin 1	protein-coding
chr14	21488882	21488984	Intergenic	Intergenic	-10837	NM_001205241	54169	Mm.248967	NM_017479	ENSMUSG00000021767	Kat6b	AI507552|B130044K16Rik|MYST-4|Morf|Myst4|mKIAA0383|qkf|querkopf	K(lysine) acetyltransferase 6B	protein-coding
chr13	37478297	37478592	Intergenic	Intergenic	133099	NM_010745	17084	Mm.2639	NM_010745	ENSMUSG00000021423	Ly86	MD-1|MD1|ly86_tv2	lymphocyte antigen 86	protein-coding
chr10	103419361	103419694	TTS (NM_001358821)	TTS (NM_001358821)	51719	NM_001358821	103098	Mm.458408	NM_175328	ENSMUSG00000019894	Slc6a15	AA536730|AI326450|AI326451|v7-3	solute carrier family 6 (neurotransmitter transporter), member 15	protein-coding
chrX	134923912	134924303	Intergenic	Intergenic	39790	NM_001289736	83454	Mm.103155	NM_031259	ENSMUSG00000009941	Nxf2	4930455N06Rik|Nxf-b	nuclear RNA export factor 2	protein-coding
chr8	24488497	24488725	Intergenic	Intergenic	-49665	NM_026931	69068	Mm.25775	NM_026931	ENSMUSG00000056313	Tcim	1110065B09Rik|1810011O10Rik|AW121743|AW321058	transcriptional and immune response regulator	protein-coding
chr12	98795859	98796192	intron (NM_001081191, intron 37 of 43)	intron (NM_001081191, intron 37 of 43)	25003	NM_001160108	75553	Mm.25549	NM_029334	ENSMUSG00000021012	Zc3h14	1010001P15Rik|1700016A15Rik|2700069A02Rik|AU014748	zinc finger CCCH type containing 14	protein-coding
chr18	81166757	81166979	Intergenic	Intergenic	-179847	NM_178280	20689	Mm.215917	NM_178280	ENSMUSG00000024565	Sall3	B130022O04Rik|Msal|Msal-1|Sal|Salt|Spalt	spalt like transcription factor 3	protein-coding
chr1	33025464	33025658	Intergenic	Intergenic	-478268	NM_001164286	408191	Mm.479439	NM_001164286	ENSMUSG00000091318	Gm5415	EG408191|Senp14	predicted gene 5415	protein-coding
chr1	19899873	19900010	Intergenic	Intergenic	-456513	NR_045734	75028	Mm.417820	NR_045734	ENSMUSG00000089914	4930486I03Rik	-	RIKEN cDNA 4930486I03 gene	ncRNA
chr5	116460987	116461660	intron (NM_026886, intron 8 of 12)	intron (NM_026886, intron 8 of 12)	22601	NR_015595	76798	Mm.444322	NR_015595	ENSMUSG00000086219	Srrm4os	2410137F16Rik	serine/arginine repetitive matrix 4, opposite strand	ncRNA
chr9	16599133	16599483	Intergenic	Intergenic	-97254	NM_001080814	270120	Mm.195010	NM_001080814	ENSMUSG00000074505	Fat3	9430076A06Rik|D430038H04Rik|Gm1132|Gm510|MFAT3F	FAT atypical cadherin 3	protein-coding
chr9	35318740	35319013	Intergenic	Intergenic	37771	NR_040715	71133	Mm.158577	NR_040715	ENSMUSG00000111746	4933422A05Rik	-	RIKEN cDNA 4933422A05 gene	ncRNA
chr13	35160779	35161176	Intergenic	Intergenic	6827	NR_153831	75197	Mm.234091	NR_153831	ENSMUSG00000113906	4930529N20Rik	-	RIKEN cDNA 4930529N20 gene	ncRNA
chr13	72121036	72121501	Intergenic	Intergenic	-157545	NM_010573	16371	Mm.316056	NM_010573	ENSMUSG00000060969	Irx1	-	Iroquois homeobox 1	protein-coding
chr17	12790587	12791062	intron (NR_027784, intron 2 of 2)	intron (NR_027784, intron 2 of 2)	-21118	NM_010515	16004	Mm.26553	NM_010515	ENSMUSG00000023830	Igf2r	AI661837|CD222|CI-MPR|M6P/IGF2R|Mpr300	insulin-like growth factor 2 receptor	protein-coding
chr14	11663619	11664250	intron (NM_008981, intron 1 of 29)	MER126|DNA|DNA	110381	NM_008981	19270	Mm.431266	NM_008981	ENSMUSG00000021745	Ptprg	5430405N12Rik|AW046354|AW549872|RPTPgamma	protein tyrosine phosphatase, receptor type, G	protein-coding
chr9	64050108	64050339	intron (NR_040713, intron 1 of 2)	intron (NR_040713, intron 1 of 2)	394	NR_040713	68697	Mm.491042	NR_040713	ENSMUSG00000097036	1110036E04Rik	-	RIKEN cDNA 1110036E04 gene	ncRNA
chr19	28192272	28192371	Intergenic	Intergenic	-181155	NM_001166414	19726	Mm.313321	NM_011265	ENSMUSG00000040929	Rfx3	C230093O12Rik|MRFX3	regulatory factor X, 3 (influences HLA class II expression)	protein-coding
chr7	67613551	67613959	intron (NM_027413, intron 5 of 5)	intron (NM_027413, intron 5 of 5)	31481	NM_027413	67867	Mm.31247	NM_027413	ENSMUSG00000030556	Lrrc28	1300004K21Rik|2210012C09Rik|2310058O11Rik	leucine rich repeat containing 28	protein-coding
chr13	57450226	57450726	intron (NM_001166466, intron 7 of 11)	intron (NM_001166466, intron 7 of 11)	457856	NM_001166466	20745	Mm.379020	NM_009262	ENSMUSG00000056222	Spock1	Spock|Ticn1|testican	sparc/osteonectin, cwcv and kazal-like domains proteoglycan 1	protein-coding
chr13	53463784	53463902	Intergenic	Intergenic	8937	NM_013601	17702	Mm.1763	NM_013601	ENSMUSG00000021469	Msx2	BB122635|Hox-8|Hox8|Hox8.1	msh homeobox 2	protein-coding
chr13	108061107	108061228	intron (NM_001127346, intron 3 of 3)	intron (NM_001127346, intron 3 of 3)	16693	NM_001048250	75616	Mm.491164	NM_001048250	ENSMUSG00000071180	Smim15	2810008M24Rik	small integral membrane protein 15	protein-coding
chr10	95623289	95623522	Intergenic	Intergenic	-59259	NM_001358996	71207	Mm.24397	NM_027722	ENSMUSG00000020029	Nudt4	4933436C10Rik|DIPP-2|DIPP2|DIPP2alpha|DIPP2beta|HDCMB47P	nudix (nucleoside diphosphate linked moiety X)-type motif 4	protein-coding
chr3	34104191	34104534	Intergenic	Intergenic	-23008	NM_001286973	67713	Mm.274266	NM_026332	ENSMUSG00000027679	Dnajc19	1810055D05Rik|AA959924|Tim14	DnaJ heat shock protein family (Hsp40) member C19	protein-coding
chr19	41114195	41114991	intron (NM_011904, intron 9 of 20)	intron (NM_011904, intron 9 of 20)	-37480	NM_153520	226115	Mm.54119	NM_153520	ENSMUSG00000050121	Opalin	Tmem10|Tmp10	oligodendrocytic myelin paranodal and inner loop protein	protein-coding
chr1	55501009	55501533	intron (NM_001114663, intron 1 of 5)	intron (NM_001114663, intron 1 of 5)	95325	NM_001114663	227120	Mm.194183	NM_001114663	ENSMUSG00000038349	Plcl1	C230017K02Rik|PLC-L|PLC-L1|PLCE|PLCL|PLDL1|PRIP|PRIP-1	phospholipase C-like 1	protein-coding
chr7	28358190	28358535	Intergenic	Intergenic	6822	NR_028129	100302567		NR_028129		AF357399	MBI-142	snoRNA AF357399	snoRNA
chr2	22587944	22588131	Intergenic	tRNA-Ser-TCA(m)|tRNA|tRNA	-34290	NM_008078	14417	Mm.4784	NM_008078	ENSMUSG00000026787	Gad2	6330404F12Rik|GAD(65)|GAD65|Gad-2	glutamic acid decarboxylase 2	protein-coding
chr5	18292806	18293085	intron (NM_010305, intron 3 of 7)	intron (NM_010305, intron 3 of 7)	67468	NM_010305	14677	Mm.254629	NM_010305	ENSMUSG00000057614	Gnai1	AU046200|Gialpha1|Gnai-1	guanine nucleotide binding protein (G protein), alpha inhibiting 1	protein-coding
chr15	44188792	44188954	Intergenic	MIRc|SINE|MIR	-7262	NM_013696	22045	Mm.309350	NM_013696	ENSMUSG00000038760	Trhr	TRH-R1	thyrotropin releasing hormone receptor	protein-coding
chr1	97622918	97623095	Intergenic	Intergenic	38670	NM_001355072	52392	Mm.12309	NM_133825	ENSMUSG00000044768	D1Ertd622e	AI987691|AW047450	DNA segment, Chr 1, ERATO Doi 622, expressed	protein-coding
chr8	21901979	21902271	Intergenic	RMER16_Mm|LTR|ERVK	4307	NM_139221	246081	Mm.221026	NM_139221	ENSMUSG00000045337	Defb11	BD-11|Defb8	defensin beta 11	protein-coding
chr2	70474473	70475164	promoter-TSS (NM_022435)	promoter-TSS (NM_022435)	-105	NM_022435	64406	Mm.423397	NM_022435	ENSMUSG00000075304	Sp5	-	trans-acting transcription factor 5	protein-coding
chr18	20642972	20643144	intron (NR_155534, intron 1 of 2)	intron (NR_155534, intron 1 of 2)	-22192	NM_013697	22139	Mm.2108	NM_013697	ENSMUSG00000061808	Ttr	AA408768|AI787086|D17860|prealbumin	transthyretin	protein-coding
chr2	59840238	59840447	intron (NM_198294, intron 24 of 26)	intron (NM_198294, intron 24 of 26)	42264	NM_028118	72137	Mm.288734	NM_028118	ENSMUSG00000026988	Wdsub1	1700048E19Rik|2610014F08Rik	WD repeat, SAM and U-box domain containing 1	protein-coding
chr9	15421822	15422548	Intergenic	Intergenic	-64397	NM_176976	319675	Mm.218317	NM_176976	ENSMUSG00000046111	Cep295	5830418K08Rik|5832426L23Rik|Gm1131|Kiaa1731	centrosomal protein 295	protein-coding
chr15	37532159	37532295	intron (NM_001359841, intron 3 of 7)	MLTR73|LTR|ERV1	-72845	NM_001170867	52589	Mm.283370	NM_134094	ENSMUSG00000051359	Ncald	AI848120|D030020D09Rik|D15Ertd412e	neurocalcin delta	protein-coding
chr16	77301526	77301663	Intergenic	Intergenic	-27734	NR_015543	77994	Mm.394688	NR_015543	ENSMUSG00000090386	Mir99ahg	2810055G20Rik|D730043B02Rik	Mir99a and Mirlet7c-1 host gene (non-protein coding)	ncRNA
chr14	62043164	62043289	Intergenic	L1MB7|LINE|L1	249753	NM_173419	239133	Mm.127330	NM_173419	ENSMUSG00000048281	Dleu7	BC038059	deleted in lymphocytic leukemia, 7	protein-coding
chr7	92443350	92443549	intron (NM_001243047, intron 10 of 10)	intron (NM_001243047, intron 10 of 10)	-117700	NM_025515	66365	Mm.21173	NM_025515	ENSMUSG00000030613	Ccdc90b	2310015N07Rik|C86558	coiled-coil domain containing 90B	protein-coding
chr15	32002933	32003420	Intergenic	Intergenic	-174113	NM_020503	57254	Mm.377133	NM_020503	ENSMUSG00000045267	Tas2r119	T2r19|Tas2r19|mGR19|mt2r19	taste receptor, type 2, member 119	protein-coding
chr6	37245815	37246167	intron (NM_001347104, intron 1 of 32)	MIR|SINE|MIR	53985	NM_001347104	320127	Mm.119469	NM_001081206	ENSMUSG00000038665	Dgki	6430604M11Rik|C130010K08Rik	diacylglycerol kinase, iota	protein-coding
chr4	153271384	153271738	Intergenic	Intergenic	211269	NM_001099299	230959	Mm.318874	NM_001099299	ENSMUSG00000039546	Ajap1	Gm573	adherens junction associated protein 1	protein-coding
chr1	34150739	34150865	intron (NM_001276764, intron 9 of 102)	intron (NM_001276764, intron 9 of 102)	-9458	NM_010081	13518	Mm.336625	NM_010081	ENSMUSG00000026131	Dst	2310001O04Rik|A830042E19Rik|AW554249|BP230|BPAG1-n|Bpag|Bpag1|Macf2|ah|athetoid|dt|mKIAA0728|nmf203|nmf339	dystonin	protein-coding
chr5	119188721	119188873	Intergenic	Intergenic	11221	NR_046033	665194	Mm.491047	NR_046033	ENSMUSG00000107334	Gm7538	EG665194	predicted gene 7538	ncRNA
chr10	99298888	99299513	Intergenic	Intergenic	35969	NM_026268	67603	Mm.1791	NM_026268	ENSMUSG00000019960	Dusp6	1300019I03Rik|MKP-3|MKP3|PYST1	dual specificity phosphatase 6	protein-coding
chr10	119979977	119980298	intron (NM_130891, intron 8 of 21)	intron (NM_130891, intron 8 of 21)	-12785	NR_102387	74053	Mm.196692	NM_028736	ENSMUSG00000034813	Grip1	4931400F03Rik|GRIP|eb	glutamate receptor interacting protein 1	protein-coding
chr10	75882557	75882790	Intergenic	Intergenic	-10725	NM_001358985	70377	Mm.275878	NM_024440	ENSMUSG00000009092	Derl3	1810006I20Rik|1810063P04Rik|IZP6|derlin-3	Der1-like domain family, member 3	protein-coding
chr8	61265492	61265624	intron (NM_021506, intron 2 of 11)	intron (NM_021506, intron 2 of 11)	23314	NR_045475	69279	Mm.417857	NR_045475	ENSMUSG00000099419	1700001D01Rik	-	RIKEN cDNA 1700001D01 gene	ncRNA
chr5	34591410	34591904	intron (NM_001024458, intron 1 of 14)	intron (NM_001024458, intron 1 of 14)	17506	NR_106111	102466999		NR_106111	ENSMUSG00000099082	Mir7036b	Gm27625|mmu-mir-7036b	microRNA 7036b	ncRNA
chr11	116365738	116365991	intron (NM_027258, intron 2 of 18)	Tigger19a|DNA|TcMar-Tigger	-30510	NM_008240	15223	Mm.378938	NM_008240	ENSMUSG00000034227	Foxj1	FKHL-13|HFH-4|Hfh4	forkhead box J1	protein-coding
chr14	98832511	98832750	Intergenic	Intergenic	213506	NM_175245	76789	Mm.38912	NM_175245	ENSMUSG00000033186	Mzt1	2410129H14Rik|AI120158|Mozart1	mitotic spindle organizing protein 1	protein-coding
chr13	35345548	35346072	Intergenic	Intergenic	-133762	NR_126478	75543	Mm.489052	NR_126478	ENSMUSG00000113770	1700019C18Rik	-	RIKEN cDNA 1700019C18 gene	ncRNA
chr2	103977726	103977916	intron (NM_001142335, intron 3 of 3)	intron (NM_001142335, intron 3 of 3)	7534	NM_001142335	16909	Mm.29266	NM_008505	ENSMUSG00000032698	Lmo2	Rbtn-2|Rbtn2|Rhom-2|Ttg2	LIM domain only 2	protein-coding
chr11	76382755	76383271	intron (NM_008750, intron 1 of 7)	intron (NM_008750, intron 1 of 7)	16128	NM_008750	18230	Mm.27915	NM_008750	ENSMUSG00000020844	Nxn	l11Jus13	nucleoredoxin	protein-coding
chr18	57144726	57144849	intron (NM_001001979, intron 1 of 24)	intron (NM_001001979, intron 1 of 24)	11697	NM_001001979	70417	Mm.297863	NM_001001979	ENSMUSG00000024593	Megf10	3000002B06Rik|Gm331	multiple EGF-like-domains 10	protein-coding
chr1	89136326	89136530	intron (NM_133816, intron 2 of 5)	intron (NM_133816, intron 2 of 5)	66013	NM_133816	98402	Mm.170983	NM_133816	ENSMUSG00000036206	Sh3bp4	AI594717|AW227605|BOG25	SH3-domain binding protein 4	protein-coding
chr3	130405100	130405480	intron (NM_029838, intron 4 of 37)	intron (NM_029838, intron 4 of 37)	-212158	NM_001163587	71760	Mm.29125	NM_027907	ENSMUSG00000019232	Etnppl	1300019H02Rik|AI195447|Agxt2l1	ethanolamine phosphate phospholyase	protein-coding
chr1	19900044	19900295	Intergenic	Intergenic	-456285	NR_045734	75028	Mm.417820	NR_045734	ENSMUSG00000089914	4930486I03Rik	-	RIKEN cDNA 4930486I03 gene	ncRNA
chr2	161233516	161233639	Intergenic	Intergenic	-124491	NR_126509	71389	Mm.122738	NM_173368	ENSMUSG00000057133	Chd6	5430439G14Rik|6330406J24Rik|CHD-6	chromodomain helicase DNA binding protein 6	protein-coding
chr7	91591661	91591923	intron (NM_011807, intron 2 of 22)	RMER6C|LTR|ERVK	-470602	NM_001243046	23859	Mm.147213	NM_011807	ENSMUSG00000052572	Dlg2	A330103J02Rik|B230218P12Rik|B330007M19Rik|Dlgh2|Gm1197|Gm21505|PSD93	discs large MAGUK scaffold protein 2	protein-coding
chr6	36911483	36911903	intron (NM_001347104, intron 27 of 32)	intron (NM_001347104, intron 27 of 32)	-101514	NM_008973	19242	Mm.279690	NM_008973	ENSMUSG00000029838	Ptn	HARP|HB-GAM|HBBM|HBBN|HBGF-8|HBNF|OSF|Osf-1|Osf1	pleiotrophin	protein-coding
chr14	76031568	76031840	Intergenic	Intergenic	-20839	NM_026816	68705	Mm.20415	NM_026816	ENSMUSG00000067995	Gtf2f2	1110031C13Rik|AI326315	general transcription factor IIF, polypeptide 2	protein-coding
chr7	125678683	125679033	exon (NM_207239, exon 8 of 37)	exon (NM_207239, exon 8 of 37)	28830	NM_207239	233863	Mm.294173	NM_207239	ENSMUSG00000032777	Gtf3c1	-	general transcription factor III C 1	protein-coding
chr1	38632917	38633035	Intergenic	Intergenic	-5732	NM_001290814	16764	Mm.336679	NM_010678	ENSMUSG00000037138	Aff3	3222402O04Rik|A730046J16|LAF-4|Laf4	AF4/FMR2 family, member 3	protein-coding
chr3	144545778	144546370	intron (NM_001355234, intron 1 of 6)	intron (NM_001355234, intron 1 of 6)	24142	NM_011828	23908	Mm.12863	NM_011828	ENSMUSG00000040151	Hs2st1	2OST|AW214369|Hs2st|mKIAA0448	heparan sulfate 2-O-sulfotransferase 1	protein-coding
chr9	29216579	29217007	intron (NM_001357597, intron 2 of 8)	intron (NM_001357597, intron 2 of 8)	195892	NM_001357602	235106	Mm.283138	NM_172290	ENSMUSG00000059974	Ntm	6230410L23Rik|B230210G24Rik|Hnt|Igdcc2|R75390	neurotrimin	protein-coding
chr1	157453204	157453462	Intergenic	Intergenic	-5235	NM_001356418	226527	Mm.215960	NM_001033284	ENSMUSG00000033488	Cryzl2	-	crystallin zeta like 2	protein-coding
chr5	126069534	126069606	Intergenic	Intergenic	-219669	NM_001370875	231736		NM_001370875		Gm4868	EG231736	predicted gene 4868	protein-coding
chr3	35088353	35088934	Intergenic	Intergenic	-165992	NR_105799	102466155		NR_105799	ENSMUSG00000098862	Mir6378	Gm27706|mmu-mir-6378	microRNA 6378	ncRNA
chr5	101524793	101525009	Intergenic	Intergenic	139810	NM_144955	18096	Mm.193072	NM_144955	ENSMUSG00000035187	Nkx6-1	NKX6A|Nkx6.1	NK6 homeobox 1	protein-coding
chr10	22017670	22018175	Intergenic	Intergenic	23256	NM_011361	20393	Mm.28405	NM_011361	ENSMUSG00000019970	Sgk1	Sgk	serum/glucocorticoid regulated kinase 1	protein-coding
chr3	144556694	144556828	intron (NM_001355234, intron 1 of 6)	intron (NM_001355234, intron 1 of 6)	13455	NM_011828	23908	Mm.12863	NM_011828	ENSMUSG00000040151	Hs2st1	2OST|AW214369|Hs2st|mKIAA0448	heparan sulfate 2-O-sulfotransferase 1	protein-coding
chr14	68923016	68923398	Intergenic	Intergenic	-106082	NM_009285	20855	Mm.20911	NM_009285	ENSMUSG00000014813	Stc1	Stc	stanniocalcin 1	protein-coding
chr2	172932593	172932648	intron (NM_007557, intron 1 of 6)	intron (NM_007557, intron 1 of 6)	7701	NM_007557	12162	Mm.595	NM_007557	ENSMUSG00000008999	Bmp7	OP1	bone morphogenetic protein 7	protein-coding
chr4	125535155	125535384	intron (NM_001081097, intron 1 of 15)	intron (NM_001081097, intron 1 of 15)	30520	NR_035409	100124641		NR_035409	ENSMUSG00000076033	Mir692-3	Mir692-2b|Mirn692-2b|mmu-mir-692-3	microRNA 692-3	ncRNA
chr15	28608203	28608318	Intergenic	Intergenic	404494	NM_133365	110082	Mm.248464	NM_133365	ENSMUSG00000022262	Dnah5	AU022615|Dnahc5|Mdnah5|b2b1134Clo|b2b1154Clo|b2b1537Clo|b2b1565Clo|b2b3491Clo|b2b601Clo|mKIAA1603	dynein, axonemal, heavy chain 5	protein-coding
chr10	46803768	46803975	Intergenic	Intergenic	559123	NR_028274	100302593		NR_028274	ENSMUSG00000095118	Snord14d	Gm23710	small nucleolar RNA, C/D box 14D	snoRNA
chr14	121199043	121199286	intron (NM_134082, intron 2 of 26)	intron (NM_134082, intron 2 of 26)	-49542	NR_155502	320268	Mm.435974	NR_155502		B930095G15Rik	-	RIKEN cDNA B930095G15 gene	ncRNA
chr17	85748716	85749060	Intergenic	Intergenic	-60634	NM_011380	20472	Mm.5039	NM_011380	ENSMUSG00000024134	Six2	-	sine oculis-related homeobox 2	protein-coding
chr10	87101594	87102183	intron (NM_029685, intron 2 of 5)	intron (NM_029685, intron 2 of 5)	43842	NM_029685	76640	Mm.78423	NM_029685	ENSMUSG00000047129	1700113H08Rik	-	RIKEN cDNA 1700113H08 gene	protein-coding
chr10	92075248	92075359	Intergenic	Intergenic	-3118	NR_029812	723955		NR_029812	ENSMUSG00000065524	Mir135a-2	Mirn135a-2|mir-135a-2	microRNA 135a-2	ncRNA
chr15	85993908	85994334	intron (NM_009886, intron 1 of 34)	intron (NM_009886, intron 1 of 34)	39656	NM_009886	12614	Mm.22680	NM_009886	ENSMUSG00000016028	Celsr1	Adgrc1|Crsh|Scy|crash	cadherin, EGF LAG seven-pass G-type receptor 1	protein-coding
chr11	113188368	113188608	intron (NR_015556, intron 1 of 2)	intron (NR_015556, intron 1 of 2)	13350	NR_015556	72386	Mm.266961	NR_015556	ENSMUSG00000087259	2610035D17Rik	-	RIKEN cDNA 2610035D17 gene	ncRNA
chr16	58499523	58499606	intron (NM_018784, intron 2 of 10)	intron (NM_018784, intron 2 of 10)	23862	NM_018784	54613	Mm.212742	NM_018784	ENSMUSG00000022747	St3gal6	1700023B24Rik|AI930218|AW552396|Siat10|St3galVI	ST3 beta-galactoside alpha-2,3-sialyltransferase 6	protein-coding
chr5	105557737	105558207	intron (NM_133897, intron 2 of 3)	intron (NM_133897, intron 2 of 3)	38501	NM_133897	100604	Mm.319847	NM_133897	ENSMUSG00000054720	Lrrc8c	AD158|AI326115|E430036I04Rik|fad158	leucine rich repeat containing 8 family, member C	protein-coding
chr16	87796836	87797175	Intergenic	MLT1E3|LTR|ERVL-MaLR	98051	NM_007520	12013	Mm.26147	NM_007520	ENSMUSG00000025612	Bach1	6230421P05Rik|AI323795	BTB and CNC homology 1, basic leucine zipper transcription factor 1	protein-coding
chr3	68201337	68201518	intron (NM_001113420, intron 1 of 6)	Tigger5|DNA|TcMar-Tigger	136625	NM_001113420	30953	Mm.331064	NM_013928	ENSMUSG00000027777	Schip1	Nf2ip|Schip-1	schwannomin interacting protein 1	protein-coding
chr7	54962710	54962976	intron (NM_178705, intron 1 of 11)	intron (NM_178705, intron 1 of 11)	127598	NM_178705	233271	Mm.387344	NM_178705	ENSMUSG00000063297	Luzp2	9330154K17Rik|D130073E01	leucine zipper protein 2	protein-coding
chr7	108377009	108377357	Intergenic	RLTR9F|LTR|ERVK	9691	NM_146737	258732	Mm.377662	NM_146737	ENSMUSG00000109631	Olfr494	MOR204-10	olfactory receptor 494	protein-coding
chr17	5770201	5770883	Intergenic	Intergenic	-28115	NR_045081	78512	Mm.23696	NR_045079	ENSMUSG00000096965	3300005D01Rik	-	RIKEN cDNA 3300005D01 gene	ncRNA
chr2	63669744	63670437	Intergenic	Intergenic	-94802	NR_152174	667257	Mm.417007	NR_152174		Gm8541	EG667257	predicted gene 8541	ncRNA
chr14	118804153	118804234	intron (NM_001160097, intron 1 of 3)	intron (NM_001160097, intron 1 of 3)	16322	NM_023878	58187	Mm.390755	NM_021386	ENSMUSG00000022132	Cldn10	6720456I16Rik|Cldn10a|Cldn10b|D14Ertd728e	claudin 10	protein-coding
chr14	59533648	59533894	intron (NM_001360593, intron 7 of 8)	intron (NM_001360593, intron 7 of 8)	54820	NM_001360593	69008	Mm.179091	NM_026908	ENSMUSG00000021981	Cab39l	1500031K13Rik|2810425O13Rik|4930520C08Rik|AA589432|MO2L	calcium binding protein 39-like	protein-coding
chr5	17586870	17587127	intron (NM_013657, intron 2 of 17)	intron (NM_013657, intron 2 of 17)	12182	NM_013657	20348	Mm.5071	NM_013657	ENSMUSG00000028780	Sema3c	1110036B02Rik|SemE|Semae	sema domain, immunoglobulin domain (Ig), short basic domain, secreted, (semaphorin) 3C	protein-coding
chr3	98051174	98051564	intron (NM_010928, intron 2 of 33)	intron (NM_010928, intron 2 of 33)	37831	NM_010928	18129	Mm.485843	NM_010928	ENSMUSG00000027878	Notch2	AI853703|N2	notch 2	protein-coding
chr2	22587567	22587662	Intergenic	Intergenic	-34713	NM_008078	14417	Mm.4784	NM_008078	ENSMUSG00000026787	Gad2	6330404F12Rik|GAD(65)|GAD65|Gad-2	glutamic acid decarboxylase 2	protein-coding
chr4	123624619	123624800	intron (NM_001199136, intron 1 of 97)	intron (NM_001199136, intron 1 of 97)	8289	NR_105824	102465214		NR_105824	ENSMUSG00000099005	Mir6398	Gm27657|mmu-mir-6398	microRNA 6398	ncRNA
chr5	148625018	148625405	Intergenic	Intergenic	-72423	NM_011908	24109	Mm.21846	NM_011908	ENSMUSG00000001687	Ubl3	AW108023|HCG|MUB|mmMUB	ubiquitin-like 3	protein-coding
chr4	48118110	48118230	Intergenic	Intergenic	-6749	NM_026343	67727	Mm.171334	NM_026343	ENSMUSG00000061455	Stx17	4833418L03Rik|6330411F21Rik|9030425C21Rik|AW048351	syntaxin 17	protein-coding
chr16	66768733	66769358	intron (NM_001145977, intron 6 of 8)	intron (NM_001145977, intron 6 of 8)	111927	NR_040512	75501	Mm.394300	NR_040512	ENSMUSG00000092599	1700010K23Rik	-	RIKEN cDNA 1700010K23 gene	ncRNA
chr15	43167758	43167887	intron (NM_001357956, intron 2 of 5)	intron (NM_001357956, intron 2 of 5)	2996	NM_001357956	239405	Mm.193274	NM_172815	ENSMUSG00000051920	Rspo2	2610028F08Rik|AA673245|D430027K22|ftls	R-spondin 2	protein-coding
chr2	166792354	166792756	Intergenic	Intergenic	-1212	NM_023815	76367	Mm.330796	NM_023815	ENSMUSG00000042854	Trp53rkb	2810408M09Rik|4933401B08Rik|5630401H01Rik|Nori-2|PRPK|Tp53rk|Trp53rk|Trp53tk|mNori-2p	transformation related protein 53 regulating kinase B	protein-coding
chr3	47662441	47662856	Intergenic	Intergenic	364111	NR_040408	666202	Mm.465057	NR_040408	ENSMUSG00000103257	Gm7977	EG666202	tyrosine 3-monooxygenase/tryptophan 5-monooxygenase activation protein, theta polypeptide pseudogene	pseudo
chr14	64682631	64682940	intron (NM_001081177, intron 2 of 39)	intron (NM_001081177, intron 2 of 39)	30244	NM_001081177	16554	Mm.23611	NM_001081177	ENSMUSG00000060012	Kif13b	5330429L19Rik|6030414C01|AI429803|C130021D12Rik|GAKIN	kinesin family member 13B	protein-coding
chr3	54959278	54959409	Intergenic	Intergenic	-43456	NM_177854	329641	Mm.51187	NM_177854	ENSMUSG00000056306	Sertm1	6030405A18Rik	serine rich and transmembrane domain containing 1	protein-coding
chr4	45142437	45142770	Intergenic	MLT1A1|LTR|ERVL-MaLR	-34490	NM_001099675	68512	Mm.282081	NM_001099675	ENSMUSG00000078713	Tomm5	1110019J04Rik|Tom5	translocase of outer mitochondrial membrane 5	protein-coding
chr10	91241683	91241791	Intergenic	Intergenic	-21118	NR_151510	102633753	Mm.416936	NR_151510		4930534H03Rik	-	RIKEN cDNA 4930534H03 gene	ncRNA
chr15	43526532	43526757	intron (NM_025736, intron 10 of 10)	intron (NM_025736, intron 10 of 10)	49415	NM_025736	66736	Mm.244512	NM_025736	ENSMUSG00000022337	Emc2	4921531G14Rik|AV060620|AW209495|Ttc35	ER membrane protein complex subunit 2	protein-coding
chr9	72853541	72854223	intron (NM_175485, intron 8 of 19)	intron (NM_175485, intron 8 of 19)	46608	NM_175485	235472	Mm.31696	NM_175485	ENSMUSG00000036030	Prtg	A230098A12Rik|Igdcc5	protogenin	protein-coding
chr5	77546101	77546553	Intergenic	Intergenic	80839	NR_131050	69370	Mm.426881	NR_131050	ENSMUSG00000107232	1700017L05Rik	-	RIKEN cDNA 1700017L05 gene	ncRNA
chr7	112663246	112663751	Intergenic	L1MCa|LINE|L1	-15858	NM_009346	21676	Mm.24685	NM_009346	ENSMUSG00000055320	Tead1	2610024B07Rik|B230114H05Rik|Gtrgeo5|TEAD-1|TEF-1|Tcf13|mTEF-1	TEA domain family member 1	protein-coding
chr5	91729364	91729716	Intergenic	Intergenic	37760	NR_045383	73452	Mm.396233	NR_045383	ENSMUSG00000101978	1700063O14Rik	-	RIKEN cDNA 1700063O14 gene	ncRNA
chr2	5241804	5241935	Intergenic	Intergenic	104093	NM_028804	74186	Mm.274715	NM_028804	ENSMUSG00000026676	Ccdc3	2310045O21Rik	coiled-coil domain containing 3	protein-coding
chr8	49774398	49774463	Intergenic	Intergenic	-593682	NR_046067	100039954	Mm.400419	NR_046067	ENSMUSG00000110281	Gm2516	-	predicted gene 2516	ncRNA
chr11	45103555	45103888	non-coding (NR_045100, exon 3 of 3)	non-coding (NR_045100, exon 3 of 3)	13207	NR_045100	100504255	Mm.123608	NR_045100	ENSMUSG00000084773	Gm12159	-	predicted gene 12159	ncRNA
chr7	70591740	70591977	Intergenic	Intergenic	-225112	NM_183261	11819	Mm.158143	NM_009697	ENSMUSG00000030551	Nr2f2	2700033K02Rik|9430015G03Rik|ARP-1|Aporp1|COUP-TF2|COUP-TFII|COUPTFB|EAR3|SVP40|Tcfcoup2	nuclear receptor subfamily 2, group F, member 2	protein-coding
chr11	44156561	44156695	Intergenic	Intergenic	-243435	NM_001303244	16160	Mm.239707	NM_008352	ENSMUSG00000004296	Il12b	Il-12b|Il-12p40|Il12p40|p40	interleukin 12b	protein-coding
chr8	114603235	114603440	intron (NM_019573, intron 5 of 8)	intron (NM_019573, intron 5 of 8)	163685	NM_019573	80707	Mm.440420	NM_019573	ENSMUSG00000004637	Wwox	5330426P09Rik|9030416C10Rik|WOX1	WW domain-containing oxidoreductase	protein-coding
chr5	31959643	31959823	intron (NM_181279, intron 9 of 13)	intron (NM_181279, intron 9 of 13)	-132990	NR_162804	114483662		NR_162804		Mir12198	mmu-mir-12198	microRNA mir-12198	ncRNA
chr7	40390925	40391104	Intergenic	Intergenic	-283723	NR_045504	71029	Mm.399496	NR_045504	ENSMUSG00000102004	4933402C06Rik	-	RIKEN cDNA 4933402C06 gene	ncRNA
chr15	93010652	93011016	Intergenic	Intergenic	264345	NM_001033275	223827	Mm.22819	NM_001033275	ENSMUSG00000036197	Gxylt1	Glt8d3|Gm1228|Gm87	glucoside xylosyltransferase 1	protein-coding
chr13	58924596	58924804	intron (NM_001025074, intron 12 of 17)	intron (NM_001025074, intron 12 of 17)	117003	NM_001025074	18212	Mm.130054	NM_008745	ENSMUSG00000055254	Ntrk2	GP145-TrkB/GP95-TrkB|Tkrb|trk-B|trkB	neurotrophic tyrosine kinase, receptor, type 2	protein-coding
chr6	6842305	6842651	intron (NR_155496, intron 1 of 1)	MamRep434|DNA|TcMar-Tigger	19205	NR_155495	320038	Mm.94021	NR_015388		Dlx6os1	A230055N17Rik|Dlx6as1|Evf-1|Evf-2|Evf1|Evf1/2|Evf2|Shhrs	distal-less homeobox 6, opposite strand 1	ncRNA
chr2	24503270	24503571	Intergenic	Intergenic	-27821	NM_011040	18510	Mm.2533	NM_011040	ENSMUSG00000026976	Pax8	Pax-8	paired box 8	protein-coding
chr11	64752871	64753008	Intergenic	Intergenic	-226096	NM_023479	68626	Mm.157711	NM_023479	ENSMUSG00000020549	Elac2	1110017O07Rik|D11Wsu80e|Hpc2	elaC ribonuclease Z 2	protein-coding
chr2	105516255	105516736	Intergenic	Intergenic	-117176	NM_009037	19672	Mm.4876	NM_009037	ENSMUSG00000005973	Rcn1	Rcn	reticulocalbin 1	protein-coding
chr1	156222587	156223104	Intergenic	Intergenic	-17819	NM_177838	329274	Mm.150857	NM_177838	ENSMUSG00000015484	Fam163a	A230106N23Rik	family with sequence similarity 163, member A	protein-coding
chr7	51975250	51975767	intron (NM_001330607, intron 7 of 7)	intron (NM_001330607, intron 7 of 7)	30206	NR_027704	75744	Mm.386823	NM_001160345	ENSMUSG00000074093	Svip	1700006C13Rik|6620401M08Rik	small VCP/p97-interacting protein	protein-coding
chr19	38487933	38488265	Intergenic	Intergenic	-36098	NM_019588	74055	Mm.34031	NM_019588	ENSMUSG00000024998	Plce1	4933403A21Rik|PLCepsilon|Plce|mKIAA1516	phospholipase C, epsilon 1	protein-coding
chr5	48215338	48215910	intron (NR_111900, intron 11 of 35)	intron (NR_111900, intron 11 of 35)	-8318	NR_029798	723822		NR_029798	ENSMUSG00000065603	Mir218-1	Mirn218-1|mir-218-1	microRNA 218-1	ncRNA
chr1	189187615	189188178	Intergenic	Intergenic	155457	NM_001159850	16526	Mm.33304	NM_010607	ENSMUSG00000037624	Kcnk2	A430027H14Rik|AI848635|TREK-1	potassium channel, subfamily K, member 2	protein-coding
chr14	48750421	48750569	intron (NR_029384, intron 4 of 4)	intron (NR_029384, intron 4 of 4)	81207	NR_029384	606497	Mm.165199	NR_029384	ENSMUSG00000098682	Otx2os1	-	orthodenticle homeobox 2 opposite strand 1	ncRNA
chr4	31408005	31408157	Intergenic	Intergenic	-556026	NM_172688	26409	Mm.258589	NM_009316	ENSMUSG00000028284	Map3k7	B430101B05|C87327|Tak1	mitogen-activated protein kinase kinase kinase 7	protein-coding
chr15	69588225	69588391	Intergenic	Intergenic	317775	NR_130983	75076		NR_130983	ENSMUSG00000116167	4930504C09Rik	-	RIKEN cDNA 4930504C09 gene	ncRNA
chr10	43027180	43027371	intron (NM_175407, intron 5 of 6)	intron (NM_175407, intron 5 of 6)	-36113	NR_153349	327749	Mm.428887	NR_153349		Gm5079	C230040G06	predicted gene 5079	ncRNA
chr10	28224422	28224732	intron (NM_001359355, intron 2 of 33)	intron (NM_001359355, intron 2 of 33)	149757	NM_008983	19272	Mm.332303	NM_008983	ENSMUSG00000019889	Ptprk	AI853699|PTPk|RPTPkappa	protein tyrosine phosphatase, receptor type, K	protein-coding
chr2	164857217	164857583	intron (NM_011125, intron 1 of 15)	CpG-8831	308	NM_011125	18830	Mm.6105	NM_011125	ENSMUSG00000017754	Pltp	Bpife|OD107	phospholipid transfer protein	protein-coding
chr15	63692748	63693070	Intergenic	Intergenic	115830	NM_031378	83492	Mm.335619	NM_031378	ENSMUSG00000079025	Gsdmc	Gsdmc1|Mlze	gasdermin C	protein-coding
chr12	8291229	8291722	Intergenic	Intergenic	10479	NM_013527	238057	Mm.271308	NM_013527	ENSMUSG00000037660	Gdf7	BMP12	growth differentiation factor 7	protein-coding
chr17	86947998	86948273	promoter-TSS (NM_029121)	promoter-TSS (NM_029121)	-248	NM_029121	74915	Mm.159369	NM_029121	ENSMUSG00000053375	Atp6v1e2	4930500C14Rik|Atp6e1|E1	ATPase, H+ transporting, lysosomal V1 subunit E2	protein-coding
chr15	43167367	43167431	intron (NM_001357956, intron 2 of 5)	intron (NM_001357956, intron 2 of 5)	3419	NM_001357956	239405	Mm.193274	NM_172815	ENSMUSG00000051920	Rspo2	2610028F08Rik|AA673245|D430027K22|ftls	R-spondin 2	protein-coding
chr8	50709070	50709144	Intergenic	Intergenic	340995	NR_046067	100039954	Mm.400419	NR_046067	ENSMUSG00000110281	Gm2516	-	predicted gene 2516	ncRNA
chr5	100332388	100332975	Intergenic	Intergenic	30311	NR_152163	545785		NR_152163		Gm45913	-	predicted gene, 45913	ncRNA
chr18	74500664	74500808	intron (NR_045368, intron 3 of 3)	intron (NR_045368, intron 3 of 3)	30388	NR_045368	73606	Mm.444734	NR_045368		1700120E14Rik	-	RIKEN cDNA 1700120E14 gene	ncRNA
chr5	115666711	115666816	intron (NR_151598, intron 5 of 11)	intron (NR_151598, intron 5 of 11)	-13177	NR_151603	75665	Mm.233914	NM_001080808	ENSMUSG00000041609	Bicdl1	2210403N09Rik|BICDR-1|Ccdc64	BICD family like cargo adaptor 1	protein-coding
chr7	64588779	64588997	intron (NM_001291167, intron 2 of 13)	L1MD2|LINE|L1	86750	NM_001291167	11784	Mm.4657	NM_007461	ENSMUSG00000030519	Apba2	X11-like|X11L|XllL|mXllL	amyloid beta (A4) precursor protein-binding, family A, member 2	protein-coding
chr17	91862147	91862580	Intergenic	RMER16B2|LTR|ERVK	-769561	NM_020252	18189	Mm.478418	NM_020252	ENSMUSG00000024109	Nrxn1	1700062G21Rik|9330127H16Rik|A230068P09Rik|mKIAA0578	neurexin I	protein-coding
chr1	170549141	170549315	intron (NM_001109985, intron 1 of 9)	intron (NM_001109985, intron 1 of 9)	7882	NR_154593	70729	Mm.409310	NM_027528	ENSMUSG00000038473	Nos1ap	6330408P19Rik|Capon	nitric oxide synthase 1 (neuronal) adaptor protein	protein-coding
chr5	90987662	90988119	intron (NM_026788, intron 6 of 7)	intron (NM_026788, intron 6 of 7)	-39627	NM_053087	71920	Mm.197319	NM_053087	ENSMUSG00000035020	Epgn	2310069M11Rik|epigen	epithelial mitogen	protein-coding
chr2	161339734	161339870	Intergenic	Intergenic	-230716	NR_126509	71389	Mm.122738	NM_173368	ENSMUSG00000057133	Chd6	5430439G14Rik|6330406J24Rik|CHD-6	chromodomain helicase DNA binding protein 6	protein-coding
chr1	38450648	38451122	intron (NM_001290814, intron 4 of 21)	intron (NM_001290814, intron 4 of 21)	176359	NM_001290814	16764	Mm.336679	NM_010678	ENSMUSG00000037138	Aff3	3222402O04Rik|A730046J16|LAF-4|Laf4	AF4/FMR2 family, member 3	protein-coding
chr19	37587861	37587985	exon (NM_175353, exon 11 of 22)	exon (NM_175353, exon 11 of 22)	37505	NM_175353	107371	Mm.24865	NM_175353	ENSMUSG00000053799	Exoc6	4833405E05Rik|AW413330|C430002C19|Sec15|Sec15l1|hbd|msec15	exocyst complex component 6	protein-coding
chr2	63963179	63963332	Intergenic	Intergenic	134783	NM_021716	60344	Mm.130769	NM_021716	ENSMUSG00000075324	Fign	Fgn|fi|fidget	fidgetin	protein-coding
chr10	6916538	6916939	TTS (NM_001170802)	TTS (NM_001170802)	63543	NM_001347225	320495	Mm.331674	NM_001033391	ENSMUSG00000064065	Ipcef1	A130090K04Rik	interaction protein for cytohesin exchange factors 1	protein-coding
chr3	117360698	117360998	promoter-TSS (NM_177664)	promoter-TSS (NM_177664)	28	NM_177664	229791	Mm.140138	NM_177664	ENSMUSG00000044667	Plppr4	A330086D10|D3Bwg0562e|Lppr4|PRG-1|mKIAA0455	phospholipid phosphatase related 4	protein-coding
chr5	77532408	77532757	Intergenic	Intergenic	67094	NR_131050	69370	Mm.426881	NR_131050	ENSMUSG00000107232	1700017L05Rik	-	RIKEN cDNA 1700017L05 gene	ncRNA
chr3	69406205	69406894	intron (NM_178726, intron 1 of 3)	intron (NM_178726, intron 1 of 3)	89631	NM_178726	242083	Mm.40577	NM_178726	ENSMUSG00000027784	Ppm1l	3222401G13|5930404J21Rik|AI481720|AW045850|PP2C|PP2Cepsilon|Pp2ce|Ppp2ce|mKIAA4175	protein phosphatase 1 (formerly 2C)-like	protein-coding
chr4	20113815	20114035	Intergenic	Tigger15a|DNA|TcMar-Tigger	71873	NM_010281	14590	Mm.20461	NM_010281	ENSMUSG00000073987	Ggh	gamma-GH	gamma-glutamyl hydrolase	protein-coding
chr7	96152905	96153342	Intergenic	Intergenic	-18121	NM_001310762	23966	Mm.254610	NM_011858	ENSMUSG00000048078	Tenm4	Doc4|ELM2|Odz4|R75022|Ten-m4|l(7)-3Rn|l7Rn3|mKIAA1302	teneurin transmembrane protein 4	protein-coding
chr18	55344095	55344348	Intergenic	Intergenic	-351630	NM_001360787	269023	Mm.192984	NM_175751	ENSMUSG00000052713	Zfp608	4932417D18Rik|D430007A19Rik|Znf608	zinc finger protein 608	protein-coding
chr7	28161209	28161583	intron (NM_001164655, intron 17 of 19)	L1MC4|LINE|L1	-8352	NM_007991	14113	Mm.4595	NM_007991	ENSMUSG00000046865	Fbl	AL022665|FIB|FLRN|RNU3IP1	fibrillarin	protein-coding
chr15	95583637	95583944	Intergenic	Intergenic	-55032	NM_001356950	54003	Mm.3959	NM_016743	ENSMUSG00000022454	Nell2	A330108N19Rik|R75516|mel91	NEL-like 2	protein-coding
chr14	76031294	76031403	Intergenic	RMER17C|LTR|ERVK	-20483	NM_026816	68705	Mm.20415	NM_026816	ENSMUSG00000067995	Gtf2f2	1110031C13Rik|AI326315	general transcription factor IIF, polypeptide 2	protein-coding
chr11	86008456	86008547	intron (NR_046030, intron 2 of 4)	intron (NR_046030, intron 2 of 4)	15849	NR_046030	629393	Mm.372867	NR_046030		Gm20759	-	predicted gene, 20759	ncRNA
chr4	25714014	25714162	intron (NM_010243, intron 1 of 2)	intron (NM_010243, intron 1 of 2)	85915	NM_010243	14348	Mm.39101	NM_010243	ENSMUSG00000055373	Fut9	AI746471|AU067636|mFUT9|mFuc-TIX	fucosyltransferase 9	protein-coding
chr18	79031395	79031723	intron (NM_053099, intron 2 of 5)	intron (NM_053099, intron 2 of 5)	77832	NM_053099	240427	Mm.312871	NM_053099	ENSMUSG00000024548	Setbp1	C130092E12|Seb|mKIAA0437	SET binding protein 1	protein-coding
chr5	127349407	127349977	intron (NM_175432, intron 1 of 8)	UCON6|Unknown|Unknown	-68069	NR_038129	67351	Mm.320172	NR_038127	ENSMUSG00000087104	Tmem132cos	1700085B03Rik	transmembrane protein 132C, opposite strand	ncRNA
chr4	131236551	131237000	Intergenic	Arthur1|DNA|hAT-Tip100	-226301	NR_130167	77835	Mm.348412	NR_130167	ENSMUSG00000086262	A930031H19Rik	A930004I12Rik	RIKEN cDNA A930031H19 gene	ncRNA
chr6	36752894	36753084	intron (NM_008973, intron 1 of 4)	intron (NM_008973, intron 1 of 4)	57190	NM_008973	19242	Mm.279690	NM_008973	ENSMUSG00000029838	Ptn	HARP|HB-GAM|HBBM|HBBN|HBGF-8|HBNF|OSF|Osf-1|Osf1	pleiotrophin	protein-coding
chr8	23424669	23424828	intron (NM_013834, intron 2 of 2)	intron (NM_013834, intron 2 of 2)	13246	NM_013834	20377	Mm.281691	NM_013834	ENSMUSG00000031548	Sfrp1	2210415K03Rik|AW011917|AW107218|AW742929|sFRP-1	secreted frizzled-related protein 1	protein-coding
chr13	108489877	108489978	Intergenic	Intergenic	-164250	NM_011056	238871	Mm.434429	NM_011056	ENSMUSG00000021699	Pde4d	9630011N22Rik|Dpde3	phosphodiesterase 4D, cAMP specific	protein-coding
chr3	58826430	58826603	Intergenic	Intergenic	58696	NM_153386	229320	Mm.131502	NM_153384	ENSMUSG00000043850	Clrn1	A130002D11Rik|USH3|Ush3a|clarin-1	clarin 1	protein-coding
chr5	111201185	111201630	intron (NM_001267622, intron 6 of 22)	intron (NM_001267622, intron 6 of 22)	-129290	NM_001301643	56305	Mm.200516	NM_019640	ENSMUSG00000050017	Pitpnb	PI-TP-beta	phosphatidylinositol transfer protein, beta	protein-coding
chr11	101946447	101946877	Intergenic	RLTR53_Mm|LTR|ERVK	-5759	NR_045806	73887	Mm.159084	NR_045806	ENSMUSG00000071818	4930417O22Rik	-	RIKEN cDNA 4930417O22 gene	ncRNA
chr17	44685167	44685807	intron (NM_001146038, intron 5 of 8)	intron (NM_001146038, intron 5 of 8)	50689	NR_073425	12393	Mm.391013	NM_009820	ENSMUSG00000039153	Runx2	AML3|Cbf|Cbfa-1|Cbfa1|LS3|Osf2|PEBP2aA|Pebp2a1|Pebpa2a	runt related transcription factor 2	protein-coding
chr4	150583327	150583671	intron (NM_001085492, intron 12 of 22)	intron (NM_001085492, intron 12 of 22)	68675	NM_173774	242773	Mm.29280	NM_173774	ENSMUSG00000039838	Slc45a1	C230078B22|Dnb5	solute carrier family 45, member 1	protein-coding
chr18	9743522	9743713	intron (NM_130449, intron 2 of 9)	intron (NM_130449, intron 2 of 9)	35969	NM_130449	140792	Mm.218571	NM_130449	ENSMUSG00000036103	Colec12	CL-P1|SRCL|Scara4	collectin sub-family member 12	protein-coding
chr2	28387381	28387852	Intergenic	Intergenic	-59230	NM_001005420	241289	Mm.330095	NM_001005420	ENSMUSG00000035829	Ppp1r26	Gm347|Kiaa0649|mKIAA0649	protein phosphatase 1, regulatory subunit 26	protein-coding
chr9	69431938	69432215	exon (NM_145618, exon 16 of 16)	exon (NM_145618, exon 16 of 16)	-21607	NM_007585	12306	Mm.238343	NM_007585	ENSMUSG00000032231	Anxa2	AW215814|Cal1h	annexin A2	protein-coding
chr12	52010015	52010249	Intergenic	Intergenic	-3625	NM_001347404	328092	Mm.2821	NM_029545	ENSMUSG00000020956	Dtd2	4930578F06Rik|6530401N04Rik|ATD|B830049N13Rik	D-tyrosyl-tRNA deacylase 2	protein-coding
chr10	68045045	68045179	Intergenic	Intergenic	65542	NM_001359318	170799	Mm.209844	NM_133244	ENSMUSG00000037846	Rtkn2	B130039D23Rik|Mbf|Plekhk1	rhotekin 2	protein-coding
chr13	60050904	60051296	intron (NR_046142, intron 1 of 2)	intron (NR_046142, intron 1 of 2)	21389	NR_046142	328263	Mm.123405	NR_046142	ENSMUSG00000114531	A530065N20Rik	A530065N20	RIKEN cDNA A530046M15 gene	ncRNA
chr1	75612424	75612943	Intergenic	Intergenic	66221	NM_001357150	20536	Mm.5053	NM_009208	ENSMUSG00000006576	Slc4a3	A930038D23Rik|Ae3	solute carrier family 4 (anion exchanger), member 3	protein-coding
chr10	92217196	92217334	intron (NR_046027, intron 7 of 8)	intron (NR_046027, intron 7 of 8)	-52087	NR_028262	110333	Mm.429764	NR_028262	ENSMUSG00000112117	Rmst	100041799|AI853140|C230053E11Rik|D930049J19Rik|Dmt2|Gm3515|M2|Ncrms	rhabdomyosarcoma 2 associated transcript (non-coding RNA)	ncRNA
chr16	62676840	62677123	Intergenic	Intergenic	109735	NM_178925	106338	Mm.26321	NM_178925	ENSMUSG00000050312	Nsun3	6720484A09Rik|AU022521	NOL1/NOP2/Sun domain family member 3	protein-coding
chr19	32349276	32349518	promoter-TSS (NM_001168525)	promoter-TSS (NM_001168525)	-81	NM_001168525	208449	Mm.329810	NM_144792	ENSMUSG00000040451	Sgms1	9530058O11Rik|AI841905|C80702|Mob|Sms1|Sor1|Tmem23	sphingomyelin synthase 1	protein-coding
chr11	59239053	59239674	Intergenic	Intergenic	-11096	NM_007476	11840	Mm.371546	NM_007476	ENSMUSG00000048076	Arf1	-	ADP-ribosylation factor 1	protein-coding
chr3	98247013	98247311	Intergenic	Intergenic	25006	NM_026328	67709	Mm.46306	NM_026328	ENSMUSG00000027876	Reg4	2010002L15Rik|GISP|RELP	regenerating islet-derived family, member 4	protein-coding
chr6	78686479	78686790	Intergenic	Intergenic	-217760	NM_011260	19695	Mm.252385	NM_011260	ENSMUSG00000030017	Reg3g	AI449515|REG-3-gamma|reg III-gamma	regenerating islet-derived 3 gamma	protein-coding
chr4	71933702	71933851	Intergenic	Intergenic	267117	NM_001285530	21885	Mm.278444	NM_011599	ENSMUSG00000008305	Tle1	C230057C06Rik|Estm14|Grg-1|Grg1|Tle4l	transducin-like enhancer of split 1	protein-coding
chr2	22590087	22590176	Intergenic	Intergenic	-32196	NM_008078	14417	Mm.4784	NM_008078	ENSMUSG00000026787	Gad2	6330404F12Rik|GAD(65)|GAD65|Gad-2	glutamic acid decarboxylase 2	protein-coding
chr5	28380231	28380465	intron (NM_028234, intron 10 of 18)	intron (NM_028234, intron 10 of 18)	63159	NM_028234	381626	Mm.304075	NM_028234	ENSMUSG00000048271	Rbm33	3200001K10Rik|6430512A10Rik|AA386890|Prr8	RNA binding motif protein 33	protein-coding
chr6	48725518	48725827	Intergenic	Intergenic	7051	NM_146167	231932	Mm.30479	NM_146167	ENSMUSG00000043931	Gimap7	IAN7|Ian3	GTPase, IMAP family member 7	protein-coding
chr12	83703013	83703163	intron (NM_001362271, intron 3 of 11)	intron (NM_001362271, intron 3 of 11)	14936	NM_001362271	19164	Mm.998	NM_008943	ENSMUSG00000019969	Psen1	Ad3h|PS-1|PS1|S182	presenilin 1	protein-coding
chr7	95689304	95689505	Intergenic	Intergenic	-481840	NM_001310762	23966	Mm.254610	NM_011858	ENSMUSG00000048078	Tenm4	Doc4|ELM2|Odz4|R75022|Ten-m4|l(7)-3Rn|l7Rn3|mKIAA1302	teneurin transmembrane protein 4	protein-coding
chr10	92754519	92754722	Intergenic	Intergenic	-32202	NM_008682	17997	Mm.2998	NM_008682	ENSMUSG00000019988	Nedd1	-	neural precursor cell expressed, developmentally down-regulated gene 1	protein-coding
chr7	121677153	121677407	exon (NM_001033173, exon 5 of 16)	exon (NM_001033173, exon 5 of 16)	30162	NM_001033173	76179	Mm.122538	NM_001033173	ENSMUSG00000063317	Usp31	6330567E21Rik|mKIAA1203	ubiquitin specific peptidase 31	protein-coding
chr12	8969925	8970137	intron (NM_010770, intron 7 of 7)	intron (NM_010770, intron 7 of 7)	-3970	NM_001159527	74682	Mm.87389	NM_172470	ENSMUSG00000066643	Wdr35	4930459M12Rik|4931430C06|mKIAA1336	WD repeat domain 35	protein-coding
chr14	122374650	122374964	intron (NM_029556, intron 3 of 7)	intron (NM_029556, intron 3 of 7)	76308	NR_033325	328479	Mm.86095	NR_033325	ENSMUSG00000064052	Gm5089	6530402A20|C030005G22Rik|EG328479	predicted gene 5089	ncRNA
chr16	7272026	7272446	intron (NM_001359725, intron 6 of 16)	intron (NM_001359725, intron 6 of 16)	202401	NM_183188	268859	Mm.370334	NM_021477	ENSMUSG00000008658	Rbfox1	A2bp|A2bp1|Hrnbp1|fox-1	RNA binding protein, fox-1 homolog (C. elegans) 1	protein-coding
chr18	45896811	45897179	intron (NR_040342, intron 2 of 3)	intron (NR_040342, intron 2 of 3)	148265	NR_040342	107003	Mm.395148	NR_040342		A330093E20Rik	AU043608	RIKEN cDNA A330093E20 gene	ncRNA
chr8	108726735	108727081	intron (NM_007496, intron 1 of 9)	intron (NM_007496, intron 1 of 9)	12264	NM_007496	11906	Mm.416972	NM_007496	ENSMUSG00000038872	Zfhx3	A230102L03Rik|Atbf1|Sci|WBP9|mKIAA4228	zinc finger homeobox 3	protein-coding
chr4	59727581	59727761	intron (NM_001015681, intron 2 of 3)	intron (NM_001015681, intron 2 of 3)	56184	NM_001013577	66209	Mm.51988	NM_001013577	ENSMUSG00000038544	Inip	1110054O05Rik|2610312O17Rik|AA399876|Ssbip1	INTS3 and NABP interacting protein	protein-coding
chr10	77008255	77008530	Intergenic	Intergenic	-3603	NR_045882	100038479	Mm.387034	NR_045882	ENSMUSG00000074919	Gm10787	-	predicted gene 10787	ncRNA
chr10	45904267	45904403	Intergenic	Intergenic	96631	NR_040624	320363	Mm.123343	NR_040624	ENSMUSG00000110874	D030045P18Rik	-	RIKEN cDNA D030045P18 gene	ncRNA
chr14	59533954	59534338	intron (NM_001360593, intron 7 of 8)	intron (NM_001360593, intron 7 of 8)	55195	NM_001360593	69008	Mm.179091	NM_026908	ENSMUSG00000021981	Cab39l	1500031K13Rik|2810425O13Rik|4930520C08Rik|AA589432|MO2L	calcium binding protein 39-like	protein-coding
chr3	139225254	139225434	intron (NM_198659, intron 4 of 13)	intron (NM_198659, intron 4 of 13)	19451	NM_198659	381476	Mm.188334	NM_198659	ENSMUSG00000047940	Stpg2	B930007M17Rik|Gm1017	sperm tail PG rich repeat containing 2	protein-coding
chr1	121097282	121097474	intron (NR_110450, intron 1 of 2)	intron (NR_110450, intron 1 of 2)	9973	NR_110450	98452	Mm.131017	NR_038008	ENSMUSG00000097881	Celrr	AI848258|B230209K01Rik|Celr|Gm818	cerebellum expressed regulatory RNA	ncRNA
chr3	119522274	119522371	Intergenic	Intergenic	261066	NM_019550	56195	Mm.29966	NM_019550	ENSMUSG00000028134	Ptbp2	Ptb2|brPTB|nPTB	polypyrimidine tract binding protein 2	protein-coding
chr3	34103972	34104164	Intergenic	Intergenic	-22714	NM_001286973	67713	Mm.274266	NM_026332	ENSMUSG00000027679	Dnajc19	1810055D05Rik|AA959924|Tim14	DnaJ heat shock protein family (Hsp40) member C19	protein-coding
chr9	95813825	95814490	intron (NM_001033210, intron 1 of 15)	intron (NM_001033210, intron 1 of 15)	31122	NM_001033210	102502	Mm.11869	NM_001033210	ENSMUSG00000049493	Pls1	AI427122	plastin 1 (I-isoform)	protein-coding
chr11	72011367	72011929	Intergenic	Intergenic	25861	NM_053245	114230	Mm.95707	NM_053245	ENSMUSG00000040554	Aipl1	A930007I01Rik	aryl hydrocarbon receptor-interacting protein-like 1	protein-coding
chr10	9557735	9558119	Intergenic	Intergenic	117281	NM_177271	320825	Mm.101115	NM_177271	ENSMUSG00000060487	Samd5	E130306M17Rik	sterile alpha motif domain containing 5	protein-coding
chr1	115932222	115932355	intron (NM_001371013, intron 3 of 23)	intron (NM_001371013, intron 3 of 23)	247551	NM_001077425	636808	Mm.101576	NM_001077425	ENSMUSG00000070695	Cntnap5a	Caspr5-1|EG636808	contactin associated protein-like 5A	protein-coding
chr7	82057081	82057247	Intergenic	Intergenic	-13223	NR_045744	434205	Mm.333986	NR_045744	ENSMUSG00000109145	Gm20744	-	predicted gene, 20744	ncRNA
chr9	27538488	27538715	Intergenic	Intergenic	141389	NM_001305058	75469	Mm.45824	NM_029299	ENSMUSG00000031991	Spata19	1700001L23Rik|AV047838|spergen-1	spermatogenesis associated 19	protein-coding
chr11	59309201	59309309	intron (NM_139298, intron 1 of 3)	intron (NM_139298, intron 1 of 3)	2325	NM_139298	216795	Mm.218794	NM_139298	ENSMUSG00000000126	Wnt9a	Wnt14|wnt-14	wingless-type MMTV integration site family, member 9A	protein-coding
chr7	133190070	133190328	Intergenic	Intergenic	61948	NR_046279	74970	Mm.491044	NR_046279	ENSMUSG00000109816	4930483O08Rik	-	RIKEN cDNA 4930483O08 gene	ncRNA
chr18	43101384	43101591	Intergenic	ID4|SINE|ID	-42016	NM_028392	72930	Mm.26134	NM_027531	ENSMUSG00000024500	Ppp2r2b	2900026H06Rik|6330404L05Rik|E130009M08Rik|PP2A-PR55B|PR55-BETA|SCA12	protein phosphatase 2, regulatory subunit B, beta	protein-coding
chr17	48504838	48505374	Intergenic	Intergenic	50205	NM_152823	76589	Mm.311629	NM_152823	ENSMUSG00000043592	Unc5cl	2510009H09Rik|BB155270|Zud	unc-5 family C-terminal like	protein-coding
chr16	29057749	29058102	Intergenic	RLTR20B3A_MM|LTR|ERVK	-128227	NM_177718	239796	Mm.155887	NM_177718	ENSMUSG00000051065	Mb21d2	1600021P15Rik|A430031N04|C87006	Mab-21 domain containing 2	protein-coding
chr13	103129457	103129609	intron (NM_175171, intron 3 of 28)	ORR1E|LTR|ERVL-MaLR	204959	NM_175171	328329	Mm.202606	NM_175171	ENSMUSG00000034751	Mast4	4930420O11Rik|AI642422|mKIAA0303	microtubule associated serine/threonine kinase family member 4	protein-coding
chr12	58627035	58627373	Intergenic	Intergenic	-357946	NM_025809	66864	Mm.280563	NM_025809	ENSMUSG00000045930	Clec14a	1200003C23Rik|AI642649	C-type lectin domain family 14, member a	protein-coding
chr6	102833122	102833558	Intergenic	Intergenic	38956	NR_105792	102466636		NR_105792	ENSMUSG00000098533	Mir6373	Gm27870|mmu-mir-6373	microRNA 6373	ncRNA
chr8	36014863	36015224	Intergenic	Intergenic	-79785	NM_172911	244418	Mm.244971	NM_172911	ENSMUSG00000050271	Prag1	9830148H23|D8Ertd82e|NACK|Sgk223|mFLJ00269	PEAK1 related kinase activating pseudokinase 1	protein-coding
chr12	37015841	37016215	Intergenic	Intergenic	-92512	NM_008584	17286	Mm.341398	NM_008584	ENSMUSG00000036144	Meox2	AI528662|Gax|Mox-2|Mox2	mesenchyme homeobox 2	protein-coding
chr10	25082941	25083194	Intergenic	Intergenic	117103	NM_001347460	432442	Mm.485937	NM_018747	ENSMUSG00000039166	Akap7	6430401D08|AI662165|AKAP15|Akap18|BB170514	A kinase (PRKA) anchor protein 7	protein-coding
chr3	58738478	58738636	intron (NR_045167, intron 4 of 7)	intron (NR_045167, intron 4 of 7)	45968	NR_045167	71301	Mm.254475	NR_045167	ENSMUSG00000097725	4930593A02Rik	4933440I01Rik	RIKEN cDNA 4930593A02 gene	ncRNA
chr11	97694960	97695539	intron (NM_001163308, intron 1 of 9)	intron (NM_001163308, intron 1 of 9)	4135	NM_001163307	22658	Mm.2418	NM_009545	ENSMUSG00000018537	Pcgf2	Mel18|Rnf110|Zfp144|mel-18	polycomb group ring finger 2	protein-coding
chr2	50650055	50650198	Intergenic	Intergenic	-259558	NR_033595	227885	Mm.301654	NR_033595	ENSMUSG00000083270	Gm13498	-	heat shock protein 90 alpha (cytosolic), class B member 1 pseudogene	pseudo
chr9	28084230	28084453	Intergenic	Intergenic	-319987	NM_177906	330908	Mm.379474	NM_177906	ENSMUSG00000062257	Opcml	2900075O15Rik|3732419F12|AI844366|B930023M13Rik|C230027C17|Gm181|Obcam	opioid binding protein/cell adhesion molecule-like	protein-coding
chr12	93429234	93429331	intron (NR_126436, intron 3 of 3)	intron (NR_126436, intron 3 of 3)	15541	NR_126436	75295	Mm.243878	NR_126436	ENSMUSG00000113164	4930559C10Rik	-	RIKEN cDNA 4930559C10 gene	ncRNA
chr6	9889952	9890154	Intergenic	Intergenic	940034	NM_008751	18231	Mm.46954	NM_008751	ENSMUSG00000046178	Nxph1	C130005L03Rik	neurexophilin 1	protein-coding
chr5	42270821	42271112	Intergenic	Intergenic	203006	NR_131130	433882	Mm.319353	NR_131130	ENSMUSG00000067285	Gm16223	EG433882	predicted gene 16223	ncRNA
chr2	173992028	173992412	Intergenic	Intergenic	-84082	NM_001363030	228960	Mm.277977	NM_172675	ENSMUSG00000027522	Stx16	4930401D03|5430410K23Rik|6330500A18Rik|AI648908|AW553605|Syn16	syntaxin 16	protein-coding
chr2	157170209	157170454	intron (NM_011249, intron 14 of 21)	intron (NM_011249, intron 14 of 21)	34203	NM_011249	19650	Mm.244671	NM_011249	ENSMUSG00000027641	Rbl1	AW547426|PRB1|p107	RB transcriptional corepressor like 1	protein-coding
chr2	142303097	142303647	intron (NM_001013802, intron 14 of 18)	intron (NM_001013802, intron 14 of 18)	598092	NM_001355123	16558	Mm.251934	NM_001081133	ENSMUSG00000038844	Kif16b	8430434E15Rik|AA623607|AI789011|C80253|C80902|mKIAA1590	kinesin family member 16B	protein-coding
chr8	50708455	50709026	Intergenic	Intergenic	340628	NR_046067	100039954	Mm.400419	NR_046067	ENSMUSG00000110281	Gm2516	-	predicted gene 2516	ncRNA
chr10	126071414	126071805	Intergenic	Intergenic	105390	NM_177152	320398	Mm.275586	NM_177152	ENSMUSG00000020105	Lrig3	9030421L11Rik|9130004I02Rik|9430095K15Rik|mKIAA3016	leucine-rich repeats and immunoglobulin-like domains 3	protein-coding
chr5	122032853	122033172	intron (NM_007804, intron 2 of 22)	intron (NM_007804, intron 2 of 22)	14813	NM_007804	13048	Mm.156172	NM_007804	ENSMUSG00000042589	Cux2	1700051K22Rik|Cutl2|Cux-2	cut-like homeobox 2	protein-coding
chr8	111787353	111787515	intron (NM_001368335, intron 5 of 6)	intron (NM_001368335, intron 5 of 6)	-43585	NM_009954	12927	Mm.3758	NM_009954	ENSMUSG00000031955	Bcar1	AI385681|Cas|Crkas	breast cancer anti-estrogen resistance 1	protein-coding
chr10	59774781	59774996	intron (NM_001359267, intron 6 of 11)	intron (NM_001359267, intron 6 of 11)	25366	NR_155871	102640356	Mm.419046	NR_155871		Gm17059	-	predicted gene 17059	ncRNA
chr6	51057260	51057671	Intergenic	Intergenic	151059	NR_157241	102633851	Mm.393702	NR_157241		Gm31579	Gm44400	predicted gene, 31579	ncRNA
chr6	27161854	27161988	Intergenic	Intergenic	774829	NR_030420	735266		NR_030420	ENSMUSG00000076067	Mir592	Mirn592|mir-592|mmu-mir-592	microRNA 592	ncRNA
chr1	152681681	152682086	intron (NM_001346117, intron 1 of 18)	intron (NM_001346117, intron 1 of 18)	-56666	NM_016846	19731	Mm.245270	NM_016846	ENSMUSG00000026482	Rgl1	Rgl|mKIAA0959	ral guanine nucleotide dissociation stimulator,-like 1	protein-coding
chr19	10952071	10952324	Intergenic	Intergenic	-2931	NM_023731	108673	Mm.294908	NM_023731	ENSMUSG00000024732	Ccdc86	4933411H20Rik|6720480F16Rik|D19Ertd678e	coiled-coil domain containing 86	protein-coding
chrX	166929981	166930218	Intergenic	Intergenic	140271	NM_001101606	667794	Mm.302232	NM_001101606		Gm8817	EG667794	predicted gene 8817	protein-coding
chr8	107172350	107172481	intron (NM_025558, intron 3 of 4)	intron (NM_025558, intron 3 of 4)	21754	NM_025558	66427	Mm.20242	NM_025558	ENSMUSG00000031924	Cyb5b	1810044O22Rik|AU015618|Cyb5m	cytochrome b5 type B	protein-coding
chr15	91170958	91171284	intron (NM_001358967, intron 6 of 9)	intron (NM_001358967, intron 6 of 9)	20886	NM_011994	26874	Mm.295456	NM_011994	ENSMUSG00000055782	Abcd2	ABC39|ALDL1|ALDR|ALDRP	ATP-binding cassette, sub-family D (ALD), member 2	protein-coding
chr9	79598666	79598949	TTS (NM_001290308)	TTS (NM_001290308)	-79505	NR_045336	100038575	Mm.367838	NR_045336	ENSMUSG00000111765	Gm10635	-	predicted gene 10635	ncRNA
chr2	115132077	115132760	Intergenic	Intergenic	211862	NR_040516	78193	Mm.189508	NR_040516	ENSMUSG00000087309	4930528P14Rik	-	RIKEN cDNA 4930528P14 gene	ncRNA
chrX	58121883	58121985	Intergenic	Intergenic	91306	NM_009575	22773	Mm.255890	NM_009575	ENSMUSG00000067860	Zic3	Bn|Ka	zinc finger protein of the cerebellum 3	protein-coding
chr14	54572818	54573051	intron (NM_010590, intron 2 of 7)	intron (NM_010590, intron 2 of 7)	4727	NM_010590	16475	Mm.100253	NM_010590	ENSMUSG00000022178	Ajuba	Jub	ajuba LIM protein	protein-coding
chr17	6729230	6729744	intron (NM_031395, intron 10 of 14)	intron (NM_031395, intron 10 of 14)	23657	NM_183368	83672	Mm.442201	NM_031395	ENSMUSG00000041831	Sytl3	A430092N21|Slp3|Slp3-a|Slp3-b|mFLJ00307	synaptotagmin-like 3	protein-coding
seqnames	1	end	NA	NA	NA	NA
chr18	59793301	59793654	Intergenic	Intergenic	213847	NR_105773	102465182		NR_105773	ENSMUSG00000098287	Mir6355	Gm27473|mmu-mir-6355	microRNA 6355	ncRNA
chr2	161265216	161265572	Intergenic	Intergenic	-156308	NR_126509	71389	Mm.122738	NM_173368	ENSMUSG00000057133	Chd6	5430439G14Rik|6330406J24Rik|CHD-6	chromodomain helicase DNA binding protein 6	protein-coding
chr7	117589388	117589611	intron (NM_175645, intron 3 of 11)	MIRb|SINE|MIR	208520	NM_175645	233781	Mm.461427	NM_175645	ENSMUSG00000030657	Xylt1	8030490L12	xylosyltransferase 1	protein-coding
chr12	96114836	96114993	Intergenic	Intergenic	-67692	NR_103800	69423	Mm.46121	NM_027076		1700019M22Rik	-	NFX-like protein	pseudo
chr10	63647394	63647634	intron (NM_177612, intron 5 of 17)	MIR|SINE|MIR	-173541	NM_001164519	216033	Mm.444692	NM_177612	ENSMUSG00000060843	Ctnna3	4930429L08Rik|4933408A16|Catna3|Vr22	catenin (cadherin associated protein), alpha 3	protein-coding
chr4	72382880	72382967	Intergenic	Intergenic	181679	NR_027923	68285	Mm.37541	NR_027923		C630043F03Rik	AI851307	RIKEN cDNA C630043F03 gene	ncRNA
chr2	61317272	61317487	Intergenic	Intergenic	-261207	NM_011529	21353	Mm.244393	NM_011529	ENSMUSG00000064289	Tank	C86182|E430026L09Rik|I-TRAF	TRAF family member-associated Nf-kappa B activator	protein-coding
chr3	66325484	66325929	Intergenic	Intergenic	-28869	NM_145820	72789	Mm.443526	NM_028357	ENSMUSG00000027831	Veph1	2810471M23Rik|Veph	ventricular zone expressed PH domain-containing 1	protein-coding
chr8	14321781	14322043	intron (NM_001145965, intron 2 of 14)	intron (NM_001145965, intron 2 of 14)	226037	NM_001145965	244310	Mm.404697	NM_172910	ENSMUSG00000047495	Dlgap2	6430596N04Rik|Dap-2|Dap2|Sapap2	DLG associated protein 2	protein-coding
chr2	157376392	157376725	intron (NM_026968, intron 1 of 2)	L1M4|LINE|L1	8964	NM_026968	69161	Mm.228619	NM_026968	ENSMUSG00000063019	Manbal	1810024K12Rik|AI836500	mannosidase, beta A, lysosomal-like	protein-coding
chr18	11392589	11392792	Intergenic	Intergenic	-240586	NM_001252495	225182	Mm.154275	NM_175458	ENSMUSG00000041238	Rbbp8	9930104E21Rik|CtIP|RBBP-8|RIM|SAE2	retinoblastoma binding protein 8, endonuclease	protein-coding
chr12	53410717	53410937	intron (NM_001370962, intron 2 of 11)	intron (NM_001370962, intron 2 of 11)	162395	NM_001370960	27386	Mm.247044	NM_013780	ENSMUSG00000021010	Npas3	4930423H22Rik|bHLHe12	neuronal PAS domain protein 3	protein-coding
chr6	70468762	70468963	Intergenic	L1_Mur3|LINE|L1	323313	NM_009075	19895	Mm.17905	NM_009075	ENSMUSG00000053604	Rpia	RPI	ribose 5-phosphate isomerase A	protein-coding
chr9	31710071	31710285	Intergenic	Intergenic	203107	NM_013800	12023	Mm.261044	NM_013800	ENSMUSG00000032033	Barx2	2310006E12Rik|Barx2b	BarH-like homeobox 2	protein-coding
chr5	26211168	26211319	Intergenic	Intergenic	-46519	NM_001281527	664837		NM_001281527	ENSMUSG00000059645	Gm7361	-	predicted gene 7361	protein-coding
chr7	133435749	133435988	Intergenic	Intergenic	166247	NM_028654	73808	Mm.159067	NM_028654	ENSMUSG00000030976	Tex36	4930404H21Rik	testis expressed 36	protein-coding
chr12	84351069	84351184	intron (NM_001358283, intron 5 of 8)	MurERV4-int|LTR|ERVK	10702	NM_001358283	217705	Mm.259468	NM_172581	ENSMUSG00000021234	Fam161b	9330169D17|9830169C18Rik	family with sequence similarity 161, member B	protein-coding
chr7	55000448	55000560	intron (NM_178705, intron 1 of 11)	RMER5|LTR|ERV1	165259	NM_178705	233271	Mm.387344	NM_178705	ENSMUSG00000063297	Luzp2	9330154K17Rik|D130073E01	leucine zipper protein 2	protein-coding
chr6	147178404	147178627	Intergenic	Intergenic	-1726	NR_033640	100039641	Mm.170402	NR_033640	ENSMUSG00000085600	E330012B07Rik	Gm15768	RIKEN cDNA E330012B07 gene	ncRNA
chr7	69949692	69950140	Intergenic	Intergenic	387906	NR_131145	624549	Mm.116344	NR_131144	ENSMUSG00000109097	Gm29683	Gm44536	predicted gene, 29683	ncRNA
chr10	115749974	115750316	Intergenic	RMER2|LTR|ERV1	-67139	NM_001168680	216350	Mm.22270	NM_146010	ENSMUSG00000034127	Tspan8	C76990|E330007O21Rik|Tm4sf3	tetraspanin 8	protein-coding
chr16	27031307	27031403	Intergenic	Intergenic	-39703	NM_001013761	239789	Mm.326909	NM_001013761	ENSMUSG00000068428	Gmnc	Gemc1|Gm1778|Gm606	geminin coiled-coil domain containing	protein-coding
chr2	26485730	26486036	intron (NM_008714, intron 2 of 33)	intron (NM_008714, intron 2 of 33)	-15764	NR_105962	102465602		NR_105962	ENSMUSG00000098548	Mir6996	Gm27531|mmu-mir-6996	microRNA 6996	ncRNA
chr2	91437198	91437405	intron (NM_175123, intron 1 of 8)	intron (NM_175123, intron 1 of 8)	7413	NM_001311144	228356	Mm.386861	NM_175123	ENSMUSG00000040591	1110051M20Rik	AI586322	RIKEN cDNA 1110051M20 gene	protein-coding
chr5	132408973	132409553	intron (NM_001363480, intron 1 of 19)	intron (NM_001363480, intron 1 of 19)	133957	NM_001363480	319974	Mm.409595	NM_177047	ENSMUSG00000029673	Auts2	2700063G02Rik|A730011F23Rik|D830032G16Rik	autism susceptibility candidate 2	protein-coding
chr10	24407499	24407800	intron (NR_163910, intron 3 of 4)	intron (NR_163910, intron 3 of 4)	184132	NM_021509	59012	Mm.285934	NM_021509	ENSMUSG00000020000	Moxd1	3230402N08Rik|MNCb-5203	monooxygenase, DBH-like 1	protein-coding
chr3	76467601	76467740	intron (NM_178673, intron 6 of 15)	intron (NM_178673, intron 6 of 15)	392087	NM_001253719	213262	Mm.379337	NM_178673	ENSMUSG00000034098	Fstl5	9130207J01Rik	follistatin-like 5	protein-coding
chrX	23248696	23249036	intron (NM_001290476, intron 2 of 6)	intron (NM_001290476, intron 2 of 6)	17936	NM_001310466	67455	Mm.224306	NM_026167	ENSMUSG00000036782	Klhl13	1200009K10Rik|AI451128|Bklhd2|D130072F20Rik	kelch-like 13	protein-coding
chr9	49691359	49691768	intron (NM_001081445, intron 1 of 17)	intron (NM_001081445, intron 1 of 17)	107506	NM_001081445	17967	Mm.4974	NM_010875	ENSMUSG00000039542	Ncam1	CD56|E-NCAM|NCAM-1|Ncam	neural cell adhesion molecule 1	protein-coding
chr2	57849744	57850019	Intergenic	Intergenic	-148274	NM_172855	241391	Mm.484118	NM_172855	ENSMUSG00000026828	Galnt5	4832424J23	polypeptide N-acetylgalactosaminyltransferase 5	protein-coding
chr8	108819190	108819631	intron (NM_007496, intron 3 of 9)	intron (NM_007496, intron 3 of 9)	104766	NM_007496	11906	Mm.416972	NM_007496	ENSMUSG00000038872	Zfhx3	A230102L03Rik|Atbf1|Sci|WBP9|mKIAA4228	zinc finger homeobox 3	protein-coding
chr19	5937899	5938043	Intergenic	Intergenic	-13155	NM_026772	104252	Mm.491103	NM_026772	ENSMUSG00000045664	Cdc42ep2	1110008C05Rik|Borg1|Cep2|D19Bwg1013e	CDC42 effector protein (Rho GTPase binding) 2	protein-coding
chr7	81480840	81481068	intron (NM_021492, intron 4 of 25)	intron (NM_021492, intron 4 of 25)	12971	NM_021492	11775	Mm.322894	NM_021492	ENSMUSG00000062444	Ap3b2	AI549966|AU042881|Naptb|[b]-NAP|beta-NAP|beta3B	adaptor-related protein complex 3, beta 2 subunit	protein-coding
chr18	13897184	13897522	intron (NM_145492, intron 3 of 7)	intron (NM_145492, intron 3 of 7)	75380	NM_001360804	225207	Mm.40325	NM_145492	ENSMUSG00000024420	Zfp521	B930086A16Rik|Evi3|Znf521	zinc finger protein 521	protein-coding
chr11	89259595	89259766	Intergenic	Intergenic	42879	NM_008711	18121	Mm.135266	NM_008711	ENSMUSG00000048616	Nog	-	noggin	protein-coding
chr19	53344640	53345010	intron (NM_001008542, intron 2 of 5)	intron (NM_001008542, intron 2 of 5)	14417	NM_001008543	17859	Mm.2154	NM_010847	ENSMUSG00000025025	Mxi1	Gm10197|Mad2|bHLHc11	MAX interactor 1, dimerization protein	protein-coding
chr3	98246694	98246933	Intergenic	Intergenic	24657	NM_026328	67709	Mm.46306	NM_026328	ENSMUSG00000027876	Reg4	2010002L15Rik|GISP|RELP	regenerating islet-derived family, member 4	protein-coding
chr14	86063405	86063807	Intergenic	Intergenic	-182364	NR_040457	75155	Mm.399239	NR_040457	ENSMUSG00000115271	4930529K09Rik	4930507G21Rik	RIKEN cDNA 4930529K09 gene	ncRNA
chr16	3843347	3843402	Intergenic	L1_Mur3|LINE|L1	-3849	NM_001081217	385674	Mm.244261	NM_001081217	ENSMUSG00000054939	Zfp174	Gm1754	zinc finger protein 174	protein-coding
chr9	62181154	62181506	Intergenic	Intergenic	-58721	NM_001368304	93683	Mm.24411	NM_033320	ENSMUSG00000032252	Glce	1110017N23Rik|AI747411|C130034A12Rik|Hsepi	glucuronyl C5-epimerase	protein-coding
chr19	38298132	38298510	intron (NM_020278, intron 5 of 7)	intron (NM_020278, intron 5 of 7)	32938	NR_157559	56839	Mm.298251	NM_020278	ENSMUSG00000067242	Lgi1	BB130740	leucine-rich repeat LGI family, member 1	protein-coding
chr1	143145477	143146126	Intergenic	Intergenic	-494896	NM_020025	26878	Mm.285580	NM_020025	ENSMUSG00000033849	B3galt2	-	UDP-Gal:betaGlcNAc beta 1,3-galactosyltransferase, polypeptide 2	protein-coding
chr16	75344029	75344257	Intergenic	Intergenic	241918	NM_001252513	320355	Mm.99517	NM_177142	ENSMUSG00000032948	Lipi	D930038D03Rik|lpd1	lipase, member I	protein-coding
chr5	74999009	74999550	Intergenic	Intergenic	45362	NM_028850	74277	Mm.239814	NM_028850	ENSMUSG00000029229	Chic2	1700081B18Rik|4930502K01Rik|BTL	cysteine-rich hydrophobic domain 2	protein-coding
chr13	97456050	97456176	intron (NR_110432, intron 1 of 1)	intron (NR_110432, intron 1 of 1)	21143	NR_110432	100039691	Mm.219358	NR_110430	ENSMUSG00000078952	Lncenc1	Gm11019|Gm2373|Lincenc1|Platr18|linc-Enc1	long non-coding RNA, embryonic stem cells expressed 1	ncRNA
chr2	172932327	172932420	intron (NM_007557, intron 1 of 6)	intron (NM_007557, intron 1 of 6)	7948	NM_007557	12162	Mm.595	NM_007557	ENSMUSG00000008999	Bmp7	OP1	bone morphogenetic protein 7	protein-coding
chr2	28797616	28797884	intron (NM_001033874, intron 11 of 12)	intron (NM_001033874, intron 11 of 12)	42610	NM_001166033	269252	Mm.26043	NM_172977	ENSMUSG00000035666	Gtf3c4	5330400C03|AI426938|AU014771|AU017413|KAT12|TFIIIC90	general transcription factor IIIC, polypeptide 4	protein-coding
chr1	75667782	75668287	Intergenic	Intergenic	121572	NM_001357150	20536	Mm.5053	NM_009208	ENSMUSG00000006576	Slc4a3	A930038D23Rik|Ae3	solute carrier family 4 (anion exchanger), member 3	protein-coding
chr2	26485508	26485688	intron (NM_008714, intron 2 of 33)	intron (NM_008714, intron 2 of 33)	-15479	NR_105962	102465602		NR_105962	ENSMUSG00000098548	Mir6996	Gm27531|mmu-mir-6996	microRNA 6996	ncRNA
chr10	59773492	59773850	intron (NM_001359267, intron 6 of 11)	intron (NM_001359267, intron 6 of 11)	26583	NR_155871	102640356	Mm.419046	NR_155871		Gm17059	-	predicted gene 17059	ncRNA
chr1	23270931	23271211	Intergenic	Intergenic	-1198	NR_029533	387225		NR_029533	ENSMUSG00000065405	Mir30a	Mirn30a|mir-30a|mmu-mir-30a	microRNA 30a	ncRNA
chr5	45282607	45283067	intron (NR_131933, intron 4 of 5)	intron (NR_131933, intron 4 of 5)	141563	NR_131933	52401	Mm.33854	NR_131933	ENSMUSG00000029092	D5Ertd615e	4930435H24Rik	DNA segment, Chr 5, ERATO Doi 615, expressed	ncRNA
chr13	97143476	97143772	intron (NM_001271465, intron 3 of 20)	intron (NM_001271465, intron 3 of 20)	5687	NM_001146043	320806	Mm.219675	NM_177266	ENSMUSG00000021666	Gfm2	6530419G12Rik|A930009M04Rik|EF-G2mt|EFG2|MST027|RRF2mt	G elongation factor, mitochondrial 2	protein-coding
chr2	101446930	101447059	Intergenic	Intergenic	174052	NM_001362687	68170	Mm.31263	NM_026592	ENSMUSG00000027165	B230118H07Rik	NWC	RIKEN cDNA B230118H07 gene	protein-coding
chr18	74015160	74015329	intron (NM_172632, intron 1 of 5)	Zaphod|DNA|hAT-Tip100	-2663	NR_045390	77855	Mm.410760	NR_045390	ENSMUSG00000090263	D730045A05Rik	-	RIKEN cDNA D730045A05 gene	ncRNA
chr4	82916322	82917064	non-coding (NR_154662, exon 29 of 36)	non-coding (NR_154662, exon 29 of 36)	-31542	NM_009887	12622	Mm.6780	NM_009887	ENSMUSG00000038192	Cer1	Cerl|Cerl1|Cerr1|cer-1	cerberus 1, DAN family BMP antagonist	protein-coding
chr16	57858862	57859150	Intergenic	Intergenic	-104269	NM_007739	12837	Mm.130388	NM_007739	ENSMUSG00000068196	Col8a1	Col8a-1	collagen, type VIII, alpha 1	protein-coding
chr13	94188557	94189112	intron (NM_172589, intron 3 of 3)	intron (NM_172589, intron 3 of 3)	96447	NM_029153	107767	Mm.201455	NM_029153	ENSMUSG00000021687	Scamp1	4930505M11Rik|AI415563|AW122395	secretory carrier membrane protein 1	protein-coding
chr1	36017158	36017453	Intergenic	Intergenic	-51095	NM_015818	50785	Mm.213566	NM_015818	ENSMUSG00000045216	Hs6st1	6Ost1	heparan sulfate 6-O-sulfotransferase 1	protein-coding
chr14	46418831	46419291	Intergenic	Intergenic	-28392	NM_007554	12159	Mm.6813	NM_007554	ENSMUSG00000021835	Bmp4	Bmp-4|Bmp2b|Bmp2b-1|Bmp2b1	bone morphogenetic protein 4	protein-coding
chr3	67867872	67867961	Intergenic	Intergenic	-24304	NM_177585	208426	Mm.246568	NM_177585	ENSMUSG00000051777	Iqcj	D230050A05|EG208426	IQ motif containing J	protein-coding
chr11	21735124	21735610	intron (NM_001364768, intron 11 of 16)	intron (NM_001364768, intron 11 of 16)	163086	NM_001364768	216560	Mm.138090	NM_145425	ENSMUSG00000020319	Wdpcp	AV249152|Frtz|homolog-13	WD repeat containing planar cell polarity effector	protein-coding
chr14	104030862	104031117	Intergenic	Intergenic	-3847	NR_045953	73877	Mm.399172	NR_045953	ENSMUSG00000115727	4930432J09Rik	-	RIKEN cDNA 4930432J09 gene	ncRNA
chr6	90508221	90508532	Intergenic	Intergenic	-42417	NM_001356412	107747	Mm.30035	NM_027406	ENSMUSG00000030088	Aldh1l1	1810048F20Rik|FDH|Fthfd|Neut2	aldehyde dehydrogenase 1 family, member L1	protein-coding
chr7	19388803	19388930	intron (NM_001363981, intron 11 of 21)	intron (NM_001363981, intron 11 of 21)	2223	NR_030759	100124438		NR_030759	ENSMUSG00000076315	Mir343	Mirn343|mmu-mir-343	microRNA 343	ncRNA
chr16	22800186	22800318	Intergenic	Intergenic	11158	NM_009967	12970	Mm.6253	NM_009967	ENSMUSG00000033501	Crygs	AI327013|Opj|rncat	crystallin, gamma S	protein-coding
chr17	84366017	84366379	intron (NM_183021, intron 26 of 37)	intron (NM_183021, intron 26 of 37)	100010	NM_183021	240174	Mm.246767	NM_177826	ENSMUSG00000024251	Thada	6530405K19|A930021O22|AU019899|BC052885|GITA	thyroid adenoma associated	protein-coding
chr2	27620044	27620322	Intergenic	Intergenic	-57018	NM_011305	20181	Mm.24624	NM_011305	ENSMUSG00000015846	Rxra	9530071D11Rik|Nr2b1|RXRalpha1	retinoid X receptor alpha	protein-coding
chr12	25161431	25161685	Intergenic	Intergenic	32384	NR_045844	432641	Mm.112955	NR_045844		Gm17746	-	predicted gene, 17746	ncRNA
chr12	93851046	93851519	Intergenic	Intergenic	-76056	NR_106175	102465890		NR_106175	ENSMUSG00000098498	Mir8099-1	Gm27917|mmu-mir-8099-1	microRNA 8099-1	ncRNA
chr14	58253448	58253560	Intergenic	Intergenic	180818	NM_013518	14180	Mm.8846	NM_013518	ENSMUSG00000021974	Fgf9	Eks	fibroblast growth factor 9	protein-coding
chr3	54958957	54959246	Intergenic	Intergenic	-43214	NM_177854	329641	Mm.51187	NM_177854	ENSMUSG00000056306	Sertm1	6030405A18Rik	serine rich and transmembrane domain containing 1	protein-coding
chr10	115013760	115013853	Intergenic	Intergenic	171216	NM_173391	216343	Mm.31597	NM_173391	ENSMUSG00000006764	Tph2	AU043594|Ntph	tryptophan hydroxylase 2	protein-coding
chr15	43526302	43526491	intron (NM_025736, intron 10 of 10)	intron (NM_025736, intron 10 of 10)	49167	NM_025736	66736	Mm.244512	NM_025736	ENSMUSG00000022337	Emc2	4921531G14Rik|AV060620|AW209495|Ttc35	ER membrane protein complex subunit 2	protein-coding
chr9	114767045	114767350	intron (NM_133978, intron 1 of 4)	intron (NM_133978, intron 1 of 4)	14796	NM_001252479	102545	Mm.35600	NM_133978	ENSMUSG00000032436	Cmtm7	AI481279|Cklfsf7|LNV	CKLF-like MARVEL transmembrane domain containing 7	protein-coding
chrX	10616908	10617062	Intergenic	Intergenic	-100380	NM_001166635	68041	Mm.29429	NM_026524	ENSMUSG00000008035	Mid1ip1	3110038L01Rik|Mig12|S14R	Mid1 interacting protein 1 (gastrulation specific G12-like (zebrafish))	protein-coding
chr2	56662421	56662812	Intergenic	Intergenic	-123195	NR_105751	102465169		NR_105751	ENSMUSG00000098437	Mir195b	Gm27491|mmu-mir-195b	microRNA 195b	ncRNA
chr16	70147596	70148035	Intergenic	Intergenic	-166134	NM_028803	74185	Mm.396102	NM_028803	ENSMUSG00000022707	Gbe1	2310045H19Rik|2810426P10Rik|D16Ertd536e	glucan (1,4-alpha-), branching enzyme 1	protein-coding
chr12	118660886	118661438	Intergenic	Intergenic	-130969	NR_045947	100384890	Mm.484658	NR_045947	ENSMUSG00000113875	D230030E09Rik	Npe	Riken cDNA D230030E09 gene	ncRNA
chr6	91346124	91346386	Intergenic	Intergenic	65098	NM_009527	22421	Mm.56964	NM_009527	ENSMUSG00000030093	Wnt7a	AI849442|Wnt-7a|px|tw	wingless-type MMTV integration site family, member 7A	protein-coding
chr13	28874051	28874224	intron (NR_045054, intron 2 of 7)	intron (NR_045054, intron 2 of 7)	11285	NR_045053	72518	Mm.37454	NR_045053		2610307P16Rik	AI666457	RIKEN cDNA 2610307P16 gene	ncRNA
chr7	113137752	113137884	intron (NR_045978, intron 2 of 5)	L1ME4c|LINE|L1	4197	NR_045978	75239	Mm.381688	NR_045978	ENSMUSG00000110009	4930543E12Rik	4930545H14Rik	RIKEN cDNA 4930543E12 gene	ncRNA
chr1	119255410	119255739	Intergenic	Intergenic	166674	NM_008381	16324	Mm.3092	NM_008381	ENSMUSG00000037035	Inhbb	-	inhibin beta-B	protein-coding
chr6	70469031	70469481	Intergenic	RLTR33|LTR|ERVK	322919	NM_009075	19895	Mm.17905	NM_009075	ENSMUSG00000053604	Rpia	RPI	ribose 5-phosphate isomerase A	protein-coding
chr15	37531978	37532127	intron (NM_001359841, intron 3 of 7)	intron (NM_001359841, intron 3 of 7)	-72670	NM_001170867	52589	Mm.283370	NM_134094	ENSMUSG00000051359	Ncald	AI848120|D030020D09Rik|D15Ertd412e	neurocalcin delta	protein-coding
chr5	111917740	111917864	Intergenic	Intergenic	-156074	NR_045834	269683	Mm.136946	NM_207252	ENSMUSG00000085271	E130006D01Rik	Gm16018|Gm681	RIKEN cDNA E130006D01 gene	ncRNA
chr9	72805871	72805929	Intergenic	B1F|SINE|Alu	-1374	NM_175485	235472	Mm.31696	NM_175485	ENSMUSG00000036030	Prtg	A230098A12Rik|Igdcc5	protogenin	protein-coding
chr13	83880560	83880661	Intergenic	Intergenic	-10598	NR_036594	72677	Mm.245636	NR_036594	ENSMUSG00000100891	2810049E08Rik	-	RIKEN cDNA 2810049E08 gene	ncRNA
chr1	10300458	10300858	Intergenic	Intergenic	-67988	NM_001102430	211673	Mm.229141	NM_001102430	ENSMUSG00000067851	Arfgef1	ARFGEP1|BIG1|D130059B05Rik|D730028O18Rik|P200	ADP-ribosylation factor guanine nucleotide-exchange factor 1(brefeldin A-inhibited)	protein-coding
chr6	107923817	107924027	Intergenic	Intergenic	-141123	NM_001276356	74729	Mm.56539	NM_178391	ENSMUSG00000034639	Setmar	5830404F24Rik|Etet2	SET domain without mariner transposase fusion	protein-coding
chr9	27289621	27289854	Intergenic	Intergenic	-9367	NM_001326702	235086	Mm.48719	NM_001033323	ENSMUSG00000034275	Igsf9b	AI414108|AI854107|Gm508|mKIAA1030	immunoglobulin superfamily, member 9B	protein-coding
chr12	12710285	12710596	Intergenic	Intergenic	-40523	NR_136889	102637952	Mm.421393	NR_136889		Gm34637	-	predicted gene, 34637	ncRNA
chr12	71430567	71430675	Intergenic	Intergenic	-46413	NR_136902	67348	Mm.54261	NR_136902	ENSMUSG00000100668	1700083H02Rik	100041190|Gm3190	RIKEN cDNA 1700083H02 gene	ncRNA
chr1	175128405	175128961	intron (NM_001357129, intron 4 of 15)	intron (NM_001357129, intron 4 of 15)	-206864	NM_011825	23893	Mm.25760	NM_011825	ENSMUSG00000050069	Grem2	Gremlin2|Prdc	gremlin 2, DAN family BMP antagonist	protein-coding
chr11	57496575	57496759	intron (NM_026342, intron 9 of 13)	intron (NM_026342, intron 9 of 13)	21977	NM_001168668	67726	Mm.25632	NM_026342	ENSMUSG00000020523	Fam114a2	1810073G14Rik|9030624B09Rik	family with sequence similarity 114, member A2	protein-coding
chr5	75863032	75863194	Intergenic	Intergenic	115342	NM_010612	16542	Mm.285	NM_010612	ENSMUSG00000062960	Kdr	6130401C07|Flk-1|Flk1|Krd-1|Ly73|VEGFR-2|VEGFR2|orv|sVEGFR-2	kinase insert domain protein receptor	protein-coding
chr2	68767303	68767488	Intergenic	Intergenic	-94046	NM_001347161	241447	Mm.222222	NM_172856	ENSMUSG00000027035	Cers6	4732462C07Rik|AW544719|Lass6|T1L	ceramide synthase 6	protein-coding
chr15	63768892	63769319	Intergenic	Intergenic	39634	NM_031378	83492	Mm.335619	NM_031378	ENSMUSG00000079025	Gsdmc	Gsdmc1|Mlze	gasdermin C	protein-coding
chr4	11762497	11762631	intron (NM_019753, intron 1 of 17)	intron (NM_019753, intron 1 of 17)	4407	NM_019753	12557	Mm.33402	NM_019753	ENSMUSG00000028217	Cdh17	HPT-1|HPT-1/LI	cadherin 17	protein-coding
chr8	10865730	10865855	Intergenic	Intergenic	16662	NR_040705	320014	Mm.403203	NR_040705	ENSMUSG00000109473	B930025P03Rik	-	RIKEN cDNA B930025P03 gene	ncRNA
chr1	156997924	156998371	Intergenic	Intergenic	-58521	NM_001159965	78255	Mm.28376	NM_023884	ENSMUSG00000026594	Ralgps2	1810020P17Rik|2210408F11Rik|4921528G01Rik|9130014M22Rik|AU043409|AW046161	Ral GEF with PH domain and SH3 binding motif 2	protein-coding
chr5	66174234	66174469	intron (NR_040695, intron 2 of 2)	intron (NR_040695, intron 2 of 2)	16984	NR_040695	73639	Mm.48851	NR_040695	ENSMUSG00000107014	1700126H18Rik	-	RIKEN cDNA 1700126H18 gene	ncRNA
chr6	83244638	83245013	intron (NM_001166067, intron 2 of 24)	intron (NM_001166067, intron 2 of 24)	7450	NM_001166067	232156	Mm.333189	NM_001166067	ENSMUSG00000068323	Slc4a5	C330006M16|C330016K18Rik	solute carrier family 4, sodium bicarbonate cotransporter, member 5	protein-coding
chr15	93567653	93567889	intron (NM_001033217, intron 1 of 7)	intron (NM_001033217, intron 1 of 7)	28131	NM_001033217	106042	Mm.150314	NM_001033217	ENSMUSG00000036158	Prickle1	1110058P22Rik|AW215793|Prickle|b2b019Clo|mpk1	prickle planar cell polarity protein 1	protein-coding
chr1	170441189	170441526	intron (NR_154593, intron 2 of 9)	intron (NR_154593, intron 2 of 9)	115753	NR_154593	70729	Mm.409310	NM_027528	ENSMUSG00000038473	Nos1ap	6330408P19Rik|Capon	nitric oxide synthase 1 (neuronal) adaptor protein	protein-coding
chr1	33097959	33098354	Intergenic	Intergenic	-550863	NM_001164286	408191	Mm.479439	NM_001164286	ENSMUSG00000091318	Gm5415	EG408191|Senp14	predicted gene 5415	protein-coding
chr14	109802909	109803090	Intergenic	Intergenic	-888760	NM_199065	76965	Mm.257268	NM_199065	ENSMUSG00000075478	Slitrk1	3200001I04Rik	SLIT and NTRK-like family, member 1	protein-coding
chr19	57256627	57256958	intron (NM_001362445, intron 1 of 20)	intron (NM_001362445, intron 1 of 20)	-17168	NR_045319	78120	Mm.445892	NR_045319	ENSMUSG00000117684	4930449E18Rik	-	RIKEN cDNA 4930449E18 gene	ncRNA
chr18	57262839	57263242	intron (NM_001001979, intron 12 of 24)	intron (NM_001001979, intron 12 of 24)	-91693	NM_028447	73137	Mm.29889	NM_028447	ENSMUSG00000024594	Prrc1	1190002C06Rik|2310058D16Rik|3110038B19Rik|9430085A19Rik	proline-rich coiled-coil 1	protein-coding
chr4	20113592	20113776	Intergenic	Tigger15a|DNA|TcMar-Tigger	71632	NM_010281	14590	Mm.20461	NM_010281	ENSMUSG00000073987	Ggh	gamma-GH	gamma-glutamyl hydrolase	protein-coding
chr5	13529216	13529700	intron (NM_001243072, intron 7 of 17)	intron (NM_001243072, intron 7 of 17)	130149	NM_009152	20346	Mm.372039	NM_009152	ENSMUSG00000028883	Sema3a	Hsema-I|SEMA1|SemD|Semad|coll-1	sema domain, immunoglobulin domain (Ig), short basic domain, secreted, (semaphorin) 3A	protein-coding
chr4	106780154	106780299	intron (NM_001347159, intron 1 of 15)	intron (NM_001347159, intron 1 of 15)	19605	NM_025590	329910	Mm.222956	NM_025590	ENSMUSG00000034853	Acot11	1110020M10Rik|2010309H15Rik|AW060409|BFIT|BFIT1|Thea|Them1|mKIAA0707	acyl-CoA thioesterase 11	protein-coding
chr4	111004680	111005165	intron (NM_001284190, intron 4 of 12)	intron (NM_001284190, intron 4 of 12)	-410084	NM_026279	67621	Mm.45533	NM_026279	ENSMUSG00000028545	Bend5	2310026E23Rik	BEN domain containing 5	protein-coding
chr9	75523716	75523982	intron (NM_001357828, intron 3 of 10)	Lx6|LINE|L1	35808	NM_016963	50875	Mm.38445	NM_016963	ENSMUSG00000058587	Tmod3	U-Tmod|UTMOD	tropomodulin 3	protein-coding
chr8	126006308	126006482	intron (NM_008430, intron 1 of 2)	intron (NM_008430, intron 1 of 2)	11293	NM_008430	16525	Mm.10800	NM_008430	ENSMUSG00000033998	Kcnk1	AI788889|TWIK-1	potassium channel, subfamily K, member 1	protein-coding
chr6	100218577	100218952	Intergenic	Intergenic	68594	NM_019743	56353	Mm.321633	NM_019743	ENSMUSG00000072872	Rybp	2410018J24Rik|DEDAF|YEAF1	RING1 and YY1 binding protein	protein-coding
chr1	126765494	126765671	intron (NM_001081756, intron 1 of 16)	intron (NM_001081756, intron 1 of 16)	65050	NM_176957	210356	Mm.377234	NM_172484	ENSMUSG00000049690	Nckap5	8430408F21|D130011D22Rik|E030049G20Rik|Erih1|Erih2|Gm1548|Nap5	NCK-associated protein 5	protein-coding
chr1	117364027	117364341	Intergenic	Intergenic	946544	NR_153836	22099	Mm.426637	NM_011650	ENSMUSG00000026374	Tsn	2610034C24Rik|AU040286|C3PO|TB-RBP	translin	protein-coding
chr6	124758285	124758615	Intergenic	Intergenic	-1963	NM_007881	13498	Mm.333380	NM_007881	ENSMUSG00000004263	Atn1	Atr1|Drpla|atrophin-1	atrophin 1	protein-coding
chr1	76535618	76536035	Intergenic	Intergenic	26266	NR_105761	102465175		NR_105761	ENSMUSG00000098611	Mir6343	Gm27304|mmu-mir-6343	microRNA 6343	ncRNA
chr10	66974477	66974706	Intergenic	RLTR12B|LTR|ERVK	-30484	NR_110511	102634101	Mm.445258	NR_110511	ENSMUSG00000112925	Gm31763	-	predicted gene, 31763	ncRNA
chr2	137808386	137808624	Intergenic	Intergenic	-448079	NM_001025431	228662	Mm.153405	NM_145534	ENSMUSG00000062098	Btbd3	mKIAA0952	BTB (POZ) domain containing 3	protein-coding
chr10	21467654	21467748	Intergenic	Intergenic	90401	NM_178713	237320	Mm.90181	NM_178713	ENSMUSG00000037542	Aldh8a1	Raldh4	aldehyde dehydrogenase 8 family, member A1	protein-coding
chr1	162108740	162109052	intron (NM_001038619, intron 15 of 20)	intron (NM_001038619, intron 15 of 20)	103927	NR_040562	72753	Mm.452125	NR_040562	ENSMUSG00000090260	2810442N19Rik	-	RIKEN cDNA 2810442N19 gene	ncRNA
chr5	44273289	44273505	Intergenic	MTC|LTR|ERVL-MaLR	-46791	NM_173764	231225	Mm.30688	NM_173764	ENSMUSG00000046985	Tapt1	4932414K18Rik	transmembrane anterior posterior transformation 1	protein-coding
chr13	104822365	104822640	intron (NM_026075, intron 1 of 4)	intron (NM_026075, intron 1 of 4)	5332	NR_135272	67288	Mm.125465	NM_026075	ENSMUSG00000021716	Srek1ip1	3110031B13Rik|AI462702|AV348305|AW121048|Sfrs12ip1|Srsf12ip1	splicing regulatory glutamine/lysine-rich protein 1interacting protein 1	protein-coding
chr5	44478577	44479025	intron (NM_001077398, intron 7 of 8)	intron (NM_001077398, intron 7 of 8)	-252195	NM_173764	231225	Mm.30688	NM_173764	ENSMUSG00000046985	Tapt1	4932414K18Rik	transmembrane anterior posterior transformation 1	protein-coding
chr2	124470465	124470642	intron (NM_001290997, intron 4 of 20)	intron (NM_001290997, intron 4 of 20)	-139743	NM_199238	214968	Mm.330536	NM_172537	ENSMUSG00000027200	Sema6d	1110067B02Rik|AA409156|D330011G23|mKIAA1479	sema domain, transmembrane domain (TM), and cytoplasmic domain, (semaphorin) 6D	protein-coding
chr5	132633554	132633983	Intergenic	Intergenic	-90548	NM_001363480	319974	Mm.409595	NM_177047	ENSMUSG00000029673	Auts2	2700063G02Rik|A730011F23Rik|D830032G16Rik	autism susceptibility candidate 2	protein-coding
chr16	85967054	85967532	Intergenic	Intergenic	-66168	NM_011782	23794	Mm.112933	NM_011782	ENSMUSG00000022894	Adamts5	9530092O11Rik|ADAM-TS5|ADAMTS1|ADAMTS11|ADMP-2|AI481094|ASMP-2	a disintegrin-like and metallopeptidase (reprolysin type) with thrombospondin type 1 motif, 5 (aggrecanase-2)	protein-coding
chr11	107459915	107460212	intron (NR_153311, intron 1 of 9)	L2b|LINE|L2	10657	NM_145823	71795	Mm.397413	NM_145823	ENSMUSG00000040430	Pitpnc1	1110020B03Rik|5830436L09Rik|AI662802|AI851387|C330017I21Rik|Dnr411|RDGBB|RDGBB1|mrdgBbeta|rdgB-beta	phosphatidylinositol transfer protein, cytoplasmic 1	protein-coding
chr11	90484948	90485440	intron (NM_011505, intron 17 of 17)	intron (NM_011505, intron 17 of 17)	-94277	NM_172563	217082	Mm.158903	NM_172563	ENSMUSG00000003949	Hlf	E230015K02Rik	hepatic leukemia factor	protein-coding
chr13	59402078	59402663	Intergenic	Intergenic	142081	NM_001284221	67269	Mm.153008	NM_023328	ENSMUSG00000021557	Agtpbp1	1700020N17Rik|2310001G17Rik|2900054O13Rik|4930445M19Rik|5730402G09Rik|CCP1|Nna1|nmf243|pcd	ATP/GTP binding protein 1	protein-coding
chr12	34683269	34683697	intron (NM_001271386, intron 3 of 27)	intron (NM_001271386, intron 3 of 27)	-154594	NM_024124	79221	Mm.310551	NM_024124	ENSMUSG00000004698	Hdac9	AV022454|D030072B18Rik|HD7B|HD9|HDRP|Hdac7b|Mitr|mKIAA0744	histone deacetylase 9	protein-coding
chr15	74026097	74026547	Intergenic	Intergenic	-186651	NM_001368162	268816	Mm.440635	NM_001033365	ENSMUSG00000072487	Mroh5	Gm628	maestro heat-like repeat family member 5	protein-coding
chr6	49021246	49021643	Intergenic	Intergenic	-15074	NM_053110	93695	Mm.302602	NM_053110	ENSMUSG00000029816	Gpnmb	DC-HIL|Dchil|ipd	glycoprotein (transmembrane) nmb	protein-coding
chr16	26991864	26992028	promoter-TSS (NM_001285918)	promoter-TSS (NM_001285918)	-294	NM_001013761	239789	Mm.326909	NM_001013761	ENSMUSG00000068428	Gmnc	Gemc1|Gm1778|Gm606	geminin coiled-coil domain containing	protein-coding
chr4	133660457	133660943	TTS (NM_001145956)	TTS (NM_001145956)	11947	NM_001145956	230801	Mm.217004	NM_178698	ENSMUSG00000043257	Pigv	B330013B03|D430024F16Rik	phosphatidylinositol glycan anchor biosynthesis, class V	protein-coding
chr9	86870168	86870434	intron (NM_013669, intron 2 of 29)	intron (NM_013669, intron 2 of 29)	10148	NM_001357772	20616	Mm.281651	NM_013669	ENSMUSG00000033419	Snap91	91kDa|AP180|F1-20|mKIAA0656	synaptosomal-associated protein 91	protein-coding
chr2	152069027	152069221	Intergenic	Intergenic	-12405	NM_001160410	545474	Mm.214317	NM_001160410	ENSMUSG00000060257	Scrt2	AW060659	scratch family zinc finger 2	protein-coding
chr13	54345928	54346331	intron (NM_001362218, intron 2 of 4)	intron (NM_001362218, intron 2 of 4)	-25220	NM_009946	12890	Mm.268902	NM_009946	ENSMUSG00000025867	Cplx2	921-L|AI413745|AW492120|Gm34843	complexin 2	protein-coding
chr2	56306253	56306502	Intergenic	Intergenic	-479434	NR_105751	102465169		NR_105751	ENSMUSG00000098437	Mir195b	Gm27491|mmu-mir-195b	microRNA 195b	ncRNA
chr11	102579541	102579715	promoter-TSS (NR_040286)	promoter-TSS (NR_040286)	-509	NR_040286	100040792	Mm.277966	NR_040286	ENSMUSG00000078640	Gm11627	-	predicted gene 11627	ncRNA
chr19	24268478	24268663	intron (NM_008044, intron 3 of 4)	intron (NM_008044, intron 3 of 4)	12020	NM_008044	14297	Mm.7319	NM_008044	ENSMUSG00000059363	Fxn	FA|FARR|Frda|X25	frataxin	protein-coding
chr5	43108361	43108477	Intergenic	Intergenic	-124834	NM_175937	231207	Mm.7233	NM_175937	ENSMUSG00000039782	Cpeb2	A630055H10Rik|Cpe-bp2	cytoplasmic polyadenylation element binding protein 2	protein-coding
chr12	74850422	74850770	Intergenic	Intergenic	326736	NM_172805	238271	Mm.44465	NM_172805	ENSMUSG00000034402	Kcnh5	Eag2	potassium voltage-gated channel, subfamily H (eag-related), member 5	protein-coding
chr10	27184327	27184599	exon (NM_008481, exon 28 of 64)	exon (NM_008481, exon 28 of 64)	-205403	NR_131034	75855	Mm.402080	NR_131034	ENSMUSG00000101636	4930579H20Rik	-	RIKEN cDNA 4930579H20 gene	ncRNA
chr15	95028970	95029134	intron (NM_178789, intron 6 of 7)	intron (NM_178789, intron 6 of 7)	120266	NR_015482	100043315	Mm.159041	NR_015482	ENSMUSG00000100603	LOC100043315	-	uncharacterized LOC100043315	ncRNA
chr14	48908093	48908350	Intergenic	Intergenic	29348	NR_033783	66770	Mm.136954	NR_033783	ENSMUSG00000115008	4933429O19Rik	1700031B11Rik	RIKEN cDNA 4933429O19 gene	ncRNA
chr10	59547795	59548027	intron (NM_001033259, intron 1 of 7)	BC1_Mm|scRNA|scRNA	68781	NM_001033259	215999	Mm.296470	NM_001033259	ENSMUSG00000009647	Mcu	2010012O16Rik|AV064928|C10orf42|Ccdc109a|D130073L02Rik|Gm64	mitochondrial calcium uniporter	protein-coding
chr11	90370742	90370954	intron (NM_172563, intron 2 of 3)	intron (NM_172563, intron 2 of 3)	20069	NM_172563	217082	Mm.158903	NM_172563	ENSMUSG00000003949	Hlf	E230015K02Rik	hepatic leukemia factor	protein-coding
chr8	67180832	67181069	Intergenic	Intergenic	-310018	NM_008673	17960	Mm.14125	NM_008673	ENSMUSG00000025588	Nat1	Nat-1	N-acetyl transferase 1	protein-coding
chr14	19904567	19904808	intron (NM_001285910, intron 1 of 2)	intron (NM_001285910, intron 1 of 2)	65762	NR_105025	52512	Mm.483998	NR_105025	ENSMUSG00000114350	D14Ertd670e	-	DNA segment, Chr 14, ERATO Doi 670, expressed	ncRNA
chr8	48153393	48153983	Intergenic	Intergenic	43675	NM_001161515	320685	Mm.121549	NM_178788	ENSMUSG00000031562	Dctd	6030466N05Rik	dCMP deaminase	protein-coding
chr2	32174529	32175011	intron (NM_001159634, intron 1 of 31)	intron (NM_001159634, intron 1 of 31)	23622	NM_001159634	227723	Mm.25504	NM_172661	ENSMUSG00000039262	Prrc2b	5830434P21Rik|AI173903|Bat2l|Bat2l1|D430039P21|mKIAA0515	proline-rich coiled-coil 2B	protein-coding
chr3	131517652	131517808	Intergenic	Intergenic	-47038	NM_001289479	23971	Mm.244912	NM_011863	ENSMUSG00000028032	Papss1	AI325286|Asapk|SK1	3'-phosphoadenosine 5'-phosphosulfate synthase 1	protein-coding
chr16	78322120	78322279	intron (NM_001025192, intron 1 of 6)	intron (NM_001025192, intron 1 of 6)	20528	NM_001276263	13052	Mm.66222	NM_009988	ENSMUSG00000022865	Cxadr	2610206D03Rik|AU016810|AW553441|CAR|MCAR|MCVADR	coxsackie virus and adenovirus receptor	protein-coding
chr18	27350072	27350352	Intergenic	Intergenic	-1209952	NR_045398	320624	Mm.50107	NR_045398	ENSMUSG00000117473	4930474G06Rik	-	RIKEN cDNA 4930474G06 gene	ncRNA
chr14	62227118	62227389	Intergenic	Intergenic	65726	NM_173419	239133	Mm.127330	NM_173419	ENSMUSG00000048281	Dleu7	BC038059	deleted in lymphocytic leukemia, 7	protein-coding
chr14	122687434	122687681	intron (NR_153443, intron 14 of 24)	intron (NR_153443, intron 14 of 24)	153229	NM_144844	110821	Mm.23876	NM_144844	ENSMUSG00000041650	Pcca	C79630	propionyl-Coenzyme A carboxylase, alpha polypeptide	protein-coding
chr12	37829179	37829431	Intergenic	Intergenic	-50869	NM_001361688	217480	Mm.126525	NM_178681	ENSMUSG00000036095	Dgkb	6430574F24|90kda|C630029D13Rik|DAGK2|DGK|DGK-beta|mKIAA0718	diacylglycerol kinase, beta	protein-coding
chr2	50044469	50044658	Intergenic	Intergenic	-21866	NM_177139	320343	Mm.130607	NM_177139	ENSMUSG00000050447	Lypd6	E130115E03Rik	LY6/PLAUR domain containing 6	protein-coding
chr9	75261342	75261860	intron (NM_001081322, intron 10 of 40)	intron (NM_001081322, intron 10 of 40)	29587	NM_001081322	208943	Mm.41339	NM_001081322	ENSMUSG00000033590	Myo5c	9130003O20Rik|BB085560|C330029I24	myosin VC	protein-coding
chr12	69425065	69425272	Intergenic	Intergenic	50382	NR_038060	76062	Mm.380755	NR_038060	ENSMUSG00000113035	5830428M24Rik	100040862|Gm3007	RIKEN cDNA 5830428M24 gene	ncRNA
chr3	65435834	65436068	Intergenic	Intergenic	-43398	NM_026155	67437	Mm.232728	NM_026155	ENSMUSG00000027828	Ssr3	0610038P07Rik|AL022999|AU022074|AW553833|TRAPG	signal sequence receptor, gamma	protein-coding
chr6	64961238	64961431	Intergenic	Intergenic	-81257	NM_001355250	13990	Mm.99113	NM_007958	ENSMUSG00000029920	Smarcad1	AV081750|AW226546|D6Pas1|Etl1|etl-1|mKIAA1122	SWI/SNF-related, matrix-associated actin-dependent regulator of chromatin, subfamily a, containing DEAD/H box 1	protein-coding
chr1	24611578	24616147	Intergenic	Intergenic	-26425	NM_007733	12823	Mm.329196	NM_007733	ENSMUSG00000026141	Col19a1	-	collagen, type XIX, alpha 1	protein-coding
chr6	55539287	55539513	Intergenic	Intergenic	87422	NM_007407	11517	Mm.44245	NM_007407	ENSMUSG00000029778	Adcyap1r1	2900024I10Rik|AI846590|PAC1|PAC1R|PACAP1-R	adenylate cyclase activating polypeptide 1 receptor 1	protein-coding
chr2	140653621	140653812	intron (NM_001013802, intron 3 of 18)	intron (NM_001013802, intron 3 of 18)	17760	NM_001172160	71436	Mm.426781	NM_178382	ENSMUSG00000051379	Flrt3	5530600M07Rik|C430047I10Rik|mKIAA1469	fibronectin leucine rich transmembrane protein 3	protein-coding
chr16	45164020	45164133	intron (NM_001356366, intron 2 of 10)	intron (NM_001356366, intron 2 of 10)	5247	NM_001356366	67841	Mm.41775	NM_026402	ENSMUSG00000022663	Atg3	2610016C12Rik|APG3|Apg3l|Atg3l|PC3-96	autophagy related 3	protein-coding
chr1	78428859	78429177	intron (NR_102758, intron 15 of 15)	intron (NR_102758, intron 15 of 15)	59879	NR_102757	23874	Mm.17898	NM_011811	ENSMUSG00000026245	Farsb	C76708|Farsa|Farsl|Farslb|Frsb	phenylalanyl-tRNA synthetase, beta subunit	protein-coding
chr3	54965099	54965367	Intergenic	Intergenic	-49346	NM_177854	329641	Mm.51187	NM_177854	ENSMUSG00000056306	Sertm1	6030405A18Rik	serine rich and transmembrane domain containing 1	protein-coding
chr14	118566207	118566703	intron (NM_001033336, intron 19 of 30)	intron (NM_001033336, intron 19 of 30)	26017	NR_105815	102465208		NR_105815	ENSMUSG00000098433	Mir6391	Gm27914|mmu-mir-6391	microRNA 6391	ncRNA
chr13	37579782	37580069	Intergenic	Intergenic	234580	NM_010745	17084	Mm.2639	NM_010745	ENSMUSG00000021423	Ly86	MD-1|MD1|ly86_tv2	lymphocyte antigen 86	protein-coding
chr10	70419392	70419888	Intergenic	Intergenic	-21028	NM_001359551	71721	Mm.477813	NM_024244	ENSMUSG00000043259	Fam13c	1200015N20Rik|C030038O19Rik|mKIAA1796	family with sequence similarity 13, member C	protein-coding
chr9	122018819	122019332	Intergenic	Intergenic	-23049	NM_001289559	215494	Mm.402151	NM_153540	ENSMUSG00000066235	Pomgnt2	Ago61|C85492|Gtdc2	protein O-linked mannose beta 1,4-N-acetylglucosaminyltransferase 2	protein-coding
chr17	52308333	52308673	Intergenic	Intergenic	159214	NR_155494	100503190	Mm.170588	NR_155494		Gm19585	-	predicted gene, 19585	ncRNA
chr7	112816046	112816334	intron (NM_001166584, intron 2 of 13)	intron (NM_001166584, intron 2 of 13)	136834	NM_001166584	21676	Mm.24685	NM_009346	ENSMUSG00000055320	Tead1	2610024B07Rik|B230114H05Rik|Gtrgeo5|TEAD-1|TEF-1|Tcf13|mTEF-1	TEA domain family member 1	protein-coding
chr11	59310091	59310182	intron (NM_139298, intron 1 of 3)	L1MB7|LINE|L1	3206	NM_139298	216795	Mm.218794	NM_139298	ENSMUSG00000000126	Wnt9a	Wnt14|wnt-14	wingless-type MMTV integration site family, member 9A	protein-coding
chr15	56077830	56078417	Intergenic	Intergenic	-171174	NM_016667	20649	Mm.309425	NM_016667	ENSMUSG00000060429	Sntb1	-	syntrophin, basic 1	protein-coding
chr16	27017334	27017608	Intergenic	Intergenic	-25819	NM_001013761	239789	Mm.326909	NM_001013761	ENSMUSG00000068428	Gmnc	Gemc1|Gm1778|Gm606	geminin coiled-coil domain containing	protein-coding
chr18	68852870	68853205	Intergenic	Intergenic	98491	NR_038051	78931	Mm.160155	NR_038051	ENSMUSG00000024546	4930546C10Rik	-	RIKEN cDNA 4930546C10 gene	ncRNA
chr4	124329152	124329563	Intergenic	Intergenic	156602	NR_040774	78460	Mm.452060	NR_040774		1700057H15Rik	-	RIKEN cDNA 1700057H15 gene	ncRNA
chr9	14532238	14532636	Intergenic	Intergenic	31818	NM_023153	66070	Mm.245938	NM_023153	ENSMUSG00000004096	Cwc15	0610040D20Rik|2900052N06Rik|Ed1|c11orf5|mED1	CWC15 spliceosome-associated protein	protein-coding
chr9	47825585	47826014	intron (NM_018770, intron 8 of 9)	intron (NM_018770, intron 8 of 9)	-7591	NR_046048	100038460	Mm.447649	NR_046048		Gm10677	-	predicted gene 10677	ncRNA
chr1	23575040	23575363	intron (NR_151529, intron 1 of 3)	intron (NR_151529, intron 1 of 3)	614	NR_151529	105243890	Mm.383635	NR_151529		Gm28822	-	predicted gene 28822	ncRNA
chr12	7698341	7698635	Intergenic	Intergenic	-279189	NM_009693	238055	Mm.221239	NM_009693	ENSMUSG00000020609	Apob	AI315052|Apo B-100|apob-100|apob-48	apolipoprotein B	protein-coding
chr2	5182084	5182289	intron (NM_028804, intron 2 of 2)	intron (NM_028804, intron 2 of 2)	44410	NM_028804	74186	Mm.274715	NM_028804	ENSMUSG00000026676	Ccdc3	2310045O21Rik	coiled-coil domain containing 3	protein-coding
chr10	21438410	21438515	Intergenic	Intergenic	61162	NM_178713	237320	Mm.90181	NM_178713	ENSMUSG00000037542	Aldh8a1	Raldh4	aldehyde dehydrogenase 8 family, member A1	protein-coding
chr12	107952161	107952618	intron (NM_001286343, intron 1 of 1)	intron (NM_001286343, intron 1 of 1)	51025	NM_001079883	58208	Mm.392694	NM_021399	ENSMUSG00000048251	Bcl11b	9130430L19Rik|AI604821|B630002E05Rik|BCL-11B|Ctip2|Rit1	B cell leukemia/lymphoma 11B	protein-coding
chr3	142311164	142311442	intron (NM_001190853, intron 4 of 9)	intron (NM_001190853, intron 4 of 9)	80547	NM_001190857	56376	Mm.117709	NM_019808	ENSMUSG00000028273	Pdlim5	1110001A05Rik|AI987914|C87059|Enh|Enh1|Enh2|Enh3|LIM	PDZ and LIM domain 5	protein-coding
chr3	119524709	119525006	Intergenic	Intergenic	258531	NM_019550	56195	Mm.29966	NM_019550	ENSMUSG00000028134	Ptbp2	Ptb2|brPTB|nPTB	polypyrimidine tract binding protein 2	protein-coding
chr9	29465361	29465464	intron (NM_001357597, intron 1 of 8)	intron (NM_001357597, intron 1 of 8)	-51960	NM_001357603	235106	Mm.283138	NM_172290	ENSMUSG00000059974	Ntm	6230410L23Rik|B230210G24Rik|Hnt|Igdcc2|R75390	neurotrimin	protein-coding
chr4	72381252	72381359	Intergenic	Intergenic	180061	NR_027923	68285	Mm.37541	NR_027923		C630043F03Rik	AI851307	RIKEN cDNA C630043F03 gene	ncRNA
chr3	149042547	149042958	Intergenic	Intergenic	-88117	NM_001081298	99633	Mm.9776	NM_001081298	ENSMUSG00000028184	Adgrl2	AI450192|CIRL-2|Gm619|Lec1|Lphh1|Lphn2|mKIAA0786	adhesion G protein-coupled receptor L2	protein-coding
chr10	84036183	84036551	TTS (NR_152790)	TTS (NR_152790)	64330	NR_152790	102637349	Mm.402869	NR_152790	ENSMUSG00000111049	Gm34184	-	predicted gene, 34184	ncRNA
chr10	65330467	65330682	Intergenic	Intergenic	-210207	NR_152621	102632700		NR_152621	ENSMUSG00000100528	Gm28881	-	predicted gene 28881	ncRNA
chr13	97757037	97757342	intron (NR_152263, intron 2 of 2)	intron (NR_152263, intron 2 of 2)	6077	NR_152263	111365222	Mm.440079	NR_152263		Eyelinc18	-	uncharacterized EyeLinc18	ncRNA
chr16	11804359	11804539	3' UTR (NM_146067, exon 4 of 4)	3' UTR (NM_146067, exon 4 of 4)	24747	NR_126430	73761	Mm.39183	NR_126430		4833415N18Rik	-	RIKEN cDNA 4833415N18 gene	ncRNA
chr9	72828682	72829120	intron (NM_175485, intron 2 of 19)	intron (NM_175485, intron 2 of 19)	21627	NM_175485	235472	Mm.31696	NM_175485	ENSMUSG00000036030	Prtg	A230098A12Rik|Igdcc5	protogenin	protein-coding
chr5	63773052	63773262	intron (NM_177006, intron 3 of 6)	intron (NM_177006, intron 3 of 6)	-39338	NM_029554	76261	Mm.38143	NM_029554	ENSMUSG00000060512	0610040J01Rik	AI662686	RIKEN cDNA 0610040J01 gene	protein-coding
chr6	21787677	21787901	intron (NM_001363814, intron 6 of 6)	intron (NM_001363814, intron 6 of 6)	64378	NM_001363814	269831	Mm.21950	NM_173007	ENSMUSG00000029669	Tspan12	9030619E17|AI426782|AI663988|AW111457|Tm4sf12	tetraspanin 12	protein-coding
chr16	75342012	75342137	Intergenic	Intergenic	243987	NM_001252513	320355	Mm.99517	NM_177142	ENSMUSG00000032948	Lipi	D930038D03Rik|lpd1	lipase, member I	protein-coding
chr7	79305088	79305272	intron (NM_018811, intron 3 of 10)	intron (NM_018811, intron 3 of 10)	31914	NM_018811	54608	Mm.365490	NM_018811	ENSMUSG00000039202	Abhd2	2210009N18Rik|LABH2|Labh-2	abhydrolase domain containing 2	protein-coding
chr1	133255033	133255194	intron (NR_037984, intron 3 of 3)	intron (NR_037984, intron 3 of 3)	9016	NM_182930	240753	Mm.253559	NM_182930	ENSMUSG00000041757	Plekha6	9530028L01Rik|AU042621|Pepp3	pleckstrin homology domain containing, family A member 6	protein-coding
chr5	14834164	14834602	intron (NM_011995, intron 22 of 24)	intron (NM_011995, intron 22 of 24)	80506	NM_198666	381714	Mm.368256	NM_198666	ENSMUSG00000033219	Gm9758	-	predicted gene 9758	protein-coding
chr5	20919620	20919838	exon (NM_001080977, exon 3 of 8)	exon (NM_001080977, exon 3 of 8)	-31260	NR_030699	320770	Mm.491217	NR_030699	ENSMUSG00000101013	A630072M18Rik	Aptr	RIKEN cDNA A630072M18 gene	ncRNA
chr18	23675601	23676176	Intergenic	Intergenic	76417	NR_126066	100502834	Mm.213614	NR_126066	ENSMUSG00000086287	Gm15972	-	predicted gene 15972	ncRNA
chr9	103727172	103727285	intron (NM_178638, intron 2 of 5)	ID_B1|SINE|B4	-34421	NM_001359465	81907	Mm.384704	NM_178638	ENSMUSG00000042757	Tmem108	AI462967|B130017P16Rik|R74726	transmembrane protein 108	protein-coding
chr9	78272789	78273254	Intergenic	Intergenic	15892	NM_001243092	100042295	Mm.197422	NM_001243092	ENSMUSG00000111709	Gm3776	-	predicted gene 3776	protein-coding
chr2	5314459	5315011	intron (NM_001290374, intron 5 of 9)	intron (NM_001290374, intron 5 of 9)	-64655	NR_030601	100124465		NR_030601	ENSMUSG00000078031	Mir466d	Mirn466d	microRNA 466d	ncRNA
chrX	157730983	157731144	intron (NM_001252591, intron 4 of 4)	intron (NM_001252591, intron 4 of 4)	32090	NR_103722	66106	Mm.140340	NM_025357	ENSMUSG00000041476	Smpx	1010001C09Rik|Csl	small muscle protein, X-linked	protein-coding
chr6	113062343	113062549	intron (NM_008188, intron 5 of 9)	intron (NM_008188, intron 5 of 9)	14798	NR_027009	14910	Mm.280950	NR_027008	ENSMUSG00000086429	Gt(ROSA)26Sor	AV258896|Gtrgeo26|Gtrosa26|R26|ROSA26|Thumpd3as1	gene trap ROSA 26, Philippe Soriano	ncRNA
chr8	105799662	105799754	intron (NM_145824, intron 3 of 13)	intron (NM_145824, intron 3 of 13)	27500	NM_145824	74334	Mm.4206	NM_145824	ENSMUSG00000037415	Ranbp10	4432417N03Rik	RAN binding protein 10	protein-coding
chr15	70425860	70426043	Intergenic	Intergenic	501718	NR_045071	100503580	Mm.404646	NR_045071	ENSMUSG00000116483	Gm19782	-	predicted gene, 19782	ncRNA
chr4	76901709	76901978	intron (NR_160919, intron 8 of 39)	ORR1F|LTR|ERVL-MaLR	-557600	NM_001352629	19266	Mm.184021	NM_011211	ENSMUSG00000028399	Ptprd	1110002J03Rik|3000002J10Rik|B230219D21Rik|R-PTP-delta	protein tyrosine phosphatase, receptor type, D	protein-coding
chr9	29773042	29773321	intron (NM_001357597, intron 1 of 8)	intron (NM_001357597, intron 1 of 8)	190088	NM_001357597	235106	Mm.283138	NM_172290	ENSMUSG00000059974	Ntm	6230410L23Rik|B230210G24Rik|Hnt|Igdcc2|R75390	neurotrimin	protein-coding
chr2	146290932	146291292	intron (NM_001033348, intron 38 of 40)	intron (NM_001033348, intron 38 of 40)	31826	NR_040619	77806	Mm.392819	NR_040619	ENSMUSG00000085958	A930019D19Rik	-	RIKEN cDNA A930019D19 gene	ncRNA
chr17	32851593	32851931	Intergenic	Intergenic	-21501	NM_001293229	240064	Mm.476307	NM_177359	ENSMUSG00000095253	Zfp799	6030490I01Rik	zinc finger protein 799	protein-coding
chr7	66459390	66459621	Intergenic	Intergenic	-32028	NM_053080	56847	Mm.140988	NM_053080	ENSMUSG00000015134	Aldh1a3	ALDH6|RALDH3|V1	aldehyde dehydrogenase family 1, subfamily A3	protein-coding
chr11	76363402	76363632	intron (NM_008750, intron 1 of 7)	intron (NM_008750, intron 1 of 7)	35624	NM_008750	18230	Mm.27915	NM_008750	ENSMUSG00000020844	Nxn	l11Jus13	nucleoredoxin	protein-coding
chr1	69024900	69025186	intron (NM_010154, intron 1 of 26)	intron (NM_010154, intron 1 of 26)	83016	NM_010154	13869	Mm.442420	NM_010154	ENSMUSG00000062209	Erbb4	Her4|c-erbB-4	erb-b2 receptor tyrosine kinase 4	protein-coding
chr5	46790573	46790940	Intergenic	Intergenic	-858347	NR_110478	78106	Mm.243807	NR_110478	ENSMUSG00000106602	4930405L22Rik	-	RIKEN cDNA 4930405L22 gene	ncRNA
chr19	41698998	41699285	intron (NM_015748, intron 4 of 36)	intron (NM_015748, intron 4 of 36)	44715	NM_015748	20562	Mm.39155	NM_015748	ENSMUSG00000025020	Slit1	Slil1|mKIAA0813	slit guidance ligand 1	protein-coding
chr18	42923958	42924337	intron (NM_028392, intron 1 of 8)	intron (NM_028392, intron 1 of 8)	-24641	NR_073583	72930	Mm.26134	NM_027531	ENSMUSG00000024500	Ppp2r2b	2900026H06Rik|6330404L05Rik|E130009M08Rik|PP2A-PR55B|PR55-BETA|SCA12	protein phosphatase 2, regulatory subunit B, beta	protein-coding
chr12	25714462	25714645	Intergenic	Intergenic	495952	NR_131149	629481	Mm.390460	NR_131149	ENSMUSG00000113550	Gm29687	-	predicted gene, 29687	ncRNA
chr13	55470333	55470598	intron (NM_001030296, intron 1 of 2)	intron (NM_001030296, intron 1 of 2)	6198	NM_001030296	432763	Mm.315457	NM_001030296	ENSMUSG00000034686	Prr7	XM_484263	proline rich 7 (synaptic)	protein-coding
chr4	151517263	151517480	intron (NM_001081557, intron 4 of 23)	intron (NM_001081557, intron 4 of 23)	344397	NM_001195565	100072	Mm.318846	NM_001081557	ENSMUSG00000014592	Camta1	1810059M14Rik|2310058O09Rik|AI316882|AW987475|mKIAA0833	calmodulin binding transcription activator 1	protein-coding
chr10	89593032	89593160	intron (NM_001310710, intron 3 of 9)	intron (NM_001310710, intron 3 of 9)	6719	NM_001310710	216227	Mm.233921	NM_182959	ENSMUSG00000019935	Slc17a8	BC042593|Vglut3	solute carrier family 17 (sodium-dependent inorganic phosphate cotransporter), member 8	protein-coding
chr13	105256816	105257066	intron (NM_001360891, intron 2 of 7)	MLT-int|LTR|ERVL-MaLR	36073	NM_027934	71816	Mm.317015	NM_027934	ENSMUSG00000021720	Rnf180	3110001E11Rik|Rines	ring finger protein 180	protein-coding
chr19	56990378	56990908	intron (NM_146102, intron 1 of 20)	intron (NM_146102, intron 1 of 20)	17932	NM_001177797	226250	Mm.226284	NM_146102	ENSMUSG00000025083	Afap1l2	AU041783|C86904|mKIAA1914	actin filament associated protein 1-like 2	protein-coding
chr12	12684506	12684968	Intergenic	Intergenic	-14820	NR_136889	102637952	Mm.421393	NR_136889		Gm34637	-	predicted gene, 34637	ncRNA
chr18	13305379	13306202	Intergenic	Intergenic	298800	NM_153087	225192	Mm.207073	NM_153087	ENSMUSG00000037346	Hrh4	AXOR35|BG26|GPCR105|GPRv53|H4|H4R|HH4R	histamine receptor H4	protein-coding
chr14	54332564	54332971	Intergenic	Intergenic	-28074	NM_026936	69089	Mm.182340	NM_026936	ENSMUSG00000000959	Oxa1l	1810020M02Rik|AI894287	oxidase assembly 1-like	protein-coding
chr1	143820118	143820448	Intergenic	Intergenic	43005	NM_019562	56207	Mm.261004	NM_019562	ENSMUSG00000018189	Uchl5	5830413B11Rik|Uch37	ubiquitin carboxyl-terminal esterase L5	protein-coding
chr16	49193668	49193923	intron (NM_001166210, intron 38 of 40)	intron (NM_001166210, intron 38 of 40)	136395	NM_001166210	667772	Mm.301387	NM_001166210	ENSMUSG00000092009	Myh15	EG667772	myosin, heavy chain 15	protein-coding
chr2	103977323	103977474	intron (NM_001142335, intron 3 of 3)	intron (NM_001142335, intron 3 of 3)	7111	NM_001142335	16909	Mm.29266	NM_008505	ENSMUSG00000032698	Lmo2	Rbtn-2|Rbtn2|Rhom-2|Ttg2	LIM domain only 2	protein-coding
chr5	75870007	75870089	Intergenic	MTD|LTR|ERVL-MaLR	108407	NM_010612	16542	Mm.285	NM_010612	ENSMUSG00000062960	Kdr	6130401C07|Flk-1|Flk1|Krd-1|Ly73|VEGFR-2|VEGFR2|orv|sVEGFR-2	kinase insert domain protein receptor	protein-coding
chr12	70216355	70216659	intron (NM_133198, intron 4 of 19)	intron (NM_133198, intron 4 of 19)	11176	NM_133198	110095	Mm.256926	NM_133198	ENSMUSG00000021069	Pygl	-	liver glycogen phosphorylase	protein-coding
chr1	77532732	77533082	Intergenic	Intergenic	-17819	NM_007936	13838	Mm.400747	NM_007936	ENSMUSG00000026235	Epha4	2900005C20Rik|AI385584|Cek8|Hek8|Sek|Sek1|Tyro1|rb	Eph receptor A4	protein-coding
chr10	17352543	17352835	Intergenic	Intergenic	-256907	NR_038020	100504235	Mm.84044	NR_038020	ENSMUSG00000101969	Gm20125	-	predicted gene, 20125	ncRNA
chr13	59091292	59091634	intron (NM_001025074, intron 16 of 17)	intron (NM_001025074, intron 16 of 17)	283766	NM_001025074	18212	Mm.130054	NM_008745	ENSMUSG00000055254	Ntrk2	GP145-TrkB/GP95-TrkB|Tkrb|trk-B|trkB	neurotrophic tyrosine kinase, receptor, type 2	protein-coding
chr7	65577182	65577448	Intergenic	Intergenic	-4716	NR_131060	407810	Mm.249337	NR_131060	ENSMUSG00000086662	BC046251	-	cDNA sequence BC046251	ncRNA
chr5	37968598	37968812	Intergenic	Intergenic	-70525	NM_001359398	71116	Mm.18959	NM_026959	ENSMUSG00000029125	Stx18	1810035L21Rik|4933425D03Rik|AU041562	syntaxin 18	protein-coding
chr9	75839549	75839795	exon (NM_007555, exon 3 of 7)	exon (NM_007555, exon 3 of 7)	64307	NM_007555	12160	Mm.428950	NM_007555	ENSMUSG00000032179	Bmp5	AU023399|se	bone morphogenetic protein 5	protein-coding
chr19	53345192	53345405	intron (NM_001008542, intron 2 of 5)	intron (NM_001008542, intron 2 of 5)	14890	NM_001008543	17859	Mm.2154	NM_010847	ENSMUSG00000025025	Mxi1	Gm10197|Mad2|bHLHc11	MAX interactor 1, dimerization protein	protein-coding
chr4	98244758	98244906	Intergenic	Intergenic	138433	NM_053157	94043	Mm.331719	NM_053157	ENSMUSG00000028563	Tm2d1	2310026L18Rik|AA990549|Bbp	TM2 domain containing 1	protein-coding
chr15	43507297	43507915	intron (NM_025736, intron 5 of 10)	intron (NM_025736, intron 5 of 10)	30377	NM_025736	66736	Mm.244512	NM_025736	ENSMUSG00000022337	Emc2	4921531G14Rik|AV060620|AW209495|Ttc35	ER membrane protein complex subunit 2	protein-coding
chr7	28104749	28104943	exon (NM_001122603, exon 14 of 20)	exon (NM_001122603, exon 14 of 20)	-24620	NM_001164655	319482	Mm.483194	NM_176924	ENSMUSG00000078776	9530053A07Rik	FCGBP	RIKEN cDNA 9530053A07 gene	protein-coding
chr14	122684907	122685031	exon (NM_144844, exon 13 of 24)	exon (NM_144844, exon 13 of 24)	150641	NM_144844	110821	Mm.23876	NM_144844	ENSMUSG00000041650	Pcca	C79630	propionyl-Coenzyme A carboxylase, alpha polypeptide	protein-coding
chr16	4147891	4148145	intron (NM_001025432, intron 3 of 30)	intron (NM_001025432, intron 3 of 30)	65386	NM_001025432	12914	Mm.132238	NM_001025432	ENSMUSG00000022521	Crebbp	AW558298|CBP|CBP/p300|KAT3A|p300/CBP	CREB binding protein	protein-coding
chr4	41612122	41612565	intron (NM_175138, intron 10 of 19)	intron (NM_175138, intron 10 of 19)	27959	NM_027147	69638	Mm.372459	NM_027147	ENSMUSG00000028445	Enho	1110065P19Rik|2310040A07Rik	energy homeostasis associated	protein-coding
chr16	26991628	26991792	promoter-TSS (NM_001285918)	promoter-TSS (NM_001285918)	-58	NM_001013761	239789	Mm.326909	NM_001013761	ENSMUSG00000068428	Gmnc	Gemc1|Gm1778|Gm606	geminin coiled-coil domain containing	protein-coding
chr15	44176151	44176352	Intergenic	Intergenic	-19884	NM_013696	22045	Mm.309350	NM_013696	ENSMUSG00000038760	Trhr	TRH-R1	thyrotropin releasing hormone receptor	protein-coding
chr3	37587009	37587274	Intergenic	Intergenic	-22750	NR_130162	75947	Mm.109620	NR_130161	ENSMUSG00000085677	4930594O21Rik	-	RIKEN cDNA 4930594O21 gene	ncRNA
chr9	6269988	6270158	intron (NM_001357397, intron 1 of 6)	B4|SINE|B4	-3526	NM_027942	71829	Mm.141452	NM_027942	ENSMUSG00000047619	Ddi1	1700011N24Rik	DNA-damage inducible 1	protein-coding
chr8	76383663	76383921	Intergenic	Intergenic	516829	NR_028579	102640923	Mm.367571	NR_028579	ENSMUSG00000074235	Gm10649	-	predicted gene 10649	ncRNA
chr14	84646157	84646429	Intergenic	Intergenic	-169869	NR_015539	319903	Mm.440481	NR_015539	ENSMUSG00000115529	9630013A20Rik	lncOL1	RIKEN cDNA 9630013A20 gene	ncRNA
chr9	86187143	86187547	Intergenic	L3|LINE|CR1	277571	NM_027394	70348	Mm.53469	NM_027394	ENSMUSG00000032415	Ube2cbp	2610018I03Rik|Ube3d	ubiquitin-conjugating enzyme E2C binding protein	protein-coding
chr11	57696177	57696473	intron (NM_134189, intron 1 of 11)	intron (NM_134189, intron 1 of 11)	-46831	NR_153850	78762	Mm.362149	NR_153850		4933424L21Rik	-	RIKEN cDNA 4933424L21 gene	ncRNA
chr19	32255461	32255747	intron (NM_001362423, intron 3 of 9)	intron (NM_001362423, intron 3 of 9)	-44591	NM_001168526	208449	Mm.329810	NM_144792	ENSMUSG00000040451	Sgms1	9530058O11Rik|AI841905|C80702|Mob|Sms1|Sor1|Tmem23	sphingomyelin synthase 1	protein-coding
chr4	33545494	33545745	Intergenic	Intergenic	107538	NR_106198	102465904		NR_106198	ENSMUSG00000098310	Mir8118	Gm27954|mmu-mir-8118	microRNA 8118	ncRNA
chr2	63963912	63964043	Intergenic	Intergenic	134061	NM_021716	60344	Mm.130769	NM_021716	ENSMUSG00000075324	Fign	Fgn|fi|fidget	fidgetin	protein-coding
chr13	73336797	73337000	Intergenic	Intergenic	5889	NM_053163	94066	Mm.26775	NM_053163	ENSMUSG00000021607	Mrpl36	AI646041	mitochondrial ribosomal protein L36	protein-coding
chr10	75882838	75883411	Intergenic	Intergenic	-10274	NM_001358985	70377	Mm.275878	NM_024440	ENSMUSG00000009092	Derl3	1810006I20Rik|1810063P04Rik|IZP6|derlin-3	Der1-like domain family, member 3	protein-coding
chr15	94478906	94478982	Intergenic	Intergenic	64563	NM_172437	78895	Mm.34344	NM_172437	ENSMUSG00000033356	Pus7l	3000003F02Rik	pseudouridylate synthase 7-like	protein-coding
chr8	76384268	76384424	Intergenic	Intergenic	516275	NR_028579	102640923	Mm.367571	NR_028579	ENSMUSG00000074235	Gm10649	-	predicted gene 10649	ncRNA
chr2	30266430	30266810	promoter-TSS (NM_001281829)	promoter-TSS (NM_001281829)	-101	NM_001281829	227696	Mm.297949	NM_172267	ENSMUSG00000079484	Phyhd1	-	phytanoyl-CoA dioxygenase domain containing 1	protein-coding
chr11	76358360	76358521	intron (NM_008750, intron 1 of 7)	intron (NM_008750, intron 1 of 7)	40701	NM_008750	18230	Mm.27915	NM_008750	ENSMUSG00000020844	Nxn	l11Jus13	nucleoredoxin	protein-coding
chr4	98511240	98511686	intron (NM_001355177, intron 18 of 40)	ID_B1|SINE|B4	-35171	NM_001005787	12695	Mm.90218	NM_007704	ENSMUSG00000061859	Patj	Cipp|Inadl	PATJ, crumbs cell polarity complex component	protein-coding
chr8	12730729	12731136	Intergenic	Intergenic	-11805	NR_033546	100038554	Mm.367723	NR_033546	ENSMUSG00000074469	Gm15348	-	predicted gene 15348	ncRNA
chr3	136329197	136329458	Intergenic	Intergenic	-3261	NM_001310749	242248	Mm.30832	NM_001033350	ENSMUSG00000037922	Bank1	A530094C12Rik|AI451642|AVIEF|BANK	B cell scaffold protein with ankyrin repeats 1	protein-coding
chr11	32536977	32537201	intron (NM_001359177, intron 1 of 18)	intron (NM_001359177, intron 1 of 18)	3823	NM_001359177	20868	Mm.8235	NM_009288	ENSMUSG00000020272	Stk10	Gek1|Lok|mKIAA4026	serine/threonine kinase 10	protein-coding
chr3	49592817	49593000	Intergenic	Intergenic	164408	NM_130448	73173	Mm.87246	NM_130448	ENSMUSG00000037892	Pcdh18	3110038E07Rik|BB095589|PCDH68L	protocadherin 18	protein-coding
chr6	70872175	70872531	intron (NM_010121, intron 2 of 16)	intron (NM_010121, intron 2 of 16)	27838	NM_010121	13666	Mm.247167	NM_010121	ENSMUSG00000031668	Eif2ak3	Pek|Perk	eukaryotic translation initiation factor 2 alpha kinase 3	protein-coding
chr9	92275504	92275598	promoter-TSS (NM_001195084)	promoter-TSS (NM_001195084)	-51	NM_008880	18828	Mm.10306	NM_008880	ENSMUSG00000032372	Plscr2	-	phospholipid scramblase 2	protein-coding
chr7	115867911	115868162	intron (NM_001025559, intron 2 of 15)	intron (NM_001025559, intron 2 of 15)	-21896	NM_001277326	20679	Mm.323365	NM_011445	ENSMUSG00000051910	Sox6	AI987981|SOX-LZ	SRY (sex determining region Y)-box 6	protein-coding
chr12	96115038	96115352	Intergenic	Intergenic	-67973	NR_103800	69423	Mm.46121	NM_027076		1700019M22Rik	-	NFX-like protein	pseudo
chr5	45595584	45596107	intron (NM_021416, intron 1 of 15)	intron (NM_021416, intron 1 of 15)	-43430	NR_102378	319251	Mm.402857	NR_102378	ENSMUSG00000097825	9630001P10Rik	-	RIKEN cDNA 9630001P10 gene	ncRNA
chr5	68877922	68878133	Intergenic	Intergenic	463682	NM_175519	243043	Mm.234821	NM_175519	ENSMUSG00000037653	Kctd8	A730087N02Rik	potassium channel tetramerisation domain containing 8	protein-coding
chr2	103962445	103962668	intron (NM_001142337, intron 1 of 3)	intron (NM_001142337, intron 1 of 3)	4561	NM_001142337	16909	Mm.29266	NM_008505	ENSMUSG00000032698	Lmo2	Rbtn-2|Rbtn2|Rhom-2|Ttg2	LIM domain only 2	protein-coding
chr15	10309089	10309209	intron (NM_001253782, intron 1 of 8)	intron (NM_001253782, intron 1 of 8)	15498	NM_001253782	19116	Mm.10516	NM_011169	ENSMUSG00000005268	Prlr	AI987712|Pr-1|Pr-3|Prlr-rs1	prolactin receptor	protein-coding
chr8	81812109	81812681	intron (NM_001024617, intron 7 of 24)	AT_rich|Low_complexity|Low_complexity	469833	NM_001297593	234515	Mm.324468	NM_001024617	ENSMUSG00000037940	Inpp4b	E130107I17Rik	inositol polyphosphate-4-phosphatase, type II	protein-coding
chr1	12092933	12093012	Intergenic	Intergenic	-333014	NR_105759	102465961		NR_105759	ENSMUSG00000098555	Mir6341	Gm27262|mmu-mir-6341	microRNA 6341	ncRNA
chr15	60853395	60853903	Intergenic	Intergenic	-28569	NM_001162926	399603	Mm.411968	NM_207269	ENSMUSG00000072568	Lratd2	BF642811|D330050I23Rik|Fam84b	LRAT domain containing 1	protein-coding
chr16	94349838	94350292	Intergenic	Intergenic	20265	NM_001159620	56176	Mm.474449	NM_019543	ENSMUSG00000022940	Pigp	Dcrc|Dscr5	phosphatidylinositol glycan anchor biosynthesis, class P	protein-coding
chr13	39836165	39836365	Intergenic	Intergenic	451746	NM_172143	218165	Mm.364096	NM_172143	ENSMUSG00000047094	Ofcc1	opo	orofacial cleft 1 candidate 1	protein-coding
chr17	66405076	66405191	intron (NM_172963, intron 3 of 13)	intron (NM_172963, intron 3 of 13)	44617	NM_172963	68617	Mm.33421	NM_172963	ENSMUSG00000052105	Mtcl1	1110012J17Rik|Ccdc165|D130071O13|Kiaa0802|Soga2|mKIAA0802|t8219b25	microtubule crosslinking factor 1	protein-coding
chr14	122374385	122374570	intron (NM_029556, intron 3 of 7)	intron (NM_029556, intron 3 of 7)	76638	NR_033325	328479	Mm.86095	NR_033325	ENSMUSG00000064052	Gm5089	6530402A20|C030005G22Rik|EG328479	predicted gene 5089	ncRNA
chr6	112973950	112974004	Intergenic	Intergenic	-26711	NM_080448	259302	Mm.236401	NM_080448	ENSMUSG00000030257	Srgap3	AI452337|Arhgap14|D130026O08Rik|Gbi|MEGAP|WRP|mKIAA0411	SLIT-ROBO Rho GTPase activating protein 3	protein-coding
chr14	121708077	121708271	intron (NM_134074, intron 1 of 52)	intron (NM_134074, intron 1 of 52)	-9757	NM_001347596	105445	Mm.378591	NM_134074	ENSMUSG00000025558	Dock9	AA959601|AW538057|B230309H04Rik|D14Wsu89e|Zizimin1|mKIAA1058	dedicator of cytokinesis 9	protein-coding
chr17	88388507	88388827	Intergenic	Intergenic	-52037	NM_001355743	14236	Mm.112824	NM_180974	ENSMUSG00000034998	Foxn2	3230402J05Rik|6030465J18Rik|Fkh19|Foxn1|HTLF	forkhead box N2	protein-coding
chr16	96840054	96840280	intron (NM_031174, intron 3 of 32)	RLTR20B3A_MM|LTR|ERVK	330568	NM_031174	13508	Mm.102437	NM_031174	ENSMUSG00000050272	Dscam	4932410A21Rik	DS cell adhesion molecule	protein-coding
chr18	59719811	59720135	Intergenic	Intergenic	140343	NR_105773	102465182		NR_105773	ENSMUSG00000098287	Mir6355	Gm27473|mmu-mir-6355	microRNA 6355	ncRNA
chr2	17638727	17639072	intron (NM_028757, intron 2 of 6)	AmnSINE1|SINE|Deu	31266	NR_156125	74103	Mm.120298	NM_028757	ENSMUSG00000053702	Nebl	1200007O21Rik|A630080F05Rik|BB140644|D830029A09Rik|Lnebl	nebulette	protein-coding
chr19	43889835	43889982	intron (NM_028029, intron 4 of 15)	intron (NM_028029, intron 4 of 15)	-10140	NM_001306088	71972	Mm.159024	NM_028029	ENSMUSG00000025195	Dnmbp	2410003L07Rik|2410003M15Rik|TUBA	dynamin binding protein	protein-coding
chr14	106176915	106177093	Intergenic	Intergenic	70806	NM_198601	212085	Mm.78128	NM_198601	ENSMUSG00000022113	Trim52	4921513B05Rik	tripartite motif-containing 52	protein-coding
chr12	82374033	82374445	intron (NM_001167983, intron 8 of 23)	intron (NM_001167983, intron 8 of 23)	62890	NM_172579	217692	Mm.261333	NM_172579	ENSMUSG00000042700	Sipa1l1	4931426N11Rik|AW213287|Spar|mKIAA0440	signal-induced proliferation-associated 1 like 1	protein-coding
chr15	83765719	83765778	Intergenic	Intergenic	-14275	NM_172610	223726	Mm.36395	NM_172610	ENSMUSG00000041708	Mpped1	6230403M19|AW456965|D15Bwg0669e	metallophosphoesterase domain containing 1	protein-coding
chr6	96373071	96373793	intron (NM_182808, intron 2 of 4)	intron (NM_182808, intron 2 of 4)	-207227	NR_003643	78482	Mm.391486	NM_030107	ENSMUSG00000072878	1700123L14Rik	Npap60|Nup50	nucleoporin 50 pseudogene	pseudo
chr13	97424076	97424217	Intergenic	Intergenic	-10824	NR_110432	100039691	Mm.219358	NR_110430	ENSMUSG00000078952	Lncenc1	Gm11019|Gm2373|Lincenc1|Platr18|linc-Enc1	long non-coding RNA, embryonic stem cells expressed 1	ncRNA
chr9	46610061	46610520	Intergenic	Intergenic	-290304	NM_183104	74361	Mm.159169	NM_183104	ENSMUSG00000056617	4931429L15Rik	-	RIKEN cDNA 4931429L15 gene	protein-coding
chr19	22679082	22679406	intron (NM_001362499, intron 1 of 25)	intron (NM_001362499, intron 1 of 25)	-13357	NM_001362513	226025	Mm.131943	NM_177341	ENSMUSG00000052387	Trpm3	6330504P12Rik|9330180E14|AU018608|B930001P07Rik|LTRPC3|MLSN2	transient receptor potential cation channel, subfamily M, member 3	protein-coding
chr4	41528126	41528361	intron (NM_027993, intron 1 of 5)	intron (NM_027993, intron 1 of 5)	10806	NR_045726	76992	Mm.440546	NR_045726	ENSMUSG00000036162	Fam219aos	1700066J24Rik	family with sequence similarity 219, member A, opposite strand	ncRNA
chr14	101327234	101327764	Intergenic	Intergenic	-127430	NM_029680	76627	Mm.31415	NM_029680	ENSMUSG00000042888	Prr30	1700110M21Rik	proline rich 30	protein-coding
chr1	63977597	63977997	Intergenic	Intergenic	13070	NR_027824	433315	Mm.342696	NM_001013800	ENSMUSG00000044689	Gm13749	-	predicted gene 13749	ncRNA
chr18	56022041	56022376	Intergenic	Intergenic	-378132	NM_001360917	107022	Mm.24356	NM_026240	ENSMUSG00000001700	Gramd3	9030613F08Rik|9130427A09Rik|AW061306|Gramd2b|NS3TP2	GRAM domain containing 3	protein-coding
chr5	99513256	99513683	intron (NR_030692, intron 2 of 3)	L4_A_Mam|LINE|RTE-X	215591	NR_030692	319818	Mm.295233	NR_030692	ENSMUSG00000089809	A930011G23Rik	-	RIKEN cDNA A930011G23 gene	ncRNA
chr13	29014808	29015167	intron (NR_045077, intron 1 of 3)	intron (NR_045077, intron 1 of 3)	573	NR_045077	77920	Mm.197051	NR_045073	ENSMUSG00000086363	A330102I10Rik	-	RIKEN cDNA A330102I10 gene	ncRNA
chr1	22320953	22321033	intron (NM_001012624, intron 24 of 28)	intron (NM_001012624, intron 24 of 28)	-358343	NM_001310477	226922	Mm.336519	NM_023872	ENSMUSG00000028033	Kcnq5	7730402H11|9230107O05Rik|AA589396|D1Mgi1	potassium voltage-gated channel, subfamily Q, member 5	protein-coding
chr12	79846845	79847116	Intergenic	Intergenic	77753	NR_131075	77290	Mm.395042	NR_131073	ENSMUSG00000112765	9430078K24Rik	-	RIKEN cDNA 9430078K24 gene	ncRNA
chr4	111780373	111780799	intron (NM_026470, intron 7 of 12)	intron (NM_026470, intron 7 of 12)	2989	NM_001357231	67946	Mm.275526	NM_026470	ENSMUSG00000034401	Spata6	1700062C23Rik|AI790763|Hash|KRP|Mash	spermatogenesis associated 6	protein-coding
chr9	103271170	103271668	intron (NM_027918, intron 7 of 16)	intron (NM_027918, intron 7 of 16)	16878	NM_027918	71775	Mm.18802	NM_027918	ENSMUSG00000033688	1300017J02Rik	Ica|mICA	RIKEN cDNA 1300017J02 gene	protein-coding
chr1	78371616	78371909	intron (NM_001004173, intron 2 of 4)	intron (NM_001004173, intron 2 of 4)	61416	NM_001004173	433323	Mm.276248	NM_001004173	ENSMUSG00000032908	Sgpp2	SPPase2|Spp2	sphingosine-1-phosphate phosphotase 2	protein-coding
chr2	22589604	22590018	Intergenic	Intergenic	-32516	NM_008078	14417	Mm.4784	NM_008078	ENSMUSG00000026787	Gad2	6330404F12Rik|GAD(65)|GAD65|Gad-2	glutamic acid decarboxylase 2	protein-coding
chr2	16450842	16451277	intron (NM_026162, intron 1 of 13)	intron (NM_026162, intron 1 of 13)	94755	NM_026162	67448	Mm.313938	NM_026162	ENSMUSG00000026748	Plxdc2	1200007L24Rik|5430431D22Rik|AI646728|AU022916|AV231634|Tem7r	plexin domain containing 2	protein-coding
chr9	37076575	37076959	intron (NM_001029838, intron 2 of 12)	intron (NM_001029838, intron 2 of 12)	70555	NM_148950	208076	Mm.260335	NM_148950	ENSMUSG00000035934	Pknox2	D230005H23Rik|Prep2	Pbx/knotted 1 homeobox 2	protein-coding
chr4	99695714	99695972	Intergenic	RLTR24|LTR|ERV1	-19787	NM_001081264	320438	Mm.32408	NM_001081264	ENSMUSG00000073792	Alg6	E230028F23Rik	asparagine-linked glycosylation 6 (alpha-1,3,-glucosyltransferase)	protein-coding
chr9	34029582	34030108	Intergenic	Intergenic	-12526	NR_040744	77119	Mm.367930	NR_040744	ENSMUSG00000098758	7630403G23Rik	TH-cre|Tg(Th-cre)1Tmd	RIKEN cDNA 7630403G23 gene	ncRNA
chrX	135101624	135101975	Intergenic	Intergenic	-41463	NR_040282	320606	Mm.439072	NR_040281	ENSMUSG00000089759	3632454L22Rik	-	RIKEN cDNA 3632454L22 gene	ncRNA
chr9	112102583	112102831	intron (NM_001362029, intron 18 of 19)	intron (NM_001362029, intron 18 of 19)	16004	NR_029823	723815		NR_029823	ENSMUSG00000065441	Mir128-2	Mirn128-2|Mirn128b|mir-128-2|mir-128b	microRNA 128-2	ncRNA
chr3	9721410	9721880	intron (NM_053182, intron 2 of 7)	MER47B|DNA|TcMar-Tigger	-111560	NM_133218	170753	Mm.212908	NM_133218	ENSMUSG00000040209	Zfp704	C030026M03|C030034L19Rik|Gig1|Znf704	zinc finger protein 704	protein-coding
chr9	115661932	115662220	Intergenic	MTEa|LTR|ERVL-MaLR	-247379	NM_028638	73748	Mm.485018	NM_028638	ENSMUSG00000056880	Gadl1	1110027M19Rik|ADC|CSADC	glutamate decarboxylase-like 1	protein-coding
chr4	54470059	54470458	Intergenic	Intergenic	-477687	NM_172867	242466	Mm.102904	NM_172867	ENSMUSG00000060206	Zfp462	6030417H05|9430078C22Rik|Gt4-2|Zfpip|Znf462	zinc finger protein 462	protein-coding
chr10	103832228	103832441	Intergenic	MER94|DNA|hAT-Blackjack	-310653	NM_001177535	100043292	Mm.339215	NM_001177535	ENSMUSG00000090854	Gm4340	-	predicted gene 4340	protein-coding
chr9	50986098	50986206	intron (NM_178710, intron 3 of 15)	intron (NM_178710, intron 3 of 15)	22921	NM_178710	235344	Mm.104932	NM_178710	ENSMUSG00000037112	Sik2	G630080D20Rik|Snf1lk2	salt inducible kinase 2	protein-coding
chr7	99965656	99965880	intron (NM_175388, intron 1 of 5)	L1MEg1|LINE|L1	14690	NM_175388	108937	Mm.323087	NM_175388	ENSMUSG00000058761	Rnf169	2900057K09Rik	ring finger protein 169	protein-coding
chr1	3477356	3477621	intron (NM_001011874, intron 1 of 2)	intron (NM_001011874, intron 1 of 2)	194010	NM_001011874	497097	Mm.454496	NM_001011874	ENSMUSG00000051951	Xkr4	AY534250|Gm210|XRG4|mKIAA1889	X-linked Kx blood group related 4	protein-coding
chr15	10655095	10655193	intron (NM_030690, intron 2 of 17)	intron (NM_030690, intron 2 of 17)	54851	NR_033541	100038608	Mm.450744	NR_033541	ENSMUSG00000115667	Gm10389	-	predicted gene 10389	ncRNA
chr16	85110474	85110873	intron (NM_007471, intron 2 of 15)	intron (NM_007471, intron 2 of 15)	63034	NM_001198823	11820	Mm.277585	NM_007471	ENSMUSG00000022892	App	Abeta|Abpp|Adap|Ag|Cvap|E030013M08Rik|betaApp	amyloid beta (A4) precursor protein	protein-coding
chr13	99609306	99609818	Intergenic	Intergenic	-92960	NM_008634	17755	Mm.4173	NM_008634	ENSMUSG00000052727	Map1b	A230055D22|AI843217|LC1|MAP5|Mtap-5|Mtap1b|Mtap5	microtubule-associated protein 1B	protein-coding
chr9	116218686	116219176	Intergenic	Intergenic	29751	NR_152204	100043817	Mm.404276	NR_152204		Gm4668	-	predicted gene 4668	ncRNA
chr2	161339230	161339670	Intergenic	Intergenic	-230364	NR_126509	71389	Mm.122738	NM_173368	ENSMUSG00000057133	Chd6	5430439G14Rik|6330406J24Rik|CHD-6	chromodomain helicase DNA binding protein 6	protein-coding
chr8	9334972	9335276	intron (NM_173446, intron 1 of 2)	MTE2b|LTR|ERVL-MaLR	190455	NR_073360	74688	Mm.159298	NR_073360	ENSMUSG00000109215	4930453L07Rik	-	RIKEN cDNA 4930453L07 gene	ncRNA
chr2	165368564	165368912	Intergenic	CpG	-6619	NM_001005425	381405	Mm.296323	NM_001005425	ENSMUSG00000056824	Zfp663	Gm1008	zinc finger protein 663	protein-coding
chr1	144306370	144306658	Intergenic	Intergenic	-57410	NM_015811	50778	Mm.103701	NM_015811	ENSMUSG00000026358	Rgs1	BL34	regulator of G-protein signaling 1	protein-coding
chr2	52211467	52211856	intron (NM_010889, intron 89 of 156)	intron (NM_010889, intron 89 of 156)	-79341	NR_040620	78049	Mm.243883	NR_040620		4930573O16Rik	-	RIKEN cDNA 4930573O16 gene	ncRNA
chr5	99746549	99746640	intron (NR_131054, intron 4 of 11)	intron (NR_131054, intron 4 of 11)	7379	NR_131054	330133	Mm.447264	NR_131054	ENSMUSG00000105218	Gm38413	A830083F22|Gm43248	predicted gene, 38413	ncRNA
chr8	59025303	59025465	Intergenic	RMER13B|LTR|ERVK	113629	NM_173411	234290	Mm.39244	NM_173411	ENSMUSG00000049946	BC030500	-	cDNA sequence BC030500	protein-coding
chr11	45886621	45886940	intron (NM_001045520, intron 4 of 11)	intron (NM_001045520, intron 4 of 11)	34811	NM_001045520	216705	Mm.169673	NM_001045520	ENSMUSG00000006169	Clint1	AI642036|AW537616|C530049I24Rik|Enth|Epn4|F630206G17Rik	clathrin interactor 1	protein-coding
chr1	90441134	90441455	Intergenic	Intergenic	-162131	NM_133805	108679	Mm.119177	NM_133805	ENSMUSG00000034432	Cops8	9430009J09Rik|AA408242|Csn8|Sgn8	COP9 signalosome subunit 8	protein-coding
chr7	112528993	112529092	intron (NR_154467, intron 4 of 4)	MamRep1527|LTR|LTR	6641	NR_154466	102636183	Mm.446701	NR_154466		Parvaos	A230071N21Rik	parvin, alpha, opposite strand	ncRNA
chr7	143717973	143718277	intron (NM_024289, intron 1 of 21)	B4|SINE|B4	22235	NM_001199227	79196	Mm.21199	NM_024289	ENSMUSG00000037606	Osbpl5	1110006M06Rik|AI462538|ORP5|Obph1|Osbp2	oxysterol binding protein-like 5	protein-coding
chr8	68558955	68559094	intron (NM_172753, intron 2 of 9)	intron (NM_172753, intron 2 of 9)	176061	NM_001364256	234356	Mm.334569	NM_172753	ENSMUSG00000036356	Csgalnact1	4732435N03Rik|CSGalNAcT-1	chondroitin sulfate N-acetylgalactosaminyltransferase 1	protein-coding
chr1	121177123	121177465	Intergenic	Intergenic	89889	NR_110450	98452	Mm.131017	NR_038008	ENSMUSG00000097881	Celrr	AI848258|B230209K01Rik|Celr|Gm818	cerebellum expressed regulatory RNA	ncRNA
chr3	138894150	138894540	intron (NR_121195, intron 3 of 7)	intron (NR_121195, intron 3 of 7)	152137	NM_019571	56224	Mm.31927	NM_019571	ENSMUSG00000028152	Tspan5	2810455A09Rik|4930505M03Rik|NET-4|Tm4sf9	tetraspanin 5	protein-coding
chr10	49131289	49131638	intron (NM_001358866, intron 15 of 16)	intron (NM_001358866, intron 15 of 16)	656474	NM_001358866	14806	Mm.185993	NM_010349	ENSMUSG00000056073	Grik2	AW124492|C130030K03Rik|GluK2|Glur-6|Glur6|Glurbeta2	glutamate receptor, ionotropic, kainate 2 (beta 2)	protein-coding
chr12	46520942	46521290	Intergenic	Intergenic	297651	NM_001364638	664883	Mm.247195	NM_021361	ENSMUSG00000021047	Nova1	9430099M15Rik|G630039L02|Nova-1	neuro-oncological ventral antigen 1	protein-coding
chr8	6207657	6208114	Intergenic	Intergenic	-1102598	NM_011388	20494	Mm.3500	NM_011388	ENSMUSG00000023073	Slc10a2	9130221J18Rik|AI605518|ASBT|IBAT|ISBT	solute carrier family 10, member 2	protein-coding
chr6	47197770	47197938	intron (NM_001004357, intron 21 of 23)	intron (NM_001004357, intron 21 of 23)	-46542	NM_025771	66797	Mm.440084	NM_025771	ENSMUSG00000039419	Cntnap2	5430425M22Rik|Caspr2|mKIAA0868	contactin associated protein-like 2	protein-coding
chr5	82004963	82005031	Intergenic	Intergenic	119716	NR_138557	67327	Mm.87058	NR_138557		1700031L13Rik	-	RIKEN cDNA 1700031L13 gene	ncRNA
chr10	107123561	107123836	promoter-TSS (NM_001142804)	promoter-TSS (NM_001142804)	-61	NM_001142804	380660	Mm.336072	NM_198636	ENSMUSG00000035948	Acss3	8430416H19Rik|Gm874	acyl-CoA synthetase short-chain family member 3	protein-coding
chr3	119947201	119947460	Intergenic	Intergenic	-163942	NM_001310711	56195	Mm.29966	NM_019550	ENSMUSG00000028134	Ptbp2	Ptb2|brPTB|nPTB	polypyrimidine tract binding protein 2	protein-coding
chr7	127712421	127712785	promoter-TSS (NM_001301282)	promoter-TSS (NM_001301282)	-100	NM_007795	13019	Mm.389954	NM_007795	ENSMUSG00000042340	Ctf1	CT-1	cardiotrophin 1	protein-coding
chr15	27811139	27811497	intron (NM_001081302, intron 33 of 56)	intron (NM_001081302, intron 33 of 56)	-129776	NM_198301	223433	Mm.266485	NM_198301	ENSMUSG00000056069	Otulinl	9830126M18|Fam105a	OTU deubiquitinase with linear linkage specificity like	protein-coding
chr19	14319927	14320085	Intergenic	Intergenic	115944	NR_152176	667433	Mm.128913	NR_152176		Gm8630	EG667433	predicted gene 8630	ncRNA
chr2	28797951	28798030	intron (NM_001033874, intron 11 of 12)	intron (NM_001033874, intron 11 of 12)	42370	NM_001166033	269252	Mm.26043	NM_172977	ENSMUSG00000035666	Gtf3c4	5330400C03|AI426938|AU014771|AU017413|KAT12|TFIIIC90	general transcription factor IIIC, polypeptide 4	protein-coding
chr1	167700425	167700585	intron (NM_033652, intron 2 of 7)	intron (NM_033652, intron 2 of 7)	10947	NM_033652	110648	Mm.330081	NM_033652	ENSMUSG00000026686	Lmx1a	Lmx1.1|dr|dreher|sst	LIM homeobox transcription factor 1 alpha	protein-coding
chr7	107536657	107536801	intron (NM_021889, intron 6 of 6)	intron (NM_021889, intron 6 of 6)	-30704	NM_172907	244198	Mm.77425	NM_172907	ENSMUSG00000051041	Olfml1	6720478C22|AV321997|BC047207|MVAL564|ONT2|mONT2	olfactomedin-like 1	protein-coding
chr3	27649003	27649358	intron (NM_173182, intron 1 of 25)	intron (NM_173182, intron 1 of 25)	61272	NM_001356953	72007	Mm.38832	NM_173182	ENSMUSG00000039286	Fndc3b	1600019O04Rik|AW550168|Fad104|mKIAA4164	fibronectin type III domain containing 3B	protein-coding
chr3	101474295	101474494	Intergenic	ORR1A2-int|LTR|ERVL-MaLR	97269	NM_207205	78908	Mm.257997	NM_207205	ENSMUSG00000042035	Igsf3	1700016K10Rik|2810035F16Rik|4833439O17Rik|mKIAA0466	immunoglobulin superfamily, member 3	protein-coding
chr12	17097934	17098296	Intergenic	Intergenic	78773	NM_201531	382571	Mm.40173	NM_201531	ENSMUSG00000051726	Kcnf1	Gm1182|Kv5.1	potassium voltage-gated channel, subfamily F, member 1	protein-coding
chr9	29728090	29728386	intron (NM_001357597, intron 1 of 8)	intron (NM_001357597, intron 1 of 8)	235031	NM_001357597	235106	Mm.283138	NM_172290	ENSMUSG00000059974	Ntm	6230410L23Rik|B230210G24Rik|Hnt|Igdcc2|R75390	neurotrimin	protein-coding
chr2	130351919	130352231	intron (NM_001110513, intron 6 of 16)	intron (NM_001110513, intron 6 of 16)	45554	NM_019696	56264	Mm.112701	NM_019696	ENSMUSG00000027408	Cpxm1	AA986902|Cpx-1|Cpx1|Cpxm	carboxypeptidase X 1 (M14 family)	protein-coding
chr9	86188835	86189324	Intergenic	Intergenic	275837	NM_027394	70348	Mm.53469	NM_027394	ENSMUSG00000032415	Ube2cbp	2610018I03Rik|Ube3d	ubiquitin-conjugating enzyme E2C binding protein	protein-coding
chr1	34696647	34696858	intron (NM_001368773, intron 1 of 13)	intron (NM_001368773, intron 1 of 13)	18570	NM_001368773	226970	Mm.41604	NM_183019	ENSMUSG00000037509	Arhgef4	9330140K16Rik|Asef|C230030N03Rik	Rho guanine nucleotide exchange factor (GEF) 4	protein-coding
chr5	66114388	66114506	intron (NM_001127382, intron 2 of 7)	intron (NM_001127382, intron 2 of 7)	-16268	NM_139065	245945	Mm.36863	NM_139065	ENSMUSG00000070780	Rbm47	9530077J19Rik	RNA binding motif protein 47	protein-coding
chr9	75778912	75779019	intron (NM_007555, intron 1 of 6)	intron (NM_007555, intron 1 of 6)	3600	NM_007555	12160	Mm.428950	NM_007555	ENSMUSG00000032179	Bmp5	AU023399|se	bone morphogenetic protein 5	protein-coding
chr16	26999439	26999911	Intergenic	Intergenic	-8023	NM_001013761	239789	Mm.326909	NM_001013761	ENSMUSG00000068428	Gmnc	Gemc1|Gm1778|Gm606	geminin coiled-coil domain containing	protein-coding
chr2	158295711	158296064	Intergenic	MERVK26-int|LTR|ERVK	-10606	NM_008489	16803	Mm.218846	NM_008489	ENSMUSG00000016024	Lbp	Bpifd2|Ly88	lipopolysaccharide binding protein	protein-coding
chr9	37178928	37179251	Intergenic	Intergenic	-29134	NM_025464	66279	Mm.41451	NM_025464	ENSMUSG00000032121	Tmem218	1810021J13Rik|AV004931	transmembrane protein 218	protein-coding
chr6	103465764	103465842	Intergenic	ORR1B2|LTR|ERVL-MaLR	-45073	NM_007697	12661	Mm.251288	NM_007697	ENSMUSG00000030077	Chl1	A530023M13Rik|AI465420|CALL|LICAM2	cell adhesion molecule L1-like	protein-coding
chr7	68682348	68682518	Intergenic	MT2A|LTR|ERVL	63977	NR_003648	384639	Mm.261760	NM_001013781		Gm5334	EG384639	tetraspanin 7 pseudogene	pseudo
chr13	46534363	46534863	intron (NM_026056, intron 3 of 12)	intron (NM_026056, intron 3 of 12)	32710	NM_026056	67252	Mm.44529	NM_026056	ENSMUSG00000021373	Cap2	2810452G09Rik|AV045235	CAP, adenylate cyclase-associated protein, 2 (yeast)	protein-coding
chr11	6555511	6555752	intron (NM_001190343, intron 1 of 8)	intron (NM_001190343, intron 1 of 8)	-4552	NM_001190344	216527	Mm.221271	NM_146014	ENSMUSG00000000378	Ccm2	BC029157	cerebral cavernous malformation 2	protein-coding
chr4	98255362	98255560	Intergenic	Intergenic	127804	NM_053157	94043	Mm.331719	NM_053157	ENSMUSG00000028563	Tm2d1	2310026L18Rik|AA990549|Bbp	TM2 domain containing 1	protein-coding
chr2	52958537	52958963	intron (NM_172409, intron 1 of 26)	intron (NM_172409, intron 1 of 26)	100882	NM_172409	71409	Mm.394427	NM_172409	ENSMUSG00000036053	Fmnl2	5430425K04Rik|Man	formin-like 2	protein-coding
chr7	29070659	29071111	intron (NM_009109, intron 49 of 105)	intron (NM_009109, intron 49 of 105)	12809	NR_035489	100316710		NR_035489	ENSMUSG00000089219	Mir1963	mir-1963|mmu-mir-1963	microRNA 1963	ncRNA
chr10	87046641	87046782	Intergenic	Intergenic	-11335	NM_029685	76640	Mm.78423	NM_029685	ENSMUSG00000047129	1700113H08Rik	-	RIKEN cDNA 1700113H08 gene	protein-coding
chr1	151626654	151627051	intron (NM_022018, intron 1 of 13)	intron (NM_022018, intron 1 of 13)	55479	NM_022018	63913	Mm.157700	NM_022018	ENSMUSG00000026483	Fam129a	AI256368|AU019833|Niban	family with sequence similarity 129, member A	protein-coding
chr14	64489408	64489556	Intergenic	Intergenic	-33579	NM_026322	110265	Mm.26713	NM_026322	ENSMUSG00000054733	Msra	2310045J23Rik|6530413P12Rik|MSR-A	methionine sulfoxide reductase A	protein-coding
chr16	17055913	17056044	Intergenic	Intergenic	-14161	NM_001291053	106369	Mm.237941	NM_023249	ENSMUSG00000022773	Ypel1	0610009L05Rik|1700016N17Rik|1700019O22Rik|4921520K19Rik|4930511F14Rik|AV118478|DGL-1|Dgl1|Ppil2|mdgl-1	yippee like 1	protein-coding
chr7	125036722	125036936	Intergenic	Intergenic	312957	NR_045803	71208	Mm.159465	NM_172408	ENSMUSG00000045928	4933440M02Rik	-	RIKEN cDNA 4933440M02 gene	ncRNA
chr17	78322951	78323258	intron (NM_015800, intron 7 of 16)	intron (NM_015800, intron 7 of 16)	95048	NM_001360407	225020	Mm.236835	NM_199448	ENSMUSG00000056121	Fez2	9030616F16|D17Ertd315e	fasciculation and elongation protein zeta 2 (zygin II)	protein-coding
chr9	60460391	60460555	intron (NM_001040426, intron 3 of 17)	intron (NM_001040426, intron 3 of 17)	50562	NM_001040426	207596	Mm.28791	NM_172444	ENSMUSG00000032289	Thsd4	ADAMTSL-6|ADAMTSL6|AI585901|Adamtsl4|B230114P05Rik	thrombospondin, type I, domain containing 4	protein-coding
chr8	91669563	91669756	Intergenic	Intergenic	131995	NM_008393	16373	Mm.238044	NM_008393	ENSMUSG00000031734	Irx3	AI894186	Iroquois related homeobox 3	protein-coding
chr16	51751839	51752291	Intergenic	Intergenic	235222	NR_153657	629091	Mm.364775	NR_153657		Gm29686	-	predicted gene, 29686	ncRNA
chr19	21054237	21054536	Intergenic	Intergenic	-50324	NR_126458	75354	Mm.243873	NR_126458	ENSMUSG00000118047	4930554I06Rik	-	RIKEN cDNA 4930554I06 gene	ncRNA
chr9	60460672	60460833	intron (NM_001040426, intron 3 of 17)	intron (NM_001040426, intron 3 of 17)	50283	NM_001040426	207596	Mm.28791	NM_172444	ENSMUSG00000032289	Thsd4	ADAMTSL-6|ADAMTSL6|AI585901|Adamtsl4|B230114P05Rik	thrombospondin, type I, domain containing 4	protein-coding
chr7	98186621	98187105	Intergenic	L1MB7|LINE|L1	-8589	NM_007602	12337	Mm.326847	NM_007602	ENSMUSG00000035547	Capn5	nCL-3	calpain 5	protein-coding
chr13	111979670	111980129	Intergenic	Intergenic	111963	NR_130345	102636620	Mm.402328	NR_130345	ENSMUSG00000086111	Gm15326	-	predicted gene 15326	ncRNA
chr6	34498002	34498402	intron (NM_001363710, intron 2 of 2)	intron (NM_001363710, intron 2 of 2)	21846	NM_007563	12183	Mm.282863	NM_007563	ENSMUSG00000038871	Bpgm	AI323730|AL022789|C86192	2,3-bisphosphoglycerate mutase	protein-coding
chr10	41716372	41716618	promoter-TSS (NM_001358562)	promoter-TSS (NM_001358562)	-32	NM_001358562	75973	Mm.228517	NM_029493	ENSMUSG00000075225	Ccdc162	5033413D22Rik|Ccdc162p|Gm29096|Gm61|Gm6976	coiled-coil domain containing 162	protein-coding
chr19	10457562	10457769	promoter-TSS (NM_001111140)	promoter-TSS (NM_001111140)	-218	NM_001111140	278795	Mm.490638	NM_001111140	ENSMUSG00000090291	Lrrc10b	Gm705|SerdinR	leucine rich repeat containing 10B	protein-coding
chr3	66326119	66326361	Intergenic	Intergenic	-29403	NM_145820	72789	Mm.443526	NM_028357	ENSMUSG00000027831	Veph1	2810471M23Rik|Veph	ventricular zone expressed PH domain-containing 1	protein-coding
chr8	87225863	87226222	Intergenic	MLT1J2|LTR|ERVL-MaLR	-26192	NR_040697	100038706	Mm.334690	NR_040697	ENSMUSG00000099207	Gm10637	-	predicted gene 10637	ncRNA
chr3	140645959	140646300	Intergenic	Intergenic	566226	NM_008811	18598	Mm.4223	NM_008811	ENSMUSG00000047674	Pdha2	Pdhal	pyruvate dehydrogenase E1 alpha 2	protein-coding
chr2	75768383	75768534	Intergenic	Intergenic	-63719	NM_172666	228061	Mm.31227	NM_172666	ENSMUSG00000042410	Agps	5832437L22|9930035G10Rik|AW123847|Adaps|Adas|Adhaps|Adps|Aldhpsy|bs2	alkylglycerone phosphate synthase	protein-coding
chr10	16974983	16975310	intron (NR_038020, intron 4 of 8)	intron (NR_038020, intron 4 of 8)	120636	NR_038020	100504235	Mm.84044	NR_038020	ENSMUSG00000101969	Gm20125	-	predicted gene, 20125	ncRNA
chr8	92847479	92847692	intron (NM_008610, intron 11 of 12)	intron (NM_008610, intron 11 of 12)	-7748	NM_173014	270084	Mm.21463	NM_173014	ENSMUSG00000033192	Lpcat2	1-AGPAT 11|A330042H22|Aytl1|Aytl1a|lpafat1|lysoPAFAT|lysoPAFAT/LPCAT2	lysophosphatidylcholine acyltransferase 2	protein-coding
chr16	94128634	94128834	TTS (NM_001360045)	TTS (NM_001360045)	43474	NM_011377	20465	Mm.4775	NM_011377	ENSMUSG00000062713	Sim2	bHLHe15	single-minded family bHLH transcription factor 2	protein-coding
chr3	104305993	104306471	Intergenic	Intergenic	-85826	NM_133853	99470	Mm.264849	NM_133853	ENSMUSG00000052539	Magi3	4732496O19Rik|6530407C02Rik|AA407180|AI120132|mKIAA1634	membrane associated guanylate kinase, WW and PDZ domain containing 3	protein-coding
chr1	98124952	98125036	Intergenic	Intergenic	-6473	NR_040439	69030	Mm.402692	NR_040439	ENSMUSG00000100182	1810006J02Rik	-	RIKEN cDNA 1810006J02 gene	ncRNA
chr16	46502313	46502791	Intergenic	RMER17B|LTR|ERVK	-5585	NM_021496	58998	Mm.40477	NM_021495	ENSMUSG00000022656	Nectin3	2610301B19Rik|3000002N23Rik|4921513D19Rik|AA407785|AU016832|AW538082|CD113|Pvrl3	nectin cell adhesion molecule 3	protein-coding
chr2	148889945	148890460	Intergenic	Intergenic	-14690	NM_009976	13010	Mm.4263	NM_009976	ENSMUSG00000027447	Cst3	CysC	cystatin C	protein-coding
chr16	20118083	20118470	intron (NM_029436, intron 6 of 7)	intron (NM_029436, intron 6 of 7)	20722	NM_029436	75785	Mm.392450	NM_029436	ENSMUSG00000062901	Klhl24	1110046J11Rik|4930429H24Rik|6530402O20Rik|C85082	kelch-like 24	protein-coding
chr8	112098272	112098597	Intergenic	Intergenic	87075	NM_020584	57321	Mm.213064	NM_020584	ENSMUSG00000033430	Terf2ip	Rap1	telomeric repeat binding factor 2, interacting protein	protein-coding
chr1	12093219	12093456	Intergenic	Intergenic	-332649	NR_105759	102465961		NR_105759	ENSMUSG00000098555	Mir6341	Gm27262|mmu-mir-6341	microRNA 6341	ncRNA
chr1	162020880	162020993	intron (NM_172646, intron 16 of 19)	intron (NM_172646, intron 16 of 19)	15967	NR_040562	72753	Mm.452125	NR_040562	ENSMUSG00000090260	2810442N19Rik	-	RIKEN cDNA 2810442N19 gene	ncRNA
chr4	108941115	108941358	3' UTR (NM_023537, exon 5 of 5)	3' UTR (NM_023537, exon 5 of 5)	30841	NR_040664	77173	Mm.402545	NR_040664	ENSMUSG00000086483	8030443G20Rik	-	RIKEN cDNA 8030443G20 gene	ncRNA
chr14	103850090	103850493	Intergenic	Intergenic	-5815	NM_001136061	13618	Mm.229532	NM_007904	ENSMUSG00000022122	Ednrb	ET-B|ET-BR|ETR-b|ETb|Sox10m1	endothelin receptor type B	protein-coding
chr11	107760029	107760279	intron (NM_019431, intron 1 of 3)	intron (NM_019431, intron 1 of 3)	34552	NM_019431	54377	Mm.103724	NM_019431	ENSMUSG00000020723	Cacng4	AI413107|AW491861	calcium channel, voltage-dependent, gamma subunit 4	protein-coding
chr4	103264226	103264332	intron (NM_027612, intron 4 of 8)	intron (NM_027612, intron 4 of 8)	26584	NM_001163494	70941	Mm.158501	NM_027612	ENSMUSG00000028520	4921539E11Rik	-	RIKEN cDNA 4921539E11 gene	protein-coding
chr4	54866149	54866304	Intergenic	Intergenic	-81719	NM_172867	242466	Mm.102904	NM_172867	ENSMUSG00000060206	Zfp462	6030417H05|9430078C22Rik|Gt4-2|Zfpip|Znf462	zinc finger protein 462	protein-coding
chr2	17881188	17881699	Intergenic	Intergenic	115515	NM_026627	68231	Mm.23887	NM_026627	ENSMUSG00000062651	H2al2a	1700113O17Rik|H2A.Bbd|H2A.L.2|H2afb1|H2al2|TSEG-1|Tseg1	H2A histone family member L2A	protein-coding
chr11	88728001	88728093	intron (NR_038058, intron 3 of 3)	intron (NR_038058, intron 3 of 3)	9404	NR_038058	193280	Mm.396842	NR_038058		C030037D09Rik	9330160M04	RIKEN cDNA C030037D09 gene	ncRNA
chr1	90279542	90279804	Intergenic	Intergenic	75693	NM_007722	12778	Mm.6522	NM_007722	ENSMUSG00000044337	Ackr3	AW541270|CXC-R7|CXCR-7|Cmkor1|Cxcr7|RDC-1|Rdc1	atypical chemokine receptor 3	protein-coding
chr2	150643858	150644462	intron (NM_080575, intron 2 of 13)	intron (NM_080575, intron 2 of 13)	-23334	NR_040331	109344	Mm.440012	NR_040331	ENSMUSG00000087406	E130215H24Rik	-	RIKEN cDNA E130215H24 gene	ncRNA
chr13	53554219	53554510	Intergenic	Kanga2_a|DNA|TcMar-Tc2	-81584	NM_013601	17702	Mm.1763	NM_013601	ENSMUSG00000021469	Msx2	BB122635|Hox-8|Hox8|Hox8.1	msh homeobox 2	protein-coding
chr6	71227154	71227567	intron (NM_009762, intron 4 of 8)	intron (NM_009762, intron 4 of 8)	27481	NM_017399	14080	Mm.22126	NM_017399	ENSMUSG00000054422	Fabp1	Fabpl|L-FABP	fatty acid binding protein 1, liver	protein-coding
chr6	82723572	82723701	Intergenic	ID_B1|SINE|B4	50818	NM_013820	15277	Mm.255848	NM_013820	ENSMUSG00000000628	Hk2	AI642394|HKII	hexokinase 2	protein-coding
chr9	29514589	29515033	intron (NM_001357597, intron 1 of 8)	intron (NM_001357597, intron 1 of 8)	-101359	NM_001357603	235106	Mm.283138	NM_172290	ENSMUSG00000059974	Ntm	6230410L23Rik|B230210G24Rik|Hnt|Igdcc2|R75390	neurotrimin	protein-coding
chr10	91719646	91720528	Intergenic	MER130|Unknown|Unknown	-168742	NR_152729	102633867	Mm.351514	NR_152729	ENSMUSG00000111657	Gm31592	-	predicted gene, 31592	ncRNA
chr15	39042088	39042366	Intergenic	Intergenic	-34705	NM_001364812	68588	Mm.41556	NM_026778	ENSMUSG00000054196	Cthrc1	1110014B07Rik	collagen triple helix repeat containing 1	protein-coding
chr5	68877473	68877886	Intergenic	Intergenic	464030	NM_175519	243043	Mm.234821	NM_175519	ENSMUSG00000037653	Kctd8	A730087N02Rik	potassium channel tetramerisation domain containing 8	protein-coding
chr12	112660810	112661099	intron (NM_009652, intron 3 of 13)	intron (NM_009652, intron 3 of 13)	-1603	NR_105904	102465566		NR_105904	ENSMUSG00000098380	Mir6939	Gm27498|mmu-mir-6939	microRNA 6939	ncRNA
chr12	87327624	87328167	intron (NM_011479, intron 9 of 11)	intron (NM_011479, intron 9 of 11)	-28190	NM_001290302	217738	Mm.219363	NM_001290302	ENSMUSG00000050671	Ism2	Gm264|Thsd3	isthmin 2	protein-coding
chr3	159782222	159782616	Intergenic	Intergenic	-57231	NM_001356350	68151	Mm.6766	NM_026582	ENSMUSG00000028173	Wls	5031439A09Rik|AI173978|AI987742|EVI|Gpr177	wntless WNT ligand secretion mediator	protein-coding
chr14	105542764	105543231	Intergenic	Intergenic	44209	NR_045921	74864	Mm.159344	NR_045921	ENSMUSG00000022116	4930449E01Rik	-	RIKEN cDNA 4930449E01 gene	ncRNA
chr7	129409847	129410309	Intergenic	Intergenic	152984	NM_001080963	381925	Mm.39184	NM_001080963	ENSMUSG00000070366	Plpp4	C030048B12Rik|Gm1090|Ppapdc1a	phospholipid phosphatase 4	protein-coding
chr18	13081468	13081654	Intergenic	Intergenic	74571	NM_153087	225192	Mm.207073	NM_153087	ENSMUSG00000037346	Hrh4	AXOR35|BG26|GPCR105|GPRv53|H4|H4R|HH4R	histamine receptor H4	protein-coding
chr3	144198399	144198746	intron (NM_001161769, intron 2 of 4)	CpG	3760	NM_001161770	16911	Mm.29187	NM_010723	ENSMUSG00000028266	Lmo4	A730077C12Rik|Crp3|Etohi4	LIM domain only 4	protein-coding
chr11	117385428	117385622	Intergenic	Intergenic	-28864	NR_132097	105827746	Mm.388009	NR_132097	ENSMUSG00000086588	Gm11729	-	predicted gene 11729	ncRNA
chr12	51090340	51090626	Intergenic	Intergenic	85327	NR_126468	75494	Mm.416848	NR_126468	ENSMUSG00000111986	1700008C04Rik	-	RIKEN cDNA 1700008C04 gene	ncRNA
chr16	51387629	51387730	Intergenic	Intergenic	599608	NR_153657	629091	Mm.364775	NR_153657		Gm29686	-	predicted gene, 29686	ncRNA
chr3	44706334	44706660	Intergenic	Intergenic	671763	NR_045172	72511	Mm.140700	NR_045172	ENSMUSG00000097040	2610316D01Rik	-	RIKEN cDNA 2610316D01 gene	ncRNA
chr6	51933165	51933547	intron (NM_018773, intron 4 of 12)	intron (NM_018773, intron 4 of 12)	79193	NM_018773	54353	Mm.221479	NM_018773	ENSMUSG00000059182	Skap2	2610021A10Rik|AA960083|BB137539|RA70|SKAP-HOM|Saps|Scap2|mSKAP55R	src family associated phosphoprotein 2	protein-coding
chr4	6172065	6172142	Intergenic	Intergenic	-19002	NM_026534	68053	Mm.404043	NM_026534	ENSMUSG00000028243	Ubxn2b	3110003A22Rik|6430407D20Rik|AI451665|p37	UBX domain protein 2B	protein-coding
chr9	52278392	52278602	Intergenic	Intergenic	-110091	NM_001162921	244871	Mm.295686	NM_001162921	ENSMUSG00000035164	Zc3h12c	A230108E06|C230027N18Rik|mKIAA1726	zinc finger CCCH type containing 12C	protein-coding
chr9	103861045	103861445	Intergenic	Intergenic	-99408	NM_178638	81907	Mm.384704	NM_178638	ENSMUSG00000042757	Tmem108	AI462967|B130017P16Rik|R74726	transmembrane protein 108	protein-coding
chr17	84674003	84674459	intron (NM_031884, intron 4 of 12)	LTR103_Mam|LTR|ERV1?	-2071	NM_001286005	67470	Mm.26581	NM_026180	ENSMUSG00000024254	Abcg8	1300003C16Rik|AI114946|sterolin-2	ATP binding cassette subfamily G member 8	protein-coding
chr1	180284137	180284487	Intergenic	Intergenic	-28012	NM_001128605	19165	Mm.330850	NM_011183	ENSMUSG00000010609	Psen2	ALG-3|Ad4h|Alg3|PS-2|PS2|Psnl2|STM2	presenilin 2	protein-coding
chr1	162020326	162020818	intron (NM_172646, intron 16 of 19)	intron (NM_172646, intron 16 of 19)	15603	NR_040562	72753	Mm.452125	NR_040562	ENSMUSG00000090260	2810442N19Rik	-	RIKEN cDNA 2810442N19 gene	ncRNA
chr8	49774523	49774824	Intergenic	Intergenic	-593439	NR_046067	100039954	Mm.400419	NR_046067	ENSMUSG00000110281	Gm2516	-	predicted gene 2516	ncRNA
chr13	88088304	88088657	Intergenic	Intergenic	-732992	NM_001037987	13612	Mm.125580	NM_010103	ENSMUSG00000034488	Edil3	Del-1|Del1|Sox2-cre|Sox2Cre|Tg(Sox2-cre)1Amc	EGF-like repeats and discoidin I-like domains 3	protein-coding
chr5	121973644	121973825	intron (NM_007804, intron 2 of 22)	intron (NM_007804, intron 2 of 22)	74091	NM_007804	13048	Mm.156172	NM_007804	ENSMUSG00000042589	Cux2	1700051K22Rik|Cutl2|Cux-2	cut-like homeobox 2	protein-coding
chr16	86578289	86578702	Intergenic	Intergenic	228018	NR_153789	102635020	Mm.132956	NR_153789		Gm32461	-	predicted gene, 32461	ncRNA
chr13	92801198	92801596	Intergenic	Intergenic	-6579	NM_011582	21828	Mm.20865	NM_011582	ENSMUSG00000021702	Thbs4	TSP4	thrombospondin 4	protein-coding
chr9	82338293	82338795	Intergenic	Intergenic	474874	NM_001357479	75033	Mm.335329	NM_175213	ENSMUSG00000043289	Mei4	4930486G11Rik	meiotic double-stranded break formation protein 4	protein-coding
chr12	86814836	86815127	Intergenic	Intergenic	69833	NM_145836	238330	Mm.248358	NM_145836	ENSMUSG00000034168	Irf2bpl	6430527G18Rik|Eap1	interferon regulatory factor 2 binding protein-like	protein-coding
chr2	107065024	107065442	Intergenic	Intergenic	-5582	NM_008045	14308	Mm.249525	NM_008045	ENSMUSG00000027120	Fshb	FSH|FSH-B|FSH-beta|Fshbeta	follicle stimulating hormone beta	protein-coding
chr1	153054363	153054578	intron (NM_175460, intron 1 of 10)	intron (NM_175460, intron 1 of 10)	99369	NM_175460	226518	Mm.40548	NM_175460	ENSMUSG00000042751	Nmnat2	AI843915|D030041I09Rik|PNAT1|PNAT2	nicotinamide nucleotide adenylyltransferase 2	protein-coding
chr11	84101332	84101581	intron (NM_172562, intron 8 of 15)	intron (NM_172562, intron 8 of 15)	28112	NM_172562	217031	Mm.45159	NM_172562	ENSMUSG00000018651	Tada2a	AV319371|D030022J10Rik|Tada2l	transcriptional adaptor 2A	protein-coding
chr5	136514127	136514373	intron (NM_001291234, intron 1 of 22)	intron (NM_001291234, intron 1 of 22)	51731	NM_001291233	13047	Mm.320317	NM_009986	ENSMUSG00000029705	Cux1	CDP|Cutl1|Cux|Cux-1	cut-like homeobox 1	protein-coding
chr18	66113322	66113649	intron (NM_178793, intron 2 of 10)	intron (NM_178793, intron 2 of 10)	105848	NR_030467	751558		NR_030467	ENSMUSG00000076147	Mir694	Mirn694|mir-694|mmu-mir-694	microRNA 694	ncRNA
chr4	107243711	107244266	intron (NM_029985, intron 2 of 7)	intron (NM_029985, intron 2 of 7)	9545	NM_029985	77809	Mm.29681	NM_029985	ENSMUSG00000028617	Lrrc42	A930011F22Rik|AA536996	leucine rich repeat containing 42	protein-coding
chr8	54836666	54836808	intron (NM_001253754, intron 1 of 6)	intron (NM_001253754, intron 1 of 6)	57303	NM_001253754	234267	Mm.241700	NM_153581	ENSMUSG00000031517	Gpm6a	Gpm6|M6A	glycoprotein m6a	protein-coding
chr5	45593350	45593624	intron (NM_021416, intron 1 of 15)	intron (NM_021416, intron 1 of 15)	-45788	NR_102378	319251	Mm.402857	NR_102378	ENSMUSG00000097825	9630001P10Rik	-	RIKEN cDNA 9630001P10 gene	ncRNA
chr11	7160717	7161107	intron (NM_009622, intron 15 of 19)	intron (NM_009622, intron 15 of 19)	27657	NR_045101	100041347	Mm.300962	NR_045101	ENSMUSG00000087512	Cccd201	Gm11985	coiled coil domain 201	ncRNA
chr10	30091622	30091951	Intergenic	Intergenic	108754	NM_001109747	66311	Mm.251779	NM_001109747	ENSMUSG00000075266	Cenpw	2610036L11Rik|Cug2	centromere protein W	protein-coding
chr9	86319444	86320076	intron (NM_027394, intron 9 of 9)	intron (NM_027394, intron 9 of 9)	145156	NM_027394	70348	Mm.53469	NM_027394	ENSMUSG00000032415	Ube2cbp	2610018I03Rik|Ube3d	ubiquitin-conjugating enzyme E2C binding protein	protein-coding
chr11	93249857	93250243	intron (NM_001361707, intron 3 of 9)	intron (NM_001361707, intron 3 of 9)	150760	NM_028296	72605	Mm.342160	NM_028296	ENSMUSG00000056158	Car10	2700029L05Rik|BB085816|Ca10	carbonic anhydrase 10	protein-coding
chr2	170535561	170536204	Intergenic	L2|LINE|L2	-23955	NR_040367	100502946	Mm.421284	NR_040367	ENSMUSG00000085495	Gm16796	-	predicted gene, 16796	ncRNA
chr3	105521271	105521609	intron (NM_019931, intron 2 of 7)	intron (NM_019931, intron 2 of 7)	-68485	NR_040759	78635	Mm.381306	NR_040759	ENSMUSG00000074346	Kcnd3os	1700095B22Rik	potassium voltage-gated channel, Shal-related family, member 3, opposite strand	ncRNA
chr8	58678188	58678422	intron (NM_175032, intron 1 of 11)	intron (NM_175032, intron 1 of 11)	22491	NM_001177534	100271928	Mm.484123	NM_001177534		Gm15881	-	predicted gene 15881	protein-coding
chr1	73169323	73169827	Intergenic	LTR33A_|LTR|ERVL	144989	NR_038002	69449	Mm.250447	NR_038001	ENSMUSG00000101968	1700027A15Rik	-	RIKEN cDNA 1700027A15 gene	ncRNA
chr9	95685813	95686374	intron (NM_029620, intron 5 of 8)	intron (NM_029620, intron 5 of 8)	48465	NM_029620	76477	Mm.46016	NM_029620	ENSMUSG00000015354	Pcolce2	2400001O18Rik|Pcpe2	procollagen C-endopeptidase enhancer 2	protein-coding
chr10	95238797	95238969	intron (NM_001330175, intron 2 of 2)	intron (NM_001330175, intron 2 of 2)	84826	NM_001330138	12905	Mm.473739	NM_009950	ENSMUSG00000045867	Cradd	RAIDD	CASP2 and RIPK1 domain containing adaptor with death domain	protein-coding
chr4	9550932	9551219	intron (NM_001177849, intron 12 of 22)	intron (NM_001177849, intron 12 of 22)	92642	NM_133723	65973	Mm.222206	NM_023066	ENSMUSG00000028207	Asph	2310005F16Rik|3110001L23Rik|AI848629|AW261690|AW561901|BAH|C79816|cI-37	aspartate-beta-hydroxylase	protein-coding
chr13	83987832	83988026	Intergenic	Intergenic	76845	NR_131220	553095	Mm.39702	NR_131220	ENSMUSG00000098087	Gm17750	-	predicted gene, 17750	ncRNA
chr6	91347822	91348025	Intergenic	Intergenic	63430	NM_009527	22421	Mm.56964	NM_009527	ENSMUSG00000030093	Wnt7a	AI849442|Wnt-7a|px|tw	wingless-type MMTV integration site family, member 7A	protein-coding
chr10	61199643	61200079	intron (NM_001081127, intron 21 of 21)	intron (NM_001081127, intron 21 of 21)	24599	NM_001017409	65971	Mm.30227	NM_023064	ENSMUSG00000020096	Tbata	1700021K02Rik|AI428928|Spatial|Titest	thymus, brain and testes associated	protein-coding
chr10	10462149	10462253	intron (NM_001127353, intron 1 of 36)	intron (NM_001127353, intron 1 of 36)	10198	NM_001127353	215772	Mm.246573	NM_172547	ENSMUSG00000050994	Adgb	9130014G24Rik	androglobin	protein-coding
chr5	77581159	77581576	Intergenic	Intergenic	115879	NR_131050	69370	Mm.426881	NR_131050	ENSMUSG00000107232	1700017L05Rik	-	RIKEN cDNA 1700017L05 gene	ncRNA
chr12	94141297	94141616	Intergenic	Intergenic	214118	NR_106201	102466888		NR_106201	ENSMUSG00000098931	Mir8099-2	Gm27692|mmu-mir-8099-2	microRNA 8099-2	ncRNA
chr10	120272259	120272892	Intergenic	AmnSINE1|SINE|Deu	45515	NM_025431	66225	Mm.291755	NM_025431	ENSMUSG00000020224	Llph	1190005P17Rik	LLP homolog, long-term synaptic facilitation (Aplysia)	protein-coding
chr7	16364904	16365137	intron (NM_019748, intron 5 of 8)	intron (NM_019748, intron 5 of 8)	22876	NM_001285891	56459	Mm.258530	NM_019748	ENSMUSG00000052833	Sae1	2400010M20Rik|2610044L12Rik|AL033372|AOS1|AW743391|D7Ertd177e|HSPC140|Sua1|Uble1a	SUMO1 activating enzyme subunit 1	protein-coding
chr12	100772288	100772515	Intergenic	MIR|SINE|MIR	-6656	NM_001361020	217830	Mm.218590	NM_145448	ENSMUSG00000021185	Dglucy	9030617O03Rik	D-glutamate cyclase	protein-coding
chr16	44430047	44430380	intron (NM_001033247, intron 18 of 34)	MTE2a|LTR|ERVL-MaLR	35414	NM_001033247	212517	Mm.327888	NM_001033247	ENSMUSG00000071550	Cfap44	6330444M21Rik|D16Ertd642e|Gm1750|Wdr52	cilia and flagella associated protein 44	protein-coding
chr5	42207775	42207967	intron (NR_131130, intron 2 of 2)	intron (NR_131130, intron 2 of 2)	139911	NR_131130	433882	Mm.319353	NR_131130	ENSMUSG00000067285	Gm16223	EG433882	predicted gene 16223	ncRNA
chr14	103749145	103749534	Intergenic	Intergenic	-49907	NR_045148	70898	Mm.27548	NR_045148	ENSMUSG00000089707	Slain1os	4921525B02Rik	SLAIN motif family, member 1, opposite strand	ncRNA
chr10	84994402	84994636	intron (NM_001013441, intron 8 of 8)	intron (NM_001013441, intron 8 of 8)	76906	NM_183172	237422	Mm.18936	NM_183172	ENSMUSG00000035620	Ric8b	BC051080|Ric-8|Ric-8b	RIC8 guanine nucleotide exchange factor B	protein-coding
chr1	92292908	92293069	Intergenic	Intergenic	-112647	NM_207225	208727	Mm.318567	NM_207225	ENSMUSG00000026313	Hdac4	4932408F19Rik|HD4	histone deacetylase 4	protein-coding
chr3	121390015	121390470	Intergenic	Intergenic	-36299	NM_028044	71994	Mm.275555	NM_028044	ENSMUSG00000053931	Cnn3	1600014M03Rik|C85854|Calpo3	calponin 3, acidic	protein-coding
chr5	37857843	37858073	Intergenic	Intergenic	-33373	NM_010835	17701	Mm.256509	NM_010835	ENSMUSG00000048450	Msx1	AA675338|AI324650|Hox-7|Hox7|Hox7.1|msh	msh homeobox 1	protein-coding
chr19	28337009	28337476	intron (NM_175459, intron 6 of 10)	intron (NM_175459, intron 6 of 10)	-326076	NM_001166414	19726	Mm.313321	NM_011265	ENSMUSG00000040929	Rfx3	C230093O12Rik|MRFX3	regulatory factor X, 3 (influences HLA class II expression)	protein-coding
chr16	86462234	86463118	Intergenic	Intergenic	343837	NR_153789	102635020	Mm.132956	NR_153789		Gm32461	-	predicted gene, 32461	ncRNA
chr18	13896315	13896409	intron (NM_145492, intron 3 of 7)	intron (NM_145492, intron 3 of 7)	76371	NM_001360804	225207	Mm.40325	NM_145492	ENSMUSG00000024420	Zfp521	B930086A16Rik|Evi3|Znf521	zinc finger protein 521	protein-coding
chr3	53070138	53070446	intron (NM_175386, intron 2 of 3)	intron (NM_175386, intron 2 of 3)	28745	NM_175386	108927	Mm.118617	NM_175386	ENSMUSG00000048332	Lhfp	2810489O06Rik|AI194968|Lhfpl6	lipoma HMGIC fusion partner	protein-coding
chr5	6328526	6328789	Intergenic	RMER16B|LTR|ERVK	-579340	NM_027399	70358	Mm.85429	NM_027399	ENSMUSG00000015652	Steap1	2410007B19Rik|Prss24|Steap	six transmembrane epithelial antigen of the prostate 1	protein-coding
chr7	101523223	101523544	Intergenic	(TGAA)n|Simple_repeat|Simple_repeat	32419	NM_007490	11871	Mm.439746	NM_007490	ENSMUSG00000092517	Art2a	ARTC2|Art2a-ps|Ly92a|Rt-6|Rt6|Rt6-1	ADP-ribosyltransferase 2a	protein-coding
chr4	125975811	125976041	Intergenic	Intergenic	-48733	NM_001252651	12986	Mm.271701	NM_007782	ENSMUSG00000028859	Csf3r	Cd114|Csfgr|G-CSF-R|G-CSFR	colony stimulating factor 3 receptor (granulocyte)	protein-coding
chr16	91846189	91846671	intron (NM_001110275, intron 19 of 28)	intron (NM_001110275, intron 19 of 28)	85200	NM_138597	28080	Mm.41	NM_138597	ENSMUSG00000022956	Atp5o	ATPO|Atp5po|D12Wsu28e|OSCP	ATP synthase, H+ transporting, mitochondrial F1 complex, O subunit	protein-coding
chr15	22170421	22170573	Intergenic	MT-int|LTR|ERVL-MaLR	544487	NM_001165971	545091	Mm.475598	NM_001165971		Hnrnpa1l2-ps2	EG545091|Gm5803	heterogeneous nuclear ribonucleoprotein A1-like 2, pseudogene 2	protein-coding
chr9	120976295	120976361	intron (NM_177589, intron 35 of 36)	intron (NM_177589, intron 35 of 36)	21242	NR_106058	102465661		NR_106058	ENSMUSG00000106193	Mir7090	mmu-mir-7090	microRNA 7090	ncRNA
chr16	51845535	51846051	Intergenic	Intergenic	141494	NR_153657	629091	Mm.364775	NR_153657		Gm29686	-	predicted gene, 29686	ncRNA
chr18	74500855	74501368	intron (NR_045368, intron 3 of 3)	intron (NR_045368, intron 3 of 3)	30013	NR_045368	73606	Mm.444734	NR_045368		1700120E14Rik	-	RIKEN cDNA 1700120E14 gene	ncRNA
chr1	139291641	139291925	intron (NM_133239, intron 5 of 11)	intron (NM_133239, intron 5 of 11)	85293	NM_133239	170788	Mm.95700	NM_133239	ENSMUSG00000063681	Crb1	7530426H14Rik|A930008G09Rik	crumbs family member 1, photoreceptor morphogenesis associated	protein-coding
chr16	77295540	77295831	Intergenic	MER5B|DNA|hAT-Charlie	-33643	NR_015543	77994	Mm.394688	NR_015543	ENSMUSG00000090386	Mir99ahg	2810055G20Rik|D730043B02Rik	Mir99a and Mirlet7c-1 host gene (non-protein coding)	ncRNA
chr9	103504672	103504967	intron (NM_001359465, intron 2 of 4)	intron (NM_001359465, intron 2 of 4)	-24571	NM_001002896	107993	Mm.335403	NM_001002896	ENSMUSG00000032556	Bfsp2	AI448593|CP49	beaded filament structural protein 2, phakinin	protein-coding
chr5	37835943	37836088	Intergenic	Intergenic	-11430	NM_010835	17701	Mm.256509	NM_010835	ENSMUSG00000048450	Msx1	AA675338|AI324650|Hox-7|Hox7|Hox7.1|msh	msh homeobox 1	protein-coding
chr14	103500977	103501217	Intergenic	Intergenic	-12244	NM_022886	64929	Mm.244003	NM_022886	ENSMUSG00000022123	Scel	9230114I02Rik	sciellin	protein-coding
chr10	40809644	40809757	intron (NM_177793, intron 4 of 4)	RLTR13E|LTR|ERVK	73443	NM_027879	71713	Mm.46063	NM_027879	ENSMUSG00000038446	Cdc40	1200003H23Rik|EHB3|PRP17	cell division cycle 40	protein-coding
chr9	102123078	102123352	intron (NM_173447, intron 3 of 15)	intron (NM_173447, intron 3 of 15)	181760	NR_106163	102466241		NR_106163	ENSMUSG00000098521	Mir7243	Gm27363|mmu-mir-7243	microRNA 7243	ncRNA
chr17	12163924	12164124	intron (NM_026644, intron 2 of 8)	intron (NM_026644, intron 2 of 8)	44740	NM_026644	68262	Mm.258300	NM_026644	ENSMUSG00000023827	Agpat4	1500003P24Rik	1-acylglycerol-3-phosphate O-acyltransferase 4 (lysophosphatidic acid acyltransferase, delta)	protein-coding
chr17	30420262	30420673	intron (NM_172618, intron 6 of 11)	intron (NM_172618, intron 6 of 11)	-24287	NR_030688	623169	Mm.440508	NR_030688		Gm6402	EG623169	ribosomal protein S17 pseudogene	pseudo
chr18	72023221	72023354	intron (NM_007831, intron 1 of 28)	intron (NM_007831, intron 1 of 28)	327782	NM_007831	13176	Mm.167882	NM_007831	ENSMUSG00000060534	Dcc	C030036D22Rik|Igdcc1	deleted in colorectal carcinoma	protein-coding
chr15	80055523	80055900	Intergenic	B4|SINE|B4	22868	NR_028282	100302601		NR_028282	ENSMUSG00000077734	Snord83b	MBII-10	small nucleolar RNA, C/D box 83B	snoRNA
chr6	148992558	148992712	3' UTR (NM_177192, exon 21 of 21)	3' UTR (NM_177192, exon 21 of 21)	-46165	NM_001361398	56306	Mm.18637	NM_019643	ENSMUSG00000039985	Sinhcaf	Fam60a|Ppcs1|Pptcs1|Tera	SIN3-HDAC complex associated factor	protein-coding
chr4	98255605	98255822	Intergenic	Intergenic	127552	NM_053157	94043	Mm.331719	NM_053157	ENSMUSG00000028563	Tm2d1	2310026L18Rik|AA990549|Bbp	TM2 domain containing 1	protein-coding
chr13	60007572	60008054	Intergenic	Intergenic	-21898	NR_046142	328263	Mm.123405	NR_046142	ENSMUSG00000114531	A530065N20Rik	A530065N20	RIKEN cDNA A530046M15 gene	ncRNA
chr2	65897035	65897375	intron (NM_178634, intron 2 of 5)	intron (NM_178634, intron 2 of 5)	-34660	NM_001290665	77771	Mm.102025	NM_153409	ENSMUSG00000044647	Csrnp3	A330102K23Rik|CSRNP-3|Csnrp3|Mbu1|taip-2	cysteine-serine-rich nuclear protein 3	protein-coding
chr15	60692227	60692591	Intergenic	Intergenic	-130556	NR_030696	320469	Mm.230853	NM_177166		9930014A18Rik	-	RIKEN cDNA 9930014A18 gene	ncRNA
chr15	19783978	19784311	Intergenic	RMER12|LTR|ERVK	598771	NR_155419	102639102	Mm.463245	NR_155419	ENSMUSG00000115803	Gm35496	-	predicted gene, 35496	ncRNA
chr2	118218195	118218668	intron (NM_027759, intron 10 of 10)	intron (NM_027759, intron 10 of 10)	38535	NM_027759	71313	Mm.85046	NM_027759	ENSMUSG00000027344	Fsip1	1700012M13Rik|4933432K11Rik	fibrous sheath-interacting protein 1	protein-coding
chr15	12246878	12247450	intron (NM_172958, intron 7 of 15)	intron (NM_172958, intron 7 of 15)	42136	NM_001356498	268783	Mm.54460	NM_172958	ENSMUSG00000039458	Mtmr12	3Pap|4932703C11|C730015A02Rik|Pip3ap|mKIAA1682	myotubularin related protein 12	protein-coding
chr5	67567787	67567964	Intergenic	Intergenic	-40008	NM_001033415	330096	Mm.442747	NM_001033415	ENSMUSG00000050010	Shisa3	D830007B15Rik	shisa family member 3	protein-coding
chr10	43580767	43581073	intron (NM_009846, intron 1 of 1)	intron (NM_009846, intron 1 of 1)	1751	NM_009846	12484	Mm.29742	NM_009846	ENSMUSG00000047139	Cd24a	Cd24|HSA|Ly-52|nectadrin	CD24a antigen	protein-coding
chr1	167761581	167762325	intron (NM_033652, intron 2 of 7)	intron (NM_033652, intron 2 of 7)	72395	NM_033652	110648	Mm.330081	NM_033652	ENSMUSG00000026686	Lmx1a	Lmx1.1|dr|dreher|sst	LIM homeobox transcription factor 1 alpha	protein-coding
chr6	56635990	56636133	Intergenic	RMER16A3|LTR|ERVK	68638	NM_025520	66373	Mm.25642	NM_025520	ENSMUSG00000091625	Lsm5	2010208O10Rik|2310034K10Rik	LSM5 homolog, U6 small nuclear RNA and mRNA degradation associated	protein-coding
chr2	17514986	17515135	intron (NR_156124, intron 2 of 23)	intron (NR_156124, intron 2 of 23)	11070	NR_156124	74103	Mm.120298	NM_028757	ENSMUSG00000053702	Nebl	1200007O21Rik|A630080F05Rik|BB140644|D830029A09Rik|Lnebl	nebulette	protein-coding
chr1	72823787	72824077	promoter-TSS (NM_008342)	promoter-TSS (NM_008342)	-548	NM_008342	16008	Mm.141936	NM_008342	ENSMUSG00000039323	Igfbp2	AI255832|IBP-2|Igfbp-2|mIGFBP-2	insulin-like growth factor binding protein 2	protein-coding
chr2	22588961	22589032	Intergenic	Intergenic	-33331	NM_008078	14417	Mm.4784	NM_008078	ENSMUSG00000026787	Gad2	6330404F12Rik|GAD(65)|GAD65|Gad-2	glutamic acid decarboxylase 2	protein-coding
chr3	69536308	69536653	intron (NM_178726, intron 2 of 3)	intron (NM_178726, intron 2 of 3)	62480	NM_020026	26879	Mm.153710	NM_020026	ENSMUSG00000043300	B3galnt1	B3galt3|b3GT3	UDP-GalNAc:betaGlcNAc beta 1,3-galactosaminyltransferase, polypeptide 1	protein-coding
chr13	70794082	70794245	intron (NM_172053, intron 6 of 22)	intron (NM_172053, intron 6 of 22)	47648	NR_137640	271127	Mm.115970	NM_172053	ENSMUSG00000049538	Adamts16	-	a disintegrin-like and metallopeptidase (reprolysin type) with thrombospondin type 1 motif, 16	protein-coding
chr9	100857593	100857732	intron (NM_001357264, intron 12 of 32)	PB1|SINE|Alu	177222	NM_025835	66904	Mm.335385	NM_025835	ENSMUSG00000032527	Pccb	1300012P06Rik|AI314687|R74805	propionyl Coenzyme A carboxylase, beta polypeptide	protein-coding
chr13	49127826	49128101	intron (NM_029361, intron 2 of 27)	intron (NM_029361, intron 2 of 27)	20365	NM_029361	75607	Mm.342723	NM_029361	ENSMUSG00000037989	Wnk2	1810073P09Rik|AW122246|ESTM15|X83337|mKIAA1760	WNK lysine deficient protein kinase 2	protein-coding
chr9	57817497	57817687	intron (NM_019689, intron 1 of 7)	intron (NM_019689, intron 1 of 7)	16642	NM_019689	56380	Mm.425588	NM_019689	ENSMUSG00000004661	Arid3b	Bdp|Dri2	AT rich interactive domain 3B (BRIGHT-like)	protein-coding
chr14	48751032	48751295	intron (NR_029384, intron 4 of 4)	intron (NR_029384, intron 4 of 4)	81875	NR_029384	606497	Mm.165199	NR_029384	ENSMUSG00000098682	Otx2os1	-	orthodenticle homeobox 2 opposite strand 1	ncRNA
chr11	109106457	109107080	Intergenic	Intergenic	37601	NR_037978	268498	Mm.227970	NM_001085512	ENSMUSG00000078605	E030025P04Rik	Gm664	RIKEN cDNA E030025P04 gene	ncRNA
chr3	153980680	153980937	intron (NM_001081263, intron 1 of 21)	intron (NM_001081263, intron 1 of 21)	7372	NM_001081263	242259	Mm.239962	NM_001081263	ENSMUSG00000028360	Slc44a5	AA117069|Gm422	solute carrier family 44, member 5	protein-coding
chr5	146678069	146678207	Intergenic	Intergenic	-92899	NM_001359055	14738	Mm.153539	NM_008151	ENSMUSG00000041468	Gpr12	Gpcr01|Gpcr12|Gpcr20|Gpcr21	G-protein coupled receptor 12	protein-coding
chr4	14857232	14857554	Intergenic	MLTR18D_MM|LTR|ERVK	-6826	NM_028264	72519	Mm.279158	NM_028264	ENSMUSG00000028221	Pip4p2	2610319K07Rik|AI315591|AV001360|Tmem55a	phosphatidylinositol-4,5-bisphosphate 4-phosphatase 2	protein-coding
chr18	11392840	11393074	Intergenic	Intergenic	-240319	NM_001252495	225182	Mm.154275	NM_175458	ENSMUSG00000041238	Rbbp8	9930104E21Rik|CtIP|RBBP-8|RIM|SAE2	retinoblastoma binding protein 8, endonuclease	protein-coding
chr1	120644255	120644527	Intergenic	Intergenic	41904	NM_010133	13798	Mm.2657	NM_010133	ENSMUSG00000058665	En1	En-1|Mo-en.1|engrailed-1	engrailed 1	protein-coding
chr2	14388274	14388443	promoter-TSS (NM_001012305)	promoter-TSS (NM_001012305)	-40	NM_001012305	277468	Mm.44662	NM_001012305	ENSMUSG00000036949	Slc39a12	AW046938|Gm731	solute carrier family 39 (zinc transporter), member 12	protein-coding
chr5	74966914	74967233	TTS (NR_045866)	TTS (NR_045866)	17879	NR_045866	619945	Mm.359372	NM_001037908	ENSMUSG00000072874	Gm6116	EG619945	predicted gene 6116	ncRNA
chr2	14214787	14215065	intron (NM_001081310, intron 3 of 3)	RLTR21|LTR|ERVK	-14488	NM_008625	17533	Mm.2019	NM_008625	ENSMUSG00000026712	Mrc1	AW259686|CD206|MR	mannose receptor, C type 1	protein-coding
chr16	38941286	38941609	intron (NM_170599, intron 1 of 6)	intron (NM_170599, intron 1 of 6)	39102	NM_170599	207683	Mm.245564	NM_170599	ENSMUSG00000022790	Igsf11	1700025L02Rik|BT-IgSF|Igsf13	immunoglobulin superfamily, member 11	protein-coding
chr3	131485572	131485655	Intergenic	B1_Mur1|SINE|Alu	-79155	NM_001289479	23971	Mm.244912	NM_011863	ENSMUSG00000028032	Papss1	AI325286|Asapk|SK1	3'-phosphoadenosine 5'-phosphosulfate synthase 1	protein-coding
chr14	12221492	12221649	intron (NM_008981, intron 26 of 29)	intron (NM_008981, intron 26 of 29)	31627	NM_001347593	19270	Mm.431266	NM_008981	ENSMUSG00000021745	Ptprg	5430405N12Rik|AW046354|AW549872|RPTPgamma	protein tyrosine phosphatase, receptor type, G	protein-coding
chr18	80811639	80811797	intron (NM_001201569, intron 11 of 29)	intron (NM_001201569, intron 11 of 29)	-98647	NM_001164110	18018	Mm.329560	NM_016791	ENSMUSG00000033016	Nfatc1	2210017P03Rik|AI449492|AV076380|NF-ATc|NFAT2|NFATc|Nfatcb	nuclear factor of activated T cells, cytoplasmic, calcineurin dependent 1	protein-coding
chr7	40680988	40681139	intron (NR_045504, intron 2 of 3)	intron (NR_045504, intron 2 of 3)	6326	NR_045504	71029	Mm.399496	NR_045504	ENSMUSG00000102004	4933402C06Rik	-	RIKEN cDNA 4933402C06 gene	ncRNA
chr4	85250242	85250528	intron (NM_019535, intron 1 of 8)	intron (NM_019535, intron 1 of 8)	44929	NM_019535	20404	Mm.143603	NM_019535	ENSMUSG00000028488	Sh3gl2	9530001L19Rik|AI120490|AW555077|B930049H17Rik|EEN-B1|SH3PA|Sh3d2a	SH3-domain GRB2-like 2	protein-coding
chr9	91060748	91060869	Intergenic	LTR81B|LTR|Gypsy	304991	NM_009573	22771	Mm.335350	NM_009573	ENSMUSG00000032368	Zic1	ZIC|ZNF201	zinc finger protein of the cerebellum 1	protein-coding
chr11	5205326	5205641	intron (NM_032396, intron 5 of 8)	intron (NM_032396, intron 5 of 8)	-53253	NM_080595	140703	Mm.840	NM_080595	ENSMUSG00000034164	Emid1	AW122071|CO-5|Emu1	EMI domain containing 1	protein-coding
chr10	95234750	95234994	intron (NM_001330175, intron 2 of 2)	intron (NM_001330175, intron 2 of 2)	88837	NM_001330138	12905	Mm.473739	NM_009950	ENSMUSG00000045867	Cradd	RAIDD	CASP2 and RIPK1 domain containing adaptor with death domain	protein-coding
chr5	91509599	91509734	Intergenic	Intergenic	-8034	NM_145562	231440	Mm.5002	NM_145562	ENSMUSG00000034981	Parm1	2210012L08Rik|9130213B05Rik|W91666	prostate androgen-regulated mucin-like protein 1	protein-coding
chr18	8871331	8871908	Intergenic	Intergenic	-341237	NM_008058	14370	Mm.184289	NM_008058	ENSMUSG00000036904	Fzd8	Fz8	frizzled class receptor 8	protein-coding
chr18	43152529	43153086	Intergenic	Intergenic	-54890	NM_178749	269019	Mm.150401	NM_178749	ENSMUSG00000039954	Stk32a	A930015B13Rik|YANK1	serine/threonine kinase 32A	protein-coding
chr16	87120827	87121000	Intergenic	Intergenic	7526	NR_153792	102635567	Mm.233725	NR_153792	ENSMUSG00000116979	Gm32865	-	predicted gene, 32865	ncRNA
chr11	43667026	43667526	Intergenic	Intergenic	-14722	NM_001363142	70802	Mm.397449	NM_027557	ENSMUSG00000044950	Pwwp2a	4631424J17Rik|AI891583|AU024105|D930040F23Rik	PWWP domain containing 2A	protein-coding
chr2	18026444	18026542	promoter-TSS (NR_028378)	promoter-TSS (NR_028378)	-756	NR_028378	100034739	Mm.401643	NR_028378		Gm17762	-	predicted gene, 17762	ncRNA
chr5	63772654	63772745	intron (NM_177006, intron 3 of 6)	intron (NM_177006, intron 3 of 6)	-39796	NM_029554	76261	Mm.38143	NM_029554	ENSMUSG00000060512	0610040J01Rik	AI662686	RIKEN cDNA 0610040J01 gene	protein-coding
chr9	113462441	113462868	Intergenic	Intergenic	124498	NR_040760	102688	Mm.394901	NR_040760	ENSMUSG00000109890	AU023762	-	expressed sequence AU023762	ncRNA
chr15	80518034	80518192	intron (NM_001163189, intron 2 of 5)	intron (NM_001163189, intron 2 of 5)	42357	NM_001163189	383075	Mm.297626	NM_001163189	ENSMUSG00000050439	Enthd1	Gm1242|Gm86	ENTH domain containing 1	protein-coding
chr19	19246802	19246935	Intergenic	Intergenic	-135672	NM_001043354	225998	Mm.234641	NM_146095	ENSMUSG00000036192	Rorb	Nr1f2|RZR-beta|RZRB|Rorbeta|hstp	RAR-related orphan receptor beta	protein-coding
chr5	136353228	136353559	intron (NM_001291233, intron 8 of 23)	intron (NM_001291233, intron 8 of 23)	22410	NR_030500	723975		NR_030500	ENSMUSG00000106479	Mir721	Mirn721|miRY|mir-721|mmu-mir-721	microRNA 721	ncRNA
chr2	66177956	66178596	Intergenic	Intergenic	-53483	NM_015736	14425	Mm.439760	NM_015736	ENSMUSG00000026994	Galnt3	-	polypeptide N-acetylgalactosaminyltransferase 3	protein-coding
chr13	101759736	101759906	intron (NM_001077495, intron 1 of 15)	intron (NM_001077495, intron 1 of 15)	8396	NM_001077495	18708	Mm.259333	NM_001024955	ENSMUSG00000041417	Pik3r1	PI3K|p50alpha|p55alpha|p85alpha	phosphoinositide-3-kinase regulatory subunit 1	protein-coding
chr11	92577137	92577365	Intergenic	Intergenic	-521115	NM_001361708	72605	Mm.342160	NM_028296	ENSMUSG00000056158	Car10	2700029L05Rik|BB085816|Ca10	carbonic anhydrase 10	protein-coding
chr3	27978131	27978354	intron (NM_001164056, intron 2 of 26)	intron (NM_001164056, intron 2 of 26)	-5929	NM_001368667	18805	Mm.212039	NM_008875	ENSMUSG00000027695	Pld1	AA536939|C85393|Pld1a|Pld1b|mPLD1	phospholipase D1	protein-coding
chr9	72806120	72806470	promoter-TSS (NM_175485)	promoter-TSS (NM_175485)	-979	NM_175485	235472	Mm.31696	NM_175485	ENSMUSG00000036030	Prtg	A230098A12Rik|Igdcc5	protogenin	protein-coding
chr7	46509116	46509290	intron (NM_013789, intron 10 of 10)	intron (NM_013789, intron 10 of 10)	112735	NM_001112739	16502	Mm.249386	NM_008421	ENSMUSG00000058975	Kcnc1	C230009H10Rik|KShIIIB|KV4|Kcr2-1|Kv3.1|NGK2|Shaw	potassium voltage gated channel, Shaw-related subfamily, member 1	protein-coding
chr3	106955624	106956072	Intergenic	Intergenic	-80314	NM_008418	16491	Mm.30640	NM_008418	ENSMUSG00000047959	Kcna3	Kca1-3|Kv1.3|Mk-3	potassium voltage-gated channel, shaker-related subfamily, member 3	protein-coding
chr16	33764535	33765045	intron (NM_175256, intron 14 of 14)	intron (NM_175256, intron 14 of 14)	-29247	NM_010739	17063	Mm.3177	NM_010739	ENSMUSG00000022824	Muc13	114/A10|14/A10|AI159736|Lrrp|Ly64|NJ-1	mucin 13, epithelial transmembrane	protein-coding
chr11	116724889	116725407	Intergenic	Intergenic	-27019	NR_003364	193217	Mm.100084	NR_003364		BC018473	-	cDNA sequence BC018473	ncRNA
chr4	111178132	111178456	intron (NM_001284190, intron 5 of 12)	intron (NM_001284190, intron 5 of 12)	-236712	NM_026279	67621	Mm.45533	NM_026279	ENSMUSG00000028545	Bend5	2310026E23Rik	BEN domain containing 5	protein-coding
chr7	134824163	134824274	intron (NM_001033420, intron 23 of 51)	MLTR14|LTR|ERV1	114212	NM_001143802	627214	Mm.323610	NM_001143802	ENSMUSG00000073805	Insyn2a	B830028B13Rik|Fam196a|InSyn2	inhibitory synaptic factor 2A	protein-coding
chr2	138446561	138446768	Intergenic	Intergenic	168171	NM_145534	228662	Mm.153405	NM_145534	ENSMUSG00000062098	Btbd3	mKIAA0952	BTB (POZ) domain containing 3	protein-coding
chr2	43005743	43006106	Intergenic	Intergenic	-352326	NM_053011	94217	Mm.441398	NM_053011	ENSMUSG00000049252	Lrp1b	9630004P12Rik|LRP-DIT	low density lipoprotein-related protein 1B	protein-coding
chr1	194586775	194586929	Intergenic	Intergenic	-32977	NM_008882	18845	Mm.2251	NM_008882	ENSMUSG00000026640	Plxna2	2810428A13Rik|AA589422|AW457381|OCT|PlexA2|Plxn2|mKIAA0463	plexin A2	protein-coding
chr15	87459039	87459228	Intergenic	MTEa|LTR|ERVL-MaLR	-85166	NM_001252310	106014	Mm.244319	NM_134096	ENSMUSG00000054863	Tafa5	Fam19a5|Tafa-5|Tara-5	TAFA chemokine like family member 5	protein-coding
chr2	163300509	163300709	intron (NM_001363064, intron 3 of 8)	intron (NM_001363064, intron 3 of 8)	75155	NM_001098799	269389	Mm.207709	NM_001098799	ENSMUSG00000074607	Tox2	AI851523|AV026525|BI987407|Gcx1|RxHMG1	TOX high mobility group box family member 2	protein-coding
chr11	22045187	22045314	intron (NM_153078, intron 21 of 24)	intron (NM_153078, intron 21 of 24)	-43599	NM_011023	18423	Mm.129663	NM_011023	ENSMUSG00000005917	Otx1	A730044F23Rik|jv	orthodenticle homeobox 1	protein-coding
chr1	55888767	55888990	Intergenic	MIRb|SINE|MIR	-42363	NR_045837	329159	Mm.98697	NR_045837	ENSMUSG00000099950	9130227L01Rik	-	RIKEN cDNA 9130227L01 gene	ncRNA
chr10	19117312	19117653	Intergenic	Intergenic	-24267	NR_038021	100504265	Mm.383417	NR_038021		Gm20139	-	predicted gene, 20139	ncRNA
chr14	48901323	48901534	Intergenic	Intergenic	22555	NR_033783	66770	Mm.136954	NR_033783	ENSMUSG00000115008	4933429O19Rik	1700031B11Rik	RIKEN cDNA 4933429O19 gene	ncRNA
chr2	5381846	5382611	intron (NR_030601, intron 1 of 1)	intron (NR_030601, intron 1 of 1)	2838	NR_030601	100124465		NR_030601	ENSMUSG00000078031	Mir466d	Mirn466d	microRNA 466d	ncRNA
chr14	24826527	24826827	Intergenic	Intergenic	-282584	NR_153781	102634576	Mm.317855	NR_153781		Gm32123	-	predicted gene, 32123	ncRNA
chr2	156202786	156203448	intron (NM_172674, intron 1 of 17)	MIR3|SINE|MIR	6470	NM_172674	228829	Mm.427078	NM_172674	ENSMUSG00000038116	Phf20	6820402O20Rik	PHD finger protein 20	protein-coding
chr13	53088529	53088766	Intergenic	L1MD2|LINE|L1	-107608	NM_017373	18030	Mm.136604	NM_017373	ENSMUSG00000056749	Nfil3	AV225605|E4BP4	nuclear factor, interleukin 3, regulated	protein-coding
chr10	9119681	9119815	Intergenic	Intergenic	-233678	NM_175155	70097	Mm.338275	NM_175155	ENSMUSG00000015305	Sash1	1100001C18Rik|2500002E12Rik|A330076K04Rik|mKIAA0790	SAM and SH3 domain containing 1	protein-coding
chr12	91685412	91685605	intron (NM_175367, intron 4 of 6)	intron (NM_175367, intron 4 of 6)	-95021	NM_175335	83602	Mm.275728	NM_031391	ENSMUSG00000020962	Gtf2a1	6330549H03Rik|AA536742|AA959775|AW060250|TfIIAa/b|Tfiia1	general transcription factor II A, 1	protein-coding
chr2	150657372	150657744	intron (NM_080575, intron 2 of 13)	intron (NM_080575, intron 2 of 13)	-9936	NR_040331	109344	Mm.440012	NR_040331	ENSMUSG00000087406	E130215H24Rik	-	RIKEN cDNA E130215H24 gene	ncRNA
chr3	37657137	37657406	Intergenic	Intergenic	17324	NM_001305440	24063	Mm.330986	NM_011896	ENSMUSG00000037211	Spry1	sprouty1|spry-1	sprouty RTK signaling antagonist 1	protein-coding
chr2	33923487	33923742	Intergenic	RMER17C|LTR|ERVK	-35668	NM_175184	72543	Mm.254914	NM_175184	ENSMUSG00000038740	Mvb12b	2610200O14Rik|2610528K11Rik|AI414895|Fam125b	multivesicular body subunit 12B	protein-coding
chr7	130368706	130369110	Intergenic	Intergenic	-102100	NM_001347638	14183	Mm.16340	NM_010207	ENSMUSG00000030849	Fgfr2	AU043015|AW556123|Bek|Fgfr-2|Fgfr-7|Fgfr7|KGFR|KGFRTr|svs	fibroblast growth factor receptor 2	protein-coding
chr5	115166400	115166677	Intergenic	Intergenic	-8362	NM_175403	109154	Mm.153963	NM_175403	ENSMUSG00000048578	Mlec	2410014A08Rik|AI850530|ESTM19|X83352|mKIAA0152	malectin	protein-coding
chr13	97893025	97893372	Intergenic	Intergenic	142086	NR_152263	111365222	Mm.440079	NR_152263		Eyelinc18	-	uncharacterized EyeLinc18	ncRNA
chrX	103713283	103713610	intron (NM_009197, intron 1 of 5)	intron (NM_009197, intron 1 of 5)	82860	NM_029158	75064	Mm.159414	NM_029158	ENSMUSG00000031330	Zcchc13	4930513O09Rik|Cnbp2	zinc finger, CCHC domain containing 13	protein-coding
chr9	17791939	17792100	Intergenic	Intergenic	-500248	NM_025844	66917	Mm.103534	NM_025844	ENSMUSG00000001774	Chordc1	1110001O09Rik|AA409036|Chp-1|morgana	cysteine and histidine-rich domain (CHORD)-containing, zinc-binding protein 1	protein-coding
chr15	75633908	75634541	Intergenic	RLTR14-int|LTR|ERV1	17540	NM_011759	22701	Mm.87210	NM_011759	ENSMUSG00000047003	Zfp41	CTfin92|Zfp-41	zinc finger protein 41	protein-coding
chr14	37523333	37523961	Intergenic	Intergenic	-388325	NM_078478	66092	Mm.182912	NM_078478	ENSMUSG00000041028	Ghitm	1010001P14Rik|C77840|MICS1|PTD010|Tmbim5	growth hormone inducible transmembrane protein	protein-coding
chr18	13081983	13082381	Intergenic	Intergenic	75192	NM_153087	225192	Mm.207073	NM_153087	ENSMUSG00000037346	Hrh4	AXOR35|BG26|GPCR105|GPRv53|H4|H4R|HH4R	histamine receptor H4	protein-coding
chr10	59547397	59547766	intron (NM_001033259, intron 1 of 7)	intron (NM_001033259, intron 1 of 7)	69111	NM_001033259	215999	Mm.296470	NM_001033259	ENSMUSG00000009647	Mcu	2010012O16Rik|AV064928|C10orf42|Ccdc109a|D130073L02Rik|Gm64	mitochondrial calcium uniporter	protein-coding
chr15	5155436	5155588	intron (NM_001013367, intron 1 of 8)	intron (NM_001013367, intron 1 of 8)	11651	NM_001355640	105787	Mm.207004	NM_001013367	ENSMUSG00000050697	Prkaa1	AI194361|AI450832|AL024255|AMPKalpha1|C130083N04Rik	protein kinase, AMP-activated, alpha 1 catalytic subunit	protein-coding
chr10	89571552	89572026	Intergenic	Intergenic	28026	NM_001310710	216227	Mm.233921	NM_182959	ENSMUSG00000019935	Slc17a8	BC042593|Vglut3	solute carrier family 17 (sodium-dependent inorganic phosphate cotransporter), member 8	protein-coding
chr1	119407731	119408035	Intergenic	Intergenic	14365	NM_008381	16324	Mm.3092	NM_008381	ENSMUSG00000037035	Inhbb	-	inhibin beta-B	protein-coding
chr11	82631551	82631674	Intergenic	Intergenic	-1741	NR_033582	791422	Mm.341562	NR_033582	ENSMUSG00000069796	Gm11426	-	predicted gene 11426	ncRNA
chr17	79285331	79285467	Intergenic	Intergenic	69692	NM_026514	260409	Mm.140601	NM_026514	ENSMUSG00000036533	Cdc42ep3	3200001F04Rik|AA986861|Borg2|Cep3|UB1	CDC42 effector protein (Rho GTPase binding) 3	protein-coding
chr9	40851510	40851796	Intergenic	Intergenic	-22474	NM_178245	244813	Mm.261652	NM_178245	ENSMUSG00000054360	Bsx	Bsx1a|Bsx1b	brain specific homeobox	protein-coding
chr4	33552958	33553207	Intergenic	Intergenic	115001	NR_106198	102465904		NR_106198	ENSMUSG00000098310	Mir8118	Gm27954|mmu-mir-8118	microRNA 8118	ncRNA
chr14	87568509	87568834	Intergenic	Intergenic	152088	NM_001253755	219249	Mm.35168	NM_172605	ENSMUSG00000022019	Tdrd3	4732418C03Rik|6720468N18	tudor domain containing 3	protein-coding
chr17	8339909	8340017	promoter-TSS (NR_028280)	promoter-TSS (NR_028280)	-443	NR_028280	320111	Mm.442510	NM_178774	ENSMUSG00000055945	Prr18	9630019K15Rik	proline rich 18	protein-coding
chr4	6171742	6171962	Intergenic	Intergenic	-19253	NM_026534	68053	Mm.404043	NM_026534	ENSMUSG00000028243	Ubxn2b	3110003A22Rik|6430407D20Rik|AI451665|p37	UBX domain protein 2B	protein-coding
chr12	6565333	6565443	Intergenic	Intergenic	814942	NR_045045	73575	Mm.179463	NR_045045	ENSMUSG00000102096	1700101O22Rik	-	RIKEN cDNA 1700101O22 gene	ncRNA
chr6	51742100	51742452	Intergenic	Intergenic	196983	NM_001361577	71982	Mm.294166	NM_028035	ENSMUSG00000038301	Snx10	2410004M09Rik	sorting nexin 10	protein-coding
chr3	79452609	79452942	intron (NM_001142953, intron 4 of 4)	intron (NM_001142953, intron 4 of 4)	107404	NM_001370773	100233207	Mm.373801	NM_001142953	ENSMUSG00000091685	Gm17359	-	predicted gene, 17359	protein-coding
chr2	157525067	157525280	Intergenic	L1ME3G|LINE|L1	-34905	NM_001291130	18111	Mm.34330	NM_010923	ENSMUSG00000067786	Nnat	5730414I02Rik|AW107673|Peg5	neuronatin	protein-coding
chr14	48908404	48908616	Intergenic	Intergenic	29637	NR_033783	66770	Mm.136954	NR_033783	ENSMUSG00000115008	4933429O19Rik	1700031B11Rik	RIKEN cDNA 4933429O19 gene	ncRNA
chr18	20609642	20610279	intron (NR_155534, intron 1 of 2)	intron (NR_155534, intron 1 of 2)	51886	NM_007883	13511	Mm.345891	NM_007883	ENSMUSG00000044393	Dsg2	AA408168|D18Ertd293e	desmoglein 2	protein-coding
chr6	52366670	52366952	Intergenic	Intergenic	-51979	NR_038163	70593	Mm.158412	NR_038163	ENSMUSG00000086126	Evx1os	5730457N03Rik|Evx1as	even skipped homeotic gene 1, opposite strand	ncRNA
chr2	22587746	22587898	Intergenic	Intergenic	-34505	NM_008078	14417	Mm.4784	NM_008078	ENSMUSG00000026787	Gad2	6330404F12Rik|GAD(65)|GAD65|Gad-2	glutamic acid decarboxylase 2	protein-coding
chr7	120093039	120093299	intron (NM_001370806, intron 1 of 60)	intron (NM_001370806, intron 1 of 60)	2128	NM_001370806	381917	Mm.490012	NM_001370806	ENSMUSG00000052273	Dnah3	BC051401|Dnahc3	dynein, axonemal, heavy chain 3	protein-coding
chr8	118376784	118377112	intron (NM_019707, intron 1 of 13)	intron (NM_019707, intron 1 of 13)	93337	NM_019707	12554	Mm.334841	NM_019707	ENSMUSG00000031841	Cdh13	4932416G01Rik|Cdht|Tcad	cadherin 13	protein-coding
chr14	48992065	48992315	Intergenic	Intergenic	-74359	NM_001360070	74385	Mm.379235	NM_144535	ENSMUSG00000036291	Ap5m1	4932432K03Rik|Mu5|Mudeng	adaptor-related protein complex 5, mu 1 subunit	protein-coding
chr19	53344433	53344577	intron (NM_001008542, intron 2 of 5)	intron (NM_001008542, intron 2 of 5)	14097	NM_001008543	17859	Mm.2154	NM_010847	ENSMUSG00000025025	Mxi1	Gm10197|Mad2|bHLHc11	MAX interactor 1, dimerization protein	protein-coding
chr19	10188302	10188455	intron (NM_146094, intron 5 of 11)	intron (NM_146094, intron 5 of 11)	-2997	NR_105959	102465600		NR_105959	ENSMUSG00000098363	Mir6993	Gm27642|mmu-mir-6993	microRNA 6993	ncRNA
chr16	51713235	51713417	Intergenic	Intergenic	273961	NR_153657	629091	Mm.364775	NR_153657		Gm29686	-	predicted gene, 29686	ncRNA
chr7	50221868	50222135	intron (NM_001037906, intron 7 of 19)	intron (NM_001037906, intron 7 of 19)	246651	NM_001037906	338352	Mm.383528	NM_001037906	ENSMUSG00000055409	Nell1	B230343H07Rik|l7R6	NEL-like 1	protein-coding
chr5	60042723	60043066	Intergenic	Intergenic	-56892	NR_040682	71057	Mm.50817	NR_040682	ENSMUSG00000106013	4933402J10Rik	-	RIKEN cDNA 4933402J10 gene	ncRNA
chr8	81371960	81372243	intron (NM_001297593, intron 1 of 23)	intron (NM_001297593, intron 1 of 23)	29539	NM_001297593	234515	Mm.324468	NM_001024617	ENSMUSG00000037940	Inpp4b	E130107I17Rik	inositol polyphosphate-4-phosphatase, type II	protein-coding
chr9	74384324	74384543	Intergenic	Intergenic	274099	NM_001033500	546144	Mm.335289	NM_177908	ENSMUSG00000044976	Wdr72	AW558070|D230040E23	WD repeat domain 72	protein-coding
chr14	65394258	65394482	intron (NM_199029, intron 7 of 9)	intron (NM_199029, intron 7 of 9)	31102	NM_010932	18155	Mm.16347	NM_010932	ENSMUSG00000045731	Pnoc	N/OFQ|Npnc1|OFQ/N	prepronociceptin	protein-coding
chr17	29896300	29896943	Intergenic	Intergenic	-8043	NM_001368423	74762	Mm.40901	NM_001081160	ENSMUSG00000043557	Mdga1	1200011I03Rik|GPIM|Mamdc3	MAM domain containing glycosylphosphatidylinositol anchor 1	protein-coding
chr5	127398040	127398512	intron (NM_175432, intron 2 of 8)	intron (NM_175432, intron 2 of 8)	-116653	NR_038129	67351	Mm.320172	NR_038127	ENSMUSG00000087104	Tmem132cos	1700085B03Rik	transmembrane protein 132C, opposite strand	ncRNA
chr8	27160061	27160436	intron (NM_001080813, intron 1 of 5)	intron (NM_001080813, intron 1 of 5)	14398	NM_001080813	75767	Mm.205335	NM_029423	ENSMUSG00000031488	Rab11fip1	2010200K21Rik|4833414G05Rik|Rcp	RAB11 family interacting protein 1 (class I)	protein-coding
chr5	38099399	38099604	intron (NM_026959, intron 2 of 10)	intron (NM_026959, intron 2 of 10)	60242	NM_001359090	18196	Mm.7414	NM_010942	ENSMUSG00000029126	Nsg1	Neep21|m234|p21	neuron specific gene family member 1	protein-coding
chr9	79850645	79850893	intron (NM_001357353, intron 4 of 5)	intron (NM_001357353, intron 4 of 5)	-19787	NM_001357354	70598	Mm.23049	NM_001081243	ENSMUSG00000034898	Filip1	5730485H21Rik|AI843021	filamin A interacting protein 1	protein-coding
chr1	42257831	42258279	Intergenic	Intergenic	436770	NR_027826	66297	Mm.45203	NM_183252	ENSMUSG00000060424	Pantr1	2610017I09Rik|Pou3f3os|linc-Brn1a	POU domain, class 3, transcription factor 3 adjacent noncoding transcript 1	ncRNA
chr4	100735655	100736562	Intergenic	Intergenic	-40571	NM_198037	320508	Mm.151962	NM_198037	ENSMUSG00000028532	Cachd1	1190007F10Rik|AI852726|B430218L07Rik|Vwcd1|mKIAA1573	cache domain containing 1	protein-coding
chr5	88711781	88711965	Intergenic	Intergenic	-8998	NM_026735	68473	Mm.35764	NM_026735	ENSMUSG00000006262	Mob1b	1110003E08Rik|AU015450|B230364F10|Mobkl1a	MOB kinase activator 1B	protein-coding
chr13	93629066	93629512	intron (NM_016668, intron 2 of 7)	intron (NM_016668, intron 2 of 7)	8469	NM_016668	12116	Mm.329582	NM_016668	ENSMUSG00000074768	Bhmt	-	betaine-homocysteine methyltransferase	protein-coding
chr13	107073020	107073210	Intergenic	Intergenic	50545	NR_015471	100040322	Mm.133867	NR_015471	ENSMUSG00000071181	3830408C21Rik	-	RIKEN cDNA 3830408C21 gene	ncRNA
chr1	160286756	160287004	intron (NM_001038621, intron 2 of 8)	intron (NM_001038621, intron 2 of 8)	9092	NR_035448	100316784		NR_035448	ENSMUSG00000089204	Mir1927	mmu-mir-1927	microRNA 1927	ncRNA
chr14	7889963	7890112	intron (NM_001081427, intron 10 of 45)	Tigger7|DNA|TcMar-Tigger	-67263	NM_001371278
chr6	46143538	46143612	intron (NM_001004357, intron 8 of 23)	RCHARR1|DNA|hAT-Charlie	1083514	NM_001004357	66797	Mm.440084	NM_025771	ENSMUSG00000039419	Cntnap2	5430425M22Rik|Caspr2|mKIAA0868	contactin associated protein-like 2	protein-coding
chr12	52180660	52180876	intron (NM_029760, intron 4 of 10)	MTEb|LTR|ERVL-MaLR	83022	NM_029760	76826	Mm.244781	NM_029760	ENSMUSG00000035142	Nubpl	2410170E07Rik	nucleotide binding protein-like	protein-coding
chr18	57263298	57263406	intron (NM_001001979, intron 12 of 24)	intron (NM_001001979, intron 12 of 24)	-91381	NM_028447	73137	Mm.29889	NM_028447	ENSMUSG00000024594	Prrc1	1190002C06Rik|2310058D16Rik|3110038B19Rik|9430085A19Rik	proline-rich coiled-coil 1	protein-coding
chr16	62468962	62469289	Intergenic	Intergenic	317591	NM_178925	106338	Mm.26321	NM_178925	ENSMUSG00000050312	Nsun3	6720484A09Rik|AU022521	NOL1/NOP2/Sun domain family member 3	protein-coding
chr1	11748410	11748840	intron (NM_001160369, intron 8 of 13)	intron (NM_001160369, intron 8 of 13)	334520	NM_001160371	320492	Mm.52021	NM_177173	ENSMUSG00000057715	A830018L16Rik	-	RIKEN cDNA A830018L16 gene	protein-coding
chr3	49096116	49096517	Intergenic	Intergenic	-487216	NR_003617	66332	Mm.46124	NM_025493		1700018B24Rik	-	enhancer of rudimentary homolog pseudogene	pseudo
chr8	107129218	107129409	Intergenic	Intergenic	-21348	NM_025558	66427	Mm.20242	NM_025558	ENSMUSG00000031924	Cyb5b	1810044O22Rik|AU015618|Cyb5m	cytochrome b5 type B	protein-coding
chrX	139133971	139134230	Intergenic	Intergenic	-45128	NM_001357856	71248	Mm.158634	NM_001357856	ENSMUSG00000042525	4933428M09Rik	-	RIKEN cDNA 4933428M09 gene	protein-coding
chr11	17414604	17414954	Intergenic	Intergenic	157091	NM_001330649	57316	Mm.287982	NM_020558	ENSMUSG00000000581	C1d	1110036E10Rik|AI875855|SUN-CoR	C1D nuclear receptor co-repressor	protein-coding
chr8	89982411	89982572	Intergenic	Intergenic	365761	NM_172913	244579	Mm.302755	NM_172913	ENSMUSG00000043668	Tox3	500-9|BC052044|C230068E13|CAGF9|Tnrc9	TOX high mobility group box family member 3	protein-coding
chr3	98055259	98055406	intron (NM_010928, intron 2 of 33)	intron (NM_010928, intron 2 of 33)	41794	NM_010928	18129	Mm.485843	NM_010928	ENSMUSG00000027878	Notch2	AI853703|N2	notch 2	protein-coding
chr15	83765529	83765649	Intergenic	Intergenic	-14434	NM_172610	223726	Mm.36395	NM_172610	ENSMUSG00000041708	Mpped1	6230403M19|AW456965|D15Bwg0669e	metallophosphoesterase domain containing 1	protein-coding
chr2	168403208	168403465	Intergenic	Intergenic	-134005	NM_001081134	241794	Mm.425102	NM_001081134	ENSMUSG00000074575	Kcng1	AW536275	potassium voltage-gated channel, subfamily G, member 1	protein-coding
chr18	78205836	78206584	intron (NM_030683, intron 5 of 11)	intron (NM_030683, intron 5 of 11)	230	NM_001110274	27411	Mm.44158	NM_030683	ENSMUSG00000024552	Slc14a2	UT-A1|UT-A3	solute carrier family 14 (urea transporter), member 2	protein-coding
chr4	72571953	72572279	Intergenic	Intergenic	280518	NM_001199270	353204	Mm.317892	NM_001199270	ENSMUSG00000059343	Aldoart1	4921524E03Rik|Aldo1-ps|Aldo1-ps2|Aldoa-ps2	aldolase 1 A, retrogene 1	protein-coding
chr1	153054093	153054293	intron (NM_175460, intron 1 of 10)	intron (NM_175460, intron 1 of 10)	99092	NM_175460	226518	Mm.40548	NM_175460	ENSMUSG00000042751	Nmnat2	AI843915|D030041I09Rik|PNAT1|PNAT2	nicotinamide nucleotide adenylyltransferase 2	protein-coding
chr6	72730483	72730801	intron (NM_009332, intron 3 of 11)	intron (NM_009332, intron 3 of 11)	58403	NM_009332	21415	Mm.440067	NM_009332	ENSMUSG00000055799	Tcf7l1	Tcf-3|Tcf3|bHLHb21	transcription factor 7 like 1 (T cell specific, HMG box)	protein-coding
chr3	116047158	116047360	Intergenic	Intergenic	38962	NM_001163514	58193	Mm.41739	NM_021388	ENSMUSG00000027963	Extl2	3000001D04Rik|AW146439	exostoses (multiple)-like 2	protein-coding
chr11	107272364	107272513	intron (NR_153311, intron 5 of 9)	intron (NR_153311, intron 5 of 9)	-83057	NM_001363078	68979	Mm.294617	NM_133702	ENSMUSG00000018433	Nol11	1500002M01Rik|AU015220|AU019874	nucleolar protein 11	protein-coding
chr3	52836796	52837212	Intergenic	Intergenic	90662	NR_040555	622124	Mm.389434	NR_040555	ENSMUSG00000104401	Gm20750	-	predicted gene, 20750	ncRNA
chr1	162831950	162832742	intron (NM_010231, intron 8 of 8)	intron (NM_010231, intron 8 of 8)	-19797	NM_144878	226564	Mm.155164	NM_144878	ENSMUSG00000026692	Fmo4	D1Ertd532e	flavin containing monooxygenase 4	protein-coding
chr17	6745714	6745789	intron (NM_009510, intron 7 of 12)	intron (NM_009510, intron 7 of 12)	37029	NM_009510	22350	Mm.277812	NM_009510	ENSMUSG00000052397	Ezr	AW146364|R75297|Vil2|p81	ezrin	protein-coding
chr3	132744390	132744751	intron (NM_001163455, intron 20 of 25)	intron (NM_001163455, intron 20 of 25)	-60180	NM_001368626	13722	Mm.235137	NM_007926	ENSMUSG00000028029	Aimp1	9830137A06Rik|AIMP1/p43|EMAPII|Emap2|Scye1|p43	aminoacyl tRNA synthetase complex-interacting multifunctional protein 1	protein-coding
chr14	67537157	67537286	Intergenic	Intergenic	60348	NR_153767	328436	Mm.246762	NR_153767	ENSMUSG00000114744	Gm38409	E030037F02	predicted gene, 38409	ncRNA
chr2	163300747	163300994	intron (NM_001363064, intron 3 of 8)	intron (NM_001363064, intron 3 of 8)	75416	NM_001098799	269389	Mm.207709	NM_001098799	ENSMUSG00000074607	Tox2	AI851523|AV026525|BI987407|Gcx1|RxHMG1	TOX high mobility group box family member 2	protein-coding
chr15	98977820	98978115	Intergenic	Intergenic	-7998	NR_045991	75951	Mm.441657	NR_045991	ENSMUSG00000097587	4930578M01Rik	3010001K12Rik	RIKEN cDNA 4930578M01 gene	ncRNA
chr17	66439475	66439727	intron (NM_172963, intron 1 of 13)	intron (NM_172963, intron 1 of 13)	10149	NM_172963	68617	Mm.33421	NM_172963	ENSMUSG00000052105	Mtcl1	1110012J17Rik|Ccdc165|D130071O13|Kiaa0802|Soga2|mKIAA0802|t8219b25	microtubule crosslinking factor 1	protein-coding
chr3	122800624	122800823	intron (NR_045168, intron 1 of 3)	intron (NR_045168, intron 1 of 3)	1257	NR_045168	71647	Mm.449992	NR_045168	ENSMUSG00000106583	4930447N08Rik	-	RIKEN cDNA 4930447N08 gene	ncRNA
chr15	38096104	38096682	Intergenic	MIRc|SINE|MIR	-17539	NM_001081359	70790	Mm.476840	NM_027553	ENSMUSG00000037487	Ubr5	Edd|Edd1	ubiquitin protein ligase E3 component n-recognin 5	protein-coding
chr14	86867229	86867572	intron (NM_019670, intron 20 of 27)	intron (NM_019670, intron 20 of 27)	273824	NM_019670	56419	Mm.440585	NM_019670	ENSMUSG00000022021	Diaph3	4930417P13Rik|Dia2|Diap3|Drf3|p134MDia2	diaphanous related formin 3	protein-coding
chr1	11836222	11836326	intron (NM_001310451, intron 10 of 12)	intron (NM_001310451, intron 10 of 12)	422169	NM_001160371	320492	Mm.52021	NM_177173	ENSMUSG00000057715	A830018L16Rik	-	RIKEN cDNA A830018L16 gene	protein-coding
chr2	89259106	89259204	Intergenic	Intergenic	-9463	NM_146971	258973	Mm.463734	NM_146971	ENSMUSG00000099486	Olfr1228	MOR233-1	olfactory receptor 1228	protein-coding
chr12	85281148	85281669	promoter-TSS (NM_001364361)	promoter-TSS (NM_001364361)	-973	NM_001364361	66204	Mm.311985	NM_025421	ENSMUSG00000008822	Acyp1	1110039O14Rik|AI325944	acylphosphatase 1, erythrocyte (common) type	protein-coding
chr5	111703640	111703927	Intergenic	Intergenic	57945	NR_045832	269683	Mm.136946	NM_207252	ENSMUSG00000085271	E130006D01Rik	Gm16018|Gm681	RIKEN cDNA E130006D01 gene	ncRNA
chr4	99385279	99385922	Intergenic	Intergenic	191453	NM_001145967	242557	Mm.241663	NM_175029	ENSMUSG00000028550	Atg4c	Apg4-C|Apg4c|Atg4cl|Autl1	autophagy related 4C, cysteine peptidase	protein-coding
chr1	69023470	69023888	intron (NM_010154, intron 1 of 26)	intron (NM_010154, intron 1 of 26)	84380	NM_010154	13869	Mm.442420	NM_010154	ENSMUSG00000062209	Erbb4	Her4|c-erbB-4	erb-b2 receptor tyrosine kinase 4	protein-coding
chr19	22684997	22685099	intron (NM_001362499, intron 1 of 25)	intron (NM_001362499, intron 1 of 25)	-7553	NM_001362513	226025	Mm.131943	NM_177341	ENSMUSG00000052387	Trpm3	6330504P12Rik|9330180E14|AU018608|B930001P07Rik|LTRPC3|MLSN2	transient receptor potential cation channel, subfamily M, member 3	protein-coding
chr15	63989077	63989386	intron (NM_144846, intron 1 of 11)	intron (NM_144846, intron 1 of 11)	8835	NM_001360035	223601	Mm.246108	NM_144846	ENSMUSG00000022378	Fam49b	0910001A06Rik|AW122079	family with sequence similarity 49, member B	protein-coding
chr7	82056655	82056997	Intergenic	Intergenic	-13561	NR_045744	434205	Mm.333986	NR_045744	ENSMUSG00000109145	Gm20744	-	predicted gene, 20744	ncRNA
chr18	23733227	23733296	Intergenic	Intergenic	19044	NR_126066	100502834	Mm.213614	NR_126066	ENSMUSG00000086287	Gm15972	-	predicted gene 15972	ncRNA
chr11	88346539	88346646	intron (NM_054043, intron 13 of 13)	intron (NM_054043, intron 13 of 13)	-6181	NR_039545	100628571		NR_039545	ENSMUSG00000092985	Mir378b	mir-378b|mmu-mir-378b	microRNA 378b	ncRNA
chr13	90913091	90913349	Intergenic	Intergenic	-7865	NM_001145879	435376	Mm.292579	NM_001145879	ENSMUSG00000078958	Atp6ap1l	EG435376	ATPase, H+ transporting, lysosomal accessory protein 1-like	protein-coding
chr6	46946255	46946380	intron (NM_001004357, intron 15 of 23)	RLTR24|LTR|ERV1	-298079	NM_025771	66797	Mm.440084	NM_025771	ENSMUSG00000039419	Cntnap2	5430425M22Rik|Caspr2|mKIAA0868	contactin associated protein-like 2	protein-coding
chr8	42958814	42959189	Intergenic	Intergenic	182485	NM_177742	244448	Mm.64542	NM_177742	ENSMUSG00000031651	Triml1	4933403D14|BC050188	tripartite motif family-like 1	protein-coding
[truncated: 265 more rows]

## Sheet: ATACseq raw data mut(Hcp)_vs_wt
seqnames	start	end	width	strand	Conc	Conc_Lhx2_MUT_HC	Conc_WT_HC	Fold	p.value	FDR
chr15	92640217	92641079	863	*	6.22882	4.24793	7.03342	-2.7855	3.95648e-17	1.80226e-12
[truncated: 463 more rows]

## Sheet: Lhx2_Hcp_intersect_464
#311 genes Identified in Figure 4E
[truncated: 311 more rows]
