# Supplementary material for: Regulation of chromatin accessibility and gene expression in the developing hippocampal primordium by LIM-HD transcription factor LHX2
Source: PLoS Genet. 2023 Aug 18;19(8):e1010874. doi: 10.1371/journal.pgen.1010874 (PMC10482279; doi:10.1371/journal.pgen.1010874)
Supplement: S5 Table — (XLSX) [file pgen.1010874.s011.xlsx]

## Sheet: RNASeq mutHcp vs wtHcp 
Gene	logFC mutHcp vs wtHcp	FDR
Dct	-5.42114	9.69e-11
Gm45827	-5.03225	0.00436265		#Significantly dysregulated genes in Emx1Cre::Lhx2cko vs wildtype in the Hcp
Pde4c	-4.48561	0.0355021
Bach2os	-3.48158	0.0228201
Arid3c	-3.37594	0.00586721
Gm4524	-3.05271	0.00107585
Hist1h2an	-3.01158	0.0311788
Rbm20	-2.77224	1.56e-08
Il18rap	-2.74532	0.017022
Gm14015	-2.74212	0.0404923
3732407C23Rik	-2.68789	0.00897596
Adamts19	-2.68568	2.47e-09
P3h2	-2.56022	6.58e-07
Gm44206	-2.51562	0.00922408
H2ac14	-2.1125	0.0245107
Cckar	-2.01895	5.93e-05
Trp63	-1.98099	0.0384459
Prokr2	-1.94714	0.00542765
Htr3a	-1.94576	0.00106799
Vwa2	-1.92386	0.000254522
Cav1	-1.92084	4.7e-08
Stat4	-1.91887	0.00663691
Gm38248	-1.90433	0.0353147
Lmo3	-1.88644	4.96e-07
Lrrn1	-1.88162	9.57e-10
Skap1	-1.87518	0.00329219
Robo3	-1.83614	4.37e-07
Padi4	-1.82813	0.0370379
Gas1	-1.78904	8.21e-10
Prkg2	-1.78618	1.96e-05
Slc9b2	-1.78555	0.0168977
Nptx2	-1.77595	1.41e-07
Gm15910	-1.67833	0.00308073
Shisa2	-1.65751	2.99e-06
Wif1	-1.6451	6.06e-07
Gm37194	-1.63927	0.0127663
Dlgap2	-1.62864	0.0149014
Tgfb2	-1.57329	2.92e-07
Trpa1	-1.56081	0.0319758
Cbln4	-1.55961	0.0022063
Gm3317	-1.52878	0.0472856
Gabre	-1.52424	0.0135896
Prr15	-1.46397	0.00969847
Gm48239	-1.46046	0.0169391
Gm23201	-1.46023	0.0329204
Hopx	-1.44308	0.000355745
Fam184b	-1.43315	4.81e-05
Gm29508	-1.40522	0.0201887
Gm49783	-1.39457	0.0295431
Gm3468	-1.38217	0.00590198
Msrb3	-1.36236	6.06e-07
Wipf3	-1.35891	0.00419741
Has2	-1.35883	0.00291286
Chrdl1	-1.35361	0.00165871
2610316D01Rik	-1.34864	0.00472647
Serpinb2	-1.34318	0.0333783
Lingo3	-1.3289	0.0204537
Atxn7	-1.31563	1.41e-07
Pcsk9	-1.28534	0.00661301
Smpdl3b	-1.28371	0.00111007
Bach2	-1.282	3.33e-07
Cacna1e	-1.28118	0.000105511
Lancl3	-1.27954	0.0124628
Fgfr3	-1.27183	5.43e-05
Dact2	-1.27001	0.00498235
Usp44	-1.263	0.0180919
Kcnip1	-1.25046	0.000740381
Scrn1	-1.23272	4.95e-06
Hist1h2ap	-1.21849	0.0452573
Ror2	-1.2166	2.92e-07
Synpr	-1.20624	0.0116956
Tenm3	-1.20514	1.51e-07
Tmem132b	-1.1938	0.0323933
Ccdc9b	-1.18185	0.0277508
Flrt3	-1.1743	1.19e-06
Ephb1	-1.1711	7.2e-07
B3gat2	-1.16955	0.00446038
Emx1	-1.16667	2.15e-07
Sall1	-1.16491	1.67e-05
Glt1d1	-1.16415	0.00460934
Gm3488	-1.16328	0.0183418
Vipr2	-1.1496	0.0211823
Cadps2	-1.12487	0.00151175
Stk26	-1.10272	0.000338484
Siah3	-1.1004	0.00305393
Zdhhc2	-1.09634	0.000239383
Myo1d	-1.09617	0.0244017
Eef1akmt4	-1.08971	0.0245107
Vegfc	-1.08615	0.000131034
Scn5a	-1.08223	0.00346058
Fzd8	-1.07757	0.00510495
Gm26917	-1.07651	0.0104352
Plagl1	-1.07177	5.96e-05
Gm43078	-1.06101	0.043009
Atp10a	-1.06063	0.0195501
Foxp4	-1.05834	9.09e-06
Tmem144	-1.05748	0.0156199
Gm27544	-1.05637	0.0417956
Gm37608	-1.05105	0.0228457
Gm715	-1.0492	0.000566508
5430416N02Rik	-1.04735	0.00430564
Orc1	-1.01797	0.000862012
Tshz3	-1.01214	0.000444892
Dmrta1	-1.0104	0.000354381
Chst2	-0.994698	2.99e-06
Hmga2	-0.992677	0.000306967
Slitrk2	-0.990385	0.000357597
Ptar1	-0.990102	9.43e-06
Frzb	-0.981177	0.00304446
Xk	-0.974282	0.00254817
Hey2	-0.968409	6.42e-05
Dtx3l	-0.964756	0.00106799
Rab11fip2	-0.949187	4.79e-05
Mt1	-0.929744	0.00287087
3110039M20Rik	-0.926	0.0441167
Tnfrsf19	-0.91983	2.66e-05
Snhg12	-0.919109	0.00930276
Rmst	-0.918593	0.00736036
Slc43a1	-0.916352	0.00111003
Gldc	-0.915895	4.22e-06
Ltbp4	-0.914598	6.84e-06
Gm21811	-0.913891	0.00741067
Sp8	-0.910047	1.96e-05
E330013P04Rik	-0.909725	0.000321587
Snhg4	-0.901925	0.00094576
Pcdh19	-0.898734	0.000285743
Thoc7	-0.896365	1.24e-05
Mpped2	-0.893623	5.61e-05
Gm21092	-0.887678	0.0198752
Mir670hg	-0.885593	0.0232548
Snhg1	-0.883142	0.00109685
Xylt1	-0.882238	3.33e-05
Hes1	-0.880775	1.25e-05
Mir17hg	-0.857987	0.0082039
Parp16	-0.853418	0.02081
Plekhh2	-0.850674	0.0282487
Snhg15	-0.843249	0.0272262
Rtraf	-0.838765	2.81e-05
Fam181a	-0.833259	0.0164907
F730043M19Rik	-0.831731	0.00704732
Nrg1	-0.828739	0.00819436
Slc29a2	-0.807277	0.0249436
Frmd4a	-0.805471	2.99e-05
Gm3636	-0.802972	0.0295668
Slc7a2	-0.795187	0.0448761
Rhebl1	-0.794692	0.0473293
Gm3764	-0.794594	0.00889948
Lix1	-0.793598	0.00181933
Gpc4	-0.790727	0.000341569
Shisa7	-0.781026	0.0414675
1110038B12Rik	-0.775216	0.000321587
Shmt1	-0.765607	0.000885468
Tk1	-0.760701	0.00021216
Rhcg	-0.754464	0.0167967
Rnf152	-0.753976	0.010243
Fhl1	-0.752474	0.000517201
Exo1	-0.743677	0.000386274
Mtmr7	-0.74271	0.00747561
Sfxn5	-0.739641	0.00186809
Xndc1	-0.738249	0.0364984
Esco2	-0.738236	0.00121164
Lrrc4c	-0.735047	0.00782403
Arx	-0.734183	0.000285743
Gcat	-0.732448	0.00732399
Snhg6	-0.731471	0.0245942
Cadps	-0.724517	0.00035102
AI849053	-0.724086	0.00102645
Zgrf1	-0.723003	0.00544777
Pax6	-0.714894	0.000306967
Gnl3	-0.714154	0.000220898
Riox2	-0.710898	0.0229538
Mob3b	-0.704051	0.0309448
Suz12	-0.702536	0.00095393
Ankrd10	-0.701148	0.00111007
Dna2	-0.700951	0.00343996
Pcdh17	-0.698274	0.00771382
B3galnt2	-0.69223	0.00196461
Cdon	-0.68968	0.00106799
Ptpro	-0.688716	0.0152763
Osgepl1	-0.676358	0.03188
Pole	-0.672839	0.000486556
Mbd4	-0.672371	0.0146613
Prex2	-0.671157	0.00701109
Fgfrl1	-0.669271	0.0111826
Tyms	-0.663853	0.000502887
Dimt1	-0.663385	0.0227827
Ddx11	-0.661717	0.00234518
Cdc7	-0.661444	0.0066727
Prim1	-0.656604	0.00265346
Gtf3a	-0.655006	0.0155784
Fanca	-0.654943	0.00379626
Mamld1	-0.654574	0.0108477
Cth	-0.653628	0.0477933
Cdca7l	-0.653191	0.00462527
Acsl5	-0.653077	0.0287841
Timm9	-0.652851	0.00789794
Tenm2	-0.651359	0.00379626
Evc2	-0.643025	0.00552926
Fndc3c1	-0.641225	0.0253296
Rragd	-0.638633	0.000834491
Tfap4	-0.63711	0.0146912
Mis18bp1	-0.63278	0.00411218
Plppr1	-0.631368	0.0026684
Fezf2	-0.62913	0.00167403
Mbp	-0.626894	0.0372217
Gas5	-0.626608	0.00511117
Gm13160	-0.62569	0.0385751
Kntc1	-0.625486	0.00121164
Snhg5	-0.625412	0.0110217
Ccne1	-0.619838	0.00498235
Myo19	-0.619555	0.0452634
Recql4	-0.615262	0.019858
Polq	-0.610124	0.0168977
Zfp704	-0.609338	0.00149563
Snhg17	-0.60913	0.0202937
Dlg1	-0.604787	0.00149563
Hells	-0.604731	0.00411384
Xrcc3	-0.604426	0.0307733
Pus10	-0.603305	0.00242261
Igsf9	-0.602501	0.00132282
Med21	-0.602394	0.0221051
Rad51	-0.600602	0.00196461
Evc	-0.599177	0.00408656
Dtx4	-0.598256	0.00110711
Cenpk	-0.597646	0.0203401
Zfas1	-0.597509	0.0257542
Nop56	-0.596717	0.00261367
Pole2	-0.593395	0.0372852
Wdhd1	-0.591672	0.00245589
E2f2	-0.591192	0.0122356
Bok	-0.587899	0.0188969
Slc16a1	-0.583033	0.00472647
Foxn2	-0.582926	0.0231182
E130114P18Rik	-0.578184	0.00644299
Ivns1abp	-0.578121	0.0102274
Ccne2	-0.57632	0.0169247
Zwilch	-0.575502	0.0161948
Nedd1	-0.574833	0.00338901
Slc1a5	-0.574012	0.0205061
Hook1	-0.573104	0.00698758
Taf1d	-0.57174	0.00793769
Camk2a	-0.569649	0.0480917
Fat3	-0.569134	0.0245107
Rbbp8	-0.568124	0.0120731
Ppat	-0.567397	0.00417403
Atp11c	-0.565	0.0055306
Minar2	-0.564083	0.0269327
Adgrv1	-0.563552	0.0313057
Cachd1	-0.563086	0.00614357
Rad51ap1	-0.562829	0.0262425
Brca2	-0.560779	0.0112293
Iqgap3	-0.559988	0.0062804
Cep57	-0.559629	0.0164566
Tinf2	-0.559116	0.00868549
Atp11a	-0.558997	0.0124628
Dctpp1	-0.556363	0.010243
Kat6b	-0.555783	0.0066727
Cenph	-0.555223	0.0102006
Mtap	-0.555175	0.0051958
Ninl	-0.552731	0.0179682
Xrcc2	-0.550436	0.0396813
Eme1	-0.550175	0.02081
Appl2	-0.548735	0.0268512
Slc29a1	-0.544328	0.0404611
Chek1	-0.54426	0.0201572
Fzd1	-0.542211	0.00287087
Rad54l	-0.541854	0.0126436
2610318N02Rik	-0.54161	0.0415485
Rps11	-0.541582	0.0253296
Rras2	-0.540079	0.0123067
Stox2	-0.536169	0.00627306
Ttk	-0.536087	0.0142085
Gm10222	-0.534802	0.0416349
Fn1	-0.534162	0.0146334
Exosc8	-0.533776	0.00652885
Nup37	-0.533186	0.0237202
Plekhg1	-0.533011	0.0301183
Polr1b	-0.532587	0.0069443
Rrp1b	-0.532111	0.0105371
Ticrr	-0.532043	0.0167783
Epb41l3	-0.531909	0.00429033
Focad	-0.528731	0.0241677
Pcgf6	-0.528357	0.0333783
Pcna	-0.528304	0.0246962
Cdc6	-0.52798	0.0220046
Chaf1b	-0.527523	0.024911
Atad2	-0.525451	0.00642692
Bex4	-0.525433	0.00619053
Bcl11a	-0.525429	0.0162424
Ldlrad3	-0.524465	0.020866
Clspn	-0.524152	0.00674482
Rfc4	-0.522484	0.0245107
Hmgb1-ps7	-0.520696	0.0237721
Pnpt1	-0.52058	0.0369388
Mycn	-0.520257	0.0152763
Ankrd28	-0.517372	0.0115447
Nt5dc2	-0.515738	0.0158904
Zranb3	-0.514323	0.0321901
Knl1	-0.513062	0.0131933
Tgif1	-0.511844	0.00769941
Ttll4	-0.5092	0.00863157
2900026A02Rik	-0.507781	0.0251355
Etaa1	-0.507166	0.0179682
Bex1	-0.507161	0.0262425
Cenpv	-0.506496	0.0366539
Cdca7	-0.506489	0.0198773
Traip	-0.505995	0.0209448
Orc2	-0.504909	0.0140039
Tmem97	-0.502715	0.0318358
Cep250	-0.502662	0.0188321
Isoc1	-0.502218	0.0110897
Hey1	-0.501947	0.0250481
Dtl	-0.501823	0.0138024
Tenm4	-0.501679	0.0139323
Tsr1	-0.499705	0.0139323
Atm	-0.499312	0.0147451
Rfc3	-0.497746	0.0206436
Brca1	-0.496551	0.0169537
BC055324	-0.494092	0.0471556
Mcm10	-0.493896	0.0182978
Baz2b	-0.493807	0.0127798
Ppif	-0.492879	0.0297803
Utp6	-0.490318	0.0133172
AW047730	-0.490272	0.00994121
2410002F23Rik	-0.489226	0.0112293
Ltv1	-0.488682	0.0450792
Spdl1	-0.488442	0.0371378
Lyar	-0.487899	0.0105371
Nup43	-0.487651	0.0471556
Trmt6	-0.487165	0.0381433
Emx2	-0.486785	0.0113724
Utp4	-0.484812	0.0175415
Psrc1	-0.483438	0.0114734
Mogs	-0.483374	0.0133172
Atad5	-0.483249	0.0417104
Fgf13	-0.481675	0.0283964
Tfrc	-0.481534	0.0229137
Ercc6l	-0.480202	0.0313057
Abracl	-0.473824	0.0355182
Fsd1l	-0.471712	0.0212752
Wdr76	-0.470428	0.0232548
Nmral1	-0.470197	0.0164907
Kif20b	-0.469937	0.0302144
Lsm3	-0.469181	0.0381955
Mybl2	-0.466822	0.022888
Slc39a10	-0.466286	0.0245107
Trnt1	-0.465776	0.0307733
Ndc1	-0.465756	0.0223389
Fkbp3	-0.465707	0.020866
Shcbp1	-0.465703	0.0223192
Mdn1	-0.465022	0.0298699
Ncapg2	-0.463117	0.0195226
Fbxo5	-0.462507	0.02081
Kif23	-0.460803	0.0214844
Haus6	-0.459909	0.0262425
Aspm	-0.459778	0.0393405
Cdc45	-0.459584	0.0377763
Rtel1	-0.458391	0.0313591
Umps	-0.458098	0.0188162
Cbfb	-0.45677	0.0237202
Bub1	-0.454793	0.0219293
Zfp462	-0.454308	0.0245668
Jpt2	-0.452444	0.0248276
Pask	-0.452111	0.0333009
Pfas	-0.450739	0.0164689
Dhx33	-0.450231	0.0396813
Nop10	-0.448297	0.0480917
Mcm5	-0.448163	0.046646
Gabpb2	-0.447913	0.0397252
Topbp1	-0.446519	0.0286973
Skp2	-0.446094	0.0343847
Foxm1	-0.443897	0.0179682
Nup210	-0.443054	0.0206436
Plxna1	-0.440504	0.0262651
Heatr1	-0.439303	0.0424495
Epb41l2	-0.4392	0.0247783
Dapk1	-0.438672	0.0245107
Cdca3	-0.438094	0.0238399
Ppan	-0.437686	0.0281062
Fam136a	-0.43654	0.0283328
Rfc5	-0.431899	0.0254602
Mre11a	-0.429614	0.0491853
Hip1	-0.426298	0.0274403
Rfc1	-0.426063	0.0253296
Ncapg	-0.424141	0.0448761
Wdr43	-0.424096	0.0288863
Dtymk	-0.419234	0.0277508
Pprc1	-0.415411	0.0499591
Tipin	-0.414516	0.0461698
Wdr75	-0.414094	0.0445178
Dgcr8	-0.410793	0.0440589
Pola2	-0.410203	0.0339228
Cks2	-0.409829	0.034862
AI506816	-0.409287	0.0407547
Cdt1	-0.408965	0.0474435
Cdk2	-0.404226	0.0366539
E2f3	-0.402006	0.0382249
Mtss1	-0.398	0.0455665
Nup155	-0.397109	0.0473293
Ranbp1	-0.393903	0.048457
Espl1	-0.38412	0.0443158
Gdi1	0.390039	0.0487156
Mkrn1	0.39338	0.0463949
Ralgds	0.405787	0.0461311
Prex1	0.407329	0.0345075
Cdc42bpa	0.418929	0.0448638
4833439L19Rik	0.419379	0.0313057
Tob1	0.421172	0.0266449
Sorbs2	0.423921	0.0480285
Ank3	0.424829	0.0462177
Abhd17b	0.431655	0.0460718
Pea15a	0.433119	0.0353147
Tpcn1	0.434052	0.0309448
Zeb1	0.435089	0.0255388
Parp6	0.43547	0.0415485
Kdm4b	0.436324	0.0355491
Sipa1l2	0.439418	0.0469157
4930402H24Rik	0.439729	0.0255119
Fat4	0.439948	0.043032
Ttc28	0.440986	0.0162678
Ctxn1	0.44192	0.0409259
Nkd1	0.44385	0.0292695
Daam1	0.44487	0.0236972
Rbfox2	0.445178	0.0200797
Cxxc5	0.446261	0.0245107
Rgs3	0.447876	0.0380051
Atp6v0d1	0.449294	0.0361637
Ank2	0.4505	0.0379138
Smarca2	0.45269	0.0175629
Rfx3	0.455628	0.0182934
Tom1l2	0.456303	0.033536
Wwc1	0.45824	0.0147451
B4galt6	0.459768	0.0279141
Mvb12b	0.460481	0.0166826
Slc17a6	0.461188	0.0342524
Abr	0.461718	0.0414675
App	0.46223	0.0178008
Ube2h	0.462382	0.012567
Eps15	0.466128	0.0152079
Trp53i11	0.468339	0.0142309
Itm2c	0.46921	0.0404923
Lgmn	0.469583	0.0430192
Rufy3	0.470256	0.0183727
Tnrc6b	0.470944	0.0172824
Dlg4	0.47181	0.0108733
Btg2	0.47486	0.0177081
Map1a	0.47618	0.0406414
2510009E07Rik	0.477046	0.0133172
Fut9	0.48033	0.0303939
Maged2	0.482175	0.0258844
Irf2bpl	0.483406	0.0349037
Ypel5	0.486002	0.0271707
Rnf165	0.486245	0.012567
Wnt3a	0.487047	0.0428273
Usp20	0.487069	0.0315201
Znrf2	0.487145	0.0415311
Cacna2d1	0.487427	0.0296939
Pgpep1	0.487441	0.0255065
Tsc22d3	0.487811	0.032296
Magee1	0.487988	0.0238012
Klf6	0.488452	0.0271166
2021-03-02	0.490625	0.0424994
Zcchc24	0.490678	0.0416134
Numbl	0.49165	0.0176738
Kidins220	0.494844	0.0102215
Prox1	0.495431	0.0247609
Slc16a2	0.496046	0.0257542
Srebf1	0.496396	0.00967589
Cbfa2t2	0.496427	0.0179682
Soga3	0.496634	0.0154224
Dpysl2	0.498807	0.0485249
Brsk1	0.499059	0.0253296
Loxl1	0.503262	0.043622
Saraf	0.503365	0.0168663
Nedd4l	0.504541	0.0175629
Smim14	0.5048	0.0456859
Nol4l	0.505442	0.0127722
Pou6f1	0.506389	0.0183727
Plppr2	0.506842	0.0356238
Irgq	0.507623	0.0103522
Morn4	0.508328	0.0205562
Enc1	0.510413	0.00978663
Cdkn1a	0.511485	0.0335909
Nhlh1	0.512977	0.0100889
Tspan18	0.513675	0.0168737
Nrp2	0.514202	0.00633772
Fgfr2	0.514211	0.00652211
Prmt2	0.514769	0.0169685
Cadm4	0.51558	0.012567
Lmo4	0.517696	0.0184779
Sh3kbp1	0.521434	0.0406581
Hes6	0.521695	0.00720021
Trim8	0.523892	0.00704171
Ackr3	0.524102	0.0164907
Mturn	0.524151	0.0117542
Nckap5	0.525701	0.00654885
Atp2b4	0.528497	0.019858
Mycl	0.530073	0.00495595
Dpysl4	0.531107	0.00511117
Rin2	0.531943	0.0321901
P4ha1	0.533387	0.00456534
Trp73	0.533663	0.00652885
2310022B05Rik	0.53812	0.00818737
Adgrb2	0.540845	0.00353638
Osbpl5	0.543245	0.0196077
Asb4	0.544244	0.0313938
Igsf8	0.547724	0.00819436
Lonrf1	0.549149	0.0313057
Tubb3	0.550662	0.0473293
Tspyl4	0.551871	0.032296
Tecpr1	0.552849	0.0112293
Man1c1	0.553514	0.0497595
Wnt5a	0.554287	0.0066727
Lhx1	0.554736	0.0417956
Stx7	0.554925	0.00572496
Cxxc4	0.555187	0.0160255
Neurog2	0.560982	0.00544777
Sema6c	0.56206	0.00442492
Nyap1	0.563129	0.00308073
Acadl	0.565046	0.0176071
Stmn1	0.565633	0.0381433
Vcl	0.567842	0.0345719
Pnmal2	0.568147	0.00493699
Sparc	0.568429	0.0405429
Zbtb18	0.569047	0.0105371
Enpp2	0.570829	0.0300609
Bmpr1b	0.572182	0.0257634
Cplx2	0.57243	0.0168182
Trp53inp1	0.573521	0.00187947
Nuak2	0.573673	0.0297803
Rnf182	0.574523	0.00950451
Atcay	0.575041	0.046304
Fam219a	0.576302	0.0448761
Col26a1	0.577972	0.0293065
Cntn2	0.577982	0.00349188
Setbp1	0.57921	0.00658808
St8sia2	0.579925	0.0224642
Khdrbs2	0.581267	0.0154674
Atp9a	0.582501	0.00389358
Ppp2r5b	0.584133	0.0180919
Gm11223	0.587247	0.0345719
Elavl2	0.588725	0.00642692
Celf2	0.591939	0.00765825
Edil3	0.592523	0.00413897
Evi5l	0.592937	0.012633
Pgm1	0.594939	0.0402758
Fam110a	0.594954	0.00652885
Atp6v0c	0.595179	0.0103602
Neurod1	0.595518	0.0352519
Arhgef9	0.595915	0.032053
Ctnna2	0.600787	0.00793769
Epb41l4a	0.604627	0.0307017
Ahdc1	0.606753	0.00346058
Ly6h	0.606921	0.0175629
Myo10	0.608522	0.00196461
Slc5a3	0.608984	0.00581627
Plxna2	0.609024	0.0298058
Mllt11	0.609472	0.012567
Gdap1	0.614041	0.0389466
Rspo2	0.617668	0.00652885
Cpne2	0.617885	0.0272353
Stat3	0.625012	0.00403814
Arid5b	0.625401	0.0441167
Efnb2	0.625493	0.00476472
Sfxn3	0.627683	0.0424994
Plce1	0.628797	0.00652885
Kif5a	0.629747	0.00960399
Kit	0.631394	0.000885468
Ncam2	0.632443	0.0270024
Agpat4	0.634546	0.0122065
Slc1a3	0.63541	0.000947275
Celf3	0.636244	0.00652211
Cited2	0.637114	0.00139861
Podxl2	0.63735	0.00268945
St8sia1	0.637462	0.0339228
Mdga1	0.638141	0.000947275
Ddah1	0.638288	0.00541541
Rtl8a	0.641296	0.00652885
Rundc3a	0.642249	0.00830599
Fam131a	0.642895	0.0245942
Sorl1	0.643882	0.0480285
Sh3rf1	0.644921	0.000763835
Map6	0.648047	0.00497067
Klf7	0.648659	0.012567
Sema3c	0.650146	0.0213336
Rhbdl3	0.651244	0.00105368
Abhd2	0.652532	0.00541541
Pygb	0.654764	0.00265346
Ndrg2	0.657925	0.00143253
Pde1b	0.6581	0.00143055
Mir99ahg	0.658977	0.004622
Plk2	0.660394	0.0186257
Mxd4	0.660926	0.00218828
Dnajc6	0.663022	0.0400508
Chrnb2	0.664142	0.0152763
Zeb2	0.665129	0.00150705
Pik3r1	0.667024	0.00403136
B3gat1	0.668964	0.0214844
Gabra2	0.670599	0.00562586
Elavl4	0.671734	0.00106799
Apc2	0.675324	0.000899397
Scrt2	0.676927	0.00145869
Dusp4	0.677036	0.00108757
Nova2	0.679936	0.000486832
Zhx2	0.680448	0.00486801
Sncaip	0.681808	0.00196461
Prokr1	0.683169	0.0448761
Celsr3	0.686145	0.00477405
Col4a5	0.686508	0.000625285
Cyfip2	0.687834	0.00251546
Rasl11b	0.689982	0.00445909
Nhlh2	0.69009	0.000370998
Igsf21	0.691191	0.00778804
Crim1	0.691272	0.022092
Plxna4	0.691344	0.0100181
Fez2	0.691676	0.00428098
Prelp	0.697554	0.00349006
Hspa12a	0.699429	0.0146613
Tubb2a	0.699504	0.035758
Prdm16	0.699893	0.00283318
Arhgef4	0.701475	0.021478
Dcc	0.702785	0.000625285
Pantr1	0.706551	0.00652885
Dusp8	0.707477	0.0124628
Apoe	0.708525	0.0261965
Elavl3	0.709769	0.00111179
Arl8a	0.709796	0.00063447
Slc7a11	0.710034	0.0206436
Cbln1	0.710599	0.0448761
Cnih2	0.713989	0.00532298
Rgmb	0.714359	0.000144859
Plxdc2	0.714561	0.00556939
Ctsf	0.715416	0.0359062
Fads3	0.715647	0.0473014
Adamts1	0.716827	0.0123578
Aldoc	0.717648	0.00165871
Lmx1a	0.717787	0.00557675
Rassf4	0.721265	0.000218203
Tox3	0.721449	0.000676849
Rcan2	0.725941	0.000977472
Mxd1	0.728252	0.00403814
Ebf3	0.729428	0.000763835
Vps37b	0.729811	0.000991226
Cbs	0.730573	0.0152053
Pygl	0.731413	0.00560799
Ezr	0.731467	0.00969847
9330159F19Rik	0.733778	0.00297122
Smpdl3a	0.734972	0.0338092
Syp	0.735663	0.0116956
Dll3	0.736746	0.00283318
Klhdc8b	0.738245	0.00401881
Pcsk1n	0.738378	0.00381964
Kif21b	0.739239	0.000218203
Ppp1r13b	0.745161	0.0402758
Zfp503	0.746673	0.0172295
Igsf3	0.748189	0.000370998
Wdr47	0.750368	0.00145685
Ccno	0.751673	0.00220874
Srrm4	0.75172	0.000433561
Pdgfa	0.753575	0.0146725
Snap91	0.755575	0.00196461
Rasl10b	0.755717	0.0356238
Gng3	0.756721	0.0195877
Itgb5	0.757224	0.0373832
Wnt7a	0.757493	0.0162359
Chn2	0.757623	0.00175455
Tbc1d9	0.758987	0.00175614
Rnf180	0.759541	0.0122024
Stmn3	0.761544	0.00560799
Sdc3	0.764785	0.00155218
Hbb-bt	0.765111	0.0130294
Crmp1	0.767085	0.00372009
Col16a1	0.769023	0.0389964
Eomes	0.771585	0.000285743
Abca1	0.771616	0.00121164
Gxylt2	0.776449	0.0221094
Frrs1l	0.776466	0.0131847
Astn2	0.776483	0.0245107
Nfatc2	0.777165	0.0487156
Psd2	0.778635	0.0156886
Tox2	0.779309	0.0288863
Stxbp1	0.783008	0.000857934
Ftl2-ps	0.783117	0.00598232
Cd82	0.785399	0.00403814
Cd200	0.786428	0.022092
Slc44a5	0.787483	0.00556939
Gap43	0.787824	0.00158213
Sv2a	0.791257	0.0145362
Gpr85	0.791503	0.0450745
Col4a6	0.792935	0.00215949
Slco3a1	0.798642	0.019794
Zbtb38	0.79905	0.0223389
Pak7	0.802938	0.0141659
Dok5	0.80307	0.000673382
Tagln3	0.803113	0.000297777
Unc5a	0.804813	0.0224642
Cntnap4	0.805048	0.0240662
Sox4	0.806298	0.000532432
Celf4	0.807609	0.00116659
Trp53inp2	0.809288	0.000111196
Sertad4	0.809653	0.0122501
Fam210b	0.810313	0.000493369
Sulf1	0.810343	0.0271707
Dbi	0.811786	0.00278636
Rwdd3	0.811885	0.0226167
6430548M08Rik	0.814343	0.00835807
Myt1l	0.814427	0.00291286
Tle1	0.81452	0.000212439
Adcy5	0.816178	0.00445909
Trim9	0.817833	0.00337848
Tmem254b	0.819018	0.0230723
Runx1t1	0.81955	0.0229102
Tmsb4x	0.819778	0.00146622
Perp	0.823847	0.0401264
Bhlhe22	0.827431	0.00201185
Slc6a15	0.827801	0.0147451
Zbtb20	0.82917	0.000157926
Tmem35a	0.829901	0.0066727
Cdk5r1	0.831947	5.43e-05
Bcl11b	0.834373	6.42e-05
2610035D17Rik	0.837588	0.0170744
Rusc2	0.839619	0.00151175
Myt1	0.840067	0.000197171
Prag1	0.840637	2.11e-05
Gm12715	0.841842	0.0182934
Bnip3l-ps	0.843945	0.0445178
Pde3a	0.846392	0.0437693
Trim36	0.847423	0.0145362
Nefm	0.850833	0.0196077
Mras	0.850859	7.91e-05
Hdac9	0.851082	0.00143055
Nr2f2	0.851091	0.000144382
Sema6d	0.85199	0.000978661
Tfap2b	0.852217	0.00962488
Abat	0.853573	0.0066727
Calcoco1	0.855719	9.38e-05
Ccdc3	0.856955	0.000236324
Npr3	0.859213	0.0157471
Plch2	0.863624	0.0114324
Olfm1	0.864145	2.37e-05
Kcnd3	0.866805	0.0367826
Klhl25	0.86841	5.51e-05
Jph4	0.869142	0.0323933
Stmn2	0.869537	0.00175356
Aebp1	0.870329	0.00927936
Slc9a3r1	0.870798	0.0013332
Syt13	0.872337	0.032296
Gm43549	0.872368	0.0441549
Stom	0.872993	0.00616122
Calb2	0.874528	0.0266449
A730020E08Rik	0.878269	0.0236668
Gprin1	0.882508	0.00146002
Spats2l	0.882726	0.0110897
Pag1	0.886234	0.000338484
Foxj1	0.887762	0.0124887
Tiam2	0.888189	0.00913855
Rab3a	0.88925	0.00454271
Zfpm2	0.891414	0.0011197
Srrm3	0.892387	0.0228093
Sall3	0.893986	0.0141764
Gadd45g	0.895257	1.7e-05
Sybu	0.896098	0.0389466
Plcb1	0.898838	0.00196461
Spock2	0.899099	0.00137759
Tbc1d4	0.899364	0.00045625
Gm44645	0.901063	0.000240868
Ptx3	0.903141	0.0150619
Mark1	0.903474	6.98e-05
Col9a3	0.904069	0.0307733
Lrrn2	0.907713	0.000407405
Afap1	0.907757	1.01e-05
Fgfbp3	0.907778	0.00095393
Fam81a	0.909602	0.023636
Maf	0.91001	0.0102737
Dner	0.917893	0.000177269
Mapk10	0.923192	0.0203911
Sstr2	0.924576	0.000207001
Mab21l1	0.929714	0.0374255
Rasgef1b	0.93016	0.000176918
Nacad	0.930533	0.00155218
Ina	0.930574	0.000873091
Cpeb4	0.931334	0.000168252
5330417C22Rik	0.933653	0.0442408
Mmp24	0.938625	0.0120166
Hspa2	0.938647	0.0420714
Cpeb2	0.94265	0.000254176
Aplp1	0.943414	1.31e-05
Zic3	0.94383	0.00685532
Fam49a	0.944721	0.000345836
Shisa8	0.947142	0.00652885
Rtl8b	0.94962	0.00107263
Xkr7	0.950062	0.0333181
Otx2	0.954617	0.0247579
Adcyap1r1	0.955655	2.05e-05
Asic1	0.95713	0.00915903
1500009C09Rik	0.958522	0.0455043
Gstm7	0.959374	0.00609705
Lratd1	0.96008	0.00627306
Fam163a	0.961599	0.00819436
Neurod2	0.962403	0.000240868
Selenbp1	0.962991	0.0494543
A930024E05Rik	0.963084	0.0245107
Tppp3	0.964034	0.0445178
C630043F03Rik	0.966522	0.000261324
Adgrb3	0.967173	0.00118198
Car12	0.970381	0.0109494
6530402F18Rik	0.971709	0.0372852
Drc3	0.974316	0.0363399
Nmnat2	0.9753	0.0199325
Gabrb1	0.976092	0.0306202
Capn6	0.977041	0.031399
Npnt	0.979608	0.0278703
Mlf1	0.980348	0.0123578
St18	0.981698	3.34e-05
Prmt8	0.981962	0.000189443
Gm7331	0.982212	0.0486938
Svop	0.985603	0.0102215
Kcnj3	0.985818	0.0105371
Slc14a2	0.985937	0.00045625
Atp2b2	0.987766	0.0002846
Scrt1	0.993417	0.00107585
Fgf11	0.993506	0.00579252
Lgals7	0.994564	0.0212752
Il17d	0.996491	0.00770983
Zcchc12	0.999848	0.0105371
Hecw1	0.999914	0.00756745
Draxin	1.0019	1.3e-06
Shtn1	1.00302	0.0385751
Adamts5	1.00388	0.011545
Oaz1-ps	1.00491	0.0420714
Spag6l	1.00491	0.0480285
Stmn4	1.00635	0.0166195
Clmp	1.0075	0.000430326
Cdh6	1.00831	0.0131847
Rlbp1	1.01229	0.0002846
Tfap2c	1.01531	1.42e-05
Gpm6a	1.0154	7.54e-06
Rtn1	1.01703	4.79e-05
Cbfa2t3	1.01715	0.0031088
Crtac1	1.01717	0.0387143
Trim67	1.01994	0.00454271
Rsph9	1.02103	0.0336827
Ppp1r3c	1.0224	0.00252421
Chl1	1.02327	0.000967332
Dact1	1.02668	0.000424187
Abcd2	1.02942	2.26e-05
Dlgap3	1.03145	0.0055574
Ncam1	1.036	2.99e-06
Gm7367	1.0403	0.0244017
Plekha6	1.04309	0.00557675
Aqp1	1.04415	0.00752375
Vat1l	1.04629	0.0316618
Unc79	1.04733	0.0102651
Myorg	1.04939	5.47e-05
Id2	1.05216	3.56e-06
Rftn1	1.05246	0.00195108
Rab3c	1.05276	0.00245039
Lzts1	1.05421	2.67e-06
Tbr1	1.05518	2.96e-05
Clu	1.05614	0.00175356
Cdo1	1.0581	1.42e-05
Rbfox3	1.06251	2.65e-05
Ccdc80	1.0655	0.00652885
Bmf	1.06679	4.58e-05
Ccser1	1.0671	0.00107585
Ncan	1.08102	2.25e-05
Lypd6	1.08504	0.0168977
Mmd2	1.08584	3.52e-05
Klhdc8a	1.08694	0.00633772
Rab27b	1.08757	0.0179682
Pdpn	1.08876	1.31e-05
Rftn2	1.09725	0.000407276
Nuak1	1.09741	1.3e-06
Wfikkn2	1.09994	0.0183727
Ocln	1.1005	0.0430343
Shb	1.10203	5.43e-05
Gm8399	1.1023	0.00629279
Cdkn1c	1.10296	4.5e-05
Scg3	1.10387	0.000129931
Paqr8	1.10402	1.95e-06
Tcp11l2	1.10651	0.00196461
Ak1	1.1092	0.0026684
Ntng2	1.11231	0.000365846
Nkain4	1.11247	0.00737277
Ube2ql1	1.11568	0.00969847
Gdap1l1	1.11924	0.00158514
Kcnn2	1.12424	0.00472854
Irx5	1.12601	0.039637
Mn1	1.14025	8.65e-06
Sema6a	1.14941	1.11e-06
Kcnk10	1.15122	1.87e-05
Shf	1.1516	2.36e-05
Grm2	1.15729	0.000862012
Ap3b2	1.16392	0.000313822
Bcam	1.16796	0.0195877
1600029O15Rik	1.16922	0.0262127
Zmynd10	1.17832	0.0372852
Megf11	1.18687	0.00604884
Dcx	1.1898	3.48e-06
Dhrs3	1.19002	0.0168182
Lingo1	1.19032	0.00452463
Thsd4	1.19364	0.0166826
Actl6b	1.19424	0.00318507
Slc4a5	1.19529	0.0252776
Gm14597	1.19622	0.0131847
Lonrf2	1.19634	9.52e-05
Nme5	1.19697	0.0181842
Neurog1	1.19789	0.000212439
Vldlr	1.19866	7.81e-06
Ddit4	1.19908	4.75e-06
Serpini1	1.19925	0.000159636
Iqub	1.19984	0.0180489
Eef1a2	1.20506	0.0329204
Slc16a10	1.20561	0.0353242
Tcf7l2	1.20585	0.0215651
Gm8430	1.20684	0.0423629
Smoc1	1.20877	0.00763386
Drc1	1.20908	0.0481243
Mapt	1.21077	0.00035102
Adamtsl1	1.21141	0.0270024
Atp1a2	1.21189	3.33e-07
Cdh13	1.21221	0.00704732
Fabp7	1.2123	3.92e-06
Ptpn5	1.21393	0.00611148
Rgcc	1.21992	0.00629279
Efhd2	1.22031	1.95e-06
Clic6	1.22439	0.0105371
Myo16	1.22546	0.00250361
Islr2	1.2293	0.000101848
Gstp-ps	1.23334	0.0237682
Pdzrn3	1.23379	1.19e-06
Adcyap1	1.23752	0.00828069
Kcnv1	1.24523	0.000452952
B3galt2	1.24691	0.0252776
Gdf5	1.24699	0.0313057
Rbm47	1.25235	0.00557675
Cldn1	1.25676	0.0282487
9530053A07Rik	1.25732	0.0286957
Aqp4	1.25899	0.00562102
Grb14	1.26108	0.00858122
Rsph1	1.26282	0.023609
Ppp2r2b	1.2657	2.11e-05
Gm48362	1.27082	0.0398079
Krt8	1.27466	0.0250481
Slc1a2	1.27862	2.81e-05
Dnaic2	1.28009	0.0158904
Rgs7bp	1.2829	0.0161948
Wdr63	1.2845	0.0283078
Csmd2	1.28636	0.0147451
Kcne2	1.29104	0.0443514
Prdm16os	1.29287	0.0306448
Fst	1.29352	0.00121164
Slc17a8	1.30111	0.00562586
Akap6	1.30758	8.65e-06
Egfl6	1.31261	0.046646
Ppfia2	1.31613	0.0024186
Ralyl	1.32556	0.00738933
Sostdc1	1.32633	0.025376
Ccdc113	1.32667	0.0456582
Gm8172	1.33117	0.0382888
Angpt1	1.33332	0.000106603
Sgms2	1.33684	0.0480352
Klhl35	1.33909	0.000526197
Lrrtm2	1.34387	0.0313057
4930452G13Rik	1.34516	0.0454157
Neurod6	1.34891	0.00095393
Slc2a12	1.35819	0.00810662
Krt18	1.35904	0.00560799
Kcng1	1.35961	0.0288863
Kcnq3	1.36147	0.000156004
Gm11627	1.36956	0.039542
Drc7	1.37011	0.0445178
Dscam	1.37296	0.00572565
Ndrg1	1.38666	0.0141764
Erich2	1.38707	0.0367785
Htr2c	1.39127	0.0220046
Cfap52	1.39494	0.0263619
Gm35394	1.39769	0.0022063
Dscaml1	1.39882	0.00270727
Cfap61	1.40074	0.0177565
Cfap57	1.40521	0.0455921
Gm4815	1.41496	0.010243
Cntn1	1.41639	0.00271864
Gm9844	1.41849	0.0190469
Gm3226	1.4236	0.0257542
AK157302	1.43013	0.0123578
Syn2	1.43757	0.000395359
Trhr	1.44467	0.0245107
Lurap1l	1.44613	0.00518281
Ttc9b	1.44662	0.00246523
Ccdc60	1.4571	0.0199415
Disp3	1.45922	0.000570947
Penk	1.46036	0.0415485
Kcnj10	1.46409	3.08e-05
Cfap161	1.46542	0.0416349
Ptn	1.46544	2.99e-06
Ttr	1.47607	0.0445178
Tnc	1.49102	2.23e-07
Cfap100	1.49564	0.00756745
Gm5844	1.50342	0.0455665
Gm7143	1.51351	0.0499591
H3f3c	1.5491	0.0303939
Gm13453	1.54981	0.0179682
Gm12816	1.55771	0.0293065
Cdh22	1.56256	0.00095393
Deptor	1.56375	0.00379626
Rd3	1.56771	0.0228093
Tpi-rs11	1.57744	0.0256164
Cfap299	1.57775	0.0307733
Ndst3	1.60016	0.000967332
P2rx7	1.60178	0.00543854
Acsbg1	1.6025	0.00338901
Gm5620	1.60522	0.0345702
Slco1c1	1.60853	0.0239072
Htra1	1.61086	3.33e-07
Lrrc75b	1.62656	1.41e-07
Adrb1	1.6304	0.0460197
Gm11263	1.63351	0.0354401
Gm13456	1.64117	0.0288863
Pou3f2	1.644	1.51e-06
Cadm2	1.65396	0.00012903
Kndc1	1.66317	0.0149014
Gm7332	1.67465	0.0149014
Nkx2-3	1.68147	0.0141439
Pou3f1	1.6938	0.00109833
Cspg5	1.70082	1.95e-07
Galnt9	1.70529	0.0120379
Gm42427	1.70607	0.00143055
Rassf10	1.71268	0.000763835
Gm10420	1.71537	0.0403298
Lrrtm1	1.71687	2.81e-05
Lrrn3	1.71714	6.84e-06
Dbx1	1.71845	0.0426464
Prr32	1.72355	0.0484776
3110006O06Rik	1.72389	0.0237202
Pou4f1	1.72711	0.00652885
Gm7816	1.74788	0.0442048
Gm45855	1.75339	0.0355021
Gm16580	1.75577	0.0404815
Gm16409	1.75734	0.0301105
Syt16	1.77718	0.000285743
Gm5905	1.77956	0.0269646
Plppr4	1.78421	0.0122024
Epha3	1.78614	6.06e-07
Rps6-ps3	1.79872	0.025869
Irx3	1.82211	0.00674482
Fibcd1	1.82328	0.0161435
Gm5436	1.82382	0.0330783
Mir703	1.83033	0.0430192
Acss1	1.84293	2.53e-06
Atp5pb-ps	1.8439	0.0469252
Gm43028	1.85569	0.0404815
Adhfe1	1.86575	0.0335909
Gm6180	1.88303	0.0161292
Gm7729	1.88421	0.0318358
Morn5	1.89455	0.00554143
Gm12892	1.93162	0.0299567
Ccdc194	1.93531	0.0322642
Insm2	1.93756	5.34e-07
Shisa9	1.95284	0.00835807
Gm6286	1.95726	0.0315054
4930526A20Rik	1.96057	0.0130923
Ecrg4	1.96254	0.00738933
Gm9847	1.96574	0.00874546
Rps13-ps4	1.96756	0.0433822
Gsg1l	1.97706	1.24e-09
Rpl5-ps1	1.9779	0.0399322
Vstm2a	1.99772	6.73e-06
Nsg2	1.99773	2.47e-09
Gm5786	2.0018	0.0493586
Ednrb	2.00465	3.46e-08
Gm6252	2.01273	0.047642
Cxcl14	2.02004	0.0175629
Rpl13-ps6	2.03593	0.0315201
Tacr1	2.03745	3.4e-05
Adra2c	2.04267	0.010243
Cacng5	2.04989	0.00877414
Vxn	2.05943	4.7e-08
Gstp2	2.06072	0.00353638
Pcdh8	2.08067	1.16e-05
Ntn1	2.10128	9.09e-06
2810459M11Rik	2.11398	1.41e-07
Gm10136	2.12177	0.0324935
Gm34432	2.13093	0.0295431
Gm32742	2.16454	0.037988
Gm12261	2.17498	0.0423629
Gm6552	2.18027	0.0293065
Gm3534	2.18128	0.0255065
Gm4705	2.19536	0.0384459
Gm6210	2.19637	0.0123578
Thrsp	2.19658	0.000680629
Gm10291	2.2055	0.0284893
Gm5921	2.20863	0.025428
Cyp26b1	2.21255	0.000474754
Barhl2	2.22826	0.0060131
Gm6813	2.23273	0.0258462
Pnp2	2.26811	0.046304
Gm15590	2.28271	0.023609
Klf15	2.29337	1.36e-06
Cdh8	2.29544	0.000102534
Gm11687	2.30313	0.0126044
Rbp4	2.31683	0.00114728
Gm8225	2.31731	0.019811
Mybpc1	2.35208	8.61e-10
Gjd2	2.35329	0.0166195
Gm5866	2.35401	0.0335909
Gm9104	2.35457	0.0240365
Cnmd	2.36468	9.43e-06
Gm10566	2.37236	0.020866
Gm6170	2.3774	0.0139323
Gm6363	2.38322	0.0307733
Rps13-ps5	2.39894	0.0396813
Wnt3	2.44377	0.0287239
Gm15682	2.4504	0.0356238
Insm1	2.48438	6.36e-09
Veph1	2.51946	3.59e-07
Gm49207	2.51982	0.0179682
Gm42977	2.52053	0.0266449
Rpl7-ps7	2.54	0.0438527
Kcnh3	2.5635	0.0228201
Vit	2.56356	3.08e-05
Gm6576	2.56686	0.0208628
Gm5946	2.58732	0.0485249
Grm1	2.58943	0.00316109
Ccl3	2.61227	0.0296916
Gm5909	2.62775	0.0253296
Gm6789	2.66964	0.0141764
Gm28900	2.67564	0.0172057
Gm14970	2.6851	0.0315407
Tekt5	2.68756	0.0473293
Rxrg	2.70494	8e-05
Gm11878	2.72665	0.0223389
Ano4	2.75366	0.0282454
Gm14730	2.77471	0.0143753
Gm14279	2.82157	0.0301183
Gm12844	2.82724	0.0266449
Pdlim3	2.84121	0.0268333
Gm11793	2.86304	0.046646
Gm6745	2.87068	0.0138955
Gm7468	2.90863	0.0383442
Neurod4	2.91105	8.82e-07
Gm17538	2.92243	0.016825
Gm13653	2.92498	0.0254123
Gm16374	2.96445	0.0204537
Ampd3	2.97961	4.7e-08
Oca2	2.9971	0.00171698
Gm35082	3.00178	0.0230723
Tubb2a-ps2	3.01615	0.0113724
Gm12666	3.03668	0.0102444
Gucy1b2	3.03812	0.000640933
Mir692-2	3.05007	0.0318358
Gm18101	3.05267	0.00250361
Ptgs2	3.05361	0.0360217
Gm5045	3.07536	0.0268333
Rpl29-ps2	3.08025	0.0228882
Thrb	3.10906	0.000188135
H2afy3	3.14159	0.0442048
Gm11652	3.15481	0.0201572
Mrps36-ps2	3.2405	0.0329204
Gm13464	3.2762	0.0196077
Gm12335	3.28272	0.0115548
Gm13341	3.28775	0.00980514
Gm34425	3.35746	0.011545
Atp5l2-ps	3.37006	0.00913855
Gm5881	3.37613	0.0245107
Gm13772	3.41129	0.0405429
Irx1	3.42026	0.0138138
Gm5643	3.42195	0.00789794
Gm4835	3.46429	0.0274887
Gm4609	3.52577	0.0140039
Gm16470	3.53445	0.0175415
Hmgb1-ps4	3.53753	0.0120731
Gm6788	3.55023	0.0114021
Irx2	3.56311	0.00472854
Gm7399	3.57913	0.0122501
Gm6781	3.59263	0.033548
Gm11599	3.61665	0.00585877
Gm5869	3.6178	0.00647276
Gm6335	3.6351	0.0108477
Phox2b	3.63829	0.000840768
Gm13586	3.64824	0.0223389
Gm6352	3.68889	0.00976348
Gm8054	3.72786	0.00767453
Gm10284	3.72804	0.0102274
Rpl7a-ps10	3.74475	0.0211921
Gm48898	3.78694	0.0257542
Tmem254a	3.8062	0.00747566
Gm48609	3.87605	0.0487544
Gm17936	3.90713	0.0177049
Gm8250	4.14057	0.00905627
Myh8	4.14342	1.83e-06
Aldh1l1	4.17999	2.23e-07
Gm44429	4.19327	0.00652885
Gm5297	4.2105	0.0485249
Gm18943	4.24945	0.0145893
Gm14536	4.31156	0.0223389
Shox2	4.37988	0.00511117
Gm22751	4.42333	0.00541541
Gm6767	4.42875	0.00336183
Olig3	4.56512	0.000387618
Gm5511	4.58258	0.00932864
Gm5802	4.61758	0.0353183
Foxb1	4.6677	0.0257542
Gstm2-ps1	4.67904	0.0456827
Gm5461	4.70082	0.00545003
Il1b	4.89192	0.0108477
Psmb6-ps2	5.01305	0.0210071
Gm13743	5.15393	0.0357582
Cxcl10	5.21177	0.0266449
Gm9722	5.67174	0.0399691
Tnf	6.23138	0.00795699
Gm50439	6.43971	0.0450792
Gm12482	6.81054	0.0488586
Gm33167	7.06489	0.00189996
Acod1	7.07355	0.0366876
Gm7204	7.21865	0.0480917
Cxcl2	7.4783	0.0245107

## Sheet: RNAseq mutNcp vs wtNcp 
Gene	logFC mutNcp vs wtNcp	FDR
Htr2c	-6.88987	3.02e-35
Slco1a4	-6.68797	0.000122366			#Significantly dysregulated genes in Emx1Cre::Lhx2cko vs wildtype in the Ncp
1700016K19Rik	-6.59192	0.000298805
Cldn2	-6.0325	0.00989961
Gmnc	-5.74878	2.1e-45
Il18rap	-5.74683	1.89e-13
Oprd1	-5.61055	0.0277183
Ifi44l	-5.59541	0.042035
Wnt3a	-5.54329	1.31e-32
Ccdc146	-5.53835	9.66e-07
Clic6	-5.18236	2.64e-95
Kcne2	-5.1106	1.13e-38
Rsph4a	-5.07177	1.67e-10
Sulf1	-5.00203	9.76e-147
Cldn1	-4.87189	2.97e-15
Cfap52	-4.84734	6.68e-13
Capsl	-4.7823	0.00105665
Pifo	-4.77446	2.64e-08
Dct	-4.45265	1.83e-47
1700012B09Rik	-4.43644	0.0114816
Serpinb1b	-4.4207	2.59e-06
Shisal2b	-4.34378	0.00884005
Folr1	-4.23722	1.68e-15
Gm15640	-4.09412	0.0240841
Snora62	-4.01553	0.0409371
AC151602.1	-3.95654	0.00526478
Tacr3	-3.93379	2.59e-10
Slc4a5	-3.91314	9.01e-16
Mcidas	-3.8725	1.42e-12
Jph2	-3.78219	0.0104541
Rspo2	-3.70981	5.3e-57
Gm26725	-3.66332	0.00284485
Rspo1	-3.63453	2.8e-41
Ccdc113	-3.61783	2.98e-06
Slc17a8	-3.61731	1.21e-05
Gm45537	-3.59525	0.0178539
Calml4	-3.5767	5.28e-09
Sostdc1	-3.56065	1.73e-12
1700007K13Rik	-3.55339	0.000126291
Wnt9a	-3.55297	1.99e-18
Krt18	-3.53008	5.02e-12
4833427G06Rik	-3.50621	0.04844
Gm43690	-3.48925	0.00492295
Deup1	-3.47638	2.18e-10
Sec31b	-3.45452	3.22e-09
Dnajb13	-3.39096	1.86e-07
Drc7	-3.3548	0.000270824
Ccdc180	-3.32995	0.0193852
Vwa5b1	-3.27658	0.000545586
Wdr63	-3.27404	4.27e-05
Kcnj13	-3.26548	5.15e-05
Gm10320	-3.25342	2.05e-06
Abcg5	-3.23542	5.34e-11
Zmynd10	-3.16035	4.61e-08
Iqub	-3.13792	1e-05
Cav1	-3.13077	2.44e-41
Lmx1a	-3.12012	5.05e-19
Rsph1	-3.10837	5.75e-06
Enkur	-3.08748	7.63e-06
Dio2	-3.0543	0.00568218
Dcdc2a	-3.00122	6.16e-07
Wif1	-2.9942	6.15e-14
Fam183b	-2.99374	0.00473427
Dynlrb2	-2.97177	3.86e-05
2410004P03Rik	-2.94861	0.00125295
Rbm47	-2.94767	3.39e-07
Dnah6	-2.93889	1.46e-06
Fam129a	-2.93234	2.16e-16
Ppp1r36	-2.92761	0.0172664
1700028P14Rik	-2.92047	0.00134214
Klhdc7a	-2.88971	0.00080232
Sp5	-2.88735	4.19e-18
Cfap206	-2.8678	9.66e-06
CR974473.1	-2.84888	0.0197735
Bmp6	-2.8395	1.78e-10
Ak9	-2.83254	0.0118455
Cdc20b	-2.7862	0.000408898
Crym	-2.73732	4.79e-13
Cldn9	-2.71064	2.31e-07
Armc3	-2.66779	7.93e-06
Wnt8b	-2.62986	7.21e-34
Krt8	-2.62731	3.37e-05
Slc39a12	-2.59297	0.0439742
Ccno	-2.58619	4.06e-11
Frzb	-2.57505	4.19e-18
Arid3c	-2.56655	0.0360366
Ttc21a	-2.56544	0.000991224
F5	-2.55059	0.0176208
Lbp	-2.52999	0.00111024
Syne3	-2.51403	0.00442932
Epyc	-2.45913	3.3e-06
Cfap126	-2.44234	5.85e-07
Wnt2b	-2.41414	3.13e-12
Tgfb2	-2.32913	1.76e-25
Pcsk6	-2.28333	2.17e-21
Lrrc34	-2.2782	0.00418552
Sgms2	-2.27416	0.00467774
Efhb	-2.25492	0.000434444
Slc26a7	-2.23263	1.85e-05
Ak7	-2.23111	4.1e-05
Tmem132d	-2.23067	0.0118657
Mme	-2.22413	6.35e-19
Slc16a9	-2.22035	0.00558411
Vegfc	-2.2138	5.24e-22
Adamts19	-2.2014	8.25e-09
Gm4524	-2.19554	0.000275012
Lepr	-2.15368	0.000129028
Cfap65	-2.13197	0.0124867
E330013P04Rik	-2.106	1.32e-25
P3h2	-2.08395	2.75e-13
Rbm20	-2.06544	1.61e-52
Cav2	-2.04932	8.81e-09
Dnali1	-2.04815	0.0332665
Ccdc3	-2.04079	1.08e-08
Grhl3	-2.03511	0.000263113
Fam184b	-2.02053	1.57e-11
1700003E16Rik	-2.00565	0.00116935
Ap1s3	-2.00546	2.63e-05
Ppbp	-1.9986	0.00618358
Shisa8	-1.9973	0.000132895
Gm37805	-1.98161	0.00939672
Bmp4	-1.94031	3.53e-05
Gm5857	-1.933	0.0135266
Galnt12	-1.92185	0.000682704
Cckar	-1.90623	1.95e-09
Gm47963	-1.90572	0.0334023
Rspo3	-1.89528	1.02e-18
Lrriq1	-1.89278	0.00474502
Ifnlr1	-1.88792	0.0126038
Adamts9	-1.88528	4.56e-11
Sulf2	-1.88119	3.89e-35
Wfikkn2	-1.87003	4.32e-08
Stk26	-1.86169	6.55e-09
Kcns3	-1.85479	0.0289463
Dlec1	-1.84765	0.00151243
Tshr	-1.84062	3.94e-05
Plekhg1	-1.83687	1.58e-18
Bmp5	-1.82765	0.000395528
Spef2	-1.82549	0.0179466
C030018K13Rik	-1.81952	0.00612297
Ranbp3l	-1.80643	0.00174182
Lrrc23	-1.80479	0.00318505
Ogn	-1.80284	3.46e-07
Mamdc2	-1.79426	0.000432229
Agtr2	-1.79418	0.0107964
Ccdc65	-1.78885	0.0324989
Gm27544	-1.7835	8.17e-06
Cyp1b1	-1.77846	5.97e-09
Ctse	-1.76497	0.00811322
Tex15	-1.75874	1.43e-07
Pygl	-1.7577	6.49e-07
Gas1	-1.75693	5.07e-38
Prex2	-1.7536	4.99e-16
Slit3	-1.75093	0.000162008
Trpa1	-1.74741	0.0258078
Gm48643	-1.74498	0.00687626
Wls	-1.73976	1.19e-25
Nptx2	-1.71518	4.14e-09
Ubxn10	-1.71323	0.00173247
Ccdc187	-1.71117	0.0459629
Kif26b	-1.70974	1.37e-21
Hmgb1-ps7	-1.70956	2.86e-29
Lpar1	-1.70868	4.8e-30
Rbm46	-1.70313	0.0292502
Trpm3	-1.70249	1.24e-08
Elovl7	-1.69765	0.0156607
Npr3	-1.69761	3.72e-07
Rmst	-1.69555	2.41e-14
Nme5	-1.691	0.0140008
Htr3a	-1.68842	0.00097971
Cfap61	-1.68608	0.0187371
Scara5	-1.67644	0.0360366
Osr1	-1.66851	4.12e-05
Slc16a10	-1.66113	1.43e-07
Xylt1	-1.65708	1.65e-26
Tgfbr3	-1.6554	0.000106993
Adam12	-1.64804	6.27e-05
Gm4349	-1.64796	0.00468528
Ppfibp2	-1.6467	0.00376488
Cp	-1.62543	0.0484372
Lratd2	-1.625	7.92e-18
Pcsk5	-1.61652	4e-07
Gm44206	-1.61561	0.00276455
Lrrn1	-1.6114	6.75e-33
Ifitm3	-1.6039	0.0123219
Gm6736	-1.58583	8.58e-06
Hey2	-1.58375	1.72e-10
Tmem144	-1.58054	8.83e-09
Gm44597	-1.56838	0.0351033
Aifm3	-1.55559	0.00291725
Plekhh2	-1.53063	1.46e-06
Bmp7	-1.52614	5.87e-11
Vwa2	-1.5229	0.00512507
Clec1a	-1.5152	0.0172714
Bmp3	-1.51435	0.0264613
Dmrta1	-1.50927	1.02e-21
Nid2	-1.50617	8.18e-21
Gna14	-1.4901	0.0271076
Gm38574	-1.48784	0.0044568
Cachd1	-1.48536	3.59e-28
Clybl	-1.48328	5.32e-08
Colec12	-1.48219	1.83e-13
Gbp7	-1.48194	0.0405271
Pcsk9	-1.47976	1.71e-05
Cfap45	-1.47744	0.0152079
Ror2	-1.4749	2.67e-23
Gm12138	-1.46569	6.64e-06
Adamts15	-1.46034	0.000125175
Edn3	-1.45566	0.00561806
Robo3	-1.45249	2.43e-12
Olfml1	-1.4402	0.0444974
Lox	-1.43968	8.57e-08
Baiap2l1	-1.43758	0.0310433
Cadps2	-1.42608	1.16e-08
Otx2	-1.42452	1.22e-06
Slc2a13	-1.42452	2.65e-08
Nr4a2	-1.42172	1.62e-12
Got2-ps1	-1.42046	0.0262036
Prokr2	-1.41475	0.00250627
Heph	-1.41278	4.93e-06
Kif9	-1.41268	0.0138669
Myo1d	-1.40474	0.00920534
Slc9b2	-1.40223	0.00321138
Tmem255a	-1.39168	0.00936931
Rnf213	-1.389	8.17e-07
Plagl1	-1.37802	9.4e-23
Aldh1a2	-1.37668	0.0268581
Ror1	-1.37479	0.00868029
Tmtc1	-1.37103	0.00023503
Fzd7	-1.37017	8.02e-17
Frem1	-1.36519	5.24e-05
Itih5	-1.36082	5.37e-05
Cobl	-1.36077	0.000946618
Fam163a	-1.35692	0.0171816
Adamts12	-1.35066	3.68e-05
Enpp1	-1.35044	0.00314026
Lmo2	-1.3478	3.54e-11
Tmem132c	-1.3463	1.03e-13
Lrp8os2	-1.34413	0.0448119
Rhbdf2	-1.34406	0.0178572
Cgnl1	-1.33725	8.27e-07
Npnt	-1.33692	1.8e-05
Hapln3	-1.33627	0.0241038
Pcp4l1	-1.3311	0.00359162
Xk	-1.32707	1.81e-09
Clmn	-1.32405	9.71e-06
Anpep	-1.32166	0.0145898
Ahr	-1.31497	0.0308774
Egfr	-1.30485	0.00703698
Stac	-1.29922	0.00117936
Spag6l	-1.29772	0.0205302
Col15a1	-1.29656	2.27e-07
Rreb1	-1.29357	8.99e-06
Dcn	-1.29232	6.23e-11
Cavin2	-1.27736	0.0488033
Foxj1	-1.27453	3.22e-08
Mmrn1	-1.27389	2.34e-05
Klhl4	-1.27321	0.00273947
Igf1	-1.27037	0.00141073
Lamc3	-1.26913	7.09e-06
Tfap2b	-1.26858	0.000598705
Hes1	-1.26787	7.29e-18
Prkg2	-1.26701	7.1e-06
Stat4	-1.266	0.00118319
Dnaja4	-1.26392	0.0478675
Dkk2	-1.25441	0.00432649
Cobll1	-1.25302	0.000152781
Atxn7	-1.24931	3.2e-16
Xist	-1.24857	7.09e-19
Traf5	-1.24815	0.0435574
Dtx3l	-1.24627	3.56e-07
Myb	-1.24586	3.63e-08
Chst2	-1.24487	1.89e-17
Flnc	-1.23973	2.86e-08
Samd5	-1.23695	0.00014375
Gxylt2	-1.23581	0.0106605
Tm4sf1	-1.23291	0.00387164
Gm37608	-1.2292	0.000281748
Msx1	-1.22582	1.15e-07
Large2	-1.22509	0.00732278
Dkk3	-1.22396	6.75e-07
St3gal6	-1.22379	0.00273313
Lum	-1.22297	1.87e-15
Clec1b	-1.22231	0.0210614
Abca9	-1.22165	2.57e-05
Capn1	-1.22029	0.0147446
Fzd10	-1.21866	0.000560732
Clec14a	-1.21607	0.000107546
Gabre	-1.21497	0.0289672
Lama2	-1.21427	7.46e-05
Chrdl1	-1.21395	0.00783738
Plxdc2	-1.21217	0.000248386
Flrt1	-1.21075	2.12e-07
Adamts1	-1.20686	1.59e-05
Gem	-1.20432	0.00225891
Alx4	-1.19939	0.000736461
Flrt3	-1.19924	2.33e-18
Col6a3	-1.19423	1.52e-05
Garem1	-1.19051	3.05e-07
Plekhg3	-1.19023	0.0100367
Gm8378	-1.18743	0.0448838
Ston2	-1.18554	5.79e-16
Syne4	-1.17783	0.00992569
Slc7a2	-1.17358	8.4e-06
Nrk	-1.17043	0.00174507
Ddr2	-1.16927	0.000330588
Egr1	-1.16751	0.0304833
Prr15	-1.16527	0.000154071
Car12	-1.16508	0.00191278
Tcf7l1	-1.16283	3.9e-16
Postn	-1.15969	0.00065487
Prelp	-1.1563	0.0168952
Crybg3	-1.15603	4.33e-05
Plaat3	-1.15567	0.000330959
Mov10	-1.15498	6.58e-06
Lrrk1	-1.15295	0.00563099
Tdrp	-1.15144	0.00287683
Tbx18	-1.1491	0.000126374
Cyyr1	-1.14614	0.00186283
Bbof1	-1.1458	0.0423009
Rragd	-1.14135	8.61e-15
Msrb3	-1.14114	2.55e-12
Slc38a4	-1.14032	0.00296356
Dach1	-1.13834	1.18e-16
Trmt9b	-1.13739	0.000931193
Spry1	-1.13325	0.000100744
Fgfr3	-1.1282	6.97e-16
Mob3b	-1.12522	7.35e-07
Fras1	-1.1218	6.3e-13
Tnfrsf19	-1.11814	6.55e-16
Rhcg	-1.11673	0.00708439
Cped1	-1.11328	0.000382618
Rbpms	-1.11235	0.00687626
Hspb8	-1.10575	7.77e-05
Itga1	-1.1055	4.13e-05
Foxc1	-1.10202	3.63e-06
Parp12	-1.09763	0.0224019
Fzd4	-1.09713	0.000591553
Cldn11	-1.09626	4.99e-06
Col6a1	-1.09597	0.000393143
Cdh5	-1.0957	6.1e-08
Igf2	-1.09285	0.006894
Bche	-1.08948	0.0200873
Slc6a15	-1.08722	1.26e-11
Tent5a	-1.08707	0.015882
Gpr63	-1.08638	0.0221355
Pdgfra	-1.08594	3.67e-05
Vsig10	-1.08501	0.00826119
Lrrc4c	-1.08246	0.000120304
Kdelr3	-1.07811	0.0175761
Tor3a	-1.0762	0.00380822
Tek	-1.07313	0.000201062
Vat1l	-1.06333	2.5e-08
Arsg	-1.06302	0.0256855
Epb41l2	-1.06278	1.15e-13
Fosl2	-1.05949	0.0195428
Gm15910	-1.05567	0.00163823
Rab11fip1	-1.0541	0.0121975
Zic4	-1.054	0.000325243
Gpc3	-1.05206	4e-07
Ikzf1	-1.05201	0.0243338
Cd302	-1.05043	0.0446911
Hapln1	-1.04945	0.0208751
Trabd2b	-1.04929	0.0308595
Wnt5a	-1.04911	5.98e-05
Tmem176a	-1.04623	0.00393482
Piezo1	-1.04589	0.00195926
Tpbg	-1.04415	1.14e-07
Rpl29	-1.04164	1.97e-13
A930004J17Rik	-1.03831	0.010017
Heyl	-1.03645	0.00508827
Ccdc15	-1.03605	0.0194219
Enpp2	-1.03598	0.000609087
Ulbp1	-1.03558	0.0212229
Lrrk2	-1.03409	0.00346206
Itga11	-1.0334	0.0184587
Kctd12b	-1.03246	0.0180855
Fbn2	-1.02637	2.06e-07
Sall1	-1.02613	1.78e-13
Stard13	-1.0261	0.0319734
Tenm4	-1.02114	2.58e-13
Gm38394	-1.00995	4.99e-08
Shisa2	-1.00822	4.4e-13
Gm43078	-1.00815	0.0293723
Gimap6	-0.996482	0.0224666
Siah3	-0.996266	1.78e-10
Lama4	-0.992415	2.08e-05
Col3a1	-0.992027	2.48e-12
Cdkn1a	-0.991595	0.00020514
Parm1	-0.991276	0.0118725
Islr	-0.990523	0.00505449
Zfp984	-0.990459	0.0329529
Cdon	-0.990436	7.27e-12
Asic2	-0.989231	0.0229722
Arhgap29	-0.988011	2.07e-06
Bach2	-0.985394	2.38e-12
Kdr	-0.981112	2.91e-08
Gm13696	-0.977812	0.000450923
Eng	-0.976559	6.92e-05
Phactr2	-0.975219	7e-08
Parp16	-0.972288	0.00127351
Itga8	-0.971783	0.0449968
Hmcn1	-0.971403	0.0235141
Six4	-0.970425	0.00228695
Trps1	-0.968878	3.56e-09
Gja1	-0.967559	4.98e-12
Man2a1	-0.96414	8.42e-05
Calcrl	-0.96272	0.0139057
Gm16185	-0.962156	0.00949758
Dmd	-0.955674	1.23e-07
Matn2	-0.953725	0.0388029
Slc4a1	-0.940268	2.69e-06
Car14	-0.938796	1.24e-07
Emx1	-0.936145	3.13e-11
Adamts20	-0.936068	5.29e-07
Med12l	-0.934074	0.000145561
Phldb2	-0.930203	2.26e-09
Bgn	-0.925775	5.69e-06
Ahnak	-0.921891	4.37e-06
Utrn	-0.921465	1.11e-06
Fmo1	-0.919042	0.016012
Dysf	-0.916844	0.0306492
Col23a1	-0.916765	0.00365126
Nid1	-0.914407	8.57e-08
Car2	-0.912821	5.03e-05
Ppfibp1	-0.912225	5.05e-08
Rcsd1	-0.904808	0.0181274
Fbn1	-0.903247	2.9e-06
Lyve1	-0.900899	0.0418125
Gpc6	-0.898246	6e-05
Lhfpl2	-0.89683	4.56e-05
Alas2	-0.896398	0.000117806
Gldc	-0.895685	2.66e-10
Frrs1	-0.893408	0.0117319
Fhl1	-0.892612	4.17e-10
Jph1	-0.891762	0.000542212
Pcdh12	-0.891282	0.0375823
Hspg2	-0.888108	1.88e-09
Gm13697	-0.887138	1.8e-06
Cacna1g	-0.884399	4.38e-06
Plec	-0.883743	1.97e-05
Arhgap31	-0.88299	0.00183789
Emcn	-0.881088	0.0214417
Gm43980	-0.878225	0.00139502
Ltbp1	-0.876931	0.000206162
Ets1	-0.876617	3.86e-05
Pard3b	-0.874312	5.92e-05
Crispld1	-0.873744	0.027475
Robo4	-0.872104	0.0296653
Hs2st1	-0.870293	1.18e-09
Dab2	-0.870257	5.67e-05
Fzd6	-0.870065	0.00474717
Mast4	-0.868493	3.46e-05
Ptar1	-0.868457	6.52e-09
Aebp1	-0.864016	0.0240158
Gm13698	-0.863849	0.0129687
Cfap69	-0.863128	0.047771
Slc40a1	-0.862283	0.00903916
Foxd1	-0.861113	0.0412996
Aplnr	-0.86085	8.71e-05
Trim25	-0.858918	0.0331303
Dock5	-0.858226	0.0153902
Mbnl3	-0.854477	0.00124417
Cep126	-0.853145	0.0044814
Nbl1	-0.852869	0.0491272
Ulk4	-0.851928	0.00743413
Timp3	-0.851531	0.00734979
Rfx4	-0.851258	5.36e-06
Cd109	-0.851124	0.00609942
Hic1	-0.849959	0.0276131
Tfpi	-0.843816	0.0310567
Dmrta2os	-0.843296	0.0056188
Tgfbr2	-0.841972	0.00296448
Akap12	-0.838891	3.28e-07
Gm8797	-0.838067	7.61e-05
Col18a1	-0.83697	6.13e-09
Dock9	-0.836203	0.00622907
Slit2	-0.835742	5.98e-08
Arhgap20	-0.835197	0.0221355
Adgrf5	-0.833852	0.0125383
Gm14230	-0.833747	0.00842458
F13a1	-0.833037	0.00155168
Tshz3	-0.830867	0.000322002
Arap3	-0.829858	0.00688597
Eif2ak2	-0.82952	0.00140197
Dlg1	-0.829415	8.41e-09
Gsta4	-0.829319	1.59e-06
Gm13694	-0.828481	9.36e-09
Hipk2	-0.82828	8.44e-08
Ctdspl	-0.822985	6.29e-06
Cercam	-0.821361	0.00846564
Mpped2	-0.820884	1.48e-08
Suz12	-0.818613	2.34e-08
Znrf3	-0.818145	0.000359811
Cd34	-0.812541	2.04e-05
Kank1	-0.812183	0.0254383
Tenm2	-0.811769	2.94e-05
Shroom4	-0.810067	0.0145641
Sfxn5	-0.809858	5.67e-05
Dock6	-0.809015	9.66e-06
Mrc1	-0.806577	0.00315491
Flnb	-0.80604	2.42e-08
Tgif1	-0.805776	9.69e-05
Plag1	-0.805082	0.00394411
Brca2	-0.805048	4.86e-07
Cyp46a1	-0.803154	0.00352979
Slitrk2	-0.802911	0.000463188
AU020206	-0.802505	4.1e-06
Laptm4b	-0.80221	4.54e-07
Atp10a	-0.802063	0.0364374
Col1a2	-0.799543	3.62e-08
Tril	-0.797471	0.00784809
Smad6	-0.79376	0.0106859
Pltp	-0.793346	0.0107682
Ehd2	-0.792097	0.00533077
Spint2	-0.791927	0.000455838
Gpd2	-0.78817	1.3e-06
Syt9	-0.788	0.0229722
Gm7694	-0.786755	0.00344423
Adamts18	-0.78675	0.00364126
Socs2	-0.786471	9.72e-07
Nhsl2	-0.786277	0.0101948
Adgra2	-0.785559	0.00485243
Col4a1	-0.784931	6.23e-08
Col6a2	-0.784034	0.00883722
Atm	-0.781622	1.43e-07
Dusp6	-0.781107	0.00175395
Slc4a4	-0.780966	0.0168125
Fn1	-0.774287	1.54e-07
Etl4	-0.773573	1.43e-07
Alcam	-0.772102	2.64e-07
Frem2	-0.771982	0.0254383
Tmem47	-0.771378	0.000149234
Cwc22	-0.770344	2.56e-07
Pole	-0.768608	1.6e-07
Mamld1	-0.767907	7.48e-06
Klf10	-0.766956	0.000487957
Emp1	-0.76668	0.00131382
Mbd4	-0.7652	0.000294738
Mid1-ps1	-0.76423	0.00430331
Emx2	-0.763877	1.81e-07
Igfbp3	-0.763359	0.0116841
Gm13695	-0.762281	0.0464856
E2f7	-0.761557	3.78e-06
Lama5	-0.759674	0.00139608
Kat6b	-0.758962	2.07e-07
Itpr1	-0.75652	0.000257737
Hif3a	-0.756026	5.48e-06
Gpc4	-0.754375	2.82e-07
Col5a1	-0.754362	1.17e-05
Klhl11	-0.752979	0.00323055
Dusp7	-0.752694	0.000452169
Cxcl12	-0.750969	4.69e-05
Itga6	-0.749967	3.72e-07
Dtx4	-0.749436	3.97e-07
Fat3	-0.74694	9.75e-07
Nup210	-0.746741	4e-07
S1pr3	-0.74511	0.0330573
Col11a1	-0.744067	6.23e-05
Zfp217	-0.742735	2.41e-05
Dync2h1	-0.742527	2.42e-06
Gm715	-0.739007	0.00251542
Plppr1	-0.738802	1.74e-05
S1pr2	-0.738768	0.0203571
Nos1ap	-0.738767	0.043756
Ago2	-0.738221	5.17e-07
Ltbp4	-0.736478	7.04e-06
Mrc2	-0.736321	7.97e-06
Itm2a	-0.73441	1.31e-05
Ece1	-0.732944	0.000563321
Lamb1	-0.732096	9.16e-06
Tent5c	-0.731298	0.0162525
Ticrr	-0.731263	3e-06
Gm37416	-0.730374	0.001971
Lrrc1	-0.729676	2.29e-06
Rest	-0.729293	2.19e-05
Zdbf2	-0.728407	9.26e-07
Il6st	-0.726903	4.49e-06
Mdn1	-0.724526	1.08e-06
Zic1	-0.723928	5.05e-06
Anxa6	-0.72316	5.16e-05
Lama1	-0.722425	1.68e-05
Stab1	-0.715824	0.000886626
Dcaf12l1	-0.715627	0.0220124
Kif24	-0.715532	0.00166301
Tenm3	-0.715163	1.59e-06
Bbx	-0.714052	5.58e-06
Poglut3	-0.713432	0.0432636
Lmo3	-0.713187	7.31e-05
Pde5a	-0.713072	0.000145748
Bicc1	-0.712456	0.0373469
Cd248	-0.710044	0.0439357
Luzp1	-0.709314	2.07e-06
2900026A02Rik	-0.709064	2.5e-05
Epas1	-0.708293	0.0321878
Tgfbi	-0.705859	0.0432516
Vps13a	-0.705607	0.000149852
Nemp1	-0.705497	0.000155251
Slc16a1	-0.703501	3.1e-06
Zc3h11a	-0.702569	0.0251729
Col4a2	-0.699838	3.01e-06
Cd93	-0.699477	0.00779807
Tln2	-0.699206	4.04e-05
Slc25a37	-0.698431	0.000688051
Bcl2l11	-0.698087	0.00180618
Atl3	-0.696106	1.67e-05
Klf3	-0.695377	4.27e-05
Creb5	-0.69195	1.91e-05
Ptprg	-0.690678	4.18e-06
Mfsd4a	-0.690515	0.0157816
Scn5a	-0.688624	0.000673814
Qser1	-0.687036	4.4e-06
Notch2	-0.686498	4.67e-06
Zfp462	-0.685237	6.88e-06
Itpripl1	-0.684897	0.00139608
Gm4316	-0.684531	0.0322727
Zfp36l1	-0.683882	4.99e-06
Slc39a8	-0.680978	0.0378198
Lsr	-0.678194	0.0397657
Rad54l	-0.67705	1.66e-05
Zdhhc2	-0.676903	5.51e-05
Kank2	-0.6758	0.00550279
Jcad	-0.673969	0.035267
Marveld1	-0.673757	0.00765374
Epb41l3	-0.672732	8.4e-06
Frmd6	-0.672654	0.0175136
Cast	-0.671778	0.0498233
Hba-x	-0.670351	1.03e-05
Vps13b	-0.66903	0.000700339
Ablim1	-0.668823	0.014486
Mrtfb	-0.663228	0.00155785
Wdr76	-0.66272	4.29e-05
Elmsan1	-0.662066	0.0001365
Atp11c	-0.661667	1.4e-05
Fsd1l	-0.661407	1.2e-05
Id3	-0.659687	0.00529603
Mdc1	-0.659382	1.29e-05
Rnf152	-0.656308	0.00929396
Ccnd2	-0.65552	0.000150417
Zic5	-0.652695	0.00276129
Xpo4	-0.652349	3.67e-05
Nectin3	-0.651824	1.77e-05
B4galt1	-0.651308	0.00741892
Tmem64	-0.650329	0.00534986
Prcp	-0.65025	0.00843369
Knl1	-0.648124	2.14e-05
Med12	-0.647594	7.77e-05
Tnfaip8	-0.646452	0.00593054
Nup214	-0.646081	6.92e-05
Galnt7	-0.645858	0.000491989
Otx1	-0.644207	3.1e-05
Lamc1	-0.644012	3.23e-05
Raver2	-0.643396	0.000542212
Cep135	-0.643371	0.00105665
Frmd4a	-0.642564	2.43e-05
Tjp1	-0.642441	2.49e-05
Xrcc2	-0.642394	0.000480104
Slc16a2	-0.642374	0.000830563
Alg6	-0.642367	0.0296597
Rab11fip2	-0.641373	0.000320551
A630089N07Rik	-0.640972	0.0362756
Selenop	-0.640939	0.000983639
Pdgfrb	-0.63971	0.0219995
Slc5a3	-0.638233	0.00665303
Brca1	-0.637847	3.41e-05
Tbc1d2b	-0.636491	0.00558721
Hbb-bh1	-0.635817	0.000140817
Add3	-0.635801	3.62e-05
Syt7	-0.63459	0.000380887
Fat1	-0.633768	3.66e-05
Fanca	-0.633678	0.000513282
Aff2	-0.63286	0.0130752
Zfhx4	-0.631599	0.00405819
Myh9	-0.631599	3.88e-05
Pdpr	-0.631249	0.00617282
Ptprk	-0.630514	0.000925933
Aff1	-0.629641	0.0249128
Svil	-0.627533	0.00344809
Gulp1	-0.626462	0.0395959
Nfic	-0.624071	0.00433044
Cep250	-0.624059	0.000368559
Prrc2c	-0.623702	6.35e-05
Plod2	-0.623611	0.00124967
Igsf9	-0.622598	5.06e-05
Gabpb2	-0.621592	6.31e-05
Sp8	-0.620401	0.00139515
Ncapg2	-0.61956	6.21e-05
Mbp	-0.619461	0.0211927
Elk3	-0.61916	0.0359138
Scara3	-0.61898	0.0491411
Srrm2	-0.618516	0.000141837
Prrx1	-0.618013	0.000307971
Lcor	-0.617248	0.0109871
Prr5l	-0.616762	0.0176574
Cep152	-0.615964	0.00567807
Wipf1	-0.615608	0.0388029
Rif1	-0.615002	6.75e-05
Stim1	-0.613914	0.0271924
Myo1c	-0.612113	0.0354829
Adcy3	-0.610819	0.0411737
Huwe1	-0.610218	0.000163502
Armcx4	-0.609939	9.11e-05
Cenpf	-0.609347	0.000122226
Lpp	-0.608428	0.0394205
Sp1	-0.608202	8.72e-05
Fancm	-0.608002	0.00122606
Gm23935	-0.607565	0.000183929
Usp34	-0.606039	9.19e-05
Zbtb37	-0.605465	0.0164487
Col26a1	-0.60471	0.00782922
Sparcl1	-0.604571	0.00608223
Phka1	-0.604369	0.0344167
Eya4	-0.603832	0.0201343
Tnfrsf1a	-0.603775	0.0409975
Mid1	-0.602758	0.000834484
Rims3	-0.602649	0.0271924
Lmln	-0.60101	0.0364156
Orc1	-0.600788	0.0242421
Cecr2	-0.600687	0.000463706
Tead1	-0.599691	0.00011876
Lima1	-0.598998	0.000501948
Tarbp1	-0.598525	0.0268786
Zkscan8	-0.598522	0.000532723
Kmt2a	-0.597861	0.000122204
Celsr1	-0.597408	0.000163504
Ankhd1	-0.596945	0.000176233
Lrba	-0.596913	0.0036537
Pwwp3b	-0.59636	0.023166
Foxn2	-0.593665	0.00841044
Pcdh18	-0.593046	0.00077296
Lpar2	-0.592375	0.0108777
Nfatc3	-0.591578	0.000553312
Polq	-0.59063	0.00321138
Atad5	-0.588894	0.000215716
Usp24	-0.587794	0.000175106
Hmgb1-ps1	-0.586638	0.037612
Etv6	-0.585581	0.00116539
Yap1	-0.585116	0.000215695
Ercc6l	-0.58506	0.000387985
Nepro	-0.58346	0.0225506
Tmem245	-0.583374	0.000475376
Wdr62	-0.582746	0.0120123
Kcnk5	-0.581625	0.0126377
Palb2	-0.580109	0.0439357
Nedd1	-0.58	0.000461749
Hs6st2	-0.579529	0.000499291
Tbl1x	-0.579178	0.000246436
Zfp800	-0.579019	0.0433586
Stxbp2	-0.578691	0.0309638
Cep162	-0.57806	0.00618737
Itpkb	-0.577765	0.0244766
AI849053	-0.577288	0.0301346
Mki67	-0.576556	0.000572541
Spaca6	-0.576287	0.0360366
Intu	-0.576028	0.0249425
Hipk3	-0.575987	0.00508827
Pask	-0.575657	0.00125295
Rhoq	-0.57464	0.00225574
Igfbp5	-0.573427	0.000284819
C1galt1	-0.573417	0.0082921
Hmga2	-0.571255	0.000368559
Eif2ak4	-0.571068	0.00192619
Fmnl3	-0.570628	0.0108429
Etaa1	-0.57019	0.000591553
Nup155	-0.569596	0.000327047
Cad	-0.568676	0.000432229
Cand2	-0.568332	0.000346164
Lars2	-0.566059	0.000407373
Cdca7l	-0.566038	0.00283863
Ccdc136	-0.565707	0.0024768
Tmem170	-0.564988	0.0440539
Rad51	-0.564573	0.000397833
Sox6	-0.563773	0.000390756
Wdr90	-0.562962	0.000733931
Otud4	-0.562864	0.000407373
Atp13a3	-0.562295	0.000432782
Syne2	-0.562192	0.000577451
Evc2	-0.56213	0.0108841
Slc6a17	-0.560787	0.012069
Zfp568	-0.560678	0.0266232
Zc3hav1l	-0.559713	0.001856
Cpd	-0.558044	0.000747768
Togaram1	-0.557865	0.00380979
Ash1l	-0.557686	0.000501978
Fndc3c1	-0.557461	0.00371879
Gm10095	-0.556466	0.0121333
Slc7a1	-0.555979	0.00131197
Slc7a5	-0.555739	0.000564124
Irs1	-0.555343	0.00354846
Dusp16	-0.554076	0.000764458
Nfia	-0.552886	0.00067983
Kntc1	-0.551029	0.000623791
Pdcd4	-0.550548	0.000600035
Rad50	-0.550161	0.00333351
Prkd1	-0.549143	0.00463256
Haus6	-0.548758	0.000689908
Pcdh19	-0.547965	0.000639836
Cd2ap	-0.547727	0.0194981
Flna	-0.546216	0.00131346
Igf2r	-0.545845	0.000707803
Atad2	-0.544695	0.000707803
Hells	-0.542696	0.000863393
Tcf4	-0.542692	0.00209076
Wdhd1	-0.541896	0.000835234
Ago3	-0.541764	0.0226351
Clspn	-0.541525	0.000836425
Mthfd1l	-0.541484	0.0108777
Col1a1	-0.541332	0.00105366
Arhgef10	-0.539965	0.0401665
Farp1	-0.539892	0.00169362
Iqgap1	-0.539642	0.00196593
Cnot6l	-0.539079	0.00191063
Zgrf1	-0.538969	0.00801042
Pprc1	-0.538766	0.000991224
S100pbp	-0.53736	0.00227234
Plxna1	-0.537168	0.000904662
Hook1	-0.536623	0.00097971
Epha7	-0.536419	0.00312688
Axin2	-0.536248	0.00381163
Nup98	-0.535207	0.00101512
Usf3	-0.535163	0.0031494
Dnmbp	-0.534996	0.0200873
Adgrv1	-0.534659	0.00463256
Hcfc1	-0.534404	0.00131206
Cdk6	-0.534326	0.00121327
Cenpe	-0.534077	0.00115279
Sertad2	-0.533907	0.00377362
Thada	-0.533343	0.0252379
Smg1	-0.532193	0.00104745
Evc	-0.53151	0.0050984
Zfp395	-0.530901	0.0231165
Igf1r	-0.53059	0.00111615
Exo1	-0.530568	0.00171224
Foxp4	-0.52958	0.00230444
Dtl	-0.529124	0.00116833
Cbx5	-0.528069	0.0026289
Zfp704	-0.52601	0.00188899
Mtr	-0.524713	0.0159131
Polr1b	-0.524236	0.00346999
Zfp608	-0.523576	0.00307643
Gli2	-0.523571	0.00399844
Nr2c2	-0.52021	0.0037918
Cntln	-0.520037	0.00710962
Cep170b	-0.51935	0.00882955
Bard1	-0.519307	0.0364374
Hip1	-0.518964	0.00159274
Alms1	-0.518852	0.00536783
Utp20	-0.518226	0.00171786
Aldh5a1	-0.518076	0.00747241
Ptbp1	-0.517833	0.00229244
Tmem131	-0.517685	0.00169362
Cblb	-0.517264	0.00288808
Urb2	-0.516866	0.0177433
Ncoa3	-0.516839	0.0352801
2021-09-10	-0.516695	0.0086233
Rttn	-0.515457	0.0164487
Sesn3	-0.515221	0.00179619
Rfx7	-0.514865	0.00184291
Nf1	-0.513099	0.00195619
Tet1	-0.51301	0.00914553
Pfas	-0.512979	0.00195926
E2f2	-0.511748	0.00982324
Atr	-0.51144	0.00554485
Dixdc1	-0.511322	0.0136768
Itgav	-0.511258	0.0100092
Cit	-0.510858	0.00648218
Htt	-0.510695	0.00221309
Ltbp3	-0.510167	0.0164513
Supt16	-0.509406	0.00288503
Pxdn	-0.509067	0.00222061
Hap1	-0.508887	0.00229858
Baz2b	-0.50821	0.00221771
Wnk1	-0.507324	0.00243069
Ankrd28	-0.506617	0.00230467
Cbl	-0.506422	0.00231443
Cep192	-0.505155	0.00251542
Plekha8	-0.503954	0.00567005
Kat6a	-0.503539	0.0024768
Lrrc58	-0.503023	0.00255346
Zfp367	-0.502785	0.0111201
Gid4	-0.501919	0.00275878
Casp8ap2	-0.500799	0.00277297
Fzd3	-0.500766	0.00352979
Podxl	-0.500008	0.00346325
Ppat	-0.498328	0.00316297
Ccne1	-0.498138	0.0135335
Rbm15	-0.497868	0.0156568
E130308A19Rik	-0.497443	0.0279748
Nfatc4	-0.497417	0.00493057
Sft2d2	-0.497401	0.0294113
Ncor1	-0.497281	0.00376129
Peg3	-0.497166	0.00299931
Uhmk1	-0.496809	0.00314791
Epha4	-0.496518	0.00389765
Birc6	-0.495022	0.0031584
Isyna1	-0.494831	0.00429843
Esco2	-0.494773	0.00660647
Tonsl	-0.494665	0.0466676
Phlpp2	-0.494657	0.0191009
Hey1	-0.494043	0.00325385
Nktr	-0.492988	0.00482624
Blm	-0.492836	0.00362854
E2f3	-0.492059	0.00356158
Cnot1	-0.491856	0.00475755
Crb2	-0.491596	0.00368091
B3glct	-0.491443	0.0139017
Lbr	-0.491209	0.00354246
Firre	-0.491116	0.0135529
Chd1	-0.490965	0.00360166
Stxbp6	-0.490953	0.0453228
Slc39a10	-0.490661	0.00362854
Stox2	-0.490505	0.00432649
Pum2	-0.490279	0.00563682
Lrp6	-0.490054	0.0037107
Slc12a7	-0.488982	0.00485825
Swap70	-0.487087	0.0426305
Rfc1	-0.48659	0.00399844
Erbin	-0.486546	0.00442932
Cul4b	-0.486004	0.00421526
Rrbp1	-0.485482	0.00801042
Nup153	-0.484431	0.00427643
Mga	-0.484399	0.00438453
Stil	-0.484191	0.0119327
Pax6	-0.483945	0.00489837
Dpy19l3	-0.483815	0.0197547
Actn1	-0.482964	0.00538291
Stard4	-0.48289	0.00465919
Shmt1	-0.482411	0.00655921
Plagl2	-0.481585	0.00475236
Aspm	-0.481533	0.00457639
Kmt2d	-0.481099	0.00474008
Ermp1	-0.480984	0.0459892
Ndc1	-0.480926	0.00482624
Kmt2c	-0.480497	0.00476904
Prkdc	-0.480442	0.0149089
Pkn2	-0.480369	0.00473427
Uhrf1bp1	-0.480049	0.0162525
E2f8	-0.478959	0.0218335
Gan	-0.478716	0.0209355
Dlg5	-0.478559	0.00521075
Braf	-0.477158	0.0127207
Topbp1	-0.476563	0.0067043
Cdk5rap2	-0.476477	0.00533771
Gas2l3	-0.476129	0.0271924
Dna2	-0.475141	0.0142345
Mapk14	-0.474667	0.0057005
Ubr4	-0.474526	0.00572664
Tpp1	-0.474303	0.0301346
Polr1a	-0.473824	0.00609942
Gemin5	-0.473725	0.00732143
Asxl2	-0.473688	0.0212641
Tbl1xr1	-0.473654	0.00868628
Dicer1	-0.473198	0.00626017
Ctdspl2	-0.473004	0.00609942
Nfix	-0.472682	0.00681132
Cpt1a	-0.47235	0.0236664
Iqgap3	-0.471435	0.0110559
B3galnt2	-0.471249	0.0201955
Mt1	-0.469783	0.01802
Mogs	-0.46936	0.0130318
Fam199x	-0.469264	0.0459629
Igf2bp1	-0.468768	0.00681132
Ttll4	-0.468457	0.00648726
Epb41l5	-0.468445	0.0103484
Kirrel	-0.468223	0.02353
Pard3	-0.467359	0.00680848
Fut9	-0.467114	0.00681132
Bdp1	-0.466784	0.0135011
Scaf11	-0.466441	0.00734247
Nufip2	-0.466096	0.0228786
Utp6	-0.465917	0.00691122
Mms22l	-0.465865	0.00732143
Mre11a	-0.463966	0.0124316
Ano6	-0.463925	0.022034
Pkp4	-0.463721	0.00776153
Polr2a	-0.462456	0.00872189
Cbfb	-0.462355	0.00759143
Pls3	-0.4622	0.0109871
Cep128	-0.461842	0.0363146
Dsn1	-0.461774	0.0237765
Msi2	-0.4615	0.00776153
Hus1	-0.460768	0.0211927
Espl1	-0.459744	0.00827596
Ift80	-0.459479	0.0344668
Setd5	-0.458854	0.00871664
Zfp275	-0.45815	0.0135529
Rev3l	-0.457906	0.00912685
Cep350	-0.457753	0.00934979
Ranbp2	-0.457618	0.00962043
Top2a	-0.457492	0.0194219
Ttf2	-0.457256	0.0136402
Dhx33	-0.456923	0.0193852
Ccdc8	-0.454609	0.0201116
Net1	-0.454159	0.0245572
Gli3	-0.454142	0.0102658
Usp37	-0.453983	0.0101625
Galnt16	-0.453734	0.0112119
Slc20a2	-0.45319	0.0334479
Pds5a	-0.452775	0.0117606
Ep300	-0.452466	0.0101625
Tmtc3	-0.452282	0.0358136
Thoc7	-0.452281	0.0106332
Ccp110	-0.451939	0.0100858
Plekha7	-0.451087	0.0341697
Crebbp	-0.450731	0.0109737
Ncapg	-0.450728	0.010449
Ing5	-0.450211	0.0391474
Dmrta2	-0.449742	0.0114451
Ldlrad3	-0.449477	0.0127474
AI506816	-0.448939	0.0116841
Dcp2	-0.44854	0.0108841
Fbln1	-0.44791	0.011289
Slf2	-0.44781	0.0148484
Soga1	-0.447693	0.0152863
Plxnb2	-0.447486	0.0145057
Zfp871	-0.447013	0.0113963
Uhrf1	-0.4466	0.0149089
Wee1	-0.44618	0.0118657
Ankrd52	-0.446037	0.0239415
Zdhhc21	-0.445915	0.0142721
Heatr1	-0.445316	0.0119953
Cyp39a1	-0.44518	0.0426845
Pcm1	-0.445081	0.0133084
Arid1b	-0.444837	0.0126636
Carmil3	-0.444817	0.0122178
Axl	-0.444665	0.0304508
Ddx11	-0.444379	0.0397139
Serpinh1	-0.44429	0.0140441
Pdk1	-0.443992	0.0323376
Rev1	-0.443242	0.0459629
Odf2	-0.442356	0.0127207
Pitpnm2	-0.441458	0.0302871
Npat	-0.441149	0.0298044
Zfp521	-0.440541	0.0191609
Golim4	-0.440263	0.0139057
Foxm1	-0.440141	0.0134508
Phc3	-0.440118	0.0446677
Pom121	-0.438642	0.0139057
Pola2	-0.438452	0.0148451
Slc7a6	-0.436707	0.0151467
Sec16a	-0.436621	0.0148944
Socs6	-0.436519	0.0151027
Chd7	-0.436133	0.0173813
Pik3c2a	-0.436104	0.0378343
Cdc6	-0.436072	0.0268808
Cpne3	-0.435714	0.0318677
Ep400	-0.435589	0.0158399
Sema5a	-0.43552	0.0149089
Prpf8	-0.435356	0.0233839
Rrp1b	-0.435277	0.0314601
Kif14	-0.433918	0.0477778
Rprd2	-0.43385	0.028653
Samhd1	-0.43361	0.020109
Ajuba	-0.433295	0.0172367
Grb10	-0.432881	0.0291269
Ide	-0.431681	0.0168552
Nucks1	-0.431026	0.021984
Prps1l3	-0.4306	0.0470712
Tut4	-0.429437	0.0175516
Mphosph9	-0.428992	0.0422541
Ddi2	-0.428893	0.0256751
Dnmt1	-0.428197	0.0245912
Mcm4	-0.427857	0.0210243
Zc3h12c	-0.427805	0.043389
Acvr2b	-0.427328	0.0417401
Bptf	-0.427249	0.018941
Zbtb44	-0.427212	0.0472862
Mib1	-0.426751	0.0205302
Fzd8	-0.426237	0.0208751
Phactr4	-0.425079	0.0205302
Ankrd17	-0.425013	0.0194219
Lrp5	-0.424896	0.0454698
Rasal2	-0.42457	0.0271359
Kdm6a	-0.423856	0.0303699
Anln	-0.423749	0.0212199
Mybl2	-0.423518	0.0213706
Golgb1	-0.423032	0.0211689
CT010467.1	-0.42277	0.035267
Purb	-0.422331	0.0211429
Kif15	-0.422187	0.0213895
Sipa1l1	-0.421169	0.0218753
Msh6	-0.420338	0.0232135
Txndc5	-0.419479	0.0227581
Rc3h1	-0.41806	0.0290983
Anapc1	-0.418028	0.0277546
Fstl1	-0.417539	0.0236055
Rbl1	-0.417294	0.0243403
Fam102b	-0.416641	0.046015
Miga1	-0.416247	0.0250058
Atp8a1	-0.416051	0.0464689
Tram1	-0.415758	0.0323376
Hjurp	-0.415303	0.0243418
Setd1b	-0.415219	0.0441479
Pan3	-0.414929	0.0439779
Ints7	-0.414391	0.0249043
Dapk1	-0.413155	0.0260839
Asxl1	-0.413001	0.0257194
Ctdsp2	-0.412984	0.0309317
Taf1	-0.411768	0.0266196
Lamb2	-0.411465	0.0375823
Suv39h2	-0.411029	0.034107
Nsd1	-0.411026	0.0307208
Tlk1	-0.410788	0.027475
Setd7	-0.410756	0.0400748
Smad3	-0.410203	0.0283182
Hdlbp	-0.409876	0.0344004
Pus10	-0.407418	0.0453191
Ppm1l	-0.406684	0.0319143
Cmtm4	-0.406403	0.0302282
Acap2	-0.406075	0.0384577
Smchd1	-0.406048	0.0310871
Parva	-0.405429	0.0331562
Zfp106	-0.404409	0.0344102
Plk4	-0.402865	0.0333533
Fzd1	-0.402647	0.0329379
Tasor2	-0.401866	0.0349861
Ncaph	-0.401833	0.0331327
Tcf12	-0.401737	0.0386125
Zfp507	-0.400925	0.0448946
Bod1l	-0.4003	0.0351063
Mdm4	-0.400159	0.034465
Cdc25b	-0.399238	0.0363516
Kif20b	-0.399141	0.0412073
Bmpr2	-0.398963	0.035267
Ubn2	-0.398911	0.0359389
Gsr	-0.398138	0.0431187
Mpdz	-0.397122	0.0377945
Setd2	-0.395878	0.0377536
Med14	-0.395245	0.0387148
Hectd1	-0.395127	0.0397525
Baz2a	-0.395056	0.0394799
Nup188	-0.394525	0.0388372
Gm12191	-0.39392	0.0397505
Zc3h13	-0.393598	0.0414892
Mtap	-0.393443	0.0415609
Lig3	-0.392868	0.0426305
Cdk2	-0.39162	0.0426434
Wdr77	-0.391393	0.0436061
Alg10b	-0.391112	0.0429107
Cd164	-0.390077	0.0427869
Rfwd3	-0.390077	0.0427869
Taok1	-0.389701	0.0431004
Slk	-0.389256	0.0450763
Chaf1a	-0.389192	0.0443156
Prkd3	-0.388748	0.0451837
Trrap	-0.388135	0.0487113
Btbd7	-0.387171	0.0456654
Spen	-0.385844	0.0476545
Atp2c1	-0.384548	0.0487113
Knop1	-0.384104	0.0497156
Ap2s1	0.386084	0.0468429
Rpl35a-ps2	0.387857	0.0458335
Hmga1b	0.388448	0.0450148
Ndufb5	0.388691	0.0452926
Fgfr2	0.39038	0.0425533
Tfap2c	0.390864	0.0423196
R3hdm4	0.391269	0.0430768
Ssna1	0.391362	0.0432636
Rab2a	0.391734	0.0470712
Sub1	0.391766	0.0466676
Tmem242	0.394033	0.0484372
Nol4l	0.395226	0.0432636
Ptn	0.396439	0.0473574
Gm15710	0.396512	0.0384499
Cript	0.397255	0.0447584
Rbfox2	0.398903	0.0395311
Rpl35a-ps4	0.400449	0.0344167
Psmb5	0.401481	0.0333533
Rps27l	0.401529	0.0342724
Cuedc2	0.40182	0.0331057
Trp53i11	0.402915	0.0321923
Rab6b	0.403184	0.032501
Abhd17a	0.403477	0.0322698
Rpl32	0.403662	0.0489007
Serf2	0.404425	0.0315726
Ralgds	0.40519	0.036324
Celsr3	0.406564	0.0394431
Bri3	0.406738	0.0439357
Rpl27	0.407061	0.0425878
Nkain1	0.407111	0.0297123
Rps6-ps4	0.407714	0.0295477
Rnf14	0.407736	0.029882
Prep	0.407783	0.0297512
Cox7a2l	0.408777	0.0288006
Metrn	0.410767	0.0283412
Rnaseh2c	0.410851	0.0344668
Sdhb	0.410992	0.0291704
Clta	0.411597	0.0290499
Add2	0.412922	0.0256667
Mtch1	0.41317	0.0377945
Ndufs4	0.41429	0.0356818
Ppdpf	0.414691	0.0246394
Numbl	0.415014	0.0295686
Snrnp27	0.415497	0.0478675
Ank3	0.416061	0.0245215
Nedd8	0.416125	0.0240449
Samd14	0.416216	0.0256901
Gpx4	0.417011	0.0234593
Psmb4	0.41744	0.027902
Pccb	0.418698	0.0363516
Mpst	0.418948	0.0324924
Mocs2	0.419056	0.0438089
Calm3	0.419801	0.0331562
Prdx2	0.420442	0.0409975
Slc25a12	0.421003	0.0364374
Lsm7	0.421088	0.0360119
Arpc5	0.421851	0.0213333
Sncaip	0.422111	0.0443237
Prkar2b	0.423047	0.0208751
Psmb6	0.425509	0.0213706
Egln2	0.425587	0.019422
Rpl17-ps3	0.425792	0.0197541
Hes5	0.427182	0.0224091
Rps15	0.427196	0.0302101
Asphd2	0.427649	0.0461828
Mapk8ip2	0.429296	0.0176574
Rps5	0.429435	0.0339968
Calm2	0.429456	0.0321878
Sh3bgrl	0.429521	0.0258181
Jpt1	0.42991	0.0276733
Fam110a	0.430167	0.0184788
Atp5j2	0.430308	0.0172305
Fkbp8	0.430962	0.0205037
Rps27a-ps2	0.431165	0.0246303
Cyfip2	0.431527	0.0164653
Palm	0.431889	0.018006
Chmp2a	0.432106	0.0235141
D430019H16Rik	0.432816	0.0162533
Rpl39	0.433476	0.0176656
Mapk8	0.433531	0.016012
Atp6v0c-ps2	0.434272	0.0163926
Fam53b	0.434951	0.0343991
Gfod2	0.435052	0.0303219
Tomm7	0.435268	0.0340917
Calcoco1	0.435352	0.0387487
Gm4294	0.436318	0.0159886
Nrarp	0.437309	0.0310433
Myo10	0.437603	0.0147639
Cox6c	0.437606	0.0144011
Dynlt1c	0.437687	0.0151917
Rps7	0.437878	0.0278
Ndufb8	0.438638	0.0217648
Edil3	0.438721	0.0331562
Jund	0.440709	0.0138695
Atp6v1f	0.440993	0.0369266
Tle1	0.441048	0.0131251
Cox8a	0.441409	0.0130912
Apbb1	0.441617	0.0129224
Atp5g2	0.441976	0.0135266
Pheta1	0.442519	0.0309317
Plppr3	0.44282	0.0125922
Gabarapl2	0.443675	0.0124374
Ubald2	0.443969	0.0124028
Lsm4	0.444081	0.0123305
Timm17b	0.444185	0.0219076
6330403K07Rik	0.444413	0.0126038
Pfdn5	0.444661	0.0121799
Atp5h	0.444818	0.0129687
Cmas	0.44529	0.0123707
Reep1	0.446417	0.0119699
Fbxl16	0.446813	0.0426305
Frmd4b	0.447214	0.011645
Bax	0.447435	0.0181496
Acap3	0.447624	0.0245015
Rpl37	0.44792	0.0119251
Glrx5	0.448296	0.0112119
Rpl18	0.449175	0.0209624
Tsc22d3	0.449489	0.0334632
Ndufa8	0.44951	0.019377
Ddah2	0.450241	0.0143409
Gstp1	0.450669	0.0113438
Lhfpl4	0.450951	0.0142662
Gpm6b	0.451552	0.0146722
Ptms	0.452433	0.0197547
Ndufa7	0.452459	0.0152858
Trir	0.452566	0.00983834
Ap1s1	0.454809	0.00934979
Chchd1	0.455846	0.0141442
Ckb	0.456009	0.0254383
Irf2bpl	0.456719	0.00877641
Cfl1	0.456812	0.0187337
Mpc2	0.456849	0.0340147
Npdc1	0.457257	0.00880958
Nell2	0.457565	0.00856307
Sox4	0.457753	0.0196014
Rps12-ps9	0.458229	0.0215431
Pcdh10	0.459292	0.0114027
Mrps21	0.459377	0.0262822
Ndufs8	0.459931	0.0144004
0610010F05Rik	0.460381	0.00811008
Atg101	0.460832	0.0354371
Fam171a2	0.461096	0.00782816
Mpnd	0.461128	0.00783604
Mybl1	0.461284	0.0446286
Nrep	0.462037	0.0144867
Dda1	0.462387	0.00786213
Fau	0.463163	0.010876
Ttll1	0.463393	0.0368867
Mrpl41	0.463506	0.0223244
Dpysl4	0.463513	0.0158411
Ndufb11	0.463698	0.00737815
Atp6v1g1	0.464504	0.00716581
Timm13	0.464665	0.00814288
Commd3	0.464767	0.010237
Ap3s1	0.465845	0.00691615
Prdx5	0.466397	0.00794312
Atp6v1d	0.466512	0.00732143
Rpl17-ps9	0.466579	0.0294487
Rgs2	0.466723	0.0272972
Asrgl1	0.466863	0.0163267
Gm4332	0.468295	0.0365258
Trappc3	0.469054	0.0111316
Trappc4	0.470029	0.00670041
Traf4	0.470365	0.00614981
Gm14036	0.470665	0.00648726
Pak1	0.470811	0.00609942
Ptprz1	0.470884	0.00632057
Hdac5	0.47117	0.00608223
Ndufc1	0.471482	0.0272273
Prnp	0.471763	0.0195808
Mrps24	0.472087	0.0165815
Ddx25	0.472735	0.0369266
Rpl41	0.474414	0.0117766
Chmp5	0.474441	0.00560693
Atp6v0d1	0.47561	0.00558411
Mrps33	0.476517	0.0106859
Sec61g	0.478369	0.00842252
Vamp2	0.478648	0.00705435
Peg13	0.478758	0.00512521
Micos10	0.479101	0.00523468
Ndufb10	0.479312	0.00896616
Dnajb5	0.479853	0.0141237
Rps17	0.479933	0.0079931
Armc6	0.480543	0.025151
Tbcb	0.481079	0.00474783
Rnf5	0.48113	0.00635869
Trim46	0.482627	0.0366606
Abr	0.483092	0.00442764
Mageh1	0.48358	0.0148484
Ppfia3	0.483695	0.0422062
Atp5l	0.48415	0.00457217
Rex1bd	0.484594	0.0120353
Cox5b	0.48571	0.00438119
Neurog1	0.486051	0.0117606
Cox14	0.486179	0.0111316
Ndufa2	0.486239	0.00794084
Cirbp	0.48671	0.00424406
Celf5	0.487181	0.0141618
Dctn3	0.487193	0.00567705
Cox6b1	0.487332	0.0039223
Unc13a	0.487603	0.0298026
Ypel5	0.487615	0.0161471
Plekho1	0.487799	0.00384348
Mgat5b	0.488197	0.00468329
Klc1	0.488343	0.00507937
Rps16-ps2	0.490252	0.00377115
Znhit1	0.490274	0.0270459
Klhl7	0.491181	0.00452778
Dnpep	0.491211	0.003817
Ppp1r14b	0.49163	0.00554006
Vti1b	0.491866	0.00651544
Snrpg	0.494481	0.00330769
Ndufs6	0.494594	0.0165549
Pink1	0.495289	0.00556682
Ftl1	0.495878	0.00704759
Polb	0.496173	0.00721683
Ss18l1	0.496364	0.0120353
Ptges2	0.496563	0.0412021
Zbed5	0.496755	0.00839314
Ntan1	0.496981	0.00801042
Apc2	0.498257	0.00354193
Fam219a	0.498381	0.0268634
Rpl37a	0.498495	0.00418552
Dlgap4	0.498508	0.00286112
Gm13841	0.49877	0.0047232
Polr2f	0.498893	0.00386744
Tbcc	0.499526	0.0413036
Supt4a	0.499673	0.00609942
Oat	0.500736	0.00269595
Trp53inp1	0.50184	0.00271392
Atp6v0e2	0.503051	0.00593054
Nuak1	0.503375	0.00255346
Kif3c	0.504835	0.00254059
Eef1e1	0.505128	0.00319253
Gabarapl1	0.505178	0.00628331
Cyb5a	0.506284	0.00553787
Ndufb7	0.50649	0.00347744
Gm10020	0.506836	0.00268781
Smarca2	0.50736	0.00310188
Tram1l1	0.507484	0.0232047
Stx8	0.507656	0.0429544
Tmem258	0.507867	0.0145898
Lhx9	0.508461	0.00311371
Tma7	0.508825	0.00213381
Med30	0.50936	0.0132778
Rpl18a	0.509869	0.00508827
Slc49a4	0.511114	0.00806596
Gm8210	0.511778	0.0032524
Soga3	0.512363	0.00226235
Tmem120a	0.512763	0.0168786
Atp6v1h	0.51305	0.00188378
Trp53inp2	0.513463	0.00188932
Rgmb	0.513722	0.00268478
0610012G03Rik	0.514445	0.00488817
Mast1	0.515059	0.0492172
Afap1	0.515451	0.00318424
Gm2000	0.515801	0.0122742
Gm10123	0.515802	0.0021341
Bsn	0.516296	0.0399016
Ncam1	0.516392	0.00173906
Ppp1r11	0.517058	0.00524431
Cbarp	0.519053	0.00660423
Igsf8	0.519434	0.00188378
Gm12922	0.520364	0.00255151
Rpl23a-ps3	0.521028	0.00162472
Hsbp1	0.521405	0.00146495
Rpl15-ps3	0.521969	0.00143726
Efnb3	0.523506	0.00508827
Ppp1r35	0.523593	0.00351693
Map3k10	0.524586	0.00159197
Dlg4	0.524603	0.00138294
Gm9493	0.525062	0.0172013
Prkcz	0.525645	0.0329111
Ndufb3	0.526834	0.00776153
B3gat3	0.527961	0.00256315
Gm15427	0.528445	0.0012025
Idh1	0.528512	0.00177416
Gm49594	0.52935	0.00115033
Chst10	0.529534	0.0146053
Dusp1	0.529757	0.0159495
Chchd2	0.530978	0.0019103
Jkamp	0.531519	0.00432649
Rpl31	0.531947	0.00197148
Abracl	0.532294	0.00116379
Atat1	0.532473	0.00104124
Gpr162	0.532509	0.0202296
Gm10221	0.533757	0.0216291
Psph	0.533919	0.0107102
Cox4i1	0.534087	0.00146711
Pde9a	0.534847	0.0162645
Rpl38	0.535079	0.000986306
Pafah1b3	0.535233	0.000970315
Mpped1	0.536198	0.000971416
BC031181	0.53633	0.000991224
Agap3	0.537209	0.000899783
Draxin	0.537812	0.00343803
Smpd3	0.537902	0.00630284
Enc1	0.537957	0.00126318
Srp14	0.538391	0.000904662
Rhbdl3	0.538899	0.000883146
Uqcrh	0.539006	0.000863393
Pcna-ps2	0.54121	0.00146495
Gm3531	0.54208	0.00594715
Thra	0.544996	0.000802913
Vps28	0.54533	0.00188932
Tsga10	0.546196	0.0218296
Ctxn1	0.546249	0.000681786
Bcl11b	0.546487	0.000705833
Rps8-ps2	0.546684	0.0461828
Ndufa5	0.547492	0.00690739
Mir124-2hg	0.547707	0.000707803
Uqcr10	0.547864	0.00303918
Gmip	0.547864	0.00989961
Adgrb3	0.548857	0.0426305
Ndrg2	0.548924	0.000657463
Rps29	0.549902	0.000631864
Tpgs1	0.549938	0.00383199
Atp6v1e1	0.550341	0.000617335
Aldoc	0.550474	0.000688051
Gm6472	0.550753	0.000810369
Esrra	0.550813	0.00978617
Gm11808	0.551226	0.000585774
Parp6	0.552085	0.000594233
Dpysl3	0.553127	0.00141628
Selenok	0.553328	0.000579993
Ccdc124	0.553355	0.000577451
Rpl31-ps8	0.553766	0.000631594
Ndufs5	0.55432	0.0257194
Gabbr1	0.554552	0.000542863
Ccn1	0.555981	0.0247485
Lrrc4b	0.557566	0.000473224
Fez1	0.558814	0.000679801
Arsb	0.558839	0.0359525
Med31	0.559388	0.0277946
Gm6206	0.560762	0.0138669
Arl4c	0.56126	0.00220609
Sipa1l2	0.562073	0.000415994
Dynlt1-ps1	0.562521	0.0173127
Uqcr11	0.562771	0.00351693
Tub	0.563084	0.00461969
Cdkn2d	0.563257	0.00595314
Rbfox3	0.563377	0.0021881
Cltb	0.563748	0.0274176
Ndufa6	0.565495	0.00229197
Mras	0.565568	0.00202115
Lrfn5	0.565992	0.0235141
Syn1	0.566413	0.0206264
Chrnb2	0.567179	0.00473427
Gdi1	0.567597	0.000500797
Rasgef1b	0.568693	0.0015876
Coro1a	0.569016	0.00259175
Srp9	0.569595	0.00077296
Tmem223	0.57005	0.000706765
Erc2	0.570601	0.0208614
Ldhb	0.570842	0.000411276
Rgs16	0.571556	0.034465
Bola2	0.571796	0.00221789
Mea1	0.572966	0.00231347
Nt5dc3	0.573593	0.0222126
Wdr47	0.574029	0.000309601
Ndufc2	0.574404	0.000275012
Ndufa13	0.57552	0.000851118
Mon1a	0.576546	0.0389442
Meis3	0.57693	0.00423555
Sox8	0.577126	0.0243403
Nudt3	0.578245	0.000245896
Atp5mpl	0.578964	0.000473224
Igsf3	0.579215	0.00107154
Rtl8a	0.579489	0.000306329
Wbp1	0.580682	0.000222766
Gm3362	0.580911	0.000368559
Phyhipl	0.581836	0.0187337
Ubl5	0.582362	0.00023503
Fstl5	0.583981	0.000673814
Ubb	0.584649	0.00125087
Cox7c	0.585229	0.000200311
Rnasel	0.585258	0.0160194
Pea15a	0.585555	0.000408722
Rnaseh2b	0.58664	0.00019471
Rnd3	0.58674	0.000179146
Rpl38-ps2	0.586745	0.0324989
Kif5a	0.586905	0.000459596
Gm10155	0.587744	0.00284485
Morn4	0.58825	0.000679801
Phactr1	0.588446	0.0129731
Rps14	0.588835	0.000701609
Taf13	0.588996	0.000590076
H2aj	0.589125	0.000759081
Rnf180	0.589443	0.00718841
Smdt1	0.589839	0.000183481
Sem1	0.590401	0.000162434
Cadm3	0.591147	0.000822486
Fis1	0.59264	0.000149852
Cox7a2	0.592697	0.000157457
1810037I17Rik	0.59304	0.00092095
Meg3	0.593955	0.000152781
Ftl1-ps1	0.593998	0.00314404
Mpv17l2	0.594408	0.0277886
Dll3	0.59545	0.00108762
Sult4a1	0.596071	0.00209055
St18	0.596719	0.00056225
Rpl35	0.59734	0.000202765
Apba1	0.598542	0.0493328
Atp5k	0.59923	0.00993557
Ndn	0.599702	0.000221035
Uqcrq	0.600658	0.00011876
Dynlt1b	0.602251	0.000864907
Shank1	0.603646	0.0137867
Rasl11b	0.604515	0.0354371
Gm5905	0.604578	0.0415969
Lzts1	0.605268	0.000116115
Tmem160	0.605634	0.00911417
4931428F04Rik	0.606772	0.00293892
Camk2n1	0.607736	0.0093725
Rps21	0.608367	0.000106126
Pou6f1	0.608652	9.43e-05
Bola1	0.609031	0.00370536
Slc8a2	0.609547	0.00468146
Coa3	0.609553	0.000281748
Bend5	0.610238	0.0104831
Sfxn3	0.610885	0.0181496
Atp6v0b	0.611418	0.000128704
Khdrbs3	0.611919	7.75e-05
Plppr2	0.612227	0.000442141
Dok5	0.612436	0.0466676
Cyth2	0.613989	6.87e-05
Zc4h2	0.614473	0.000233925
Gm9843	0.614956	0.00342125
Sema6a	0.615385	0.000313474
Ppp1r1a	0.615437	0.000268628
Tspyl4	0.615443	0.000373666
Gm10335	0.615543	0.000345472
Tbca	0.61558	6.92e-05
Mxd4	0.615899	0.000175106
Sh3bp5	0.616699	0.000591553
Rlbp1	0.617823	0.000125175
Wnt7a	0.617849	0.000131598
Rtl8b	0.617887	6.86e-05
Ndufaf3	0.618231	0.0209624
Tmem256	0.618669	0.0132571
Scamp5	0.619067	0.000429527
Timm8b	0.61957	0.000137388
Btbd17	0.619831	0.000700221
Gm10132	0.619893	0.000775545
Pnmal1	0.620685	0.0126035
Rtn2	0.62072	8.17e-05
Rps28	0.621417	5.3e-05
Igfbpl1	0.621761	0.000108723
Kcnq2	0.62206	0.000160653
Sema6d	0.626829	8.36e-05
Slc17a6	0.626882	6.64e-05
Ggt7	0.627654	0.0298026
Ppp2r5b	0.627761	0.00027022
Uqcc2	0.627914	0.000431814
Ncan	0.628584	4.84e-05
Ntn4	0.633248	0.000201062
Map6	0.633524	0.000254063
Nfkbib	0.634428	0.00363973
Nrxn2	0.634507	0.000102602
Arl10	0.634699	0.0130422
Nrn1	0.637209	0.00220213
Atp5e	0.638859	2.92e-05
Mkrn1	0.639727	2.69e-05
Lrrn2	0.640258	0.00919719
Nrxn1	0.641751	0.00174182
Lrrn3	0.64285	2.78e-05
Sh3rf3	0.644307	0.0189402
Evi5l	0.644316	0.000306645
Idnk	0.644504	0.00729164
Pde1b	0.645306	2.24e-05
Clip2	0.645507	2.29e-05
Anapc13	0.645984	0.00107087
Vps37d	0.648211	0.00208126
Mmd2	0.648293	7.43e-05
Celf3	0.649293	1.97e-05
Nacad	0.64945	0.000249047
H2ac12	0.649919	0.00196248
Nyap1	0.650735	3.04e-05
Basp1	0.650977	7.3e-05
Fbxl15	0.651076	0.0442624
Atpif1	0.652535	2.61e-05
Uchl1	0.65254	3.66e-05
A730020E08Rik	0.652796	0.0269236
Bmerb1	0.653708	0.000760671
Svbp	0.653937	0.000108779
Nipsnap3b	0.654499	0.000202627
Dnajc6	0.65583	0.00296721
Gm10443	0.656727	0.00721683
Anks1b	0.657617	0.0211689
Atp9a	0.658727	1.36e-05
Prdm16os	0.659143	0.0258385
Olfm2	0.660263	0.00471721
Nptxr	0.66055	0.0245211
Napb	0.662232	0.00412103
Dynlrb1	0.664753	1.05e-05
1110065P20Rik	0.66547	0.013088
Pdgfa	0.665524	0.0207791
Mturn	0.66692	1.18e-05
Lmtk3	0.667044	5.3e-05
Zbtb20	0.669544	3.59e-05
Gm3226	0.670135	8.97e-06
Nol4	0.670718	0.000308015
Fam210b	0.672207	3.41e-05
Zfp428	0.672901	1.48e-05
Gm6361	0.673159	0.0224666
Atp1a3	0.67319	8.57e-06
Tmem163	0.673623	0.0228958
Scand1	0.674576	8.38e-06
9330159F19Rik	0.675031	3.13e-05
Gm10177	0.675059	0.0366131
Unc79	0.67548	0.0086942
Snap91	0.675849	9.44e-05
Sez6l2	0.676108	0.00120192
Drap1	0.676116	6.88e-06
Tmem108	0.676791	0.00511369
Use1	0.677806	3.88e-05
Galnt17	0.678155	0.0134944
Sdc3	0.678318	7.22e-06
Ndufa3	0.678544	0.00211284
Gm44645	0.678551	0.00233574
Cnrip1	0.678663	0.0273636
Aldh1l2	0.678921	0.0488888
Rufy3	0.679867	7.1e-06
Cox6a1	0.681182	6.03e-06
Sema3c	0.681562	0.00103941
Bdh1	0.682156	1.26e-05
Gm15454	0.682819	0.000126675
Gm10608	0.682888	0.0169328
Fam20c	0.683341	0.000576859
Cox19	0.683632	2.39e-05
Fmc1	0.683884	0.0180429
Sh3gl3	0.684891	0.0380406
Pnmal2	0.685113	1.82e-05
Cd24a	0.685138	1.49e-05
Elavl3	0.685424	7.59e-06
Arl8a	0.685976	5.25e-06
Ndufb4	0.686919	0.000126291
Syngr1	0.687634	0.0219345
Klhl8	0.687683	0.00143726
Pmm1	0.688208	4.53e-05
Brsk1	0.688351	4.84e-06
B4galnt1	0.688737	0.0369605
Serf1	0.689598	0.000821608
Ccser1	0.68986	0.000558744
Csrnp3	0.690175	0.000133204
Rusc1	0.690925	0.00524431
Hes6	0.695515	3.69e-06
Arhgef10l	0.695675	5.16e-06
Lrp11	0.697138	0.00024564
Zscan2	0.698277	0.0038652
Igsf21	0.703896	0.00608223
Pak7	0.70533	0.000361107
Znrf2	0.706372	2.27e-06
A930024E05Rik	0.708049	0.0357647
Gm7332	0.708656	0.00508827
Selenow	0.708761	3e-06
Olfm1	0.711482	1.66e-06
Gadd45g	0.713385	1.59e-06
Mtus2	0.713592	0.0307208
Pigyl	0.714867	0.00840948
Tmem229b	0.715449	4.54e-05
Romo1	0.715546	0.00123638
Stmn1	0.71774	1.59e-05
Prag1	0.71847	4.66e-06
Fam241b	0.718951	0.00412103
Nsg1	0.720002	1.5e-06
Sobp	0.72071	4.26e-05
Zfp811	0.721513	3.4e-05
Ppp2r2c	0.722558	0.00671946
Gm12338	0.722571	0.00366426
Adcy5	0.723364	0.00370536
Negr1	0.72455	0.000368559
Neurod6	0.724846	1.91e-06
Tbr1	0.725332	2.02e-06
Ddah1	0.725461	8.82e-07
Dcx	0.725515	2.29e-06
Atp1b1	0.727063	0.0429544
Lbh	0.727541	8.86e-07
Sgip1	0.728431	0.00408333
Vps37b	0.728895	4.78e-06
Pdxp	0.729089	4.63e-05
Lamtor4	0.729191	0.00273539
Scube1	0.730651	0.00786213
Trappc2	0.730901	0.000334578
Podxl2	0.731128	7.95e-07
Hecw1	0.731456	3.53e-05
Sertad4	0.732028	8.49e-05
Uba52	0.73515	0.0014565
Mycl	0.735808	5.86e-07
Fam57b	0.737208	8.59e-05
Lmo4	0.738954	3.09e-06
Nagk	0.739217	0.00107133
Chga	0.741166	0.000571667
Ndrg4	0.741275	9.34e-06
Cyth1	0.741289	7.64e-05
Rnd2	0.743834	1.1e-06
Kctd13	0.744085	7.49e-05
Stx7	0.744369	4.33e-07
Slc25a29	0.744528	0.00732143
Tubb2b	0.749604	1.2e-05
Akap6	0.749709	4.4e-06
Pou3f4	0.752974	0.000451098
Ccdc28b	0.753623	0.00274849
Rian	0.755215	2.46e-07
Syngr3	0.755817	0.00581762
Pdzph1	0.757469	0.0321599
Tma7-ps	0.757926	4.86e-05
Tubb2a	0.758348	1.42e-06
Dlg2	0.758366	0.0458335
Stxbp1	0.758698	2.41e-07
Pdlim1	0.759631	0.000615303
Slitrk1	0.759908	0.0051139
Syp	0.760807	4.42e-06
Dpf1	0.76205	2.27e-07
Vldlr	0.762433	2.14e-05
Gm1673	0.763339	1.23e-06
Rabac1	0.763646	2.69e-06
Kcnk10	0.765621	1.88e-06
Ttll7	0.766913	0.0110325
Ak1	0.767599	0.0018488
Pde4b	0.768248	0.0477778
Robo1	0.769063	8.97e-06
Tuba1a	0.770298	1.28e-05
Snrpn	0.770665	1.43e-07
Slc6a1	0.771116	0.00077723
Prmt2	0.772361	4.07e-07
Abcd2	0.774478	1.11e-07
Ndufa1	0.775323	0.000295603
Cntnap4	0.775376	0.0422426
Rac3	0.781626	0.00115033
Reep2	0.781645	8.19e-05
Lonrf2	0.783992	0.000138245
Cend1	0.787211	0.0028491
Adcyap1r1	0.788822	7.22e-07
1600029O15Rik	0.788826	0.00974359
Gm6166	0.789697	8.15e-05
Gfra1	0.789988	0.00608223
Rap1gap	0.793329	0.0403843
Ebf3	0.794338	3.99e-05
Mgst3	0.795246	0.00679586
Scg5	0.79543	2.1e-07
Tmsb10	0.796605	1.58e-07
Nat14	0.799525	0.00772426
Tox	0.800386	0.000961168
Gm11223	0.8019	6.65e-08
B3gat1	0.804263	3.56e-07
Gng3	0.806112	7.28e-08
Kcnn2	0.807075	0.000254063
Kcnv1	0.809223	0.0467312
Cadm4	0.810564	2.4e-08
Myt1l	0.810609	9.75e-07
Astn2	0.811441	0.00882985
Jph4	0.811925	5.89e-07
Ciao2b	0.812664	2.68e-06
Cbfa2t3	0.812671	0.000107546
Ascl1	0.813723	2.53e-07
Cited2	0.814671	2.26e-08
Cdh8	0.815276	0.000586396
Neurod2	0.815576	2.03e-08
Fgfbp3	0.81564	5.33e-08
Epb41l4aos	0.815949	0.0202481
Nap1l2	0.81621	0.000294003
Ppp1r14a	0.820514	0.000476733
Rab33a	0.821509	0.000505799
Oprl1	0.822017	0.000500236
Stk32b	0.822208	0.00136093
Cnih3	0.822353	0.0369605
Kitl	0.823813	0.000639249
1500009C09Rik	0.828631	0.000904662
Trim13	0.83004	0.000100547
Myl6b	0.832023	0.00979696
Fry	0.832277	0.00410804
Adcyap1	0.832928	0.0152393
Gabrb3	0.833466	9.68e-05
Sema4a	0.833614	0.0415969
Spock2	0.83591	0.000242193
Cacna1b	0.836276	1.59e-06
Adcy2	0.837394	0.0271359
Rem2	0.838332	0.0109637
Plekha6	0.838626	1.02e-05
Crmp1	0.842196	1.98e-08
Nnat	0.842941	8.17e-08
Cdk5r1	0.843259	3.74e-09
Mark1	0.844471	3.75e-09
Epha3	0.84482	3.61e-09
Shf	0.849241	4.21e-06
Atcay	0.855618	2.89e-09
Cbln1	0.857865	0.000583007
Enho	0.859629	1.34e-07
Il17d	0.860775	0.00437302
H2ac14	0.860869	0.000340443
P2ry12	0.86275	0.0415378
Spire2	0.863592	0.000307971
Gdap1	0.863758	2.47e-07
Atp5md	0.863986	1.89e-09
Cops9	0.864198	3.45e-08
Nmnat2	0.865092	1.33e-05
Slc1a2	0.868219	1.08e-06
Rpl30	0.868272	2.33e-09
Lrrc75b	0.870623	0.000419299
Cacnb4	0.871464	0.0197541
Ptpro	0.87254	9.48e-06
Atl1	0.874552	1.05e-06
Ica1l	0.876108	0.0477778
Fbxo32	0.876119	0.0287536
Gm15920	0.87758	0.0010405
Mllt11	0.877807	7.24e-10
Scn3a	0.877853	3.41e-05
Frmd3	0.880923	0.0363385
Rwdd3	0.881719	3.91e-06
Clmp	0.882882	1.72e-06
Syt1	0.883445	1.56e-05
Cd200	0.88393	0.00106687
Kcnc1	0.88395	0.00441892
2810459M11Rik	0.884091	0.0201194
Mmp24	0.88564	8.7e-05
Dbndd1	0.887309	2.49e-05
Rpl21-ps8	0.892773	0.0134188
Scn3b	0.893001	1.8e-05
Agap2	0.893348	2.92e-06
Srrm3	0.893855	0.00104252
Dner	0.896334	1.53e-09
Tubb4a	0.896637	7.03e-10
Ntng2	0.897569	4.33e-07
Sall3	0.899084	5.04e-06
Polr2k	0.899376	8.28e-06
Ly6h	0.901061	5.05e-08
Scg3	0.903679	8.22e-10
Tubb3	0.903703	5.48e-09
Kcng1	0.903852	0.000564118
Trappc2l	0.905888	2.62e-05
Aldh1b1	0.908173	0.00147761
Fam49a	0.908174	1.71e-09
Chgb	0.908413	0.00195619
Gm7658	0.908727	0.00544765
Myo16	0.911222	0.0120986
Selenbp1	0.913559	0.0118725
Casq1	0.914212	0.00442932
Rusc2	0.916526	1.08e-09
Ppp2r2b	0.917615	7.54e-11
Celf6	0.917682	0.0489174
Stk32a	0.918719	0.0376075
Runx1t1	0.919893	9.62e-06
Lrrc4	0.92018	0.000175426
Atp1a2	0.920332	1.81e-09
Fst	0.923665	0.00209733
Dbi	0.924928	5.34e-11
Mir124a-1hg	0.926013	1.01e-07
Tmem35a	0.928224	2.38e-08
Ctnna2	0.929774	4.3e-11
Unc5a	0.931432	0.00214987
9330162G02Rik	0.932415	0.0254177
Psd	0.934964	2.76e-06
Ap3b2	0.935766	7.98e-10
Car11	0.936746	0.0415969
Sema6c	0.936896	4.56e-11
2610035D17Rik	0.937705	1.75e-05
Gm11627	0.9384	0.0013681
Gpr21	0.939391	0.0400748
Ndst3	0.942759	8.71e-05
Snca	0.945243	0.00017094
Acss1	0.949731	1.4e-11
Scrt1	0.950223	5.87e-11
Glra2	0.950722	0.000102805
Spry2	0.951182	0.000624052
Nefm	0.951799	3.28e-07
Dusp8	0.952423	3.2e-10
Gm9844	0.954258	1.56e-05
2021-09-05	0.955233	4.74e-07
Rps6kl1	0.955618	0.027206
Megf11	0.956792	0.0100632
Gria3	0.958077	0.000446137
Lypd6b	0.958769	0.0472862
Sox2ot	0.960528	1.41e-07
Gm6204	0.961571	0.0016306
Dmtn	0.961823	0.0149558
Id2	0.962857	7.71e-12
Cdk5r2	0.963253	0.00447193
Smim18	0.966947	0.0389451
Sybu	0.967702	0.000111283
Klhl35	0.969125	0.0259819
Fign	0.969641	0.00213381
Sv2a	0.969912	2.9e-08
Rab3a	0.970619	1.9e-10
Gm4149	0.979862	0.00386605
Fam241a	0.981195	4.75e-05
Myorg	0.984691	2e-05
Col9a3	0.984905	0.00237787
Lrrtm1	0.985334	0.000115241
Dnm1	0.987346	2.99e-06
Sphkap	0.989692	3.53e-05
Shb	0.991426	1.69e-11
Shd	0.994407	7.58e-07
Ppfia2	0.99477	2.45e-06
Ackr3	0.995454	4.2e-08
Dlk1	0.997228	4.27e-06
Rps18-ps5	0.99788	2.27e-10
Tmem145	0.998121	0.00715828
Has3	0.998365	0.00820222
Tnfaip6	0.998429	0.0402751
Gm11960	0.998834	0.0184587
Rims4	1.00041	0.0374005
Nfil3	1.00055	4.12e-06
Cnih2	1.00167	7.03e-13
Kcnq3	1.0017	2.89e-06
Rps18-ps3	1.00336	1.74e-08
Reps2	1.00402	0.0162437
H2bu2	1.00485	2.08e-12
Trim67	1.00575	9.43e-07
Hspa12a	1.00584	1.61e-06
Syt4	1.00786	3.09e-11
Csdc2	1.00927	2.6e-07
Tshz2	1.00951	0.00283663
Camk1g	1.01221	0.000237992
Gm3788	1.01252	9.44e-07
Slc25a33	1.01264	0.00421526
Cdh13	1.01491	9.05e-06
Pacsin1	1.01516	0.0197805
Syn2	1.01817	3.51e-07
Nefl	1.01884	0.000139809
Rtl8c	1.0214	0.000555002
Chd5	1.02178	3.83e-05
Plk3	1.02357	3.07e-06
Serp2	1.02682	7.86e-05
Dscaml1	1.03006	0.00012901
Rgcc	1.03427	1.46e-11
Tmem169	1.03441	0.000729279
Ptx3	1.03443	4.1e-09
Ccl27b	1.0373	0.022424
Gm14539	1.0415	0.0164371
H2aw	1.04174	0.000298692
Il18	1.04253	0.0107213
Cdh6	1.04291	1.85e-12
Lipg	1.04673	0.00124417
C1qtnf4	1.04824	1.77e-05
Rorb	1.05333	0.000465879
Prmt8	1.0539	4.05e-08
Tagln3	1.05441	4.16e-14
Sema6b	1.05458	6.28e-06
Rundc3a	1.0552	3.27e-14
Adamtsl1	1.05643	0.0302101
St8sia3	1.05832	0.00014528
Rapgef5	1.05884	2.19e-05
Gm42853	1.05894	0.0218525
Phactr3	1.05934	2.12e-08
Gm13453	1.06239	0.00684795
Gdap1l1	1.06288	6.05e-10
Gprin1	1.06408	1.99e-14
Rpl35a	1.06496	2.63e-14
[truncated: 373 more rows]

## Sheet: Combined analysis
#Related To Figure 6
153 elements included exclusively in "HCLhx2_cko_UP":	73 elements included exclusively in "HCLhx2_cko_down":	108 elements included exclusively in "CtLhx2_cko_UP":	111 elements included exclusively in "CtCLhx2_cko_down":	43 common elements in "HCLhx2_cko_down" and "CtCLhx2_cko_down":	35 common elements in "HCLhx2_cko_UP" and "CtLhx2_cko_UP":	3 common elements in "HCLhx2_cko_UP" and "CtCLhx2_cko_down":								HCP (73+153+43+35)	Hcp cko FC		NCP (112+1108+43+35)	Ncp cko FC
Nr2f2	Polq	Rtn1	Hmga2	Shisa2	Ptn	Lmx1a								Shisa2	-1.65751		Shisa2	-1.00822
Cyp26b1	Ankrd10	Slc1a2	Mpped2	Fat3	Pou4f1	Otx2								Fat3	-0.569134		Fat3	-0.74694
Setbp1	Acsl5	Fstl5	Dach1a	Foxp4	Pou3f1	Tfap2b								Foxp4	-1.05834		Foxp4	-0.52958
Plxdc2	Baz2b	Hes5	Gli3	Parp16	Id2									Parp16	-0.853418		Parp16	-0.972288
Cldn1	Fezf2	Sdc3	Lpar1	Robo3	Igsf21									Robo3	-1.83614		Robo3	-1.45249
Neurog2	Mtmr7	Cdkn1c	Zfhx4	Siah3	Kcng1									Siah3	-1.1004		Siah3	-0.996266
Cdh8	Slc16a1	Gria1	Mpdz	Xk	Lrrtm1									Xk	-0.974282		Xk	-1.32707
Epb41l4a	Htr3a	Pbx3	Sp1	Fgfr3	Gsg1l									Fgfr3	-1.27183		Fgfr3	-1.1282
Dscam	Nptx2	Olfm1	Zfp608	Xrcc2	Lmo4									Xrcc2	-0.550436		Xrcc2	-0.642394
Sorbs2	Hopx	Isl1	Chd7	Gldc	Tle1									Gldc	-0.915895		Gldc	-0.895685
Cplx2	Ncapg2	Pnoc	Sp8	Frmd4a	Tfap2c									Frmd4a	-0.805471		Frmd4a	-0.642564
Kcnn2	Scrn1	Tbca	Kif26b	Tenm4	Mab21l1									Tenm4	-0.501679		Tenm4	-1.02114
Igsf3	Nrg1	Ebf1	Atp8a1	Vegfc	Celf4									Vegfc	-1.08615		Vegfc	-2.2138
Ppfia2	Sall1	Basp1	Yap1	Emx2	Plekha6									Emx2	-0.486785		Emx2	-0.763877
Tubb3	Bach2os	Ntm	Msx1	Cdon	Smoc1									Cdon	-0.68968		Cdon	-0.990436
Ank3	Utp6	Frmd4b	Fzd7	Tenm3	Lingo1									Tenm3	-1.20514		Tenm3	-0.715163
Vit	Cbfb	6330403K07Rik	Sipa1l1	Xylt1	Adcyap1									Xylt1	-0.882238		Xylt1	-1.65708
Klhl25	Pnpt1	Cnih3	Lox	Pax6	Pantr1									Pax6	-0.714894		Pax6	-0.483945
Tox3	Slc29a1	Sybu	Aldh1a2	Gm15910	Barhl2									Gm15910	-1.67833		Gm15910	-1.05567
Foxb1	2610316D01Rik	Phactr1	Nos1ap	Slc39a10	Syt13									Slc39a10	-0.466286		Slc39a10	-0.490661
Bhlhe22	Hey1	Nrxn3	Sulf2	Frzb	2610035D17Rik									Frzb	-0.981177		Frzb	-2.57505
Spats2l	Adamts19	B3gat1	Nfatc4	Cdca7l	Gpm6a									Cdca7l	-0.653191		Cdca7l	-0.566038
Ccdc60	Lrrc4c	Stmn4	Irs1	Lmo3	Neurod6									Lmo3	-1.88644		Lmo3	-0.713187
Cpeb2	E130114P18Rik	Syt1	Ptprg	Sfxn5	Rbfox3									Sfxn5	-0.739641		Sfxn5	-0.809858
Tcf7l2	Hip1	Rorb	Smad6	Rab11fip2	Akap6									Rab11fip2	-0.949187		Rab11fip2	-0.641373
Hdac9	Synpr	Mpped1	Cdk5rap2	Emx1	Rhbdl3									Emx1	-1.16667		Emx1	-0.936145
Slco3a1	Mtss1	Arl4d	Axin2	Plxna1	Unc5a									Plxna1	-0.440504		Plxna1	-0.537168
Abr	Rras2	Vax1	Asic2	Atxn7	Sema6a									Atxn7	-1.31563		Atxn7	-1.24931
Pygl	Bcl11a	Lrfn2	Jcad	Fzd1	Psd2									Fzd1	-0.542211		Fzd1	-0.402647
Sgms2	1110038B12Rik	Lypd6b	Tbx18	Dct	Epha3									Dct	-5.42114		Dct	-4.45265
Maf	Hist1h2ap	Ppp1r1b	Gbp7	Lrrn1	Nmnat2									Lrrn1	-1.88162		Lrrn1	-1.6114
Cxxc5	Tenm2	Epb41l4aos	Kirrel	Tshz3	Dok5									Tshz3	-1.01214		Tshz3	-0.830867
Sall3	Plekhg1	Th	Zdhhc21	Gas1	Trp53i11									Gas1	-1.78904		Gas1	-1.75693
Myt1	Dlgap2	Olig2	Rreb1	Fzd8	Afap1									Fzd8	-1.07757		Fzd8	-0.426237
Abat	Cachd1	Dnm3	Pcdh18	Rhcg	Thrb									Rhcg	-0.754464		Rhcg	-1.11673
Frrs1l	Ivns1abp	Znhit1	Mrtfb	Flrt3										Flrt3	-1.1743		Flrt3	-1.19924
St8sia2	Hist1h2an	Pheta1	Lrrc1	Kat6b										Kat6b	-0.555783		Kat6b	-0.758962
Asb4	E330013P04Rik	Samd14	Zfp507	Epb41l3										Epb41l3	-0.531909		Epb41l3	-0.672732
Col26a1	Bach2	E130006D01Rik	Phactr2	Cadps2										Cadps2	-1.12487		Cadps2	-1.42608
Shox2	Rtraf	Hs3st5	Elk3	Stox2										Stox2	-0.536169		Stox2	-0.490505
Tox2	Ltv1	Hmga1b	Farp1	Prkg2										Prkg2	-1.78618		Prkg2	-1.26701
H2afy3	Camk2a	Dpp10	Bbx	P3h2										P3h2	-2.56022		P3h2	-2.08395
Lypd6	Chst2	Fezf1	Igsf9	Atp10a										Atp10a	-1.06063		Atp10a	-0.802063
Insm2	Scn5a	Ripor2	Tgfbr3											Ptn	1.46544		Ptn	0.396439
Soga3	Arid3c	Nap1l5	Bmp7											Pou4f1	1.72711		Pou4f1	1.29515
Myo10	Lix1	Tmem229b	Mtap											Pou3f1	1.6938		Pou3f1	1.88603
Cited2	Zfp462	C130026I21Rik	Tcf4											Id2	1.05216		Id2	0.962857
P4ha1	Hes1	Klc1	Mamdc2											Igsf21	0.691191		Igsf21	0.703896
Ezr	Ephb1	Uncx	Col5a1											Kcng1	1.35961		Kcng1	0.903852
Dact1	Snhg17	Fign	Snora62											Lrrtm1	1.71687		Lrrtm1	0.985334
Cbfa2t3	Tnfrsf19	Selenbp1	Dusp7											Gsg1l	1.97706		Gsg1l	1.29679
Chn2	Cadps	Rab6b	Ranbp3l											Lmo4	0.517696		Lmo4	0.738954
Gabra2	Snhg6	Anks1b	Zc3h12c											Tle1	0.81452		Tle1	0.441048
Irx3	Jpt2	A930019D19Rik	Syne3											Tfap2c	1.01531		Tfap2c	0.390864
Dcc	Smpdl3b	Gstm7	Prokr2											Mab21l1	0.929714		Mab21l1	2.31137
Kcnd3	5430416N02Rik	Aqp4	Adamts15											Celf4	0.807609		Celf4	1.13319
Irx1	Arx	Adgrb3	Mms22l											Plekha6	1.04309		Plekha6	0.838626
Bmpr1b	Nmral1	Scg2	Slc7a5											Smoc1	1.20877		Smoc1	1.34276
Sox4	Glt1d1	Ttc9b	Nid2											Lingo1	1.19032		Lingo1	1.58121
Trim8	Prr15	St8sia5	Pitpnm2											Adcyap1	1.23752		Adcyap1	0.832928
Prmt8	Gm14015	Arhgef10l	Rnf213											Pantr1	0.706551		Pantr1	1.11519
Fat4	Wif1	Mir99a	Bmp6											Barhl2	2.22826		Barhl2	1.37581
Mir99ahg	Dmrta1	Fam53b	Cdk6											Syt13	0.872337		Syt13	1.28638
Nrp2	Knl1	Rbfox1	Oprd1											2610035D17Rik	0.837588		2610035D17Rik	0.937705
Sostdc1	Mdn1	Mtus2	Fut9											Gpm6a	1.0154		Gpm6a	1.11577
Slc14a2	Cacna1e	Dlx5	Pdcd4											Neurod6	1.34891		Neurod6	0.724846
Rasgef1b	Has2	Htr5a	Wnt5a											Rbfox3	1.06251		Rbfox3	0.563377
Shb	Psrc1	Sox8	Lima1											Akap6	1.30758		Akap6	0.749709
Shf	Ror2	Tnfaip6	Prpf8											Rhbdl3	0.651244		Rhbdl3	0.538899
Enc1	Kcnip1	Lhx9	Tcf7l1											Unc5a	0.804813		Unc5a	0.931432
Mdga1	B3galnt2	Six3	Foxc1											Sema6a	1.14941		Sema6a	0.615385
Rfx3	Evc2	Nrarp	Socs6											Psd2	0.778635		Psd2	1.10377
Dusp4	Zdhhc2	Cacng2	Swap70											Epha3	1.78614		Epha3	0.84482
Irf2bpl		Gabbr2	Pcsk5											Nmnat2	0.9753		Nmnat2	0.865092
C630043F03Rik		Nrsn1	Zic1											Dok5	0.80307		Dok5	0.612436
Cfap61		Ankfn1	Erbin											Trp53i11	0.468339		Trp53i11	0.402915
Plxna2		Gm10421	Plekha7											Afap1	0.907757		Afap1	0.515451
Perp		Nefl	Enpp1											Thrb	3.10906		Thrb	1.6313
Pdzrn3		Olfm2	Col1a2											Polq	-0.610124		Rtn1	1.1668
Hspa12a		Numbl	Dysf											Ankrd10	-0.701148		Slc1a2	0.868219
Btg2		Gsx1	Prkd1											Acsl5	-0.653077		Fstl5	0.583981
Dpysl2		Fgd3	Trrap											Baz2b	-0.493807		Hes5	0.427182
Nckap5		Fabp3	Zfp800											Fezf2	-0.62913		Sdc3	0.678318
Fgfr2		Nell2	Mbp											Mtmr7	-0.74271		Cdkn1c	1.17983
Ncam2		Nkain1	Cd302											Slc16a1	-0.583033		Gria1	1.27343
Stmn1		Rps29	Ash1l											Htr3a	-1.94576		Pbx3	1.32633
Itgb5		Prkcz	Pard3											Nptx2	-1.77595		Olfm1	0.711482
Daam1		Scml4	Mrc2											Hopx	-1.44308		Isl1	5.51424
Slco1c1		Pappa2	Col3a1											Ncapg2	-0.463117		Pnoc	1.89734
Man1c1		Gpr22	Wdr76											Scrn1	-1.23272		Tbca	0.61558
Mvb12b		Hsbp1	Arsg											Nrg1	-0.828739		Ebf1	1.25853
Cspg5		Dbndd1	2900026A02Rik											Sall1	-1.16491		Basp1	0.650977
Zic3		Gpx4	Crb2											Bach2os	-3.48158		Ntm	1.26298
Smarca2		Sgip1	Fat1											Utp6	-0.490318		Frmd4b	0.447214
Bcl11b		Bend5	Adgra2											Cbfb	-0.45677		6330403K07Rik	0.444413
Ptx3		Kcnv1	Tm4sf1											Pnpt1	-0.52058		Cnih3	0.822353
Nkd1		Ano1	Arap3											Slc29a1	-0.544328		Sybu	0.967702
Thsd4		Peg13	Il18rap											2610316D01Rik	-1.34864		Phactr1	0.588446
Cxxc4		Mxd4	Cep152											Hey1	-0.501947		Nrxn3	1.85144
Runx1t1		Fez1	Trmt9b											Adamts19	-2.68568		B3gat1	0.804263
Wwc1		Pcdh20	Slc2a13											Lrrc4c	-0.735047		Stmn4	1.35883
Celf2		Oat	Hspb8											E130114P18Rik	-0.578184		Syt1	0.883445
Prox1		Camk1g	Samd5											Hip1	-0.426298		Rorb	1.05333
Elavl2		Serp2	F13a1											Synpr	-1.20624		Mpped1	0.536198
Plppr2		Grik3	Itga11											Mtss1	-0.398		Arl4d	1.93112
Gadd45g		Add2	Kmt2d											Rras2	-0.540079		Vax1	3.44065
Efnb2		Lhx5	Slc26a7											Bcl11a	-0.525429		Lrfn2	1.45021
Tbr1		Rap1gap	Gpd2											1110038B12Rik	-0.775216		Lypd6b	0.958769
App			Pom121											Hist1h2ap	-1.21849		Ppp1r1b	1.46955
Srebf1			Utrn											Tenm2	-0.651359		Epb41l4aos	0.815949
Trp73			Hmcn1											Plekhg1	-0.533011		Th	2.35605
Adamts5														Dlgap2	-1.62864		Olig2	2.88092
Plk2														Cachd1	-0.563086		Dnm3	1.10512
Zbtb18														Ivns1abp	-0.578121		Znhit1	0.490274
Aldh1l1														Hist1h2an	-3.01158		Pheta1	0.442519
Npr3														E330013P04Rik	-0.909725		Samd14	0.416216
Scg3														Bach2	-1.282		E130006D01Rik	1.40403
Wnt3														Rtraf	-0.838765		Hs3st5	1.97646
Ecrg4														Ltv1	-0.488682		Hmga1b	0.388448
Sema6d														Camk2a	-0.569649		Dpp10	1.26201
Nol4l														Chst2	-0.994698		Fezf1	1.88631
Vldlr														Scn5a	-1.08223		Ripor2	1.30895
Syt16														Arid3c	-3.37594		Nap1l5	1.22481
Ttc28														Lix1	-0.793598		Tmem229b	0.715449
Cdh13														Zfp462	-0.454308		C130026I21Rik	3.77438
Fst														Hes1	-0.880775		Klc1	0.488343
St8sia1														Ephb1	-1.1711		Uncx	1.34856
Xkr7														Snhg17	-0.60913		Fign	0.969641
Mir703														Tnfrsf19	-0.91983		Selenbp1	0.913559
Pdgfa														Cadps	-0.724517		Rab6b	0.403184
Cdh6														Snhg6	-0.731471		Anks1b	0.657617
Rcan2														Jpt2	-0.452444		A930019D19Rik	2.13808
Olig3														Smpdl3b	-1.28371		Gstm7	1.22407
Scrt2														5430416N02Rik	-1.04735		Aqp4	1.49899
Mlf1														Arx	-0.734183		Adgrb3	0.548857
Rusc2														Nmral1	-0.470197		Scg2	1.60138
6530402F18Rik														Glt1d1	-1.16415		Ttc9b	1.47832
Grb14														Prr15	-1.46397		St8sia5	1.76925
Cacng5														Gm14015	-2.74212		Arhgef10l	0.695675
Ube2ql1														Wif1	-1.6451		Mir99a	1.91643
Sorl1														Dmrta1	-1.0104		Fam53b	0.434951
Slc6a15														Knl1	-0.513062		Rbfox1	1.35933
Ttr														Mdn1	-0.465022		Mtus2	0.713592
Astn2														Cacna1e	-1.28118		Dlx5	2.9423
Capn6														Has2	-1.35883		Htr5a	2.58133
B3galt2														Psrc1	-0.483438		Sox8	0.577126
Ppp2r2b														Ror2	-1.2166		Tnfaip6	0.998429
A730020E08Rik														Kcnip1	-1.25046		Lhx9	0.508461
Cbln1														B3galnt2	-0.69223		Six3	3.06864
Ap3b2														Evc2	-0.643025		Nrarp	0.437309
Elavl4														Zdhhc2	-1.09634		Cacng2	1.42931
Gucy1b2														Nr2f2	0.851091		Gabbr2	1.33781
Ndrg1														Cyp26b1	2.21255		Nrsn1	1.17874
														Setbp1	0.57921		Ankfn1	1.62028
														Plxdc2	0.714561		Gm10421	6.52512
														Cldn1	1.25676		Nefl	1.01884
														Neurog2	0.560982		Olfm2	0.660263
														Cdh8	2.29544		Numbl	0.415014
														Epb41l4a	0.604627		Gsx1	5.89258
														Dscam	1.37296		Fgd3	1.22173
														Sorbs2	0.423921		Fabp3	1.93295
														Cplx2	0.57243		Nell2	0.457565
														Kcnn2	1.12424		Nkain1	0.407111
														Igsf3	0.748189		Rps29	0.549902
														Ppfia2	1.31613		Prkcz	0.525645
														Tubb3	0.550662		Scml4	1.22001
														Ank3	0.424829		Pappa2	1.17852
														Vit	2.56356		Gpr22	1.38507
														Klhl25	0.86841		Hsbp1	0.521405
														Tox3	0.721449		Dbndd1	0.887309
														Foxb1	4.6677		Gpx4	0.417011
														Bhlhe22	0.827431		Sgip1	0.728431
														Spats2l	0.882726		Bend5	0.610238
														Ccdc60	1.4571		Kcnv1	0.809223
														Cpeb2	0.94265		Ano1	1.80418
														Tcf7l2	1.20585		Peg13	0.478758
														Hdac9	0.851082		Mxd4	0.615899
														Slco3a1	0.798642		Fez1	0.558814
														Abr	0.461718		Pcdh20	1.36977
														Pygl	0.731413		Oat	0.500736
														Sgms2	1.33684		Camk1g	1.01221
														Maf	0.91001		Serp2	1.02682
														Cxxc5	0.446261		Grik3	2.16088
														Sall3	0.893986		Add2	0.412922
														Myt1	0.840067		Lhx5	1.2802
														Abat	0.853573		Rap1gap	0.793329
														Frrs1l	0.776466		Hmga2	-0.571255
														St8sia2	0.579925		Mpped2	-0.820884
														Asb4	0.544244
														Col26a1	0.577972		Gli3	-0.454142
														Shox2	4.37988		Lpar1	-1.70868
														Tox2	0.779309		Zfhx4	-0.631599
														H2afy3	3.14159		Mpdz	-0.397122
														Lypd6	1.08504		Sp1	-0.608202
														Insm2	1.93756		Zfp608	-0.523576
														Soga3	0.496634		Chd7	-0.436133
														Myo10	0.608522		Sp8	-0.620401
														Cited2	0.637114		Kif26b	-1.70974
														P4ha1	0.533387		Atp8a1	-0.416051
														Ezr	0.731467		Yap1	-0.585116
														Dact1	1.02668		Msx1	-1.22582
														Cbfa2t3	1.01715		Fzd7	-1.37017
														Chn2	0.757623		Sipa1l1	-0.421169
														Gabra2	0.670599		Lox	-1.43968
														Irx3	1.82211		Aldh1a2	-1.37668
														Dcc	0.702785		Nos1ap	-0.738767
														Kcnd3	0.866805		Sulf2	-1.88119
														Irx1	3.42026		Nfatc4	-0.497417
														Bmpr1b	0.572182		Irs1	-0.555343
														Sox4	0.806298		Ptprg	-0.690678
														Trim8	0.523892		Smad6	-0.79376
														Prmt8	0.981962		Cdk5rap2	-0.476477
														Fat4	0.439948		Axin2	-0.536248
														Mir99ahg	0.658977		Asic2	-0.989231
														Nrp2	0.514202		Jcad	-0.673969
														Sostdc1	1.32633		Tbx18	-1.1491
														Slc14a2	0.985937		Gbp7	-1.48194
														Rasgef1b	0.93016		Kirrel	-0.468223
														Shb	1.10203		Zdhhc21	-0.445915
														Shf	1.1516		Rreb1	-1.29357
														Enc1	0.510413		Pcdh18	-0.593046
														Mdga1	0.638141		Mrtfb	-0.663228
														Rfx3	0.455628		Lrrc1	-0.729676
														Dusp4	0.677036		Zfp507	-0.400925
														Irf2bpl	0.483406		Phactr2	-0.975219
														C630043F03Rik	0.966522		Elk3	-0.61916
														Cfap61	1.40074		Farp1	-0.539892
														Plxna2	0.609024		Bbx	-0.714052
														Perp	0.823847		Igsf9	-0.622598
														Pdzrn3	1.23379		Tgfbr3	-1.6554
														Hspa12a	0.699429		Bmp7	-1.52614
														Btg2	0.47486		Mtap	-0.393443
														Dpysl2	0.498807		Tcf4	-0.542692
														Nckap5	0.525701		Mamdc2	-1.79426
														Fgfr2	0.514211		Col5a1	-0.754362
														Ncam2	0.632443		Snora62	-4.01553
														Stmn1	0.565633		Dusp7	-0.752694
														Itgb5	0.757224		Ranbp3l	-1.80643
														Daam1	0.44487		Zc3h12c	-0.427805
														Slco1c1	1.60853		Syne3	-2.51403
														Man1c1	0.553514		Prokr2	-1.41475
														Mvb12b	0.460481		Adamts15	-1.46034
														Cspg5	1.70082		Mms22l	-0.465865
														Zic3	0.94383		Slc7a5	-0.555739
														Smarca2	0.45269		Nid2	-1.50617
														Bcl11b	0.834373		Pitpnm2	-0.441458
														Ptx3	0.903141		Rnf213	-1.389
														Nkd1	0.44385		Bmp6	-2.8395
														Thsd4	1.19364		Cdk6	-0.534326
														Cxxc4	0.555187		Oprd1	-5.61055
														Runx1t1	0.81955		Fut9	-0.467114
														Wwc1	0.45824		Pdcd4	-0.550548
														Celf2	0.591939		Wnt5a	-1.04911
														Prox1	0.495431		Lima1	-0.598998
														Elavl2	0.588725		Prpf8	-0.435356
														Plppr2	0.506842		Tcf7l1	-1.16283
														Gadd45g	0.895257		Foxc1	-1.10202
														Efnb2	0.625493		Socs6	-0.436519
														Tbr1	1.05518		Swap70	-0.487087
														App	0.46223		Pcsk5	-1.61652
														Srebf1	0.496396		Zic1	-0.723928
														Trp73	0.533663		Erbin	-0.486546
														Adamts5	1.00388		Plekha7	-0.451087
														Plk2	0.660394		Enpp1	-1.35044
														Zbtb18	0.569047		Col1a2	-0.799543
														Aldh1l1	4.17999		Dysf	-0.916844
														Npr3	0.859213		Prkd1	-0.549143
														Scg3	1.10387		Trrap	-0.388135
														Wnt3	2.44377		Zfp800	-0.579019
														Ecrg4	1.96254		Mbp	-0.619461
														Sema6d	0.85199		Cd302	-1.05043
														Nol4l	0.505442		Ash1l	-0.557686
														Vldlr	1.19866		Pard3	-0.467359
														Syt16	1.77718		Mrc2	-0.736321
														Ttc28	0.440986		Col3a1	-0.992027
														Cdh13	1.21221		Wdr76	-0.66272
														Fst	1.29352		Arsg	-1.06302
														St8sia1	0.637462		2900026A02Rik	-0.709064
														Xkr7	0.950062		Crb2	-0.491596
														Mir703	1.83033		Fat1	-0.633768
														Pdgfa	0.753575		Adgra2	-0.785559
														Cdh6	1.00831		Tm4sf1	-1.23291
														Rcan2	0.725941		Arap3	-0.829858
														Olig3	4.56512		Il18rap	-5.74683
														Scrt2	0.676927		Cep152	-0.615964
														Mlf1	0.980348		Trmt9b	-1.13739
														Rusc2	0.839619		Slc2a13	-1.42452
														6530402F18Rik	0.971709		Hspb8	-1.10575
														Grb14	1.26108		Samd5	-1.23695
														Cacng5	2.04989		F13a1	-0.833037
														Ube2ql1	1.11568		Itga11	-1.0334
														Sorl1	0.643882		Kmt2d	-0.481099
														Slc6a15	0.827801		Slc26a7	-2.23263
														Ttr	1.47607		Gpd2	-0.78817
														Astn2	0.776483		Pom121	-0.438642
														Capn6	0.977041		Utrn	-0.921465
														B3galt2	1.24691		Hmcn1	-0.971403
														Ppp2r2b	1.2657
														A730020E08Rik	0.878269
														Cbln1	0.710599
														Ap3b2	1.16392
														Elavl4	0.671734
														Gucy1b2	3.03812
														Ndrg1	1.38666
