# Supplementary material for: Regulation of chromatin accessibility and gene expression in the developing hippocampal primordium by LIM-HD transcription factor LHX2
Source: PLoS Genet. 2023 Aug 18;19(8):e1010874. doi: 10.1371/journal.pgen.1010874 (PMC10482279; doi:10.1371/journal.pgen.1010874)
Supplement: S1 Data — (ZIP) [file pgen.1010874.s012.zip]

Archive with 8 entries (8 files):
- Annotated__DiffPeaks_E12.5_cnt_Ncp_H3K27Ac_Input.txt
- Annotated_DiffPEaks_cnt_Hcp_H3K27Me3.txt
- Annotated_DiffPEaks_cnt_Ncp_H3K27Me3.txt
- Annotated_DiffPEaks_cnt_Ncp_H3K4Me3.txt
- DiffPEAKS__E12.5_cnt_Ncp_H3k27Ac.txt
- DiffPEAKS__E12.5_cnt_Ncp_H3k4me1.txt
- DiffPEaks_cnt_Ncp_H3K27Me3.txt
- DiffPEaks_cnt_Ncp_H3K4Me3.txt
