# Supplementary material for: Regulation of chromatin accessibility and gene expression in the developing hippocampal primordium by LIM-HD transcription factor LHX2
Source: PLoS Genet. 2023 Aug 18;19(8):e1010874. doi: 10.1371/journal.pgen.1010874 (PMC10482279; doi:10.1371/journal.pgen.1010874)
Supplement: S1 Data — (ZIP) [file pgen.1010874.s012.zip › Annotated__DiffPeaks_E12.5_cnt_Ncp_H3K27Ac_Input.txt]

PeakID (cmd=annotatePeaks.pl DiffPEAKS__E12.5_CNT_Ctx_H3k27Ac.txt mm10 -annStats stats_DiffPeaks_E12.5_CNT_Ctx_H3K27Ac_Input.txt)	Chr	Start	End	Strand	Peak Score	Focus Ratio/Region Size	Annotation	Detailed Annotation	Distance to TSS	Nearest PromoterID	Entrez ID	Nearest Unigene	Nearest Refseq	Nearest Ensembl	Gene Name	Gene Alias	Gene Description	Gene Type
chr7-17709	chr7	79495334	79551572	+	10180.1	56238.000	intron (NR_040312, intron 1 of 3)	intron (NR_040312, intron 1 of 3)	8018	NR_040312	101694	Mm.41661	NR_040311	ENSMUSG00000097023	Mir9-3hg	AI854517	Mir9-3 host gene	ncRNA
chr3-9363	chr3	88196498	88227929	+	6702.5	31431.000	Intergenic	Intergenic	-2958	NR_037276	100526540		NR_037276	ENSMUSG00000092988	Mir3093	mir-3093|mmu-mir-3093	microRNA 3093	ncRNA
chr5-11263	chr5	142810051	142825910	+	5597.6	15859.000	promoter-TSS (NM_001122730)	promoter-TSS (NM_001122730)	-318	NM_001122730	231861	Mm.354649	NM_178242	ENSMUSG00000039477	Tnrc18	BC025631|EG381742|Zfp469	trinucleotide repeat containing 18	protein-coding
chr13-10713	chr13	83712589	83734371	+	4648.3	21782.000	intron (NR_152245, intron 1 of 3)	intron (NR_152245, intron 1 of 3)	2099	NR_152245	320203	Mm.245636	NM_177100	ENSMUSG00000050334	C130071C03Rik	2810449C10Rik|ECONEXIN|EyeLinc1|Visc-1	RIKEN cDNA C130071C03 gene	ncRNA
chr2-8374	chr2	38343568	38362442	+	3606.1	18874.000	intron (NM_010710, intron 1 of 4)	intron (NM_010710, intron 1 of 4)	1697	NM_010710	16870	Mm.142856	NM_010710	ENSMUSG00000000247	Lhx2	LH2A|Lh-2|Lim2|ap|apterous	LIM homeobox protein 2	protein-coding
chr11-18718	chr11	120227813	120243934	+	3393.8	16121.000	intron (NM_198423, intron 1 of 27)	CpG	2926	NM_198423	268515	Mm.309498	NM_198423	ENSMUSG00000039741	Bahcc1	B930044J06|BC060615	BAH domain and coiled-coil containing 1	protein-coding
chr19-6350	chr19	59452809	59471801	+	3257.1	18992.000	intron (NM_010132, intron 2 of 2)	intron (NM_010132, intron 2 of 2)	3615	NM_010132	13797	Mm.245394	NM_010132	ENSMUSG00000043969	Emx2	Pdo	empty spiracles homeobox 2	protein-coding
chr4-19498	chr4	109973361	109988633	+	3165.2	15272.000	intron (NM_172296, intron 2 of 2)	intron (NM_172296, intron 2 of 2)	2972	NM_172296	242620	Mm.32825	NM_172296	ENSMUSG00000047143	Dmrta2	Dmrt5	doublesex and mab-3 related transcription factor like family A2	protein-coding
chr11-18781	chr11	21992521	22009003	+	3017.7	16482.000	intron (NM_011023, intron 2 of 4)	intron (NM_011023, intron 2 of 4)	889	NM_011023	18423	Mm.129663	NM_011023	ENSMUSG00000005917	Otx1	A730044F23Rik|jv	orthodenticle homeobox 1	protein-coding
chr1-13118	chr1	42683685	42706130	+	2865.4	22445.000	promoter-TSS (NM_008900)	promoter-TSS (NM_008900)	-82	NR_027826	66297	Mm.45203	NM_183252	ENSMUSG00000060424	Pantr1	2610017I09Rik|Pou3f3os|linc-Brn1a	POU domain, class 3, transcription factor 3 adjacent noncoding transcript 1	ncRNA
chr11-14930	chr11	24074078	24085920	+	2263.1	11842.000	promoter-TSS (NM_001159290)	promoter-TSS (NM_001159290)	-696	NM_001159290	14025	Mm.53687	NM_016707	ENSMUSG00000000861	Bcl11a	2810047E18Rik|BCL-11A|Ctip1|D930021L15Rik|Evi9|Evi9a|Evi9b|Evi9c|mKIAA1809	B cell CLL/lymphoma 11A (zinc finger protein)	protein-coding
chr4-10869	chr4	133750215	133757977	+	2216.3	7762.000	promoter-TSS (NM_001080819)	promoter-TSS (NM_001080819)	-111	NM_001080819	93760	Mm.22478	NM_001080819	ENSMUSG00000007880	Arid1a	1110030E03Rik|BAF250a|Osa1|Smarcf1	AT rich interactive domain 1A (SWI-like)	protein-coding
chr5-15470	chr5	115426434	115439679	+	2209.9	13245.000	intron (NM_008629, intron 4 of 14)	intron (NM_008629, intron 4 of 14)	3371	NM_008629	17690	Mm.5077	NM_008629	ENSMUSG00000054256	Msi1	Msi1h|Musahi1|m-Msi-1	musashi RNA-binding protein 1	protein-coding
chr13-2998	chr13	78189894	78205102	+	2165.1	15208.000	promoter-TSS (NR_045195)	promoter-TSS (NR_045195)	-519	NR_045195	320174	Mm.393122	NR_045195		A830082K12Rik	-	RIKEN cDNA A830082K12 gene	ncRNA
chr2-14840	chr2	26479086	26505078	+	2115.9	25992.000	intron (NM_008714, intron 2 of 33)	intron (NM_008714, intron 2 of 33)	11740	NM_008714	18128	Mm.290610	NM_008714	ENSMUSG00000026923	Notch1	9930111A19Rik|Mis6|N1|Tan1|lin-12	notch 1	protein-coding
chr2-13659	chr2	116059484	116072920	+	2104.7	13436.000	intron (NM_001346047, intron 2 of 13)	intron (NM_001346047, intron 2 of 13)	-1023	NR_153841	108168785	Mm.448948	NR_153841		G630016G05Rik	-	RIKEN cDNA G630016G05 gene	ncRNA
chr4-7327	chr4	82503479	82514904	+	2068.1	11425.000	intron (NR_137202, intron 1 of 1)	intron (NR_137202, intron 1 of 1)	1202	NR_137202	102635783	Mm.41666	NR_137202		Gm11266	-	predicted gene 11266	ncRNA
chr2-18068	chr2	105667381	105684251	+	2051.1	16870.000	promoter-TSS (NM_001310144)	promoter-TSS (NM_001310144)	72	NM_001310144	18508	Mm.3608	NM_013627	ENSMUSG00000027168	Pax6	1500038E17Rik|AEY11|Dey|Gsfaey11|Pax-6|Sey	paired box 6	protein-coding
chr10-8288	chr10	80145798	80155129	+	2047.4	9331.000	intron (NM_021565, intron 2 of 8)	CpG-1261	781	NM_001305799	59090	Mm.143813	NM_021565	ENSMUSG00000035621	Midn	3000003C15Rik	midnolin	protein-coding
chr1-10523	chr1	86524317	86530059	+	1997.2	5742.000	intron (NR_153834, intron 1 of 4)	CpG-365	631	NM_001360830	19231	Mm.19187	NM_008972	ENSMUSG00000026238	Ptma	Thym	prothymosin alpha	protein-coding
chr17-14246	chr17	34116909	34124221	+	1960.9	7312.000	promoter-TSS (NR_037970)	promoter-TSS (NR_037970)	-665	NR_037970	14312	Mm.3444	NM_010238	ENSMUSG00000024335	Brd2	AW228947|D17H6S113E|Frg-1|Fsrg-1|Fsrg1|Nat|Ring3|Rnf3|mKIAA4005	bromodomain containing 2	protein-coding
chr5-17070	chr5	123133406	123144575	+	1933.5	11169.000	Intergenic	CpG	-3203	NM_001040398	208043	Mm.250391	NM_177581	ENSMUSG00000038384	Setd1b	AA516740|BC035291|KMT2G|mKIAA1076	SET domain containing 1B	protein-coding
chr10-6637	chr10	42577497	42586619	+	1920.2	9122.000	intron (NM_152229, intron 1 of 8)	CpG	1532	NM_152229	21907	Mm.287100	NM_152229	ENSMUSG00000019803	Nr2e1	Mtl1|Mtll|TLL|Tlx|XTLL|fierce|frc|tailless	nuclear receptor subfamily 2, group E, member 1	protein-coding
chr3-6519	chr3	88527610	88538514	+	1874.8	10904.000	intron (NM_001029890, intron 1 of 1)	intron (NM_001029890, intron 1 of 1)	1116	NM_001029890	72640	Mm.275154	NM_001029890	ENSMUSG00000074480	Mex3a	2700083E18Rik|Gm411|Rkhd4	mex3 RNA binding family member A	protein-coding
chr7-19532	chr7	82864222	82870670	+	1862.9	6448.000	5' UTR (NM_175366, exon 1 of 2)	5' UTR (NM_175366, exon 1 of 2)	113	NM_175366	108797	Mm.306789	NM_175366	ENSMUSG00000057706	Mex3b	4931439A04Rik|M-04814|Rkhd3|mKIAA2009	mex3 RNA binding family member B	protein-coding
chr8-7847	chr8	89036167	89047497	+	1809.7	11330.000	intron (NM_001371069, intron 2 of 3)	CpG	1030	NM_001371070
chr5-10278	chr5	124348973	124355854	+	1724.2	6881.000	intron (NM_013812, intron 1 of 3)	intron (NM_013812, intron 1 of 3)	2215	NM_013812	13445	Mm.391838	NM_013812	ENSMUSG00000029394	Cdk2ap1	Apc10|Cdkap1|DORC1|Doc1|ST19|doc-1|p12	CDK2 (cyclin-dependent kinase 2)-associated protein 1	protein-coding
chr11-25572	chr11	102315670	102321184	+	1719.1	5514.000	promoter-TSS (NM_001362548)	promoter-TSS (NM_001362548)	-556	NM_001362548	21429	Mm.2845	NM_011551	ENSMUSG00000020923	Ubtf	A930005G04Rik|NOR-90|Tcfubf|UBF|UBF-1|UBF1	upstream binding transcription factor, RNA polymerase I	protein-coding
chr9-3657	chr9	62340465	62348573	+	1717.4	8108.000	intron (NM_009672, intron 1 of 6)	CpG	3176	NM_009672	11737	Mm.269088	NM_009672	ENSMUSG00000032249	Anp32a	Anp32|I1PP2A|LANP|PHAP1|W91701|pp32	acidic (leucine-rich) nuclear phosphoprotein 32 family, member A	protein-coding
chr10-3497	chr10	37135757	37141936	+	1705.2	6179.000	promoter-TSS (NM_008538)	promoter-TSS (NM_008538)	80	NM_008538	17118	Mm.30059	NM_008538	ENSMUSG00000069662	Marcks	Macs|PKCSL	myristoylated alanine rich protein kinase C substrate	protein-coding
chr17-8719	chr17	35696697	35706886	+	1704.9	10189.000	intron (NM_172962, intron 1 of 16)	intron (NM_172962, intron 1 of 16)	253	NM_001198831	12305	Mm.5021	NM_007584	ENSMUSG00000003534	Ddr1	6030432F18|AI323681|CD167a|Cak|Nep|PTK3A	discoidin domain receptor family, member 1	protein-coding
chr12-4186	chr12	27338338	27344953	+	1684.2	6615.000	exon (NM_009234, exon 1 of 1)	exon (NM_009234, exon 1 of 1)	1073	NM_009234	20666	Mm.41702	NM_009234	ENSMUSG00000063632	Sox11	1110038H03Rik|6230403H02Rik|AI836553|end1	SRY (sex determining region Y)-box 11	protein-coding
chr11-23155	chr11	120183846	120190816	+	1651.6	6970.000	non-coding (NR_030682, exon 3 of 3)	non-coding (NR_030682, exon 3 of 3)	2525	NR_030682	100042332	Mm.269766	NR_030682		2810410L24Rik	-	RIKEN cDNA 2810410L24 gene	ncRNA
chr7-5697	chr7	16398896	16403873	+	1608.9	4977.000	intron (NM_198631, intron 1 of 13)	CpG-12704	188	NM_198631	330474	Mm.333594	NM_198631	ENSMUSG00000059273	Zc3h4	Bwq1|Gm768|Kiaa1064-hp	zinc finger CCCH-type containing 4	protein-coding
chr15-4501	chr15	36791821	36795091	+	1589.2	3270.000	intron (NM_001253806, intron 1 of 5)	CpG	1082	NM_011740	22631	Mm.3360	NM_011740	ENSMUSG00000022285	Ywhaz	1110013I11Rik|14-3-3zeta|AI596267|AL022924|AU020854	tyrosine 3-monooxygenase/tryptophan 5-monooxygenase activation protein, zeta polypeptide	protein-coding
chr11-19626	chr11	69407707	69420911	+	1588.6	13204.000	intron (NM_001017426, intron 1 of 23)	intron (NM_001017426, intron 1 of 23)	1885	NM_001017426	216850	Mm.261201	NM_001017426	ENSMUSG00000018476	Kdm6b	1700064E03Rik|BC038313|Jmjd3	KDM1 lysine (K)-specific demethylase 6B	protein-coding
chr9-13130	chr9	107623644	107638510	+	1572.3	14866.000	intron (NM_008138, intron 1 of 8)	intron (NM_008138, intron 1 of 8)	4266	NM_008138	14678	Mm.196464	NM_008138	ENSMUSG00000032562	Gnai2	C76432|Galphai2|Gia|Gnai-2	guanine nucleotide binding protein (G protein), alpha inhibiting 2	protein-coding
chr5-9164	chr5	100037283	100040900	+	1559.0	3617.000	promoter-TSS (NM_026421)	promoter-TSS (NM_026421)	131	NM_016690	50926	Mm.389579	NM_016690	ENSMUSG00000029328	Hnrnpdl	AA407431|AA959857|D5Ertd650e|D5Wsu145e|Hnrnpdl1|Hnrpdl|JKTBP|hnRNP DL|hnRNP-DL	heterogeneous nuclear ribonucleoprotein D-like	protein-coding
chr12-5858	chr12	80109044	80116944	+	1556.7	7900.000	promoter-TSS (NM_007564)	promoter-TSS (NM_007564)	19	NM_007564	12192	Mm.235132	NM_007564	ENSMUSG00000021127	Zfp36l1	AW742437|AW743212|Berg36|Brf1|D530020L18Rik|ERF1|TIS11b|cMG1	zinc finger protein 36, C3H type-like 1	protein-coding
chr5-10583	chr5	23431021	23436170	+	1529.9	5149.000	promoter-TSS (NM_026984)	promoter-TSS (NM_026984)	758	NR_040469	269630	Mm.425231	NR_040469	ENSMUSG00000073147	5031425E22Rik	-	RIKEN cDNA 5031425E22 gene	ncRNA
chr6-5082	chr6	85185341	85195604	+	1527.5	10263.000	intron (NM_010131, intron 1 of 2)	CpG	2541	NM_010131	13796	Mm.391473	NM_010131	ENSMUSG00000033726	Emx1	-	empty spiracles homeobox 1	protein-coding
chr19-6145	chr19	46036911	46046502	+	1505.5	9591.000	intron (NM_001113408, intron 1 of 10)	intron (NM_001113408, intron 1 of 10)	-2085	NM_010697	16825	Mm.327442	NM_010697	ENSMUSG00000025223	Ldb1	CLIM2|NLI	LIM domain binding 1	protein-coding
chr8-5791	chr8	47285900	47290171	+	1481.7	4271.000	exon (NM_001114311, exon 1 of 4)	exon (NM_001114311, exon 1 of 4)	1367	NM_001286376	71069	Mm.23973	NM_175162	ENSMUSG00000038143	Stox2	4933409N07Rik|AI449080|AI835114|mKIAA1392	storkhead box 2	protein-coding
chr19-3968	chr19	25604594	25616682	+	1478.7	12088.000	5' UTR (NM_177360, exon 1 of 2)	5' UTR (NM_177360, exon 1 of 2)	101	NM_177360	240590	Mm.62785	NM_177360	ENSMUSG00000042372	Dmrt3	-	doublesex and mab-3 related transcription factor 3	protein-coding
chr14-8037	chr14	12336989	12348152	+	1468.5	11163.000	exon (NM_080433, exon 5 of 5)	exon (NM_080433, exon 5 of 5)	3295	NM_080433	54713	Mm.34644	NM_080433	ENSMUSG00000021743	Fezf2	AI451466|AI852056|Fez|Fezl|Zfp312	Fez family zinc finger 2	protein-coding
chr15-12624	chr15	96283771	96289580	+	1465.8	5809.000	promoter-TSS (NM_175251)	promoter-TSS (NM_175251)	-847	NM_175251	77044	Mm.17166	NM_175251	ENSMUSG00000033237	Arid2	1700124K17Rik|4432409D24Rik|BAF200|zipzap/p200	AT rich interactive domain 2 (ARID, RFX-like)	protein-coding
chr6-5822	chr6	86523189	86527882	+	1462.7	4693.000	exon (NM_011865, exon 1 of 1)	exon (NM_011865, exon 1 of 1)	654	NM_011865	23983	Mm.274146	NM_011865	ENSMUSG00000051695	Pcbp1	WBP17|[a]CP-1|alphaCP-1|hnRNP E1|hnRNP-E1	poly(rC) binding protein 1	protein-coding
chr11-22711	chr11	96001886	96008467	+	1461.7	6581.000	intron (NM_009951, intron 1 of 14)	CpG	768	NM_009951	140486	Mm.294769	NM_009951	ENSMUSG00000013415	Igf2bp1	AL024068|AW549074|CRD-BP|Crdbp|D030026A21Rik|D11Moh40e|D11Moh45|IMP-1|IMP1|Neilsen|ZBP-1|Zbp1|mir-3063	insulin-like growth factor 2 mRNA binding protein 1	protein-coding
chr3-1131	chr3	34652593	34669310	+	1452.2	16717.000	intron (NR_015580, intron 4 of 4)	intron (NR_015580, intron 4 of 4)	10956	NM_011443	20674	Mm.65396	NM_011443	ENSMUSG00000074637	Sox2	Sox-2|lcc|ysb	SRY (sex determining region Y)-box 2	protein-coding
chr13-1714	chr13	28950539	28954030	+	1440.0	3491.000	exon (NM_009238, exon 1 of 1)	exon (NM_009238, exon 1 of 1)	1415	NM_009238	20677	Mm.240627	NM_009238	ENSMUSG00000076431	Sox4	AA682046|Sox-4	SRY (sex determining region Y)-box 4	protein-coding
chr5-11545	chr5	142959623	142964770	+	1435.3	5147.000	intron (NM_007984, intron 1 of 4)	CpG	1841	NM_007984	14086	Mm.289707	NM_007984	ENSMUSG00000029581	Fscn1	AI663989|Fan1|fascin-1	fascin actin-bundling protein 1	protein-coding
chr13-4381	chr13	58400587	58403933	+	1434.2	3346.000	promoter-TSS (NM_001168248)	promoter-TSS (NM_001168248)	12	NR_031761	74386	Mm.85289	NM_028904	ENSMUSG00000035367	Rmi1	4932432N11Rik|C79893	RecQ mediated genome instability 1	protein-coding
chr8-13993	chr8	11553685	11559272	+	1433.9	5587.000	promoter-TSS (NM_011919)	promoter-TSS (NM_011919)	21	NM_011919	26356	Mm.25709	NM_011919	ENSMUSG00000045969	Ing1	2610028J21Rik|AA407184|AI875420|mING1h|p33Ing1|p37Ing1b	inhibitor of growth family, member 1	protein-coding
chr14-4812	chr14	122471615	122479507	+	1430.5	7892.000	promoter-TSS (NR_045046)	promoter-TSS (NR_045046)	177	NM_009574	22772	Mm.308936	NM_009574	ENSMUSG00000061524	Zic2	HPE5|Ku	zinc finger protein of the cerebellum 2	protein-coding
chr4-6095	chr4	54944464	54950632	+	1423.4	6168.000	promoter-TSS (NM_172867)	promoter-TSS (NM_172867)	-397	NM_172867	242466	Mm.102904	NM_172867	ENSMUSG00000060206	Zfp462	6030417H05|9430078C22Rik|Gt4-2|Zfpip|Znf462	zinc finger protein 462	protein-coding
chr11-15665	chr11	3288198	3295032	+	1423.4	6834.000	exon (NM_001253691, exon 1 of 5)	exon (NM_001253691, exon 1 of 5)	1158	NM_019574	56218	Mm.275563	NM_019574	ENSMUSG00000020453	Patz1	8430401L15Rik|AI447519|Mazr|Patz|Zfp278	POZ (BTB) and AT hook containing zinc finger 1	protein-coding
chr3-9271	chr3	148986105	148990944	+	1411.5	4839.000	Intergenic	CpG	-33889	NM_001081298	99633	Mm.9776	NM_001081298	ENSMUSG00000028184	Adgrl2	AI450192|CIRL-2|Gm619|Lec1|Lphh1|Lphn2|mKIAA0786	adhesion G protein-coupled receptor L2	protein-coding
chr7-16754	chr7	34650999	34656114	+	1409.1	5115.000	promoter-TSS (NM_146188)	promoter-TSS (NM_146188)	-624	NM_146188	233107	Mm.76761	NM_146188	ENSMUSG00000030499	Kctd15	BC031749	potassium channel tetramerisation domain containing 15	protein-coding
chr5-9461	chr5	111414037	111425677	+	1407.4	11640.000	exon (NM_001081235, exon 2 of 3)	exon (NM_001081235, exon 2 of 3)	2557	NM_001081235	433938	Mm.332576	NM_001081235	ENSMUSG00000070576	Mn1	AA003644|AA009236	meningioma 1	protein-coding
chr2-8914	chr2	18045335	18052079	+	1392.2	6744.000	promoter-TSS (NM_028317)	promoter-TSS (NM_028317)	-258	NM_028317	72668	Mm.102183	NM_028317	ENSMUSG00000054074	Skida1	2810030E01Rik|5730507N06Rik|BB088113|DLN-1	SKI/DACH domain containing 1	protein-coding
chr13-1151	chr13	80882701	80887255	+	1384.0	4554.000	intron (NM_001042591, intron 1 of 7)	intron (NM_001042591, intron 1 of 7)	-1117	NR_153411	105171	Mm.423137	NM_001042591	ENSMUSG00000074794	Arrdc3	AI450344|mKIAA1376	arrestin domain containing 3	protein-coding
chr6-2743	chr6	51468509	51473000	+	1383.0	4491.000	promoter-TSS (NM_016806)	promoter-TSS (NM_016806)	138	NM_007624	12417	Mm.280968	NM_007624	ENSMUSG00000029836	Cbx3	HP1g|M32	chromobox 3	protein-coding
chr2-19388	chr2	72978174	72981318	+	1376.9	3144.000	promoter-TSS (NM_001098425)	promoter-TSS (NM_001098425)	314	NR_045269	100503849	Mm.389285	NM_183265		Sp3os	1700011J10Rik	trans-acting transcription factor 3, opposite strand	ncRNA
chr19-6073	chr19	7263520	7270754	+	1367.4	7234.000	promoter-TSS (NM_054048)	promoter-TSS (NM_054048)	-257	NM_054048	104383	Mm.283859	NM_054048	ENSMUSG00000024968	Rcor2	1A13|AW122124|CoREST|Rcor|Rcor1	REST corepressor 2	protein-coding
chr7-19313	chr7	45121486	45130085	+	1364.7	8599.000	TTS (NR_000003)	TTS (NR_000003)	650	NR_000003	27211		NR_000003	ENSMUSG00000065818	Snord35a	Rnu35a|U35|U35A	small nucleolar RNA, C/D box 35A	snoRNA
chr14-8460	chr14	25455529	25465889	+	1363.4	10360.000	intron (NM_183208, intron 1 of 23)	CpG	1524	NM_183208	328365	Mm.227484	NM_183208	ENSMUSG00000007817	Zmiz1	BC065120|E330020C23|Gm10397|I920194n01|Rai17|Zimp10	zinc finger, MIZ-type containing 1	protein-coding
chr7-8345	chr7	116029512	116036065	+	1342.3	6553.000	TTS (NR_152104)	TTS (NR_152104)	809	NR_152104	68469	Mm.435492	NR_152104		Sox6os	1110006G14Rik	SRY (sex determining region Y)-box 6, opposite strand	ncRNA
chr8-9811	chr8	70695553	70702332	+	1333.2	6779.000	5' UTR (NM_010592, exon 1 of 1)	5' UTR (NM_010592, exon 1 of 1)	1203	NM_001286944	16478	Mm.419851	NM_010592	ENSMUSG00000071076	Jund	Jund1	jun D proto-oncogene	protein-coding
chr17-3815	chr17	4993627	4997218	+	1324.0	3591.000	exon (NM_001085355, exon 1 of 20)	exon (NM_001085355, exon 1 of 20)	348	NM_001085355	239985	Mm.133401	NM_001085355	ENSMUSG00000069729	Arid1b	8030481M12|9330189K18Rik|AI836955|Ardi1b|B230217J03Rik|BAF250B|mKIAA1235	AT rich interactive domain 1B (SWI-like)	protein-coding
chr2-13647	chr2	106691785	106698050	+	1317.2	6265.000	promoter-TSS (NM_029837)	promoter-TSS (NM_029837)	105	NM_001356554	77015	Mm.45628	NM_029837	ENSMUSG00000016386	Mpped2	239Fb|2700082O15Rik|AV354767|AW060960	metallophosphoesterase domain containing 2	protein-coding
chr13-9405	chr13	60171117	60179178	+	1315.9	8061.000	3' UTR (NM_008086, exon 1 of 1)	3' UTR (NM_008086, exon 1 of 1)	2388	NM_008086	14451	Mm.22701	NM_008086	ENSMUSG00000052957	Gas1	AW554192|Gas-1	growth arrest specific 1	protein-coding
chr19-6513	chr19	46499393	46510038	+	1310.1	10645.000	intron (NM_053100, intron 1 of 5)	intron (NM_053100, intron 1 of 5)	3067	NM_053100	93679	Mm.392177	NM_053100	ENSMUSG00000025034	Trim8	AA408830|BB006755|GERP|Rnf27	tripartite motif-containing 8	protein-coding
chr12-8586	chr12	76367925	76372054	+	1303.3	4129.000	promoter-TSS (NM_028356)	promoter-TSS (NM_028356)	-429	NM_028356	109929	Mm.41880	NM_028356	ENSMUSG00000056459	Zbtb25	2810462M08Rik|2900064P18Rik|AI842128|Kup|Zfp-50|Zfp50	zinc finger and BTB domain containing 25	protein-coding
chr12-9998	chr12	49381530	49386705	+	1299.9	5175.000	5' UTR (NM_001160112, exon 1 of 1)	5' UTR (NM_001160112, exon 1 of 1)	1110	NM_008241	15228	Mm.4704	NM_008241	ENSMUSG00000020950	Foxg1	2900064B05Rik|BF-1|Bf1|Hfh9|Hfhbf1	forkhead box G1	protein-coding
chr11-8741	chr11	102602535	102612223	+	1299.6	9688.000	3' UTR (NM_020510, exon 1 of 1)	3' UTR (NM_020510, exon 1 of 1)	2948	NM_020510	57265	Mm.36416	NM_020510	ENSMUSG00000050288	Fzd2	AL033370|AW456835|Fz10|Fzd10|Mfz10|Mfz10a	frizzled class receptor 2	protein-coding
chr8-9754	chr8	12394128	12402568	+	1287.4	8440.000	3' UTR (NM_009233, exon 1 of 1)	3' UTR (NM_009233, exon 1 of 1)	2829	NM_009233	20664	Mm.39088	NM_009233	ENSMUSG00000096014	Sox1	BB176347|Sox-1	SRY (sex determining region Y)-box 1	protein-coding
chrX-4792	chrX	99134897	99147842	+	1284.7	12945.000	intron (NM_010110, intron 1 of 4)	intron (NM_010110, intron 1 of 4)	5308	NM_010110	13641	Mm.3374	NM_010110	ENSMUSG00000031217	Efnb1	Cek5-L|EFL-3|Elk-L|Epl2|Eplg2|LERK-2|Lerk2|Stra1	ephrin B1	protein-coding
chr6-8593	chr6	148943615	148947247	+	1284.3	3632.000	promoter-TSS (NM_001355645)	promoter-TSS (NM_001355645)	574	NR_144294	109163	Mm.440359	NM_175404		3010003L21Rik	-	RIKEN cDNA 3010003L21 gene	ncRNA
chr9-6436	chr9	61369037	61375089	+	1276.9	6052.000	promoter-TSS (NM_001083928)	promoter-TSS (NM_001083928)	-303	NM_001083928	21887	Mm.24255	NM_009389	ENSMUSG00000032280	Tle3	2610103N05Rik|ESG|Grg3a|Grg3b|mKIAA1547	transducin-like enhancer of split 3	protein-coding
chr4-12540	chr4	154958072	154965875	+	1259.2	7803.000	3' UTR (NM_001370755, exon 3 of 3)	3' UTR (NM_001370755, exon 3 of 3)	1050	NM_001370755	15208	Mm.137268	NM_010419	ENSMUSG00000048001	Hes5	bHLHb38	hes family bHLH transcription factor 5	protein-coding
chr1-8598	chr1	36554869	36558762	+	1252.5	3893.000	5' UTR (NM_001304330, exon 2 of 16)	5' UTR (NM_001304330, exon 2 of 16)	742	NM_001304330	20353	Mm.29558	NM_001126047	ENSMUSG00000026121	Sema4c	AI426163|M-Sema F|Semacl1|Semaf|Semai|sema I	sema domain, immunoglobulin domain (Ig), transmembrane domain (TM) and short cytoplasmic domain, (semaphorin) 4C	protein-coding
chr10-9478	chr10	63021951	63029337	+	1250.4	7386.000	intron (NM_026085, intron 1 of 9)	intron (NM_026085, intron 1 of 9)	1132	NM_026085	67307	Mm.368563	NM_026085	ENSMUSG00000020072	Pbld2	3110049J23Rik|Mawbp	phenazine biosynthesis-like protein domain containing 2	protein-coding
chr17-14439	chr17	56464473	56476906	+	1244.7	12433.000	intron (NM_001252455, intron 1 of 27)	intron (NM_001252455, intron 1 of 27)	5791	NM_001252453	19280	Mm.258771	NM_011218	ENSMUSG00000013236	Ptprs	AL022616|PTP|PTP-NU3|PTPNU-3|PTPsigma|Ptpt9|R-PTP-S|RPTPsigma	protein tyrosine phosphatase, receptor type, S	protein-coding
chr13-10127	chr13	55482870	55488939	+	1243.3	6069.000	intron (NM_001177371, intron 1 of 14)	intron (NM_001177371, intron 1 of 14)	2172	NM_001177371	56320	Mm.19016	NM_019813	ENSMUSG00000034675	Dbn1	-	drebrin 1	protein-coding
chr3-5723	chr3	152209205	152213025	+	1243.0	3820.000	intron (NM_001355373, intron 1 of 19)	CpG	693	NM_001355374	51886	Mm.278922	NM_057172	ENSMUSG00000028034	Fubp1	9530027K12Rik|D3Ertd330e|FBP|Fubp|Fubp4	far upstream element (FUSE) binding protein 1	protein-coding
chr10-13880	chr10	120473003	120478753	+	1240.6	5750.000	intron (NM_010441, intron 1 of 4)	CpG	591	NM_001347170	15364	Mm.157190	NM_010441	ENSMUSG00000056758	Hmga2	9430083A20Rik|HMGI-C|Hmgic|pg|pygmy	high mobility group AT-hook 2	protein-coding
chr12-5731	chr12	12936527	12943541	+	1229.4	7014.000	exon (NM_008709, exon 2 of 3)	exon (NM_008709, exon 2 of 3)	1802	NM_008709	18109	Mm.16469	NM_008709	ENSMUSG00000037169	Mycn	N-myc|Nmyc|Nmyc-1|Nmyc1|bHLHe37|c-nmyc	v-myc avian myelocytomatosis viral related oncogene, neuroblastoma derived	protein-coding
chr18-4456	chr18	16806295	16810232	+	1228.7	3937.000	intron (NM_007664, intron 1 of 15)	CpG	983	NM_007664	12558	Mm.257437	NM_007664	ENSMUSG00000024304	Cdh2	CDHN|N-CAD|Ncad	cadherin 2	protein-coding
chr17-10209	chr17	46853792	46859138	+	1226.7	5346.000	Intergenic	Intergenic	-25052	NM_001100452	210982	Mm.37642	NM_001100452	ENSMUSG00000036568	Bicral	Gltscr1l|mKIAA0240	BRD4 interacting chromatin remodeling complex associated protein like	protein-coding
chr11-9523	chr11	120346454	120353154	+	1221.3	6700.000	intron (NR_038126, intron 1 of 1)	CpG	1126	NR_038126	66838	Mm.375010	NR_038126	ENSMUSG00000043644	0610009L18Rik	-	RIKEN cDNA 0610009L18 gene	ncRNA
chr13-9518	chr13	15461356	15468391	+	1217.5	7035.000	intron (NM_008130, intron 1 of 14)	intron (NM_008130, intron 1 of 14)	1150	NM_008130	14634	Mm.5098	NM_008130	ENSMUSG00000021318	Gli3	AI854843|AU023367|Bph|GLI3-190|GLI3FL|Pdn|Xt|add	GLI-Kruppel family member GLI3	protein-coding
chr17-10817	chr17	25270337	25275163	+	1205.3	4826.000	5' UTR (NM_001177609, exon 2 of 8)	5' UTR (NM_001177609, exon 2 of 8)	681	NM_001177610	22196	Mm.240044	NM_011665	ENSMUSG00000015120	Ube2i	5830467E05Rik|UBC9|Ubce2i|Ubce9	ubiquitin-conjugating enzyme E2I	protein-coding
chr2-13864	chr2	30716224	30726596	+	1204.6	10372.000	TTS (NR_037272)	TTS (NR_037272)	200	NR_037272	100526499		NR_037272	ENSMUSG00000093091	Mir3089	mir-3089|mmu-mir-3089	microRNA 3089	ncRNA
chr15-8195	chr15	96638685	96643931	+	1188.0	5246.000	5' UTR (NM_134086, exon 1 of 16)	5' UTR (NM_134086, exon 1 of 16)	654	NM_134086	105727	Mm.103568	NM_134086	ENSMUSG00000023169	Slc38a1	AA408026|AA409865|AL022800|AU015942|NAT2	solute carrier family 38, member 1	protein-coding
chr2-13986	chr2	103795537	103798441	+	1186.0	2904.000	promoter-TSS (NM_001111289)	promoter-TSS (NM_001111289)	89	NM_001111290	53872	Mm.427589	NM_016739	ENSMUSG00000027184	Caprin1	AL022980|Caprin-1|Gpiap|Gpiap1|Mmgpip137|P137|rng105	cell cycle associated protein 1	protein-coding
chrX-2289	chrX	93284293	93299910	+	1180.9	15617.000	intron (NM_001305940, intron 4 of 5)	intron (NM_001305940, intron 4 of 5)	5594	NM_001305940	11878	Mm.275547	NM_007492	ENSMUSG00000035277	Arx	Arx1	aristaless related homeobox	protein-coding
chr11-17298	chr11	97697428	97704664	+	1179.2	7236.000	promoter-TSS (NM_009545)	promoter-TSS (NM_009545)	-549	NM_009545	22658	Mm.2418	NM_009545	ENSMUSG00000018537	Pcgf2	Mel18|Rnf110|Zfp144|mel-18	polycomb group ring finger 2	protein-coding
chr5-432	chr5	65763124	65765862	+	1178.9	2738.000	intron (NM_001024917, intron 1 of 19)	CpG	972	NM_001024917	333789	Mm.332398	NM_001024917	ENSMUSG00000037795	N4bp2	B3bp|E430014I16|Gm1791|Gm868	NEDD4 binding protein 2	protein-coding
chr1-9877	chr1	178335581	178338861	+	1175.1	3280.000	exon (NM_016805, exon 1 of 14)	exon (NM_016805, exon 1 of 14)	594	NM_016805	51810	Mm.86589	NM_016805	ENSMUSG00000039630	Hnrnpu	AA408410|AI256620|AL024194|AL024437|AW557595|C86794|Hnrpu|SAFA|Sp120|hnRNP U	heterogeneous nuclear ribonucleoprotein U	protein-coding
chr4-15389	chr4	95049497	95054276	+	1173.1	4779.000	5' UTR (NM_010591, exon 1 of 1)	5' UTR (NM_010591, exon 1 of 1)	336	NM_010591	16476	Mm.275071	NM_010591	ENSMUSG00000052684	Jun	AP-1|Junc|c-jun	jun proto-oncogene	protein-coding
chr11-15159	chr11	98793772	98797754	+	1172.8	3982.000	5' UTR (NM_028722, exon 1 of 9)	5' UTR (NM_028722, exon 1 of 9)	247	NM_028722	74026	Mm.258352	NM_028722	ENSMUSG00000052915	Msl1	2810017F12Rik|4121402D02Rik|4930463F05Rik|AA682082|Msl-1	male specific lethal 1	protein-coding
chr5-10790	chr5	140606426	140613537	+	1165.0	7111.000	intron (NM_008494, intron 1 of 7)	intron (NM_008494, intron 1 of 7)	2640	NM_008494	16848	Mm.12834	NM_008494	ENSMUSG00000029570	Lfng	AW061165	LFNG O-fucosylpeptide 3-beta-N-acetylglucosaminyltransferase	protein-coding
chr9-18660	chr9	102714998	102724751	+	1163.3	9753.000	intron (NM_019764, intron 1 of 9)	(TA)n|Simple_repeat|Simple_repeat	2070	NM_019764	56332	Mm.21145	NM_019764	ENSMUSG00000032531	Amotl2	AW549739|C79691|Lccp|MASCOT|mKIAA0989	angiomotin-like 2	protein-coding
chr8-9122	chr8	126590968	126597347	+	1163.3	6379.000	promoter-TSS (NM_001164598)	promoter-TSS (NM_001164598)	-171	NM_001164598	270110	Mm.334918	NM_001164598	ENSMUSG00000051495	Irf2bp2	E130305N23Rik|IRF-2BP2	interferon regulatory factor 2 binding protein 2	protein-coding
chr7-11827	chr7	133120086	133125212	+	1159.9	5126.000	intron (NM_009980, intron 1 of 10)	CpG	834	NM_009980	13017	Mm.246240	NM_009980	ENSMUSG00000030970	Ctbp2	AA407280|D7Ertd45e|Gtrgeo6|Ribeye	C-terminal binding protein 2	protein-coding
chr3-9295	chr3	34647763	34652010	+	1158.9	4247.000	promoter-TSS (NM_011443)	promoter-TSS (NM_011443)	-109	NM_011443	20674	Mm.65396	NM_011443	ENSMUSG00000074637	Sox2	Sox-2|lcc|ysb	SRY (sex determining region Y)-box 2	protein-coding
chr13-8689	chr13	34128652	34134965	+	1156.5	6313.000	Intergenic	Intergenic	-1454	NM_023716	73710	Mm.379227	NM_023716	ENSMUSG00000045136	Tubb2b	2410129E14Rik|brdp	tubulin, beta 2B class IIB	protein-coding
chr13-7361	chr13	29983119	29986992	+	1154.8	3873.000	promoter-TSS (NM_001289920)	promoter-TSS (NM_001289920)	-664	NM_001359994	13557	Mm.268356	NM_010093	ENSMUSG00000016477	E2f3	E2F3b|E2f3a	E2F transcription factor 3	protein-coding
chr10-10579	chr10	79851086	79858373	+	1152.8	7287.000	non-coding (NR_029447, exon 1 of 1)	non-coding (NR_029447, exon 1 of 1)	242	NR_029447	414101	Mm.401339	NR_029447	ENSMUSG00000091994	E130317F20Rik	-	RIKEN cDNA E130317F20 gene	ncRNA
chr18-3726	chr18	65578524	65585569	+	1152.1	7045.000	promoter-TSS (NM_001361053)	promoter-TSS (NM_001361053)	-372	NM_001361053	328977	Mm.286232	NM_207255	ENSMUSG00000042439	Zfp532	C530030I18Rik|Znf532|mKIAA1629	zinc finger protein 532	protein-coding
chr7-14469	chr7	25244535	25252221	+	1143.9	7686.000	intron (NM_010155, intron 1 of 3)	intron (NM_010155, intron 1 of 3)	2380	NM_010155	13875	Mm.8068	NM_010155	ENSMUSG00000040857	Erf	-	Ets2 repressor factor	protein-coding
chr11-15312	chr11	5097144	5100865	+	1137.5	3721.000	promoter-TSS (NM_001362618)	promoter-TSS (NM_001362618)	92	NM_001362613	14030	Mm.142822	NM_007968	ENSMUSG00000009079	Ewsr1	Ews|Ewsh	Ewing sarcoma breakpoint region 1	protein-coding
chr15-3476	chr15	84852511	84857527	+	1136.1	5016.000	promoter-TSS (NM_001356573)	promoter-TSS (NM_001356573)	80	NM_001356573	271305	Mm.101022	NM_001081166	ENSMUSG00000016624	Phf21b	A730032D07Rik	PHD finger protein 21B	protein-coding
chr3-4998	chr3	121425735	121429217	+	1129.0	3482.000	intron (NM_028044, intron 1 of 6)	CpG	935	NM_028044	71994	Mm.275555	NM_028044	ENSMUSG00000053931	Cnn3	1600014M03Rik|C85854|Calpo3	calponin 3, acidic	protein-coding
chr17-10558	chr17	35240387	35245528	+	1123.9	5141.000	intron (NM_001252457, intron 1 of 10)	intron (NM_001252457, intron 1 of 10)	140	NM_001252457	53817	Mm.439827	NM_019693	ENSMUSG00000019432	Ddx39b	0610030D10Rik|AI428441|Bat-1|Bat1|Bat1a|D17H6S81E|D17H6S81E-1|D6S81Eh	DEAD (Asp-Glu-Ala-Asp) box polypeptide 39B	protein-coding
chr17-8038	chr17	70847782	70854614	+	1112.7	6832.000	promoter-TSS (NM_009372)	promoter-TSS (NM_009372)	12	NM_009372	21815	Mm.101034	NM_009372	ENSMUSG00000047407	Tgif1	AA959811|AI462167|Tgif	TGFB-induced factor homeobox 1	protein-coding
chr3-8307	chr3	52101190	52105566	+	1111.0	4376.000	intron (NM_001004176, intron 1 of 4)	CpG	1628	NM_001004176	433586	Mm.234972	NM_001004176	ENSMUSG00000061143	Maml3	AV234550|BC049812|Mam-2|mKIAA1816	mastermind like transcriptional coactivator 3	protein-coding
chr7-7250	chr7	111081263	111084076	+	1106.3	2813.000	intron (NM_001040131, intron 1 of 20)	CpG	361	NM_001040131	13690	Mm.185453	NM_013507	ENSMUSG00000005610	Eif4g2	DAP-5|E130105L11Rik|Nat1|Natm1|p97	eukaryotic translation initiation factor 4, gamma 2	protein-coding
chr2-11730	chr2	152409717	152415874	+	1105.3	6157.000	3' UTR (NM_175126, exon 1 of 1)	3' UTR (NM_175126, exon 1 of 1)	2249	NM_175126	67917	Mm.391810	NM_175126	ENSMUSG00000074682	Zcchc3	2810406K24Rik	zinc finger, CCHC domain containing 3	protein-coding
chr2-3442	chr2	126674332	126677079	+	1104.6	2747.000	promoter-TSS (NM_207669)	promoter-TSS (NM_207669)	-113	NR_073183	14391	Mm.293266	NM_010249	ENSMUSG00000027361	Gabpb1	BABPB2|E4TF1|E4TF1-47|E4TF1-53|E4Tf1B|GABPB|GABPB-1|GABPB-2|GABPB1-1|GABPB1-2|NRF2B1|NRF2B2	GA repeat binding protein, beta 1	protein-coding
chr9-11719	chr9	88480490	88483588	+	1104.3	3098.000	intron (NM_001284328, intron 1 of 11)	CpG	358	NM_001311113	56403	Mm.260545	NM_019666	ENSMUSG00000032423	Syncrip	2610109K23Rik|4632417O19Rik|GRY-RBP|Nsap1|Nsap1l|hnRNP Q|pp68	synaptotagmin binding, cytoplasmic RNA interacting protein	protein-coding
chr18-8138	chr18	82908625	82916362	+	1102.2	7737.000	intron (NM_183033, intron 1 of 5)	intron (NM_183033, intron 1 of 5)	1614	NM_183033	329003	Mm.326526	NM_183033	ENSMUSG00000058881	Zfp516	C330029B10Rik|D230016L03|Zfp26l|Znf516|mKIAA0222	zinc finger protein 516	protein-coding
chr8-10641	chr8	79027592	79031446	+	1101.9	3854.000	intron (NM_178267, intron 1 of 14)	CpG	1082	NM_178267	622675	Mm.48724	NM_178267	ENSMUSG00000071064	Zfp827	2810449M09Rik|D630040G17Rik|Znf827	zinc finger protein 827	protein-coding
chr10-6254	chr10	39730589	39734101	+	1099.2	3512.000	promoter-TSS (NR_038037)	promoter-TSS (NR_038037)	185	NM_011264	19714	Mm.439723	NM_011264	ENSMUSG00000019841	Rev3l	Rev|Rev3|Sez4	REV3 like, DNA directed polymerase zeta catalytic subunit	protein-coding
chr8-10678	chr8	87957547	87962827	+	1098.5	5280.000	promoter-TSS (NM_033327)	promoter-TSS (NM_033327)	-592	NM_033327	94187	Mm.23452	NM_033327	ENSMUSG00000045333	Zfp423	Ebfaz|Roaz|Zfp104|Znf423|ataxia1|mKIAA0760|nur12	zinc finger protein 423	protein-coding
chr9-11596	chr9	44603117	44606277	+	1098.5	3160.000	promoter-TSS (NM_001357703)	promoter-TSS (NM_001357703)	-195	NM_001110826	13209	Mm.267061	NM_007841	ENSMUSG00000032097	Ddx6	1110001P04Rik|C430015D01Rik|E230023J21Rik|HLR2|mRCK/P54|p54|rck	DEAD (Asp-Glu-Ala-Asp) box polypeptide 6	protein-coding
chr5-13128	chr5	131535849	131539309	+	1097.5	3460.000	intron (NM_001363480, intron 5 of 19)	CpG	-122861	NR_152164	545809	Mm.357553	NR_152164	ENSMUSG00000105387	Gm29681	Gm42590	predicted gene, 29681	ncRNA
chr18-3661	chr18	56706509	56709914	+	1096.1	3405.000	exon (NM_010721, exon 1 of 11)	exon (NM_010721, exon 1 of 11)	398	NM_010721	16906	Mm.4105	NM_010721	ENSMUSG00000024590	Lmnb1	-	lamin B1	protein-coding
chr11-7928	chr11	106786908	106790172	+	1095.1	3264.000	promoter-TSS (NM_007840)	promoter-TSS (NM_007840)	-46	NM_007840	13207	Mm.491096	NM_007840	ENSMUSG00000020719	Ddx5	2600009A06Rik|G17P1|HUMP68|Hlr1|p68	DEAD (Asp-Glu-Ala-Asp) box polypeptide 5	protein-coding
chr13-4401	chr13	98924981	98927302	+	1093.7	2321.000	intron (NM_178716, intron 1 of 23)	CpG	243	NM_178716	238799	Mm.173286	NM_178716	ENSMUSG00000009470	Tnpo1	AU021749|D13Ertd688e|IPO2|Kpnb2|MIP|MIP1|TRN	transportin 1	protein-coding
chr8-8795	chr8	8652356	8662265	+	1093.7	9909.000	intron (NM_001368299, intron 1 of 3)	intron (NM_001368299, intron 1 of 3)	3932	NM_001368299	13642	Mm.209813	NM_010111	ENSMUSG00000001300	Efnb2	ELF-2|Epl5|Eplg5|Htk-L|LERK-5|Lerk5|NLERK-1	ephrin B2	protein-coding
chr11-17920	chr11	108919751	108926083	+	1091.7	6332.000	intron (NM_015732, intron 1 of 10)	CpG	2568	NM_015732	12006	Mm.71710	NM_015732	ENSMUSG00000000142	Axin2	Axi1|Axil|Conductin	axin 2	protein-coding
chr3-8151	chr3	51339281	51342716	+	1089.0	3435.000	promoter-TSS (NM_001291059)	promoter-TSS (NM_001291059)	-354	NM_023502	69257	Mm.131038	NM_023502	ENSMUSG00000037174	Elf2	2610036A20Rik|A230104O07Rik|AW111824|BB183398|EU32|NERF|NERF-1A|NERF-1B|NERF-2	E74-like factor 2	protein-coding
chr2-10468	chr2	180887911	180896509	+	1081.5	8598.000	Intergenic	Intergenic	-1830	NR_029538	723951		NR_029538	ENSMUSG00000065454	Mir124a-3	Mirn124a-3|mir-124-3|mir-124a-3	microRNA 124a-3	ncRNA
chr7-8305	chr7	25277332	25285723	+	1081.2	8391.000	promoter-TSS (NM_027882)	promoter-TSS (NM_027882)	-652	NM_027882	71722	Mm.28833	NM_027882	ENSMUSG00000005442	Cic	1200010B10Rik|mKIAA0306	capicua transcriptional repressor	protein-coding
chr13-5452	chr13	58126844	58130354	+	1079.8	3510.000	promoter-TSS (NM_029872)	promoter-TSS (NM_029872)	-43	NM_029872	77134	Mm.490274	NM_029872	ENSMUSG00000007836	Hnrnpa0	1110055B05Rik|3010025E17Rik|Hnrpa0|hnRNP A0	heterogeneous nuclear ribonucleoprotein A0	protein-coding
chr11-16078	chr11	120820538	120826619	+	1075.1	6081.000	intron (NM_007988, intron 1 of 42)	CpG	969	NM_007988	14104	Mm.236443	NM_007988	ENSMUSG00000025153	Fasn	A630082H08Rik|FAS	fatty acid synthase	protein-coding
chr11-15163	chr11	99229201	99231835	+	1072.4	2634.000	5' UTR (NM_020618, exon 1 of 11)	5' UTR (NM_020618, exon 1 of 11)	499	NM_020618	57376	Mm.379086	NM_020618	ENSMUSG00000037935	Smarce1	2810417B20Rik|5830412H02Rik|9030408N19Rik|Baf27	SWI/SNF related, matrix associated, actin dependent regulator of chromatin, subfamily e, member 1	protein-coding
chr18-2405	chr18	73571408	73574824	+	1064.6	3416.000	exon (NM_001039214, exon 1 of 2)	exon (NM_001039214, exon 1 of 2)	411	NM_001039214	240396	Mm.24131	NM_001039214	ENSMUSG00000037253	Mex3c	A130001D14Rik|BC035207|BM-013|Rkhd2	mex3 RNA binding family member C	protein-coding
chr11-18278	chr11	72606445	72608913	+	1061.9	2468.000	intron (NM_025985, intron 1 of 5)	CpG	418	NM_025985	67128	Mm.458052	NM_025985	ENSMUSG00000020794	Ube2g1	2700059C12Rik|AI256795|AU014992|AW552068|D130023C12Rik	ubiquitin-conjugating enzyme E2G 1	protein-coding
chr14-6202	chr14	21497787	21502558	+	1061.5	4771.000	intron (NM_017479, intron 1 of 16)	CpG	387	NM_017479	54169	Mm.248967	NM_017479	ENSMUSG00000021767	Kat6b	AI507552|B130044K16Rik|MYST-4|Morf|Myst4|mKIAA0383|qkf|querkopf	K(lysine) acetyltransferase 6B	protein-coding
chr8-12157	chr8	94990544	95002186	+	1057.8	11642.000	intron (NM_018882, intron 1 of 13)	intron (NM_018882, intron 1 of 13)	11966	NM_018882	14766	Mm.290834	NM_018882	ENSMUSG00000031785	Adgrg1	Cyt28|Gpr56|TM7LN4|TM7XN1	adhesion G protein-coupled receptor G1	protein-coding
chr7-22404	chr7	127874481	127877879	+	1057.5	3398.000	promoter-TSS (NM_001362191)	promoter-TSS (NM_001362191)	-538	NM_001362191	244219	Mm.207872	NM_146259	ENSMUSG00000049728	Zfp668	BC030314|E130018B19Rik|Znf668	zinc finger protein 668	protein-coding
chr5-21856	chr5	33720213	33733127	+	1053.4	12914.000	intron (NM_001359037, intron 1 of 16)	intron (NM_001359037, intron 1 of 16)	2898	NM_001359037	14184	Mm.6904	NM_008010	ENSMUSG00000054252	Fgfr3	CD333|FR3|Fgfr-3|Flg-2|HBGFR|Mfr3|sam3	fibroblast growth factor receptor 3	protein-coding
chr9-14962	chr9	109094003	109100505	+	1051.0	6502.000	intron (NM_172775, intron 1 of 37)	intron (NM_172775, intron 1 of 37)	1818	NM_172775	235611	Mm.53862	NM_172775	ENSMUSG00000053646	Plxnb1	2900002G15Rik|AU042020|mKIAA0407	plexin B1	protein-coding
chr12-2852	chr12	86881728	86886097	+	1036.4	4369.000	5' UTR (NM_145836, exon 1 of 1)	5' UTR (NM_145836, exon 1 of 1)	902	NM_145836	238330	Mm.248358	NM_145836	ENSMUSG00000034168	Irf2bpl	6430527G18Rik|Eap1	interferon regulatory factor 2 binding protein-like	protein-coding
chr18-5580	chr18	6489224	6491458	+	1034.4	2234.000	TTS (NR_035446)	TTS (NR_035446)	305	NR_035446	100316773		NR_035446	ENSMUSG00000084514	Mir1893	Mirn1893|mmu-mir-1893	microRNA 1893	ncRNA
chr19-5451	chr19	3766745	3769399	+	1025.6	2654.000	5' UTR (NM_001167889, exon 2 of 11)	5' UTR (NM_001167889, exon 2 of 11)	651	NM_001167885	225888	Mm.278578	NM_144871	ENSMUSG00000045098	Kmt5b	AA117471|C630029K18Rik|Suv4-20h1|Suv420h1	lysine methyltransferase 5B	protein-coding
chr13-6744	chr13	48259371	48265605	+	1024.2	6234.000	non-coding (NR_102303, exon 1 of 3)	non-coding (NR_102303, exon 1 of 3)	135	NR_102303	320614	Mm.173009	NR_102303	ENSMUSG00000097622	A330033J07Rik	-	RIKEN cDNA A330033J07 gene	ncRNA
chr2-14942	chr2	75657095	75661676	+	1016.8	4581.000	promoter-TSS (NR_033513)	promoter-TSS (NR_033513)	95	NR_033513	627828	Mm.459502	NR_033513	ENSMUSG00000092086	Gm6793	EG627828	heterogeneous nuclear ribonucleoprotein A3 pseudogene	pseudo
chr1-5980	chr1	180812003	180814868	+	1016.1	2865.000	intron (NM_008210, intron 1 of 3)	CpG	170	NM_008210	15078	Mm.138832	NM_008210	ENSMUSG00000060743	H3f3a	EyeLinc14|H3.3A	H3 histone, family 3A	protein-coding
chr2-4319	chr2	38336509	38342852	+	1016.1	6343.000	5' UTR (NM_001290646, exon 1 of 5)	5' UTR (NM_001290646, exon 1 of 5)	399	NM_001290646	16870	Mm.142856	NM_010710	ENSMUSG00000000247	Lhx2	LH2A|Lh-2|Lim2|ap|apterous	LIM homeobox protein 2	protein-coding
chr3-13154	chr3	88619976	88625615	+	1014.0	5639.000	intron (NM_001198912, intron 1 of 21)	intron (NM_001198912, intron 1 of 21)	1401	NM_001198912	16800	Mm.239329	NM_008487	ENSMUSG00000028059	Arhgef2	AA408978|GEF|GEF-H1|GEFH1|LFP40|Lbcl1|Lfc|P40|mKIAA0651	rho/rac guanine nucleotide exchange factor (GEF) 2	protein-coding
chr9-5151	chr9	72661425	72666590	+	1005.2	5165.000	intron (NM_010890, intron 1 of 28)	(TC)n|Simple_repeat|Simple_repeat	1676	NM_010890	17999	Mm.279923	NM_010890	ENSMUSG00000032216	Nedd4	AA959633|AL023035|AU019897|E430025J12Rik|EG639396|Gm7265|KIAA0093|Nedd4-1|Nedd4a	neural precursor cell expressed, developmentally down-regulated 4	protein-coding
chr6-14748	chr6	114872295	114889705	+	1004.2	17410.000	intron (NM_177683, intron 2 of 4)	intron (NM_177683, intron 2 of 4)	40821	NM_177683	232334	Mm.268357	NM_177683	ENSMUSG00000030315	Vgll4	BC048841|VGL-4	vestigial like family member 4	protein-coding
chr10-5985	chr10	126977901	126981805	+	1002.5	3904.000	intron (NM_001113470, intron 1 of 7)	CpG	1136	NM_001113470	52468	Mm.29490	NM_146012	ENSMUSG00000078429	Ctdsp2	AI586070|D10Ertd73e|OS-4|OS4|SCP2	CTD (carboxy-terminal domain, RNA polymerase II, polypeptide A) small phosphatase 2	protein-coding
chr11-21460	chr11	77981499	77985827	+	1000.5	4328.000	intron (NM_174852, intron 1 of 14)	intron (NM_174852, intron 1 of 14)	847	NM_174852	268448	Mm.274329	NM_174852	ENSMUSG00000037791	Phf12	2410142K10Rik|F630045O13|PF1|mKIAA1523	PHD finger protein 12	protein-coding
chr5-20126	chr5	134311555	134316622	+	998.8	5067.000	intron (NM_001359062, intron 1 of 34)	CpG	672	NM_001359063	14886	Mm.261570	NM_010365	ENSMUSG00000060261	Gtf2i	6030441I21Rik|BAP-135|Diws1t|GtfII-I|Spin|TFII-I|WBSCR6	general transcription factor II I	protein-coding
chr3-8926	chr3	89221823	89228926	+	994.4	7103.000	exon (NM_013691, exon 21 of 23)	exon (NM_013691, exon 21 of 23)	1824	NR_030579	100124470		NR_030579	ENSMUSG00000076255	Mir92b	Mirn92b|mir-92b|mmu-mir-92b	microRNA 92b	ncRNA
chr7-9725	chr7	126271033	126277251	+	993.7	6218.000	intron (NM_145587, intron 1 of 3)	intron (NM_145587, intron 1 of 3)	1646	NM_145587	104175	Mm.29660	NM_145587	ENSMUSG00000042978	Sbk1	Sbk	SH3-binding kinase 1	protein-coding
chr11-7204	chr11	51605346	51607854	+	991.3	2508.000	intron (NM_001048061, intron 1 of 7)	CpG-1915	281	NM_001048061	15384	Mm.256875	NM_010448	ENSMUSG00000020358	Hnrnpab	3010025C11Rik|CBF-A|Cgbfa|Hnrpab	heterogeneous nuclear ribonucleoprotein A/B	protein-coding
chr4-17025	chr4	136309224	136313220	+	987.2	3996.000	promoter-TSS (NM_001355182)	promoter-TSS (NM_001355182)	280	NM_001277123	74326	Mm.31051	NM_028871	ENSMUSG00000066037	Hnrnpr	2610003J05Rik|2610528B01Rik|Hnrpr	heterogeneous nuclear ribonucleoprotein R	protein-coding
chr15-9232	chr15	25411063	25415098	+	983.5	4035.000	intron (NM_027395, intron 1 of 1)	CpG	684	NM_027395	70350	Mm.29586	NM_027395	ENSMUSG00000045763	Basp1	2610024P12Rik|CAP-23|CAP23|Ckap3|NAP-22|NAP22	brain abundant, membrane attached signal protein 1	protein-coding
chr7-20140	chr7	16043995	16049556	+	977.1	5561.000	Intergenic	Intergenic	-25070	NM_001347559	666528	Mm.290718	NM_001099277	ENSMUSG00000078796	Zfp541	EG666528|Znf541	zinc finger protein 541	protein-coding
chr11-15228	chr11	113746972	113752904	+	976.7	5932.000	intron (NM_001163346, intron 1 of 1)	intron (NM_001163346, intron 1 of 1)	1222	NM_020006	56699	Mm.293378	NM_020006	ENSMUSG00000041598	Cdc42ep4	1500041M20Rik|Borg4|CEP4	CDC42 effector protein (Rho GTPase binding) 4	protein-coding
chr15-2436	chr15	81584686	81587677	+	976.4	2991.000	promoter-TSS (NM_177821)	promoter-TSS (NM_177821)	-33	NM_177821	328572	Mm.258397	NM_177821	ENSMUSG00000055024	Ep300	A430090G16|A730011L11|KAT3B|p300|p300 HAT	E1A binding protein p300	protein-coding
chr4-12686	chr4	106907460	106915255	+	975.7	7795.000	promoter-TSS (NM_023672)	promoter-TSS (NM_023672)	-113	NM_198438	72475	Mm.195635	NM_023672	ENSMUSG00000061887	Ssbp3	2610021L12Rik|2610200M23Rik|5730488C10Rik|AI854733|AW551939|LAST|SSDP1	single-stranded DNA binding protein 3	protein-coding
chr16-4441	chr16	38086961	38091349	+	974.4	4388.000	non-coding (NR_033221, exon 1 of 1)	non-coding (NR_033221, exon 1 of 1)	105	NR_033221	414072	Mm.483602	NR_033221		BC031361	-	cDNA sequence BC031361	ncRNA
chr8-9889	chr8	105635429	105638867	+	974.0	3438.000	non-coding (NR_151743, exon 1 of 2)	non-coding (NR_151743, exon 1 of 2)	202	NR_151743	546100	Mm.471801	NR_151742	ENSMUSG00000098120	Gm5914	-	predicted gene 5914	ncRNA
chr11-25603	chr11	105179503	105183020	+	972.3	3517.000	promoter-TSS (NM_001294334)	promoter-TSS (NM_001294334)	172	NR_027956	73431	Mm.351426	NM_028539		1700052K11Rik	AI840954	RIKEN cDNA 1700052K11 gene	ncRNA
chr9-13192	chr9	119401042	119405652	+	971.3	4610.000	intron (NM_007397, intron 1 of 9)	CpG	1169	NM_001313757	11481	Mm.8940	NM_007397	ENSMUSG00000061393	Acvr2b	4930516B21Rik|AI047905|ActRIIB	activin receptor IIB	protein-coding
chr17-5940	chr17	88063742	88067203	+	970.0	3461.000	promoter-TSS (NM_001348248)	promoter-TSS (NM_001348248)	-181	NM_001081034	225055	Mm.386857	NM_001081034	ENSMUSG00000005371	Fbxo11	C80048|Jf	F-box protein 11	protein-coding
chr11-18446	chr11	93884373	93887573	+	968.6	3200.000	promoter-TSS (NM_001346525)	promoter-TSS (NM_001346525)	123	NM_001363336	103537	Mm.210334	NM_134012	ENSMUSG00000059474	Mbtd1	AA408199|AI194990|hemp	mbt domain containing 1	protein-coding
chr13-5620	chr13	55209828	55213785	+	967.9	3957.000	intron (NM_008739, intron 1 of 22)	CpG	2024	NM_008739	18193	Mm.168965	NM_008739	ENSMUSG00000021488	Nsd1	AI528500|KMT3B	nuclear receptor-binding SET-domain protein 1	protein-coding
chr14-3870	chr14	118233675	118237863	+	967.6	4188.000	promoter-TSS (NR_131970)	promoter-TSS (NR_131970)	-463	NR_131969	105245869	Mm.460408	NR_131969	ENSMUSG00000090534	LOC105245869	-	uncharacterized LOC105245869	ncRNA
chr18-3928	chr18	75366107	75372081	+	966.6	5974.000	exon (NM_001042660, exon 1 of 4)	exon (NM_001042660, exon 1 of 4)	1729	NM_001042660	17131	Mm.34407	NM_008543	ENSMUSG00000025880	Smad7	Madh7	SMAD family member 7	protein-coding
chr4-10294	chr4	155490410	155493070	+	965.9	2660.000	intron (NM_001160017, intron 1 of 10)	CpG	379	NM_001160016	14688	Mm.2344	NM_008142	ENSMUSG00000029064	Gnb1	AA409223|C77571|Gnb-1	guanine nucleotide binding protein (G protein), beta 1	protein-coding
chr13-10590	chr13	54684574	54688971	+	964.5	4397.000	intron (NR_027395, intron 1 of 10)	intron (NR_027395, intron 1 of 10)	1036	NM_001146025	105239	Mm.25366	NM_134064	ENSMUSG00000034928	Rnf44	AI854545|mKIAA1100	ring finger protein 44	protein-coding
chr4-9573	chr4	98922040	98925736	+	963.8	3696.000	promoter-TSS (NM_001301414)	promoter-TSS (NM_001301414)	78	NM_001356424	230484	Mm.371692	NM_146144	ENSMUSG00000028560	Usp1	-	ubiquitin specific peptidase 1	protein-coding
chr7-19903	chr7	127230170	127235414	+	962.5	5244.000	promoter-TSS (NM_001360912)	promoter-TSS (NM_001360912)	-269	NM_001360912	233887	Mm.258371	NM_146201	ENSMUSG00000045598	Zfp553	2600009K23Rik|AI431057|BC026401|C330013F15Rik|Znf48	zinc finger protein 553	protein-coding
chrX-3790	chrX	13279628	13283537	+	961.8	3909.000	intron (NM_010028, intron 1 of 16)	CpG	560	NM_010028	13205	Mm.289662	NM_010028	ENSMUSG00000000787	Ddx3x	D1Pas1-rs2|Ddx3|Fin14	DEAD/H (Asp-Glu-Ala-Asp/His) box polypeptide 3, X-linked	protein-coding
chr2-26610	chr2	30468762	30475094	+	960.8	6332.000	TTS (NM_030244)	TTS (NM_030244)	2271	NM_030244	72500	Mm.295464	NM_030244	ENSMUSG00000089762	Ier5l	2610524G09Rik	immediate early response 5-like	protein-coding
chr14-3339	chr14	76413624	76417119	+	958.4	3495.000	promoter-TSS (NM_207652)	promoter-TSS (NM_207652)	410	NM_001310646	21807	Mm.153272	NM_009366	ENSMUSG00000022010	Tsc22d1	AA589566|AW105905|Egr5|TSC-22|Tgfb1i4|Tsc|Tsc22	TSC22 domain family, member 1	protein-coding
chr18-578	chr18	7868325	7870474	+	957.7	2149.000	promoter-TSS (NM_001360956)	promoter-TSS (NM_001360956)	202	NM_153085	225131	Mm.204524	NM_153085	ENSMUSG00000024283	Wac	1110067P07Rik|A230035H12Rik|AI256735|AI256776|Wwp4	WW domain containing adaptor with coiled-coil	protein-coding
chr5-10494	chr5	123343515	123348686	+	956.7	5171.000	intron (NM_029850, intron 1 of 5)	intron (NM_029850, intron 1 of 5)	1652	NM_029850	77045	Mm.151960	NM_029850	ENSMUSG00000029438	Bcl7a	4432415N06Rik|AI448316	B cell CLL/lymphoma 7A	protein-coding
chr10-8970	chr10	80383919	80388697	+	955.7	4778.000	intron (NM_198615, intron 1 of 1)	intron (NM_198615, intron 1 of 1)	1343	NM_198615	237400	Mm.268389	NM_198615	ENSMUSG00000048696	Mex3d	BC059858|Rkhd1	mex3 RNA binding family member D	protein-coding
chr4-20827	chr4	129740054	129743820	+	955.4	3766.000	exon (NM_011317, exon 1 of 9)	exon (NM_011317, exon 1 of 9)	366	NM_011317	20218	Mm.8256	NM_011317	ENSMUSG00000028790	Khdrbs1	Sam68|p62|p68	KH domain containing, RNA binding, signal transduction associated 1	protein-coding
chr9-5070	chr9	115308744	115311602	+	953.3	2858.000	5' UTR (NM_024222, exon 1 of 16)	5' UTR (NM_024222, exon 1 of 16)	295	NM_024222	68292	Mm.296158	NM_024222	ENSMUSG00000032437	Stt3b	1300006C19Rik|Simp	STT3, subunit of the oligosaccharyltransferase complex, homolog B (S. cerevisiae)	protein-coding
chr7-3906	chr7	67950388	67955118	+	953.3	4730.000	5' UTR (NM_010513, exon 1 of 21)	5' UTR (NM_010513, exon 1 of 21)	496	NM_010513	16001	Mm.275742	NM_010513	ENSMUSG00000005533	Igf1r	A330103N21Rik|CD221|D930020L01|IGF-1R|hyft	insulin-like growth factor I receptor	protein-coding
chr5-14600	chr5	149050280	149054270	+	951.0	3990.000	promoter-TSS (NM_001313894)	promoter-TSS (NM_001313894)	-659	NM_001313894	15289	Mm.207047	NM_010439	ENSMUSG00000066551	Hmgb1	HMG-1|Hmg1|SBP-1|p30	high mobility group box 1	protein-coding
chr2-10043	chr2	165877831	165889550	+	949.9	11719.000	intron (NM_001363020, intron 1 of 22)	intron (NM_001363020, intron 1 of 22)	1148	NM_001252584	228880	Mm.227598	NM_027230	ENSMUSG00000039671	Zmynd8	1110013E22Rik|2010005I16Rik|3632413B07Rik|AI316811|AL024039|Prkcbp1|RACK7	zinc finger, MYND-type containing 8	protein-coding
chr8-16560	chr8	47673180	47676769	+	949.6	3589.000	5' UTR (NM_023503, exon 1 of 2)	5' UTR (NM_023503, exon 1 of 2)	185	NM_023503	69260	Mm.430733	NM_023503	ENSMUSG00000063049	Ing2	2810011M06Rik|Ing1l|Ing2b|P33ING2	inhibitor of growth family, member 2	protein-coding
chr3-6047	chr3	122618032	122621054	+	949.6	3022.000	exon (NM_153118, exon 1 of 14)	exon (NM_153118, exon 1 of 14)	171	NM_153118	214459	Mm.209491	NM_153118	ENSMUSG00000039735	Fnbp1l	2610318I01Rik|AW548221|TOCA1|toca-1	formin binding protein 1-like	protein-coding
chr9-8053	chr9	57071322	57077761	+	948.6	6439.000	TTS (NR_152107)	TTS (NR_152107)	1508	NR_152107	72588	Mm.70350	NR_152107		2700012I20Rik	-	RIKEN cDNA 2700012I20 gene	ncRNA
chr12-9759	chr12	101081891	101084822	+	947.2	2931.000	non-coding (NR_038049, exon 1 of 2)	non-coding (NR_038049, exon 1 of 2)	346	NM_211355	68734	Mm.87077	NM_211355	ENSMUSG00000041846	Ppp4r3a	1110034C04Rik|BC064465|Smek1|mKIAA2010	protein phosphatase 4 regulatory subunit 3A	protein-coding
chr1-7188	chr1	92830588	92835174	+	947.2	4586.000	intron (NM_016696, intron 1 of 8)	intron (NM_016696, intron 1 of 8)	1236	NM_016696	14733	Mm.297976	NM_016696	ENSMUSG00000034220	Gpc1	AI462976	glypican 1	protein-coding
chr14-5593	chr14	122461495	122466336	+	947.2	4841.000	exon (NM_022987, exon 1 of 2)	exon (NM_022987, exon 1 of 2)	1743	NM_022987	65100	Mm.390761	NM_022987	ENSMUSG00000041703	Zic5	1700049L20Rik|Opr	zinc finger protein of the cerebellum 5	protein-coding
chr10-10299	chr10	119238069	119241516	+	944.9	3447.000	5' UTR (NM_027994, exon 1 of 15)	5' UTR (NM_027994, exon 1 of 15)	263	NM_027994	71902	Mm.203965	NM_027994	ENSMUSG00000020114	Cand1	2310038O07Rik|6330512O03Rik|AI195005|AI846556|D10Ertd516e|Tp120a|mKIAA0829	cullin associated and neddylation disassociated 1	protein-coding
chr10-13773	chr10	91168356	91172602	+	943.8	4246.000	promoter-TSS (NM_001283048)	promoter-TSS (NM_001283048)	71	NM_001283048	21917	Mm.159684	NM_011605	ENSMUSG00000019961	Tmpo	5630400D24Rik|AI195756|AI606875|AW214352|AW547477|LAP2|TP	thymopoietin	protein-coding
chr7-14664	chr7	96209284	96214496	+	943.2	5212.000	5' UTR (NM_001310760, exon 1 of 33)	5' UTR (NM_001310760, exon 1 of 33)	219	NM_001310760	23966	Mm.254610	NM_011858	ENSMUSG00000048078	Tenm4	Doc4|ELM2|Odz4|R75022|Ten-m4|l(7)-3Rn|l7Rn3|mKIAA1302	teneurin transmembrane protein 4	protein-coding
chr6-9803	chr6	113075522	113078993	+	943.2	3471.000	promoter-TSS (NM_028385)	promoter-TSS (NM_028385)	-13	NR_027008	14910	Mm.280950	NR_027008	ENSMUSG00000086429	Gt(ROSA)26Sor	AV258896|Gtrgeo26|Gtrosa26|R26|ROSA26|Thumpd3as1	gene trap ROSA 26, Philippe Soriano	ncRNA
chr18-3492	chr18	35561434	35563945	+	940.4	2511.000	intron (NM_010771, intron 1 of 14)	CpG	531	NM_010771	17184	Mm.215034	NM_010771	ENSMUSG00000037236	Matr3	1110061A14Rik|2810017I02Rik|AI841759|AW555618|D030046F20Rik|mKIAA0723	matrin 3	protein-coding
chr4-12791	chr4	133966284	133971400	+	940.4	5116.000	promoter-TSS (NM_016957)	promoter-TSS (NM_016957)	-851	NM_016957	15331	Mm.319660	NM_016957	ENSMUSG00000003038	Hmgn2	HMG-17|Hmg17	high mobility group nucleosomal binding domain 2	protein-coding
chr7-6889	chr7	126501527	126504292	+	940.1	2765.000	promoter-TSS (NM_001347658)	promoter-TSS (NM_001347658)	-484	NM_001347658	233871	Mm.231450	NM_183020	ENSMUSG00000032637	Atxn2l	A2D|A2LG|A2RP|A2lp|Atxnl2	ataxin 2-like	protein-coding
chr4-7207	chr4	141010035	141022827	+	939.8	12792.000	TTS (NR_161285)	TTS (NR_161285)	5750	NM_008546	17150	Mm.7386	NM_008546	ENSMUSG00000060572	Mfap2	AI893631|Magp|Magp1	microfibrillar-associated protein 2	protein-coding
chr2-17545	chr2	156838960	156845461	+	936.4	6501.000	intron (NM_173396, intron 1 of 2)	intron (NM_173396, intron 1 of 2)	2203	NM_173396	228839	Mm.315625	NM_173396	ENSMUSG00000062175	Tgif2	4921501K24|5730599O09Rik|C80753|C81206	TGFB-induced factor homeobox 2	protein-coding
chr13-12796	chr13	107887021	107892138	+	936.0	5117.000	exon (NM_145456, exon 5 of 18)	exon (NM_145456, exon 5 of 18)	485	NM_145456	67263	Mm.490418	NM_145456		Zswim6	2900036G02Rik|mKIAA1577	zinc finger SWIM-type containing 6	protein-coding
chr4-7792	chr4	127020905	127023380	+	934.7	2475.000	non-coding (NR_045010, exon 1 of 12)	non-coding (NR_045010, exon 1 of 12)	841	NM_023603	71514	Mm.257276	NM_023603	ENSMUSG00000028820	Sfpq	1110004P21Rik|2810416M14Rik|5730453G22Rik|9030402K04Rik|AU021830|D4Ertd314e|Gm12940|PSF|REP1	splicing factor proline/glutamine rich (polypyrimidine tract binding protein associated)	protein-coding
chr3-12063	chr3	108408172	108416497	+	933.3	8325.000	exon (NM_017392, exon 1 of 34)	exon (NM_017392, exon 1 of 34)	3245	NM_017392	53883	Mm.39728	NM_017392	ENSMUSG00000068740	Celsr2	Adgrc2|EGFL2|Flamingo1|flamingo|mKIAA0279|mfmi1	cadherin, EGF LAG seven-pass G-type receptor 2	protein-coding
chr6-8846	chr6	30046814	30049520	+	930.6	2706.000	intron (NM_001164230, intron 1 of 11)	CpG	179	NM_001164227	18181	Mm.259258	NM_010938	ENSMUSG00000058440	Nrf1	C87038|D6Ertd415e	nuclear respiratory factor 1	protein-coding
chr5-10859	chr5	64802182	64807017	+	929.3	4835.000	intron (NM_008453, intron 1 of 5)	intron (NM_008453, intron 1 of 5)	1076	NM_008453	16599	Mm.392759	NM_008453	ENSMUSG00000029178	Klf3	9930027G08Rik|AL024007|Bklf|Tef-2	Kruppel-like factor 3 (basic)	protein-coding
chr7-7476	chr7	45215276	45219663	+	929.3	4387.000	intron (NM_011565, intron 2 of 11)	intron (NM_011565, intron 2 of 11)	1716	NM_001285498	21677	Mm.3019	NM_011565	ENSMUSG00000030796	Tead2	ETEF-1|ETF|Etdf|TEAD-2|TEF-4|TEF4	TEA domain family member 2	protein-coding
chr6-4198	chr6	99520068	99524088	+	926.9	4020.000	Intergenic	CpG-12329	-1085	NM_001347345	108655	Mm.234965	NM_053202	ENSMUSG00000030067	Foxp1	3110052D19Rik|4932443N09Rik|AI461938|AW494214	forkhead box P1	protein-coding
chr14-11038	chr14	62759134	62762482	+	926.5	3348.000	5' UTR (NM_008715, exon 1 of 19)	5' UTR (NM_008715, exon 1 of 19)	304	NM_008715	18130	Mm.319684	NM_008715	ENSMUSG00000035161	Ints6	2900075H24Rik|AI480962|DICE1|Ddx26|HDB|Notch2l	integrator complex subunit 6	protein-coding
chr1-6946	chr1	13371998	13374915	+	924.8	2917.000	intron (NM_008678, intron 1 of 22)	CpG	627	NM_008678	17978	Mm.2537	NM_008678	ENSMUSG00000005886	Ncoa2	D1Ertd433e|GRIP-1|Grip1|KAT13C|NCoA-2|SRC-2|TIF2|bHLHe75	nuclear receptor coactivator 2	protein-coding
chr2-11255	chr2	20966392	20970221	+	924.2	3829.000	promoter-TSS (NM_001081364)	promoter-TSS (NM_001081364)	-568	NR_033225	433408	Mm.386941	NR_033225		Gm13375	-	predicted gene 13375	ncRNA
chr3-10376	chr3	135437012	135440729	+	922.8	3717.000	promoter-TSS (NR_030689)	promoter-TSS (NR_030689)	169	NM_025356	66105	Mm.49884	NM_025356	ENSMUSG00000078578	Ube2d3	1100001F19Rik|9430029A22Rik|AA414951	ubiquitin-conjugating enzyme E2D 3	protein-coding
chr1-8274	chr1	172199872	172207707	+	922.8	7835.000	intron (NM_011063, intron 1 of 3)	intron (NM_011063, intron 1 of 3)	3015	NM_001329871	18611	Mm.544	NM_011063	ENSMUSG00000013698	Pea15a	Mat1|PEA-15|Pea15|Pkcs15	phosphoprotein enriched in astrocytes 15A	protein-coding
chr11-7952	chr11	50376447	50379332	+	919.8	2885.000	promoter-TSS (NM_001362525)	promoter-TSS (NM_001362525)	92	NM_001362528	59013	Mm.21740	NM_021510	ENSMUSG00000007850	Hnrnph1	AI642080|E430005G16Rik|Hnrnph|Hnrph1	heterogeneous nuclear ribonucleoprotein H1	protein-coding
chr1-7936	chr1	119047308	119055143	+	917.4	7835.000	intron (NM_001081125, intron 1 of 13)	intron (NM_001081125, intron 1 of 13)	2394	NM_001081125	14633	Mm.273292	NM_001081125	ENSMUSG00000048402	Gli2	-	GLI-Kruppel family member GLI2	protein-coding
chr9-10547	chr9	31279092	31283578	+	916.7	4486.000	intron (NM_199315, intron 1 of 6)	CpG	786	NM_199315	382066	Mm.335039	NM_199315	ENSMUSG00000042496	Prdm10	Gm1112|tristanin	PR domain containing 10	protein-coding
chr17-5386	chr17	34023805	34029281	+	916.7	5476.000	intron (NM_013543, intron 7 of 8)	intron (NM_013543, intron 7 of 8)	-1451	NR_029800	723823		NR_029800	ENSMUSG00000065555	Mir219a-1	Mir219-1|Mirn219-1|mir-219a-1|mmu-mir-219a-1	microRNA 219a-1	ncRNA
chr10-4226	chr10	108161194	108163747	+	915.7	2553.000	exon (NM_001368736, exon 1 of 25)	exon (NM_001368736, exon 1 of 25)	372	NM_027892	17931	Mm.422959	NM_027892	ENSMUSG00000019907	Ppp1r12a	1200015F06Rik|5730577I22Rik|AA792106|AV099298|D10Ertd625e|Mypt1	protein phosphatase 1, regulatory subunit 12A	protein-coding
chr16-3819	chr16	44555783	44560733	+	913.0	4950.000	promoter-TSS (NR_037242)	promoter-TSS (NR_037242)	-129	NR_037242	100526478		NR_037242	ENSMUSG00000093046	Mir3081	mir-3081|mmu-mir-3081	microRNA 3081	ncRNA
chr7-18332	chr7	37768215	37773958	+	909.6	5743.000	Intergenic	CpG-13025	-1334	NM_172385	243937	Mm.322505	NM_172385	ENSMUSG00000043456	Zfp536	9630010P11Rik|Znf536|mKIAA0390	zinc finger protein 536	protein-coding
chr6-7175	chr6	127147609	127155734	+	909.2	8125.000	promoter-TSS (NM_009829)	promoter-TSS (NM_009829)	-623	NM_009829	12444	Mm.333406	NM_009829	ENSMUSG00000000184	Ccnd2	2600016F06Rik|AI256817|BF642806|C86853|Vin-1|Vin1|cD2	cyclin D2	protein-coding
chr2-17127	chr2	18025257	18029319	+	908.9	4062.000	promoter-TSS (NR_028378)	promoter-TSS (NR_028378)	39	NR_028378	100034739	Mm.401643	NR_028378		Gm17762	-	predicted gene, 17762	ncRNA
chr17-9095	chr17	15371640	15382051	+	907.6	10411.000	Intergenic	Intergenic	-1022	NM_007865	13388	Mm.4875	NM_007865	ENSMUSG00000014773	Dll1	Delta1	delta like canonical Notch ligand 1	protein-coding
chr12-5821	chr12	15811388	15817758	+	906.9	6370.000	intron (NM_144551, intron 1 of 2)	intron (NM_144551, intron 1 of 2)	2212	NM_144551	217410	Mm.491136	NM_144551	ENSMUSG00000020601	Trib2	AW319517|TRB-2|TRB2	tribbles pseudokinase 2	protein-coding
chr15-12342	chr15	80253327	80259114	+	905.5	5787.000	5' UTR (NM_009716, exon 2 of 3)	5' UTR (NM_009716, exon 2 of 3)	1036	NM_009716	11911	Mm.641	NM_009716	ENSMUSG00000042406	Atf4	Atf-4|C/ATF|CREB2|TAXREB67	activating transcription factor 4	protein-coding
chr18-2933	chr18	54985377	54993614	+	903.1	8237.000	intron (NM_001360787, intron 1 of 8)	intron (NM_001360787, intron 1 of 8)	685	NM_175751	269023	Mm.192984	NM_175751	ENSMUSG00000052713	Zfp608	4932417D18Rik|D430007A19Rik|Znf608	zinc finger protein 608	protein-coding
chr11-24938	chr11	60535790	60540588	+	902.8	4798.000	5' UTR (NM_172943, exon 1 of 4)	5' UTR (NM_172943, exon 1 of 4)	506	NM_172943	268420	Mm.262056	NM_172943	ENSMUSG00000042650	Alkbh5	AW050020|AW215868|Abh5|E130207K11|Ofoxd	alkB homolog 5, RNA demethylase	protein-coding
chr17-9404	chr17	27621083	27624415	+	902.8	3332.000	5' UTR (NM_001291046, exon 1 of 5)	5' UTR (NM_001291046, exon 1 of 5)	215	NM_001291046	56409	Mm.144699	NM_019837	ENSMUSG00000024213	Nudt3	1110011B09Rik|AA960325|Dipp|Dipp1	nudix (nucleotide diphosphate linked moiety X)-type motif 3	protein-coding
chr15-7457	chr15	8442030	8446804	+	900.8	4774.000	promoter-TSS (NM_027707)	promoter-TSS (NM_027707)	46	NM_027707	71175	Mm.240329	NM_027707	ENSMUSG00000022141	Nipbl	Idn3	NIPBL cohesin loading factor	protein-coding
chr12-3652	chr12	51690571	51692772	+	900.1	2201.000	exon (NM_052973, exon 1 of 18)	exon (NM_052973, exon 1 of 18)	243	NM_001364437	94186	Mm.65979	NM_052973	ENSMUSG00000020954	Strn3	Gs2na|SG2NA	striatin, calmodulin binding protein 3	protein-coding
chr16-5037	chr16	94369385	94372251	+	900.1	2866.000	promoter-TSS (NM_001159620)	promoter-TSS (NM_001159620)	79	NM_009441	22129	Mm.213408	NM_009441	ENSMUSG00000040785	Ttc3	2610202A04Rik|AA409221|D16Ium21|D16Ium21e|TPRD|mKIAA4119	tetratricopeptide repeat domain 3	protein-coding
chr6-5968	chr6	47593687	47596218	+	900.1	2531.000	promoter-TSS (NM_001146689)	promoter-TSS (NM_001146689)	78	NM_001146689	14056	Mm.246688	NM_007971	ENSMUSG00000029687	Ezh2	Enx-1|Enx1h|KMT6|mKIAA4065	enhancer of zeste 2 polycomb repressive complex 2 subunit	protein-coding
chr10-10488	chr10	61781802	61784892	+	899.8	3090.000	intron (NM_207000, intron 1 of 8)	CpG	517	NM_207000	404634	Mm.272870	NM_207000	ENSMUSG00000020086	H2afy2	macroH2A2	H2A histone family, member Y2	protein-coding
chr9-6409	chr9	13825907	13828885	+	899.4	2978.000	promoter-TSS (NM_001310721)	promoter-TSS (NM_001310721)	-289	NM_026665	74360	Mm.157212	NM_026665	ENSMUSG00000031922	Cep57	3110002L15Rik|4921510P06Rik|4931428M20Rik|AI467480|Tsp57|mKIAA0092	centrosomal protein 57	protein-coding
chr4-8367	chr4	151127097	151131320	+	899.1	4223.000	intron (NM_001081557, intron 11 of 23)	CpG	39638	NM_001308446	105704528	Mm.415128	NM_001308446	ENSMUSG00000078491	Gm13090	-	predicted gene 13090	protein-coding
chr3-3692	chr3	129531820	129537214	+	898.4	5394.000	intron (NM_130450, intron 2 of 4)	intron (NM_130450, intron 2 of 4)	-2129	NR_153368	102639747	Mm.393257	NR_153368		Gm35986	-	predicted gene, 35986	ncRNA
chr17-10997	chr17	45571806	45575311	+	897.4	3505.000	promoter-TSS (NM_008302)	promoter-TSS (NM_008302)	-297	NM_008302	15516	Mm.2180	NM_008302	ENSMUSG00000023944	Hsp90ab1	90kDa|AL022974|C81438|Hsp84|Hsp84-1|Hsp90|Hspcb	heat shock protein 90 alpha (cytosolic), class B member 1	protein-coding
chr10-3282	chr10	118867423	118870974	+	897.4	3551.000	promoter-TSS (NM_001014390)	promoter-TSS (NM_001014390)	-295	NM_001014390	69181	Mm.45565	NM_001014390	ENSMUSG00000028630	Dyrk2	1810038L18Rik	dual-specificity tyrosine-(Y)-phosphorylation regulated kinase 2	protein-coding
chr19-5908	chr19	7415783	7424171	+	897.0	8388.000	intron (NM_175381, intron 1 of 4)	intron (NM_175381, intron 1 of 4)	2352	NM_175381	108899	Mm.386838	NM_175381	ENSMUSG00000053080	2700081O15Rik	AI255177|AI848741|AW742297	RIKEN cDNA 2700081O15 gene	protein-coding
chr2-16429	chr2	164909455	164912975	+	896.0	3520.000	intron (NM_199027, intron 1 of 27)	CpG	535	NM_199027	329559	Mm.330776	NM_199027	ENSMUSG00000039834	Zfp335	1810045J01Rik|NIF-1|Nif1|Znf335	zinc finger protein 335	protein-coding
chr5-10325	chr5	140645071	140650496	+	895.3	5425.000	intron (NM_175274, intron 1 of 13)	intron (NM_175274, intron 1 of 13)	1248	NM_001308040	78339	Mm.28947	NM_175274	ENSMUSG00000036565	Ttyh3	2900029G13Rik|AI414930|TTY3|mTTY3	tweety family member 3	protein-coding
chr17-6296	chr17	48407306	48411464	+	894.0	4158.000	promoter-TSS (NM_001357903)	promoter-TSS (NM_001357903)	435	NM_010913	18044	Mm.4929	NM_010913	ENSMUSG00000023994	Nfya	AA407810|Cbf-b|SEZ-10|SEZ10	nuclear transcription factor-Y alpha	protein-coding
chr11-7478	chr11	104440689	104443324	+	893.6	2635.000	5' UTR (NM_001081045, exon 1 of 14)	5' UTR (NM_001081045, exon 1 of 14)	285	NM_001081045	76719	Mm.136418	NM_001081045	ENSMUSG00000018412	Kansl1	1700081L11Rik|9430041J06Rik|mKIAA1267	KAT8 regulatory NSL complex subunit 1	protein-coding
chr7-3761	chr7	28808275	28812674	+	890.6	4399.000	promoter-TSS (NM_177301)	promoter-TSS (NM_177301)	-416	NM_177301	15388	Mm.9043	NM_177301	ENSMUSG00000015165	Hnrnpl	C79783|D830027H13Rik|Hnrpl	heterogeneous nuclear ribonucleoprotein L	protein-coding
chr15-9119	chr15	85669212	85672984	+	889.9	3772.000	Intergenic	CpG	-32675	NR_110483	102800312	Mm.33117	NR_110483		Lncppara	Lincppara|Mirlet7bhg|linc-Ppara	long noncoding RNA near Ppara	ncRNA
chr8-6515	chr8	120531616	120540686	+	888.9	9070.000	TTS (NR_151732)	TTS (NR_151732)	294	NM_001145897	382034	Mm.334856	NM_198671	ENSMUSG00000031822	Gse1	2210013I18Rik|mKIAA0182	genetic suppressor element 1, coiled-coil protein	protein-coding
chr17-14256	chr17	34998658	35003230	+	888.9	4572.000	promoter-TSS (NM_033075)	promoter-TSS (NM_033075)	37	NM_011690	22321	Mm.28420	NM_011690	ENSMUSG00000007029	Vars	Bat6|D17H6S56E|G7a|Vars2	valyl-tRNA synthetase	protein-coding
chr2-18429	chr2	4880240	4884671	+	887.5	4431.000	promoter-TSS (NM_001362708)	promoter-TSS (NM_001362708)	228	NM_001362707	109079	Mm.34329	NM_175400	ENSMUSG00000026662	Sephs1	1110046B24Rik|AA589574|AI505014|AW111620|SELD|SPS|SPS1	selenophosphate synthetase 1	protein-coding
chr4-15461	chr4	108832237	108835868	+	884.8	3631.000	promoter-TSS (NM_027453)	promoter-TSS (NM_027453)	250	NM_001356361	70533	Mm.379178	NM_027453	ENSMUSG00000028568	Btf3l4	4632412E09Rik|5730434I03Rik|AI316863|AU022207|AW552446	basic transcription factor 3-like 4	protein-coding
chr6-12858	chr6	83452746	83457504	+	884.5	4758.000	5' UTR (NM_001347313, exon 2 of 12)	5' UTR (NM_001347313, exon 2 of 12)	1267	NM_001347313	194388	Mm.211030	NM_183138	ENSMUSG00000034832	Tet3	B430006D22Rik|BC037432|D230004J03Rik	tet methylcytosine dioxygenase 3	protein-coding
chr11-12659	chr11	60104591	60109718	+	884.5	5127.000	intron (NM_009021, intron 1 of 5)	intron (NM_009021, intron 1 of 5)	2141	NM_009021	19377	Mm.296366	NM_009021	ENSMUSG00000062115	Rai1	Gt1	retinoic acid induced 1	protein-coding
chr4-20967	chr4	135853953	135858166	+	882.8	4213.000	promoter-TSS (NM_010178)	promoter-TSS (NM_010178)	-12	NM_001284196	14105	Mm.10229	NM_010178	ENSMUSG00000028676	Srsf10	FUSIP2|Fusip1|NSSR1|NSSR2|Nssr|SRrp40|Sfrs13a|Srsf13a|TASR|TASR1|TASR2	serine/arginine-rich splicing factor 10	protein-coding
chr14-7985	chr14	98166387	98170496	+	882.1	4109.000	intron (NM_001038610, intron 1 of 10)	intron (NM_001038610, intron 1 of 10)	1324	NM_001038610	13134	Mm.320593	NM_007826	ENSMUSG00000055639	Dach1	Dac|Dach	dachshund family transcription factor 1	protein-coding
chr5-6139	chr5	142904740	142908803	+	879.4	4063.000	promoter-TSS (NM_007393)	promoter-TSS (NM_007393)	-17	NM_007393	11461	Mm.328431	NM_007393	ENSMUSG00000029580	Actb	Actx|E430023M04Rik|beta-actin	actin, beta	protein-coding
chr1-5488	chr1	180640179	180642480	+	878.7	2301.000	non-coding (NR_120498, exon 1 of 15)	non-coding (NR_120498, exon 1 of 15)	179	NR_120498	72568	Mm.275044	NM_175186	ENSMUSG00000058729	Lin9	2700022J23Rik|Bara|Lin-9|TGS|TGS1|mLin-9	lin-9 homolog (C. elegans)	protein-coding
chr4-10750	chr4	45817926	45827195	+	878.4	9269.000	intron (NM_018741, intron 1 of 4)	B1_Mus1|SINE|Alu	4267	NM_018741	75426	Mm.3919	NM_018741	ENSMUSG00000035551	Igfbpl1	2810011G06Rik|2810453O06Rik|IGFBPL	insulin-like growth factor binding protein-like 1	protein-coding
chr4-6743	chr4	134286275	134288921	+	878.4	2646.000	promoter-TSS (NM_001163794)	promoter-TSS (NM_001163794)	248	NM_146156	230809	Mm.22778	NM_146156	ENSMUSG00000050890	Pdik1l	BC027088|stk35l2	PDLIM1 interacting kinase 1 like	protein-coding
chr18-4365	chr18	9210452	9215580	+	877.7	5128.000	exon (NM_008058, exon 1 of 1)	exon (NM_008058, exon 1 of 1)	160	NM_008058	14370	Mm.184289	NM_008058	ENSMUSG00000036904	Fzd8	Fz8	frizzled class receptor 8	protein-coding
chr1-11438	chr1	86440032	86444724	+	877.4	4692.000	Intergenic	CpG	16049	NM_027966	71863	Mm.179627	NM_027966	ENSMUSG00000036574	Tex44	1700019O17Rik	testis expressed 44	protein-coding
chr2-12365	chr2	156178908	156181322	+	875.0	2414.000	promoter-TSS (NM_001291115)	promoter-TSS (NM_001291115)	123	NM_001362765	170791	Mm.392436	NM_133242	ENSMUSG00000027620	Rbm39	1500012C14Rik|2310040E03Rik|B330012G18Rik|C79248|R75070|Rnpc2|caper	RNA binding motif protein 39	protein-coding
chr8-14267	chr8	84659538	84666342	+	872.6	6804.000	promoter-TSS (NM_010499)	promoter-TSS (NM_010499)	-88	NM_010499	15936	Mm.399	NM_010499	ENSMUSG00000053560	Ier2	AI317238|Ch1|Pip92	immediate early response 2	protein-coding
chr5-7393	chr5	53588557	53592235	+	871.9	3678.000	promoter-TSS (NM_001277116)	promoter-TSS (NM_001277116)	50	NM_001277116	19664	Mm.209292	NM_009035	ENSMUSG00000039191	Rbpj	AI843960|CBF1|Igkjrb|Igkrsbp|RBP-J|RBP-J kappa|RBP-Jkappa|RBPjk|Rbpsuh	recombination signal binding protein for immunoglobulin kappa J region	protein-coding
chr10-11077	chr10	80796438	80800158	+	871.9	3720.000	promoter-TSS (NM_013651)	promoter-TSS (NM_013651)	328	NM_023900	78670	Mm.41479	NM_023900	ENSMUSG00000035278	Plekhj1	9530063M10Rik	pleckstrin homology domain containing, family J member 1	protein-coding
chr2-15186	chr2	18053602	18058896	+	871.6	5294.000	intron (NR_149308, intron 1 of 9)	intron (NR_149308, intron 1 of 9)	521	NR_149308	17354	Mm.209175	NM_010804	ENSMUSG00000026743	Mllt10	Af10|B130021D15Rik|D630001B22Rik|mKIAA4140	myeloid/lymphoid or mixed-lineage leukemia; translocated to, 10	protein-coding
chr17-8972	chr17	46027016	46033081	+	867.5	6065.000	intron (NM_001025250, intron 1 of 7)	intron (NM_001025250, intron 1 of 7)	2329	NM_001287056	22339	Mm.282184	NM_009505	ENSMUSG00000023951	Vegfa	Vegf|Vpf	vascular endothelial growth factor A	protein-coding
chr17-3488	chr17	30003856	30006293	+	866.5	2437.000	promoter-TSS (NM_148926)	promoter-TSS (NM_148926)	35	NM_001356265	21769	Mm.220972	NM_148926	ENSMUSG00000044477	Zfand3	AW539211|TEG-27|Tex27	zinc finger, AN1-type domain 3	protein-coding
chr7-11195	chr7	4119210	4126520	+	865.5	7310.000	intron (NM_001001454, intron 2 of 12)	intron (NM_001001454, intron 2 of 12)	-2137	NR_033568	77323	Mm.378791	NR_033568	ENSMUSG00000086155	9430041J12Rik	-	RIKEN cDNA 9430041J12 gene	ncRNA
chr4-2026	chr4	8689816	8692809	+	864.1	2993.000	intron (NM_001277149, intron 1 of 37)	CpG	906	NM_001277149	320790	Mm.138792	NM_001033395	ENSMUSG00000041235	Chd7	A730019I05Rik|Cycn|Cyn|Dz|Edy|Flo|GENA 47|GENA 60|Gena 52|Lda|Mt|Obt|Todo|WBE1|Whi|metis	chromodomain helicase DNA binding protein 7	protein-coding
chr6-5706	chr6	47453294	47455736	+	863.5	2442.000	promoter-TSS (NM_001355550)	promoter-TSS (NM_001355550)	196	NM_012042	26965	Mm.87611	NM_012042	ENSMUSG00000029686	Cul1	Cul-1	cullin 1	protein-coding
chr9-11994	chr9	57761743	57766835	+	862.8	5092.000	intron (NM_007713, intron 1 of 12)	intron (NM_007713, intron 1 of 12)	1571	NM_007713	102414	Mm.25720	NM_007713	ENSMUSG00000032316	Clk3	AI256811	CDC-like kinase 3	protein-coding
chr2-7569	chr2	152396157	152399983	+	862.8	3826.000	promoter-TSS (NM_011438)	promoter-TSS (NM_011438)	-24	NM_011438	20667	Mm.28424	NM_011438	ENSMUSG00000051817	Sox12	2010205A02Rik	SRY (sex determining region Y)-box 12	protein-coding
chr11-7052	chr11	23254737	23258012	+	862.1	3275.000	intron (NM_001035226, intron 1 of 25)	intron (NM_001035226, intron 1 of 25)	333	NM_134014	103573	Mm.217547	NM_134014	ENSMUSG00000020290	Xpo1	AA420417|Crm1|Exp1	exportin 1	protein-coding
chr17-13113	chr17	17825546	17831092	+	862.1	5546.000	Intergenic	Intergenic	-1869	NR_029536	387230		NR_029536	ENSMUSG00000065396	Mir99b	Mirn99b|mmu-mir-99b	microRNA 99b	ncRNA
chr9-1034	chr9	80066502	80068522	+	861.1	2020.000	5' UTR (NM_001311110, exon 1 of 24)	5' UTR (NM_001311110, exon 1 of 24)	609	NM_146003	215351	Mm.28232	NM_146003	ENSMUSG00000034252	Senp6	2810017C20Rik|E130319N12Rik|Susp1|mKIAA0797	SUMO/sentrin specific peptidase 6	protein-coding
chr1-13947	chr1	134059764	134068670	+	861.1	8906.000	Intergenic	Intergenic	14938	NM_007570	12227	Mm.392646	NM_007570	ENSMUSG00000020423	Btg2	AA959598|APRO1|Pc3|TIS21	B cell translocation gene 2, anti-proliferative	protein-coding
chr7-10983	chr7	127023052	127028843	+	860.1	5791.000	exon (NM_010772, exon 2 of 5)	exon (NM_010772, exon 2 of 5)	532	NM_010772	17188	Mm.378964	NM_010772	ENSMUSG00000030678	Maz	MAZI|PUR1|Pur-1|SAF-1|SAF-2	MYC-associated zinc finger protein (purine-binding transcription factor)	protein-coding
chr17-6267	chr17	27554169	27559676	+	859.4	5507.000	5' UTR (NM_016660, exon 1 of 5)	5' UTR (NM_016660, exon 1 of 5)	269	NM_001166477	111241	Mm.426212	NM_001166476	ENSMUSG00000078249	Hmga1b	Hmga1-rs1|Hmgi-rs1	high mobility group AT-hook 1B	protein-coding
chr6-15822	chr6	115674496	115677520	+	858.0	3024.000	promoter-TSS (NR_152134)	promoter-TSS (NR_152134)	40	NR_152134	352968	Mm.184163	NR_152134		D830050J10Rik	-	RIKEN cDNA D830050J10 gene	ncRNA
chr8-11625	chr8	57510257	57514002	+	857.7	3745.000	intron (NM_001363443, intron 1 of 4)	CpG	286	NM_008252	97165	Mm.276881	NM_008252	ENSMUSG00000054717	Hmgb2	C80539|HMG-2|Hmg2	high mobility group box 2	protein-coding
chr4-4784	chr4	141544897	141547942	+	856.0	3045.000	non-coding (NR_030695, exon 1 of 1)	non-coding (NR_030695, exon 1 of 1)	257	NR_030695	320456	Mm.32859	NM_177163		B330016D10Rik	-	RIKEN cDNA B330016D10 gene	ncRNA
chr11-11215	chr11	116851384	116854642	+	854.3	3258.000	promoter-TSS (NM_178620)	promoter-TSS (NM_178620)	81	NM_011358	20382	Mm.21841	NM_011358	ENSMUSG00000034120	Srsf2	D11Wsu175e|MRF-1|Pr264|SC35|Sfrs10|Sfrs2	serine/arginine-rich splicing factor 2	protein-coding
chr5-9756	chr5	24600782	24607241	+	853.6	6459.000	Intergenic	Intergenic	-2009	NM_025891	66993	Mm.436539	NM_025891	ENSMUSG00000028949	Smarcd3	1500001J14Rik|2210409C08Rik|BAF60C	SWI/SNF related, matrix associated, actin dependent regulator of chromatin, subfamily d, member 3	protein-coding
chr7-16043	chr7	25752526	25756988	+	853.3	4462.000	promoter-TSS (NM_144922)	promoter-TSS (NM_144922)	2	NM_144922	232989	Mm.254223	NM_144922	ENSMUSG00000040725	Hnrnpul1	E130317O14Rik|E1B-AP5|E1BAP5|Hnrnpul|Hnrpul1	heterogeneous nuclear ribonucleoprotein U-like 1	protein-coding
chr16-4311	chr16	94568468	94571686	+	851.6	3218.000	promoter-TSS (NM_007890)	promoter-TSS (NM_007890)	-129	NM_007890	13548	Mm.310973	NM_007890	ENSMUSG00000022897	Dyrk1a	2310043O08Rik|D16Ertd272e|D16Ertd493e|Dyrk|Gm10783|Mnbh|Mp86|mmb	dual-specificity tyrosine-(Y)-phosphorylation regulated kinase 1a	protein-coding
chr7-11753	chr7	97578412	97581582	+	850.6	3170.000	promoter-TSS (NM_183251)	promoter-TSS (NM_183251)	101	NM_001081267	233532	Mm.43977	NM_001081267	ENSMUSG00000035623	Rsf1	4832420A03Rik|C030033M12Rik|Gm164|Hbxap|XAP8|p325	remodeling and spacing factor 1	protein-coding
chr1-12709	chr1	77510764	77517001	+	850.2	6237.000	intron (NM_007936, intron 1 of 17)	intron (NM_007936, intron 1 of 17)	1206	NM_007936	13838	Mm.400747	NM_007936	ENSMUSG00000026235	Epha4	2900005C20Rik|AI385584|Cek8|Hek8|Sek|Sek1|Tyro1|rb	Eph receptor A4	protein-coding
chr1-18637	chr1	172023518	172030206	+	850.2	6688.000	intron (NM_033509, intron 1 of 7)	intron (NM_033509, intron 1 of 7)	433	NM_033509	93840	Mm.36148	NM_033509	ENSMUSG00000026556	Vangl2	C530001F03Rik|Lootl|Lp|Lpp1|Ltap|Vang1l2|loop-tail|ska17|ska<m17Jus>|stbm|strabismus	VANGL planar cell polarity 2	protein-coding
chr16-1326	chr16	8829011	8832041	+	849.9	3030.000	exon (NM_001081400, exon 1 of 4)	exon (NM_001081400, exon 1 of 4)	426	NM_001081400	69053	Mm.390868	NM_001081400	ENSMUSG00000022507	1810013L24Rik	1110017P05Rik|3010002C02Rik|AA792997|AW124177|Gm19906|R74903	RIKEN cDNA 1810013L24 gene	protein-coding
chr4-13946	chr4	129513065	129514973	+	849.2	1908.000	intron (NM_010807, intron 1 of 1)	CpG	438	NM_010807	17357	Mm.424974	NM_010807	ENSMUSG00000047945	Marcksl1	AL022768|AW215397|AW536807|D4Bc1|F52|MacMARCKS|Macs2|Macs3|Mlp|Mrp	MARCKS-like 1	protein-coding
chr10-5791	chr10	7954697	7957201	+	848.2	2504.000	5' UTR (NM_138667, exon 1 of 7)	5' UTR (NM_138667, exon 1 of 7)	174	NM_138667	68652	Mm.193041	NM_138667	ENSMUSG00000015755	Tab2	1110030N06Rik|A530078N03Rik|Map3k7ip2|mKIAA0733	TGF-beta activated kinase 1/MAP3K7 binding protein 2	protein-coding
chr7-10012	chr7	127966292	127968867	+	845.1	2575.000	promoter-TSS (NM_139149)	promoter-TSS (NM_139149)	100	NM_139149	233908	Mm.277680	NM_139149	ENSMUSG00000030795	Fus	D430004D17Rik|D930039C12Rik|Fus1|Tls	fused in sarcoma	protein-coding
chr4-13835	chr4	100775964	100781804	+	844.1	5840.000	intron (NM_198037, intron 1 of 26)	intron (NM_198037, intron 1 of 26)	2205	NM_198037	320508	Mm.151962	NM_198037	ENSMUSG00000028532	Cachd1	1190007F10Rik|AI852726|B430218L07Rik|Vwcd1|mKIAA1573	cache domain containing 1	protein-coding
chr19-8313	chr19	53310145	53315152	+	840.1	5007.000	intron (NM_001360348, intron 1 of 5)	(TG)n|Simple_repeat|Simple_repeat	1203	NM_001360348	17859	Mm.2154	NM_010847	ENSMUSG00000025025	Mxi1	Gm10197|Mad2|bHLHc11	MAX interactor 1, dimerization protein	protein-coding
chr18-4184	chr18	13968916	13973392	+	839.7	4476.000	intron (NM_145492, intron 2 of 7)	intron (NM_145492, intron 2 of 7)	1579	NM_001360804	225207	Mm.40325	NM_145492	ENSMUSG00000024420	Zfp521	B930086A16Rik|Evi3|Znf521	zinc finger protein 521	protein-coding
chr4-11284	chr4	126254251	126257923	+	839.7	3672.000	5' UTR (NM_001347198, exon 1 of 18)	5' UTR (NM_001347198, exon 1 of 18)	232	NM_144941	245877	Mm.266716	NM_144941	ENSMUSG00000028849	Map7d1	AV028413|BC019977|Mtap7d1|Parcc1|Rprc1|mKIAA1187	MAP7 domain containing 1	protein-coding
chr3-12508	chr3	95226411	95232365	+	835.3	5954.000	promoter-TSS (NM_019914)	promoter-TSS (NM_019914)	445	NM_001038708	57912	Mm.28189	NM_172395	ENSMUSG00000046722	Cdc42se1	1300002M12Rik|AW558204|Cdcse1|SCIP1|Spec1	CDC42 small effector 1	protein-coding
chr19-485	chr19	12794644	12797300	+	834.6	2656.000	promoter-TSS (NM_001361971)	promoter-TSS (NM_001361971)	151	NR_024093	664779	Mm.290924	NM_001039718	ENSMUSG00000024695	Gm44505	Cntf|Pzf|Zfp-91|Zfp91|Zfp91-Cntf|Zfp91Cntf	predicted readthrough transcript (NMD candidate), 44505	ncRNA
chr4-8838	chr4	126463978	126469388	+	834.0	5410.000	intron (NM_001317173, intron 1 of 18)	intron (NM_001317173, intron 1 of 18)	1900	NM_001317174	236511	Mm.30800	NM_153403	ENSMUSG00000041530	Ago1	Eif2c1	argonaute RISC catalytic subunit 1	protein-coding
chr6-11150	chr6	49212031	49216299	+	834.0	4268.000	intron (NM_023670, intron 1 of 14)	CpG	789	NM_023670	140488	Mm.281018	NM_023670	ENSMUSG00000029814	Igf2bp3	2610101N11Rik|AA522010|AL022933|AU045931|IMP-3|IMP3|Koc13|Neilsen|mimp3	insulin-like growth factor 2 mRNA binding protein 3	protein-coding
chr7-17626	chr7	63935531	63940503	+	830.6	4972.000	exon (NM_021366, exon 1 of 2)	exon (NM_021366, exon 1 of 2)	898	NM_021366	50794	Mm.240473	NM_021366	ENSMUSG00000052040	Klf13	0610043C13Rik|9430029L20Rik|Bteb3|FKLF-2|FKLF2|NSLP1|RFLAT-1|RFLAT1	Kruppel-like factor 13	protein-coding
chr17-10185	chr17	35915451	35921245	+	828.5	5794.000	promoter-TSS (NM_001357740)	promoter-TSS (NM_001357740)	459	NR_035445	100316810		NR_035445	ENSMUSG00000084751	Mir1894	Mirn1894|mmu-mir-1894	microRNA 1894	ncRNA
chr2-27195	chr2	102448873	102452473	+	828.2	3600.000	exon (NM_010218, exon 1 of 1)	exon (NM_010218, exon 1 of 1)	1119	NM_010218	14221	Mm.29730	NM_010218	ENSMUSG00000075012	Fjx1	-	four jointed box 1	protein-coding
chr11-16251	chr11	78162141	78166360	+	827.2	4219.000	intron (NM_009423, intron 1 of 6)	intron (NM_009423, intron 1 of 6)	1300	NM_009423	22032	Mm.390418	NM_009423	ENSMUSG00000017386	Traf4	A530032M13Rik|CART1|msp2	TNF receptor associated factor 4	protein-coding
chr17-5409	chr17	10317415	10320777	+	826.8	3362.000	promoter-TSS (NR_037588)	promoter-TSS (NR_037588)	265	NM_021881	19317	Mm.130694	NM_021881	ENSMUSG00000062078	Qk	1110003F05Rik|1500005P18|QkI|l(17)-1Wis|l17Wis1	quaking	protein-coding
chr9-6697	chr9	47529451	47534198	+	825.5	4747.000	intron (NM_001025600, intron 1 of 8)	CpG	1472	NM_001025600	54725	Mm.234832	NM_018770	ENSMUSG00000032076	Cadm1	2900073G06Rik|3100001I08Rik|AI987920|Bl2|Igsf4|Igsf4a|Necl2|RA175|RA175A|RA175B|RA175C|RA175N|ST17|SgIGSF|SynCam|Tslc1	cell adhesion molecule 1	protein-coding
chr4-23449	chr4	105156462	105165524	+	825.1	9062.000	intron (NM_080555, intron 1 of 5)	intron (NM_080555, intron 1 of 5)	3646	NM_080555	67916	Mm.348326	NM_080555	ENSMUSG00000028517	Plpp3	1110003O22Rik|2610002D05Rik|AV025606|D4Bwg0538e|D4Bwg1535e|Lpp3|PRG-2|Ppab2b|Ppap2b	phospholipid phosphatase 3	protein-coding
chr9-8035	chr9	44878878	44883735	+	824.5	4857.000	promoter-TSS (NM_001357549)	promoter-TSS (NM_001357549)	-17	NM_001357549	214162	Mm.2389	NM_001081049	ENSMUSG00000002028	Kmt2a	6430520K01|ALL-1|All1|Cxxc7|HRX|HTRX1|Mll|Mll1|mKIAA4050	lysine (K)-specific methyltransferase 2A	protein-coding
chr12-4221	chr12	8498194	8501283	+	824.5	3089.000	5' UTR (NM_007483, exon 1 of 1)	5' UTR (NM_007483, exon 1 of 1)	271	NM_007483	11852	Mm.687	NM_007483	ENSMUSG00000054364	Rhob	AA017882|Arh6|Arhb	ras homolog family member B	protein-coding
chr5-9953	chr5	33818994	33822153	+	824.1	3159.000	Intergenic	CpG	-22539	NM_175231	107823	Mm.19892	NM_175231	ENSMUSG00000057406	Nsd2	5830445G22Rik|9430010A17Rik|AW555663|C130020C13Rik|D030027O06Rik|D930023B08Rik|MMSET|Whsc1|Whsc1l|mKIAA1090	nuclear receptor binding SET domain protein 2	protein-coding
chr13-4417	chr13	23530061	23537552	+	823.1	7491.000	promoter-TSS (NM_175661)	promoter-TSS (NM_175661)	-69	NM_175661	319173	Mm.377878	NM_175661	ENSMUSG00000061991	Hist1h2af	H2a-221	histone cluster 1, H2af	protein-coding
chr11-4682	chr11	88067387	88070552	+	822.8	3165.000	intron (NM_016686, intron 1 of 5)	CpG	690	NM_016686	22344	Mm.46628	NM_016686	ENSMUSG00000018377	Vezf1	AI848691|AW046909|db1	vascular endothelial zinc finger 1	protein-coding
chr4-19154	chr4	32237732	32244877	+	822.8	7145.000	Intergenic	Intergenic	-176131	NM_001109661	12014	Mm.491223	NM_007521	ENSMUSG00000040270	Bach2	E030004N02Rik	BTB and CNC homology, basic leucine zipper transcription factor 2	protein-coding
chr8-15702	chr8	70772270	70778784	+	822.1	6514.000	intron (NM_008841, intron 1 of 15)	intron (NM_008841, intron 1 of 15)	1185	NM_008841	18709	Mm.12945	NM_008841	ENSMUSG00000031834	Pik3r2	p85beta	phosphoinositide-3-kinase regulatory subunit 2	protein-coding
chr9-706	chr9	78480594	78483193	+	821.7	2599.000	promoter-TSS (NM_010106)	promoter-TSS (NM_010106)	-169	NM_010106	13627	Mm.138471	NM_010106	ENSMUSG00000037742	Eef1a1	-	eukaryotic translation elongation factor 1 alpha 1	protein-coding
chr11-2183	chr11	68691125	68694349	+	820.4	3224.000	intron (NM_175260, intron 1 of 40)	intron (NM_175260, intron 1 of 40)	822	NM_175260	77579	Mm.218233	NM_175260	ENSMUSG00000020900	Myh10	5730504C04Rik|9330167F11Rik|Fltn|Myhn-2|Myhn2|NMHC II-B|NMHC-B|NMHCII-B|NMMHC II-b|NMMHC-B|NMMHC-IIB|SMemb|mKIAA3005	myosin, heavy polypeptide 10, non-muscle	protein-coding
chr11-25147	chr11	77484423	77495621	+	820.4	11198.000	promoter-TSS (NM_172945)	promoter-TSS (NM_172945)	-344	NM_172945	268445	Mm.39296	NM_172945	ENSMUSG00000037907	Ankrd13b	AW124583|B930093C12Rik	ankyrin repeat domain 13b	protein-coding
chr1-18578	chr1	167281727	167285691	+	818.7	3964.000	intron (NM_030724, intron 1 of 6)	intron (NM_030724, intron 1 of 6)	1418	NM_030724	80914	Mm.280895	NM_030724	ENSMUSG00000026558	Uck2	AA407809|AI481316|AU018180|AU020720|TSA903|UK|UMK|Umpk	uridine-cytidine kinase 2	protein-coding
chr7-12737	chr7	34387306	34390763	+	818.7	3457.000	intron (NM_001360656, intron 1 of 9)	CpG	671	NM_001360654	67070	Mm.276503	NM_025948	ENSMUSG00000066568	Lsm14a	2700023B17Rik|AA407828|AU017544|Tral|mRAP55A	LSM14A mRNA processing body assembly factor	protein-coding
chr4-21801	chr4	97774239	97780574	+	817.3	6335.000	promoter-TSS (NM_010905)	promoter-TSS (NM_010905)	-220	NM_001122953	18027	Mm.31274	NM_010905	ENSMUSG00000028565	Nfia	1110047K16Rik|9430022M17Rik|CTF|NF1-A|NF1A	nuclear factor I/A	protein-coding
chr19-7719	chr19	8817732	8821561	+	817.3	3829.000	promoter-TSS (NM_027412)	promoter-TSS (NM_027412)	245	NM_001081196	68693	Mm.476519	NM_001081196	ENSMUSG00000071659	Hnrnpul2	1110031M08Rik|AI465155|Hnrpul2	heterogeneous nuclear ribonucleoprotein U-like 2	protein-coding
chr7-14921	chr7	16612858	16616099	+	817.0	3241.000	5' UTR (NM_172739, exon 1 of 7)	5' UTR (NM_172739, exon 1 of 7)	438	NR_136929	102634559	Mm.421602	NR_136928	ENSMUSG00000100583	Gm29443	-	predicted gene 29443	ncRNA
chr12-5426	chr12	108791906	108795289	+	816.0	3383.000	exon (NM_009537, exon 1 of 5)	exon (NM_009537, exon 1 of 5)	300	NM_009537	22632	Mm.3868	NM_009537	ENSMUSG00000021264	Yy1	NF-E1|YY-1	YY1 transcription factor	protein-coding
chr4-4877	chr4	46450366	46453959	+	813.9	3593.000	intron (NM_130889, intron 1 of 6)	CpG	1236	NM_130889	67628	Mm.263913	NM_130889	ENSMUSG00000028333	Anp32b	2410015B15Rik|PAL31|PHAPI2a|Ssp29	acidic (leucine-rich) nuclear phosphoprotein 32 family, member B	protein-coding
chr6-10957	chr6	117905463	117908990	+	813.3	3527.000	promoter-TSS (NM_001166429)	intron (NM_133834, intron 1 of 3)	444	NM_133834	98758	Mm.422979	NM_133834	ENSMUSG00000042079	Hnrnpf	4833420I20Rik|AA407306|Hnrpf	heterogeneous nuclear ribonucleoprotein F	protein-coding
chr18-5565	chr18	79105754	79110775	+	812.3	5021.000	intron (NM_053099, intron 1 of 5)	intron (NM_053099, intron 1 of 5)	1127	NM_053099	240427	Mm.312871	NM_053099	ENSMUSG00000024548	Setbp1	C130092E12|Seb|mKIAA0437	SET binding protein 1	protein-coding
chr1-5572	chr1	155097733	155100109	+	809.2	2376.000	exon (NM_010500, exon 1 of 1)	exon (NM_010500, exon 1 of 1)	715	NM_010500	15939	Mm.12246	NM_010500	ENSMUSG00000056708	Ier5	-	immediate early response 5	protein-coding
chr3-11744	chr3	51558463	51562167	+	808.2	3704.000	intron (NR_033624, intron 1 of 5)	CpG	330	NR_160686	100039684	Mm.387178	NR_033624		5031434O11Rik	AI481280|Gm2370	RIKEN cDNA 5031434O11 gene	ncRNA
chr5-1617	chr5	34335560	34337932	+	807.8	2372.000	promoter-TSS (NM_001304270)	promoter-TSS (NM_001304270)	-186	NM_001304270	19822	Mm.21281	NM_011278	ENSMUSG00000029110	Rnf4	AU018689|Gtrgeo8|SNURF	ring finger protein 4	protein-coding
chr10-7972	chr10	127284520	127292501	+	807.2	7981.000	intron (NM_001347171, intron 1 of 12)	intron (NM_001347171, intron 1 of 12)	508	NM_001347171	110962	Mm.372826	NM_033072	ENSMUSG00000025409	Mbd6	D10Wsu93e	methyl-CpG binding domain protein 6	protein-coding
chr2-18710	chr2	84740698	84744797	+	807.2	4099.000	Intergenic	Intergenic	-1569	NR_029544	387149		NR_029544	ENSMUSG00000065484	Mir130a	Mirn130|Mirn130a|mir-130a	microRNA 130a	ncRNA
chr15-8815	chr15	96697825	96700768	+	806.1	2943.000	intron (NM_175121, intron 1 of 15)	CpG	432	NM_001355633	67760	Mm.46754	NM_175121	ENSMUSG00000022462	Slc38a2	5033402L14Rik|AI316867|ATA2|SAT2|mKIAA1382	solute carrier family 38, member 2	protein-coding
chr10-13627	chr10	80430784	80435552	+	804.1	4768.000	intron (NM_001164147, intron 1 of 18)	CpG	485	NM_001164152	21423	Mm.3406	NM_011548	ENSMUSG00000020167	Tcf3	A1|AA408400|ALF2|AW209082|E12|E12/E47|E2A|E47|KA1|ME2|Pan1|Pan2|TCF-3|Tcfe2a|VDIR|bHLHb21	transcription factor 3	protein-coding
chr1-3093	chr1	178317999	178321498	+	803.8	3499.000	intron (NM_025511, intron 1 of 3)	intron (NM_025511, intron 1 of 3)	595	NM_025511	66359	Mm.489720	NM_025511	ENSMUSG00000026500	Cox20	2310005N03Rik|Fam36a	cytochrome c oxidase assembly protein 20	protein-coding
chr14-4514	chr14	54572243	54578961	+	803.1	6718.000	intron (NM_010590, intron 1 of 7)	intron (NM_010590, intron 1 of 7)	2059	NM_010590	16475	Mm.100253	NM_010590	ENSMUSG00000022178	Ajuba	Jub	ajuba LIM protein	protein-coding
chr4-11261	chr4	116074144	116077936	+	801.7	3792.000	promoter-TSS (NM_025641)	promoter-TSS (NM_025641)	771	NM_153521	230654	Mm.3655	NM_153521	ENSMUSG00000028703	Lrrc41	AA409966|AW555107|D630045E04Rik|D730026A16Rik|MUF1	leucine rich repeat containing 41	protein-coding
chr4-10853	chr4	130273264	130276038	+	801.1	2774.000	intron (NM_172702, intron 1 of 9)	intron (NM_172702, intron 1 of 9)	569	NM_001253386	230779	Mm.45132	NM_172702	ENSMUSG00000023232	Serinc2	2310004K20Rik|AW121759|FKSG84|TDE2|Tde2l	serine incorporator 2	protein-coding
chr15-1471	chr15	103299738	103307681	+	798.0	7943.000	Intergenic	Intergenic	6729	NM_030720	80910	Mm.160369	NM_030720	ENSMUSG00000063234	Gpr84	EX33	G protein-coupled receptor 84	protein-coding
chr11-16423	chr11	112780691	112786847	+	797.7	6156.000	intron (NM_011448, intron 1 of 2)	intron (NM_011448, intron 1 of 2)	1559	NM_011448	20682	Mm.286407	NM_011448	ENSMUSG00000000567	Sox9	2010306G03Rik|AV220920|mKIAA4243	SRY (sex determining region Y)-box 9	protein-coding
chr16-6039	chr16	90384717	90389853	+	797.0	5136.000	intron (NM_015755, intron 1 of 10)	intron (NM_015755, intron 1 of 10)	888	NM_015755	26559	Mm.125874	NM_015755	ENSMUSG00000053414	Hunk	Bstk1|Mak-v	hormonally upregulated Neu-associated kinase	protein-coding
chr1-11171	chr1	131523731	131529268	+	796.7	5537.000	intron (NM_001081011, intron 1 of 22)	CpG	862	NM_001081011	14270	Mm.276259	NM_019520	ENSMUSG00000026425	Srgap2	9930124L22Rik|AI448945|FBP2|Fnbp2|srGAP3	SLIT-ROBO Rho GTPase activating protein 2	protein-coding
chr11-18388	chr11	88046241	88049109	+	795.0	2868.000	5' UTR (NM_173374, exon 1 of 4)	5' UTR (NM_173374, exon 1 of 4)	302	NM_173374	110809	Mm.391719	NM_173374	ENSMUSG00000018379	Srsf1	1110054N12Rik|5730507C05Rik|6330415C05Rik|AI482334|AW491331|Asf|Sf2|Sfrs1	serine/arginine-rich splicing factor 1	protein-coding
chr14-9971	chr14	116924527	116928635	+	794.6	4108.000	intron (NM_001079844, intron 1 of 9)	CpG	1284	NM_011821	23888	Mm.440025	NM_011821	ENSMUSG00000058571	Gpc6	-	glypican 6	protein-coding
chr16-4389	chr16	4556990	4561053	+	793.3	4063.000	intron (NM_031182, intron 1 of 6)	CpG	699	NM_031182	83383	Mm.273210	NM_031182	ENSMUSG00000005718	Tfap4	AI642933|AP-4|D930048N17Rik|Tcfap4|bHLHc41	transcription factor AP4	protein-coding
chr11-10612	chr11	115509784	115514775	+	793.3	4991.000	intron (NM_008258, intron 1 of 4)	intron (NM_008258, intron 1 of 4)	2114	NM_008258	15374	Mm.1775	NM_008258	ENSMUSG00000020737	Jpt1	Hn1	Jupiter microtubule associated homolog 1	protein-coding
chr2-6799	chr2	162930474	162932828	+	792.6	2354.000	5' UTR (NM_026499, exon 1 of 6)	5' UTR (NM_026499, exon 1 of 6)	143	NM_026499	67996	Mm.24042	NM_026499	ENSMUSG00000016921	Srsf6	1210001E11Rik|AI314910|AW146126|Sfrs6	serine/arginine-rich splicing factor 6	protein-coding
chr16-7442	chr16	22160418	22164227	+	792.2	3809.000	intron (NM_183029, intron 1 of 15)	CpG	977	NM_183029	319765	Mm.489442	NM_183029	ENSMUSG00000033581	Igf2bp2	C330012H03Rik|IMP-2|Imp2|Neilsen	insulin-like growth factor 2 mRNA binding protein 2	protein-coding
chr9-7096	chr9	43742947	43747120	+	792.2	4173.000	intron (NM_021424, intron 1 of 5)	intron (NM_021424, intron 1 of 5)	1079	NM_021424	58235	Mm.335096	NM_021424	ENSMUSG00000032012	Nectin1	AI835281|AW549174|Cd111|HIgR|HveC|PRR|PRR1|Pvrl1|nectin-1	nectin cell adhesion molecule 1	protein-coding
chr5-17483	chr5	44099419	44102411	+	791.2	2992.000	intron (NM_008935, intron 1 of 26)	CpG	821	NM_008935	19126	Mm.6250	NM_008935	ENSMUSG00000029086	Prom1	4932416E19Rik|AC133|CD133|Prom|Prom-1|Proml1	prominin 1	protein-coding
chr8-16339	chr8	11632502	11636922	+	789.9	4420.000	TTS (NR_106097)	TTS (NR_106097)	324	NR_030781	102334	Mm.12459	NM_133971	ENSMUSG00000031508	Ankrd10	4833425P12Rik|AW549277	ankyrin repeat domain 10	protein-coding
chr2-21947	chr2	180041136	180043814	+	789.5	2678.000	promoter-TSS (NM_011969)	promoter-TSS (NM_011969)	-8	NM_178750	269397	Mm.63068	NM_178750	ENSMUSG00000039086	Ss18l1	A230053O16Rik|CREST	SS18, nBAF chromatin remodeling complex subunit like 1	protein-coding
chr19-3810	chr19	28009812	28012631	+	788.5	2819.000	promoter-TSS (NM_011265)	promoter-TSS (NM_011265)	-55	NM_001166414	19726	Mm.313321	NM_011265	ENSMUSG00000040929	Rfx3	C230093O12Rik|MRFX3	regulatory factor X, 3 (influences HLA class II expression)	protein-coding
chr5-11345	chr5	93092007	93095748	+	788.5	3741.000	intron (NM_001009818, intron 1 of 9)	CpG	461	NM_001347377	52398	Mm.394184	NM_001009818	ENSMUSG00000058013	Sept11	6230410I01Rik|AW548875|D5Ertd606e	septin 11	protein-coding
chr8-8535	chr8	85024441	85028048	+	788.2	3607.000	promoter-TSS (NM_019652)	promoter-TSS (NM_019652)	-589	NM_026760	68544	Mm.196005	NM_026760	ENSMUSG00000041203	Trir	1110002H14Rik|2310036O22Rik|AI854688	telomerase RNA component interacting RNase	protein-coding
chr17-8395	chr17	80060358	80063288	+	787.8	2930.000	non-coding (NR_152119, exon 1 of 14)	non-coding (NR_152119, exon 1 of 14)	445	NR_152119	72692	Mm.64579	NM_144802	ENSMUSG00000024095	Hnrnpll	2510028H02Rik|2810036L13Rik|AI256697|AI852082|Hnrpll	heterogeneous nuclear ribonucleoprotein L-like	protein-coding
chr5-22069	chr5	72913045	72916871	+	787.2	3826.000	exon (NM_001113423, exon 1 of 8)	exon (NM_001113423, exon 1 of 8)	596	NM_153567	75991	Mm.121285	NM_153567	ENSMUSG00000036087	Slain2	5033405K12Rik|8030444K12Rik|AI596370	SLAIN motif family, member 2	protein-coding
chr9-6800	chr9	63754814	63759867	+	786.5	5053.000	intron (NM_016769, intron 1 of 8)	CpG	654	NM_016769	17127	Mm.7320	NM_016769	ENSMUSG00000032402	Smad3	AU022421|Madh3	SMAD family member 3	protein-coding
chr11-11840	chr11	74722682	74725267	+	786.5	2585.000	promoter-TSS (NR_037610)	promoter-TSS (NR_037610)	-116	NR_037610	18472	Mm.397111	NM_013625	ENSMUSG00000020745	Pafah1b1	LIS-1|Lis1|MMS10-U|Mdsh|Ms10u|Pafaha	platelet-activating factor acetylhydrolase, isoform 1b, subunit 1	protein-coding
chr9-8314	chr9	35420627	35426196	+	785.8	5569.000	Intergenic	Intergenic	-28665	NM_021339	57810	Mm.80509	NM_021339	ENSMUSG00000038119	Cdon	CDO|Cd0|Orcam	cell adhesion molecule-related/down-regulated by oncogenes	protein-coding
chr8-4320	chr8	84706848	84718007	+	785.1	11159.000	intron (NM_010906, intron 8 of 8)	intron (NM_010906, intron 8 of 8)	10970	NM_008535	17095	Mm.4925	NM_008535	ENSMUSG00000034041	Lyl1	Lyl-1|bHLHa18	lymphoblastomic leukemia 1	protein-coding
chr2-519	chr2	49450946	49453196	+	784.8	2250.000	intron (NM_172663, intron 1 of 13)	CpG	585	NM_172663	227867	Mm.29167	NM_172663	ENSMUSG00000069495	Epc2	5830499L14|D2Ertd694e	enhancer of polycomb homolog 2	protein-coding
chr12-3446	chr12	49389536	49392601	+	784.1	3065.000	intron (NR_026733, intron 2 of 2)	intron (NR_026733, intron 2 of 2)	1416	NR_026733	67293	Mm.185800	NR_026733	ENSMUSG00000104861	3110039M20Rik	-	RIKEN cDNA 3110039M20 gene	ncRNA
chr15-7902	chr15	98868550	98872927	+	782.7	4377.000	intron (NM_001033276, intron 1 of 54)	intron (NM_001033276, intron 1 of 54)	467	NM_001033276	381022	Mm.264889	NM_001033276	ENSMUSG00000048154	Kmt2d	ALR|BC032281|BC058659|C430014K11Rik|KMT2B|Mll2|Mll4	lysine (K)-specific methyltransferase 2D	protein-coding
chr16-1102	chr16	23107016	23109657	+	782.7	2641.000	promoter-TSS (NR_030705)	promoter-TSS (NR_030705)	-617	NR_030705	100216532		NR_030705	ENSMUSG00000088524	Snord2	-	small nucleolar RNA, C/D box 2	snoRNA
chr10-7829	chr10	20311124	20313849	+	782.1	2725.000	promoter-TSS (NM_001025393)	promoter-TSS (NM_001025393)	17	NM_153787	72567	Mm.294783	NM_153787	ENSMUSG00000037608	Bclaf1	2610102K23Rik|2700025J07Rik|2810454G14Rik|5730534O06Rik|AI450190|AW556225|Btf|mKIAA0164	BCL2-associated transcription factor 1	protein-coding
chr5-5336	chr5	90364886	90367617	+	780.7	2731.000	promoter-TSS (NR_045618)	promoter-TSS (NR_045618)	-66	NM_198010	81702	Mm.245522	NM_030886	ENSMUSG00000055204	Ankrd17	4933425K22Rik|A130069E23Rik|A930008M01|AA407558|AA516750|AU040470|Foe|Gtar|Mask|mKIAA0697	ankyrin repeat domain 17	protein-coding
chr3-11084	chr3	107330328	107334854	+	780.0	4526.000	exon (NM_001045807, exon 1 of 2)	exon (NM_001045807, exon 1 of 2)	698	NM_001045807	229700	Mm.27966	NM_001045807	ENSMUSG00000048109	Rbm15	C230088J01Rik|mKIAA1438	RNA binding motif protein 15	protein-coding
chr4-7135	chr4	154633290	154639529	+	777.3	6239.000	promoter-TSS (NR_045643)	promoter-TSS (NR_045643)	-42	NR_045643	320939	Mm.436738	NR_045643		5930403L14Rik	-	RIKEN cDNA 5930403L14 gene	ncRNA
chr1-11398	chr1	64118997	64122951	+	777.0	3954.000	exon (NM_033563, exon 1 of 4)	exon (NM_033563, exon 1 of 4)	415	NM_033563	93691	Mm.29466	NM_033563	ENSMUSG00000025959	Klf7	9830124P08Rik	Kruppel-like factor 7 (ubiquitous)	protein-coding
chr5-14003	chr5	129018882	129021829	+	777.0	2947.000	intron (NM_009391, intron 1 of 6)	CpG	199	NM_009391	19384	Mm.297440	NM_009391	ENSMUSG00000029430	Ran	-	RAN, member RAS oncogene family	protein-coding
chr10-9284	chr10	84436014	84442288	+	776.6	6274.000	intron (NM_001004363, intron 1 of 6)	intron (NM_001004363, intron 1 of 6)	1517	NM_001004363	77976	Mm.25874	NM_001004363	ENSMUSG00000020032	Nuak1	AU014801|AW494241|B230104P22Rik|Omphk1	NUAK family, SNF1-like kinase, 1	protein-coding
chr10-6182	chr10	40882409	40885060	+	776.6	2651.000	promoter-TSS (NM_027879)	promoter-TSS (NM_027879)	200	NM_031877	83767	Mm.41353	NM_031877	ENSMUSG00000019831	Wasf1	AI195380|AI838537|Scar|WAVE|WAVE-1	WAS protein family, member 1	protein-coding
chr13-3600	chr13	21179180	21182219	+	776.6	3039.000	exon (NM_009054, exon 1 of 8)	exon (NM_009054, exon 1 of 8)	768	NM_009054	19720	Mm.314056	NM_009054	ENSMUSG00000021326	Trim27	AW538890|Gm19403|Rfp	tripartite motif-containing 27	protein-coding
chr12-8454	chr12	111689916	111696746	+	776.3	6830.000	Intergenic	Intergenic	15226	NM_177374	328162	Mm.425747	NM_177374	ENSMUSG00000060950	Trmt61a	6720458F09Rik|AI606093|Gcd14|Trm61	tRNA methyltransferase 61A	protein-coding
chr7-11134	chr7	110059922	110063521	+	776.3	3599.000	promoter-TSS (NM_009281)	promoter-TSS (NM_009281)	19	NM_009281	20841	Mm.10815	NM_009281	ENSMUSG00000061079	Zfp143	AA959806|AU015869|D7Ertd805e|KRAB14|SBF|Staf|Zfp79|Zfp80-rs1|Znf143|pHZ-1	zinc finger protein 143	protein-coding
chr2-6689	chr2	160645356	160648476	+	776.0	3120.000	intron (NM_009408, intron 2 of 20)	CpG-8783	1019	NM_009408	21969	Mm.217233	NM_009408	ENSMUSG00000070544	Top1	AI467334|D130064I21Rik|Top-1	topoisomerase (DNA) I	protein-coding
chr5-10361	chr5	25497199	25500485	+	775.6	3286.000	promoter-TSS (NM_001081383)	promoter-TSS (NM_001081383)	-59	NM_001081383	231051	Mm.332268	NM_001081383	ENSMUSG00000038056	Kmt2c	E330008K23Rik|HALR|Mll3	lysine (K)-specific methyltransferase 2C	protein-coding
chr5-14760	chr5	93266357	93269088	+	775.6	2731.000	5' UTR (NM_007635, exon 1 of 8)	5' UTR (NM_007635, exon 1 of 8)	149	NM_007635	12452	Mm.3527	NM_007635	ENSMUSG00000029385	Ccng2	-	cyclin G2	protein-coding
chr7-5300	chr7	13022742	13026619	+	773.6	3877.000	5' UTR (NM_011588, exon 1 of 17)	5' UTR (NM_011588, exon 1 of 17)	528	NM_011588	21849	Mm.15701	NM_011588	ENSMUSG00000005566	Trim28	AA408787|KAP-1|KRIP-1|MommeD9|Tif1b|Tif1beta	tripartite motif-containing 28	protein-coding
chr10-7679	chr10	4386042	4390144	+	773.2	4102.000	promoter-TSS (NM_001033466)	promoter-TSS (NM_001033466)	15	NM_001033466	381990	Mm.262466	NM_001033466	ENSMUSG00000075327	Zbtb2	Gm1103	zinc finger and BTB domain containing 2	protein-coding
chr13-3242	chr13	103919248	103922354	+	773.2	3106.000	promoter-TSS (NM_001289473)	promoter-TSS (NM_001289473)	-215	NM_001005868	59079	Mm.277354	NM_021563	ENSMUSG00000021709	Erbin	1700028E05Rik|Erbb2ip|mKIAA1225	Erbb2 interacting protein	protein-coding
chr10-12435	chr10	122983657	122987017	+	772.9	3360.000	TTS (NR_029527)	TTS (NR_029527)	387	NR_029527	387251		NR_029527	ENSMUSG00000065406	Mirlet7i	Mirnlet7i|let-7i|mmu-let-7i	microRNA let7i	ncRNA
chr3-6516	chr3	88235527	88244984	+	771.6	9457.000	Intergenic	Intergenic	14429	NM_021375	58176	Mm.103777	NM_021375	ENSMUSG00000104445	Rhbg	-	Rhesus blood group-associated B glycoprotein	protein-coding
chr14-9925	chr14	76503396	76507109	+	770.5	3713.000	exon (NM_009366, exon 2 of 3)	exon (NM_009366, exon 2 of 3)	742	NM_009366	21807	Mm.153272	NM_009366	ENSMUSG00000022010	Tsc22d1	AA589566|AW105905|Egr5|TSC-22|Tgfb1i4|Tsc|Tsc22	TSC22 domain family, member 1	protein-coding
chr5-8595	chr5	4754711	4759111	+	770.2	4400.000	exon (NM_021457, exon 1 of 1)	exon (NM_021457, exon 1 of 1)	1305	NM_021457	14362	Mm.246003	NM_021457	ENSMUSG00000044674	Fzd1	AW227548|FZ-1|Fz1	frizzled class receptor 1	protein-coding
chr19-2134	chr19	45782388	45784777	+	769.5	2389.000	promoter-TSS (NM_023799)	promoter-TSS (NM_023799)	-29	NM_023799	76055	Mm.122725	NM_023799	ENSMUSG00000025220	Oga	Hy5|Mgea5|Ncoat	O-GlcNAcase	protein-coding
chr12-3426	chr12	82168626	82171041	+	769.5	2415.000	promoter-TSS (NM_001167983)	promoter-TSS (NM_001167983)	-183	NM_001167983	217692	Mm.261333	NM_172579	ENSMUSG00000042700	Sipa1l1	4931426N11Rik|AW213287|Spar|mKIAA0440	signal-induced proliferation-associated 1 like 1	protein-coding
chr7-10833	chr7	144937261	144943678	+	768.8	6417.000	promoter-TSS (NM_007631)	promoter-TSS (NM_007631)	-544	NM_007631	12443	Mm.273049	NM_007631	ENSMUSG00000070348	Ccnd1	AI327039|CycD1|Cyl-1|PRAD1|bcl-1|cD1	cyclin D1	protein-coding
chr19-5636	chr19	21777575	21786371	+	768.5	8796.000	intron (NM_031997, intron 2 of 24)	intron (NM_031997, intron 2 of 24)	3633	NM_031997	83921	Mm.329776	NM_031997	ENSMUSG00000024754	Cemip2	Tmem2	cell migration inducing hyaluronidase 2	protein-coding
chr7-8420	chr7	73556698	73559820	+	767.8	3122.000	non-coding (NR_037569, exon 1 of 5)	non-coding (NR_037569, exon 1 of 5)	136	NR_037569	69170	Mm.34539	NR_037569	ENSMUSG00000101970	1810026B05Rik	-	RIKEN cDNA 1810026B05 gene	ncRNA
chr1-1688	chr1	177257137	177259531	+	767.5	2394.000	Intergenic	CpG	-9567	NM_011785	23797	Mm.235194	NM_011785	ENSMUSG00000019699	Akt3	AI851531|D930002M15Rik|Nmf350	thymoma viral proto-oncogene 3	protein-coding
chr9-12164	chr9	106452276	106459669	+	767.5	7393.000	intron (NM_021567, intron 1 of 12)	intron (NM_021567, intron 1 of 12)	2134	NM_021567	59092	Mm.286394	NM_021567	ENSMUSG00000023495	Pcbp4	1200003L19Rik|AlphaCP-4	poly(rC) binding protein 4	protein-coding
chr9-2233	chr9	59655821	59661928	+	766.8	6107.000	intron (NM_011099, intron 1 of 10)	intron (NM_011099, intron 1 of 10)	2506	NM_011099	18746	Mm.326167	NM_011099	ENSMUSG00000032294	Pkm	AA414905|AL024370|AL024424|Pk-2|Pk-3|Pk3|Pkm2	pyruvate kinase, muscle	protein-coding
chr13-4563	chr13	9763182	9765938	+	766.5	2756.000	promoter-TSS (NM_001347481)	promoter-TSS (NM_001347481)	-90	NM_001347472	66505	Mm.397307	NM_144516	ENSMUSG00000021156	Zmynd11	2210402G22Rik|BS69	zinc finger, MYND domain containing 11	protein-coding
chr3-7895	chr3	95657886	95661125	+	766.5	3239.000	intron (NM_008562, intron 1 of 2)	GC_rich|Low_complexity|Low_complexity	784	NM_008562	17210	Mm.1639	NM_008562	ENSMUSG00000038612	Mcl1	AW556805|Mcl-1	myeloid cell leukemia sequence 1	protein-coding
chr10-10086	chr10	59949047	59954413	+	764.8	5366.000	promoter-TSS (NM_029083)	promoter-TSS (NM_029083)	40	NM_029083	74747	Mm.21697	NM_029083	ENSMUSG00000020108	Ddit4	5830413E08Rik|AA415483|REDD1|Rtp801|dig2	DNA-damage-inducible transcript 4	protein-coding
chr14-3576	chr14	52008396	52017504	+	764.8	9108.000	intron (NM_027248, intron 1 of 4)	intron (NM_027248, intron 1 of 4)	1608	NM_001253695	69890	Mm.475652	NM_027248	ENSMUSG00000049295	Zfp219	2010302A17Rik|Znf219	zinc finger protein 219	protein-coding
chr7-3614	chr7	122969258	122971666	+	764.4	2408.000	promoter-TSS (NM_011247)	promoter-TSS (NM_011247)	-3	NR_045614	73951	Mm.389936	NR_045614		4930413G21Rik	-	RIKEN cDNA 4930413G21 gene	ncRNA
chr6-11451	chr6	125162210	125167882	+	764.1	5672.000	intron (NM_008084, intron 2 of 6)	CpG	727	NM_008084	14433	Mm.304088	NM_008084	ENSMUSG00000057666	Gapdh	Gapd	glyceraldehyde-3-phosphate dehydrogenase	protein-coding
chr10-7686	chr10	17721442	17724844	+	764.1	3402.000	promoter-TSS (NM_010828)	promoter-TSS (NM_010828)	-85	NM_010828	17684	Mm.272321	NM_010828	ENSMUSG00000039910	Cited2	AI835299|ER154-like|Mrg1|Msg2|p35srj	Cbp/p300-interacting transactivator, with Glu/Asp-rich carboxy-terminal domain, 2	protein-coding
chr10-5591	chr10	128058006	128061208	+	763.1	3202.000	intron (NM_019766, intron 1 of 7)	CpG	625	NM_019766	56351	Mm.305816	NM_019766	ENSMUSG00000071072	Ptges3	5730442A20Rik|Ptges|Tebp|cPGES|p23|sid3177	prostaglandin E synthase 3	protein-coding
chr1-6187	chr1	152901421	152904874	+	763.1	3453.000	promoter-TSS (NM_001005507)	promoter-TSS (NM_001005507)	-501	NM_001005507	226517	Mm.270775	NM_001005507	ENSMUSG00000042772	Smg7	9430023P16Rik|mKIAA0250	Smg-7 homolog, nonsense mediated mRNA decay factor (C. elegans)	protein-coding
chr14-7948	chr14	66866212	66870222	+	762.7	4010.000	promoter-TSS (NR_157372)	promoter-TSS (NR_157372)	383	NM_009955	12934	Mm.352648	NM_009955	ENSMUSG00000022048	Dpysl2	AI851130|Crmp2|DRP2|Musunc33|TOAD-64|Ulip2	dihydropyrimidinase-like 2	protein-coding
chr4-16596	chr4	41134400	41137319	+	762.7	2919.000	promoter-TSS (NM_026275)	promoter-TSS (NM_026275)	-162	NM_026275	67615	Mm.389540	NM_026275	ENSMUSG00000036241	Ube2r2	1200003M11Rik|Cdc34b|Ubc3b	ubiquitin-conjugating enzyme E2R 2	protein-coding
chr4-8447	chr4	123662732	123666268	+	762.4	3536.000	intron (NM_001199136, intron 1 of 97)	CpG	-1381	NR_136925	102633214	Mm.399387	NR_136925		Gm12925	-	predicted gene 12925	ncRNA
chr8-11119	chr8	120486259	120491493	+	762.1	5234.000	promoter-TSS (NM_198671)	promoter-TSS (NM_198671)	10	NM_198671	382034	Mm.334856	NM_198671	ENSMUSG00000031822	Gse1	2210013I18Rik|mKIAA0182	genetic suppressor element 1, coiled-coil protein	protein-coding
chr9-14974	chr9	110531129	110534193	+	761.7	3064.000	promoter-TSS (NM_001081340)	promoter-TSS (NM_001081340)	64	NM_001081340	235626	Mm.288949	NM_001081340	ENSMUSG00000044791	Setd2	4921524K10Rik|BC031601|KMT3A	SET domain containing 2	protein-coding
chr12-8265	chr12	51828248	51830529	+	761.7	2281.000	5' UTR (NM_144788, exon 1 of 43)	5' UTR (NM_144788, exon 1 of 43)	148	NM_144788	207304	Mm.249391	NM_144788	ENSMUSG00000035247	Hectd1	A630086P08Rik|AI844876|b2b327Clo|opm	HECT domain E3 ubiquitin protein ligase 1	protein-coding
chr9-9768	chr9	21544896	21548758	+	760.4	3862.000	promoter-TSS (NM_153141)	promoter-TSS (NM_153141)	-67	NM_021531	59035	Mm.178115	NM_021531	ENSMUSG00000032185	Carm1	Prmt4	coactivator-associated arginine methyltransferase 1	protein-coding
chr1-13168	chr1	72823249	72828477	+	760.0	5228.000	intron (NM_001310659, intron 1 of 3)	RMER17A|LTR|ERVK	476	NM_001310659	16008	Mm.141936	NM_008342	ENSMUSG00000039323	Igfbp2	AI255832|IBP-2|Igfbp-2|mIGFBP-2	insulin-like growth factor binding protein 2	protein-coding
chr4-15459	chr4	108458033	108461064	+	759.7	3031.000	5' UTR (NM_175472, exon 1 of 31)	5' UTR (NM_175472, exon 1 of 31)	122	NM_175472	230594	Mm.25181	NM_175472	ENSMUSG00000034610	Tut4	6030404K05Rik|9230115F04Rik|PPAPD3|Tent3a|Zcchc11|mKIAA0191	terminal uridylyl transferase 4	protein-coding
chr14-5629	chr14	25605969	25612139	+	758.7	6170.000	intron (NM_183208, intron 6 of 23)	intron (NM_183208, intron 6 of 23)	5541	NM_001309430	100188919	Mm.473810	NM_001309430		Gm45915	Israa	predicted gene, 45915	protein-coding
chr11-11948	chr11	117330221	117335859	+	758.3	5638.000	intron (NM_001113488, intron 1 of 9)	intron (NM_001113488, intron 1 of 9)	727	NM_001113488	53860	Mm.38450	NM_017380	ENSMUSG00000059248	Sept9	MSF1|Msf|PNUTL4|Sint1	septin 9	protein-coding
chr3-3169	chr3	87970459	87975895	+	758.0	5436.000	intron (NM_016701, intron 2 of 3)	B3A|SINE|B2	2084	NM_016701	18008	Mm.331129	NM_016701	ENSMUSG00000004891	Nes	AA166324|C78523|ESTM46|Ifaprc2|Marc2|RC2	nestin	protein-coding
chr19-2672	chr19	57609753	57612329	+	757.6	2576.000	promoter-TSS (NM_181415)	promoter-TSS (NM_181415)	7	NM_181415	226255	Mm.245340	NM_181415	ENSMUSG00000054843	Atrnl1	AI504415|AW555641|Alp|Atrnl|Atrnlp	attractin like 1	protein-coding
chr5-5291	chr5	33692022	33706737	+	757.0	14715.000	Intergenic	Intergenic	-22345	NM_001205270	14184	Mm.6904	NM_008010	ENSMUSG00000054252	Fgfr3	CD333|FR3|Fgfr-3|Flg-2|HBGFR|Mfr3|sam3	fibroblast growth factor receptor 3	protein-coding
chr4-19319	chr4	70533434	70536981	+	757.0	3547.000	promoter-TSS (NM_172694)	promoter-TSS (NM_172694)	-279	NM_172694	230316	Mm.251188	NM_172694	ENSMUSG00000039270	Megf9	4933405H16Rik|9630025C07|Egfl5|mKIAA0818	multiple EGF-like-domains 9	protein-coding
chr2-21837	chr2	168204976	168208079	+	756.6	3103.000	intron (NM_001310086, intron 1 of 4)	CpG	585	NM_009628	11538	Mm.201322	NM_009628	ENSMUSG00000051149	Adnp	AA589558|mKIAA0784	activity-dependent neuroprotective protein	protein-coding
chr9-10437	chr9	97015104	97020238	+	756.0	5134.000	intron (NM_145134, intron 1 of 2)	intron (NM_145134, intron 1 of 2)	684	NM_145134	211949	Mm.491271	NM_145134	ENSMUSG00000046997	Spsb4	D030068E18Rik|SSB-4|Ssb4	splA/ryanodine receptor domain and SOCS box containing 4	protein-coding
chr2-22018	chr2	13571889	13576892	+	755.6	5003.000	promoter-TSS (NM_011701)	promoter-TSS (NM_011701)	79	NM_011701	22352	Mm.268000	NM_011701	ENSMUSG00000026728	Vim	-	vimentin	protein-coding
chr13-4887	chr13	95324361	95329338	+	754.9	4977.000	promoter-TSS (NM_001302539)	promoter-TSS (NM_001302539)	82	NM_001302539	72114	Mm.3774	NM_028106	ENSMUSG00000041995	Zbed3	0610037K01Rik|2610005H11Rik|AU018975|AU024588	zinc finger, BED type containing 3	protein-coding
chr1-10165	chr1	39899818	39903659	+	754.6	3841.000	intron (NM_001252200, intron 2 of 31)	(T)n|Simple_repeat|Simple_repeat	825	NM_008696	26921	Mm.491139	NM_008696	ENSMUSG00000026074	Map4k4	9430080K19Rik|AU043147|AU045934|AW046177|HGK|Nik	mitogen-activated protein kinase kinase kinase kinase 4	protein-coding
chr12-7300	chr12	118846274	118850888	+	754.6	4614.000	exon (NM_177082, exon 3 of 3)	exon (NM_177082, exon 3 of 3)	2252	NM_177082	320145	Mm.51682	NM_177082	ENSMUSG00000048562	Sp8	D930049B17Rik|mBtd	trans-acting transcription factor 8	protein-coding
chr7-6177	chr7	24883572	24891001	+	753.2	7429.000	intron (NR_153408, intron 4 of 6)	intron (NR_153408, intron 4 of 6)	2373	NM_001360115	20085	Mm.300281	NM_023133	ENSMUSG00000040952	Rps19	Dsk3	ribosomal protein S19	protein-coding
chr3-3450	chr3	88949407	88951696	+	751.2	2289.000	promoter-TSS (NM_001164533)	promoter-TSS (NM_001164533)	-18	NM_001368419	65111	Mm.29028	NM_022994	ENSMUSG00000068921	Dap3	4921514D13Rik|DAP-3|MRP-S29|S29mt	death associated protein 3	protein-coding
chr1-3255	chr1	134560030	134562784	+	750.9	2754.000	intron (NM_152895, intron 1 of 26)	CpG	1229	NM_152895	75605	Mm.28995	NM_152895	ENSMUSG00000042207	Kdm5b	2010009J12Rik|2210016I17Rik|AW556288|D1Ertd202e|Jarid1b|PLU-1|PUT1|Plu1|RBBP2H1A|Rb-Bp2|mKIAA4034	lysine (K)-specific demethylase 5B	protein-coding
chr11-20438	chr11	62455781	62459315	+	750.9	3534.000	promoter-TSS (NM_177229)	promoter-TSS (NM_177229)	-216	NM_177229	20185	Mm.271814	NM_011308	ENSMUSG00000018501	Ncor1	5730405M06Rik|A230020K14Rik|N-CoR|RIP13|Rxrip13|mKIAA1047	nuclear receptor co-repressor 1	protein-coding
chr3-8101	chr3	133090276	133092738	+	750.5	2462.000	promoter-TSS (NM_027927)	promoter-TSS (NM_027927)	318	NM_026231	67553	Mm.304899	NM_026231	ENSMUSG00000028018	Gstcd	4933434L15Rik	glutathione S-transferase, C-terminal domain containing	protein-coding
chr7-10238	chr7	44890926	44898991	+	749.8	8065.000	Intergenic	ID_B1|SINE|B4	-1121	NM_027376	70300	Mm.276298	NM_027376	ENSMUSG00000011658	Fuz	2600013E07Rik|b2b1273Clo	fuzzy planar cell polarity protein	protein-coding
chr17-9159	chr17	29031343	29034801	+	748.8	3458.000	intron (NR_036613, intron 1 of 6)	(TG)n|Simple_repeat|Simple_repeat	412	NR_036613	20383	Mm.6787	NM_013663	ENSMUSG00000071172	Srsf3	AL024116|Sfrs3|X16	serine/arginine-rich splicing factor 3	protein-coding
chr12-9340	chr12	91587551	91591434	+	748.5	3883.000	intron (NM_175335, intron 1 of 8)	intron (NM_175335, intron 1 of 8)	157	NM_031391	83602	Mm.275728	NM_031391	ENSMUSG00000020962	Gtf2a1	6330549H03Rik|AA536742|AA959775|AW060250|TfIIAa/b|Tfiia1	general transcription factor II A, 1	protein-coding
chr19-6376	chr19	5487097	5491857	+	748.5	4760.000	promoter-TSS (NM_007687)	promoter-TSS (NM_007687)	-978	NM_007687	12631	Mm.329655	NM_007687	ENSMUSG00000056201	Cfl1	AA959946|Cof	cofilin 1, non-muscle	protein-coding
chr15-9698	chr15	59646405	59651232	+	748.2	4827.000	5' UTR (NM_144549, exon 1 of 3)	5' UTR (NM_144549, exon 1 of 3)	164	NM_144549	211770	Mm.40298	NM_144549	ENSMUSG00000032501	Trib1	A530090O15Rik|TRB-1|Trb1	tribbles pseudokinase 1	protein-coding
chr19-6212	chr19	6362845	6365468	+	747.5	2623.000	intron (NR_122118, intron 1 of 11)	CpG	466	NR_122118	22668	Mm.256422	NM_011750	ENSMUSG00000024949	Sf1	BBP|MZFM|WBP4|Zfp162	splicing factor 1	protein-coding
chr2-5086	chr2	104492975	104495172	+	747.1	2197.000	5' UTR (NM_001145824, exon 1 of 16)	5' UTR (NM_001145824, exon 1 of 16)	416	NM_010434	15259	Mm.257925	NM_010434	ENSMUSG00000027177	Hipk3	DYRK6|FIST3|PKY|mir-1902	homeodomain interacting protein kinase 3	protein-coding
chr18-1542	chr18	61554653	61557713	+	746.5	3060.000	intron (NM_001357499, intron 1 of 10)	intron (NM_001357499, intron 1 of 10)	910	NM_146087	93687	Mm.26908	NM_146087	ENSMUSG00000024576	Csnk1a1	2610208K14Rik|4632404G05Rik|5430427P18Rik|CK1a|Csnk1a	casein kinase 1, alpha 1	protein-coding
chr12-5274	chr12	112827458	112830916	+	746.1	3458.000	5' UTR (NM_001359292, exon 1 of 3)	5' UTR (NM_001359292, exon 1 of 3)	202	NM_001359292	71963	Mm.313185	NM_028023	ENSMUSG00000047832	Cdca4	2410018C03Rik|HEPP|SEI-3	cell division cycle associated 4	protein-coding
chr19-4292	chr19	30029596	30031982	+	746.1	2386.000	exon (NM_144873, exon 1 of 16)	exon (NM_144873, exon 1 of 16)	276	NM_144873	109113	Mm.313364	NM_144873	ENSMUSG00000024817	Uhrf2	2310065A22Rik|AI426270|AW214556|D130071B19Rik|Nirf	ubiquitin-like, containing PHD and RING finger domains 2	protein-coding
chr8-6757	chr8	123040500	123043580	+	745.8	3080.000	promoter-TSS (NR_045268)	promoter-TSS (NR_045268)	244	NR_037865	77087	Mm.31567	NM_001081379	ENSMUSG00000035569	Ankrd11	2410104C19Rik|3010027A04Rik|6330578C09Rik|9530048I21Rik|AA930108|Gm176|Yod	ankyrin repeat domain 11	protein-coding
chr15-3791	chr15	38298560	38302993	+	745.1	4433.000	promoter-TSS (NM_013692)	promoter-TSS (NM_013692)	-65	NM_001289471	21847	Mm.4292	NM_013692	ENSMUSG00000037465	Klf10	AI115143|EGR[a]|Egral|Gdnfif|TIEG-1|Tieg|Tieg1|mGIF	Kruppel-like factor 10	protein-coding
chr8-14961	chr8	84179213	84185072	+	743.4	5859.000	Intergenic	Intergenic	-3181	NR_029821	723819		NR_029821	ENSMUSG00000065483	Mir181c	Mirn181c|mir-181c	microRNA 181c	ncRNA
chr5-14241	chr5	96160319	96163624	+	742.0	3305.000	promoter-TSS (NM_144910)	promoter-TSS (NM_144910)	19	NM_144910	231464	Mm.28374	NM_144910	ENSMUSG00000034724	Cnot6l	4932442K20Rik	CCR4-NOT transcription complex, subunit 6-like	protein-coding
chr3-5165	chr3	41563131	41566824	+	741.4	3693.000	promoter-TSS (NM_001130186)	promoter-TSS (NM_001130186)	97	NM_001130186	269424	Mm.286285	NM_172303	ENSMUSG00000025764	Jade1	AU041499|D530048A03Rik|Phf17|mKIAA1807	jade family PHD finger 1	protein-coding
chr10-6842	chr10	43477530	43480785	+	741.4	3255.000	promoter-TSS (NM_199028)	promoter-TSS (NM_199028)	17	NM_199028	331623	Mm.490388	NM_199028	ENSMUSG00000038214	Bend3	mKIAA1553	BEN domain containing 3	protein-coding
chr6-8567	chr6	124914694	124921643	+	741.0	6949.000	promoter-TSS (NM_026988)	promoter-TSS (NM_026988)	-222	NM_026988	69202	Mm.142187	NM_026988	ENSMUSG00000030122	Ptms	2610009E16Rik	parathymosin	protein-coding
chr19-3683	chr19	60789466	60791780	+	740.4	2314.000	promoter-TSS (NM_010123)	promoter-TSS (NM_010123)	70	NM_010123	13669	Mm.2238	NM_010123	ENSMUSG00000024991	Eif3a	A830012B05Rik|Csma|Eif3|Eif3s10|mKIAA0139	eukaryotic translation initiation factor 3, subunit A	protein-coding
chr11-3537	chr11	94209745	94212944	+	739.3	3199.000	promoter-TSS (NM_009427)	promoter-TSS (NM_009427)	-110	NM_009427	22057	Mm.259673	NM_009427	ENSMUSG00000037573	Tob1	Tob|Trob	transducer of ErbB-2.1	protein-coding
chr10-5272	chr10	93160153	93162484	+	739.0	2331.000	intron (NM_146239, intron 1 of 16)	CpG	442	NM_146239	237459	Mm.217404	NM_146239	ENSMUSG00000020015	Cdk17	6430598J10Rik|Pctk2	cyclin-dependent kinase 17	protein-coding
chr16-758	chr16	37867706	37869883	+	738.3	2177.000	exon (NM_177093, exon 1 of 4)	exon (NM_177093, exon 1 of 4)	394	NM_177093	320184	Mm.390882	NM_177093	ENSMUSG00000034158	Lrrc58	1810012N18Rik|C330018J07Rik	leucine rich repeat containing 58	protein-coding
chr6-11367	chr6	113305780	113309070	+	738.0	3290.000	5' UTR (NM_001282128, exon 1 of 14)	5' UTR (NM_001282128, exon 1 of 14)	288	NM_001282126	78783	Mm.356059	NM_030178	ENSMUSG00000001632	Brpf1	4833438B11Rik|4930540D11Rik|Brpf2	bromodomain and PHD finger containing, 1	protein-coding
chr1-2835	chr1	59762315	59765074	+	737.0	2759.000	promoter-TSS (NM_007561)	promoter-TSS (NM_007561)	-585	NM_007561	12168	Mm.7106	NM_007561	ENSMUSG00000067336	Bmpr2	2610024H22Rik|AL117858|AW546137|BB189135|BMP-2|BMPR-2|BMPR-II|BMPRII|BRK-3|Gm20272	bone morphogenetic protein receptor, type II (serine/threonine kinase)	protein-coding
chr11-22512	chr11	77685466	77688295	+	736.6	2829.000	intron (NM_001024205, intron 1 of 3)	intron (NM_001024205, intron 1 of 3)	741	NM_001024205	68564	Mm.428996	NM_001024205	ENSMUSG00000037857	Nufip2	1110001M19Rik|9530056D24Rik|AI256692|AI461731|PIG1|mKIAA1321	nuclear fragile X mental retardation protein interacting protein 2	protein-coding
chr2-12880	chr2	164878289	164880843	+	735.9	2554.000	intron (NM_146129, intron 1 of 16)	CpG	198	NM_146129	228866	Mm.241134	NM_146129	ENSMUSG00000039849	Pcif1	2310022K11Rik|C20orf67|CAPAM|F730014I05Rik	PDX1 C-terminal inhibiting factor 1	protein-coding
chr5-15574	chr5	123682604	123685537	+	735.9	2933.000	intron (NM_001359220, intron 1 of 23)	CpG	291	NM_019765	56430	Mm.241109	NM_019765	ENSMUSG00000049550	Clip1	1110007I12Rik|4631429H07Rik|AV017631|C81039|CLIP-170|CLIP170|CYLN1|Clip50|Rsn|mKIAA4046|restin	CAP-GLY domain containing linker protein 1	protein-coding
chr9-10918	chr9	44333643	44337611	+	735.3	3968.000	TTS (NM_013551)	TTS (NM_013551)	912	NM_010436	15270	Mm.245931	NM_010436	ENSMUSG00000049932	H2afx	AW228881|H2A.X|H2ax|Hist5-2ax|gammaH2ax	H2A histone family, member X	protein-coding
chr13-4144	chr13	84343327	84351190	+	735.3	7863.000	Intergenic	Intergenic	124962	NM_175187	72745	Mm.295063	NM_175187	ENSMUSG00000035762	Tmem161b	2810446P07Rik|AI843389	transmembrane protein 161B	protein-coding
chr9-6084	chr9	72110359	72112677	+	735.3	2318.000	promoter-TSS (NM_001253862)	promoter-TSS (NM_001253862)	301	NM_001253865	21406	Mm.171615	NM_011544	ENSMUSG00000032228	Tcf12	A130037E08Rik|ALF1|HEB|HEBAlt|HTF-4|HTF4|ME1|REB|bHLHb20	transcription factor 12	protein-coding
chr13-5843	chr13	14062343	14065472	+	735.3	3129.000	promoter-TSS (NM_010282)	promoter-TSS (NM_010282)	123	NM_198122	94246	Mm.439784	NM_194262	ENSMUSG00000039219	Arid4b	BCAA|BRCAA1|RBBP1L1|Rbp1l1|SAP180	AT rich interactive domain 4B (RBP1-like)	protein-coding
chr10-13845	chr10	111008827	111011732	+	734.6	2905.000	promoter-TSS (NM_172554)	promoter-TSS (NM_172554)	-213	NM_172554	320150	Mm.339281	NM_172554	ENSMUSG00000035798	Zdhhc17	A230053P19Rik|BB187739|D130071N24Rik|DHHC-17|Hip14	zinc finger, DHHC domain containing 17	protein-coding
chr12-7005	chr12	75817527	75819924	+	734.6	2397.000	intron (NM_001005510, intron 1 of 115)	CpG	407	NM_001005510	319565	Mm.26652	NM_001005510	ENSMUSG00000063450	Syne2	6820443O06Rik|AW546258|Cpfl8|D12Ertd777e|KASH2|NUA|Nesp2g|dice|mKIAA1011	spectrin repeat containing, nuclear envelope 2	protein-coding
chr13-8035	chr13	54301964	54305018	+	734.2	3054.000	intron (NM_001362218, intron 1 of 4)	intron (NM_001362218, intron 1 of 4)	935	NR_155492	12890	Mm.268902	NM_009946	ENSMUSG00000025867	Cplx2	921-L|AI413745|AW492120|Gm34843	complexin 2	protein-coding
chr4-23952	chr4	134467129	134469964	+	733.9	2835.000	intron (NM_019641, intron 1 of 4)	CpG	226	NM_019641	16765	Mm.378957	NM_019641	ENSMUSG00000028832	Stmn1	19k|Lag|Lap18|Op18|P18|P19|Pig|Pp17|Pp18|Pp19|Pr22|Smn	stathmin 1	protein-coding
chr14-7382	chr14	54924146	54927682	+	733.9	3536.000	5' UTR (NM_010112, exon 1 of 6)	5' UTR (NM_010112, exon 1 of 6)	874	NM_010112	13644	Mm.236438	NM_010112	ENSMUSG00000022203	Efs	-	embryonal Fyn-associated substrate	protein-coding
chr12-2020	chr12	52503025	52505603	+	733.6	2578.000	Intergenic	CpG	-11763	NM_009706	11855	Mm.35059	NM_009706	ENSMUSG00000035133	Arhgap5	p190-B|p190B	Rho GTPase activating protein 5	protein-coding
chr1-3064	chr1	177441132	177446031	+	733.6	4899.000	intron (NM_001355100, intron 2 of 2)	intron (NM_001355100, intron 2 of 2)	-1072	NM_001355103	30928	Mm.330700	NM_013915	ENSMUSG00000063659	Zbtb18	RP58|Zfp238|Znf238.|zfp-238	zinc finger and BTB domain containing 18	protein-coding
chr12-5609	chr12	111536996	111539519	+	733.2	2523.000	intron (NM_173363, intron 1 of 11)	CpG	156	NM_173363	217869	Mm.271222	NM_173363	ENSMUSG00000021282	Eif5	2810011H21Rik|D12Ertd549e	eukaryotic translation initiation factor 5	protein-coding
chr2-14731	chr2	157202384	157205553	+	732.9	3169.000	intron (NM_011249, intron 1 of 21)	intron (NM_011249, intron 1 of 21)	566	NM_011249	19650	Mm.244671	NM_011249	ENSMUSG00000027641	Rbl1	AW547426|PRB1|p107	RB transcriptional corepressor like 1	protein-coding
chr11-12502	chr11	84868946	84871700	+	731.9	2754.000	promoter-TSS (NR_131197)	promoter-TSS (NR_131197)	318	NR_131201	102635561	Mm.341797	NR_131197		Ggnbp2os	-	gametogenetin binding protein 2, opposite strand	ncRNA
chr18-3006	chr18	67640265	67642510	+	731.5	2245.000	promoter-TSS (NM_001368147)	promoter-TSS (NM_001368147)	-32	NM_001081073	225659	Mm.111928	NM_001081073	ENSMUSG00000073542	Cep76	6230425F05Rik|9630013E05	centrosomal protein 76	protein-coding
chr3-4721	chr3	103020005	103022209	+	730.2	2204.000	intron (NM_144901, intron 1 of 19)	CpG	561	NM_144901	229663	Mm.277713	NM_144901	ENSMUSG00000068823	Csde1	AA960392|BC016898|D3Jfr1|mKIAA0885|unr	cold shock domain containing E1, RNA binding	protein-coding
chr3-5488	chr3	95928394	95931297	+	729.2	2903.000	intron (NM_001253758, intron 1 of 4)	CpG	588	NM_023210	66471	Mm.218657	NM_023210	ENSMUSG00000015749	Anp32e	2810018A15Rik|AI047746|AI326868|CPD1|LANP-L|LANPL|mLANP-L	acidic (leucine-rich) nuclear phosphoprotein 32 family, member E	protein-coding
chr13-4078	chr13	99512942	99517244	+	728.8	4302.000	intron (NM_008634, intron 1 of 6)	CpG	1509	NM_008634	17755	Mm.4173	NM_008634	ENSMUSG00000052727	Map1b	A230055D22|AI843217|LC1|MAP5|Mtap-5|Mtap1b|Mtap5	microtubule-associated protein 1B	protein-coding
chr19-2716	chr19	10100010	10104246	+	728.5	4236.000	promoter-TSS (NM_019699)	promoter-TSS (NM_019699)	-625	NM_019699	56473	Mm.38901	NM_019699	ENSMUSG00000024665	Fads2	2900042M13Rik|Fadsd2	fatty acid desaturase 2	protein-coding
chr6-2579	chr6	134926609	134931011	+	728.5	4402.000	promoter-TSS (NR_037956)	promoter-TSS (NR_037956)	-282	NR_037956	381822	Mm.5935	NR_037955	ENSMUSG00000098318	Lockd	1190002F15Rik|AI120476|Droc	lncRNA downstream of Cdkn1b	ncRNA
chr2-16723	chr2	45107472	45113347	+	728.1	5875.000	promoter-TSS (NR_110572)	promoter-TSS (NR_110572)	-32	NM_001355291	24136	Mm.440702	NM_015753	ENSMUSG00000026872	Zeb2	9130203F04Rik|D130016B08Rik|SIP1|Zfhx1b|Zfx1b|Zfxh1b	zinc finger E-box binding homeobox 2	protein-coding
chr11-22083	chr11	120988260	120992672	+	728.1	4412.000	intron (NM_139059, intron 1 of 8)	intron (NM_139059, intron 1 of 8)	867	NM_139059	104318	Mm.216227	NM_027874	ENSMUSG00000025162	Csnk1d	1200006A05Rik|AA409348|D930010H05Rik	casein kinase 1, delta	protein-coding
chr1-12238	chr1	86357675	86361216	+	728.1	3541.000	promoter-TSS (NR_015507)	promoter-TSS (NR_015507)	10	NM_010880	17975	Mm.154378	NM_010880	ENSMUSG00000026234	Ncl	B530004O11Rik|C23|D0Nds28|D1Nds28|Nucl	nucleolin	protein-coding
chr15-4648	chr15	39196620	39199492	+	727.8	2872.000	promoter-TSS (NM_001256383)	promoter-TSS (NM_001256383)	-230	NM_001256382	116838	Mm.309296	NM_053271	ENSMUSG00000037386	Rims2	2810036I15Rik|AW048769|RIM2|Rab3ip2|Rim2(+40A)|Rim2(+44A)|Rim2(+4A)|Serg2|Syt3-rs|mKIAA0751	regulating synaptic membrane exocytosis 2	protein-coding
chr4-12726	chr4	120824420	120826377	+	727.1	1957.000	promoter-TSS (NM_001357193)	promoter-TSS (NM_001357193)	-189	NM_001357194	18046	Mm.318389	NM_008692	ENSMUSG00000032897	Nfyc	-	nuclear transcription factor-Y gamma	protein-coding
chr4-6260	chr4	33246843	33249649	+	726.8	2806.000	exon (NM_001033225, exon 1 of 2)	exon (NM_001033225, exon 1 of 2)	541	NM_001033225	108767	Mm.27769	NM_001033225	ENSMUSG00000040128	Pnrc1	5730463C12Rik|B4-2|PRR2|Prol2	proline-rich nuclear receptor coactivator 1	protein-coding
chr11-17829	chr11	94988383	94999872	+	726.1	11489.000	intron (NM_172261, intron 1 of 9)	intron (NM_172261, intron 1 of 9)	2915	NM_172261	217124	Mm.229087	NM_172261	ENSMUSG00000038976	Ppp1r9b	SPL|Spn	protein phosphatase 1, regulatory subunit 9B	protein-coding
chr6-9038	chr6	134034318	134037607	+	726.1	3289.000	5' UTR (NM_001303102, exon 1 of 9)	5' UTR (NM_001303102, exon 1 of 9)	262	NM_007961	14011	Mm.269995	NM_007961	ENSMUSG00000030199	Etv6	AW123102|AW557856|Tel	ets variant 6	protein-coding
chr18-4890	chr18	34953048	34955826	+	725.8	2778.000	promoter-TSS (NM_010481)	promoter-TSS (NM_010481)	-86	NM_010481	15526	Mm.209419	NM_010481	ENSMUSG00000024359	Hspa9	74kDa|Csa|Grp75|Hsc74|Hsp74|Hsp74a|Hspa9a|Mortalin|Mot-2|Mot2|Mthsp70|Pbp74	heat shock protein 9	protein-coding
chr6-5552	chr6	72438087	72441215	+	724.8	3128.000	promoter-TSS (NM_001363799)	promoter-TSS (NM_001363799)	-95	NM_001363799	232087	Mm.29815	NM_145569	ENSMUSG00000053907	Mat2a	D630045P18Rik|MAT 2	methionine adenosyltransferase II, alpha	protein-coding
chr14-9726	chr14	52018459	52021792	+	724.8	3333.000	promoter-TSS (NM_001253694)	promoter-TSS (NM_001253694)	-412	NM_001253694	69890	Mm.475652	NM_027248	ENSMUSG00000049295	Zfp219	2010302A17Rik|Znf219	zinc finger protein 219	protein-coding
chr4-11323	chr4	136834184	136837778	+	724.4	3594.000	promoter-TSS (NM_001290753)	promoter-TSS (NM_001290753)	31	NM_001290753	13844	Mm.250981	NM_010142	ENSMUSG00000028664	Ephb2	Cek5|Drt|ETECK|Erk|Hek5|Nuk|Prkm5|Qek5|Sek3|Tyro5	Eph receptor B2	protein-coding
chr2-22886	chr2	157074285	157080378	+	724.1	6093.000	intron (NM_001164663, intron 1 of 14)	intron (NM_001164663, intron 1 of 14)	1934	NM_001164663	320706	Mm.79466	NM_001164663	ENSMUSG00000055485	Soga1	9830001H06Rik|AI426038|D430036N24Rik|Soga	suppressor of glucose, autophagy associated 1	protein-coding
chr17-9931	chr17	80205543	80208226	+	723.1	2683.000	intron (NM_001360435, intron 1 of 6)	CpG	421	NR_036615	225027	Mm.292016	NM_146083	ENSMUSG00000024097	Srsf7	35kDa|9430065L19Rik|9G8|NX-96|Sfrs7	serine/arginine-rich splicing factor 7	protein-coding
chr4-6609	chr4	148625614	148627684	+	723.1	2070.000	intron (NM_001003898, intron 1 of 6)	CpG	347	NR_027864	230908	Mm.22453	NM_145556	ENSMUSG00000041459	Tardbp	1190002A23Rik|C85084|TDP-43|Tdp43	TAR DNA binding protein	protein-coding
chr11-22410	chr11	69577062	69582444	+	722.7	5382.000	promoter-TSS (NM_011640)	promoter-TSS (NM_011640)	497	NM_001364769	216853	Mm.31586	NM_144824	ENSMUSG00000041346	Wrap53	BC021790|Wdr79	WD repeat containing, antisense to Trp53	protein-coding
chr11-10671	chr11	70652938	70657234	+	722.4	4296.000	promoter-TSS (NM_011072)	promoter-TSS (NM_011072)	-436	NM_011072	18643	Mm.2647	NM_011072	ENSMUSG00000018293	Pfn1	Pfn	profilin 1	protein-coding
chr11-21660	chr11	96871397	96880530	+	722.0	9133.000	Intergenic	Intergenic	25570	NR_029562	387170		NR_029562	ENSMUSG00000065515	Mir152	Mirn152|mir-152|mmu-mir-152	microRNA 152	ncRNA
chr2-21635	chr2	154789881	154793207	+	721.7	3326.000	5' UTR (NM_023130, exon 1 of 9)	5' UTR (NM_023130, exon 1 of 9)	434	NM_001139511	19383	Mm.221440	NM_023130	ENSMUSG00000027593	Raly	AI663842|Merc	hnRNP-associated with lethal yellow	protein-coding
chr6-5358	chr6	39205040	39207637	+	721.0	2597.000	intron (NM_001033430, intron 1 of 19)	CpG	435	NM_001033430	338523	Mm.293175	NM_001033430	ENSMUSG00000042599	Kdm7a	A630082K20Rik|BB041802|Jhdm1d|mKIAA1718	lysine (K)-specific demethylase 7A	protein-coding
chr11-17129	chr11	69670401	69673066	+	720.7	2665.000	intron (NM_144958, intron 1 of 10)	CpG	690	NM_144958	13681	Mm.26680	NM_144958	ENSMUSG00000059796	Eif4a1	BM-010|Ddx2a|Eif4	eukaryotic translation initiation factor 4A1	protein-coding
chr10-7832	chr10	36973766	36975801	+	720.7	2035.000	exon (NM_008229, exon 1 of 14)	exon (NM_008229, exon 1 of 14)	239	NM_008229	15182	Mm.19806	NM_008229	ENSMUSG00000019777	Hdac2	D10Wsu179e|YAF1|Yy1bp|mRPD3	histone deacetylase 2	protein-coding
chr9-6535	chr9	59035232	59037576	+	720.7	2344.000	promoter-TSS (NM_008684)	promoter-TSS (NM_008684)	37	NM_001042752	18007	Mm.42249	NM_008684	ENSMUSG00000032340	Neo1	2610028H22Rik|AI327052|D930014N22Rik|Igdcc2	neogenin	protein-coding
chr16-8829	chr16	22263944	22267070	+	720.3	3126.000	intron (NM_001330555, intron 1 of 9)	CpG	498	NM_001330554	20462	Mm.210352	NM_009186	ENSMUSG00000022858	Tra2b	5730405G21Rik|D16Ertd266e|SIG-41|Sfrs10|Silg41|TRA2beta	transformer 2 beta	protein-coding
chr2-22908	chr2	157456618	157467895	+	720.0	11277.000	intron (NM_009271, intron 6 of 14)	intron (NM_009271, intron 6 of 14)	37963	NM_001025395	20779	Mm.22845	NM_009271	ENSMUSG00000027646	Src	AW259666|pp60c-src	Rous sarcoma oncogene	protein-coding
chr1-15233	chr1	132189448	132193334	+	719.7	3886.000	promoter-TSS (NM_001311104)	promoter-TSS (NM_001311104)	-45	NM_001311104	213409	Mm.426321	NM_001033250	ENSMUSG00000079330	Lemd1	4930540I23Rik|6430514M23Rik|AI428128|LEMP-1	LEM domain containing 1	protein-coding
chr4-11913	chr4	156188041	156198702	+	719.3	10661.000	intron (NM_001369027, intron 2 of 2)	intron (NM_001369027, intron 2 of 2)	4117	NM_021604	11603	Mm.273098	NM_021604	ENSMUSG00000041936	Agrn	Agrin|nmf380	agrin	protein-coding
chr17-10988	chr17	36270291	36272840	+	719.3	2549.000	promoter-TSS (NM_001357889)	promoter-TSS (NM_001357889)	-132	NM_178281	79263	Mm.40624	NM_024468	ENSMUSG00000045409	Trim39	1100001D15Rik|E130103K13Rik|RBCC-B30.2|Rnf23|mKIAA4179|tfp	tripartite motif-containing 39	protein-coding
chr9-13504	chr9	64016500	64023340	+	719.3	6840.000	intron (NM_008542, intron 1 of 3)	intron (NM_008542, intron 1 of 3)	2139	NM_008542	17130	Mm.325757	NM_008542	ENSMUSG00000036867	Smad6	Madh6|b2b390Clo	SMAD family member 6	protein-coding
chr15-13044	chr15	73182121	73187046	+	718.3	4925.000	intron (NM_153178, intron 1 of 18)	CpG	364	NM_153178	239528	Mm.23095	NM_153178	ENSMUSG00000036698	Ago2	1110029L17Rik|2310051F07Rik|AI225898|AL022874|AW546247|Eif2c2|Gerp95|Gm10365|mKIAA4215	argonaute RISC catalytic subunit 2	protein-coding
chr15-6301	chr15	85575505	85582572	+	718.0	7067.000	promoter-TSS (NM_001163634)	promoter-TSS (NM_001163634)	-968	NM_001163634	22422	Mm.306946	NM_009528	ENSMUSG00000022382	Wnt7b	Wnt-7b	wingless-type MMTV integration site family, member 7B	protein-coding
chr6-6823	chr6	134919404	134922661	+	718.0	3257.000	exon (NM_009875, exon 1 of 3)	exon (NM_009875, exon 1 of 3)	631	NM_009875	12576	Mm.2958	NM_009875	ENSMUSG00000003031	Cdkn1b	AA408329|AI843786|Kip1|p27|p27Kip1	cyclin-dependent kinase inhibitor 1B	protein-coding
chr5-21017	chr5	113770221	113773649	+	718.0	3428.000	promoter-TSS (NM_025526)	promoter-TSS (NM_025526)	465	NR_151532	53890	Mm.29594	NM_016926	ENSMUSG00000018974	Sart3	AU045857|mKIAA0156	squamous cell carcinoma antigen recognized by T cells 3	protein-coding
chr1-16975	chr1	91410901	91415893	+	717.6	4992.000	promoter-TSS (NM_001360899)	promoter-TSS (NM_001360899)	-175	NM_001360899	55927	Mm.280029	NM_019479	ENSMUSG00000067071	Hes6	AI326893|bHLHb41	hairy and enhancer of split 6	protein-coding
chr1-6667	chr1	88699260	88702882	+	717.6	3622.000	3' UTR (NM_177305, exon 1 of 1)	3' UTR (NM_177305, exon 1 of 1)	1120	NM_177305	320982	Mm.27968	NM_177305	ENSMUSG00000049866	Arl4c	A630084M22Rik|Arl7|LAK	ADP-ribosylation factor-like 4C	protein-coding
chr12-11593	chr12	49372725	49380985	+	717.0	8260.000	Intergenic	Intergenic	-6028	NM_001160112	15228	Mm.4704	NM_008241	ENSMUSG00000020950	Foxg1	2900064B05Rik|BF-1|Bf1|Hfh9|Hfhbf1	forkhead box G1	protein-coding
chr14-8931	chr14	61680333	61683696	+	717.0	3363.000	intron (NR_028264, intron 1 of 6)	CpG	359	NR_028264	668253	Mm.32886	NR_028264	ENSMUSG00000097589	Dleu2	1810047A16Rik|4932411A06Rik|7730401J12Rik|AI197277|AI788824|Alt1|Gm9069|Leu2	deleted in lymphocytic leukemia, 2	ncRNA
chr7-10670	chr7	5059959	5063662	+	717.0	3703.000	promoter-TSS (NM_001205231)	promoter-TSS (NM_001205231)	-333	NM_133671	22185	Mm.360389	NM_133671	ENSMUSG00000030435	U2af2	65kDa	U2 small nuclear ribonucleoprotein auxiliary factor (U2AF) 2	protein-coding
chr14-11944	chr14	79479186	79483852	+	716.6	4666.000	promoter-TSS (NM_018765)	promoter-TSS (NM_018765)	-251	NM_018765	22380	Mm.476813	NM_018765	ENSMUSG00000022023	Wbp4	AW545037|BB101031|FBP21	WW domain binding protein 4	protein-coding
chr2-2843	chr2	18063742	18066363	+	715.6	2621.000	exon (NM_001252560, exon 2 of 23)	exon (NM_001252560, exon 2 of 23)	467	NM_001252561	17354	Mm.209175	NM_010804	ENSMUSG00000026743	Mllt10	Af10|B130021D15Rik|D630001B22Rik|mKIAA4140	myeloid/lymphoid or mixed-lineage leukemia; translocated to, 10	protein-coding
chr9-4778	chr9	52047391	52049412	+	715.6	2021.000	5' UTR (NM_009041, exon 1 of 14)	5' UTR (NM_009041, exon 1 of 14)	304	NR_023357	629557	Mm.422775	NR_023357		Gm6981	EG629557	glyceraldehyde-3-phosphate dehydrogenase pseudogene	pseudo
chr2-16248	chr2	92181982	92186498	+	714.6	4516.000	promoter-TSS (NM_001362833)	promoter-TSS (NM_001362833)	58	NM_001362833	192285	Mm.330408	NM_138755	ENSMUSG00000058318	Phf21a	80kDa|BHC80a|Bhc|Bhc80|D030065N23Rik|PFTF1|mBHC80	PHD finger protein 21A	protein-coding
chr3-7135	chr3	95817656	95820594	+	714.2	2938.000	promoter-TSS (NM_001081293)	promoter-TSS (NM_001081293)	-172	NM_001368181	75137	Mm.196275	NM_028328	ENSMUSG00000028106	Rprd2	2810036A19Rik|4930535B03Rik|6720469I21Rik|AL022841|AL022940|AU021304|BB077382|mKIAA0460	regulation of nuclear pre-mRNA domain containing 2	protein-coding
chr15-9211	chr15	102669803	102674138	+	713.9	4335.000	promoter-TSS (NR_030460)	promoter-TSS (NR_030460)	-104	NR_030460	751542		NR_030460	ENSMUSG00000076009	Mir688	Mirn688|mmu-mir-688	microRNA 688	ncRNA
chr4-19179	chr4	40721428	40724059	+	713.2	2631.000	promoter-TSS (NM_001164672)	promoter-TSS (NM_001164672)	98	NR_077226	622208	Mm.471544	NR_077221		Gm6297	-	predicted gene 6297	ncRNA
chr9-14093	chr9	62530747	62538009	+	712.5	7262.000	intron (NM_175484, intron 1 of 11)	intron (NM_175484, intron 1 of 11)	2666	NM_175484	235431	Mm.335229	NM_175484	ENSMUSG00000041729	Coro2b	CLIPINC|E130012P22Rik	coronin, actin binding protein, 2B	protein-coding
chr16-1936	chr16	44138286	44140912	+	711.2	2626.000	promoter-TSS (NM_028108)	promoter-TSS (NM_028108)	-192	NM_001347239	72117	Mm.278726	NM_028108	ENSMUSG00000022698	Naa50	2600005K24Rik|2810441M03Rik|AW112078|Mak3|Mak3p|Nat13|Nat5|San	N(alpha)-acetyltransferase 50, NatE catalytic subunit	protein-coding
chr15-3878	chr15	79027089	79030055	+	711.2	2966.000	5' UTR (NM_008197, exon 1 of 1)	5' UTR (NM_008197, exon 1 of 1)	360	NM_008197	14958	Mm.24350	NM_008197	ENSMUSG00000096210	H1f0	D130017D06Rik|H1(0)|H1fv	H1 histone family, member 0	protein-coding
chr17-7071	chr17	84185147	84189693	+	711.2	4546.000	intron (NM_001001806, intron 1 of 1)	CpG	527	NM_001001806	12193	Mm.259321	NM_001001806	ENSMUSG00000045817	Zfp36l2	Brf2|ERF2|Tis11d	zinc finger protein 36, C3H type-like 2	protein-coding
chr17-13192	chr17	26506433	26509615	+	710.5	3182.000	exon (NM_013642, exon 1 of 4)	exon (NM_013642, exon 1 of 4)	448	NM_013642	19252	Mm.239041	NM_013642	ENSMUSG00000024190	Dusp1	3CH134|MKP1|Ptpn16|U19515|erp|mkp-1	dual specificity phosphatase 1	protein-coding
chr7-10961	chr7	101968777	101973092	+	710.2	4315.000	intron (NM_133947, intron 1 of 24)	intron (NM_133947, intron 1 of 24)	1091	NM_133947	101706	Mm.27259	NM_133947	ENSMUSG00000066306	Numa1	6720401E04Rik|AA764025|AL022610|AU014979|NuMA	nuclear mitotic apparatus protein 1	protein-coding
chr8-9003	chr8	80737682	80740519	+	709.5	2837.000	5' UTR (NM_053124, exon 1 of 24)	5' UTR (NM_053124, exon 1 of 24)	359	NM_053124	93762	Mm.246803	NM_053124	ENSMUSG00000031715	Smarca5	4933427E24Rik|D030040M08Rik|D330027N15Rik|MommeD4|Snf2h	SWI/SNF related, matrix associated, actin dependent regulator of chromatin, subfamily a, member 5	protein-coding
chr19-6551	chr19	55741101	55745169	+	709.5	4068.000	exon (NM_001142919, exon 3 of 14)	exon (NM_001142919, exon 3 of 14)	1325	NM_001142923	21416	Mm.139815	NM_009333	ENSMUSG00000024985	Tcf7l2	TCF4B|TCF4E|Tcf-4|Tcf4	transcription factor 7 like 2, T cell specific, HMG box	protein-coding
chr9-6715	chr9	66591417	66594216	+	708.1	2799.000	exon (NM_001302116, exon 1 of 14)	exon (NM_001302116, exon 1 of 14)	299	NM_001302122	235441	Mm.32465	NM_144937	ENSMUSG00000032376	Usp3	AA409661|BC017156	ubiquitin specific peptidase 3	protein-coding
chr11-12287	chr11	88715811	88719550	+	707.8	3739.000	promoter-TSS (NR_038058)	promoter-TSS (NR_038058)	549	NM_054043	76626	Mm.400451	NM_054043	ENSMUSG00000069769	Msi2	1700105C15Rik|AI451722|AI563628|AW489193|Msi2h	musashi RNA-binding protein 2	protein-coding
chr5-7877	chr5	140417938	140421926	+	707.8	3988.000	intron (NM_133916, intron 1 of 18)	intron (NM_133916, intron 1 of 18)	627	NM_133916	27979	Mm.21671	NM_133916	ENSMUSG00000056076	Eif3b	AL033316|AL033334|AL033369|AW208965|D5Wsu45e|EIF3-ETA|EIF3-P110|EIF3-P116|Eif3s9|PRT1	eukaryotic translation initiation factor 3, subunit B	protein-coding
chr3-3458	chr3	144568873	144571394	+	705.8	2521.000	promoter-TSS (NM_053102)	promoter-TSS (NM_053102)	83	NM_011828	23908	Mm.12863	NM_011828	ENSMUSG00000040151	Hs2st1	2OST|AW214369|Hs2st|mKIAA0448	heparan sulfate 2-O-sulfotransferase 1	protein-coding
chr4-17121	chr4	141534837	141539456	+	704.7	4619.000	intron (NM_001347235, intron 1 of 14)	CpG	1451	NM_001347235	56381	Mm.299906	NM_019763	ENSMUSG00000040761	Spen	Mint|mKIAA0929	spen family transcription repressor	protein-coding
chr4-11542	chr4	133812735	133816524	+	704.7	3789.000	Intergenic	Intergenic	-57860	NM_001363070	93760	Mm.22478	NM_001080819	ENSMUSG00000007880	Arid1a	1110030E03Rik|BAF250a|Osa1|Smarcf1	AT rich interactive domain 1A (SWI-like)	protein-coding
chr1-15790	chr1	58391212	58394294	+	704.7	3082.000	promoter-TSS (NM_025824)	promoter-TSS (NM_025824)	-145	NM_025824	66882	Mm.21848	NM_025824	ENSMUSG00000051223	Bzw1	1200015E15Rik|mKIAA0005	basic leucine zipper and W2 domains 1	protein-coding
chr11-15429	chr11	77606373	77608627	+	704.4	2254.000	5' UTR (NM_144825, exon 1 of 20)	5' UTR (NM_144825, exon 1 of 20)	315	NM_001364133	216965	Mm.340436	NM_144825	ENSMUSG00000017291	Taok1	2810468K05Rik|AU020252|D130018F14Rik|Map3k16|Markk|Psk2	TAO kinase 1	protein-coding
chr11-7925	chr11	106158780	106161793	+	704.1	3013.000	promoter-TSS (NM_001356459)	promoter-TSS (NM_001356459)	-110	NM_172397	67803	Mm.21687	NM_172397	ENSMUSG00000040699	Limd2	0610025L06Rik|AI413966	LIM domain containing 2	protein-coding
chr19-2738	chr19	21271353	21274152	+	703.7	2799.000	intron (NM_009551, intron 1 of 5)	CpG	474	NM_009551	22682	Mm.292405	NM_009551	ENSMUSG00000024750	Zfand5	2310057A04Rik|5830475F03Rik|AA415485|Za20d2|Zfp216	zinc finger, AN1-type domain 5	protein-coding
chr15-6759	chr15	39942427	39944897	+	703.7	2470.000	exon (NM_001347036, exon 1 of 6)	exon (NM_001347036, exon 1 of 6)	332	NM_001347036	239393	Mm.39874	NM_172814	ENSMUSG00000022305	Lrp12	AI848829|C820005L12Rik|LRP-12	low density lipoprotein-related protein 12	protein-coding
chr16-5881	chr16	96126297	96129569	+	703.7	3272.000	promoter-TSS (NM_008251)	promoter-TSS (NM_008251)	-208	NM_008251	15312	Mm.2756	NM_008251	ENSMUSG00000040681	Hmgn1	HMG-14|Hmg14	high mobility group nucleosomal binding domain 1	protein-coding
chr10-9979	chr10	127062924	127065549	+	703.0	2625.000	exon (NM_009870, exon 2 of 8)	exon (NM_009870, exon 2 of 8)	701	NM_001355005	12567	Mm.6839	NM_009870	ENSMUSG00000006728	Cdk4	Crk3	cyclin-dependent kinase 4	protein-coding
chr17-10032	chr17	25012952	25017436	+	702.7	4484.000	promoter-TSS (NM_020608)	promoter-TSS (NM_020608)	36	NM_020608	57354	Mm.328854	NM_020608	ENSMUSG00000038002	Cramp1l	5830477H08Rik|AI256853|AI790734|Cramp1|Tce4|mKIAA1426	cramped chromatin regulator homolog 1	protein-coding
chr7-10069	chr7	31148099	31152464	+	702.4	4365.000	intron (NR_153431, intron 1 of 18)	intron (NR_153431, intron 1 of 18)	890	NM_027898	52857	Mm.27366	NM_027898	ENSMUSG00000001248	Gramd1a	1300003M23Rik|AI415002|AW547240|D7Bwg0611e	GRAM domain containing 1A	protein-coding
chr7-15153	chr7	80023821	80028672	+	702.0	4851.000	promoter-TSS (NM_175433)	promoter-TSS (NM_175433)	18	NM_175433	209225	Mm.290925	NM_175433	ENSMUSG00000048897	Zfp710	5430400N05Rik|9830165K13|AI324798|Znf710	zinc finger protein 710	protein-coding
chr1-7374	chr1	64531684	64534534	+	701.7	2850.000	intron (NM_001037726, intron 1 of 6)	CpG	305	NM_001037726	12912	Mm.422634	NM_009952	ENSMUSG00000025958	Creb1	2310001E10Rik|3526402H21Rik|AV083133|Creb|Creb-1	cAMP responsive element binding protein 1	protein-coding
chr10-1829	chr10	96616288	96618795	+	701.7	2507.000	intron (NM_007569, intron 1 of 1)	CpG	540	NM_007569	12226	Mm.23811	NM_007569	ENSMUSG00000036478	Btg1	AI426953|AW546738	B cell translocation gene 1, anti-proliferative	protein-coding
chr3-12656	chr3	116421001	116425510	+	701.0	4509.000	intron (NM_001080818, intron 1 of 15)	CpG	777	NM_001080818	229776	Mm.17647	NM_001080818	ENSMUSG00000033502	Cdc14a	A830059A17Rik|CDC14A2|CDC14a1|Cdc14	CDC14 cell division cycle 14A	protein-coding
chr8-10149	chr8	105169817	105172270	+	700.7	2453.000	exon (NM_001161457, exon 1 of 5)	exon (NM_001161457, exon 1 of 5)	369	NM_001161456	12400	Mm.2018	NM_022309	ENSMUSG00000031885	Cbfb	AI893578|PEA2|PEBP2b|Pebp2|Pebpb2	core binding factor beta	protein-coding
chr9-10886	chr9	37143337	37147815	+	700.7	4478.000	intron (NM_001029838, intron 1 of 12)	intron (NM_001029838, intron 1 of 12)	1746	NM_148950	208076	Mm.260335	NM_148950	ENSMUSG00000035934	Pknox2	D230005H23Rik|Prep2	Pbx/knotted 1 homeobox 2	protein-coding
chr12-3273	chr12	4916770	4918834	+	700.0	2064.000	exon (NM_001362349, exon 1 of 28)	exon (NM_001362349, exon 1 of 28)	449	NM_001362349	320817	Mm.210966	NM_001099628	ENSMUSG00000052812	Atad2b	1110014E10Rik|BC032887|C79189|D530031C13Rik	ATPase family, AAA domain containing 2B	protein-coding
chr6-3970	chr6	87849816	87851855	+	700.0	2039.000	intron (NM_001355195, intron 1 of 4)	CpG	271	NM_001109745	12785	Mm.290251	NM_013493	ENSMUSG00000030057	Cnbp	AA408710|Cnbp1|Znf9	cellular nucleic acid binding protein	protein-coding
chr15-12288	chr15	78766831	78774620	+	699.7	7789.000	intron (NM_008595, intron 1 of 7)	intron (NM_008595, intron 1 of 7)	2720	NM_008595	17305	Mm.149235	NM_008595	ENSMUSG00000018169	Mfng	AW546563	MFNG O-fucosylpeptide 3-beta-N-acetylglucosaminyltransferase	protein-coding
chr2-17163	chr2	26908343	26912437	+	699.7	4094.000	promoter-TSS (NM_013721)	promoter-TSS (NM_013721)	252	NM_011513	20933	Mm.397932	NM_011513	ENSMUSG00000015776	Med22	AW212655|AW558812|Surf-5|Surf5	mediator complex subunit 22	protein-coding
chr9-13320	chr9	40799494	40802992	+	699.3	3498.000	promoter-TSS (NM_031165)	promoter-TSS (NM_031165)	-33	NM_001364480	15481	Mm.290774	NM_031165	ENSMUSG00000015656	Hspa8	2410008N15Rik|Hsc70|Hsc71|Hsc73|Hsp73|Hspa10	heat shock protein 8	protein-coding
chr2-6612	chr2	30065610	30068675	+	698.3	3065.000	intron (NM_001204875, intron 1 of 7)	CpG	668	NM_001204875	56086	Mm.326055	NM_023871	ENSMUSG00000054766	Set	2610030F17Rik|5730420M11Rik|AA407739|I-2PP2A|StF-IT-1|TAF-I	SET nuclear oncogene	protein-coding
chr2-8487	chr2	129799823	129803037	+	698.0	3214.000	promoter-TSS (NR_029452)	promoter-TSS (NR_029452)	29	NR_029452	654409	Mm.305555	NR_029452		Stk35os1	4932416H05Rik	serine/threonine kinase 35, opposite strand 1	ncRNA
chr10-8439	chr10	52690095	52692257	+	698.0	2162.000	intron (NM_178675, intron 1 of 7)	CpG	675	NM_178675	215085	Mm.338690	NM_178675	ENSMUSG00000038602	Slc35f1	Duf6|E130016L02	solute carrier family 35, member F1	protein-coding
chr8-3257	chr8	78507956	78510460	+	696.9	2504.000	promoter-TSS (NM_001009981)	promoter-TSS (NM_001009981)	-120	NM_001282109	76775	Mm.334631	NM_029736	ENSMUSG00000031684	Slc10a7	2410193C02Rik|P7	solute carrier family 10 (sodium/bile acid cotransporter family), member 7	protein-coding
chr17-8160	chr17	34949726	34953300	+	695.9	3574.000	promoter-TSS (NR_028527)	promoter-TSS (NR_028527)	-505	NR_028527	100217427		NR_028527	ENSMUSG00000093009	Snord52	MBII-297	small nucleolar RNA, C/D box 52	snoRNA
chr7-3452	chr7	121033850	121036729	+	695.2	2879.000	intron (NM_021554, intron 1 of 4)	intron (NM_021554, intron 1 of 4)	844	NM_021554	59052	Mm.29122	NM_021554	ENSMUSG00000030876	Mettl9	0610012D09Rik|AA517660|Drev|MNCb-5680	methyltransferase like 9	protein-coding
chr11-7701	chr11	69995462	69998137	+	695.2	2675.000	promoter-TSS (NM_001291127)	promoter-TSS (NM_001291127)	-142	NM_001291126	78246	Mm.20805	NM_030064	ENSMUSG00000018572	Phf23	JUNE-1	PHD finger protein 23	protein-coding
chr16-5057	chr16	11065548	11068547	+	694.9	2999.000	intron (NM_009223, intron 1 of 1)	CpG	749	NM_009223	20621	Mm.325800	NM_009223	ENSMUSG00000037972	Snn	2810407J07Rik|AI848521|AW547286	stannin	protein-coding
chr19-3778	chr19	53389572	53392068	+	694.9	2496.000	promoter-TSS (NM_001356986)	promoter-TSS (NM_001356986)	-186	NM_172429	76479	Mm.313687	NM_172429	ENSMUSG00000025024	Smndc1	-	survival motor neuron domain containing 1	protein-coding
chr6-8679	chr6	72898351	72901207	+	694.2	2856.000	promoter-TSS (NM_001347231)	promoter-TSS (NM_001347231)	200	NM_019715	74287	Mm.29194	NM_019715	ENSMUSG00000055239	Kcmf1	1700094M07Rik|Debt91|Pmcf	potassium channel modulatory factor 1	protein-coding
chr5-4325	chr5	137530356	137534047	+	694.2	3691.000	intron (NM_010312, intron 1 of 9)	intron (NM_010312, intron 1 of 9)	1105	NM_010312	14693	Mm.30141	NM_010312	ENSMUSG00000029713	Gnb2	Gnb-2	guanine nucleotide binding protein (G protein), beta 2	protein-coding
chr12-4007	chr12	75595014	75597182	+	693.9	2168.000	5' UTR (NM_012024, exon 1 of 14)	5' UTR (NM_012024, exon 1 of 14)	134	NM_012024	26932	Mm.259626	NM_012024	ENSMUSG00000021051	Ppp2r5e	4633401M22Rik|B56beta	protein phosphatase 2, regulatory subunit B', epsilon	protein-coding
chr2-7203	chr2	25177124	25183144	+	692.9	6020.000	promoter-TSS (NM_025980)	promoter-TSS (NM_025980)	-624	NM_025980	67122	Mm.46539	NM_025980	ENSMUSG00000078202	Nrarp	2700054M22Rik	Notch-regulated ankyrin repeat protein	protein-coding
chr2-6475	chr2	51146066	51149343	+	692.5	3277.000	intron (NM_028810, intron 2 of 4)	CpG	1407	NM_028810	74194	Mm.46497	NM_028810	ENSMUSG00000017144	Rnd3	2610017M01Rik|AI661404|Arhe|Rhoe	Rho family GTPase 3	protein-coding
chr3-12404	chr3	84038240	84041146	+	692.5	2906.000	intron (NM_172681, intron 1 of 34)	CpG	468	NM_172681	229473	Mm.28838	NM_172681	ENSMUSG00000033767	Tmem131l	D930015E06Rik|Kiaa0922|mKIAA0922	transmembrane 131 like	protein-coding
chr5-7753	chr5	136565098	136568349	+	692.2	3251.000	promoter-TSS (NM_001291240)	promoter-TSS (NM_001291240)	-742	NM_001291233	13047	Mm.320317	NM_009986	ENSMUSG00000029705	Cux1	CDP|Cutl1|Cux|Cux-1	cut-like homeobox 1	protein-coding
chr13-12304	chr13	47102982	47107168	+	692.2	4186.000	intron (NM_025900, intron 2 of 10)	intron (NM_025900, intron 2 of 10)	1146	NM_025900	110052	Mm.131150	NM_025900	ENSMUSG00000021377	Dek	1810019E15Rik|D13H6S231E	DEK oncogene (DNA binding)	protein-coding
chr11-25935	chr11	119021789	119025841	+	691.5	4052.000	intron (NM_007623, intron 2 of 4)	intron (NM_007623, intron 2 of 4)	794	NM_007623	12416	Mm.14547	NM_007623	ENSMUSG00000025577	Cbx2	M33|MOD2|pc	chromobox 2	protein-coding
chr10-2440	chr10	41518557	41521348	+	691.5	2791.000	intron (NM_016898, intron 1 of 5)	CpG	452	NM_016898	53599	Mm.269815	NM_016898	ENSMUSG00000019818	Cd164	A115|A24|AA589639|AW540279|MGC-24|MSSP	CD164 antigen	protein-coding
chr3-11451	chr3	95992565	95997725	+	691.5	5160.000	intron (NM_023320, intron 2 of 5)	intron (NM_023320, intron 2 of 5)	694	NM_023320	67220	Mm.458147	NM_023320	ENSMUSG00000015745	Plekho1	2810052M02Rik|CKIP-1|Ckip1|JZA-20|Jza2	pleckstrin homology domain containing, family O member 1	protein-coding
chr2-15458	chr2	160730466	160734664	+	691.2	4198.000	intron (NM_021280, intron 2 of 33)	intron (NM_021280, intron 2 of 33)	1255	NM_021280	18803	Mm.44463	NM_021280	ENSMUSG00000016933	Plcg1	AI894140|Cded|Plc-1|Plc-gamma1|Plcg-1	phospholipase C, gamma 1	protein-coding
chr11-18259	chr11	69898710	69903097	+	690.8	4387.000	promoter-TSS (NM_001316698)	promoter-TSS (NM_001316698)	84	NM_001316696	70419	Mm.272859	NM_027419	ENSMUSG00000018570	2810408A11Rik	1700019L01Rik|4930470J18Rik	RIKEN cDNA 2810408A11 gene	protein-coding
chr1-5364	chr1	82289316	82293162	+	690.8	3846.000	5' UTR (NM_010570, exon 1 of 2)	5' UTR (NM_010570, exon 1 of 2)	200	NM_010570	16367	Mm.4952	NM_010570	ENSMUSG00000055980	Irs1	G972R|IRS-1	insulin receptor substrate 1	protein-coding
chr9-12652	chr9	108515935	108518475	+	690.5	2540.000	5' UTR (NM_001114119, exon 1 of 11)	5' UTR (NM_001114119, exon 1 of 11)	118	NM_175143	69232	Mm.335449	NM_175143	ENSMUSG00000006673	Qrich1	2610028H07Rik|b2b2404Clo	glutamine-rich 1	protein-coding
chr3-3972	chr3	54734167	54736677	+	690.2	2510.000	promoter-TSS (NM_001163570)	promoter-TSS (NM_001163570)	-58	NM_001163570	69639	Mm.29253	NM_027148	ENSMUSG00000027752	Exosc8	2310032N20Rik|CIP3|mKIAA4013	exosome component 8	protein-coding
chr1-6337	chr1	176812692	176815554	+	690.2	2862.000	promoter-TSS (NM_001357390)	promoter-TSS (NM_001357390)	-170	NM_001368872	545389	Mm.269991	NM_001024722	ENSMUSG00000057335	Cep170	4933426L22Rik|A330004A13Rik|AI195353	centrosomal protein 170	protein-coding
chr6-7746	chr6	93909879	93915113	+	687.8	5234.000	intron (NM_001029850, intron 2 of 23)	intron (NM_001029850, intron 2 of 23)	467	NR_104594	14924	Mm.217216	NM_010367	ENSMUSG00000045095	Magi1	AIP3|BAP1|Baiap1|Gukmi1|MAGI1c|Magi-1|TNRC19|WWP3|mKIAA4129	membrane associated guanylate kinase, WW and PDZ domain containing 1	protein-coding
chr10-7554	chr10	43577633	43581455	+	687.8	3822.000	intron (NM_009846, intron 1 of 1)	CpG	375	NM_009846	12484	Mm.29742	NM_009846	ENSMUSG00000047139	Cd24a	Cd24|HSA|Ly-52|nectadrin	CD24a antigen	protein-coding
chr16-6303	chr16	18875802	18878745	+	687.1	2943.000	promoter-TSS (NM_010922)	promoter-TSS (NM_010922)	523	NM_010435	15260	Mm.15694	NM_010435	ENSMUSG00000022702	Hira	AA138857|D16Ertd95e|Gm15797|N28177|Tuple1	histone cell cycle regulator	protein-coding
chr11-12207	chr11	53350075	53352819	+	687.1	2744.000	intron (NM_033565, intron 1 of 20)	intron (NM_033565, intron 1 of 20)	680	NM_033565	93736	Mm.395281	NM_033565	ENSMUSG00000049470	Aff4	AF5Q31|Alf4|Laf4l|MCEF	AF4/FMR2 family, member 4	protein-coding
chr8-1752	chr8	44934747	44939216	+	686.8	4469.000	Intergenic	Intergenic	-13227	NM_001081286	14107	Mm.27365	NM_001081286	ENSMUSG00000070047	Fat1	2310038E12Rik|AU023433|Fath|mFat1	FAT atypical cadherin 1	protein-coding
chr8-11537	chr8	128684502	128686830	+	686.8	2328.000	promoter-TSS (NM_010578)	promoter-TSS (NM_010578)	12	NM_010578	16412	Mm.263396	NM_010578	ENSMUSG00000025809	Itgb1	4633401G24Rik|AA409975|AA960159|CD29|Fnrb|Gm9863|gpIIa	integrin beta 1 (fibronectin receptor beta)	protein-coding
chr16-6637	chr16	35539687	35543348	+	686.4	3661.000	5' UTR (NM_013661, exon 1 of 22)	5' UTR (NM_013661, exon 1 of 22)	155	NM_013661	20357	Mm.42015	NM_013661	ENSMUSG00000052133	Sema5b	AI893641|SemG|Semag|mKIAA1445	sema domain, seven thrombospondin repeats (type 1 and type 1-like), transmembrane domain (TM) and short cytoplasmic domain, (semaphorin) 5B	protein-coding
chr13-1289	chr13	17803238	17806205	+	686.1	2967.000	5' UTR (NM_027118, exon 1 of 14)	5' UTR (NM_027118, exon 1 of 14)	376	NM_001081058	69562	Mm.193924	NM_027118	ENSMUSG00000041297	Cdk13	2310015O17Rik|Cdc2l5	cyclin-dependent kinase 13	protein-coding
chr3-11776	chr3	57845741	57848729	+	686.1	2988.000	intron (NM_019410, intron 1 of 2)	CpG	522	NM_019410	18645	Mm.271744	NM_019410	ENSMUSG00000027805	Pfn2	Pfn	profilin 2	protein-coding
chr17-5218	chr17	17623434	17626281	+	685.8	2847.000	promoter-TSS (NM_172827)	promoter-TSS (NM_172827)	-368	NM_172827	240028	Mm.328807	NM_172827	ENSMUSG00000023845	Lnpep	2010309L07Rik|4732490P18Rik|CAP|IRAP|PLAP|gp160|vp165	leucyl/cystinyl aminopeptidase	protein-coding
chr7-14641	chr7	80113198	80116449	+	685.8	3251.000	intron (NM_173011, intron 1 of 10)	intron (NM_173011, intron 1 of 10)	527	NM_173011	269951	Mm.246432	NM_173011	ENSMUSG00000030541	Idh2	E430004F23|IDPm|Idh-2	isocitrate dehydrogenase 2 (NADP+), mitochondrial	protein-coding
chr10-9327	chr10	115382748	115386295	+	685.4	3547.000	promoter-TSS (NM_025780)	promoter-TSS (NM_025780)	-86	NM_025780	66816	Mm.32314	NM_025780	ENSMUSG00000020137	Thap2	2900040O07Rik|9030625G08Rik|AI450385|AI649097	THAP domain containing, apoptosis associated protein 2	protein-coding
chr6-5996	chr6	86403760	86406440	+	685.4	2680.000	intron (NM_001164079, intron 1 of 9)	intron (NM_001164079, intron 1 of 9)	881	NM_001164078	21841	Mm.333219	NM_011585	ENSMUSG00000071337	Tia1	2310050N03Rik|AI256674|TIA-1|mTIA-1	cytotoxic granule-associated RNA binding protein 1	protein-coding
chr14-5458	chr14	56885169	56888566	+	684.7	3397.000	promoter-TSS (NM_001360643)	promoter-TSS (NM_001360643)	24	NM_001360643	76007	Mm.31417	NM_029498	ENSMUSG00000021945	Zmym2	5830413P05Rik|FIM|MYM|RAMP|SCLL|Zfp198|Znf198	zinc finger, MYM-type 2	protein-coding
chr4-7702	chr4	131872439	131875801	+	684.7	3362.000	promoter-TSS (NM_001369308)	promoter-TSS (NM_001369308)	60	NM_001369308	57317	Mm.2478	NM_020587	ENSMUSG00000028911	Srsf4	5730499P16Rik|AW550192|MNCb-2616|SRp75|Sfrs4	serine/arginine-rich splicing factor 4	protein-coding
chr3-4653	chr3	58414174	58417596	+	684.4	3422.000	exon (NM_001347233, exon 1 of 3)	exon (NM_001347233, exon 1 of 3)	1165	NM_001347233	72033	Mm.218409	NM_001081229	ENSMUSG00000027806	Tsc22d2	1810043J12Rik|5530402M19Rik	TSC22 domain family, member 2	protein-coding
chr9-4510	chr9	100642205	100645128	+	684.4	2923.000	5' UTR (NM_009282, exon 1 of 34)	5' UTR (NM_009282, exon 1 of 34)	218	NM_001357265	20842	Mm.42135	NM_009282	ENSMUSG00000037286	Stag1	AU045003|SA-1|Scc3	stromal antigen 1	protein-coding
chr4-21266	chr4	150235922	150240426	+	684.4	4504.000	intron (NM_023119, intron 1 of 11)	RSINE1|SINE|B4	977	NM_023119	13806	Mm.70666	NM_023119	ENSMUSG00000063524	Eno1	0610008I15|AL022784|Eno-1|MBP-1	enolase 1, alpha non-neuron	protein-coding
chr7-14484	chr7	28369710	28376721	+	682.7	7011.000	promoter-TSS (NM_001083912)	promoter-TSS (NM_001083912)	-553	NM_001083912	101497	Mm.235700	NM_138752	ENSMUSG00000037552	Plekhg2	AI194308|Clg|Cslg	pleckstrin homology domain containing, family G (with RhoGef domain) member 2	protein-coding
chr11-8837	chr11	98201819	98204723	+	682.4	2904.000	promoter-TSS (NM_001109628)	promoter-TSS (NM_001109628)	-34	NM_001109628	69131	Mm.260516	NM_026952	ENSMUSG00000003119	Cdk12	1810022J16Rik|AI646528|Crk7|Crkrs|D11Ertd752e|Pksc	cyclin-dependent kinase 12	protein-coding
chr5-22127	chr5	77264573	77267456	+	682.0	2883.000	intron (NM_011263, intron 1 of 3)	CpG	520	NM_011263	19712	Mm.28840	NM_011263	ENSMUSG00000029249	Rest	2610008J04Rik|AA407358|NRSF|REST4	RE1-silencing transcription factor	protein-coding
chr15-10899	chr15	79544877	79547843	+	681.3	2966.000	5' UTR (NM_199080, exon 1 of 13)	5' UTR (NM_199080, exon 1 of 13)	381	NM_001040187	67040	Mm.29644	NM_152806	ENSMUSG00000055065	Ddx17	2610007K22Rik|A430025E01Rik|AI047725|C80929|Gm926|p72	DEAD (Asp-Glu-Ala-Asp) box polypeptide 17	protein-coding
chrX-376	chrX	42148665	42152396	+	681.0	3731.000	promoter-TSS (NM_021465)	promoter-TSS (NM_021465)	-171	NM_021465	20843	Mm.290422	NM_021465	ENSMUSG00000025862	Stag2	9230105L23Rik|B230112I07Rik|SA-2|SAP2	stromal antigen 2	protein-coding
chr11-13496	chr11	87107601	87110824	+	680.0	3223.000	promoter-TSS (NM_025377)	promoter-TSS (NM_025377)	-49	NM_025377	66140	Mm.45008	NM_025377	ENSMUSG00000020492	Ska2	1110001A07Rik|C78640|Fam33a	spindle and kinetochore associated complex subunit 2	protein-coding
chr5-18977	chr5	125147231	125160949	+	679.3	13718.000	intron (NM_001253904, intron 1 of 47)	B1F1|SINE|Alu	25124	NM_001253905	20602	Mm.278646	NM_011424	ENSMUSG00000029478	Ncor2	N-CoR|SMRT|SMRTe	nuclear receptor co-repressor 2	protein-coding
chr11-13148	chr11	69364981	69370060	+	678.6	5079.000	intron (NM_146019, intron 1 of 39)	intron (NM_146019, intron 1 of 39)	1906	NM_146019	216848	Mm.178246	NM_146019	ENSMUSG00000018474	Chd3	2600010P09Rik|AF020312|Chd7|Prp7|Prp9-1	chromodomain helicase DNA binding protein 3	protein-coding
chr4-8124	chr4	138215703	138218609	+	677.6	2906.000	promoter-TSS (NM_001122897)	promoter-TSS (NM_001122897)	29	NM_001122897	15441	Mm.348429	NM_010470	ENSMUSG00000028759	Hp1bp3	Hp1bp74	heterochromatin protein 1, binding protein 3	protein-coding
chr11-27100	chr11	97567686	97576159	+	676.9	8473.000	intron (NM_018873, intron 1 of 19)	intron (NM_018873, intron 1 of 19)	3204	NM_018873	56013	Mm.342665	NM_018873	ENSMUSG00000038453	Srcin1	P140|SNIP|mKIAA1684|p140Cap	SRC kinase signaling inhibitor 1	protein-coding
chr15-8083	chr15	78875832	78881245	+	676.3	5413.000	intron (NM_145929, intron 1 of 16)	intron (NM_145929, intron 1 of 16)	1348	NM_145929	106039	Mm.251331	NM_145929	ENSMUSG00000033128	Gga1	4930406E12Rik|AU016030|AW209092	golgi associated, gamma adaptin ear containing, ARF binding protein 1	protein-coding
chr7-21647	chr7	44984898	44988725	+	676.3	3827.000	promoter-TSS (NM_001252477)	promoter-TSS (NM_001252477)	-89	NR_045266	100502630	Mm.490013	NR_045266	ENSMUSG00000087138	Gm15545	-	predicted gene 15545	ncRNA
chr1-10026	chr1	133045090	133049127	+	675.9	4037.000	intron (NM_001099276, intron 1 of 32)	intron (NM_001099276, intron 1 of 32)	1096	NM_001099276	240752	Mm.387308	NM_001099276	ENSMUSG00000026447	Pik3c2b	C330011J12Rik|Gm199|PI3K-C2beta|PI3KC2beta	phosphatidylinositol-4-phosphate 3-kinase catalytic subunit type 2 beta	protein-coding
chr5-21226	chr5	122500675	122503400	+	675.6	2725.000	non-coding (NR_027838, exon 1 of 21)	non-coding (NR_027838, exon 1 of 21)	188	NM_001110140	11938	Mm.227583	NM_009722	ENSMUSG00000029467	Atp2a2	9530097L16Rik|D5Wsu150e|SERCA2|SERCA2B|Serca2a|mKIAA4195	ATPase, Ca++ transporting, cardiac muscle, slow twitch 2	protein-coding
chr3-749	chr3	65527638	65529907	+	675.6	2269.000	non-coding (NR_027955, exon 2 of 2)	non-coding (NR_027955, exon 2 of 2)	325	NM_178892	99929	Mm.246398	NM_178892	ENSMUSG00000034640	Tiparp	ARTD14|AW558171|PARP7	TCDD-inducible poly(ADP-ribose) polymerase	protein-coding
chr6-6028	chr6	119478494	119482384	+	675.2	3890.000	exon (NM_133940, exon 1 of 1)	exon (NM_133940, exon 1 of 1)	771	NM_133940	101358	Mm.125477	NM_133940	ENSMUSG00000030019	Fbxl14	AW322056|Fbx14l	F-box and leucine-rich repeat protein 14	protein-coding
chr3-5309	chr3	69003855	69006982	+	674.9	3127.000	promoter-TSS (NM_026641)	promoter-TSS (NM_026641)	680	NM_133786	70099	Mm.206841	NM_133786	ENSMUSG00000034349	Smc4	2500002A22Rik|C79747|SMC-4|Smc4l1	structural maintenance of chromosomes 4	protein-coding
chr15-6506	chr15	75614428	75618610	+	674.9	4182.000	promoter-TSS (NM_011759)	promoter-TSS (NM_011759)	-165	NM_001044718	22701	Mm.87210	NM_011759	ENSMUSG00000047003	Zfp41	CTfin92|Zfp-41	zinc finger protein 41	protein-coding
chr6-8845	chr6	29734728	29737757	+	674.6	3029.000	exon (NM_176996, exon 1 of 12)	exon (NM_176996, exon 1 of 12)	745	NM_176996	319757	Mm.29279	NM_176996	ENSMUSG00000001761	Smo	E130215L21Rik|Smoh|bnb|smoothened	smoothened, frizzled class receptor	protein-coding
chr10-6169	chr10	22730101	22732505	+	673.9	2404.000	5' UTR (NM_011603, exon 1 of 7)	5' UTR (NM_011603, exon 1 of 7)	144	NM_011603	237336	Mm.86670	NM_011603	ENSMUSG00000071359	Tbpl1	4732475G08|AW011832|AW491032|D18347|STD|TLF|TRF2|TRP|Tlp	TATA box binding protein-like 1	protein-coding
chr10-1849	chr10	116580526	116582589	+	673.5	2063.000	promoter-TSS (NM_028082)	promoter-TSS (NM_028082)	-46	NM_001359249	72068	Mm.351553	NM_028082	ENSMUSG00000020166	Cnot2	2600016M12Rik|2810470K03Rik|AA537049|AA959607|AW557563|C79650	CCR4-NOT transcription complex, subunit 2	protein-coding
chr11-13596	chr11	115602979	115605281	+	673.5	2302.000	promoter-TSS (NM_025305)	promoter-TSS (NM_025305)	-10	NM_025305	50529	Mm.193040	NM_025305	ENSMUSG00000046756	Mrps7	MRP-S7|Rpms7|S7mt	mitchondrial ribosomal protein S7	protein-coding
chr5-21504	chr5	137783402	137788328	+	673.2	4926.000	exon (NM_144913, exon 1 of 4)	exon (NM_144913, exon 1 of 4)	836	NM_144913	231803	Mm.61193	NM_144913	ENSMUSG00000029726	Mepce	Bcdin3|D5Wsu46e	methylphosphate capping enzyme	protein-coding
chr11-23113	chr11	119297856	119301471	+	673.2	3615.000	intron (NM_138669, intron 1 of 11)	CpG	380	NM_138669	192170	Mm.197555	NM_138669	ENSMUSG00000025580	Eif4a3	2400003O03Rik|Ddx48|eIF4A-III|mKIAA0111	eukaryotic translation initiation factor 4A3	protein-coding
chr7-19912	chr7	127775547	127778720	+	672.5	3173.000	promoter-TSS (NM_178029)	promoter-TSS (NM_178029)	-256	NM_178029	233904	Mm.435494	NM_010940	ENSMUSG00000042308	Setd1a	BC010250|KMT2F|Nsccn1|mKIAA0339|mNSC1	SET domain containing 1A	protein-coding
chr15-8796	chr15	89172123	89181813	+	672.5	9690.000	intron (NM_138749, intron 1 of 37)	intron (NM_138749, intron 1 of 37)	-3017	NM_001159521	140570	Mm.267514	NM_138749	ENSMUSG00000036606	Plxnb2	Debt|plexin-B2	plexin B2	protein-coding
chr17-6700	chr17	29489294	29493381	+	672.5	4087.000	exon (NM_008842, exon 2 of 6)	exon (NM_008842, exon 2 of 6)	552	NM_008842	18712	Mm.328931	NM_008842	ENSMUSG00000024014	Pim1	Pim-1	proviral integration site 1	protein-coding
chr4-8435	chr4	107827944	107839260	+	672.2	11316.000	intron (NM_001369054, intron 1 of 15)	intron (NM_001369054, intron 1 of 15)	2649	NM_001369054	16975	Mm.442134	NM_053073	ENSMUSG00000028613	Lrp8	4932703M08Rik|AA921429|AI848122|ApoER2|Lr8b	low density lipoprotein receptor-related protein 8, apolipoprotein e receptor	protein-coding
chr8-10242	chr8	127063093	127065723	+	671.8	2630.000	exon (NM_001309392, exon 1 of 24)	exon (NM_001309392, exon 1 of 24)	352	NM_001309391	93742	Mm.299254	NM_033620	ENSMUSG00000025812	Pard3	AA960621|AI256638|Asip|D8Ertd580e|Par-3|Par3|Pard-3|Pard3a|Phip	par-3 family cell polarity regulator	protein-coding
chr14-5002	chr14	45218661	45221476	+	671.2	2815.000	promoter-TSS (NM_001310534)	promoter-TSS (NM_001310534)	351	NM_027518	70713	Mm.343793	NM_027518	ENSMUSG00000049092	Gpr137c	6330416L11Rik|Gm908|TM7SF1L2	G protein-coupled receptor 137C	protein-coding
chr14-3665	chr14	21830591	21833498	+	670.5	2907.000	intron (NM_011695, intron 2 of 9)	intron (NM_011695, intron 2 of 9)	483	NM_011695	22334	Mm.262327	NM_011695	ENSMUSG00000021771	Vdac2	Vdac6|mVDAC2|mVDAC6	voltage-dependent anion channel 2	protein-coding
chr17-9588	chr17	65612063	65614866	+	670.5	2803.000	promoter-TSS (NM_013933)	promoter-TSS (NM_013933)	91	NM_001355402	30960	Mm.266767	NM_013933	ENSMUSG00000024091	Vapa	33kDa|VAP33	vesicle-associated membrane protein, associated protein A	protein-coding
chr5-7249	chr5	106695190	106697474	+	670.1	2284.000	promoter-TSS (NM_001363321)	promoter-TSS (NM_001363321)	193	NM_001363320	52397	Mm.249474	NM_026856	ENSMUSG00000049606	Zfp644	1110068L01Rik|AA408882|BM-005|D5Ertd689e|Zep-2	zinc finger protein 644	protein-coding
chr13-12834	chr13	119428012	119430511	+	669.5	2499.000	intron (NM_145457, intron 1 of 10)	CpG	359	NM_145457	218693	Mm.490243	NM_145457	ENSMUSG00000025451	Paip1	PAIP-1	polyadenylate binding protein-interacting protein 1	protein-coding
chr12-10098	chr12	84191455	84194928	+	669.5	3473.000	intron (NM_001163501, intron 1 of 12)	CpG	824	NM_001163502	238317	Mm.31256	NM_001163501	ENSMUSG00000042507	Elmsan1	9430029N19Rik|C130039O16Rik|Gm260	ELM2 and Myb/SANT-like domain containing 1	protein-coding
chr12-10346	chr12	118300363	118303087	+	669.1	2724.000	promoter-TSS (NM_001166385)	promoter-TSS (NM_001166385)	-285	NM_001166385	20688	Mm.34699	NM_009239	ENSMUSG00000025323	Sp4	5730497N03Rik|HF-1b|HF1-b	trans-acting transcription factor 4	protein-coding
chr9-760	chr9	101073292	101077772	+	669.1	4480.000	intron (NM_001100451, intron 1 of 1)	CpG	770	NM_001100451	77853	Mm.326206	NM_001100451	ENSMUSG00000066415	Msl2	E130103E02Rik|Msl2l1|Rnf184	MSL complex subunit 2	protein-coding
chr14-5091	chr14	34501196	34503720	+	669.1	2524.000	promoter-TSS (NM_009758)	promoter-TSS (NM_009758)	88	NM_009758	12166	Mm.237825	NM_009758	ENSMUSG00000021796	Bmpr1a	1110037I22Rik|ALK-3|ALK3|AU045487|BMPR-1A|BMPR-IA|Bmpr|SKR5	bone morphogenetic protein receptor, type 1A	protein-coding
chr11-14485	chr11	115806160	115815787	+	668.1	9627.000	intron (NM_080643, intron 2 of 19)	intron (NM_080643, intron 2 of 19)	2619	NM_080643	140721	Mm.383737	NM_080643	ENSMUSG00000034471	Caskin2	1600028L06Rik|mKIAA1139	CASK-interacting protein 2	protein-coding
chr8-12951	chr8	57485479	57488874	+	668.1	3395.000	promoter-TSS (NR_126555)	promoter-TSS (NR_126555)	684	NM_021788	60406	Mm.118	NM_021788	ENSMUSG00000031609	Sap30	30kDa	sin3 associated polypeptide	protein-coding
chr1-15153	chr1	106170690	106174143	+	667.4	3453.000	promoter-TSS (NR_040630)	promoter-TSS (NR_040630)	547	NM_133821	98432	Mm.24115	NM_133821	ENSMUSG00000044340	Phlpp1	AI836256|Phlpp|Plekhe1|SCOP|mKIAA0606	PH domain and leucine rich repeat protein phosphatase 1	protein-coding
chr2-13815	chr2	4554896	4562944	+	667.4	8048.000	promoter-TSS (NM_001177844)	promoter-TSS (NM_001177844)	-834	NM_001177844	209630	Mm.37932	NM_172475	ENSMUSG00000026657	Frmd4a	2700017I06Rik|5330420J21|AI594879|C230040M21Rik|Frmd4|Gm13190|mKIAA1294	FERM domain containing 4A	protein-coding
chr4-7254	chr4	116220072	116222919	+	666.4	2847.000	promoter-TSS (NM_001355585)	promoter-TSS (NM_001355585)	79	NM_001355585	18710	Mm.253819	NM_181585	ENSMUSG00000028698	Pik3r3	AA414954|p55|p55pik	phosphoinositide-3-kinase regulatory subunit 3	protein-coding
chr5-21821	chr5	30886492	30890479	+	666.1	3987.000	promoter-TSS (NM_001294262)	promoter-TSS (NM_001294262)	-367	NM_174849	231093	Mm.440364	NM_174849	ENSMUSG00000029165	Agbl5	9430057O19Rik|CCP5	ATP/GTP binding protein-like 5	protein-coding
chr3-3102	chr3	119781954	119784143	+	665.7	2189.000	intron (NM_001310711, intron 1 of 13)	CpG	340	NM_001310711	56195	Mm.29966	NM_019550	ENSMUSG00000028134	Ptbp2	Ptb2|brPTB|nPTB	polypyrimidine tract binding protein 2	protein-coding
chr18-1443	chr18	14681828	14683680	+	665.7	1852.000	5' UTR (NM_009280, exon 1 of 11)	5' UTR (NM_009280, exon 1 of 11)	160	NM_001161369	268996	Mm.31761	NM_009280	ENSMUSG00000037013	Ss18	D130059H17|Ssxt|Syt	SS18, nBAF chromatin remodeling complex subunit	protein-coding
chr9-17987	chr9	41578335	41584800	+	665.7	6465.000	promoter-TSS (NR_029822)	promoter-TSS (NR_029822)	314	NR_015483	73144	Mm.38166	NM_001033153	ENSMUSG00000074415	Mir100hg	2610203C20Rik|3110039I08Rik|AI848448|D230004N17Rik|D3Mgi9	Mir100 Mirlet7a-2 Mir125b-1 cluster host gene	ncRNA
chr14-9412	chr14	73142058	73145301	+	665.1	3243.000	intron (NR_033185, intron 1 of 15)	intron (NR_033185, intron 1 of 15)	894	NR_033185	105670	Mm.280068	NM_134083	ENSMUSG00000022106	Rcbtb2	2610028E02Rik|2810420M18Rik|AI448345|AW240694|Chc1l|RC/BTB2	regulator of chromosome condensation (RCC1) and BTB (POZ) domain containing protein 2	protein-coding
chr15-4587	chr15	102515972	102520743	+	665.1	4771.000	5' UTR (NM_001253795, exon 1 of 7)	5' UTR (NM_001253795, exon 1 of 7)	165	NM_009319	21357	Mm.291485	NM_009319	ENSMUSG00000023051	Tarbp2	Prbp|TRBP	TARBP2, RISC loading complex RNA binding subunit	protein-coding
chr17-10184	chr17	35864861	35870120	+	664.0	5259.000	exon (NM_175242, exon 1 of 3)	exon (NM_175242, exon 1 of 3)	875	NM_175242	76448	Mm.359982	NM_175242	ENSMUSG00000034595	Ppp1r18	2310014H01Rik|AA407849|AI450394	protein phosphatase 1, regulatory subunit 18	protein-coding
chr5-16362	chr5	132540273	132544822	+	664.0	4549.000	5' UTR (NM_001363480, exon 1 of 20)	5' UTR (NM_001363480, exon 1 of 20)	673	NM_001363480	319974	Mm.409595	NM_177047	ENSMUSG00000029673	Auts2	2700063G02Rik|A730011F23Rik|D830032G16Rik	autism susceptibility candidate 2	protein-coding
chr10-5238	chr10	26373084	26377099	+	663.7	4015.000	intron (NM_172787, intron 1 of 21)	CpG-952	128	NM_172787	237339	Mm.338439	NM_172787	ENSMUSG00000039089	L3mbtl3	AI481284|MBT-1	L3MBTL3 histone methyl-lysine binding protein	protein-coding
chr11-14600	chr11	49202139	49204626	+	663.7	2487.000	promoter-TSS (NM_001362731)	promoter-TSS (NM_001362731)	90	NM_001362729	22720	Mm.16650	NM_009562	ENSMUSG00000046311	Zfp62	-	zinc finger protein 62	protein-coding
chr7-14611	chr7	73614664	73619902	+	663.7	5238.000	Intergenic	Intergenic	-58888	NR_037569	69170	Mm.34539	NR_037569	ENSMUSG00000101970	1810026B05Rik	-	RIKEN cDNA 1810026B05 gene	ncRNA
chr2-3384	chr2	119476775	119478894	+	663.7	2119.000	promoter-TSS (NM_026574)	promoter-TSS (NM_026574)	-147	NM_026574	68142	Mm.330496	NM_026574	ENSMUSG00000034154	Ino80	2310079N15Rik|4632409L19Rik|Inoc1	INO80 complex subunit	protein-coding
chr7-11995	chr7	98655394	98657905	+	663.0	2511.000	promoter-TSS (NM_172280)	promoter-TSS (NM_172280)	-80	NM_172280	233545	Mm.387819	NM_172280	ENSMUSG00000035401	Emsy	2210018M11Rik|2310016L09Rik|AU019521|AU019557	EMSY, BRCA2-interacting transcriptional repressor	protein-coding
chr12-9035	chr12	101974710	101977402	+	662.7	2692.000	promoter-TSS (NM_016856)	promoter-TSS (NM_016856)	82	NM_016856	51786	Mm.716	NM_016856	ENSMUSG00000041781	Cpsf2	100kDa|2610024B04Rik|AI662483|Cpsf|MCPSF|mKIAA1367	cleavage and polyadenylation specific factor 2	protein-coding
chr9-9713	chr9	102624771	102627764	+	662.3	2993.000	promoter-TSS (NM_181394)	promoter-TSS (NM_181394)	-29	NM_181394	69010	Mm.2000	NM_181394	ENSMUSG00000035048	Anapc13	1810004D07Rik|APC13|SWM1	anaphase promoting complex subunit 13	protein-coding
chr12-5401	chr12	86946002	86948818	+	662.3	2816.000	promoter-TSS (NM_001289432)	promoter-TSS (NM_001289432)	67	NM_001289432	217732	Mm.22337	NM_173735	ENSMUSG00000034157	Cipc	2310044G17Rik|AI842544|AI853744	CLOCK interacting protein, circadian	protein-coding
chr17-7279	chr17	71474059	71476437	+	662.3	2378.000	promoter-TSS (NM_028887)	promoter-TSS (NM_028887)	95	NM_028887	74355	Mm.194450	NM_028887	ENSMUSG00000024054	Smchd1	4931400A14Rik|AW554188|MommeD1|mKIAA0650	SMC hinge domain containing 1	protein-coding
chr8-10426	chr8	104441575	104443277	+	662.0	1702.000	intron (NM_001013380, intron 2 of 12)	CpG	621	NM_001013380	234663	Mm.289583	NM_001013380	ENSMUSG00000035770	Dync1li2	AA409702|C920003I06|Dncli2|Dnclic2|LIC2	dynein, cytoplasmic 1 light intermediate chain 2	protein-coding
chr10-6887	chr10	81135720	81140685	+	661.7	4965.000	intron (NM_010731, intron 1 of 2)	intron (NM_010731, intron 1 of 2)	1931	NM_010731	16969	Mm.20920	NM_010731	ENSMUSG00000035011	Zbtb7a	9030619K07Rik|9130006G12Rik|AI452336|FBI-1|Lrf|Pokemon|Zbtb7	zinc finger and BTB domain containing 7a	protein-coding
chr11-20519	chr11	75731999	75734355	+	661.0	2356.000	intron (NM_009536, intron 1 of 5)	CpG	290	NM_009536	22627	Mm.234700	NM_009536	ENSMUSG00000020849	Ywhae	AU019196	tyrosine 3-monooxygenase/tryptophan 5-monooxygenase activation protein, epsilon polypeptide	protein-coding
chr11-17601	chr11	53298795	53301829	+	661.0	3034.000	5' UTR (NM_008300, exon 1 of 19)	5' UTR (NM_008300, exon 1 of 19)	167	NM_008300	15525	Mm.239865	NM_008300	ENSMUSG00000020361	Hspa4	70kDa|AI317151|APG-2|Hsp110|Hsp70RY|mKIAA4025	heat shock protein 4	protein-coding
chr2-22199	chr2	30685743	30696698	+	660.0	10955.000	Intergenic	B1_Mus1|SINE|Alu	-13209	NR_136917	665635	Mm.450149	NR_136917		Gm14486	-	predicted gene 14486	ncRNA
chr11-15955	chr11	102294604	102298151	+	660.0	3547.000	intron (NM_001098837, intron 1 of 12)	CpG	252	NM_001098836	217218	Mm.390381	NM_001098836	ENSMUSG00000059995	Atxn7l3	E030022H21Rik	ataxin 7-like 3	protein-coding
chr2-16495	chr2	174326688	174331777	+	659.6	5089.000	promoter-TSS (NM_001364030)	promoter-TSS (NM_001364030)	-774	NM_201616	14683	Mm.125770	NM_010309	ENSMUSG00000027523	Gnas	5530400H20Rik|A930027G11Rik|C130027O20Rik|GPSA|GSP|Galphas|Gnas1|Gnasxl|Gs-alpha|Gsa|Nesp|Nesp55|Nespl|Oed-Sml|Oedsml|P1|P2|P3|PHP1A|PHP1B|POH|SCG6	GNAS (guanine nucleotide binding protein, alpha stimulating) complex locus	protein-coding
chr18-6427	chr18	34930609	34934361	+	659.3	3752.000	promoter-TSS (NM_144866)	promoter-TSS (NM_144866)	-482	NM_144866	225363	Mm.329353	NM_144866	ENSMUSG00000024360	Etf1	AI463371|D6Ertd109e|ERF|ERF1|SUP45L1|TB3-1	eukaryotic translation termination factor 1	protein-coding
chr11-12236	chr11	69919457	69922897	+	659.0	3440.000	promoter-TSS (NM_001166590)	promoter-TSS (NM_001166590)	-92	NM_001166596	276770	Mm.18026	NM_181582	ENSMUSG00000078812	Eif5a	AA410058|D19Wsu54e|Eif4d|Eif5a1|eIF-4D|eIF-5A|eIF-5A-1|eIF-5A1	eukaryotic translation initiation factor 5A	protein-coding
chr1-17647	chr1	16102908	16106590	+	657.6	3682.000	promoter-TSS (NM_011291)	promoter-TSS (NM_011291)	-316	NM_011291	19989	Mm.319659	NM_011291	ENSMUSG00000043716	Rpl7	Rpl7a|Surf-3	ribosomal protein L7	protein-coding
chr8-14285	chr8	85034950	85039044	+	656.6	4094.000	promoter-TSS (NM_001364034)	promoter-TSS (NM_001364034)	82	NM_145390	212999	Mm.220357	NM_145390	ENSMUSG00000031691	Tnpo2	1110034O24Rik|AA414969|AI464345|AI852433|IPO3|Knpb2b|Kpnb2b|TRN2	transportin 2 (importin 3, karyopherin beta 2b)	protein-coding
chr13-4669	chr13	42050817	42053697	+	656.6	2880.000	intron (NM_007772, intron 1 of 8)	CpG	236	NM_007772	110521	Mm.4808	NM_007772	ENSMUSG00000021366	Hivep1	Cryabp1	human immunodeficiency virus type I enhancer binding protein 1	protein-coding
chr9-8131	chr9	110116302	110118782	+	655.6	2480.000	promoter-TSS (NM_001252682)	promoter-TSS (NM_001252682)	74	NM_001252682	72831	Mm.276305	NM_133347	ENSMUSG00000032480	Dhx30	2810477H02Rik|C130058C04Rik|Ddx30|HELG|Ret-CoR	DEAH (Asp-Glu-Ala-His) box polypeptide 30	protein-coding
chr17-6595	chr17	12990899	12993314	+	655.2	2415.000	5' UTR (NM_001113533, exon 1 of 8)	5' UTR (NM_001113533, exon 1 of 8)	153	NM_001113533	60532	Mm.275521	NM_175394	ENSMUSG00000060475	Wtap	2810408K05Rik|9430038B09Rik	Wilms tumour 1-associating protein	protein-coding
chr17-9090	chr17	13758360	13762070	+	654.2	3710.000	promoter-TSS (NM_010806)	promoter-TSS (NM_010806)	-326	NR_151731	17356	Mm.59167	NM_010806	ENSMUSG00000068036	Afdn	5033403D15Rik|AF6|Af-6|Afadin|Gm314|I-afadin|Mllt4|S-afadin	afadin, adherens junction formation factor	protein-coding
chr3-8364	chr3	96218762	96222329	+	654.2	3567.000	promoter-TSS (NM_178214)	promoter-TSS (NM_178214)	335	NM_175662	319176	Mm.358954	NM_175662	ENSMUSG00000068855	Hist2h2ac	H2a-613b	histone cluster 2, H2ac	protein-coding
chr11-8824	chr11	94320730	94322992	+	653.9	2262.000	non-coding (NR_155068, exon 1 of 11)	non-coding (NR_155068, exon 1 of 11)	102	NR_155069	67684	Mm.30927	NM_026313	ENSMUSG00000020863	Luc7l3	3300001P08Rik|Luc7a	LUC7-like 3 (S. cerevisiae)	protein-coding
chr9-5950	chr9	72530620	72533496	+	653.2	2876.000	promoter-TSS (NR_045735)	promoter-TSS (NR_045735)	-182	NM_001033536	319758	Mm.32081	NM_001033536	ENSMUSG00000037674	Rfx7	2510005N23Rik|9930116O05Rik|D130086K05Rik|Rfxdc2	regulatory factor X, 7	protein-coding
chr8-8070	chr8	34804601	34810237	+	653.2	5636.000	promoter-TSS (NM_176933)	promoter-TSS (NM_176933)	-191	NM_176933	319520	Mm.170276	NM_176933	ENSMUSG00000031530	Dusp4	2700078F24Rik|AI844617|BB104621|E130306H24Rik|MKP2	dual specificity phosphatase 4	protein-coding
chr8-677	chr8	40510814	40512652	+	653.2	1838.000	promoter-TSS (NM_033560)	promoter-TSS (NM_033560)	21	NM_001271543	18983	Mm.272551	NM_011135	ENSMUSG00000031601	Cnot7	AU022737|CAF-1|Caf1|Pop2	CCR4-NOT transcription complex, subunit 7	protein-coding
chr14-3492	chr14	61647127	61649672	+	652.9	2545.000	intron (NR_028264, intron 1 of 6)	CpG	-16289	NR_029733	387174		NR_029733	ENSMUSG00000093007	Mir15a	Mirn15a|mir-15a|mmu-mir-15a	microRNA 15a	ncRNA
chr5-16284	chr5	124861325	124864209	+	652.2	2884.000	promoter-TSS (NM_001081750)	promoter-TSS (NM_001081750)	62	NM_001081750	269704	Mm.138617	NM_001081750	ENSMUSG00000079215	Zfp664	AW060232|D930038J03Rik|ZFOC1|Znf664	zinc finger protein 664	protein-coding
chr19-5408	chr19	32755468	32759088	+	652.2	3620.000	promoter-TSS (NM_008960)	promoter-TSS (NM_008960)	-299	NM_008960	19211	Mm.245395	NM_008960	ENSMUSG00000013663	Pten	2310035O07Rik|A130070J02Rik|AI463227|B430203M17Rik|MMAC1|PTENbeta|TEP1	phosphatase and tensin homolog	protein-coding
chr13-12714	chr13	97239383	97246353	+	651.5	6970.000	intron (NM_007930, intron 1 of 2)	intron (NM_007930, intron 1 of 2)	1763	NM_007930	13803	Mm.241073	NM_007930	ENSMUSG00000041773	Enc1	Nrpb|PIG10	ectodermal-neural cortex 1	protein-coding
chr7-7367	chr7	100606943	100609070	+	650.5	2127.000	promoter-TSS (NR_153424)	promoter-TSS (NR_153424)	295	NR_003559	52443	Mm.473730	NM_198831	ENSMUSG00000030706	Mrpl48	1810030E20Rik|2610028L11Rik|CGI-118|D4Ertd786e|L48mt|MRP-L48	mitochondrial ribosomal protein L48	protein-coding
chr16-7347	chr16	4878144	4881825	+	650.5	3681.000	promoter-TSS (NM_145359)	promoter-TSS (NM_145359)	-133	NM_145359	207740	Mm.268895	NM_145359	ENSMUSG00000039568	Ubald1	1500031H01Rik|BC013706|Fam100a	UBA-like domain containing 1	protein-coding
chr8-14558	chr8	123409306	123414624	+	649.5	5318.000	intron (NM_023279, intron 1 of 3)	intron (NM_023279, intron 1 of 3)	412	NM_023279	22152	Mm.40068	NM_023279	ENSMUSG00000062380	Tubb3	3200002H15Rik|M(beta)3|M(beta)6	tubulin, beta 3 class III	protein-coding
chr11-15188	chr11	103131611	103134336	+	649.1	2725.000	promoter-TSS (NM_027658)	promoter-TSS (NM_027658)	-366	NM_001130516	71059	Mm.273871	NM_027658	ENSMUSG00000043372	Hexim2	4933402L21Rik	hexamethylene bis-acetamide inducible 2	protein-coding
chr11-20506	chr11	74829318	74834382	+	649.1	5064.000	intron (NM_010813, intron 1 of 5)	CpG-2219	926	NM_010813	17428	Mm.3759	NM_010813	ENSMUSG00000000282	Mnt	Rox|bHLHd3	max binding protein	protein-coding
chr15-9353	chr15	76076052	76082045	+	648.8	5993.000	intron (NM_028364, intron 1 of 11)	intron (NM_028364, intron 1 of 11)	1822	NM_001164600	67959	Mm.29965	NM_028364	ENSMUSG00000002524	Puf60	2410104I19Rik|2810454F19Rik|SIAHBP1	poly-U binding splicing factor 60	protein-coding
chr4-10644	chr4	135269893	135273831	+	648.8	3938.000	intron (NM_013885, intron 1 of 5)	intron (NM_013885, intron 1 of 5)	898	NM_013885	29876	Mm.257765	NM_013885	ENSMUSG00000037242	Clic4	D0Jmb3|TU-74|mc3s5|mtCLIC	chloride intracellular channel 4 (mitochondrial)	protein-coding
chrX-301	chrX	18161682	18164705	+	648.1	3023.000	intron (NM_009483, intron 1 of 28)	CpG	618	NM_001310444	22289	Mm.257498	NM_009483	ENSMUSG00000037369	Kdm6a	Utx	lysine (K)-specific demethylase 6A	protein-coding
chr6-7367	chr6	49262195	49264918	+	647.8	2723.000	intron (NM_001362188, intron 1 of 8)	CpG	496	NM_001347209	101214	Mm.196598	NM_198102	ENSMUSG00000029817	Tra2a	1500010G04Rik|AL022798|G430041M01Rik|mAWMS1	transformer 2 alpha	protein-coding
chr16-6475	chr16	4593418	4599984	+	646.7	6566.000	intron (NM_031184, intron 1 of 6)	intron (NM_031184, intron 1 of 6)	1988	NM_031184	83396	Mm.134072	NM_031184	ENSMUSG00000014303	Glis2	Gli5|Klf16|Nkl	GLIS family zinc finger 2	protein-coding
chr11-18805	chr11	32641680	32644206	+	646.4	2526.000	intron (NM_001271349, intron 1 of 11)	CpG	388	NM_001363353	103583	Mm.28017	NM_134015	ENSMUSG00000020271	Fbxw11	2310065A07Rik|AA536858|BTRC2|BTRCP2|Fbxw1b|HOS	F-box and WD-40 domain protein 11	protein-coding
chr17-8269	chr17	24167983	24170764	+	646.4	2781.000	promoter-TSS (NM_001361535)	promoter-TSS (NM_001361535)	22	NR_037854	100039636	Mm.30155	NR_037854		Atp6v0c-ps2	Atp6c-rs2|Atp6c3|Atp6l-ps2|Atp6v0c-rs2|Atpl-rs2|Gm15487|MGPLlambda1-3	ATPase, H+ transporting, lysosomal V0 subunit C, pseudogene 2	pseudo
chr12-5954	chr12	77237679	77240112	+	646.1	2433.000	non-coding (NR_045554, exon 1 of 12)	non-coding (NR_045554, exon 1 of 12)	156	NR_045554	53618	Mm.35628	NM_016893	ENSMUSG00000021065	Fut8	-	fucosyltransferase 8	protein-coding
chr2-7448	chr2	14073166	14075204	+	645.4	2038.000	promoter-TSS (NR_038162)	promoter-TSS (NR_038162)	85	NM_011484	20844	Mm.273174	NM_011484	ENSMUSG00000026718	Stam	STAM1	signal transducing adaptor molecule (SH3 domain and ITAM motif) 1	protein-coding
chr18-9261	chr18	84084500	84089474	+	645.4	4974.000	promoter-TSS (NM_001364994)	promoter-TSS (NM_001364994)	-522	NM_001364994	110796	Mm.102136	NM_001081300	ENSMUSG00000046982	Tshz1	5730407I04Rik|D18Bwg1409e|Mtsh1|NY-CO-33|Sdccag33|Tsh1|teashirt1	teashirt zinc finger family member 1	protein-coding
chr17-14540	chr17	74293279	74296242	+	643.7	2963.000	5' UTR (NM_133771, exon 1 of 9)	5' UTR (NM_133771, exon 1 of 9)	103	NM_133771	76890	Mm.311874	NM_133771	ENSMUSG00000058704	Memo1	0610016J10Rik|D930048L02Rik	mediator of cell motility 1	protein-coding
chr6-13945	chr6	124754408	124759764	+	643.4	5356.000	promoter-TSS (NM_007881)	promoter-TSS (NM_007881)	-599	NM_007881	13498	Mm.333380	NM_007881	ENSMUSG00000004263	Atn1	Atr1|Drpla|atrophin-1	atrophin 1	protein-coding
chr9-6044	chr9	124422480	124426269	+	643.0	3789.000	non-coding (NR_027950, exon 2 of 2)	non-coding (NR_027950, exon 2 of 2)	587	NR_015516	75135	Mm.476814	NR_015516		4930526I15Rik	1600027J15Rik	RIKEN cDNA 4930526I15 gene	ncRNA
chr1-18291	chr1	132315580	132323738	+	643.0	8158.000	intron (NM_001195025, intron 1 of 7)	intron (NM_001195025, intron 1 of 7)	3534	NM_028778	74137	Mm.100666	NM_028778	ENSMUSG00000009772	Nuak2	1200013B22Rik|Omphk2|Snark|mKIAA0537	NUAK family, SNF1-like kinase, 2	protein-coding
chr5-6626	chr5	121544472	121546981	+	642.7	2509.000	5' UTR (NM_010765, exon 1 of 14)	5' UTR (NM_010765, exon 1 of 14)	166	NM_010765	17165	Mm.272206	NM_010765	ENSMUSG00000029454	Mapkapk5	MK5|PRAK	MAP kinase-activated protein kinase 5	protein-coding
chr17-9642	chr17	3113463	3116250	+	642.3	2787.000	promoter-TSS (NM_134123)	promoter-TSS (NM_134123)	-116	NM_134123	106583	Mm.124373	NM_134123	ENSMUSG00000046201	Scaf8	A630086M08Rik|A930036P18Rik|AA408306|AI447644|AI448652|AU015035|Rbm16|mKIAA1116	SR-related CTD-associated factor 8	protein-coding
chr5-5244	chr5	134638116	134640226	+	642.0	2110.000	intron (NM_001312867, intron 1 of 5)	CpG	238	NM_001312867	22384	Mm.27955	NM_033561	ENSMUSG00000040731	Eif4h	AU018978|D5Ertd355e|E430026L18Rik|Ef4h|Wbscr1|Wscr1|eIF-4H	eukaryotic translation initiation factor 4H	protein-coding
chr3-12373	chr3	65956708	65959512	+	641.3	2804.000	exon (NM_019937, exon 1 of 11)	exon (NM_019937, exon 1 of 11)	139	NM_019937	56706	Mm.175612	NM_019937	ENSMUSG00000027829	Ccnl1	2610030E23Rik|AU018493|Ccnl|ania-6a	cyclin L1	protein-coding
chrX-4879	chrX	73964145	73969048	+	641.3	4903.000	promoter-TSS (NM_008224)	promoter-TSS (NM_008224)	-239	NM_008224	15161	Mm.491126	NM_008224	ENSMUSG00000031386	Hcfc1	AW060991|HCF|HCF1	host cell factor C1	protein-coding
chr4-11207	chr4	58910944	58913224	+	640.3	2280.000	promoter-TSS (NM_001355697)	promoter-TSS (NM_001355697)	-154	NM_001355696	230249	Mm.234801	NM_172381	ENSMUSG00000050812	Ecpas	AI314180|AW558785|BB181316|mKIAA0368	Ecm29 proteasome adaptor and scaffold	protein-coding
chr9-6413	chr9	25251320	25253716	+	640.0	2396.000	promoter-TSS (NM_001205367)	promoter-TSS (NM_001205367)	79	NM_001205367	235072	Mm.270259	NM_009859	ENSMUSG00000001833	Sept7	Cdc10|E430034N22	septin 7	protein-coding
chr3-2455	chr3	69315989	69319206	+	639.6	3217.000	exon (NM_178726, exon 1 of 4)	exon (NM_178726, exon 1 of 4)	679	NM_178726	242083	Mm.40577	NM_178726	ENSMUSG00000027784	Ppm1l	3222401G13|5930404J21Rik|AI481720|AW045850|PP2C|PP2Cepsilon|Pp2ce|Ppp2ce|mKIAA4175	protein phosphatase 1 (formerly 2C)-like	protein-coding
chr1-3012	chr1	30948652	30950816	+	639.3	2164.000	promoter-TSS (NR_002688)	promoter-TSS (NR_002688)	21	NM_011200	19243	Mm.491181	NM_011200	ENSMUSG00000026064	Ptp4a1	AA415290|AU019864|C130021B01|Prl-1	protein tyrosine phosphatase 4a1	protein-coding
chr3-7400	chr3	103278633	103281191	+	639.3	2558.000	exon (NM_001079830, exon 1 of 19)	exon (NM_001079830, exon 1 of 19)	619	NM_053170	94093	Mm.195036	NM_053170	ENSMUSG00000033014	Trim33	8030451N04Rik|AI413936|Ecto|Tif1g	tripartite motif-containing 33	protein-coding
chr17-12669	chr17	34589265	34595149	+	639.3	5884.000	promoter-TSS (NM_017463)	promoter-TSS (NM_017463)	-52	NM_017463	18515	Mm.390957	NM_017463	ENSMUSG00000034673	Pbx2	G17	pre B cell leukemia homeobox 2	protein-coding
chr3-7027	chr3	95013624	95017019	+	638.9	3395.000	promoter-TSS (NM_030074)	promoter-TSS (NM_030074)	-83	NM_030074	78266	Mm.389478	NM_030074	ENSMUSG00000019338	Zfp687	4931408L03Rik|Znf687|mKIAA1441	zinc finger protein 687	protein-coding
chr11-12857	chr11	19923634	19926885	+	638.9	3251.000	intron (NM_033523, intron 1 of 5)	CpG	817	NM_033523	114716	Mm.266627	NM_033523	ENSMUSG00000045671	Spred2	C79158	sprouty-related EVH1 domain containing 2	protein-coding
chr3-7013	chr3	88552170	88555559	+	637.9	3389.000	promoter-TSS (NM_031248)	promoter-TSS (NM_031248)	148	NM_033526	94232	Mm.303059	NM_033526	ENSMUSG00000008604	Ubqln4	A1Up|A1u|AI663987|CIP75|UBIN	ubiquilin 4	protein-coding
chr10-12230	chr10	80673562	80680126	+	637.9	6564.000	promoter-TSS (NM_021462)	promoter-TSS (NM_021462)	-551	NM_021462	17347	Mm.42126	NM_021462	ENSMUSG00000020190	Mknk2	2010016G11Rik|Gprk7|Mnk2	MAP kinase-interacting serine/threonine kinase 2	protein-coding
chr8-13484	chr8	41238874	41241212	+	637.6	2338.000	intron (NM_023662, intron 1 of 37)	CpG	284	NM_023662	18536	Mm.117896	NM_023662	ENSMUSG00000031592	Pcm1	2600002H09Rik|9430077F19Rik|C030044G17Rik	pericentriolar material 1	protein-coding
chr2-8264	chr2	181186643	181189430	+	636.6	2787.000	exon (NM_025598, exon 4 of 5)	exon (NM_025598, exon 4 of 5)	789	NM_001356427	66496	Mm.213943	NM_025598	ENSMUSG00000016344	Ppdpf	0610012G23Rik|2610317A05Rik|2700038C09Rik|3110053G12Rik	pancreatic progenitor cell differentiation and proliferation factor	protein-coding
chr19-6660	chr19	12498877	12502370	+	636.6	3493.000	intron (NM_172442, intron 1 of 8)	intron (NM_172442, intron 1 of 8)	1373	NM_172442	207521	Mm.247695	NM_172442	ENSMUSG00000039982	Dtx4	AI449438|BC044798|D930042H13|RNF155	deltex 4, E3 ubiquitin ligase	protein-coding
chr16-5657	chr16	46494899	46498654	+	635.2	3755.000	5' UTR (NM_021496, exon 1 of 9)	5' UTR (NM_021496, exon 1 of 9)	191	NM_021496	58998	Mm.40477	NM_021495	ENSMUSG00000022656	Nectin3	2610301B19Rik|3000002N23Rik|4921513D19Rik|AA407785|AU016832|AW538082|CD113|Pvrl3	nectin cell adhesion molecule 3	protein-coding
chr7-11264	chr7	45050993	45054901	+	634.9	3908.000	TTS (NM_022999)	TTS (NM_022999)	387	NM_175022	233210	Mm.219137	NM_175022	ENSMUSG00000046574	Prr12	6720469B10|BC058674	proline rich 12	protein-coding
chr7-17399	chr7	24503363	24509062	+	634.5	5699.000	promoter-TSS (NR_110958)	promoter-TSS (NR_110958)	-875	NM_001290461	232969	Mm.181332	NM_146183	ENSMUSG00000064264	Zfp428	2410005H09Rik|AV271806|AW047854|Znf428	zinc finger protein 428	protein-coding
chr11-14273	chr11	54786224	54788470	+	634.5	2246.000	intron (NM_178626, intron 1 of 5)	CpG	356	NM_178626	72729	Mm.29476	NM_178626	ENSMUSG00000052298	Cdc42se2	2810404F18Rik|AA408783|AA536669|SPEC2	CDC42 small effector 2	protein-coding
chr7-15967	chr7	4810453	4813825	+	633.9	3372.000	intron (NM_133777, intron 1 of 3)	CpG	201	NM_133777	77891	Mm.389787	NM_133777	ENSMUSG00000060860	Ube2s	0910001J09Rik|6720465F12Rik|AA409170|E2-EPF	ubiquitin-conjugating enzyme E2S	protein-coding
chr2-12116	chr2	128965642	128968571	+	633.2	2929.000	promoter-TSS (NM_178404)	promoter-TSS (NM_178404)	-296	NM_178404	78751	Mm.26377	NM_178404	ENSMUSG00000042851	Zc3h6	4631426G04Rik|4833425H18Rik|AU024389|AW060453|Zc3hdc6|mKIAA2035	zinc finger CCCH type containing 6	protein-coding
chr9-8547	chr9	90112905	90115430	+	633.2	2525.000	intron (NM_001357780, intron 1 of 12)	CpG	653	NM_001039147	21761	Mm.426209	NM_024431	ENSMUSG00000062270	Morf4l1	MORFRG15|MRG15|TEG-189|Tex189|mKIAA4002	mortality factor 4 like 1	protein-coding
chr5-4257	chr5	105699464	105701610	+	633.2	2146.000	promoter-TSS (NM_178701)	promoter-TSS (NM_178701)	-273	NM_178701	231549	Mm.23837	NM_178701	ENSMUSG00000046079	Lrrc8d	2810473G09Rik|4930525N13Rik|A930019F03|Lrrc5	leucine rich repeat containing 8D	protein-coding
chr4-16717	chr4	88030581	88034466	+	631.8	3885.000	intron (NM_027326, intron 1 of 10)	CpG	884	NM_027326	70122	Mm.288898	NM_027326	ENSMUSG00000028496	Mllt3	2210011H10Rik|2610012I03Rik|3830408D16Rik|Af9|D4Ertd321e	myeloid/lymphoid or mixed-lineage leukemia; translocated to, 3	protein-coding
chr8-14032	chr8	13103741	13106873	+	631.5	3132.000	promoter-TSS (NM_146207)	promoter-TSS (NM_146207)	36	NM_178708	234069	Mm.103427	NM_178708	ENSMUSG00000038542	Pcid2	A730042J05Rik	PCI domain containing 2	protein-coding
chr16-4323	chr16	18246793	18250297	+	631.5	3504.000	promoter-TSS (NM_001081000)	promoter-TSS (NM_001081000)	149	NM_011239	19385	Mm.235287	NM_011239	ENSMUSG00000005732	Ranbp1	Htf9a	RAN binding protein 1	protein-coding
chr1-2562	chr1	182018476	182021125	+	631.1	2649.000	5' UTR (NM_010135, exon 1 of 15)	5' UTR (NM_010135, exon 1 of 15)	180	NM_010135	13800	Mm.87759	NM_008680	ENSMUSG00000022995	Enah	Mena|NDPP-1|Ndpp1|WBP8	ENAH actin regulator	protein-coding
chr4-6414	chr4	129334265	129336712	+	631.1	2447.000	promoter-TSS (NM_009030)	promoter-TSS (NM_009030)	-118	NM_009030	19646	Mm.12145	NM_009030	ENSMUSG00000057236	Rbbp4	RBAP48|mRbAp48	retinoblastoma binding protein 4, chromatin remodeling factor	protein-coding
chr8-8197	chr8	23410231	23416790	+	630.8	6559.000	intron (NM_013834, intron 1 of 2)	PB1D10|SINE|Alu	2008	NM_013834	20377	Mm.281691	NM_013834	ENSMUSG00000031548	Sfrp1	2210415K03Rik|AW011917|AW107218|AW742929|sFRP-1	secreted frizzled-related protein 1	protein-coding
chr16-9110	chr16	52030317	52033467	+	630.1	3150.000	intron (NM_001033238, intron 1 of 17)	CpG	343	NM_001033238	208650	Mm.328206	NM_001033238	ENSMUSG00000022637	Cblb	AI429560|AI851073|Cbl-b	Casitas B-lineage lymphoma b	protein-coding
chr10-8794	chr10	95513703	95516325	+	629.8	2622.000	promoter-TSS (NM_080560)	promoter-TSS (NM_080560)	-148	NM_080560	93765	Mm.371667	NM_080560	ENSMUSG00000074781	Ube2n	1500026J17Rik|AL022654|BB101821|UBC13	ubiquitin-conjugating enzyme E2N	protein-coding
chr17-11067	chr17	56582549	56588986	+	629.5	6437.000	intron (NM_001163300, intron 1 of 20)	intron (NM_001163300, intron 1 of 20)	785	NM_001163300	224903	Mm.255066	NM_001163300	ENSMUSG00000071054	Safb	3110021E02Rik|5330423C17Rik|AU018122|D18386|E130307D12|HAP|HET|SAF-B1|SAFB1	scaffold attachment factor B	protein-coding
chr7-3061	chr7	92668608	92671003	+	629.5	2395.000	5' UTR (NM_029078, exon 1 of 16)	5' UTR (NM_029078, exon 1 of 16)	107	NM_029078	74737	Mm.288645	NM_029078	ENSMUSG00000041328	Pcf11	2500001H09Rik|5730417B17Rik|C77803	PCF11 cleavage and polyadenylation factor subunit	protein-coding
chr12-6550	chr12	24830043	24832873	+	629.5	2830.000	promoter-TSS (NM_001083341)	promoter-TSS (NM_001083341)	-141	NM_026037	67216	Mm.167671	NM_026037	ENSMUSG00000020646	Mboat2	2810049G06Rik|AU022889|AW547221|LPCAT4|Moact2|Oact2	membrane bound O-acyltransferase domain containing 2	protein-coding
chr3-9765	chr3	131109345	131113589	+	629.1	4244.000	5' UTR (NM_001276402, exon 1 of 10)	5' UTR (NM_001276402, exon 1 of 10)	1170	NM_001276402	16842	Mm.255219	NM_010703	ENSMUSG00000027985	Lef1	3000002B05|AI451430|Lef-1	lymphoid enhancer binding factor 1	protein-coding
chr3-8146	chr3	45375405	45382323	+	629.1	6918.000	promoter-TSS (NR_045172)	promoter-TSS (NR_045172)	466	NM_001098171	18526	Mm.242644	NM_011043	ENSMUSG00000049100	Pcdh10	6430521D13Rik|6430703F07Rik|OL-pc|mKIAA1400	protocadherin 10	protein-coding
chr18-2282	chr18	69343861	69350310	+	629.1	6449.000	intron (NM_001361128, intron 1 of 19)	intron (NM_001361128, intron 1 of 19)	925	NM_001361126	21413	Mm.4269	NM_013685	ENSMUSG00000053477	Tcf4	5730422P05Rik|ASP-I2|E2-2|E2.2|ITF-2|ITF-2b|ITF2|ME2|MITF-2A|MITF-2B|SEF-2|SEF2|SEF2-1|TFE|Tcf-4|bHLHb19	transcription factor 4	protein-coding
chr2-27283	chr2	117119096	117123130	+	628.8	4034.000	promoter-TSS (NM_033524)	promoter-TSS (NM_033524)	42	NM_033524	114715	Mm.245890	NM_033524	ENSMUSG00000027351	Spred1	5730461F13Rik|AL024345|AW047647	sprouty protein with EVH-1 domain 1, related sequence	protein-coding
chr7-18343	chr7	44245424	44248141	+	628.8	2717.000	promoter-TSS (NM_025880)	promoter-TSS (NM_025880)	60	NM_025880	668661	Mm.274492	NM_025880	ENSMUSG00000045411	2410002F23Rik	-	RIKEN cDNA 2410002F23 gene	protein-coding
chr5-10194	chr5	76303336	76305597	+	628.8	2261.000	promoter-TSS (NM_001305222)	promoter-TSS (NM_001305222)	82	NM_007715	12753	Mm.3552	NM_007715	ENSMUSG00000029238	Clock	5330400M04Rik|KAT13D	circadian locomotor output cycles kaput	protein-coding
chr15-13159	chr15	77304466	77307818	+	628.4	3352.000	intron (NM_175387, intron 1 of 12)	intron (NM_175387, intron 1 of 12)	911	NM_001110827	93686	Mm.202774	NM_053104	ENSMUSG00000033565	Rbfox2	Fbm2|Fxh|Hrnbp2|Rbm9	RNA binding protein, fox-1 homolog (C. elegans) 2	protein-coding
chr8-11676	chr8	79396508	79399956	+	628.1	3448.000	intron (NM_008539, intron 1 of 6)	intron (NM_008539, intron 1 of 6)	1196	NM_008539	17125	Mm.223717	NM_008539	ENSMUSG00000031681	Smad1	AI528653|Mad1|Madh1|Madr1|Mlp1|MusMLP|dwf-A|mMad1	SMAD family member 1	protein-coding
chr14-5238	chr14	25583814	25590328	+	627.8	6514.000	non-coding (NR_033492, exon 1 of 1)	non-coding (NR_033492, exon 1 of 1)	267	NR_033492	77592	Mm.444871	NM_175264		4931406H21Rik	-	RIKEN cDNA 4931406H21 gene	ncRNA
chr4-11855	chr4	140700910	140705044	+	627.4	4134.000	intron (NM_173867, intron 2 of 12)	CpG-10575	1504	NM_173867	108911	Mm.253	NM_173867	ENSMUSG00000040945	Rcc2	2610510H01Rik|2610529N02Rik|AA536646|AA675016|Td60|mKIAA1470	regulator of chromosome condensation 2	protein-coding
chr4-15754	chr4	149306035	149309383	+	627.1	3348.000	promoter-TSS (NM_207682)	promoter-TSS (NM_207682)	-11	NM_008441	16561	Mm.402393	NM_008441	ENSMUSG00000063077	Kif1b	A530096N05Rik|AI448212|AI506502|D4Mil1e|KIF1Bp130|KIF1Bp204	kinesin family member 1B	protein-coding
chr1-15755	chr1	42706646	42715222	+	627.1	8576.000	intron (NR_110495, intron 2 of 3)	intron (NR_110495, intron 2 of 3)	2520	NR_110495	66620	Mm.383631	NR_110495	ENSMUSG00000097063	Pantr2	2610207O16Rik|Pou3f3os2|linc-Brn1b	POU domain, class 3, transcription factor 3 adjacent noncoding transcript 2	ncRNA
chr14-9960	chr14	100282941	100286698	+	626.7	3757.000	Intergenic	Intergenic	-135023	NM_010636	16597	Mm.396499	NM_010636	ENSMUSG00000072294	Klf12	2700063E05Rik|AI225908|AI315654|AP-2rep|B130052C06Rik|D530033K05Rik	Kruppel-like factor 12	protein-coding
chr12-7374	chr12	72759933	72762599	+	626.4	2666.000	promoter-TSS (NM_008910)	promoter-TSS (NM_008910)	55	NM_008910	19042	Mm.261045	NM_008910	ENSMUSG00000021096	Ppm1a	2310003C21Rik|2900017D14Rik|AI427932|AU017636|MMPa-2|MPPa-1	protein phosphatase 1A, magnesium dependent, alpha isoform	protein-coding
chr4-13285	chr4	155991342	155994345	+	626.4	3003.000	promoter-TSS (NM_080445)	promoter-TSS (NM_080445)	0	NM_011341	20318	Mm.293517	NM_011341	ENSMUSG00000029076	Sdf4	Cab45	stromal cell derived factor 4	protein-coding
chr15-6835	chr15	82143837	82149778	+	626.1	5941.000	promoter-TSS (NM_033218)	promoter-TSS (NM_033218)	-462	NM_033218	20788	Mm.38016	NM_033218	ENSMUSG00000022463	Srebf2	AI608257|SREBP-2|SREBP2|SREBP2gc|bHLHd2|lop13|nuc	sterol regulatory element binding factor 2	protein-coding
chr19-5785	chr19	40830317	40832561	+	626.1	2244.000	5' UTR (NM_172839, exon 1 of 6)	5' UTR (NM_172839, exon 1 of 6)	160	NM_172839	240665	Mm.309	NM_172839	ENSMUSG00000025010	Ccnj	D430039C20Rik	cyclin J	protein-coding
chr8-12904	chr8	31110797	31114060	+	625.7	3263.000	intron (NM_175136, intron 1 of 5)	intron (NM_175136, intron 1 of 5)	601	NM_001368375	68867	Mm.29532	NM_175136	ENSMUSG00000039328	Rnf122	1110063C11Rik	ring finger protein 122	protein-coding
chr11-8901	chr11	69979654	69982863	+	625.7	3209.000	promoter-TSS (NM_026017)	promoter-TSS (NM_026017)	-23	NM_018740	54351	Mm.13430	NM_018740	ENSMUSG00000018565	Elp5	Derp6|Rai12	elongator acetyltransferase complex subunit 5	protein-coding
chr7-12366	chr7	141948809	141951642	+	625.4	2833.000	intron (NM_001009929, intron 1 of 19)	CpG	474	NM_001009929	75770	Mm.274868	NM_029426	ENSMUSG00000053046	Brsk2	4833424K13Rik|SAD-A|SADA	BR serine/threonine kinase 2	protein-coding
chr14-8045	chr14	16363898	16366983	+	625.4	3085.000	5' UTR (NM_009409, exon 1 of 36)	5' UTR (NM_009409, exon 1 of 36)	234	NM_009409	21974	Mm.130362	NM_009409	ENSMUSG00000017485	Top2b	D230016L12Rik|Top-2	topoisomerase (DNA) II beta	protein-coding
chr15-7224	chr15	100226685	100229736	+	624.7	3051.000	intron (NM_007497, intron 1 of 6)	CpG	351	NM_007497	11908	Mm.676	NM_007497	ENSMUSG00000023027	Atf1	-	activating transcription factor 1	protein-coding
chr11-24214	chr11	109471890	109474807	+	624.7	2917.000	promoter-TSS (NM_028710)	promoter-TSS (NM_028710)	-26	NM_028710	74008	Mm.482224	NM_028710	ENSMUSG00000020604	Arsg	6330406P08Rik|AI846872|ASG	arylsulfatase G	protein-coding
chr15-4495	chr15	103239116	103243076	+	624.7	3960.000	non-coding (NR_002885, exon 2 of 10)	non-coding (NR_002885, exon 2 of 10)	642	NR_002883	434858	Mm.391346	NR_002883		Gm5643	EG434858	heterogeneous nuclear ribonucleoprotein A1 pseudogene	pseudo
chr5-2961	chr5	45856184	45858332	+	624.7	2148.000	promoter-TSS (NM_172153)	promoter-TSS (NM_172153)	282	NM_001359871	209707	Mm.71498	NM_172153	ENSMUSG00000015882	Lcorl	Mlr1	ligand dependent nuclear receptor corepressor-like	protein-coding
chr1-10354	chr1	161033772	161038003	+	624.7	4231.000	intron (NR_153814, intron 2 of 9)	intron (NR_153814, intron 2 of 9)	971	NR_153812	14455	Mm.270065	NR_002840	ENSMUSG00000053332	Gas5	Gas-5|Mir5117|Snhg2	growth arrest specific 5	ncRNA
chr2-10330	chr2	180708792	180711427	+	624.7	2635.000	promoter-TSS (NM_001291432)	promoter-TSS (NM_001291432)	-110	NM_001291432	23856	Mm.253836	NM_011805	ENSMUSG00000038914	Dido1	6720461J16Rik|D130048F08Rik|DATF-1|DIO-1|Datf1|dido	death inducer-obliterator 1	protein-coding
chr6-15160	chr6	38873760	38877129	+	624.7	3369.000	intron (NM_001294144, intron 1 of 14)	intron (NM_001294144, intron 1 of 14)	746	NM_010433	15258	Mm.23790	NM_010433	ENSMUSG00000061436	Hipk2	1110014O20Rik|B230339E18Rik|Stank	homeodomain interacting protein kinase 2	protein-coding
chr4-24528	chr4	154591078	154605557	+	624.4	14479.000	intron (NM_001291026, intron 1 of 16)	intron (NM_001291026, intron 1 of 16)	38050	NR_045643	320939	Mm.436738	NR_045643		5930403L14Rik	-	RIKEN cDNA 5930403L14 gene	ncRNA
chr17-11381	chr17	28327301	28330614	+	624.4	3313.000	intron (NM_011287, intron 2 of 5)	CpG-6176	392	NM_001357628	19896	Mm.336955	NM_011287	ENSMUSG00000037805	Rpl10a	CsA-19|Nedd6	ribosomal protein L10A	protein-coding
chr16-4436	chr16	34571718	34574720	+	624.0	3002.000	Intergenic	GC_rich|Low_complexity|Low_complexity	-59192	NM_177357	545156	Mm.82274	NM_177357	ENSMUSG00000061751	Kalrn	2210407G14Rik|AV235988|DUET|E530005C20Rik|Gm539|Hapip|TRAD	kalirin, RhoGEF kinase	protein-coding
chr5-3180	chr5	21054539	21057152	+	624.0	2613.000	promoter-TSS (NM_001356591)	promoter-TSS (NM_001356591)	66	NM_001356591	19248	Mm.319117	NM_011203	ENSMUSG00000028771	Ptpn12	P19-PTP|PTP-P19|PTP-PEST|PTPG1	protein tyrosine phosphatase, non-receptor type 12	protein-coding
chr13-2220	chr13	63562910	63568674	+	623.7	5764.000	promoter-TSS (NM_008957)	promoter-TSS (NM_008957)	-57	NM_008957	19206	Mm.228798	NM_008957	ENSMUSG00000021466	Ptch1	A230106A15Rik|Ptc|Ptc1|Ptch|mes|wig	patched 1	protein-coding
chr10-9133	chr10	40347590	40350715	+	622.3	3125.000	promoter-TSS (NM_001168304)	promoter-TSS (NM_001168304)	-156	NM_198164	78334	Mm.200924	NM_198164	ENSMUSG00000038481	Cdk19	2700084L06Rik|AI845279|AW228747|CDK11|Cdc2l6|mKIAA1028	cyclin-dependent kinase 19	protein-coding
chr5-16313	chr5	125388392	125390852	+	621.0	2460.000	intron (NM_019639, intron 1 of 1)	CpG	395	NM_019639	22190	Mm.331	NM_019639	ENSMUSG00000008348	Ubc	2700054O04Rik|AI194771|Rps27a|TI-225|Uba52|Ubb	ubiquitin C	protein-coding
chr17-5431	chr17	35836071	35839871	+	621.0	3800.000	intron (NM_011655, intron 1 of 3)	intron (NM_011655, intron 1 of 3)	330	NM_011655	22154	Mm.273538	NM_011655	ENSMUSG00000001525	Tubb5	AA408537|AI596182|B130022C14Rik|M(beta)5	tubulin, beta 5 class I	protein-coding
chr1-10479	chr1	63112524	63116071	+	620.6	3547.000	promoter-TSS (NR_045915)	promoter-TSS (NR_045915)	-30	NM_001114609	227195	Mm.74718	NM_001081436	ENSMUSG00000040865	Ino80d	7330405I11|A430093A21Rik|BC010584	INO80 complex subunit D	protein-coding
chr14-2185	chr14	75844271	75846551	+	620.6	2280.000	promoter-TSS (NR_045294)	promoter-TSS (NR_045294)	155	NM_009429	22070	Mm.297482	NM_009429	ENSMUSG00000060126	Tpt1	TCTP|Trt|p21|p23	tumor protein, translationally-controlled 1	protein-coding
chr12-7337	chr12	26411956	26415625	+	620.6	3669.000	intron (NM_001081977, intron 1 of 9)	intron (NM_001081977, intron 1 of 9)	1220	NR_105856	102466676		NR_105856	ENSMUSG00000098771	Mir6538	Gm27439|mmu-mir-6538	microRNA 6538	ncRNA
chr7-6016	chr7	59227922	59230174	+	619.6	2252.000	5' UTR (NM_011668, exon 1 of 13)	5' UTR (NM_011668, exon 1 of 13)	298	NM_011668	22215	Mm.9002	NM_011668	ENSMUSG00000025326	Ube3a	4732496B02|5830462N02Rik|A130086L21Rik|Hpve6a	ubiquitin protein ligase E3A	protein-coding
chr9-10147	chr9	82973354	82976347	+	619.3	2993.000	intron (NM_001081216, intron 3 of 39)	GC_rich|Low_complexity|Low_complexity	639	NM_001081216	83946	Mm.221688	NM_031879	ENSMUSG00000032253	Phip	2810004D21Rik|4632404O06Rik|Ndrp|Wdr11	pleckstrin homology domain interacting protein	protein-coding
chr18-2592	chr18	46524016	46526852	+	618.9	2836.000	intron (NM_173423, intron 1 of 2)	C-rich|Low_complexity|Low_complexity	537	NM_173423	240263	Mm.38249	NM_173423	ENSMUSG00000033319	Fem1c	2610312A07Rik|3632443A22Rik|AI646567	fem-1 homolog c (C.elegans)	protein-coding
chr2-27552	chr2	153441222	153446466	+	618.9	5244.000	intron (NM_001134300, intron 4 of 10)	CpG	635	NM_001001986	329540	Mm.50600	NM_001001986	ENSMUSG00000061411	Nol4l	4931410H15|8430427H17Rik|AI429157|Gm1636	nucleolar protein 4-like	protein-coding
chr7-9705	chr7	101833579	101839106	+	618.6	5527.000	intron (NM_010567, intron 2 of 28)	intron (NM_010567, intron 2 of 28)	1482	NM_001122739	16332	Mm.476000	NM_010567	ENSMUSG00000032737	Inppl1	51C|SHIP2	inositol polyphosphate phosphatase-like 1	protein-coding
chr8-890	chr8	111536046	111538814	+	617.9	2768.000	promoter-TSS (NM_001168623)	promoter-TSS (NM_001168623)	790	NM_001363488	170737	Mm.271578	NM_133206	ENSMUSG00000033545	Znrf1	B830022L21Rik|Rnf42|Zrfp1|nin283	zinc and ring finger 1	protein-coding
chr8-10090	chr8	84968521	84971910	+	617.9	3389.000	5' UTR (NM_001317385, exon 2 of 6)	5' UTR (NM_001317385, exon 2 of 6)	593	NM_001317385	21672	Mm.347009	NM_011563	ENSMUSG00000005161	Prdx2	AL022839|Band-8|NkefB|PRP|PrxII|TDX1|TPx|TPx-B|TR|TSA|Tdpx1|Torin	peroxiredoxin 2	protein-coding
chr4-10237	chr4	132210437	132212705	+	617.9	2268.000	intron (NM_145393, intron 1 of 4)	CpG-10406	685	NM_145393	213541	Mm.23998	NM_145393	ENSMUSG00000040025	Ythdf2	9430020E02Rik|HGRG8|NY-REN-2	YTH N6-methyladenosine RNA binding protein 2	protein-coding
chr3-1247	chr3	30792727	30794345	+	617.6	1618.000	intron (NM_001357528, intron 1 of 8)	CpG	660	NM_001357528	69276	Mm.26017	NM_027016	ENSMUSG00000027706	Sec62	3100002M17Rik|AI844545|AW545092|Dtrp1|HTP1|Tloc1	SEC62 homolog (S. cerevisiae)	protein-coding
chr9-8200	chr9	53666219	53667809	+	617.2	1590.000	intron (NM_027807, intron 1 of 18)	CpG	493	NM_001161618	75717	Mm.218910	NM_027807	ENSMUSG00000032030	Cul5	4921514I20Rik|8430423K24Rik|AI852817|C030032G03Rik|C330021I08Rik|VACM-1|VACM1	cullin 5	protein-coding
chr7-7773	chr7	81933006	81935295	+	616.9	2289.000	5' UTR (NM_013886, exon 1 of 6)	5' UTR (NM_013886, exon 1 of 6)	309	NM_013886	29877	Mm.392934	NM_013886	ENSMUSG00000025104	Hdgfl3	2700022B06Rik|HRP-3|Hdgfrp3	HDGF like 3	protein-coding
chr17-3417	chr17	35045853	35052735	+	616.2	6882.000	promoter-TSS (NM_033444)	promoter-TSS (NM_033444)	-949	NM_033444	114584	Mm.29524	NM_033444	ENSMUSG00000007041	Clic1	Clcp|G6	chloride intracellular channel 1	protein-coding
chr9-7900	chr9	44482407	44491065	+	614.9	8658.000	intron (NM_001357490, intron 1 of 7)	intron (NM_001357490, intron 1 of 7)	3911	NM_001357490	80288	Mm.370270	NM_030256	ENSMUSG00000063382	Bcl9l	B9L|BC003321|BCL9-2|DLNB11	B cell CLL/lymphoma 9-like	protein-coding
chr2-5820	chr2	32150431	32158162	+	614.9	7731.000	intron (NM_001159634, intron 1 of 31)	intron (NM_001159634, intron 1 of 31)	3148	NM_001159634	227723	Mm.25504	NM_172661	ENSMUSG00000039262	Prrc2b	5830434P21Rik|AI173903|Bat2l|Bat2l1|D430039P21|mKIAA0515	proline-rich coiled-coil 2B	protein-coding
chr7-21828	chr7	70356012	70363080	+	614.9	7068.000	intron (NM_183261, intron 1 of 2)	intron (NM_183261, intron 1 of 2)	1047	NM_009697	11819	Mm.158143	NM_009697	ENSMUSG00000030551	Nr2f2	2700033K02Rik|9430015G03Rik|ARP-1|Aporp1|COUP-TF2|COUP-TFII|COUPTFB|EAR3|SVP40|Tcfcoup2	nuclear receptor subfamily 2, group F, member 2	protein-coding
chr5-14638	chr5	24840838	24843753	+	614.5	2915.000	promoter-TSS (NM_053075)	promoter-TSS (NM_053075)	66	NM_053075	19744	Mm.319175	NM_053075	ENSMUSG00000028945	Rheb	Rheb1	Ras homolog enriched in brain	protein-coding
chr4-9282	chr4	120568754	120571116	+	614.2	2362.000	promoter-TSS (NM_001355491)	promoter-TSS (NM_001355491)	341	NM_016748	51797	Mm.1815	NM_016748	ENSMUSG00000028633	Ctps	Ctps1	cytidine 5'-triphosphate synthase	protein-coding
chr1-15958	chr1	88274835	88278350	+	614.2	3515.000	intron (NM_172505, intron 2 of 4)	intron (NM_172505, intron 2 of 4)	965	NM_172505	212427	Mm.384762	NM_172505		A730008H23Rik	Fleg1	RIKEN cDNA A730008H23 gene	protein-coding
chr7-6552	chr7	90129206	90132514	+	613.5	3308.000	promoter-TSS (NR_046007)	promoter-TSS (NR_046007)	647	NM_001252520	233489	Mm.235175	NM_146194	ENSMUSG00000039361	Picalm	CALM|CLTH|PAP180|fit-1|fit1|mKIAA4114	phosphatidylinositol binding clathrin assembly protein	protein-coding
chr12-3942	chr12	111668437	111673244	+	613.5	4807.000	intron (NM_021273, intron 5 of 7)	CpG	1498	NM_021273	12709	Mm.16831	NM_021273	ENSMUSG00000001270	Ckb	B-CK|Bck|CPK-B|Ck-3|Ck3|Ckbb	creatine kinase, brain	protein-coding
chr2-6837	chr2	72475512	72479337	+	613.2	3825.000	intron (NM_025866, intron 1 of 8)	intron (NM_025866, intron 1 of 8)	1205	NM_025866	66953	Mm.270676	NM_025866	ENSMUSG00000055612	Cdca7	2310021G01Rik|AU044109|JPO1	cell division cycle associated 7	protein-coding
chr6-10027	chr6	83119414	83122755	+	612.8	3341.000	TTS (NM_023547)	TTS (NM_023547)	377	NM_001083923	22377	Mm.1109	NM_016757	ENSMUSG00000030035	Wbp1	AI255152	WW domain binding protein 1	protein-coding
chr11-11181	chr11	102085928	102089965	+	611.8	4037.000	intron (NM_016695, intron 1 of 12)	intron (NM_016695, intron 1 of 12)	569	NM_016695	50997	Mm.36242	NM_016695	ENSMUSG00000017314	Mpp2	D11Bwg0652e|Dlg2|Dlgh2|Pals4	membrane protein, palmitoylated 2 (MAGUK p55 subfamily member 2)	protein-coding
chr7-9505	chr7	16920946	16925107	+	611.8	4161.000	intron (NM_007590, intron 1 of 5)	intron (NM_007590, intron 1 of 5)	1006	NM_007590	12315	Mm.288630	NM_007590	ENSMUSG00000019370	Calm3	CaMA|Cam3|Camc|R75142	calmodulin 3	protein-coding
chr8-17475	chr8	25600944	25603821	+	611.8	2877.000	promoter-TSS (NM_001308482)	promoter-TSS (NM_001308482)	98	NM_001308482	234135	Mm.217337	NM_001001735	ENSMUSG00000054823	Nsd3	6720429E03|A530023P05|AI528490|WHISTLE|Whsc1l1	nuclear receptor binding SET domain protein 3	protein-coding
chr5-615	chr5	28316536	28318234	+	611.5	1698.000	exon (NM_028234, exon 1 of 19)	exon (NM_028234, exon 1 of 19)	196	NM_028234	381626	Mm.304075	NM_028234	ENSMUSG00000048271	Rbm33	3200001K10Rik|6430512A10Rik|AA386890|Prr8	RNA binding motif protein 33	protein-coding
chr18-4571	chr18	35770700	35773012	+	611.5	2312.000	5' UTR (NM_019912, exon 1 of 7)	5' UTR (NM_019912, exon 1 of 7)	297	NM_019912	56550	Mm.180052	NM_019912	ENSMUSG00000091896	Ube2d2a	1500034D03Rik|Ubc2e|Ube2d2|ubc4	ubiquitin-conjugating enzyme E2D 2A	protein-coding
chr12-3128	chr12	8771170	8774198	+	610.5	3028.000	intron (NM_011519, intron 1 of 4)	CpG	1288	NM_011519	20969	Mm.2580	NM_011519	ENSMUSG00000020592	Sdc1	AA408134|AA409076|CD138|Sstn|Synd|Synd1|syn-1	syndecan 1	protein-coding
chr3-8793	chr3	108208889	108212494	+	610.5	3605.000	promoter-TSS (NM_175183)	promoter-TSS (NM_175183)	-164	NM_175183	72522	Mm.187326	NM_175183	ENSMUSG00000048997	Atxn7l2	2610528J18Rik	ataxin 7-like 2	protein-coding
chr18-5952	chr18	24019577	24022401	+	609.8	2824.000	promoter-TSS (NM_021559)	promoter-TSS (NM_021559)	-176	NM_021559	59057	Mm.417427	NM_021559	ENSMUSG00000051469	Zfp24	3526401F17Rik|5033419P20Rik|AI480505|AI642085|AL024422|KOX17|ZF-12|Zfp191|Znf24	zinc finger protein 24	protein-coding
chr1-15638	chr1	10037027	10040486	+	609.8	3459.000	promoter-TSS (NM_001277101)	promoter-TSS (NM_001277101)	538	NM_026493	211660	Mm.244046	NM_026493	ENSMUSG00000056763	Cspp1	2310020J12Rik|4930413O22Rik|AA387550|BC055915|Cspp2|Cspp3	centrosome and spindle pole associated protein 1	protein-coding
chr13-10057	chr13	48964752	48969180	+	609.1	4428.000	intron (NM_001033268, intron 1 of 17)	intron (NM_001033268, intron 1 of 17)	1094	NM_001033268	218236	Mm.426571	NM_001033268	ENSMUSG00000038014	Fam120a	C9orf10|Ossa	family with sequence similarity 120, member A	protein-coding
chr7-10264	chr7	73389446	73394519	+	608.4	5073.000	intron (NM_177740, intron 2 of 3)	intron (NM_177740, intron 2 of 3)	-16208	NR_040324	319783	Mm.349813	NR_040324	ENSMUSG00000097756	A730056A06Rik	C76391	RIKEN cDNA A730056A06 gene	ncRNA
chr1-18260	chr1	130715228	130718613	+	608.4	3385.000	promoter-TSS (NM_001368843)	promoter-TSS (NM_001368843)	-407	NM_178691	226418	Mm.106553	NM_178691	ENSMUSG00000046404	Yod1	6330564D18Rik|9930028C20Rik|Hshin7	YOD1 deubiquitinase	protein-coding
chr2-13557	chr2	32711264	32714600	+	608.1	3336.000	promoter-TSS (NR_037217)	promoter-TSS (NR_037217)	40	NR_039536	100628606		NR_039536	ENSMUSG00000105841	Mir3960	mmu-mir-3960	microRNA 3960	ncRNA
chr9-12911	chr9	54862726	54865358	+	608.1	2632.000	intron (NM_022655, intron 1 of 21)	CpG	287	NM_022655	64602	Mm.208991	NM_022655	ENSMUSG00000032293	Ireb2	D9Ertd85e|Irp2	iron responsive element binding protein 2	protein-coding
chr3-3995	chr3	10011888	10014776	+	608.1	2888.000	intron (NM_001272098, intron 1 of 2)	intron (NM_001272098, intron 1 of 2)	747	NM_001272098	16592	Mm.741	NM_010634	ENSMUSG00000027533	Fabp5	E-FABP|Fabpe|Klbp|PA-FABP|mal1	fatty acid binding protein 5, epidermal	protein-coding
chr11-7594	chr11	98025950	98028106	+	607.7	2156.000	intron (NM_009078, intron 1 of 5)	CpG	104	NM_009078	19921	Mm.10247	NM_009078	ENSMUSG00000017404	Rpl19	-	ribosomal protein L19	protein-coding
chr15-5385	chr15	28023853	28026834	+	607.4	2981.000	exon (NM_001081302, exon 1 of 57)	exon (NM_001081302, exon 1 of 57)	505	NM_001081302	223435	Mm.485422	NM_001081302	ENSMUSG00000022263	Trio	6720464I07Rik|AA408740|Solo	triple functional domain (PTPRF interacting)	protein-coding
chr4-11292	chr4	129188298	129192243	+	607.4	3945.000	promoter-TSS (NM_001347203)	promoter-TSS (NM_001347203)	367	NR_160965	107271	Mm.145488	NM_134151	ENSMUSG00000028811	Yars	AL024047|AU018965	tyrosyl-tRNA synthetase	protein-coding
chr15-2867	chr15	12117176	12119391	+	607.4	2215.000	exon (NM_011767, exon 2 of 20)	exon (NM_011767, exon 2 of 20)	432	NM_001358823	22763	Mm.273496	NM_011767	ENSMUSG00000022201	Zfr	C920030H05Rik	zinc finger RNA binding protein	protein-coding
chr9-1280	chr9	85748554	85750344	+	607.4	1790.000	promoter-TSS (NM_001081282)	promoter-TSS (NM_001081282)	-115	NM_175371	108837	Mm.22315	NM_175371	ENSMUSG00000035941	Ibtk	5430411K16Rik|AA409502|BTKI|mKIAA1417	inhibitor of Bruton agammaglobulinemia tyrosine kinase	protein-coding
chr9-7986	chr9	120491793	120494113	+	607.1	2320.000	intron (NM_026892, intron 1 of 3)	CpG	347	NM_026892	68969	Mm.28753	NM_026892	ENSMUSG00000006941	Eif1b	1500010M16Rik|3110001N14Rik|Gc20	eukaryotic translation initiation factor 1B	protein-coding
chr17-5715	chr17	34030431	34033998	+	606.7	3567.000	promoter-TSS (NM_001205215)	promoter-TSS (NM_001205215)	-136	NM_001205216	20182	Mm.1243	NM_011306	ENSMUSG00000039656	Rxrb	AL023085|H-2RIIBP|Nr2b2|RCoR-1|Rub	retinoid X receptor beta	protein-coding
chr12-11479	chr12	8673010	8676437	+	606.7	3427.000	promoter-TSS (NM_030723)	promoter-TSS (NM_030723)	42	NM_030723	80913	Mm.341243	NM_030723	ENSMUSG00000020594	Pum2	5730503J23Rik|Pumm2	pumilio RNA-binding family member 2	protein-coding
chr11-23033	chr11	117338879	117351336	+	606.7	12457.000	intron (NM_001113488, intron 1 of 9)	intron (NM_001113488, intron 1 of 9)	12794	NM_001113488	53860	Mm.38450	NM_017380	ENSMUSG00000059248	Sept9	MSF1|Msf|PNUTL4|Sint1	septin 9	protein-coding
chr17-4317	chr17	87445480	87448179	+	606.4	2699.000	5' UTR (NM_007589, exon 1 of 6)	5' UTR (NM_007589, exon 1 of 6)	106	NM_007589	12314	Mm.329243	NM_007589	ENSMUSG00000036438	Calm2	1500001E21Rik|AL024017|Cam2|CamC	calmodulin 2	protein-coding
chr4-17847	chr4	135351604	135354745	+	606.1	3141.000	promoter-TSS (NM_001369067)	promoter-TSS (NM_001369067)	-28	NM_001369074	51796	Mm.1963	NM_016799	ENSMUSG00000028809	Srrm1	AA407769|POP101|Srm160	serine/arginine repetitive matrix 1	protein-coding
chr5-10238	chr5	113131234	113140035	+	605.7	8801.000	intron (NM_172884, intron 1 of 7)	intron (NM_172884, intron 1 of 7)	2951	NM_001347397	243219	Mm.160131	NM_172884	ENSMUSG00000051339	2900026A02Rik	8430408O14Rik|A530094D01|AW539426|Gm449|Kiaa1671|mKIAA1671	RIKEN cDNA 2900026A02 gene	protein-coding
chr10-11062	chr10	80396518	80400860	+	605.4	4342.000	intron (NM_001306143, intron 1 of 6)	intron (NM_001306143, intron 1 of 6)	842	NM_001306143	17192	Mm.7142	NM_013595	ENSMUSG00000035478	Mbd3	AI181826|AU019209	methyl-CpG binding domain protein 3	protein-coding
chr16-3608	chr16	90282947	90285295	+	605.0	2348.000	5' UTR (NM_178923, exon 1 of 20)	5' UTR (NM_178923, exon 1 of 20)	365	NM_001346799	224432	Mm.439811	NM_178923	ENSMUSG00000022983	Scaf4	AA517739|Sfrs15|Sra4|Srsf15	SR-related CTD-associated factor 4	protein-coding
chr8-10575	chr8	25518336	25521536	+	605.0	3200.000	intron (NM_001079908, intron 1 of 17)	intron (NM_001079908, intron 1 of 17)	1177	NM_001079908	14182	Mm.265716	NM_010206	ENSMUSG00000031565	Fgfr1	AW208770|Eask|FGFR-I|FLG|Fgfr-1|Flt-2|Fr1|Hspy|MFR|bFGF-R-1|c-fgr	fibroblast growth factor receptor 1	protein-coding
chr11-14604	chr11	51999012	52001627	+	604.7	2615.000	exon (NM_009458, exon 1 of 6)	exon (NM_009458, exon 1 of 6)	172	NM_001362686	22210	Mm.384918	NM_009458	ENSMUSG00000020390	Ube2b	E2-14k|E214K|HR6B|Rad6b|mHR6B	ubiquitin-conjugating enzyme E2B	protein-coding
chr5-20816	chr5	99976217	99979882	+	604.4	3665.000	intron (NM_007516, intron 1 of 7)	CpG	889	NM_001077266	11991	Mm.150231	NM_007516	ENSMUSG00000000568	Hnrnpd	Auf1|Hnrpd	heterogeneous nuclear ribonucleoprotein D	protein-coding
chr1-8074	chr1	133129409	133133753	+	604.4	4344.000	5' UTR (NM_133819, exon 1 of 2)	5' UTR (NM_133819, exon 1 of 2)	415	NM_133819	108954	Mm.293628	NM_133819	ENSMUSG00000046062	Ppp1r15b	1810033K10Rik|AI606441|C530022L24Rik|CReP	protein phosphatase 1, regulatory subunit 15B	protein-coding
chr6-4644	chr6	120665080	120668093	+	604.4	3013.000	exon (NM_001368706, exon 1 of 19)	exon (NM_001368706, exon 1 of 19)	272	NM_001128151	330409	Mm.333357	NM_001128151	ENSMUSG00000071226	Cecr2	2610101O16Rik|2810409N01Rik|Gtl4	CECR2, histone acetyl-lysine reader	protein-coding
chr1-7520	chr1	153486228	153488482	+	603.3	2254.000	intron (NM_007842, intron 1 of 27)	CpG	305	NM_007842	13211	Mm.20000	NM_007842	ENSMUSG00000042699	Dhx9	AI326842|Ddx9|HEL-5|NDHII|RHA|mHEL-5	DEAH (Asp-Glu-Ala-His) box polypeptide 9	protein-coding
chr1-17277	chr1	151343660	151345969	+	603.0	2309.000	intron (NM_001039511, intron 1 of 7)	CpG	316	NM_001039511	117198	Mm.33764	NM_028582	ENSMUSG00000023150	Ivns1abp	1190004M08Rik|1700126I16Rik|AA960440|HSPC068|ND1|NS-1|NS1-BP|Nd1-L|Nd1-S|mKIAA0850	influenza virus NS1A binding protein	protein-coding
chr19-3876	chr19	5802373	5807518	+	603.0	5145.000	Intergenic	Intergenic	-2273	NR_002847	72289	Mm.298256	NR_002847	ENSMUSG00000092341	Malat1	2210401K01Rik|9430072K23Rik|AI647968|Neat2	metastasis associated lung adenocarcinoma transcript 1 (non-coding RNA)	ncRNA
chr8-9821	chr8	72134568	72137945	+	602.7	3377.000	intron (NM_001001491, intron 1 of 7)	intron (NM_001001491, intron 1 of 7)	968	NM_001001491	326618	Mm.295124	NM_001001491	ENSMUSG00000031799	Tpm4	2610528G24Rik|Tpm4.2|Tpm4.2cy	tropomyosin 4	protein-coding
chr16-3188	chr16	84834150	84837520	+	602.0	3370.000	promoter-TSS (NM_001358499)	promoter-TSS (NM_001358499)	-210	NM_001302213	11957	Mm.353	NM_016755	ENSMUSG00000022890	Atp5j	Atp5pf|CF6	ATP synthase, H+ transporting, mitochondrial F0 complex, subunit F	protein-coding
chr14-5221	chr14	11552339	11557088	+	601.3	4749.000	intron (NM_008981, intron 1 of 29)	intron (NM_008981, intron 1 of 29)	1160	NM_008981	19270	Mm.431266	NM_008981	ENSMUSG00000021745	Ptprg	5430405N12Rik|AW046354|AW549872|RPTPgamma	protein tyrosine phosphatase, receptor type, G	protein-coding
chr17-8216	chr17	74527080	74529651	+	600.6	2571.000	promoter-TSS (NM_007566)	promoter-TSS (NM_007566)	70	NM_007566	12211	Mm.442564	NM_007566	ENSMUSG00000024073	Birc6	A430032G04Rik|A430040A19Rik|AA501170|Bruce|D630005A10Rik|mKIAA1289	baculoviral IAP repeat-containing 6	protein-coding
chr5-5084	chr5	115157130	115159908	+	600.6	2778.000	promoter-TSS (NM_175403)	promoter-TSS (NM_175403)	-343	NM_175403	109154	Mm.153963	NM_175403	ENSMUSG00000048578	Mlec	2410014A08Rik|AI850530|ESTM19|X83352|mKIAA0152	malectin	protein-coding
chrX-4780	chrX	71555173	71557644	+	600.6	2471.000	intron (NM_001293623, intron 1 of 4)	CpG	491	NM_001293625	15354	Mm.336087	NM_008253	ENSMUSG00000015217	Hmgb3	Hmg2a|Hmg4	high mobility group box 3	protein-coding
chr2-24469	chr2	167061413	167066428	+	599.9	5015.000	promoter-TSS (NM_001033196)	promoter-TSS (NM_001033196)	-905	NM_001033196	98999	Mm.297074	NM_001033196	ENSMUSG00000039501	Znfx1	AI481105|Astx3	zinc finger, NFX1-type containing 1	protein-coding
chr2-833	chr2	60124515	60126870	+	599.9	2355.000	promoter-TSS (NM_001001182)	promoter-TSS (NM_001001182)	48	NM_001001182	407823	Mm.228071	NM_001001182	ENSMUSG00000026987	Baz2b	5830435C13Rik|BC053917|D2Ertd794e	bromodomain adjacent to zinc finger domain, 2B	protein-coding
chr7-22394	chr7	127744005	127748265	+	599.9	4260.000	promoter-TSS (NM_172748)	promoter-TSS (NM_172748)	-640	NM_172748	233902	Mm.259353	NM_172748	ENSMUSG00000030811	Fbxl19	6030430O11|BC059812|Fbl19	F-box and leucine-rich repeat protein 19	protein-coding
chr2-19166	chr2	27473621	27476876	+	599.6	3255.000	5' UTR (NM_023336, exon 1 of 12)	5' UTR (NM_023336, exon 1 of 12)	150	NM_023336	67382	Mm.28721	NM_023336	ENSMUSG00000026918	Brd3	2410084F24Rik|AW060456|Fsrg2|ORFX|RINGL3	bromodomain containing 3	protein-coding
chr16-3317	chr16	50429248	50432964	+	598.6	3716.000	intron (NM_027444, intron 1 of 16)	intron (NM_027444, intron 1 of 16)	1283	NM_027444	70508	Mm.28940	NM_027444	ENSMUSG00000022641	Bbx	5530401J07Rik|5730403O13Rik	bobby sox HMG box containing	protein-coding
chr17-9502	chr17	35161958	35166813	+	598.3	4855.000	intron (NM_001199044, intron 1 of 30)	intron (NM_001199044, intron 1 of 30)	492	NM_001199044	53761	Mm.272462	NM_020027	ENSMUSG00000024393	Prrc2a	3110039B05Rik|Bat-2|Bat2|D17H6S51E|G2|Wbp12|mKIAA4178	proline-rich coiled-coil 2A	protein-coding
chr9-11983	chr9	56159327	56161434	+	597.9	2107.000	intron (NM_019793, intron 1 of 6)	intron (NM_019793, intron 1 of 6)	690	NM_019793	56434	Mm.28484	NM_019793	ENSMUSG00000032324	Tspan3	1700055K04Rik|TM4-A|Tm4sf8	tetraspanin 3	protein-coding
chr16-2874	chr16	11252943	11255230	+	597.6	2287.000	TTS (NR_035466)	TTS (NR_035466)	239	NM_001130008	14852	Mm.325827	NM_146066	ENSMUSG00000062203	Gspt1	AI314175|AI326449|AV307676|C79774|G1st|Gst-1	G1 to S phase transition 1	protein-coding
chr1-17955	chr1	78656880	78659761	+	597.6	2881.000	promoter-TSS (NM_001136226)	promoter-TSS (NM_001136226)	-120	NM_001136226	195434	Mm.276016	NM_001001981	ENSMUSG00000079470	Utp14b	4932411L21Rik|jsd	UTP14B small subunit processome component	protein-coding
chr5-14230	chr5	92081774	92084455	+	595.9	2681.000	promoter-TSS (NM_001080797)	promoter-TSS (NM_001080797)	-197	NM_001080797	23881	Mm.290530	NM_011816	ENSMUSG00000029405	G3bp2	AA409541|E430034L04Rik|G3BP|mKIAA0660	GTPase activating protein (SH3 domain) binding protein 2	protein-coding
chr1-16913	chr1	86432821	86437185	+	595.5	4364.000	Intergenic	Intergenic	8674	NM_027966	71863	Mm.179627	NM_027966	ENSMUSG00000036574	Tex44	1700019O17Rik	testis expressed 44	protein-coding
chr13-8222	chr13	48544974	48547189	+	595.2	2215.000	Intergenic	CpG	-7809	NR_029725	387244		NR_029725	ENSMUSG00000065421	Mirlet7a-1	Let-7a|Mirnlet7a|Mirnlet7a-1|let-7a-1	microRNA let7a-1	ncRNA
chr8-5650	chr8	94600518	94603316	+	594.9	2798.000	promoter-TSS (NM_001359093)	promoter-TSS (NM_001359093)	-24	NM_001359093	67610	Mm.109074	NM_026274	ENSMUSG00000050079	Rspry1	4930470D19Rik|AI608258	ring finger and SPRY domain containing 1	protein-coding
chr10-8780	chr10	84754373	84761038	+	594.5	6665.000	intron (NM_001024918, intron 1 of 17)	intron (NM_001024918, intron 1 of 17)	1657	NM_001024918	71137	Mm.79070	NM_027689	ENSMUSG00000020037	Rfx4	4933412G19Rik|NYD-sp10	regulatory factor X, 4 (influences HLA class II expression)	protein-coding
chr10-12477	chr10	128802504	128806530	+	594.2	4026.000	promoter-TSS (NM_001358267)	promoter-TSS (NM_001358267)	-70	NM_178066	73827	Mm.24630	NM_178066	ENSMUSG00000047090	Tmem198b	1110012D08Rik	transmembrane protein 198b	protein-coding
chr6-13278	chr6	140622670	140625650	+	594.2	2980.000	promoter-TSS (NM_001309437)	promoter-TSS (NM_001309437)	658	NM_009637	11569	Mm.86453	NM_009637	ENSMUSG00000030232	Aebp2	AU023766|B230313N05Rik	AE binding protein 2	protein-coding
chr7-10350	chr7	19092192	19096845	+	594.2	4653.000	promoter-TSS (NM_011383)	promoter-TSS (NM_011383)	-26	NM_011383	20475	Mm.3410	NM_011383	ENSMUSG00000040841	Six5	Dmahp|MDMAHP|TrexBF	sine oculis-related homeobox 5	protein-coding
chr5-16759	chr5	93204953	93208167	+	593.8	3214.000	promoter-TSS (NM_017367)	promoter-TSS (NM_017367)	42	NM_029363	75610	Mm.175502	NM_029363	ENSMUSG00000029384	2010109A12Rik	-	RIKEN cDNA 2010109A12 gene	protein-coding
chr19-5160	chr19	8940889	8945405	+	593.8	4516.000	intron (NM_011842, intron 1 of 17)	intron (NM_011842, intron 1 of 17)	1227	NM_011842	23942	Mm.25339	NM_011842	ENSMUSG00000071646	Mta2	AW550797|Mata1l1|Mta1l1|mmta2	metastasis-associated gene family, member 2	protein-coding
chr5-17573	chr5	76657044	76659016	+	593.2	1972.000	Intergenic	CpG	69331	NM_199032	381644	Mm.332452	NM_199032	ENSMUSG00000036403	Cep135	BC062951|Cep4|Gm1044	centrosomal protein 135	protein-coding
chr11-26507	chr11	61173474	61175787	+	592.8	2313.000	intron (NM_001004143, intron 1 of 12)	CpG	429	NM_001004143	216825	Mm.30602	NM_001004143	ENSMUSG00000042506	Usp22	AI427806	ubiquitin specific peptidase 22	protein-coding
chr3-3723	chr3	19309998	19312652	+	592.8	2654.000	promoter-TSS (NM_001122759)	promoter-TSS (NM_001122759)	-3	NM_001122759	18583	Mm.355614	NM_008802	ENSMUSG00000069094	Pde7a	AU015378|AW047537	phosphodiesterase 7A	protein-coding
chr6-9545	chr6	125095383	125100683	+	592.5	5300.000	TTS (NR_106012)	TTS (NR_106012)	1009	NR_106012	102466272		NR_106012	ENSMUSG00000098762	Mir7045	Gm27758|mmu-mir-7045	microRNA 7045	ncRNA
chr7-11376	chr7	127511223	127513487	+	592.5	2264.000	non-coding (NR_024331, exon 1 of 1)	non-coding (NR_024331, exon 1 of 1)	372	NM_001304266	100043597	Mm.428042	NM_175144	ENSMUSG00000053877	Srcap	B930091H02Rik|D030022P06Rik|F630004O05Rik	Snf2-related CREBBP activator protein	protein-coding
chr10-9422	chr10	42274171	42278922	+	592.1	4751.000	5' UTR (NM_019740, exon 1 of 4)	5' UTR (NM_019740, exon 1 of 4)	196	NM_019740	56484	Mm.338613	NM_019740	ENSMUSG00000048756	Foxo3	1110048B16Rik|2010203A17Rik|C76856|FKHRL1|Fkhr2|Foxo3a	forkhead box O3	protein-coding
chr13-2678	chr13	85288026	85290070	+	592.1	2044.000	5' UTR (NM_145452, exon 1 of 25)	5' UTR (NM_145452, exon 1 of 25)	438	NM_145452	218397	Mm.259653	NM_145452	ENSMUSG00000021549	Rasa1	Gap|RasGAP|Rasa	RAS p21 protein activator 1	protein-coding
chrX-5586	chrX	60888898	60896217	+	592.1	7319.000	exon (NM_009237, exon 1 of 1)	exon (NM_009237, exon 1 of 1)	873	NM_009237	20675	Mm.35784	NM_009237	ENSMUSG00000045179	Sox3	Sox-3	SRY (sex determining region Y)-box 3	protein-coding
chr5-19453	chr5	38157442	38160600	+	591.8	3158.000	5' UTR (NM_001359092, exon 2 of 5)	5' UTR (NM_001359092, exon 2 of 5)	722	NM_001359091	18196	Mm.7414	NM_010942	ENSMUSG00000029126	Nsg1	Neep21|m234|p21	neuron specific gene family member 1	protein-coding
chr2-20005	chr2	26313714	26318019	+	591.8	4305.000	intron (NM_001355575, intron 1 of 13)	CpG	333	NM_153410	67839	Mm.266611	NM_153410	ENSMUSG00000026930	Gpsm1	1810037C22Rik|AW107933|Ags3	G-protein signalling modulator 1 (AGS3-like, C. elegans)	protein-coding
chr1-4514	chr1	192136278	192139096	+	590.8	2818.000	intron (NM_001346740, intron 1 of 11)	CpG-848	353	NM_001290278	214742	Mm.207457	NM_144814	ENSMUSG00000037395	Rcor3	4921514E24Rik|C730034D20Rik|E130101E15Rik	REST corepressor 3	protein-coding
chr14-9310	chr14	59624913	59628505	+	590.8	3592.000	intron (NM_145463, intron 1 of 1)	intron (NM_145463, intron 1 of 1)	1428	NM_145463	219134	Mm.275409	NM_145463	ENSMUSG00000044461	Shisa2	9430059P22Rik|MAd2|Tmem46|mShisa|shisa	shisa family member 2	protein-coding
chr13-6419	chr13	119789633	119792035	+	590.5	2402.000	promoter-TSS (NM_028245)	promoter-TSS (NM_028245)	-28	NM_001302549	72465	Mm.139115	NM_028245	ENSMUSG00000094870	Zfp131	2610109I01Rik|AW558871|Znf131	zinc finger protein 131	protein-coding
chr19-4279	chr19	10182294	10185847	+	590.5	3553.000	intron (NM_146094, intron 1 of 11)	intron (NM_146094, intron 1 of 11)	1182	NM_146094	76267	Mm.30158	NM_146094	ENSMUSG00000010663	Fads1	0710001O03Rik|A930006B21Rik|AI317215|DSD	fatty acid desaturase 1	protein-coding
chr7-7790	chr7	130691767	130696976	+	589.8	5209.000	intron (NM_021314, intron 1 of 17)	intron (NM_021314, intron 1 of 17)	1753	NM_021314	57752	Mm.86322	NM_021314	ENSMUSG00000030852	Tacc2	mKIAA4180	transforming, acidic coiled-coil containing protein 2	protein-coding
chr11-22196	chr11	29171384	29174105	+	588.4	2721.000	promoter-TSS (NM_001363361)	promoter-TSS (NM_001363361)	-232	NM_001363358	104570	Mm.276386	NM_134034	ENSMUSG00000020463	Ppp4r3b	AW011752|AW557776|Smek2|mKIAA1387	protein phosphatase 4 regulatory subunit 3B	protein-coding
chr2-20482	chr2	131260716	131264503	+	588.1	3787.000	promoter-TSS (NR_149748)	promoter-TSS (NR_149748)	109	NR_149747	74450	Mm.101264	NM_153501	ENSMUSG00000037514	Pank2	4933409I19Rik|AI642621	pantothenate kinase 2	protein-coding
chr8-12417	chr8	25839573	25842194	+	587.7	2621.000	promoter-TSS (NM_011791)	promoter-TSS (NM_011791)	-96	NM_001359012	23808	Mm.27706	NM_011791	ENSMUSG00000031575	Ash2l	-	ASH2 like histone lysine methyltransferase complex subunit	protein-coding
chr7-14350	chr7	130261689	130267033	+	587.7	5344.000	intron (NM_201601, intron 1 of 15)	intron (NM_201601, intron 1 of 15)	2447	NM_010207	14183	Mm.16340	NM_010207	ENSMUSG00000030849	Fgfr2	AU043015|AW556123|Bek|Fgfr-2|Fgfr-7|Fgfr7|KGFR|KGFRTr|svs	fibroblast growth factor receptor 2	protein-coding
chr12-7528	chr12	8920866	8923530	+	587.1	2664.000	exon (NM_008640, exon 1 of 7)	exon (NM_008640, exon 1 of 7)	891	NM_008640	17775	Mm.30071	NM_008640	ENSMUSG00000020585	Laptm4a	AA286466|LAPTM4|MTP|Mtrp|mKIAA0108	lysosomal-associated protein transmembrane 4A	protein-coding
chr7-6993	chr7	44814892	44820682	+	586.7	5790.000	intron (NM_001171024, intron 1 of 8)	PB1D11|SINE|Alu	-1129	NR_033136	107503	Mm.389890	NM_030693	ENSMUSG00000038539	Atf5	AFTA|Atf7|Atfx|ODA-10	activating transcription factor 5	protein-coding
chr12-3245	chr12	29937601	29941084	+	586.0	3483.000	intron (NM_181395, intron 1 of 22)	intron (NM_181395, intron 1 of 22)	1306	NM_181395	69675	Mm.251774	NM_181395	ENSMUSG00000020674	Pxdn	2310075M15Rik|C85409|E330004E07|VPO1|mKIAA0230	peroxidasin	protein-coding
chr10-6419	chr10	7680079	7682271	+	585.7	2192.000	promoter-TSS (NM_001358649)	promoter-TSS (NM_001358649)	-17	NM_001358649	18537	Mm.258431	NM_008786	ENSMUSG00000019795	Pcmt1	C79501|PIMT	protein-L-isoaspartate (D-aspartate) O-methyltransferase 1	protein-coding
chr10-7124	chr10	117709597	117711647	+	585.4	2050.000	5' UTR (NM_001288586, exon 1 of 11)	5' UTR (NM_001288586, exon 1 of 11)	136	NM_010786	17246	Mm.22670	NM_010786	ENSMUSG00000020184	Mdm2	1700007J15Rik|AA415488|Mdm-2	transformed mouse 3T3 cell double minute 2	protein-coding
chr18-310	chr18	60774261	60776482	+	585.0	2221.000	intron (NM_020600, intron 1 of 4)	intron (NM_020600, intron 1 of 4)	775	NM_020600	20044	Mm.43778	NM_020600	ENSMUSG00000024608	Rps14	2600014J02Rik|AL023078	ribosomal protein S14	protein-coding
chr1-1825	chr1	59669974	59671691	+	584.7	1717.000	promoter-TSS (NM_009460)	promoter-TSS (NM_009460)	2	NM_009460	22218	Mm.362118	NM_009460	ENSMUSG00000026021	Sumo1	GMP1|PIC1|SENTRIN|SMT3|SMT3H3|SMTP3|SUMO-1|Smt3C|Ubl1	small ubiquitin-like modifier 1	protein-coding
chr2-7981	chr2	78868076	78873015	+	584.7	4939.000	exon (NM_009454, exon 2 of 6)	exon (NM_009454, exon 2 of 6)	867	NR_151457	22193	Mm.1485	NM_009454	ENSMUSG00000027011	Ube2e3	Ubce4|ubcM2	ubiquitin-conjugating enzyme E2E 3	protein-coding
chr3-9100	chr3	84813117	84816291	+	584.7	3174.000	promoter-TSS (NM_001177773)	promoter-TSS (NM_001177773)	-873	NM_001177773	50754	Mm.196475	NM_080428	ENSMUSG00000028086	Fbxw7	1110001A17Rik|AGO|Cdc4|Fbw7|Fbwd6|Fbx30|Fbxo30|Fbxw6|SEL-10	F-box and WD-40 domain protein 7	protein-coding
chr11-14960	chr11	52230838	52233038	+	584.7	2200.000	promoter-TSS (NM_011543)	promoter-TSS (NM_011543)	-57	NM_011543	21402	Mm.42944	NM_011543	ENSMUSG00000036309	Skp1a	15kDa|2610043E24Rik|2610206H23Rik|EMC19|OCP-II|OCP2|SKP1|Tceb1l|p19A|p19Skp1	S-phase kinase-associated protein 1A	protein-coding
chr9-6685	chr9	37488394	37490751	+	584.3	2357.000	exon (NM_146222, exon 1 of 4)	exon (NM_146222, exon 1 of 4)	251	NM_146222	235184	Mm.127892	NM_146222	ENSMUSG00000042138	Msantd2	2810450G17Rik|9530092B10Rik	Myb/SANT-like DNA-binding domain containing 2	protein-coding
chr1-4547	chr1	191574188	191578260	+	584.3	4072.000	promoter-TSS (NM_001305233)	promoter-TSS (NM_001305233)	588	NM_001306204	77065	Mm.338175	NM_178632	ENSMUSG00000037461	Ints7	5930412E23Rik|int7	integrator complex subunit 7	protein-coding
chr5-13453	chr5	114772513	114775874	+	584.3	3361.000	promoter-TSS (NM_019834)	promoter-TSS (NM_019834)	-701	NM_001347400	26431	Mm.195632	NM_019834	ENSMUSG00000041890	Git2	1500036H07Rik|5830420E16Rik|6430510B20Rik|9630056M03Rik|B230104M05Rik|CAT2|mKIAA0148	GIT ArfGAP 2	protein-coding
chr6-4043	chr6	37870326	37872247	+	584.0	1921.000	exon (NM_145076, exon 1 of 19)	exon (NM_145076, exon 1 of 19)	475	NM_145076	21848	Mm.41063	NM_145076	ENSMUSG00000029833	Trim24	A130082H20Rik|AI447469|D430004I05Rik|TIF1|TIF1-alpha|TIF1alpha|Tif1a	tripartite motif-containing 24	protein-coding
chr7-10172	chr7	141326593	141329067	+	584.0	2474.000	promoter-TSS (NM_001282072)	promoter-TSS (NM_001282072)	-105	NM_001282076	54006	Mm.28392	NM_016874	ENSMUSG00000058886	Deaf1	AU042387|C230009B13Rik|NUDR	DEAF1, transcription factor	protein-coding
chr7-11334	chr7	109517969	109520852	+	583.7	2883.000	promoter-TSS (NR_028079)	promoter-TSS (NR_028079)	215	NM_011975	26451	Mm.305750	NM_011975	ENSMUSG00000046364	Rpl27a	L27'|L27A|L29	ribosomal protein L27A	protein-coding
chr6-6523	chr6	38550385	38552688	+	583.7	2303.000	5' UTR (NM_001170848, exon 1 of 9)	5' UTR (NM_001170848, exon 1 of 9)	202	NM_001170849	192196	Mm.276133	NM_138680	ENSMUSG00000029823	Luc7l2	4930471C18Rik|AA522013|AU015269|CGI59|Cgi74	LUC7-like 2 (S. cerevisiae)	protein-coding
chr8-18409	chr8	124946601	124950587	+	583.0	3986.000	exon (NM_053207, exon 1 of 5)	exon (NM_053207, exon 1 of 5)	660	NM_053207	112405	Mm.140619	NM_053207	ENSMUSG00000031987	Egln1	AI503754|C1orf12|HIF-PH2|HPH-2|Hif-p4h-2|ORF13|Phd2|SM-20	egl-9 family hypoxia-inducible factor 1	protein-coding
chr18-7793	chr18	34758383	34761134	+	582.7	2751.000	TTS (NR_162793)	TTS (NR_162793)	239	NR_162793	114482853		NR_162793		Mir12191	mmu-mir-12191	microRNA mir-12191	ncRNA
chr5-11597	chr5	33017640	33020231	+	582.7	2591.000	5' UTR (NM_011738, exon 1 of 2)	5' UTR (NM_011738, exon 1 of 2)	119	NM_011738	22629	Mm.332314	NM_011738	ENSMUSG00000018965	Ywhah	-	tyrosine 3-monooxygenase/tryptophan 5-monooxygenase activation protein, eta polypeptide	protein-coding
chr18-5146	chr18	36558983	36561913	+	582.3	2930.000	promoter-TSS (NM_175375)	promoter-TSS (NM_175375)	-155	NM_175375	108857	Mm.482287	NM_175375	ENSMUSG00000024483	Ankhd1	1110004O12Rik|4933432B13Rik|9130019P20Rik|A530027J04Rik|A630021B20Rik|AA571404|Mask|mFLJ00246|mKIAA1085	ankyrin repeat and KH domain containing 1	protein-coding
chr4-8529	chr4	48584317	48587041	+	582.3	2724.000	intron (NM_021436, intron 1 of 9)	CpG	505	NM_021436	230157	Mm.422686	NM_021436	ENSMUSG00000028347	Tmeff1	A830033E11|M7365|TR-1|Tr1	transmembrane protein with EGF-like and two follistatin-like domains 1	protein-coding
chr14-2943	chr14	31128164	31132402	+	582.3	4238.000	Intergenic	Intergenic	-1353	NM_001308464	66487	Mm.379116	NM_001308091	ENSMUSG00000058351	Smim4	2010107H07Rik|Gm41122	small integral membrane protein 4	protein-coding
chr12-4001	chr12	31948858	31951152	+	582.3	2294.000	intron (NM_177993, intron 1 of 8)	CpG	240	NM_177993	73389	Mm.390461	NM_153198	ENSMUSG00000002996	Hbp1	1700058O05Rik|BE629963|C330012F01Rik|C86454	high mobility group box transcription factor 1	protein-coding
chr17-13631	chr17	69381818	69385245	+	582.0	3427.000	promoter-TSS (NM_009547)	promoter-TSS (NM_009547)	212	NM_001356282	22666	Mm.29434	NM_009547	ENSMUSG00000049672	Zbtb14	ZF5|Zfp161|b2b1982Clo	zinc finger and BTB domain containing 14	protein-coding
chr5-4791	chr5	144767747	144769926	+	582.0	2179.000	promoter-TSS (NM_001081362)	promoter-TSS (NM_001081362)	42	NM_001081362	100683	Mm.273570	NM_001081362	ENSMUSG00000045482	Trrap	AI481500	transformation/transcription domain-associated protein	protein-coding
chr3-11606	chr3	136668861	136672387	+	581.6	3526.000	5' UTR (NM_008913, exon 1 of 14)	5' UTR (NM_008913, exon 1 of 14)	558	NM_001293622	19055	Mm.331389	NM_008913	ENSMUSG00000028161	Ppp3ca	2900074D19Rik|CN|Caln|Calna|CnA	protein phosphatase 3, catalytic subunit, alpha isoform	protein-coding
chr11-1292	chr11	50024889	50029118	+	581.3	4229.000	intron (NM_021540, intron 1 of 8)	intron (NM_021540, intron 1 of 8)	1672	NM_001290750	59044	Mm.359004	NM_021540	ENSMUSG00000020376	Rnf130	2510042A13Rik|G1RZFP|G1rp|GOLIATH|GP	ring finger protein 130	protein-coding
chr12-11806	chr12	98572284	98576458	+	581.0	4174.000	5' UTR (NM_001316666, exon 1 of 5)	5' UTR (NM_001316666, exon 1 of 5)	341	NM_001316666	72258	Mm.196158	NM_029911	ENSMUSG00000033854	Kcnk10	1700024D23Rik|3010005K24Rik|Trek2	potassium channel, subfamily K, member 10	protein-coding
chr12-6258	chr12	119237063	119239948	+	580.3	2885.000	promoter-TSS (NM_177290)	promoter-TSS (NM_177290)	-229	NM_177290	320910	Mm.217000	NM_177290	ENSMUSG00000025321	Itgb8	4832412O06Rik	integrin beta 8	protein-coding
chr1-2669	chr1	178405387	178407167	+	579.9	1780.000	intron (NM_026626, intron 1 of 6)	CpG	259	NM_026626	68226	Mm.252132	NM_026626	ENSMUSG00000026495	Efcab2	1700073K01Rik|D830011E08Rik	EF-hand calcium binding domain 2	protein-coding
chr11-17412	chr11	116029458	116032007	+	579.9	2549.000	intron (NM_172569, intron 1 of 15)	intron (NM_172569, intron 1 of 15)	416	NM_172569	217331	Mm.297706	NM_172569	ENSMUSG00000020770	Unk	B230379M23Rik|Unkh|Zc3h5|Zc3hdc5|mKIAA1753	unkempt family zinc finger	protein-coding
chr2-25772	chr2	153238977	153242569	+	579.9	3592.000	promoter-TSS (NM_080463)	promoter-TSS (NM_080463)	585	NM_018807	54711	Mm.103199	NM_018807	ENSMUSG00000051413	Plagl2	AU018672|AW552839|mKIAA0198	pleiomorphic adenoma gene-like 2	protein-coding
chr12-11788	chr12	86890467	86899901	+	579.9	9434.000	Intergenic	Intergenic	-10370	NM_145836	238330	Mm.248358	NM_145836	ENSMUSG00000034168	Irf2bpl	6430527G18Rik|Eap1	interferon regulatory factor 2 binding protein-like	protein-coding
chr17-5785	chr17	28800196	28802752	+	579.9	2556.000	intron (NM_001081315, intron 1 of 12)	CpG	348	NM_001081315	268936	Mm.291877	NM_199061	ENSMUSG00000063952	Brpf3	AI413466|AW493400|mKIAA1286	bromodomain and PHD finger containing, 3	protein-coding
chr7-6520	chr7	3692235	3695845	+	579.9	3610.000	promoter-TSS (NM_024168)	promoter-TSS (NM_024168)	430	NM_001164205	66078	Mm.379100	NM_024168	ENSMUSG00000035585	Tsen34	0610027F08Rik|Leng5	tRNA splicing endonuclease subunit 34	protein-coding
chr11-23012	chr11	116838812	116844635	+	579.6	5823.000	intron (NR_156487, intron 2 of 4)	B1_Mur3|SINE|Alu	1726	NM_001363363	107817	Mm.481684	NM_033398	ENSMUSG00000056962	Jmjd6	5730436I23Rik|D11Ertd195e|PSR|PtdSerR|Ptdsr|mKIAA0585	jumonji domain containing 6	protein-coding
chr2-7057	chr2	53190388	53193150	+	579.6	2762.000	promoter-TSS (NM_022989)	promoter-TSS (NM_022989)	-315	NM_022989	65103	Mm.37623	NM_022989	ENSMUSG00000026960	Arl6ip6	2310057C01Rik|2610529A11Rik|Aip-6	ADP-ribosylation factor-like 6 interacting protein 6	protein-coding
chr11-10041	chr11	86756190	86759006	+	578.6	2816.000	promoter-TSS (NM_001356393)	promoter-TSS (NM_001356393)	-31	NM_001356393	67300	Mm.254588	NM_001003908	ENSMUSG00000047126	Cltc	3110065L21Rik|CHC|R74732	clathrin, heavy polypeptide (Hc)	protein-coding
chr13-8595	chr13	99440463	99449384	+	578.2	8921.000	intron (NM_008634, intron 2 of 6)	intron (NM_008634, intron 2 of 6)	-32097	NR_015515	320893	Mm.470842	NR_015515		6430562O15Rik	-	RIKEN cDNA 6430562O15 gene	ncRNA
chr8-9160	chr8	26976024	26980241	+	578.2	4217.000	intron (NM_001101502, intron 1 of 1)	CpG	796	NM_001110508	353310	Mm.212469	NM_001101502	ENSMUSG00000085795	Zfp703	1110032O19Rik|AI430822|AL022941|Csmn1|End2|Zeppo1|Znf703|Zpo1	zinc finger protein 703	protein-coding
chr6-13121	chr6	114913435	114922928	+	578.2	9493.000	intron (NM_001356371, intron 2 of 5)	MIR3|SINE|MIR	3640	NM_177683	232334	Mm.268357	NM_177683	ENSMUSG00000030315	Vgll4	BC048841|VGL-4	vestigial like family member 4	protein-coding
chr18-1469	chr18	34776789	34778318	+	577.9	1529.000	intron (NM_001081256, intron 1 of 23)	CpG	545	NM_001081256	277250	Mm.277906	NM_029518	ENSMUSG00000038773	Kdm3b	5830462I21Rik|JHDM2B|Jmjd1b|mKIAA1082	KDM3B lysine (K)-specific demethylase 3B	protein-coding
chr8-2307	chr8	84197309	84202571	+	577.2	5262.000	Intergenic	Intergenic	-8578	NR_029740	387216		NR_029740	ENSMUSG00000065611	Mir23a	Mirn23a|mir-23a|mmu-mir-23a	microRNA 23a	ncRNA
chr8-3907	chr8	121949601	121952978	+	577.2	3377.000	intron (NM_001285981, intron 1 of 12)	intron (NM_001285981, intron 1 of 12)	797	NM_001285983	53325	Mm.287163	NM_016812	ENSMUSG00000025316	Banp	AA408158|SMAR1	BTG3 associated nuclear protein	protein-coding
chr10-10454	chr10	59895993	59904141	+	576.9	8148.000	Intergenic	Intergenic	20476	NM_019965	56709	Mm.103610	NM_019965	ENSMUSG00000020109	Dnajb12	Dj10|mDj10	DnaJ heat shock protein family (Hsp40) member B12	protein-coding
chr4-3427	chr4	155600938	155602635	+	576.9	1697.000	intron (NM_177186, intron 1 of 8)	CpG	370	NM_177186	320541	Mm.306018	NM_177186	ENSMUSG00000042202	Slc35e2	A530082C11Rik|AI957035|Slc35e2a	solute carrier family 35, member E2	protein-coding
chr7-6726	chr7	13036835	13039502	+	576.9	2667.000	promoter-TSS (NM_145578)	promoter-TSS (NM_145578)	107	NM_001168469	22192	Mm.196580	NM_145578	ENSMUSG00000005575	Ube2m	2510040H03Rik|UBC12|Ubc-rs2	ubiquitin-conjugating enzyme E2M	protein-coding
chr12-8694	chr12	102695401	102706210	+	576.9	10809.000	intron (NM_172584, intron 1 of 9)	PB1D10|SINE|Alu	4064	NM_172584	217837	Mm.482192	NM_172584	ENSMUSG00000057963	Itpk1	BC031182	inositol 1,3,4-triphosphate 5/6 kinase	protein-coding
chr19-2564	chr19	4395988	4398788	+	576.5	2800.000	promoter-TSS (NM_001001984)	promoter-TSS (NM_001001984)	-311	NM_001001984	225876	Mm.31941	NM_001001984	ENSMUSG00000054611	Kdm2a	100043628|5530401A10Rik|AA589516|AW536790|Cxxc8|Fbl11|Fbl7|Fbxl11|Gm4560|Jhdm1|Jhdm1a|lalina	lysine (K)-specific demethylase 2A	protein-coding
chr3-12509	chr3	95313541	95316693	+	576.2	3152.000	promoter-TSS (NM_029789)	promoter-TSS (NM_029789)	-73	NM_029789	76893	Mm.181009	NM_029789	ENSMUSG00000015714	Cers2	0610013I17Rik|AI225939|Lass2|TRH3	ceramide synthase 2	protein-coding
chr5-16244	chr5	122157354	122160281	+	575.5	2927.000	intron (NR_156471, intron 1 of 6)	intron (NR_156471, intron 1 of 6)	476	NM_001370947	434233	Mm.280784	NM_001370947		Ppp1ccb	EG434233|Gm5601|PP-1G|Ppp1cc	protein phosphatase 1 catalytic subunit gamma B	protein-coding
chr17-6283	chr17	34602542	34607162	+	574.5	4620.000	Intergenic	Intergenic	-1009	NM_001163379	55979	Mm.8684	NM_018862	ENSMUSG00000034254	Agpat1	1-AGP|1-AGPAT|AW047140	1-acylglycerol-3-phosphate O-acyltransferase 1 (lysophosphatidic acid acyltransferase, alpha)	protein-coding
chr14-3557	chr14	87415639	87418027	+	574.2	2388.000	exon (NM_172605, exon 1 of 14)	exon (NM_172605, exon 1 of 14)	250	NM_001253755	219249	Mm.35168	NM_172605	ENSMUSG00000022019	Tdrd3	4732418C03Rik|6720468N18	tudor domain containing 3	protein-coding
chr5-4140	chr5	135186399	135188761	+	574.2	2362.000	5' UTR (NM_011714, exon 1 of 19)	5' UTR (NM_011714, exon 1 of 19)	257	NM_011714	22385	Mm.40331	NM_011714	ENSMUSG00000002748	Baz1b	C87820|WSTF|Wbscr9	bromodomain adjacent to zinc finger domain, 1B	protein-coding
chr16-5304	chr16	18391970	18397477	+	573.8	5507.000	intron (NM_001272032, intron 1 of 15)	intron (NM_001272032, intron 1 of 15)	2160	NM_001272032	11877	Mm.293599	NM_033474	ENSMUSG00000000325	Arvcf	-	armadillo repeat gene deleted in velocardiofacial syndrome	protein-coding
chr12-4372	chr12	111037984	111040892	+	573.8	2908.000	promoter-TSS (NM_198023)	promoter-TSS (NM_198023)	71	NM_198023	217864	Mm.23808	NM_198023	ENSMUSG00000037896	Rcor1	5730409O11|6720480E22Rik|AU042633|D12Wsu95e|Rocr1|mKIAA0071	REST corepressor 1	protein-coding
chr19-4037	chr19	44292243	44296834	+	573.5	4591.000	intron (NM_009128, intron 1 of 5)	intron (NM_009128, intron 1 of 5)	862	NM_009128	20250	Mm.487021	NM_009128	ENSMUSG00000025203	Scd2	Mir5114|Scd-2|mir-5114|swty	stearoyl-Coenzyme A desaturase 2	protein-coding
chr9-5697	chr9	62810514	62812810	+	573.5	2296.000	promoter-TSS (NM_010193)	promoter-TSS (NM_010193)	-14	NM_010193	14155	Mm.24069	NM_010193	ENSMUSG00000032244	Fem1b	mKIAA0396	feminization 1 homolog b (C. elegans)	protein-coding
chr11-19634	chr11	69757491	69761263	+	573.2	3772.000	promoter-TSS (NM_001291068)	promoter-TSS (NM_001291068)	-744	NM_001291068	20020	Mm.16533	NM_009089	ENSMUSG00000005198	Polr2a	220kDa|Rpb1|Rpo2-1	polymerase (RNA) II (DNA directed) polypeptide A	protein-coding
chr4-6199	chr4	28812483	28816161	+	572.8	3678.000	intron (NM_001290434, intron 1 of 16)	CpG	1177	NM_001122889	13841	Mm.257266	NM_010141	ENSMUSG00000028289	Epha7	Cek11|Ebk|Ehk3|Hek11|Mdk1	Eph receptor A7	protein-coding
chr10-5130	chr10	111472391	111474810	+	572.1	2419.000	intron (NR_152558, intron 1 of 14)	CpG	373	NR_152558	53605	Mm.290407	NM_015781	ENSMUSG00000058799	Nap1l1	AA407126|AI256722|D10Ertd68e|NAP-1	nucleosome assembly protein 1-like 1	protein-coding
chr10-7178	chr10	69211868	69214298	+	572.1	2430.000	promoter-TSS (NM_001252638)	promoter-TSS (NM_001252638)	15	NM_001331193	320700	Mm.396529	NM_001331193	ENSMUSG00000090622	A930033H14Rik	-	RIKEN cDNA A930033H14 gene	protein-coding
chr13-8931	chr13	24799847	24803091	+	572.1	3244.000	promoter-TSS (NM_024473)	promoter-TSS (NM_024473)	-188	NM_024473	79555	Mm.266668	NM_024473	ENSMUSG00000019132	BC005537	8030460C05Rik|C78201	cDNA sequence BC005537	protein-coding
chr2-15381	chr2	121412664	121414940	+	571.8	2276.000	promoter-TSS (NM_007952)	promoter-TSS (NM_007952)	-10	NM_153075	212670	Mm.384318	NM_153075	ENSMUSG00000033486	Catsper2	-	cation channel, sperm associated 2	protein-coding
chr3-3969	chr3	51275978	51278186	+	571.5	2208.000	non-coding (NR_073429, exon 1 of 1)	non-coding (NR_073429, exon 1 of 1)	321	NR_073429	67746	Mm.441177	NR_073429	ENSMUSG00000087440	4930577N17Rik	-	RIKEN cDNA 4930577N17 gene	ncRNA
chr14-5469	chr14	61043049	61047631	+	571.5	4582.000	intron (NM_013869, intron 1 of 9)	intron (NM_013869, intron 1 of 9)	1515	NM_013869	29820	Mm.281356	NM_013869	ENSMUSG00000060548	Tnfrsf19	AL023044|AW123854|TAJ|TAJ-ALPHA|TRADE|Troy	tumor necrosis factor receptor superfamily, member 19	protein-coding
chr13-1693	chr13	46726606	46728993	+	571.1	2387.000	promoter-TSS (NM_175749)	promoter-TSS (NM_175749)	50	NM_175749	218210	Mm.255398	NM_175749	ENSMUSG00000021374	Nup153	B130015D15Rik|C88147	nucleoporin 153	protein-coding
chr6-2187	chr6	83914127	83915542	+	570.8	1415.000	intron (NM_008717, intron 1 of 26)	CpG	481	NM_001355284	18139	Mm.132392	NM_008717	ENSMUSG00000030016	Zfp638	AI323587|Np220|Zfml|Znf638|mNP220	zinc finger protein 638	protein-coding
chr11-21523	chr11	83471979	83474627	+	570.1	2648.000	intron (NM_027427, intron 1 of 15)	CpG	195	NM_027427	70439	Mm.181050	NM_027427	ENSMUSG00000020680	Taf15	2610111C21Rik|68kDa|TAFII68|Taf2n	TATA-box binding protein associated factor 15	protein-coding
chr2-15578	chr2	18038655	18042150	+	570.1	3495.000	Intergenic	Intergenic	-2661	NR_028377	77940	Mm.272221	NR_028376	ENSMUSG00000054057	A930004D18Rik	AU022051	RIKEN cDNA A930004D18 gene	ncRNA
chr5-14719	chr5	65536345	65538516	+	569.8	2171.000	non-coding (NR_144566, exon 1 of 6)	non-coding (NR_144566, exon 1 of 6)	185	NM_001310619	53323	Mm.319512	NM_016786	ENSMUSG00000029203	Ube2k	AW492011|D5Ertd601e|E2-25k|HIP-2|Hip2|Hypg|Lig	ubiquitin-conjugating enzyme E2K	protein-coding
chr7-19707	chr7	110121062	110124582	+	569.8	3520.000	exon (NM_009516, exon 1 of 11)	exon (NM_009516, exon 1 of 11)	763	NM_009516	22390	Mm.287173	NM_009516	ENSMUSG00000031016	Wee1	Wee1A	WEE 1 homolog 1 (S. pombe)	protein-coding
chr9-18446	chr9	66349012	66351495	+	569.4	2483.000	promoter-TSS (NM_145617)	promoter-TSS (NM_145617)	-197	NM_145617	235439	Mm.244179	NM_145617	ENSMUSG00000038664	Herc1	2810449H11Rik|B230218H07|D130015N03Rik|tbl	HECT and RLD domain containing E3 ubiquitin protein ligase family member 1	protein-coding
chr1-2742	chr1	55086847	55089745	+	569.4	2898.000	promoter-TSS (NM_001356512)	promoter-TSS (NM_001356512)	-53	NM_001356512	15510	Mm.1777	NM_010477	ENSMUSG00000025980	Hspd1	60kDa|CPN60|HSP-60|HSP-65|Hsp60	heat shock protein 1 (chaperonin)	protein-coding
chr1-8132	chr1	181210158	181212832	+	569.4	2674.000	5' UTR (NM_145514, exon 1 of 14)	5' UTR (NM_145514, exon 1 of 14)	483	NM_145514	226757	Mm.289082	NM_145514	ENSMUSG00000038733	Wdr26	1600024A01Rik|AA693241|AI447817|AU044014|C77982|Gid7	WD repeat domain 26	protein-coding
chr5-10862	chr5	65696462	65699415	+	569.1	2953.000	5' UTR (NM_001081321, exon 1 of 33)	5' UTR (NM_001081321, exon 1 of 33)	298	NM_001081321	71521	Mm.278974	NM_027818	ENSMUSG00000029202	Pds5a	9030416H16Rik|B230308N11Rik|E230024D05Rik	PDS5 cohesin associated factor A	protein-coding
chr2-10671	chr2	91456887	91460149	+	568.1	3262.000	intron (NM_172668, intron 1 of 37)	intron (NM_172668, intron 1 of 37)	987	NM_001145857	228357	Mm.275149	NM_172668	ENSMUSG00000027253	Lrp4	6430526J12Rik|D230026E03|Megf7|mdig	low density lipoprotein receptor-related protein 4	protein-coding
chr7-5761	chr7	92873679	92876723	+	568.1	3044.000	promoter-TSS (NM_001355126)	promoter-TSS (NM_001355126)	-52	NM_028243	72461	Mm.389969	NM_028243	ENSMUSG00000061119	Prcp	2510048K03Rik|2610104A14Rik|AI451719|HUMPCP|PCP	prolylcarboxypeptidase (angiotensinase C)	protein-coding
chr13-4840	chr13	21714873	21719226	+	568.1	4353.000	promoter-TSS (NM_178206)	promoter-TSS (NM_178206)	-579	NM_178206	319152	Mm.377874	NM_178206	ENSMUSG00000101355	Hist1h3h	H3-291	histone cluster 1, H3h	protein-coding
chr3-9293	chr3	31093212	31096296	+	568.1	3084.000	promoter-TSS (NM_001271772)	promoter-TSS (NM_001271772)	-304	NM_001039090	20482	Mm.15406	NM_011386	ENSMUSG00000027660	Skil	Skir|SnoN|sno	SKI-like	protein-coding
chr10-7982	chr10	128408156	128413004	+	568.1	4848.000	promoter-TSS (NM_027257)	promoter-TSS (NM_027257)	-29	NM_001358972	69917	Mm.46614	NM_027257	ENSMUSG00000025374	Nabp2	2610036N15Rik|Obfc2b|SSB1	nucleic acid binding protein 2	protein-coding
chr3-8773	chr3	101602952	101605508	+	568.1	2556.000	intron (NM_144900, intron 1 of 22)	CpG	477	NM_144900	11928	Mm.193670	NM_144900	ENSMUSG00000033161	Atp1a1	Atpa-1|BC010319	ATPase, Na+/K+ transporting, alpha 1 polypeptide	protein-coding
chr14-6403	chr14	55852074	55857098	+	568.1	5024.000	intron (NM_001040072, intron 1 of 7)	intron (NM_001040072, intron 1 of 7)	471	NM_001040072	277154	Mm.319347	NM_001040072	ENSMUSG00000075592	Nynrin	AA409373|C80530|mKIAA1305	NYN domain and retroviral integrase containing	protein-coding
chr7-16105	chr7	30955320	30958016	+	567.7	2696.000	intron (NM_011680, intron 1 of 9)	CpG-12986	135	NM_011680	22282	Mm.322453	NM_011680	ENSMUSG00000058239	Usf2	Usf-2|bHLHb12	upstream transcription factor 2	protein-coding
chr11-7556	chr11	3201609	3203711	+	567.7	2102.000	promoter-TSS (NM_023743)	promoter-TSS (NM_023743)	77	NM_023743	74203	Mm.255649	NM_023743	ENSMUSG00000020454	Eif4enif1	2610509L04Rik|A930019J01Rik|AA410001|AU021239|Clast4|D11Ertd166e	eukaryotic translation initiation factor 4E nuclear import factor 1	protein-coding
chr13-11458	chr13	23580898	23587352	+	566.7	6454.000	3' UTR (NM_178194, exon 2 of 2)	3' UTR (NM_178194, exon 2 of 2)	1845	NM_001290530	319179	Mm.440391	NM_178194	ENSMUSG00000047246	Hist1h2be	Gm11398	histone cluster 1, H2be	protein-coding
chr2-16403	chr2	156719964	156723311	+	566.4	3347.000	promoter-TSS (NR_040505)	promoter-TSS (NR_040505)	358	NM_001042487	228836	Mm.22094	NM_146128	ENSMUSG00000061689	Dlgap4	AI225853|BC024558|DAP-4|DAP4|SAPAP-4|Sapap4|WBP16	DLG associated protein 4	protein-coding
chr6-9118	chr6	65041867	65044457	+	566.4	2590.000	promoter-TSS (NM_001253392)	promoter-TSS (NM_001253392)	-44	NM_001253392	13990	Mm.99113	NM_007958	ENSMUSG00000029920	Smarcad1	AV081750|AW226546|D6Pas1|Etl1|etl-1|mKIAA1122	SWI/SNF-related, matrix-associated actin-dependent regulator of chromatin, subfamily a, containing DEAD/H box 1	protein-coding
chr4_GL456216_random-9	chr4_GL456216_random	15726	17464	+	566.0	1738.000	intron (NM_001368262, intron 1 of 5)	CpG	437	NM_001368261	236082	Mm.305345	NM_001033326	ENSMUSG00000063897	Dhrsx	C80877|D4Ertd296e|Dhrsxy|Pscad	dehydrogenase/reductase (SDR family) X chromosome	protein-coding
chr4-12442	chr4	134851913	134854605	+	565.7	2692.000	promoter-TSS (NM_001355499)	promoter-TSS (NM_001355499)	86	NM_001355501	66146	Mm.99793	NM_025382	ENSMUSG00000028826	Maco1	1110007C24Rik|9230118A01Rik|AI317300|AI606104|C61|Tmem57	macoilin 1	protein-coding
chr6-4686	chr6	115807164	115809309	+	565.7	2145.000	promoter-TSS (NR_028546)	promoter-TSS (NR_028546)	-133	NR_028546	100217451	Mm.484708	NR_028546	ENSMUSG00000064563	Snora7a	MBI-141	small nucleolar RNA, H/ACA box 7A	snoRNA
chr13-4799	chr13	56134243	56136500	+	565.7	2257.000	5' UTR (NM_001159515, exon 1 of 9)	5' UTR (NM_001159515, exon 1 of 9)	179	NM_012015	26914	Mm.283802	NM_012015	ENSMUSG00000015937	H2afy	H2AF12M|mH2a1|macroH2A1	H2A histone family, member Y	protein-coding
chr4-21066	chr4	139350253	139353425	+	565.4	3172.000	promoter-TSS (NM_001039200)	promoter-TSS (NM_001039200)	737	NM_001290810	69902	Mm.27871	NM_023536	ENSMUSG00000028741	Mrto4	2610012O22Rik|Mg684|Mrt4	mRNA turnover 4, ribosome maturation factor	protein-coding
chr6-8510	chr6	92090469	92093484	+	565.4	3015.000	promoter-TSS (NM_001347342)	promoter-TSS (NM_001347342)	-457	NM_001347342	22026	Mm.87062	NM_011630	ENSMUSG00000005893	Nr2c2	TAK1|Tr4|mKIAA4145	nuclear receptor subfamily 2, group C, member 2	protein-coding
chr2-21819	chr2	167628675	167634374	+	565.0	5699.000	intron (NM_001311131, intron 1 of 4)	CpG	481	NM_001311146	66589	Mm.278783	NM_023230	ENSMUSG00000078923	Ube2v1	0610011J09Rik|AI256840|CROC-1|CROC1|D7Bwg1382e|UEV-1	ubiquitin-conjugating enzyme E2 variant 1	protein-coding
chr13-7942	chr13	23619807	23623214	+	564.7	3407.000	promoter-TSS (NM_178194)	promoter-TSS (NM_178194)	-386	NM_178194	319179	Mm.440391	NM_178194	ENSMUSG00000047246	Hist1h2be	Gm11398	histone cluster 1, H2be	protein-coding
chrX-3560	chrX	13070223	13073342	+	564.7	3119.000	intron (NM_009481, intron 1 of 44)	CpG	284	NM_009481	22284	Mm.242646	NM_009481	ENSMUSG00000031010	Usp9x	5730589N07Rik|AA407302|AA407699|AL022658|AL022749|Dffrx|FAF-X|Fafl	ubiquitin specific peptidase 9, X chromosome	protein-coding
chr16-3003	chr16	17233037	17235388	+	564.3	2351.000	intron (NM_178922, intron 1 of 2)	intron (NM_178922, intron 1 of 2)	625	NM_178922	58180	Mm.261602	NM_178922	ENSMUSG00000050240	Hic2	AA409108|HRG22|mKIAA1020	hypermethylated in cancer 2	protein-coding
chr13-1404	chr13	100650561	100652874	+	563.7	2313.000	promoter-TSS (NM_001283011)	promoter-TSS (NM_001283011)	110	NM_001015889	108143	Mm.301148	NM_027139	ENSMUSG00000052293	Taf9	2310012M09Rik|AA673500|AU045423|TAFII31|TAFII32|Taf2g	TATA-box binding protein associated factor 9	protein-coding
chr15-4798	chr15	98950899	98955624	+	563.3	4725.000	intron (NM_011653, intron 1 of 3)	CpG	240	NM_011653	22142	Mm.405359	NM_011653	ENSMUSG00000072235	Tuba1a	Tuba-1|Tuba1	tubulin, alpha 1A	protein-coding
chr13-3313	chr13	23738124	23740997	+	563.3	2873.000	TTS (NM_015786)	TTS (NM_015786)	753	NM_015786	50708	Mm.193539	NM_015786	ENSMUSG00000036181	Hist1h1c	0610008C09Rik|H1.2|H1c|H1f2|H1var1|His1a	histone cluster 1, H1c	protein-coding
chr3-5663	chr3	142880847	142883135	+	562.3	2288.000	promoter-TSS (NR_152127)	promoter-TSS (NR_152127)	13	NM_178654	109333	Mm.244236	NM_178654	ENSMUSG00000004591	Pkn2	6030436C20Rik|AI507382|PRK2|Prkcl2|Stk7	protein kinase N2	protein-coding
chr1-14698	chr1	166000538	166003839	+	562.3	3301.000	intron (NM_011137, intron 1 of 16)	CpG	446	NM_011137	18986	Mm.245261	NM_011137	ENSMUSG00000026565	Pou2f1	2810482H01Rik|NF-A1|Oct-1|Oct1|Otf-1|Otf1	POU domain, class 2, transcription factor 1	protein-coding
chr4-5985	chr4	128714311	128718542	+	561.6	4231.000	intron (NM_001195130, intron 7 of 14)	intron (NM_001195130, intron 7 of 14)	-11145	NM_001195083	54383	Mm.473738	NM_018774	ENSMUSG00000028796	Phc2	A3galt2|AA415044|D130050K19Rik|D4Ertd810e|Edr2|Mph2|p36	polyhomeotic 2	protein-coding
chr10-1279	chr10	98913800	98916453	+	561.3	2653.000	promoter-TSS (NM_026482)	promoter-TSS (NM_026482)	-26	NM_001359507	67972	Mm.166944	NM_026482	ENSMUSG00000019943	Atp2b1	2810442I22Rik|E130111D10Rik|Pmca1	ATPase, Ca++ transporting, plasma membrane 1	protein-coding
chr3-4310	chr3	104863676	104866145	+	561.3	2469.000	promoter-TSS (NM_009797)	promoter-TSS (NM_009797)	404	NM_001253702	229681	Mm.206379	NM_153091	ENSMUSG00000045576	St7l	St7r	suppression of tumorigenicity 7-like	protein-coding
chr1-11643	chr1	182407974	182410186	+	560.6	2212.000	promoter-TSS (NM_173378)	promoter-TSS (NM_173378)	-87	NM_173378	209456	Mm.287450	NM_173378	ENSMUSG00000026510	Trp53bp2	53BP2|AI746547|ASPP2|PPP1R13A|Tp53bp2|X98550	transformation related protein 53 binding protein 2	protein-coding
chr9-14680	chr9	59485013	59487629	+	560.6	2616.000	promoter-TSS (NM_019927)	promoter-TSS (NM_019927)	53	NM_019927	23806	Mm.305925	NM_019927	ENSMUSG00000025234	Arih1	AU021774|Ari|Ari1|Hari|Hhari|Ubch7bp|Uip77	ariadne RBR E3 ubiquitin protein ligase 1	protein-coding
chr11-21305	chr11	59504682	59507621	+	560.3	2939.000	non-coding (NR_015585, exon 1 of 5)	non-coding (NR_015585, exon 1 of 5)	489	NM_001291014	268417	Mm.239793	NM_172941	ENSMUSG00000020472	Zkscan17	Nizp1|Zfp496|Znf496	zinc finger with KRAB and SCAN domains 17	protein-coding
chr15-4526	chr15	96459579	96462207	+	559.9	2628.000	promoter-TSS (NM_028148)	promoter-TSS (NM_028148)	-50	NM_028148	72193	Mm.324474	NM_028148	ENSMUSG00000033228	Scaf11	1110061H03Rik|2610510E10Rik|AI462454|CASP11|SIP1|SRRP129|Sfrs2ip|Srsf2ip|mKIAA3013	SR-related CTD-associated factor 11	protein-coding
chr19-4934	chr19	45014520	45019476	+	559.6	4956.000	intron (NM_145503, intron 1 of 4)	intron (NM_145503, intron 1 of 4)	-1137	NM_001130526	226154	Mm.28204	NM_145503	ENSMUSG00000035342	Lzts2	BC014695|LAPSER1|mKIAA1813	leucine zipper, putative tumor suppressor 2	protein-coding
chr11-27360	chr11	109649631	109652371	+	559.2	2740.000	promoter-TSS (NM_001362677)	promoter-TSS (NM_001362677)	139	NM_001313976	19084	Mm.30039	NM_021880	ENSMUSG00000020612	Prkar1a	1300018C22Rik|RIalpha|Tse-1|Tse1	protein kinase, cAMP dependent regulatory, type I, alpha	protein-coding
chr4-11290	chr4	128726622	128730735	+	558.9	4113.000	intron (NM_001195083, intron 1 of 6)	intron (NM_001195083, intron 1 of 6)	1107	NM_001195083	54383	Mm.473738	NM_018774	ENSMUSG00000028796	Phc2	A3galt2|AA415044|D130050K19Rik|D4Ertd810e|Edr2|Mph2|p36	polyhomeotic 2	protein-coding
chr17-8140	chr17	29884461	29890318	+	558.9	5857.000	intron (NM_001368423, intron 1 of 16)	CpG	493	NM_001081160	74762	Mm.40901	NM_001081160	ENSMUSG00000043557	Mdga1	1200011I03Rik|GPIM|Mamdc3	MAM domain containing glycosylphosphatidylinositol anchor 1	protein-coding
chr16-6244	chr16	96081197	96083472	+	558.9	2275.000	promoter-TSS (NM_176928)	promoter-TSS (NM_176928)	94	NM_001103179	93871	Mm.240871	NM_145125	ENSMUSG00000022914	Brwd1	5330419I02Rik|D530019K20Rik|G1-403-16|Wdr9|repro5	bromodomain and WD repeat domain containing 1	protein-coding
chr11-12315	chr11	98738190	98744794	+	558.6	6604.000	promoter-TSS (NM_001313983)	promoter-TSS (NM_001313983)	-293	NM_178060	21833	Mm.265917	NM_178060	ENSMUSG00000058756	Thra	6430529J03Rik|AW259572|Erba|Nr1a1|Rvr|T3R[a]|T3Ralpha|Thra1|Thra2|c-erbA-1|c-erbA-alpha|c-erbAalpha	thyroid hormone receptor alpha	protein-coding
chr8-17979	chr8	95805808	95808246	+	558.6	2438.000	non-coding (NR_015574, exon 1 of 4)	non-coding (NR_015574, exon 1 of 4)	197	NR_015574	319960	Mm.386996	NR_015574	ENSMUSG00000074136	4930513N10Rik	-	RIKEN cDNA 4930513N10 gene	ncRNA
chr4-19512	chr4	116625316	116628402	+	558.2	3086.000	intron (NM_016777, intron 2 of 15)	CpG	638	NM_001081475	50927	Mm.257181	NM_016777	ENSMUSG00000028693	Nasp	5033430J04Rik|AI131596|AI317140|D4Ertd767e|Epcs32|Nasp-T	nuclear autoantigenic sperm protein (histone-binding)	protein-coding
chr2-17062	chr2	172369160	172372055	+	557.9	2895.000	promoter-TSS (NM_024199)	promoter-TSS (NM_024199)	-37	NM_011497	20878	Mm.249363	NM_011497	ENSMUSG00000027496	Aurka	AIRK1|ARK-1|AU019385|AW539821|Ark1|Aurora-A|Ayk1|IAK|IAK1|Stk6	aurora kinase A	protein-coding
chr12-14571	chr12	110694661	110697447	+	557.9	2786.000	intron (NM_010480, intron 1 of 10)	CpG	341	NM_010480	15519	Mm.1843	NM_010480	ENSMUSG00000021270	Hsp90aa1	86kDa|89kDa|AL024080|AL024147|Hsp86-1|Hsp89|Hsp90|Hspca|hsp4	heat shock protein 90, alpha (cytosolic), class A member 1	protein-coding
chr3-8679	chr3	51414923	51417533	+	557.9	2610.000	5' UTR (NM_053089, exon 1 of 20)	5' UTR (NM_053089, exon 1 of 20)	212	NM_053089	74838	Mm.275281	NM_053089	ENSMUSG00000063273	Naa15	5730450D16Rik|6330400I15|ASTBDN|Narg1|Tbdn-1|mNAT1	N(alpha)-acetyltransferase 15, NatA auxiliary subunit	protein-coding
chr10-10446	chr10	53595867	53598259	+	557.6	2392.000	5' UTR (NM_025541, exon 1 of 4)	5' UTR (NM_025541, exon 1 of 4)	102	NM_025541	66403	Mm.272989	NM_025541	ENSMUSG00000019857	Asf1a	2310079C17Rik|C79052	anti-silencing function 1A histone chaperone	protein-coding
chr2-22394	chr2	52857106	52860884	+	557.6	3778.000	intron (NM_172409, intron 1 of 26)	intron (NM_172409, intron 1 of 26)	1127	NM_172409	71409	Mm.394427	NM_172409	ENSMUSG00000036053	Fmnl2	5430425K04Rik|Man	formin-like 2	protein-coding
chr10-9589	chr10	86703764	86707204	+	557.6	3440.000	promoter-TSS (NM_011631)	promoter-TSS (NM_011631)	-40	NM_011631	22027	Mm.87773	NM_011631	ENSMUSG00000020048	Hsp90b1	ERp99|GRP94|TA-3|Targ2|Tra-1|Tra1|endoplasmin|gp96	heat shock protein 90, beta (Grp94), member 1	protein-coding
chr18-5297	chr18	45557735	45561462	+	557.2	3727.000	promoter-TSS (NM_080465)	promoter-TSS (NM_080465)	-556	NM_080465	140492	Mm.411614	NM_080465	ENSMUSG00000054477	Kcnn2	KCa2.2|SK2|SKCA2|bc|fri	potassium intermediate/small conductance calcium-activated channel, subfamily N, member 2	protein-coding
chr11-3761	chr11	116023294	116024705	+	556.9	1411.000	exon (NM_008211, exon 2 of 4)	exon (NM_008211, exon 2 of 4)	505	NM_008211	15081	Mm.18516	NM_008211	ENSMUSG00000016559	H3f3b	9430068D06Rik|H3.3B	H3 histone, family 3B	protein-coding
chr6-3116	chr6	67266130	67268495	+	556.9	2365.000	exon (NM_001113564, exon 1 of 8)	exon (NM_001113564, exon 1 of 8)	333	NM_025814	66870	Mm.240490	NM_025814	ENSMUSG00000036371	Serbp1	1200009K13Rik|9330147J08Rik|AL022786|Pairbp1	serpine1 mRNA binding protein 1	protein-coding
chr2-8165	chr2	156110702	156112410	+	556.5	1708.000	intron (NM_029397, intron 1 of 2)	CpG	409	NM_170598	75710	Mm.27660	NM_029397	ENSMUSG00000089824	Rbm12	5730420G12Rik|9430070C08Rik|AI852903|SWAN|mKIAA0765	RNA binding motif protein 12	protein-coding
chr3-8244	chr3	122292422	122295064	+	556.2	2642.000	promoter-TSS (NR_030439)	promoter-TSS (NR_030439)	-40	NR_030439	791077		NR_030439	ENSMUSG00000076456	Mir760	Mirn760|mir-760|mmu-mir-760	microRNA 760	ncRNA
chr7-5028	chr7	90442332	90444808	+	556.2	2476.000	non-coding (NR_073438, exon 1 of 4)	non-coding (NR_073438, exon 1 of 4)	789	NR_073438	233490	Mm.29496	NM_145151	ENSMUSG00000051451	Crebzf	1110034C16Rik|6330417B10Rik|LAZip|LAZipII|SMILE|Zf	CREB/ATF bZIP transcription factor	protein-coding
chr1-8708	chr1	160211754	160214053	+	555.5	2299.000	promoter-TSS (NM_009786)	promoter-TSS (NM_009786)	-11	NM_009786	12301	Mm.10702	NM_009786	ENSMUSG00000014226	Cacybp	SIP	calcyclin binding protein	protein-coding
chr2-7550	chr2	91930116	91934268	+	555.5	4152.000	promoter-TSS (NM_001291482)	promoter-TSS (NM_001291482)	105	NM_001291483	17242	Mm.906	NM_010784	ENSMUSG00000027239	Mdk	MK|Mek	midkine	protein-coding
chr1-6961	chr1	51914636	51916555	+	555.2	1919.000	intron (NM_001161817, intron 1 of 30)	CpG	383	NM_001161817	17912	Mm.3390	NM_010863	ENSMUSG00000018417	Myo1b	AA406997|MIH-L|MMIa	myosin IB	protein-coding
chr8-10271	chr8	13784688	13786692	+	555.2	2004.000	promoter-TSS (NM_025924)	promoter-TSS (NM_025924)	75	NM_025924	67031	Mm.44858	NM_025924	ENSMUSG00000038398	Upf3a	2600001C03Rik|4930546M19Rik|RENT3A|UPF3	UPF3 regulator of nonsense transcripts homolog A (yeast)	protein-coding
chr10-8223	chr10	40300333	40303073	+	554.8	2740.000	intron (NM_007444, intron 1 of 7)	CpG	483	NM_007444	100041585	Mm.476925	NM_007444	ENSMUSG00000063953	Amd2	AdoMetDC|Amd1|Amd3	S-adenosylmethionine decarboxylase 2	protein-coding
chr1-13089	chr1	36938426	36940612	+	554.5	2186.000	promoter-TSS (NM_018872)	promoter-TSS (NM_018872)	8	NM_018872	56030	Mm.186943	NM_018872	ENSMUSG00000026116	Tmem131	2610524E03Rik|CC28|D1Bwg0491e|Neg|RW1|YR-23|mKIAA0257	transmembrane protein 131	protein-coding
chr7-7330	chr7	5013828	5016479	+	554.5	2651.000	promoter-TSS (NM_001110329)	promoter-TSS (NM_001110329)	-355	NM_025324	66056	Mm.19974	NM_025324	ENSMUSG00000051184	Zfp524	0610012F07Rik|2300009P13Rik|Znf524	zinc finger protein 524	protein-coding
chr8-4720	chr8	123101902	123104113	+	554.5	2211.000	promoter-TSS (NR_028128)	promoter-TSS (NR_028128)	-51	NR_028128	100302565		NR_028128		Snord68	MBII-202	small nucleolar RNA, C/D box 68	snoRNA
chr1-8371	chr1	153898759	153901523	+	554.2	2764.000	TTS (NR_106194)	TTS (NR_106194)	212	NM_008131	14645	Mm.210745	NM_008131	ENSMUSG00000026473	Glul	GS|Glns	glutamate-ammonia ligase (glutamine synthetase)	protein-coding
chr15-7275	chr15	57692973	57698528	+	554.2	5555.000	intron (NM_199449, intron 1 of 3)	CpG	1083	NM_199449	387609	Mm.36557	NM_199449	ENSMUSG00000071757	Zhx2	Afr-1|Afr1|Raf|mKIAA0854	zinc fingers and homeoboxes 2	protein-coding
chr12-12474	chr12	84995834	84997874	+	554.2	2040.000	exon (NM_001347421, exon 1 of 20)	exon (NM_001347421, exon 1 of 20)	533	NM_178363	56531	Mm.153183	NM_178363	ENSMUSG00000021244	Ylpm1	A930013E17Rik|ZAP|Zap3	YLP motif containing 1	protein-coding
chr6-8085	chr6	94698403	94701507	+	553.8	3104.000	5' UTR (NM_008377, exon 1 of 19)	5' UTR (NM_008377, exon 1 of 19)	190	NM_001355269	16206	Mm.245210	NM_008377	ENSMUSG00000030029	Lrig1	D6Bwg0781e|Img|LIG-1	leucine-rich repeats and immunoglobulin-like domains 1	protein-coding
chr2-3092	chr2	104815683	104818140	+	553.5	2457.000	promoter-TSS (NM_001123327)	promoter-TSS (NM_001123327)	-215	NM_001123327	99003	Mm.274314	NM_001123327	ENSMUSG00000074994	Qser1	4732486I23Rik|AI502974	glutamine and serine rich 1	protein-coding
chr13-3751	chr13	93498099	93500595	+	553.1	2496.000	5' UTR (NM_021310, exon 1 of 11)	5' UTR (NM_021310, exon 1 of 11)	461	NM_021310	57748	Mm.100273	NM_021310	ENSMUSG00000021690	Jmy	-	junction-mediating and regulatory protein	protein-coding
chr15-6616	chr15	31600149	31603605	+	552.5	3456.000	promoter-TSS (NM_001356313)	promoter-TSS (NM_001356313)	-31	NM_007637	12465	Mm.282158	NM_007637	ENSMUSG00000022234	Cct5	CCT-epsilon|Ccte|TCP-1-epsilon|TCPE|mKIAA0098	chaperonin containing Tcp1, subunit 5 (epsilon)	protein-coding
chr5-4467	chr5	102068831	102070945	+	551.8	2114.000	promoter-TSS (NM_172882)	promoter-TSS (NM_172882)	33	NM_172882	72145	Mm.332522	NM_172882	ENSMUSG00000043940	Wdfy3	2610509D04Rik|ALFY|AW319683|B930017C24|BWF1|Bchs|D5Ertd66e|Ggtb3|ZFYVE25|mKIAA0993	WD repeat and FYVE domain containing 3	protein-coding
chr14-6194	chr14	14702373	14704121	+	551.4	1748.000	exon (NM_001360505, exon 1 of 26)	exon (NM_001360505, exon 1 of 26)	222	NM_001360509	218756	Mm.258893	NM_001033270	ENSMUSG00000021733	Slc4a7	E430014N10Rik|NBC3|NBCn1|NBCn1-G|Tg(Thy1-SNCA)12Mjff	solute carrier family 4, sodium bicarbonate cotransporter, member 7	protein-coding
chr6-14231	chr6	39554291	39560191	+	551.4	5900.000	intron (NM_172477, intron 1 of 18)	CpG	593	NM_172477	209773	Mm.440021	NM_172477	ENSMUSG00000038456	Dennd2a	B930096L08Rik|C130031G22|mKIAA1277	DENN/MADD domain containing 2A	protein-coding
chr4-437	chr4	108779865	108781260	+	550.8	1395.000	intron (NM_001347163, intron 1 of 18)	CpG	526	NM_001347163	230597	Mm.196776	NM_183300	ENSMUSG00000034557	Zfyve9	Madhip|NSP|SARA|SMADIP	zinc finger, FYVE domain containing 9	protein-coding
chr7-19334	chr7	45812169	45815928	+	550.8	3759.000	intron (NM_011181, intron 1 of 11)	CpG	268	NM_011181	19158	Mm.272130	NM_011181	ENSMUSG00000003269	Cyth2	ARNO|CLM2|Pscd2	cytohesin 2	protein-coding
chr9-9540	chr9	119321083	119323734	+	550.8	2651.000	promoter-TSS (NM_001359582)	promoter-TSS (NM_001359582)	19	NR_045693	108737	Mm.293565	NM_133985	ENSMUSG00000036737	Oxsr1	2210022N24Rik|2810422B09Rik|AI462649|AW209236|Osr1|mKIAA1101	oxidative-stress responsive 1	protein-coding
chr9-6995	chr9	52167343	52169418	+	550.8	2075.000	promoter-TSS (NM_001162921)	promoter-TSS (NM_001162921)	26	NM_001162921	244871	Mm.295686	NM_001162921	ENSMUSG00000035164	Zc3h12c	A230108E06|C230027N18Rik|mKIAA1726	zinc finger CCCH type containing 12C	protein-coding
chr19-5410	chr19	34877820	34880022	+	550.8	2202.000	exon (NM_001114339, exon 1 of 7)	exon (NM_001114339, exon 1 of 7)	534	NM_001114339	75735	Mm.24742	NM_023792	ENSMUSG00000033610	Pank1	Pank|Pank1b	pantothenate kinase 1	protein-coding
chr1-9414	chr1	168426583	168432924	+	550.4	6341.000	intron (NM_001291508, intron 1 of 7)	intron (NM_001291508, intron 1 of 7)	2416	NM_001291509	18514	Mm.43358	NM_008783	ENSMUSG00000052534	Pbx1	2310056B04Rik|D230003C07Rik|Pbx-1	pre B cell leukemia homeobox 1	protein-coding
chr12-8148	chr12	108000234	108006965	+	550.1	6731.000	promoter-TSS (NM_021399)	promoter-TSS (NM_021399)	-185	NM_021399	58208	Mm.392694	NM_021399	ENSMUSG00000048251	Bcl11b	9130430L19Rik|AI604821|B630002E05Rik|BCL-11B|Ctip2|Rit1	B cell leukemia/lymphoma 11B	protein-coding
chr8-8241	chr8	83898812	83904145	+	550.1	5333.000	intron (NM_181039, intron 1 of 22)	intron (NM_181039, intron 1 of 22)	1380	NM_181039	330814	Mm.260733	NM_181039	ENSMUSG00000013033	Adgrl1	2900070I05Rik|AI182398|CLIBA|Lec2|Lphn1|mKIAA0821	adhesion G protein-coupled receptor L1	protein-coding
chr11-7534	chr11	97186677	97189201	+	550.1	2524.000	promoter-TSS (NM_008379)	promoter-TSS (NM_008379)	-47	NM_008379	16211	Mm.251013	NM_008379	ENSMUSG00000001440	Kpnb1	AA409963|IPOB|Impnb	karyopherin (importin) beta 1	protein-coding
chr11-18784	chr11	23305315	23307707	+	550.1	2392.000	promoter-TSS (NM_001190401)	promoter-TSS (NM_001190401)	-384	NM_001190401	17847	Mm.119155	NM_001190401	ENSMUSG00000056342	Usp34	A530081C03Rik|Murr2	ubiquitin specific peptidase 34	protein-coding
chr14-3913	chr14	103648599	103651833	+	549.4	3234.000	promoter-TSS (NM_198014)	promoter-TSS (NM_198014)	-12	NM_198014	105439	Mm.27548	NM_198014	ENSMUSG00000055717	Slain1	9630044O09Rik|AA675320|AW742596	SLAIN motif family, member 1	protein-coding
chr10-12396	chr10	117374904	117377994	+	549.4	3090.000	intron (NM_001013391, intron 1 of 9)	CpG	524	NM_001013391	432508	Mm.478881	NM_001013391	ENSMUSG00000055531	Cpsf6	4733401N12Rik|AI256641|CFIM|CFIM68|HPBRII-4|HPBRII-7	cleavage and polyadenylation specific factor 6	protein-coding
chr16-334	chr16	20097433	20098588	+	548.7	1155.000	intron (NM_029436, intron 1 of 7)	CpG	456	NM_029436	75785	Mm.392450	NM_029436	ENSMUSG00000062901	Klhl24	1110046J11Rik|4930429H24Rik|6530402O20Rik|C85082	kelch-like 24	protein-coding
chr7-15231	chr7	101107101	101110308	+	548.4	3207.000	promoter-TSS (NM_199012)	promoter-TSS (NM_199012)	-71	NM_001146010	207278	Mm.263041	NM_199012	ENSMUSG00000030691	Fchsd2	BC034086|NWK1|R74866|Sh3md3|mKIAA0769	FCH and double SH3 domains 2	protein-coding
chr3-4392	chr3	137863680	137866002	+	548.1	2322.000	intron (NM_001316995, intron 1 of 4)	CpG	354	NM_016750	51788	Mm.117541	NM_016750	ENSMUSG00000037894	H2afz	H2A.Z|H2A.Z1|H2a.z-1	H2A histone family, member Z	protein-coding
chr5-1568	chr5	121711041	121713852	+	548.1	2811.000	intron (NM_009125, intron 1 of 24)	CpG	837	NM_009125	20239	Mm.260900	NM_009125	ENSMUSG00000042605	Atxn2	9630045M23Rik|ATX2|AW544490|Sca2	ataxin 2	protein-coding
chr11-15905	chr11	95008526	95013439	+	547.7	4913.000	intron (NM_146025, intron 1 of 9)	intron (NM_146025, intron 1 of 9)	1103	NM_001364135	217125	Mm.297199	NM_146025	ENSMUSG00000047181	Samd14	AI839049|AI854782|BC034054	sterile alpha motif domain containing 14	protein-coding
chr19-4164	chr19	7481373	7484172	+	547.7	2799.000	intron (NM_001003934, intron 1 of 8)	intron (NM_001003934, intron 1 of 8)	519	NM_001271486	20168	Mm.246990	NM_053076	ENSMUSG00000024758	Rtn3	RTN3-A1	reticulon 3	protein-coding
chr4-11364	chr4	150280489	150284382	+	547.7	3893.000	intron (NM_001085492, intron 1 of 22)	intron (NM_001085492, intron 1 of 22)	519	NM_001085492	68703	Mm.291274	NM_001085492	ENSMUSG00000039852	Rere	1110033A15Rik|AI414665|ARG|ARP|ATN1L|AW742570|Atr2|DNB1|eye<m03Jus>|eyes3|mKIAA0458	arginine glutamic acid dipeptide (RE) repeats	protein-coding
chr15-4545	chr15	38076983	38079667	+	547.0	2684.000	intron (NM_001081359, intron 1 of 58)	CpG	529	NM_001112721	70790	Mm.476840	NM_027553	ENSMUSG00000037487	Ubr5	Edd|Edd1	ubiquitin protein ligase E3 component n-recognin 5	protein-coding
chr11-11438	chr11	62549703	62552263	+	546.7	2560.000	promoter-TSS (NM_011664)	promoter-TSS (NM_011664)	-188	NM_011664	22187	Mm.371592	NM_011664	ENSMUSG00000019505	Ubb	AL033289|Rps27a|Uba52|Ubb2|Ubc	ubiquitin B	protein-coding
chr6-10703	chr6	53286179	53292746	+	546.7	6567.000	intron (NM_001327821, intron 1 of 10)	intron (NM_001327821, intron 1 of 10)	2159	NM_001327821	231991	Mm.227444	NM_172728	ENSMUSG00000053007	Creb5	9430076C15Rik|CRE-BPa|Crebpa|D430026C09Rik	cAMP responsive element binding protein 5	protein-coding
chr6-9429	chr6	85450509	85454167	+	546.4	3658.000	promoter-TSS (NR_028081)	promoter-TSS (NR_028081)	-368	NR_028081	73327	Mm.379221	NM_028505	ENSMUSG00000030008	Pradc1	1700040I03Rik|Pap21	protease-associated domain containing 1	protein-coding
chr5-20204	chr5	138169318	138173027	+	546.4	3709.000	promoter-TSS (NM_021392)	promoter-TSS (NM_021392)	94	NM_001356577	17220	Mm.378965	NM_008568	ENSMUSG00000029730	Mcm7	AI747533|Mcmd7|mCDC47	minichromosome maintenance complex component 7	protein-coding
chr7-15057	chr7	44848019	44851340	+	546.0	3321.000	promoter-TSS (NM_001290694)	promoter-TSS (NM_001290694)	-20	NR_030488	735269		NR_030488	ENSMUSG00000076051	Mir707	Mirn707|mmu-mir-707	microRNA 707	ncRNA
chr1-15394	chr1	156034411	156036911	+	545.7	2500.000	promoter-TSS (NM_001160180)	promoter-TSS (NM_001160180)	-3	NM_172843	240832	Mm.253335	NM_022329	ENSMUSG00000050565	Tor1aip2	1110020D10Rik|15kDa|A130072J07|AA103493|AW060462|AW610675|C77739|Ifrg15|Lull1	torsin A interacting protein 2	protein-coding
chr2-6894	chr2	90744596	90746823	+	545.3	2227.000	exon (NM_018828, exon 1 of 17)	exon (NM_018828, exon 1 of 17)	151	NM_018828	55935	Mm.489638	NM_018828	ENSMUSG00000008200	Fnbp4	FBP30|Fnbp30|mKIAA1014	formin binding protein 4	protein-coding
chr11-16630	chr11	59808769	59811837	+	544.7	3068.000	promoter-TSS (NM_001271356)	promoter-TSS (NM_001271356)	223	NR_045686	100504104	Mm.391737	NR_045686	ENSMUSG00000087249	Gm16062	-	predicted gene 16062	ncRNA
chr7-12760	chr7	44865986	44870851	+	544.7	4865.000	intron (NM_133949, intron 1 of 11)	intron (NM_133949, intron 1 of 11)	1250	NM_133949	84113	Mm.42855	NM_133949	ENSMUSG00000038502	Ptov1	1110030G05Rik|AU041779|Gcap3	prostate tumor over expressed gene 1	protein-coding
chr6-3253	chr6	146576878	146579033	+	544.0	2155.000	promoter-TSS (NM_001347513)	promoter-TSS (NM_001347513)	44	NM_026218	67529	Mm.333499	NM_026218	ENSMUSG00000040242	Fgfr1op2	1500031J01Rik	FGFR1 oncogene partner 2	protein-coding
chr15-6595	chr15	102404577	102407334	+	544.0	2757.000	promoter-TSS (NM_013672)	promoter-TSS (NM_013672)	-361	NM_013672	20683	Mm.4618	NM_013672	ENSMUSG00000001280	Sp1	1110003E12Rik|AA450830|AI845540|Sp1-1	trans-acting transcription factor 1	protein-coding
chr15-2235	chr15	38517984	38520315	+	544.0	2331.000	non-coding (NR_125913, exon 1 of 12)	non-coding (NR_125913, exon 1 of 12)	117	NM_001301688	54375	Mm.250214	NM_018745	ENSMUSG00000037458	Azin1	1700085L02Rik|AZI|Oazi|Oazin	antizyme inhibitor 1	protein-coding
chr7-11164	chr7	127469796	127473937	+	544.0	4141.000	5' UTR (NM_145589, exon 1 of 11)	5' UTR (NM_145589, exon 1 of 11)	252	NM_145589	233895	Mm.44183	NM_145589	ENSMUSG00000030822	Prr14	BC006909	proline rich 14	protein-coding
chr17-11487	chr17	34585364	34588762	+	543.6	3398.000	intron (NM_010929, intron 28 of 29)	CpG	-2743	NM_134116	106512	Mm.26584	NM_134116	ENSMUSG00000034786	Gpsm3	AA960287|AGS4	G-protein signalling modulator 3 (AGS3-like, C. elegans)	protein-coding
chr5-8955	chr5	125136260	125142726	+	543.6	6466.000	intron (NM_011424, intron 1 of 46)	intron (NM_011424, intron 1 of 46)	39721	NM_001253905	20602	Mm.278646	NM_011424	ENSMUSG00000029478	Ncor2	N-CoR|SMRT|SMRTe	nuclear receptor co-repressor 2	protein-coding
chr13-3923	chr13	44729567	44734523	+	543.3	4956.000	intron (NM_021878, intron 2 of 18)	intron (NM_021878, intron 2 of 18)	774	NM_001205043	16468	Mm.25059	NM_021878	ENSMUSG00000038518	Jarid2	Jmj|jumonji	jumonji, AT rich interactive domain 2	protein-coding
chr4-16281	chr4	134922371	134924933	+	543.3	2562.000	promoter-TSS (NM_023665)	promoter-TSS (NM_023665)	27	NM_023665	27981	Mm.331964	NM_023665	ENSMUSG00000037266	Rsrp1	2700043I21Rik|D4Ucla2|D4Wsu53e	arginine/serine rich protein 1	protein-coding
chr5-4126	chr5	30104733	30108147	+	542.6	3414.000	promoter-TSS (NM_001256263)	promoter-TSS (NM_001256263)	-354	NM_001256263	433868	Mm.450696	NM_001256263	ENSMUSG00000086815	3110082J24Rik	-	RIKEN cDNA 3110082J24 gene	protein-coding
chr5-8159	chr5	100426996	100430810	+	542.3	3814.000	intron (NR_034038, intron 2 of 4)	intron (NR_034038, intron 2 of 4)	632	NR_034038	100503199	Mm.392282	NR_034038	ENSMUSG00000097772	5430416N02Rik	100041797|Adapt33|Gm3514	RIKEN cDNA 5430416N02 gene	ncRNA
chr2-11125	chr2	70824097	70826140	+	542.3	2043.000	promoter-TSS (NM_001362963)	promoter-TSS (NM_001362963)	-314	NM_001362963	228012	Mm.136511	NM_172664	ENSMUSG00000041997	Tlk1	4930545J15Rik	tousled-like kinase 1	protein-coding
chr4-5514	chr4	55349117	55351132	+	542.3	2015.000	promoter-TSS (NM_009011)	promoter-TSS (NM_009011)	82	NM_009011	19359	Mm.196846	NM_009011	ENSMUSG00000028426	Rad23b	0610007D13Rik|AV001138|HR23B|mHR23B|p58	RAD23 homolog B, nucleotide excision repair protein	protein-coding
chr12-8782	chr12	3425703	3427934	+	542.3	2231.000	promoter-TSS (NM_172421)	promoter-TSS (NM_172421)	-39	NM_001270988	75302	Mm.120475	NM_172421	ENSMUSG00000037486	Asxl2	4930556B16Rik|mKIAA1685	additional sex combs like 2, transcriptional regulator	protein-coding
chr6-4598	chr6	120362995	120365569	+	542.3	2574.000	promoter-TSS (NR_045558)	promoter-TSS (NR_045558)	87	NR_045558	67200	Mm.45767	NM_026028	ENSMUSG00000030177	Ccdc77	2400002C23Rik|2700091N06Rik|AV168274	coiled-coil domain containing 77	protein-coding
chr8-10577	chr8	26117897	26120345	+	542.0	2448.000	promoter-TSS (NR_151667)	promoter-TSS (NR_151667)	103	NM_207659	320191	Mm.334464	NM_207659	ENSMUSG00000037234	Hook3	5830454D03Rik|AI317159|E330005F07Rik	hook microtubule tethering protein 3	protein-coding
chr15-3548	chr15	34082072	34084130	+	542.0	2058.000	exon (NM_001357926, exon 1 of 13)	exon (NM_001357926, exon 1 of 13)	382	NM_001357925	67154	Mm.130883	NM_026002	ENSMUSG00000022255	Mtdh	2610103J23Rik|3D3|3D3/Lyric|AEG-1|AV353288|D8Bwg1112e|Lyric	metadherin	protein-coding
chr10-4266	chr10	95414211	95417885	+	541.6	3674.000	promoter-TSS (NM_001168656)	promoter-TSS (NM_001168656)	164	NM_001168655	216233	Mm.474283	NM_007706	ENSMUSG00000020027	Socs2	8030460M17|AI527257|AW108012|CIS2|Cish2|D130043N08Rik|JAB|SOCS-2|SSI-2|hg	suppressor of cytokine signaling 2	protein-coding
chr14-6711	chr14	54893047	54895850	+	541.6	2803.000	exon (NM_019402, exon 1 of 7)	exon (NM_019402, exon 1 of 7)	305	NM_019402	54196	Mm.7723	NM_019402	ENSMUSG00000022194	Pabpn1	PAB2|Pabp3|mPABII	poly(A) binding protein, nuclear 1	protein-coding
chr9-10142	chr9	75407803	75410920	+	541.3	3117.000	promoter-TSS (NR_040719)	promoter-TSS (NR_040719)	-2	NM_027418	50772	Mm.480076	NM_015806	ENSMUSG00000042688	Mapk6	2610021I23Rik|D130053K17Rik|Erk3|Mapk4|Mapk63|Prkm4|Prkm6	mitogen-activated protein kinase 6	protein-coding
chr10-6602	chr10	128034622	128037232	+	541.3	2610.000	intron (NM_001113199, intron 1 of 8)	CpG	581	NM_001113199	17938	Mm.3746	NM_013608	ENSMUSG00000061315	Naca	AL022831|AL024382|Gm1878|mKIAA0363|skNAC	nascent polypeptide-associated complex alpha polypeptide	protein-coding
chr3-7616	chr3	97295224	97299803	+	540.9	4579.000	Intergenic	C-rich|Low_complexity|Low_complexity	-70149	NM_029933	77578	Mm.226175	NM_029933	ENSMUSG00000038256	Bcl9	2610202E01Rik|8030475K17Rik|A330041G23Rik|Gm130	B cell CLL/lymphoma 9	protein-coding
chr4-20491	chr4	86855791	86858269	+	540.3	2478.000	intron (NM_009096, intron 1 of 4)	CpG	337	NM_009096	20104	Mm.379007	NM_009096	ENSMUSG00000028495	Rps6	S6R	ribosomal protein S6	protein-coding
chr3-4006	chr3	61362841	61366277	+	539.9	3436.000	promoter-TSS (NM_028712)	promoter-TSS (NM_028712)	52	NM_028712	74012	Mm.422674	NM_028712	ENSMUSG00000036894	Rap2b	4021402C18Rik|AA408554	RAP2B, member of RAS oncogene family	protein-coding
chr18-1631	chr18	31759070	31761222	+	539.9	2152.000	promoter-TSS (NM_001242430)	promoter-TSS (NM_001242430)	322	NM_153515	225339	Mm.290804	NM_153515	ENSMUSG00000041915	Ammecr1l	5430429D03Rik|AU022236|AU040755|AW111353|E230022H04Rik	AMME chromosomal region gene 1-like	protein-coding
chr11-23996	chr11	96975839	96978836	+	539.6	2997.000	intron (NM_001363225, intron 2 of 7)	CpG	351	NM_030220	78912	Mm.491183	NM_030220	ENSMUSG00000018678	Sp2	4930480I16Rik|mKIAA0048	Sp2 transcription factor	protein-coding
chr19-3014	chr19	6045596	6048130	+	539.6	2534.000	promoter-TSS (NM_001164709)	promoter-TSS (NM_001164709)	-282	NM_001164709	74126	Mm.149870	NM_028769	ENSMUSG00000024807	Syvn1	1200010C09Rik|AW211966|C85322|D530017H19Rik|Hrd1	synovial apoptosis inhibitor 1, synoviolin	protein-coding
chr3-2498	chr3	89213500	89217137	+	539.6	3637.000	exon (NM_013691, exon 1 of 23)	exon (NM_013691, exon 1 of 23)	138	NM_013691	21827	Mm.2114	NM_013691	ENSMUSG00000028047	Thbs3	TSP3|Thbs-3	thrombospondin 3	protein-coding
chr2-16431	chr2	165033318	165035830	+	539.6	2512.000	intron (NM_144892, intron 1 of 7)	CpG	205	NM_144892	228869	Mm.233080	NM_144892	ENSMUSG00000039804	Ncoa5	CIA	nuclear receptor coactivator 5	protein-coding
chr16-4339	chr16	33379800	33382693	+	539.2	2893.000	promoter-TSS (NR_045709)	promoter-TSS (NR_045709)	-56	NM_001358570	22661	Mm.392667	NM_011749	ENSMUSG00000022811	Zfp148	2210405J08Rik|AI480666|AW045217|BERF-1|BFCOL1|ZBP-89|Znf148	zinc finger protein 148	protein-coding
chr7-8746	chr7	3644177	3648013	+	539.2	3836.000	intron (NM_146176, intron 1 of 17)	intron (NM_146176, intron 1 of 17)	826	NM_146176	232791	Mm.358731	NM_146176	ENSMUSG00000035632	Cnot3	A930039N10Rik	CCR4-NOT transcription complex, subunit 3	protein-coding
chr16-7287	chr16	90142038	90145270	+	539.2	3232.000	non-coding (NR_033476, exon 1 of 1)	non-coding (NR_033476, exon 1 of 1)	1417	NR_033476	100038709	Mm.484070	NR_033476		Gm10789	-	predicted gene 10789	ncRNA
chr11-10575	chr11	97798855	97802399	+	538.9	3544.000	intron (NM_010688, intron 1 of 6)	intron (NM_010688, intron 1 of 6)	1062	NM_010688	16796	Mm.271967	NM_010688	ENSMUSG00000038366	Lasp1	AA408629|Def-4|LASP-1|MLN 50|SH3P6|Tg(Col1a1-lacZ)1Ngma	LIM and SH3 protein 1	protein-coding
chr13-6256	chr13	78178746	78189027	+	538.9	10281.000	Intergenic	Intergenic	12563	NM_001347538	13865	Mm.439653	NM_010151	ENSMUSG00000069171	Nr2f1	COUP-TF1|COUP-TFI|COUPTFA|EAR-3|EAR3|Erbal3|SVP44|Tcfcoup1	nuclear receptor subfamily 2, group F, member 1	protein-coding
chr5-20951	chr5	112224332	112229801	+	538.6	5469.000	intron (NR_033657, intron 3 of 6)	intron (NR_033657, intron 3 of 6)	1882	NR_033657	330166	Mm.44854	NR_003718	ENSMUSG00000097767	Miat	3632434I06|A230057G18Rik|Rncr2|gomafu	myocardial infarction associated transcript (non-protein coding)	ncRNA
chr7-19082	chr7	19559735	19563834	+	538.2	4099.000	intron (NM_199149, intron 1 of 12)	CpG	614	NM_199149	232947	Mm.219662	NM_199149	ENSMUSG00000051403	Ppp1r37	Gm158|Lrrc68	protein phosphatase 1, regulatory subunit 37	protein-coding
chr5-11401	chr5	113868928	113875619	+	538.2	6691.000	intron (NM_011779, intron 2 of 10)	intron (NM_011779, intron 2 of 10)	36433	NM_011779	23790	Mm.260158	NM_011779	ENSMUSG00000004530	Coro1c	AL022675|AW455561|AW548837|CRN2	coronin, actin binding protein 1C	protein-coding
chr13-6531	chr13	89739156	89743202	+	538.2	4046.000	intron (NM_172955, intron 1 of 5)	intron (NM_172955, intron 1 of 5)	1333	NM_001081249	13003	Mm.158700	NM_019389	ENSMUSG00000021614	Vcan	5430420N07Rik|9430051N09|Cspg2|DPEAAE|NG2|PG-M|PG-M(V0)|PG-M(V1)|hdf	versican	protein-coding
chr11-27112	chr11	98148190	98150705	+	537.9	2515.000	5' UTR (NM_028149, exon 1 of 15)	5' UTR (NM_028149, exon 1 of 15)	169	NM_028149	72194	Mm.218350	NM_028149	ENSMUSG00000020883	Fbxl20	2610511F20Rik|4632423N09Rik|AI849362|AL117906|C86145|Fbl2|Scr|mKIAA4147	F-box and leucine-rich repeat protein 20	protein-coding
chr12-2693	chr12	49399862	49402302	+	537.2	2440.000	intron (NR_026733, intron 2 of 2)	intron (NR_026733, intron 2 of 2)	11430	NR_026733	67293	Mm.185800	NR_026733	ENSMUSG00000104861	3110039M20Rik	-	RIKEN cDNA 3110039M20 gene	ncRNA
chr9-8166	chr9	25150480	25152651	+	537.2	2171.000	5' UTR (NM_020586, exon 1 of 8)	5' UTR (NM_020586, exon 1 of 8)	216	NM_020586	80517	Mm.142843	NM_020586	ENSMUSG00000008429	Herpud2	5031400M07Rik|AB041580	HERPUD family member 2	protein-coding
chr8-12038	chr8	46738819	46742192	+	537.2	3373.000	promoter-TSS (NR_045750)	promoter-TSS (NR_045750)	760	NM_008391	16363	Mm.1149	NM_008391	ENSMUSG00000031627	Irf2	9830146E22Rik|AI646973|Irf-2	interferon regulatory factor 2	protein-coding
chr11-7867	chr11	117653601	117656551	+	536.9	2950.000	intron (NM_198022, intron 1 of 21)	CpG	787	NM_198022	217351	Mm.40272	NM_198022	ENSMUSG00000025571	Tnrc6c	9930033H14Rik|mKIAA1582	trinucleotide repeat containing 6C	protein-coding
chr14-4442	chr14	56810567	56813442	+	536.9	2875.000	promoter-TSS (NM_144842)	promoter-TSS (NM_144842)	15	NR_152252	100503842	Mm.297636	NR_152252	ENSMUSG00000100017	2410022M11Rik	-	RIKEN cDNA 2410022M11 gene	ncRNA
chr5-11874	chr5	28069844	28073267	+	536.9	3423.000	exon (NM_153526, exon 1 of 5)	exon (NM_153526, exon 1 of 5)	143	NM_153526	231070	Mm.30221	NM_153526	ENSMUSG00000045294	Insig1	1810013C12Rik|Insig-1	insulin induced gene 1	protein-coding
chr4-20312	chr4	44166808	44168765	+	536.9	1957.000	promoter-TSS (NM_175201)	promoter-TSS (NM_175201)	170	NM_001355181	73469	Mm.262859	NM_175201	ENSMUSG00000035696	Rnf38	1700065B19Rik|2610202O07Rik|AA673263|Oip1	ring finger protein 38	protein-coding
chr12-11871	chr12	101026536	101029796	+	536.9	3260.000	intron (NM_001362342, intron 2 of 6)	intron (NM_001362342, intron 2 of 6)	725	NM_001362342	68339	Mm.156217	NM_026681	ENSMUSG00000021182	Ccdc88c	0610010D24Rik|AV000935|AW324073|Daple|mKIAA1509	coiled-coil domain containing 88C	protein-coding
chr5-12449	chr5	144254818	144258691	+	536.9	3873.000	intron (NM_018772, intron 2 of 2)	intron (NM_018772, intron 2 of 2)	1529	NM_018772	55950	Mm.38011	NM_018772	ENSMUSG00000047843	Bri3	I3	brain protein I3	protein-coding
chr5-9483	chr5	115488833	115490575	+	536.9	1742.000	Intergenic	Intergenic	-5220	NM_133760	75387	Mm.332616	NM_133760	ENSMUSG00000029524	Sirt4	4930596O17Rik	sirtuin 4	protein-coding
chr15-7702	chr15	37006061	37009588	+	536.5	3527.000	promoter-TSS (NM_026521)	promoter-TSS (NM_026521)	-422	NM_026521	68036	Mm.371631	NM_026521	ENSMUSG00000062397	Zfp706	3110006P09Rik|AA793007|AW536850|C77232|Znf706	zinc finger protein 706	protein-coding
chr11-16451	chr11	115381405	115384863	+	536.5	3458.000	intron (NM_001080929, intron 1 of 4)	intron (NM_001080929, intron 1 of 4)	1218	NM_001080929	237988	Mm.102872	NM_001080929	ENSMUSG00000050910	Cdr2l	D030068L24Rik|Gm21	cerebellar degeneration-related protein 2-like	protein-coding
chr1-7721	chr1	134075609	134080625	+	536.2	5016.000	intron (NM_007570, intron 1 of 1)	intron (NM_007570, intron 1 of 1)	1038	NM_007570	12227	Mm.392646	NM_007570	ENSMUSG00000020423	Btg2	AA959598|APRO1|Pc3|TIS21	B cell translocation gene 2, anti-proliferative	protein-coding
chr12-1136	chr12	78225705	78227958	+	535.5	2253.000	exon (NM_172952, exon 1 of 24)	exon (NM_172952, exon 1 of 24)	176	NM_145965	268566	Mm.341742	NM_145965	ENSMUSG00000047454	Gphn	5730552E08Rik|AI662856|BC027112|C230040D23|GPH|GPHRYN|geph	gephyrin	protein-coding
chr2-23487	chr2	30414450	30417245	+	535.5	2795.000	promoter-TSS (NM_007760)	promoter-TSS (NM_007760)	-99	NM_007760	12908	Mm.20396	NM_007760	ENSMUSG00000026853	Crat	AW107812|CARAT	carnitine acetyltransferase	protein-coding
chr12-2156	chr12	71014891	71017444	+	535.2	2553.000	promoter-TSS (NR_045056)	promoter-TSS (NR_045056)	200	NM_001081195	238247	Mm.241601	NM_001081195	ENSMUSG00000048118	Arid4a	A630009N03|A630067N03Rik|Rbbp1	AT rich interactive domain 4A (RBP1-like)	protein-coding
chr19-3213	chr19	7381818	7384658	+	535.2	2840.000	promoter-TSS (NM_001167831)	promoter-TSS (NM_001167831)	-212	NM_001167831	68229	Mm.34766	NM_001033139	ENSMUSG00000024970	Spindoc	1700105P06Rik|AI846148|SPIN-DOC	spindlin interactor and repressor of chromatin binding	protein-coding
chr13-5129	chr13	22040159	22044015	+	535.2	3856.000	promoter-TSS (NM_175656)	promoter-TSS (NM_175656)	-725	NM_175656	319158	Mm.14775	NM_175656	ENSMUSG00000060639	Hist1h4i	-	histone cluster 1, H4i	protein-coding
chr15-3811	chr15	83148213	83150398	+	534.8	2185.000	promoter-TSS (NM_001347082)	promoter-TSS (NM_001347082)	73	NM_178627	73826	Mm.23758	NM_178627	ENSMUSG00000041815	Poldip3	1110008P04Rik|AA408269|AL022852|C77954|PDIP46|SKAR|mKIAA1649	polymerase (DNA-directed), delta interacting protein 3	protein-coding
chr1-3509	chr1	46852410	46854697	+	534.5	2287.000	promoter-TSS (NM_172653)	promoter-TSS (NM_172653)	65	NM_001356416	227059	Mm.233889	NM_172653	ENSMUSG00000025986	Slc39a10	2900042E17Rik|5430433I10|Zip10|mKIAA1265	solute carrier family 39 (zinc transporter), member 10	protein-coding
chr5-16022	chr5	108460635	108463587	+	534.2	2952.000	intron (NM_172716, intron 1 of 10)	intron (NM_172716, intron 1 of 10)	779	NM_172716	69587	Mm.261218	NM_172716	ENSMUSG00000033623	Pcgf3	2310035N15Rik|AI662857|D630042K08Rik|DONG1|E430039C14|RNF3A|Rnf3	polycomb group ring finger 3	protein-coding
chr13-820	chr13	5860543	5864097	+	534.2	3554.000	intron (NM_011803, intron 1 of 3)	intron (NM_011803, intron 1 of 3)	831	NM_011803	23849	Mm.275036	NM_011803	ENSMUSG00000000078	Klf6	AI448727|BCD1|C86813|CPBP|Copeb|FM2|FM6|Ierepo1|Ierepo3|R75280|Zf9	Kruppel-like factor 6	protein-coding
chr4-23652	chr4	120245946	120256526	+	534.2	10580.000	Intergenic	Intergenic	36025	NM_194060	329934	Mm.277090	NM_194060	ENSMUSG00000052135	Foxo6	-	forkhead box O6	protein-coding
chr12-5615	chr12	112660006	112668531	+	533.8	8525.000	intron (NM_009652, intron 2 of 13)	intron (NM_009652, intron 2 of 13)	-4917	NR_105904	102465566		NR_105904	ENSMUSG00000098380	Mir6939	Gm27498|mmu-mir-6939	microRNA 6939	ncRNA
chr4-17589	chr4	107801026	107804655	+	533.5	3629.000	promoter-TSS (NM_001369052)	promoter-TSS (NM_001369052)	-45	NM_001369052	16975	Mm.442134	NM_053073	ENSMUSG00000028613	Lrp8	4932703M08Rik|AA921429|AI848122|ApoER2|Lr8b	low density lipoprotein receptor-related protein 8, apolipoprotein e receptor	protein-coding
chr8-8281	chr8	105859753	105862305	+	533.1	2552.000	5' UTR (NM_001357230, exon 1 of 5)	5' UTR (NM_001357230, exon 1 of 5)	154	NM_001357230	68051	Mm.455474	NM_026532	ENSMUSG00000008450	Nutf2	2700067I02Rik|AI115459|AI413596|AW546000|Ntf2|Ntf3|PP15	nuclear transport factor 2	protein-coding
chr19-6685	chr19	29804652	29807000	+	533.1	2348.000	exon (NM_172836, exon 1 of 8)	exon (NM_172836, exon 1 of 8)	183	NM_172836	240613	Mm.313351	NM_172836	ENSMUSG00000046138	9930021J03Rik	Gm9832|mKIAA2026	RIKEN cDNA 9930021J03 gene	protein-coding
chr4-14520	chr4	136281060	136287093	+	533.1	6033.000	promoter-TSS (NM_001356308)	promoter-TSS (NM_001356308)	-600	NM_001356308	22704	Mm.1504	NM_009557	ENSMUSG00000051351	Zfp46	AI426962|Mlz-4|Zfp-46|Znf436	zinc finger protein 46	protein-coding
chr4-4173	chr4	124849575	124852416	+	532.8	2841.000	promoter-TSS (NM_001142727)	promoter-TSS (NM_001142727)	236	NM_153566	230734	Mm.258568	NM_153566	ENSMUSG00000028889	Yrdc	AV303379|BC023823|IRIP|ITIP	yrdC domain containing (E.coli)	protein-coding
chr15-8093	chr15	79439952	79442736	+	532.8	2784.000	5' UTR (NM_001289899, exon 1 of 9)	5' UTR (NM_001289899, exon 1 of 9)	474	NM_001289899	27373	Mm.30199	NM_013767	ENSMUSG00000022433	Csnk1e	AI426939|AI551861|AW457082|CK1epsilon|CKIe|KC1epsilon|tau	casein kinase 1, epsilon	protein-coding
chr6-3698	chr6	24663358	24665836	+	532.5	2478.000	exon (NM_001167745, exon 1 of 5)	exon (NM_001167745, exon 1 of 5)	398	NM_001167745	73178	Mm.1574	NM_028459	ENSMUSG00000029684	Wasl	2900021I12Rik|3110031I02Rik|N-WASP	Wiskott-Aldrich syndrome-like (human)	protein-coding
chr12-13991	chr12	69295670	69298461	+	532.5	2791.000	exon (NM_027117, exon 1 of 13)	exon (NM_027117, exon 1 of 13)	384	NM_027117	69554	Mm.234368	NM_027117	ENSMUSG00000020978	Klhdc2	2310022K15Rik|D12Ertd522e|HCLP-1|LCP	kelch domain containing 2	protein-coding
chr9-11501	chr9	14611979	14615974	+	532.5	3995.000	intron (NM_001081395, intron 1 of 12)	intron (NM_001081395, intron 1 of 12)	1024	NM_001081395	75723	Mm.159552	NM_001081395	ENSMUSG00000013076	Amotl1	2310010G08Rik|2310067L22Rik|4932416D09Rik|JEAP|mFLJ00155	angiomotin-like 1	protein-coding
chr17-14238	chr17	33953141	33956960	+	532.1	3819.000	promoter-TSS (NM_001357330)	promoter-TSS (NM_001357330)	591	NM_011296	20084	Mm.298745	NM_011296	ENSMUSG00000008668	Rps18	H-2Ke3|H2-Ke3|Ke-3|ke3	ribosomal protein S18	protein-coding
chr17-11496	chr17	35134115	35136635	+	532.1	2520.000	promoter-TSS (NM_001252469)	promoter-TSS (NM_001252469)	197	NM_001252468	224727	Mm.203962	NM_057171	ENSMUSG00000024392	Bag6	2410045D21Rik|AA408914|BAG-6|Bat3|D17H6S52E|G3|Scythe	BCL2-associated athanogene 6	protein-coding
chr11-16095	chr11	6414652	6417157	+	531.8	2505.000	promoter-TSS (NM_008907)	promoter-TSS (NM_008907)	37	NM_008907	268373	Mm.5246	NM_008907	ENSMUSG00000071866	Ppia	2700098C05|Cphn|CyP-18|CypA|SP18	peptidylprolyl isomerase A	protein-coding
chr14-8542	chr14	51983776	51987564	+	531.8	3788.000	TTS (NR_045728)	TTS (NR_045728)	837	NM_198249	268739	Mm.9239	NM_198249	ENSMUSG00000004562	Arhgef40	E130112L23Rik|Gm669|Solo	Rho guanine nucleotide exchange factor (GEF) 40	protein-coding
chr7-7065	chr7	74011979	74014484	+	531.4	2505.000	intron (NM_009181, intron 1 of 5)	CpG	451	NM_009181	20450	Mm.4954	NM_009181	ENSMUSG00000025789	St8sia2	AI323367|ST8SiaII|STX|Siat8b	ST8 alpha-N-acetyl-neuraminide alpha-2,8-sialyltransferase 2	protein-coding
chr16-2100	chr16	85171977	85174346	+	531.1	2369.000	intron (NM_007471, intron 1 of 15)	CpG	546	NM_001198825	11820	Mm.277585	NM_007471	ENSMUSG00000022892	App	Abeta|Abpp|Adap|Ag|Cvap|E030013M08Rik|betaApp	amyloid beta (A4) precursor protein	protein-coding
chr1-9097	chr1	55026018	55028016	+	531.1	1998.000	intron (NM_031179, intron 1 of 24)	CpG	461	NM_031179	81898	Mm.279736	NM_031179	ENSMUSG00000025982	Sf3b1	155kDa|2810001M05Rik|AA409119|Prp10|SAP155|SF3b155|TA-8|Targ4	splicing factor 3b, subunit 1	protein-coding
chr12-9427	chr12	108177938	108180683	+	530.8	2745.000	promoter-TSS (NM_028262)	promoter-TSS (NM_028262)	-26	NM_028262	52690	Mm.159185	NM_028262	ENSMUSG00000056770	Setd3	2610102I01Rik|2610305M23Rik|6030490B17Rik|D12Ertd771e	SET domain containing 3	protein-coding
chr1-10790	chr1	86500703	86507075	+	530.8	6372.000	Intergenic	CpG	-22668	NR_153834	19231	Mm.19187	NM_008972	ENSMUSG00000026238	Ptma	Thym	prothymosin alpha	protein-coding
chr1-16668	chr1	37996070	37999352	+	530.4	3282.000	promoter-TSS (NM_172054)	promoter-TSS (NM_172054)	-299	NM_198303	226982	Mm.260943	NM_198303	ENSMUSG00000026083	Eif5b	A030003E17Rik|BC018347|IF2	eukaryotic translation initiation factor 5B	protein-coding
chr7-3518	chr7	89979800	89981949	+	530.1	2149.000	5' UTR (NM_021876, exon 1 of 12)	5' UTR (NM_021876, exon 1 of 12)	102	NM_021876	13626	Mm.380914	NM_021876	ENSMUSG00000030619	Eed	l(7)5Rn|l7Rn5|lusk	embryonic ectoderm development	protein-coding
chr10-4684	chr10	11280286	11282452	+	529.7	2166.000	promoter-TSS (NM_027968)	promoter-TSS (NM_027968)	39	NM_027968	71865	Mm.276229	NM_027968	ENSMUSG00000047648	Fbxo30	1700026A16Rik|MUSA1	F-box protein 30	protein-coding
chr3-12639	chr3	110249301	110251526	+	529.7	2225.000	non-coding (NR_024139, exon 1 of 2)	non-coding (NR_024139, exon 1 of 2)	586	NM_178891	99890	Mm.36115	NM_178891	ENSMUSG00000049300	Prmt6	AW124876|BB233495|Hrmt1l6	protein arginine N-methyltransferase 6	protein-coding
chr7-19521	chr7	80992000	80994964	+	529.7	2964.000	promoter-TSS (NM_178707)	promoter-TSS (NM_178707)	-202	NM_178707	233410	Mm.29525	NM_178707	ENSMUSG00000005621	Zfp592	A730014M16Rik|Znf592	zinc finger protein 592	protein-coding
chr17-5732	chr17	47592978	47598425	+	529.4	5447.000	intron (NM_001081635, intron 4 of 6)	intron (NM_001081635, intron 4 of 6)	2234	NM_007632	12445	Mm.27291	NM_007632	ENSMUSG00000034165	Ccnd3	9230106B05Rik|AA682053|AL024085|AW146355|C78795	cyclin D3	protein-coding
chr8-5681	chr8	36247625	36250236	+	529.4	2611.000	exon (NM_001081150, exon 1 of 12)	exon (NM_001081150, exon 1 of 12)	429	NM_001081150	244421	Mm.324032	NM_001081150	ENSMUSG00000039633	Lonrf1	-	LON peptidase N-terminal domain and ring finger 1	protein-coding
chr12-11375	chr12	111757854	111760519	+	529.4	2665.000	intron (NM_001361611, intron 1 of 14)	CpG	318	NM_001025361	16593	Mm.278357	NM_008450	ENSMUSG00000021288	Klc1	AI874768|Kns2	kinesin light chain 1	protein-coding
chr10-5733	chr10	61145706	61148615	+	529.1	2909.000	intron (NM_001316674, intron 1 of 14)	(CAGCT)n|Simple_repeat|Simple_repeat	524	NM_001316673	20397	Mm.412319	NM_009163	ENSMUSG00000020097	Sgpl1	AI428538|D10Xrf456|S1PL|Spl	sphingosine phosphate lyase 1	protein-coding
chr2-25646	chr2	130176638	130180028	+	528.7	3390.000	intron (NM_009225, intron 1 of 6)	intron (NM_009225, intron 1 of 6)	1031	NM_009225	20638	Mm.88216	NM_009225	ENSMUSG00000027404	Snrpb	AL024368|AU018828|SM-B|SM11|SMB|SNRNP-B	small nuclear ribonucleoprotein B	protein-coding
chr17-13593	chr17	65781845	65784439	+	528.4	2594.000	promoter-TSS (NM_001114131)	promoter-TSS (NM_001114131)	-213	NM_001114131	70351	Mm.48686	NM_146081	ENSMUSG00000061950	Ppp4r1	3110001J10Rik|Pp4r1	protein phosphatase 4, regulatory subunit 1	protein-coding
chr13-2728	chr13	21778809	21781632	+	528.0	2823.000	exon (NM_020034, exon 1 of 1)	exon (NM_020034, exon 1 of 1)	405	NM_020034	56702	Mm.221314	NM_020034	ENSMUSG00000058773	Hist1h1b	H1.5|H1B|H1f5|H1s-3	histone cluster 1, H1b	protein-coding
chr1-12226	chr1	84837677	84840935	+	527.7	3258.000	promoter-TSS (NM_025386)	promoter-TSS (NM_025386)	-2	NM_133975	14897	Mm.209265	NM_133975	ENSMUSG00000026219	Trip12	1110036I07Rik|6720416K24Rik|AA410158|Gtl6|TRIP-12	thyroid hormone receptor interactor 12	protein-coding
chr11-9948	chr11	107468365	107471389	+	527.7	3024.000	intron (NR_153311, intron 1 of 9)	CpG	843	NR_153311	71795	Mm.397413	NM_145823	ENSMUSG00000040430	Pitpnc1	1110020B03Rik|5830436L09Rik|AI662802|AI851387|C330017I21Rik|Dnr411|RDGBB|RDGBB1|mrdgBbeta|rdgB-beta	phosphatidylinositol transfer protein, cytoplasmic 1	protein-coding
chr6-7918	chr6	107528777	107532764	+	527.4	3987.000	intron (NM_008516, intron 1 of 1)	intron (NM_008516, intron 1 of 1)	1044	NM_008516	16979	Mm.428543	NM_008516	ENSMUSG00000034648	Lrrn1	2810047E21Rik|NLRR-1	leucine rich repeat protein 1, neuronal	protein-coding
chr4-20356	chr4	48539334	48544622	+	527.0	5288.000	intron (NM_028137, intron 1 of 2)	intron (NM_028137, intron 1 of 2)	1479	NM_028137	66665	Mm.140749	NM_028137	ENSMUSG00000039693	Msantd3	2410046L14Rik|2810429P03Rik|5730528L13Rik|Mysantd3	Myb/SANT-like DNA-binding domain containing 3	protein-coding
chr6-6684	chr6	113376920	113379132	+	526.7	2212.000	promoter-TSS (NM_001170486)	promoter-TSS (NM_001170486)	-87	NM_026552	68089	Mm.289306	NM_026552	ENSMUSG00000079426	Arpc4	20kDa|5330419I20Rik|AI327076|p20-Arc	actin related protein 2/3 complex, subunit 4	protein-coding
chr10-5910	chr10	82858720	82864154	+	526.7	5434.000	intron (NM_001042513, intron 2 of 14)	intron (NM_001042513, intron 2 of 14)	1096	NM_001042514	50493	Mm.210155	NM_015762	ENSMUSG00000020250	Txnrd1	TR|TR1|TrxR1	thioredoxin reductase 1	protein-coding
chr10-6027	chr10	75516426	75519143	+	526.4	2717.000	promoter-TSS (NM_026095)	promoter-TSS (NM_026095)	188	NM_001347201	68778	Mm.29382	NM_175133	ENSMUSG00000033416	Gucd1	1110038D17Rik	guanylyl cyclase domain containing 1	protein-coding
chr19-6535	chr19	47917632	47920417	+	526.4	2785.000	intron (NM_001362459, intron 1 of 2)	CpG	299	NM_001362458	414801	Mm.29457	NM_001001738	ENSMUSG00000117975	Itprip	4833424O12Rik|DANGER	inositol 1,4,5-triphosphate receptor interacting protein	protein-coding
chr11-14869	chr11	117823684	117829504	+	526.0	5820.000	promoter-TSS (NM_009387)	promoter-TSS (NM_009387)	-580	NM_009387	21877	Mm.2661	NM_009387	ENSMUSG00000025574	Tk1	D530002A18Rik|Tk-1|Tk1a|Tk1b	thymidine kinase 1	protein-coding
chr8-15512	chr8	22592545	22594805	+	526.0	2260.000	intron (NM_001198998, intron 1 of 8)	CpG	138	NM_001198998	22335	Mm.227704	NM_011696	ENSMUSG00000008892	Vdac3	-	voltage-dependent anion channel 3	protein-coding
chr5-15782	chr5	147429348	147431853	+	525.7	2505.000	exon (NM_028291, exon 1 of 19)	exon (NM_028291, exon 1 of 19)	444	NM_028291	72587	Mm.320469	NM_028291	ENSMUSG00000029647	Pan3	2700050F09Rik|A430027N15Rik|AU014670	PAN3 poly(A) specific ribonuclease subunit	protein-coding
chr17-8753	chr17	53478043	53480573	+	525.7	2530.000	promoter-TSS (NM_025887)	promoter-TSS (NM_025887)	74	NM_025887	271457	Mm.329123	NM_025887	ENSMUSG00000017831	Rab5a	2410015H04Rik|AI663973|AU021172|nnyRab5a	RAB5A, member RAS oncogene family	protein-coding
chr7-15677	chr7	79589074	79595382	+	525.3	6308.000	Intergenic	Intergenic	25429	NM_019799	56315	Mm.10909	NM_019799	ENSMUSG00000030549	Rhcg	BB065800	Rhesus blood group-associated C glycoprotein	protein-coding
chr11-6654	chr11	90637332	90639035	+	525.0	1703.000	promoter-TSS (NM_011505)	promoter-TSS (NM_011505)	-1	NM_199008	69802	Mm.151940	NM_199008	ENSMUSG00000020544	Cox11	2010004I09Rik	cytochrome c oxidase assembly protein 11, copper chaperone	protein-coding
chr6-2476	chr6	71493340	71495243	+	525.0	1903.000	5' UTR (NM_001308303, exon 1 of 4)	5' UTR (NM_001308303, exon 1 of 4)	414	NM_001308303	22644	Mm.422969	NM_009543	ENSMUSG00000052656	Rnf103	AW146237|AW212918|Zfp103|kf-1	ring finger protein 103	protein-coding
chr11-14810	chr11	106215033	106218108	+	525.0	3075.000	promoter-TSS (NM_026009)	promoter-TSS (NM_026009)	-203	NM_026009	67163	Mm.22109	NM_026009	ENSMUSG00000078622	Ccdc47	2610204L23Rik|C88307|asp4|calumin	coiled-coil domain containing 47	protein-coding
chr5-11800	chr5	135933115	135935699	+	524.7	2584.000	exon (NM_018871, exon 1 of 2)	exon (NM_018871, exon 1 of 2)	234	NM_018871	22628	Mm.233813	NM_018871	ENSMUSG00000051391	Ywhag	14-3-3gamma|D7Bwg1348e	tyrosine 3-monooxygenase/tryptophan 5-monooxygenase activation protein, gamma polypeptide	protein-coding
chr3-8760	chr3	96261707	96265165	+	524.7	3458.000	promoter-TSS (NM_033596)	promoter-TSS (NM_033596)	-119	NM_033596	97122	Mm.227295	NM_033596	ENSMUSG00000091405	Hist2h4	H4|X04652	histone cluster 2, H4	protein-coding
chr6-8861	chr6	38432908	38435557	+	524.7	2649.000	exon (NM_177185, exon 1 of 17)	exon (NM_177185, exon 1 of 17)	307	NM_177185	320538	Mm.302831	NM_177185	ENSMUSG00000038538	Ubn2	2900060J04Rik|6030408G03Rik|BC060116|D130059P03Rik|mKIAA2030	ubinuclein 2	protein-coding
chr3-2452	chr3	157533911	157535420	+	524.7	1509.000	promoter-TSS (NR_152231)	promoter-TSS (NR_152231)	500	NM_001355386	53861	Mm.259036	NM_017381	ENSMUSG00000028180	Zranb2	AI227013|Zfp265|Zis|Znf265	zinc finger, RAN-binding domain containing 2	protein-coding
chr2-12866	chr2	156861812	156864529	+	524.3	2717.000	promoter-TSS (NM_026124)	promoter-TSS (NM_026124)	48	NM_026124	67388	Mm.29264	NM_026124	ENSMUSG00000027637	Rab5if	1110008F13Rik|AI316789|RIP5	RAB5 interacting factor	protein-coding
chr19-8105	chr19	14595838	14599487	+	524.3	3649.000	promoter-TSS (NM_001302951)	promoter-TSS (NM_001302951)	-449	NM_001302951	21888	Mm.103638	NM_011600	ENSMUSG00000024642	Tle4	5730411M05Rik|AA792082|Bce-1|Bce1|ESTM13|ESTM14|Grg4|X83332|X83333|grg-4	transducin-like enhancer of split 4	protein-coding
chr6-6395	chr6	128437116	128439331	+	524.0	2215.000	promoter-TSS (NR_028593)	promoter-TSS (NR_028593)	433	NM_010219	14228	Mm.12758	NM_010219	ENSMUSG00000030357	Fkbp4	AL022792|AW208983|FKBP-4|FKBP-52|FKBP52|FKPB52|p59	FK506 binding protein 4	protein-coding
chr4-17858	chr4	136132600	136137157	+	523.3	4557.000	Intergenic	Intergenic	-8944	NM_008321	15903	Mm.110	NM_008321	ENSMUSG00000007872	Id3	Hlh462|Idb3|bHLHb25	inhibitor of DNA binding 3	protein-coding
chr10-3015	chr10	128458358	128461565	+	523.3	3207.000	intron (NM_001114096, intron 1 of 28)	intron (NM_001114096, intron 1 of 28)	725	NM_001114096	68094	Mm.417338	NM_198160	ENSMUSG00000025369	Smarcc2	5930405J04Rik	SWI/SNF related, matrix associated, actin dependent regulator of chromatin, subfamily c, member 2	protein-coding
chr9-11866	chr9	16498685	16502729	+	523.3	4044.000	intron (NM_001080814, intron 1 of 25)	intron (NM_001080814, intron 1 of 25)	1347	NM_001080814	270120	Mm.195010	NM_001080814	ENSMUSG00000074505	Fat3	9430076A06Rik|D430038H04Rik|Gm1132|Gm510|MFAT3F	FAT atypical cadherin 3	protein-coding
chr5-10111	chr5	137348320	137353032	+	523.0	4712.000	intron (NM_001159571, intron 1 of 16)	intron (NM_001159571, intron 1 of 16)	567	NM_010144	13846	Mm.34533	NM_010144	ENSMUSG00000029710	Ephb4	AI042935|Htk|MDK2|Myk1|Tyro11|b2b2412Clo	Eph receptor B4	protein-coding
chr19-7059	chr19	4613609	4616694	+	523.0	3085.000	5' UTR (NM_153388, exon 1 of 3)	5' UTR (NM_153388, exon 1 of 3)	516	NM_153388	225875	Mm.329675	NM_153388	ENSMUSG00000045045	Lrfn4	BC023156|Salm3	leucine rich repeat and fibronectin type III domain containing 4	protein-coding
chr12-5103	chr12	73907160	73909232	+	523.0	2072.000	5' UTR (NM_001313919, exon 1 of 15)	5' UTR (NM_001313919, exon 1 of 15)	329	NM_001313919	15251	Mm.3879	NM_010431	ENSMUSG00000021109	Hif1a	AA959795|HIF-1-alpha|HIF1-alpha|HIF1alpha|MOP1|bHLHe78	hypoxia inducible factor 1, alpha subunit	protein-coding
chr10-5558	chr10	81173238	81178367	+	523.0	5129.000	promoter-TSS (NM_007907)	promoter-TSS (NM_007907)	-829	NM_007907	13629	Mm.2903	NM_007907	ENSMUSG00000034994	Eef2	Ef-2	eukaryotic translation elongation factor 2	protein-coding
chr2-348	chr2	49619289	49621484	+	522.6	2195.000	intron (NM_008449, intron 1 of 25)	intron (NM_008449, intron 1 of 25)	1100	NM_008449	16574	Mm.256342	NM_008449	ENSMUSG00000026764	Kif5c	KINN|Khc|NKHC|NKHC2	kinesin family member 5C	protein-coding
chr1-10677	chr1	184032779	184036308	+	522.6	3529.000	promoter-TSS (NM_028516)	promoter-TSS (NM_028516)	162	NM_022019	63953	Mm.404024	NM_022019	ENSMUSG00000039384	Dusp10	2610306G15Rik|AI158871|MKP-5|MKP5	dual specificity phosphatase 10	protein-coding
chr1-1759	chr1	93477867	93480271	+	522.6	2404.000	promoter-TSS (NM_001159719)	promoter-TSS (NM_001159719)	8	NM_001159719	18000	Mm.428652	NM_010891	ENSMUSG00000026276	Sept2	AW208991|Nedd-5|Nedd5|mKIAA0158	septin 2	protein-coding
chr5-12177	chr5	32610098	32612215	+	522.6	2117.000	promoter-TSS (NM_001205133)	promoter-TSS (NM_001205133)	-15	NM_001205133	22612	Mm.4558	NM_009535	ENSMUSG00000014932	Yes1	Yes|p61-Yes	YES proto-oncogene 1, Src family tyrosine kinase	protein-coding
chr6-6871	chr6	71631594	71633684	+	522.3	2090.000	promoter-TSS (NM_173001)	promoter-TSS (NM_173001)	47	NM_173001	104263	Mm.260479	NM_173001	ENSMUSG00000053470	Kdm3a	1700105C21Rik|C230043E16Rik|JHDM2a|Jmjd1|Jmjd1a|KDM2A|TGSA|Tsga	lysine (K)-specific demethylase 3A	protein-coding
chr5-3417	chr5	124482340	124484535	+	521.9	2195.000	intron (NM_029532, intron 1 of 1)	CpG	282	NM_029532	76167	Mm.156035	NM_029532	ENSMUSG00000029402	Snrnp35	6330548G22Rik	small nuclear ribonucleoprotein 35 (U11/U12)	protein-coding
chr1-10853	chr1	131909883	131912023	+	521.9	2140.000	intron (NM_175294, intron 1 of 6)	CpG	495	NM_175294	98415	Mm.246869	NM_175294	ENSMUSG00000026434	Nucks1	2700010L10Rik|8430423A01Rik|AI647518|C78391|Nucks	nuclear casein kinase and cyclin-dependent kinase substrate 1	protein-coding
chr19-4361	chr19	41846469	41848891	+	521.9	2422.000	exon (NM_177603, exon 1 of 1)	exon (NM_177603, exon 1 of 1)	452	NM_177603	212398	Mm.222723	NM_177603	ENSMUSG00000047604	Frat2	-	frequently rearranged in advanced T cell lymphomas 2	protein-coding
chr6-7607	chr6	108658093	108661948	+	521.9	3855.000	promoter-TSS (NM_011498)	promoter-TSS (NM_011498)	-609	NM_011498	20893	Mm.2436	NM_011498	ENSMUSG00000030103	Bhlhe40	Bhlhb2|C130042M06Rik|CR8|Clast5|Dec1|Sharp2|Stra13|Stra14	basic helix-loop-helix family, member e40	protein-coding
chr10-6041	chr10	81104984	81107577	+	521.6	2593.000	intron (NM_001358539, intron 1 of 10)	CpG	365	NM_001347144	26396	Mm.275436	NM_023138	ENSMUSG00000035027	Map2k2	AA589381|MEK2|MK2|Prkmk2	mitogen-activated protein kinase kinase 2	protein-coding
chr12-6445	chr12	65072898	65076702	+	521.6	3804.000	promoter-TSS (NM_013902)	promoter-TSS (NM_013902)	-803	NM_178912	104806	Mm.374847	NM_178912	ENSMUSG00000055884	Fancm	AI427100|C730036B14Rik|D12Ertd364e	Fanconi anemia, complementation group M	protein-coding
chr8-12851	chr8	11726949	11730735	+	521.6	3786.000	intron (NM_001113517, intron 1 of 18)	intron (NM_001113517, intron 1 of 18)	737	NM_001113517	54126	Mm.244068	NM_017402	ENSMUSG00000031511	Arhgef7	Cool|PIX|Pak3bp|betaPix|betaPix-b|betaPix-c|cool-1|mKIAA0142|p85Cool1|p85SPR	Rho guanine nucleotide exchange factor (GEF7)	protein-coding
chr1-2821	chr1	97660550	97662589	+	521.6	2039.000	5' UTR (NM_001355074, exon 1 of 3)	5' UTR (NM_001355074, exon 1 of 3)	107	NM_001355074	52392	Mm.12309	NM_133825	ENSMUSG00000044768	D1Ertd622e	AI987691|AW047450	DNA segment, Chr 1, ERATO Doi 622, expressed	protein-coding
chr18-2050	chr18	35829422	35833186	+	521.3	3764.000	intron (NM_001357458, intron 1 of 2)	CpG	990	NM_001357458	67393	Mm.94560	NM_133687	ENSMUSG00000046668	Cxxc5	4930415K17Rik	CXXC finger 5	protein-coding
chrX-2958	chrX	94121156	94123928	+	521.3	2772.000	intron (NM_001358354, intron 1 of 7)	CpG	865	NM_011768	22764	Mm.919	NM_011768	ENSMUSG00000079509	Zfx	Zfx5|Zfx5,6|Zfx6	zinc finger protein X-linked	protein-coding
chr1-3210	chr1	155972401	155974479	+	520.9	2078.000	promoter-TSS (NM_001039184)	promoter-TSS (NM_001039184)	-185	NM_001039184	74081	Mm.260247	NM_001039184	ENSMUSG00000033671	Cep350	4933409L06Rik|6430546F08Rik	centrosomal protein 350	protein-coding
chr18-2633	chr18	47366120	47370937	+	520.9	4817.000	5' UTR (NM_018744, exon 1 of 19)	5' UTR (NM_018744, exon 1 of 19)	340	NM_018744	20358	Mm.40909	NM_018744	ENSMUSG00000019647	Sema6a	A730020P05Rik|AI851735|Sema6A-1|Semaq|VIa	sema domain, transmembrane domain (TM), and cytoplasmic domain, (semaphorin) 6A	protein-coding
chr11-11424	chr11	44518286	44520858	+	520.6	2572.000	promoter-TSS (NM_001363166)	promoter-TSS (NM_001363166)	195	NM_001166553	74315	Mm.156771	NM_028862	ENSMUSG00000019189	Rnf145	3732413I11Rik|TMRF1	ring finger protein 145	protein-coding
chr9-10788	chr9	110130813	110133036	+	520.2	2223.000	promoter-TSS (NM_009211)	promoter-TSS (NM_009211)	-100	NM_009211	20588	Mm.85410	NM_009211	ENSMUSG00000032481	Smarcc1	AI115498|BAF155|Rsc8|SRG3|msp3	SWI/SNF related, matrix associated, actin dependent regulator of chromatin, subfamily c, member 1	protein-coding
chr11-26573	chr11	69086616	69090090	+	520.2	3474.000	promoter-TSS (NM_009497)	promoter-TSS (NM_009497)	-175	NM_009497	22318	Mm.28643	NM_009497	ENSMUSG00000020894	Vamp2	Syb-2|Syb2|Vamp-2|sybII	vesicle-associated membrane protein 2	protein-coding
chr10-1520	chr10	67095912	67098410	+	520.2	2498.000	promoter-TSS (NM_001204915)	promoter-TSS (NM_001204915)	-173	NM_178606	28193	Mm.41272	NM_178606	ENSMUSG00000019873	Reep3	D10Ucla1	receptor accessory protein 3	protein-coding
chr13-1447	chr13	111488661	111490814	+	520.2	2153.000	5' UTR (NM_001361926, exon 1 of 11)	5' UTR (NM_001361926, exon 1 of 11)	390	NM_028487	73274	Mm.57286	NM_028487	ENSMUSG00000032745	Gpbp1	1700034P14Rik|AU019836|D230035M11Rik|Gpbp|mGPBP	GC-rich promoter binding protein 1	protein-coding
chr13-5447	chr13	55692348	55694473	+	520.2	2125.000	intron (NM_181278, intron 1 of 1)	CpG	286	NM_181278	78521	Mm.28449	NM_181278	ENSMUSG00000045767	B230219D22Rik	AA119856|D530037I19Rik	RIKEN cDNA B230219D22 gene	protein-coding
chr4-24446	chr4	151994198	151997451	+	519.9	3253.000	intron (NM_172705, intron 1 of 3)	CpG	355	NM_172705	230936	Mm.25582	NM_172705	ENSMUSG00000047777	Phf13	BC029632|Phf5|SPOC1	PHD finger protein 13	protein-coding
chr18-590	chr18	21001068	21003371	+	519.6	2303.000	intron (NM_207623, intron 1 of 6)	CpG	262	NM_001303011	56515	Mm.253542	NM_019706	ENSMUSG00000024317	Rnf138	2410015A17Rik|2810480D20Rik|STRIN|Trif|Trif-d	ring finger protein 138	protein-coding
chr1-9868	chr1	172308205	172316168	+	519.2	7963.000	promoter-TSS (NM_080419)	promoter-TSS (NM_080419)	-181	NM_080419	140559	Mm.271717	NM_080419	ENSMUSG00000038034	Igsf8	ESTM34|EWI-2|KCT-4|PGRL	immunoglobulin superfamily, member 8	protein-coding
chr14-3034	chr14	115040217	115043224	+	519.2	3007.000	Intergenic	CpG	-1951	NR_029785	723905		NR_029785	ENSMUSG00000065508	Mir17	Mirn17|mir-17|mmu-mir-17	microRNA 17	ncRNA
chr12-11525	chr12	25094336	25101596	+	519.2	7260.000	Intergenic	Intergenic	-1874	NM_010496	15902	Mm.34871	NM_010496	ENSMUSG00000020644	Id2	AI255428|C78922|Idb2|bHLHb26	inhibitor of DNA binding 2	protein-coding
chr1-4993	chr1	171410798	171413517	+	519.2	2719.000	intron (NM_009480, intron 1 of 9)	intron (NM_009480, intron 1 of 9)	476	NM_009480	22278	Mm.8	NM_009480	ENSMUSG00000026641	Usf1	bHLHb11	upstream transcription factor 1	protein-coding
chr11-15186	chr11	102445012	102448085	+	518.9	3073.000	intron (NM_199200, intron 1 of 7)	intron (NM_199200, intron 1 of 7)	1115	NM_199200	217219	Mm.259924	NM_199200	ENSMUSG00000034685	Fam171a2	-	family with sequence similarity 171, member A2	protein-coding
chr8-2253	chr8	47713044	47715140	+	518.9	2096.000	promoter-TSS (NM_172407)	promoter-TSS (NM_172407)	-161	NM_172407	70925	Mm.393807	NM_172407	ENSMUSG00000038069	Cdkn2aip	4921511I16Rik|AW208986|CARF	CDKN2A interacting protein	protein-coding
chr3-9923	chr3	90508028	90510076	+	518.9	2048.000	intron (NM_023215, intron 1 of 4)	intron (NM_023215, intron 1 of 4)	446	NM_001293776	66511	Mm.154136	NM_023215	ENSMUSG00000001017	Chtop	2500003M10Rik|Fop|Srag	chromatin target of PRMT1	protein-coding
chr2-11228	chr2	170129073	170134037	+	518.6	4964.000	promoter-TSS (NM_001033299)	promoter-TSS (NM_001033299)	-335	NM_001033299	228913	Mm.22858	NM_001033299	ENSMUSG00000052056	Zfp217	4933431C08Rik|AW987152|Gm562|ZABC1|Znf217	zinc finger protein 217	protein-coding
chr9-11986	chr9	56994298	56996839	+	518.6	2541.000	5' UTR (NM_019651, exon 1 of 13)	5' UTR (NM_019651, exon 1 of 13)	600	NM_019651	56294	Mm.325643	NM_019651	ENSMUSG00000032290	Ptpn9	MEG2	protein tyrosine phosphatase, non-receptor type 9	protein-coding
chr15-2508	chr15	36282149	36283901	+	518.2	1752.000	5' UTR (NM_013923, exon 1 of 10)	5' UTR (NM_013923, exon 1 of 10)	122	NM_013923	30945	Mm.5181	NM_013923	ENSMUSG00000022280	Rnf19a	AA032313|Dorfin|Rnf19|UIP117|Ubce7ip2|XYbp	ring finger protein 19A	protein-coding
chr6-6980	chr6	48443191	48446976	+	518.2	3785.000	promoter-TSS (NM_001085416)	promoter-TSS (NM_001085416)	7	NM_001085415	68910	Mm.2464	NM_020589	ENSMUSG00000068551	Zfp467	1190001I08Rik|AB041616|AI426952|AV017623|EZI|MNCb-3350|Znf467	zinc finger protein 467	protein-coding
chr12-3310	chr12	80518206	80521713	+	517.9	3507.000	intron (NM_001361700, intron 2 of 15)	intron (NM_001361700, intron 2 of 15)	969	NM_001081421	108760	Mm.308296	NM_134045	ENSMUSG00000021130	Galnt16	5730405L21Rik|AI415388|Galntl1|galNAc-T16|mpp-GalNAc-T16	polypeptide N-acetylgalactosaminyltransferase 16	protein-coding
chr18-4344	chr18	77559836	77566314	+	517.9	6478.000	intron (NM_001164504, intron 1 of 7)	intron (NM_001164504, intron 1 of 7)	2061	NM_001164504	225743	Mm.23293	NM_001164504	ENSMUSG00000025427	Rnf165	2900024M11Rik|AI427432|Akd2|Ark2c|G630064H08Rik|Gm96	ring finger protein 165	protein-coding
chr2-13900	chr2	37701669	37704346	+	517.9	2677.000	Intergenic	CpG	-14723	NR_039590	100628597		NR_039590	ENSMUSG00000092958	Mir5128	mir-5128|mmu-mir-5128|mu-mir-5128	microRNA 5128	ncRNA
chr14-4245	chr14	105175940	105177934	+	517.9	1994.000	5' UTR (NM_134077, exon 1 of 21)	5' UTR (NM_134077, exon 1 of 21)	377	NM_001368685	74213	Mm.124957	NM_134077	ENSMUSG00000022119	Rbm26	1700009P03Rik|AI447318|C230097K14Rik|C86225|MLZ-393|Pro1777|Se70-2	RNA binding motif protein 26	protein-coding
chr5-15053	chr5	135487413	135490713	+	517.2	3300.000	intron (NM_146001, intron 1 of 30)	CpG	56059	NM_146001	215114	Mm.280805	NM_146001	ENSMUSG00000039959	Hip1	2610109B09Rik|A930014B11Rik|E130315I21Rik|mKIAA4113	huntingtin interacting protein 1	protein-coding
chr19-5551	chr19	53599695	53601810	+	517.2	2115.000	intron (NM_007790, intron 1 of 28)	CpG	356	NM_007790	13006	Mm.14910	NM_007790	ENSMUSG00000024974	Smc3	Bamacan|Cspg6|HCAP|Mmip1|SMC-3|SmcD	structural maintenance of chromosomes 3	protein-coding
chr11-6328	chr11	59226910	59229077	+	517.2	2167.000	5' UTR (NM_001130408, exon 1 of 5)	5' UTR (NM_001130408, exon 1 of 5)	169	NM_001130408	11840	Mm.371546	NM_007476	ENSMUSG00000048076	Arf1	-	ADP-ribosylation factor 1	protein-coding
chr5-13654	chr5	145137999	145141094	+	516.9	3095.000	promoter-TSS (NM_001310771)	promoter-TSS (NM_001310771)	479	NR_156700	231887	Mm.188851	NM_001033313	ENSMUSG00000029623	Pdap1	HASPP28|PAP|PAP1	PDGFA associated protein 1	protein-coding
chr1-10754	chr1	58422574	58424654	+	516.9	2080.000	intron (NM_001042634, intron 1 of 12)	CpG	474	NR_027854	12747	Mm.1761	NM_009905	ENSMUSG00000026034	Clk1	STY	CDC-like kinase 1	protein-coding
chr6-2388	chr6	136803418	136805505	+	516.5	2087.000	promoter-TSS (NM_175652)	promoter-TSS (NM_175652)	-30	NM_175652	320332	Mm.246720	NM_175652	ENSMUSG00000096010	Hist4h4	B130044J01Rik	histone cluster 4, H4	protein-coding
chr9-15896	chr9	14274717	14277880	+	516.5	3163.000	promoter-TSS (NM_030261)	promoter-TSS (NM_030261)	-3	NM_030261	75747	Mm.325126	NM_030261	ENSMUSG00000032009	Sesn3	5630400E15Rik|BC003348|SEST3	sestrin 3	protein-coding
chr8-6648	chr8	86744844	86746948	+	516.5	2104.000	non-coding (NR_027829, exon 1 of 1)	non-coding (NR_027829, exon 1 of 1)	110	NM_009172	20437	Mm.324553	NM_009172	ENSMUSG00000036840	Siah1a	AA982064|AI853500|Sinh1a	siah E3 ubiquitin protein ligase 1A	protein-coding
chr6-4550	chr6	120036876	120040162	+	516.2	3286.000	5' UTR (NM_001185020, exon 1 of 26)	5' UTR (NM_001185020, exon 1 of 26)	136	NM_001185020	232341	Mm.333349	NM_198703	ENSMUSG00000045962	Wnk1	6430573H23Rik|EG406236|Hsn2|Prkwnk1|mKIAA0344	WNK lysine deficient protein kinase 1	protein-coding
chr14-8249	chr14	66295949	66299583	+	516.2	3634.000	promoter-TSS (NR_038077)	promoter-TSS (NR_038077)	-637	NR_038077	69303	Mm.352258	NR_038077	ENSMUSG00000085984	1700001G11Rik	-	RIKEN cDNA 1700001G11 gene	ncRNA
chr15-5260	chr15	77969552	77972230	+	516.2	2678.000	promoter-TSS (NM_018749)	promoter-TSS (NM_018749)	-67	NM_018749	55944	Mm.3955	NM_018749	ENSMUSG00000016554	Eif3d	66/67kDa|AA407891|Eif3s7|eIF3p66	eukaryotic translation initiation factor 3, subunit D	protein-coding
chr6-12856	chr6	83438034	83445531	+	516.2	7497.000	promoter-TSS (NM_183138)	promoter-TSS (NM_183138)	27	NR_028382	320775	Mm.434334	NR_028382	ENSMUSG00000051844	B230319C09Rik	-	RIKEN cDNA B230319C09 gene	ncRNA
chr11-19278	chr11	113682401	113685543	+	515.8	3142.000	promoter-TSS (NM_001361593)	promoter-TSS (NM_001361593)	-50	NM_001362751	28081	Mm.351688	NM_138598	ENSMUSG00000041629	Fam104a	D11Wsu99e	family with sequence similarity 104, member A	protein-coding
chr9-6378	chr9	75070390	75072707	+	515.8	2317.000	5' UTR (NM_010864, exon 1 of 41)	5' UTR (NM_010864, exon 1 of 41)	342	NM_010864	17918	Mm.3645	NM_010864	ENSMUSG00000034593	Myo5a	9630007J19Rik|AI413174|AI661011|Dbv|MVa|Myo5|MyoVA|Sev-1|d|d-120J|flail|flr	myosin VA	protein-coding
chr5-22979	chr5	136985750	136989162	+	515.8	3412.000	promoter-TSS (NM_001310748)	promoter-TSS (NM_001310748)	437	NM_011962	26433	Mm.251003	NM_011962	ENSMUSG00000004846	Plod3	AI414586|LH3	procollagen-lysine, 2-oxoglutarate 5-dioxygenase 3	protein-coding
chr8-3672	chr8	93809828	93815149	+	515.8	5321.000	non-coding (NR_026888, exon 1 of 1)	non-coding (NR_026888, exon 1 of 1)	1067	NR_026888	75809	Mm.443272	NM_029449		4930488L21Rik	4930452J22Rik	RIKEN cDNA 4930488L21 gene	ncRNA
chr13-9587	chr13	34873451	34876549	+	515.8	3098.000	promoter-TSS (NM_013830)	promoter-TSS (NM_013830)	-494	NM_013830	19134	Mm.10027	NM_013830	ENSMUSG00000021413	Prpf4b	2610037H07|Prp4|Prp4k|Prpk|cbp143	pre-mRNA processing factor 4B	protein-coding
chr5-12479	chr5	27789602	27792655	+	515.5	3053.000	intron (NM_018878, intron 1 of 20)	CpG	422	NM_018878	55982	Mm.277190	NM_018878	ENSMUSG00000002221	Paxip1	D5Ertd149e|PTIP	PAX interacting (with transcription-activation domain) protein 1	protein-coding
chr16-2931	chr16	33683942	33688416	+	515.5	4474.000	intron (NM_175256, intron 1 of 14)	intron (NM_175256, intron 1 of 14)	1713	NM_175256	77446	Mm.245741	NM_172934	ENSMUSG00000075254	Heg1	4632417D23Rik|5530401I02Rik|9530025L16Rik|BC038614|Gm629	heart development protein with EGF-like domains 1	protein-coding
chr9-4183	chr9	91361491	91367260	+	515.2	5769.000	exon (NM_009573, exon 1 of 3)	exon (NM_009573, exon 1 of 3)	1424	NM_009573	22771	Mm.335350	NM_009573	ENSMUSG00000032368	Zic1	ZIC|ZNF201	zinc finger protein of the cerebellum 1	protein-coding
chr12-12208	chr12	24706567	24710418	+	515.2	3851.000	intron (NM_009104, intron 1 of 9)	CpG	238	NM_009104	20135	Mm.99	NM_009104	ENSMUSG00000020649	Rrm2	AA407299|R2	ribonucleotide reductase M2	protein-coding
chr14-7951	chr14	67712656	67716995	+	514.8	4339.000	exon (NM_175384, exon 3 of 15)	exon (NM_175384, exon 3 of 15)	785	NM_001110162	108912	Mm.33831	NM_175384	ENSMUSG00000048922	Cdca2	2610311M19Rik|AI586158	cell division cycle associated 2	protein-coding
chr16-2041	chr16	64850801	64853383	+	514.5	2582.000	promoter-TSS (NM_001347245)	promoter-TSS (NM_001347245)	91	NM_178647	106143	Mm.10160	NM_178647	ENSMUSG00000054604	Cggbp1	AA960172|AL023996|AW045841	CGG triplet repeat binding protein 1	protein-coding
chr3-9834	chr3	38884494	38889282	+	514.1	4788.000	promoter-TSS (NM_183221)	promoter-TSS (NM_183221)	-52	NM_183221	329628	Mm.316210	NM_183221	ENSMUSG00000046743	Fat4	6030410K14Rik|9430004M15	FAT atypical cadherin 4	protein-coding
chr12-4777	chr12	54984418	54986842	+	514.1	2424.000	intron (NM_013815, intron 2 of 26)	CpG	706	NM_013815	217578	Mm.479583	NM_013815	ENSMUSG00000035021	Baz1a	Acf1|B930060C03|BC065123|Gtl5|Wcrf180|cbp146	bromodomain adjacent to zinc finger domain 1A	protein-coding
chr11-3732	chr11	89301254	89303835	+	513.8	2581.000	promoter-TSS (NM_008711)	promoter-TSS (NM_008711)	15	NM_008711	18121	Mm.135266	NM_008711	ENSMUSG00000048616	Nog	-	noggin	protein-coding
chr3-12219	chr3	8662846	8668909	+	513.8	6063.000	intron (NM_010423, intron 4 of 4)	intron (NM_010423, intron 4 of 4)	1161	NM_010423	15213	Mm.29581	NM_010423	ENSMUSG00000040289	Hey1	AI316788|AI414254|CHF2|HRT1|Herp2|Hesr1|bHLHb31|hesr-1	hairy/enhancer-of-split related with YRPW motif 1	protein-coding
chr14-3935	chr14	55822636	55827185	+	513.8	4549.000	5' UTR (NM_001168346, exon 1 of 9)	5' UTR (NM_001168346, exon 1 of 9)	115	NM_023699	73181	Mm.27908	NM_023699	ENSMUSG00000023411	Nfatc4	3110041H08Rik|AW107667|AW546455|Nfat3	nuclear factor of activated T cells, cytoplasmic, calcineurin dependent 4	protein-coding
chr6-13005	chr6	94281299	94285106	+	513.8	3807.000	exon (NM_001286786, exon 1 of 22)	exon (NM_001286786, exon 1 of 22)	715	NM_010367	14924	Mm.217216	NM_010367	ENSMUSG00000045095	Magi1	AIP3|BAP1|Baiap1|Gukmi1|MAGI1c|Magi-1|TNRC19|WWP3|mKIAA4129	membrane associated guanylate kinase, WW and PDZ domain containing 1	protein-coding
chr11-26496	chr11	60698205	60704336	+	513.8	6131.000	intron (NM_001159404, intron 1 of 20)	intron (NM_001159404, intron 1 of 20)	1580	NM_008502	16897	Mm.285453	NM_008502	ENSMUSG00000020536	Llgl1	AI325176|Lgl1|Llglh|Mgl1	LLGL1 scribble cell polarity complex component	protein-coding
chr15-10021	chr15	99701222	99705238	+	513.5	4016.000	exon (NM_031842, exon 2 of 13)	exon (NM_031842, exon 2 of 13)	943	NM_031842	83797	Mm.273756	NM_031842	ENSMUSG00000023018	Smarcd1	AA407987|Baf60a|D15Kz1	SWI/SNF related, matrix associated, actin dependent regulator of chromatin, subfamily d, member 1	protein-coding
chr12-12700	chr12	108272991	108279065	+	513.5	6074.000	promoter-TSS (NM_001159910)	promoter-TSS (NM_001159910)	-635	NM_001159910	668158		NM_001159910	ENSMUSG00000084883	Ccdc85c	EG668158|Gm265|Gm9010|hhy	coiled-coil domain containing 85C	protein-coding
chr3-5699	chr3	90051156	90054101	+	513.1	2945.000	promoter-TSS (NM_001165986)	promoter-TSS (NM_001165986)	-113	NM_001357307	74383	Mm.25610	NM_028475	ENSMUSG00000042520	Ubap2l	3110083O19Rik|4932431F02Rik|A430103N23Rik|C77168|Nice-4|mKIAA0144	ubiquitin-associated protein 2-like	protein-coding
chr3-3502	chr3	104637816	104639898	+	513.1	2082.000	intron (NM_009196, intron 1 of 4)	CpG	193	NM_009196	20501	Mm.9086	NM_009196	ENSMUSG00000032902	Slc16a1	AL022710|Mct1	solute carrier family 16 (monocarboxylic acid transporters), member 1	protein-coding
chr11-18387	chr11	87985298	87988414	+	513.1	3116.000	promoter-TSS (NM_001168472)	promoter-TSS (NM_001168472)	-271	NM_001168472	68097	Mm.246436	NM_026556	ENSMUSG00000020483	Dynll2	1700064A15Rik|6720463E02Rik|C87222|DLC8|DLC8b|Dlc2	dynein light chain LC8-type 2	protein-coding
chr11-18168	chr11	49711451	49714523	+	513.1	3072.000	promoter-TSS (NM_001363356)	promoter-TSS (NM_001363356)	-265	NM_001363356	104625	Mm.247113	NM_212484	ENSMUSG00000020362	Cnot6	CCR4	CCR4-NOT transcription complex, subunit 6	protein-coding
chr17-12712	chr17	45432014	45434998	+	512.8	2984.000	promoter-TSS (NR_130960)	promoter-TSS (NR_130960)	201	NM_152810	71702	Mm.28270	NM_152810	ENSMUSG00000023932	Cdc5l	1200002I02Rik|AA408004|PCDC5RP	cell division cycle 5-like (S. pombe)	protein-coding
chr8-7636	chr8	117256001	117262123	+	512.8	6122.000	intron (NM_001163262, intron 1 of 20)	intron (NM_001163262, intron 1 of 20)	2043	NM_001163262	74440	Mm.233181	NM_028941	ENSMUSG00000034390	Cmip	4933407C03Rik|5830471E12Rik|AI314065|AI464126	c-Maf inducing protein	protein-coding
chr3-3463	chr3	51224189	51225880	+	512.8	1691.000	5' UTR (NM_009834, exon 1 of 3)	5' UTR (NM_009834, exon 1 of 3)	587	NM_009834	12457	Mm.86541	NM_009834	ENSMUSG00000023087	Noct	AU043840|Ccr4|Ccrn4l	nocturnin	protein-coding
chr2-19910	chr2	180700585	180703067	+	512.4	2482.000	intron (NM_177852, intron 1 of 14)	CpG	276	NM_011805	23856	Mm.253836	NM_011805	ENSMUSG00000038914	Dido1	6720461J16Rik|D130048F08Rik|DATF-1|DIO-1|Datf1|dido	death inducer-obliterator 1	protein-coding
chr3-5859	chr3	152394969	152397647	+	512.4	2678.000	promoter-TSS (NM_001287139)	promoter-TSS (NM_001287139)	305	NM_001355673	108946	Mm.379292	NM_198416	ENSMUSG00000039068	Zzz3	3110065C23Rik|6430567E01Rik|AA408566|AI481057|AW556059|R75514	zinc finger, ZZ domain containing 3	protein-coding
chr2-11926	chr2	135658009	135660277	+	512.4	2268.000	promoter-TSS (NM_001355156)	promoter-TSS (NM_001355156)	-404	NM_001355155	18798	Mm.38009	NM_013829	ENSMUSG00000039943	Plcb4	A930039J07Rik|AI854601|C230058B11Rik	phospholipase C, beta 4	protein-coding
chr15-5489	chr15	81744496	81746730	+	512.1	2234.000	intron (NM_001081016, intron 1 of 22)	intron (NM_001081016, intron 1 of 22)	765	NM_001081016	20286	Mm.432075	NM_001081016	ENSMUSG00000022390	Zc3h7b	Gm627|Scrg3|Zc2h7b|mKIAA1031	zinc finger CCCH type containing 7B	protein-coding
chr11-5452	chr11	32454497	32456630	+	511.8	2133.000	intron (NM_001361561, intron 1 of 1)	CpG	193	NM_173784	327900	Mm.260956	NM_173784	ENSMUSG00000044949	Ubtd2	4930571L24|9630054F20Rik|AI645720	ubiquitin domain containing 2	protein-coding
chr19-2180	chr19	56547601	56549647	+	511.4	2046.000	promoter-TSS (NM_018831)	promoter-TSS (NM_018831)	363	NM_025811	66866	Mm.46346	NM_025811	ENSMUSG00000025078	Nhlrc2	1200003G01Rik|AI835049|AV002846|AW496455	NHL repeat containing 2	protein-coding
chr5-21844	chr5	33649773	33653510	+	511.4	3737.000	intron (NM_009193, intron 2 of 7)	intron (NM_009193, intron 2 of 7)	933	NM_001289725	20492	Mm.4172	NM_009193	ENSMUSG00000004642	Slbp	-	stem-loop binding protein	protein-coding
chr19-6759	chr19	59343855	59346889	+	511.1	3034.000	exon (NM_001033222, exon 1 of 5)	exon (NM_001033222, exon 1 of 5)	408	NM_001033222	107368	Mm.27250	NM_001033222	ENSMUSG00000074746	Pdzd8	A630041P07Rik|AV329468|AW228944|Pdzk8	PDZ domain containing 8	protein-coding
chr15-1613	chr15	36607745	36610286	+	510.8	2541.000	promoter-TSS (NM_008774)	promoter-TSS (NM_008774)	-42	NM_008774	18458	Mm.371570	NM_008774	ENSMUSG00000022283	Pabpc1	PABP|Pabp1|PabpI|Pabpl1|ePAB	poly(A) binding protein, cytoplasmic 1	protein-coding
chr9-7879	chr9	31029538	31031625	+	510.8	2087.000	promoter-TSS (NM_001115130)	promoter-TSS (NM_001115130)	-63	NM_001115130	235132	Mm.239355	NM_172765	ENSMUSG00000047412	Zbtb44	6030404E16Rik|Btbd15|E230011F09	zinc finger and BTB domain containing 44	protein-coding
chr2-13901	chr2	37775106	37782735	+	510.4	7629.000	intron (NM_001163566, intron 1 of 12)	(TAAA)n|Simple_repeat|Simple_repeat	2671	NM_001163566	241324	Mm.392369	NM_001163566	ENSMUSG00000035403	Crb2	5930402A21|BC043114	crumbs family member 2	protein-coding
chr14-7607	chr14	54430088	54434253	+	510.1	4165.000	intron (NM_008608, intron 1 of 9)	CpG	572	NM_008608	17387	Mm.280175	NM_008608	ENSMUSG00000000957	Mmp14	AI325305|MMP-X1|MT-MMP-1|MT1-MMP|sabe	matrix metallopeptidase 14 (membrane-inserted)	protein-coding
chr7-2256	chr7	7298036	7300927	+	509.7	2891.000	promoter-TSS (NM_001302387)	promoter-TSS (NM_001302387)	76	NM_001302387	12727	Mm.297883	NM_011334	ENSMUSG00000000605	Clcn4	Clc4-2|Clcn4-2|clC-4	chloride channel, voltage-sensitive 4	protein-coding
chr18-7547	chr18	64886613	64890187	+	509.7	3574.000	intron (NM_001114386, intron 1 of 30)	CpG	644	NM_001114386	83814	Mm.98668	NM_031881	ENSMUSG00000024589	Nedd4l	1300012C07Rik|Nedd4-2|Nedd4b	neural precursor cell expressed, developmentally down-regulated gene 4-like	protein-coding
chr6-9162	chr6	87979612	87982878	+	509.7	3266.000	promoter-TSS (NR_026990)	promoter-TSS (NR_026990)	237	NM_198622	243529	Mm.33796	NM_198622	ENSMUSG00000044927	H1fx	Gm461|H1.10|H1X	H1 histone family, member X	protein-coding
chr2-4277	chr2	73891615	73893928	+	509.4	2313.000	promoter-TSS (NM_009715)	promoter-TSS (NM_009715)	-132	NM_001284370	11909	Mm.209903	NM_009715	ENSMUSG00000027104	Atf2	Atf-2|CRE-BP|Creb2|D130078H02Rik|D18875|Tg(Gzma-Klra1)7Wum|mXBP	activating transcription factor 2	protein-coding
chr7-2975	chr7	112022803	112024550	+	509.4	1747.000	5' UTR (NM_133758, exon 1 of 28)	5' UTR (NM_133758, exon 1 of 28)	170	NM_177249	74996	Mm.16974	NM_133758	ENSMUSG00000059263	Usp47	4930502N04Rik|A630020C16Rik	ubiquitin specific peptidase 47	protein-coding
chr2-23152	chr2	173021576	173030045	+	509.4	8469.000	intron (NM_019547, intron 3 of 3)	intron (NM_019547, intron 3 of 3)	3908	NM_019547	56190	Mm.485782	NM_019547	ENSMUSG00000027510	Rbm38	Rnpc1|Seb4|Seb4l	RNA binding motif protein 38	protein-coding
chr5-17555	chr5	73254598	73257490	+	509.4	2892.000	intron (NM_028194, intron 1 of 62)	CpG	574	NM_028194	72313	Mm.260594	NM_028194	ENSMUSG00000070733	Fryl	2010313D22Rik|2310004H21Rik|2510002A14Rik|9030227G01Rik|mKIAA0826	FRY like transcription coactivator	protein-coding
chr14-5318	chr14	25314823	25324662	+	508.7	9839.000	Intergenic	Intergenic	-139443	NM_001310666	328365	Mm.227484	NM_183208	ENSMUSG00000007817	Zmiz1	BC065120|E330020C23|Gm10397|I920194n01|Rai17|Zimp10	zinc finger, MIZ-type containing 1	protein-coding
chr12-5148	chr12	17543885	17546216	+	508.7	2331.000	5' UTR (NM_013614, exon 1 of 12)	5' UTR (NM_013614, exon 1 of 12)	177	NM_013614	18263	Mm.34102	NM_013614	ENSMUSG00000011179	Odc1	ODC	ornithine decarboxylase, structural 1	protein-coding
chr17-3606	chr17	32319961	32322279	+	508.7	2318.000	TTS (NM_017476)	TTS (NM_017476)	118	NR_131219	56399	Mm.328945	NM_019774	ENSMUSG00000024045	Akap8	1200016A02Rik|AA673585|AKAP-8|AKAP95|AU015639	A kinase (PRKA) anchor protein 8	protein-coding
chr11-10944	chr11	20248390	20250397	+	508.7	2007.000	promoter-TSS (NM_172260)	promoter-TSS (NM_172260)	31	NM_172260	216543	Mm.260314	NM_172260	ENSMUSG00000044066	Cep68	6030463E10Rik|AI481761|BC027174|Kiaa0582	centrosomal protein 68	protein-coding
chr2-2672	chr2	68470736	68472814	+	508.4	2078.000	exon (NM_016866, exon 1 of 18)	exon (NM_016866, exon 1 of 18)	206	NM_016866	53416	Mm.198414	NM_016866	ENSMUSG00000027030	Stk39	AW227544|AW556857|DCHT|RF005|Rnl5|SPAK	serine/threonine kinase 39	protein-coding
chr11-15738	chr11	58952954	58956103	+	508.0	3149.000	promoter-TSS (NM_178218)	promoter-TSS (NM_178218)	-16	NR_134309	382522	Mm.377898	NR_134309	ENSMUSG00000080712	Hist3h2bb-ps	4930534G10Rik|4933432H21|B2Hist3h2bb|Hist3h2bb|R75370	histone cluster 3, H2bb, pseudogene	pseudo
chr3-2039	chr3	53462746	53465026	+	508.0	2280.000	promoter-TSS (NM_172501)	promoter-TSS (NM_172501)	91	NM_173382	212127	Mm.491292	NM_173382	ENSMUSG00000049504	Proser1	2810046L04Rik|9330161F11	proline and serine rich 1	protein-coding
chr5-12726	chr5	135247116	135255102	+	507.7	7986.000	promoter-TSS (NM_010246)	promoter-TSS (NM_010246)	-62	NM_010246	14371	Mm.6256	NM_010246	ENSMUSG00000049551	Fzd9	Fz9|mfz9	frizzled class receptor 9	protein-coding
chr15-10000	chr15	98532250	98534910	+	507.7	2660.000	exon (NM_001289437, exon 2 of 10)	exon (NM_001289437, exon 2 of 10)	689	NM_001359827	69612	Mm.229107	NM_133714	ENSMUSG00000022992	Kansl2	2310037I24Rik|B930009D17	KAT8 regulatory NSL complex subunit 2	protein-coding
chr16-5730	chr16	17889914	17892502	+	507.4	2588.000	intron (NM_001109750, intron 1 of 9)	CpG	520	NM_010048	13356	Mm.254515	NM_010048	ENSMUSG00000003166	Dgcr2	9930034O06Rik|DGS-C|Dgsc|Idd|Lan|Sez12|mKIAA0163	DiGeorge syndrome critical region gene 2	protein-coding
chr4-11450	chr4	72198504	72201860	+	507.4	3356.000	5' UTR (NM_011599, exon 1 of 20)	5' UTR (NM_011599, exon 1 of 20)	711	NM_011599	21885	Mm.278444	NM_011599	ENSMUSG00000008305	Tle1	C230057C06Rik|Estm14|Grg-1|Grg1|Tle4l	transducin-like enhancer of split 1	protein-coding
chr3-7381	chr3	90292079	90294766	+	507.4	2687.000	Intergenic	Intergenic	23273	NR_105979	102465612		NR_105979	ENSMUSG00000099199	Mir7012	Gm27370|mmu-mir-7012	microRNA 7012	ncRNA
chr8-519	chr8	79638769	79640744	+	507.4	1975.000	promoter-TSS (NM_001256033)	promoter-TSS (NM_001256033)	80	NM_001256033	73945	Mm.34348	NM_001081164	ENSMUSG00000036990	Otud4	4930431L18Rik|AI449692|D8Ertd69e|mKIAA1046	OTU domain containing 4	protein-coding
chr8-14687	chr8	12868850	12876779	+	507.0	7929.000	promoter-TSS (NM_001371043)	promoter-TSS (NM_001371043)	-992	NM_001371043
chr16-3941	chr16	91646180	91648849	+	507.0	2669.000	promoter-TSS (NM_019973)	promoter-TSS (NM_019973)	-310	NM_019973	20658	Mm.46401	NM_019973	ENSMUSG00000022961	Son	2900011L12Rik|AA409051|AU067731|C81487|mKIAA1019|nrebp	Son DNA binding protein	protein-coding
chr3-4586	chr3	59005194	59007723	+	506.7	2529.000	promoter-TSS (NM_177855)	promoter-TSS (NM_177855)	-520	NM_177855	329650	Mm.240059	NM_177855	ENSMUSG00000056476	Med12l	A130035F20|A630079M02|AU044581|TRALPUSH	mediator complex subunit 12-like	protein-coding
chr8-1970	chr8	106892297	106894486	+	506.7	2189.000	promoter-TSS (NM_011574)	promoter-TSS (NM_011574)	202	NM_145412	214987	Mm.490308	NM_145412	ENSMUSG00000046691	Chtf8	5830457O10Rik|Ctf8|Derpc	CTF8, chromosome transmission fidelity factor 8	protein-coding
chr11-10389	chr11	60206169	60212968	+	506.7	6799.000	intron (NM_001358315, intron 1 of 18)	intron (NM_001358315, intron 1 of 18)	903	NM_001358314	20787	Mm.278701	NM_011480	ENSMUSG00000020538	Srebf1	ADD1|SREBP1|bHLHd1	sterol regulatory element binding transcription factor 1	protein-coding
chr15-6194	chr15	91048383	91050781	+	506.3	2398.000	intron (NM_001109041, intron 1 of 35)	CpG	369	NM_001109041	16564	Mm.41379	NM_016705	ENSMUSG00000022629	Kif21a	-	kinesin family member 21A	protein-coding
chr4-7761	chr4	83485320	83487288	+	506.3	1968.000	5' UTR (NM_001347143, exon 1 of 11)	5' UTR (NM_001347143, exon 1 of 11)	159	NM_001290527	101739	Mm.105331	NM_133948	ENSMUSG00000028484	Psip1	AA408851|AU015605|Dfs70|Ledgfa|Ledgfb|Psip2	PC4 and SFRS1 interacting protein 1	protein-coding
chr8-10204	chr8	120666514	120669232	+	506.3	2718.000	promoter-TSS (NM_001293559)	promoter-TSS (NM_001293559)	214	NM_010926	18117	Mm.2136	NM_010926	ENSMUSG00000031819	Emc8	Cox4nb|Fam158b|Noc4	ER membrane protein complex subunit 8	protein-coding
chr17-12811	chr17	56302391	56306302	+	506.0	3911.000	promoter-TSS (NM_001111078)	promoter-TSS (NM_001111078)	33	NM_001111080	18140	Mm.42196	NM_010931	ENSMUSG00000001228	Uhrf1	AL022808|ICBP90|Np95|RNF106	ubiquitin-like, containing PHD and RING finger domains, 1	protein-coding
chr8-10326	chr8	61223363	61226552	+	506.0	3189.000	intron (NM_021506, intron 1 of 11)	intron (NM_021506, intron 1 of 11)	786	NM_021506	59009	Mm.27949	NM_021506	ENSMUSG00000031642	Sh3rf1	2200003J05Rik|Posh|R75531|Sh3md2	SH3 domain containing ring finger 1	protein-coding
chr4-13323	chr4	34881584	34883773	+	506.0	2189.000	intron (NM_013889, intron 1 of 7)	CpG	270	NM_013889	30046	Mm.38193	NM_013889	ENSMUSG00000039967	Zfp292	5730450D02Rik|5830493J20Rik|9430062L07Rik|AI449016|Krox-10|Zfp-15|Zfp15|Zn-15|Zn-16|mKIAA0530	zinc finger protein 292	protein-coding
chr7-14817	chr7	127477165	127480596	+	505.7	3431.000	promoter-TSS (NM_010183)	promoter-TSS (NM_010183)	-78	NM_010183	14123	Mm.323505	NM_010183	ENSMUSG00000042423	Fbrs	Fbs|Fbs1	fibrosin	protein-coding
chr2-2087	chr2	152669337	152672371	+	505.7	3034.000	intron (NM_001159553, intron 1 of 2)	intron (NM_001159553, intron 1 of 2)	1393	NM_001159552	14950	Mm.277327	NM_010376	ENSMUSG00000019188	H13	1200006O09Rik|4930443L17Rik|5031424B04Rik|AV020344|H-13|Hm13|PSL3|Spp	histocompatibility 13	protein-coding
chr7-5754	chr7	67371836	67374498	+	505.7	2662.000	promoter-TSS (NM_001291196)	promoter-TSS (NM_001291196)	-309	NM_001357324	17258	Mm.132788	NM_001033713	ENSMUSG00000030557	Mef2a	A430079H05Rik	myocyte enhancer factor 2A	protein-coding
chr11-10848	chr11	94158363	94163847	+	505.3	5484.000	Intergenic	Intergenic	-50349	NM_009427	22057	Mm.259673	NM_009427	ENSMUSG00000037573	Tob1	Tob|Trob	transducer of ErbB-2.1	protein-coding
chr7-10449	chr7	117380188	117384543	+	505.3	4355.000	intron (NM_175645, intron 1 of 11)	intron (NM_175645, intron 1 of 11)	1386	NM_175645	233781	Mm.461427	NM_175645	ENSMUSG00000030657	Xylt1	8030490L12	xylosyltransferase 1	protein-coding
chr14-4616	chr14	121377905	121380528	+	505.0	2623.000	promoter-TSS (NM_145465)	promoter-TSS (NM_145465)	14	NM_145465	223255	Mm.390756	NM_145465	ENSMUSG00000063410	Stk24	1810013H02Rik|C76483|MST-3|Mst3|STE20	serine/threonine kinase 24	protein-coding
chr6-3642	chr6	38532643	38535821	+	505.0	3178.000	promoter-TSS (NM_025363)	promoter-TSS (NM_025363)	-629	NM_025363	66117	Mm.158971	NM_025363	ENSMUSG00000019689	Fmc1	1110001J03Rik	formation of mitochondrial complex V assembly factor 1	protein-coding
chr7-6391	chr7	44441432	44444343	+	505.0	2911.000	intron (NM_198250, intron 1 of 2)	intron (NM_198250, intron 1 of 2)	400	NM_198250	272381	Mm.44173	NM_198250	ENSMUSG00000047085	Lrrc4b	A830007M12|Lrig4	leucine rich repeat containing 4B	protein-coding
chr12-4354	chr12	81859728	81861702	+	504.6	1974.000	intron (NM_018814, intron 1 of 35)	CpG	685	NM_018814	54604	Mm.86584	NM_018814	ENSMUSG00000021140	Pcnx	2900024E21Rik|3526401J03Rik|AF096286|AI327143|AI413187|Pcnx1|Pcnxl1	pecanex homolog	protein-coding
chr11-10076	chr11	106500198	106502201	+	504.3	2003.000	TTS (NR_030703)	TTS (NR_030703)	208	NR_030703	100216537		NR_030703	ENSMUSG00000065126	Snord104	-	small nucleolar RNA, C/D box 104	snoRNA
chr9-15960	chr9	27028636	27032450	+	504.3	3814.000	promoter-TSS (NM_178027)	promoter-TSS (NM_178027)	368	NM_178113	78658	Mm.251777	NM_178113	ENSMUSG00000035024	Ncapd3	2810487N22Rik|4632407J06Rik|AI195468|AU018739|B130055D15Rik|mKIAA0056	non-SMC condensin II complex, subunit D3	protein-coding
chr8-4324	chr8	85298623	85300835	+	503.6	2212.000	promoter-TSS (NM_019716)	promoter-TSS (NM_019716)	97	NR_028268	56452	Mm.29709	NM_019716	ENSMUSG00000031697	Orc6	6720420I10Rik|Orc6l	origin recognition complex, subunit 6	protein-coding
chr2-15858	chr2	147011720	147014454	+	503.6	2734.000	promoter-TSS (NM_001356402)	promoter-TSS (NM_001356402)	88	NM_001356402	24128	Mm.3065	NM_011917	ENSMUSG00000027433	Xrn2	-	5'-3' exoribonuclease 2	protein-coding
chr4-14516	chr4	135872252	135874973	+	503.3	2721.000	intron (NM_026383, intron 1 of 2)	CpG	234	NM_026383	52830	Mm.29159	NM_026383	ENSMUSG00000028675	Pnrc2	0610011E17Rik|D4Bwg0593e	proline-rich nuclear receptor coactivator 2	protein-coding
chr10-6922	chr10	128321601	128323838	+	503.3	2237.000	5' UTR (NM_019953, exon 1 of 6)	5' UTR (NM_019953, exon 1 of 6)	260	NM_019953	56530	Mm.44220	NM_019953	ENSMUSG00000025381	Cnpy2	5330432A10Rik|AW229003|D10Bwg1546e|Tmem4|Zsig9	canopy FGF signaling regulator 2	protein-coding
chr1-1646	chr1	59912451	59914664	+	503.3	2213.000	exon (NM_001037725, exon 1 of 8)	exon (NM_001037725, exon 1 of 8)	551	NM_001037725	72750	Mm.258250	NM_001037725	ENSMUSG00000041040	Fam117b	2810425F24Rik|6330416D14Rik|Als2cr13	family with sequence similarity 117, member B	protein-coding
chr8-13457	chr8	26157272	26159461	+	503.0	2189.000	5' UTR (NM_199042, exon 1 of 3)	5' UTR (NM_199042, exon 1 of 3)	197	NM_199042	73754	Mm.383241	NM_199042	ENSMUSG00000037214	Thap1	4833431A01Rik|AW490810	THAP domain containing, apoptosis associated protein 1	protein-coding
chr8-15918	chr8	95329939	95332994	+	503.0	3055.000	promoter-TSS (NM_133954)	promoter-TSS (NM_133954)	345	NM_024467	79233	Mm.350514	NM_024467	ENSMUSG00000046556	Zfp319	AI225750|AI413472|Znf319|mKIAA1388	zinc finger protein 319	protein-coding
chr4-7334	chr4	106315428	106318208	+	502.6	2780.000	intron (NM_183225, intron 1 of 67)	CpG	605	NM_183225	329908	Mm.234544	NM_183225	ENSMUSG00000028514	Usp24	2700066K03Rik|2810030C21Rik|AI414051|B130021E18|C79851	ubiquitin specific peptidase 24	protein-coding
chr13-2963	chr13	93303167	93305110	+	502.3	1943.000	5' UTR (NM_147176, exon 1 of 10)	5' UTR (NM_147176, exon 1 of 10)	381	NM_011982	26556	Mm.37533	NM_011982	ENSMUSG00000007617	Homer1	PSD-Zip45|SYN47|Ves-1|homer-1|vesl-1	homer scaffolding protein 1	protein-coding
chr3-5115	chr3	88141559	88147598	+	501.9	6039.000	intron (NM_133665, intron 1 of 10)	intron (NM_133665, intron 1 of 10)	2206	NM_133665	17261	Mm.28184	NM_133665	ENSMUSG00000001419	Mef2d	C80750	myocyte enhancer factor 2D	protein-coding
chr13-9019	chr13	48868594	48872149	+	501.3	3555.000	intron (NM_011078, intron 1 of 21)	CpG	514	NM_011078	18676	Mm.486213	NM_011078	ENSMUSG00000038025	Phf2	GRC5	PHD finger protein 2	protein-coding
chr5-9868	chr5	124424296	124426668	+	500.9	2372.000	5' UTR (NM_001359979, exon 1 of 32)	5' UTR (NM_001359979, exon 1 of 32)	120	NM_001359979	243272	Mm.23879	NM_145631	ENSMUSG00000038095	Sbno1	9330180L10Rik|AI849128|AW557836|BC021875|Sbno|mSno1|sno	strawberry notch 1	protein-coding
chr5-20520	chr5	33273152	33275770	+	500.6	2618.000	intron (NM_001198860, intron 1 of 9)	CpG	543	NM_001310535	13016	Mm.7286	NM_013502	ENSMUSG00000037373	Ctbp1	BARS|CtBP3/BARS|D4S115h|D5H4S115|D5H4S115E	C-terminal binding protein 1	protein-coding
chr4-20980	chr4	136469149	136471353	+	500.2	2204.000	intron (NM_024452, intron 1 of 4)	CpG	490	NM_024452	269593	Mm.485824	NM_024452	ENSMUSG00000001089	Luzp1	2700072H04Rik|AI266952|Luzp|mFLJ00226	leucine zipper protein 1	protein-coding
chr12-5366	chr12	21111080	21113517	+	500.2	2437.000	intron (NM_001004364, intron 1 of 26)	CpG	542	NM_001135192	211914	Mm.358946	NM_001004364	ENSMUSG00000052632	Asap2	6530401G17Rik|Ddef2|Gm1523|Gm592|PAG3|PAP	ArfGAP with SH3 domain, ankyrin repeat and PH domain 2	protein-coding
chr14-9233	chr14	31204453	31207443	+	499.9	2990.000	intron (NM_022656, intron 1 of 20)	intron (NM_022656, intron 1 of 20)	878	NM_022656	64652	Mm.298728	NM_022656	ENSMUSG00000021910	Nisch	1200007D05Rik|3202002H23Rik|AW494485|I-1|edsn	nischarin	protein-coding
chr7-8397	chr7	29303449	29309999	+	499.9	6550.000	intron (NM_013874, intron 1 of 11)	intron (NM_013874, intron 1 of 11)	-1277	NM_001368371	29861	Mm.101885	NM_013874	ENSMUSG00000030584	Dpf1	Neud4	D4, zinc and double PHD fingers family 1	protein-coding
chr11-6200	chr11	70236952	70240854	+	499.9	3902.000	promoter-TSS (NM_145758)	promoter-TSS (NM_145758)	949	NM_173742	52898	Mm.29852	NM_173742	ENSMUSG00000093989	Rnasek	2310033H11Rik|AA571397|D11Bwg0434e	ribonuclease, RNase K	protein-coding
chr1-9650	chr1	181840916	181843528	+	499.6	2612.000	intron (NM_133815, intron 1 of 13)	CpG	179	NM_133815	98386	Mm.4538	NM_133815	ENSMUSG00000004880	Lbr	AI505894|C14SR|ic	lamin B receptor	protein-coding
chr18-8745	chr18	23953781	23956067	+	499.6	2286.000	intron (NM_027007, intron 1 of 3)	CpG	236	NM_027007	69256	Mm.218343	NM_027007	ENSMUSG00000024276	Zfp397	2810411K16Rik|6720480F11Rik|AI461664	zinc finger protein 397	protein-coding
chr1-3749	chr1	156558417	156560079	+	499.2	1662.000	intron (NM_009595, intron 1 of 11)	CpG	461	NM_001136104	11352	Mm.329515	NM_009595	ENSMUSG00000026596	Abl2	AA536808|Abll|Arg	v-abl Abelson murine leukemia viral oncogene 2 (arg, Abelson-related gene)	protein-coding
chr1-13339	chr1	132006675	132009070	+	499.2	2395.000	5' UTR (NM_007923, exon 1 of 5)	5' UTR (NM_007923, exon 1 of 5)	267	NM_007923	13714	Mm.254233	NM_007923	ENSMUSG00000026436	Elk4	2310011G17Rik|A130026I01Rik|BB162516|SAP-1|Sap1	ELK4, member of ETS oncogene family	protein-coding
chr11-18087	chr11	3264459	3267412	+	498.9	2953.000	intron (NM_007879, intron 1 of 8)	intron (NM_007879, intron 1 of 8)	528	NM_007879	13494	Mm.3250	NM_007879	ENSMUSG00000020457	Drg1	AA408859|AI132520|DRG-1|NEDD-3|Nedd3	developmentally regulated GTP binding protein 1	protein-coding
chr6-2157	chr6	125191025	125193362	+	498.5	2337.000	promoter-TSS (NM_146171)	promoter-TSS (NM_146171)	-7	NM_025595	66493	Mm.138749	NM_025595	ENSMUSG00000030335	Mrpl51	2610511M02Rik|CDA09|HSPC241|Mrp64	mitochondrial ribosomal protein L51	protein-coding
chr8-11934	chr8	4257289	4259912	+	498.5	2623.000	exon (NM_183315, exon 2 of 2)	exon (NM_183315, exon 2 of 2)	674	NM_183315	330695	Mm.34210	NM_183315	ENSMUSG00000048644	Ctxn1	BC028881|Ctxn	cortexin 1	protein-coding
chr17-8549	chr17	53565991	53568889	+	498.5	2898.000	exon (NM_020005, exon 1 of 18)	exon (NM_020005, exon 1 of 18)	469	NR_151733	18519	Mm.255025	NM_020005	ENSMUSG00000000708	Kat2b	A930006P13Rik|AI461839|AW536563|Pcaf|p/CAF	K(lysine) acetyltransferase 2B	protein-coding
chr8-12741	chr8	121649529	121654441	+	498.5	4912.000	promoter-TSS (NM_080855)	promoter-TSS (NM_080855)	-52	NM_080855	142682	Mm.103202	NM_080855	ENSMUSG00000061410	Zcchc14	AA792890|BDG29	zinc finger, CCHC domain containing 14	protein-coding
chr17-3840	chr17	12317738	12319381	+	498.2	1643.000	promoter-TSS (NR_045290)	promoter-TSS (NR_045290)	101	NM_011948	26407	Mm.28587	NM_011948	ENSMUSG00000014426	Map3k4	D17Rp17|D17Rp17e|MAPKKK4|MEKK 4|MTK1|Mek4b|Mekk4|RP17|Rp17a|Tas|mKIAA0213	mitogen-activated protein kinase kinase kinase 4	protein-coding
chr11-12392	chr11	120571575	120574438	+	498.2	2863.000	5' UTR (NM_011032, exon 1 of 11)	5' UTR (NM_011032, exon 1 of 11)	247	NM_011032	18453	Mm.16660	NM_011032	ENSMUSG00000025130	P4hb	ERp59|PDI|Pdia1|Thbp	prolyl 4-hydroxylase, beta polypeptide	protein-coding
chr2-27521	chr2	152225526	152228042	+	497.5	2516.000	promoter-TSS (NM_007788)	promoter-TSS (NM_007788)	-56	NM_007788	12995	Mm.23692	NM_007788	ENSMUSG00000074698	Csnk2a1	CK2|Csnk2a1-rs4	casein kinase 2, alpha 1 polypeptide	protein-coding
chr1-4946	chr1	172147491	172150075	+	497.5	2584.000	intron (NM_001357204, intron 1 of 13)	intron (NM_001357204, intron 1 of 13)	768	NM_001357204	98193	Mm.159915	NM_153555	ENSMUSG00000026554	Dcaf8	AA408877|AA433120|AA792214|AU018973|C76055|D1Dau35e|D1Ucla4|H326|Wdr42a	DDB1 and CUL4 associated factor 8	protein-coding
chr17-2863	chr17	88440186	88442223	+	497.2	2037.000	intron (NM_001355742, intron 1 of 5)	CpG	500	NM_001355742	14236	Mm.112824	NM_180974	ENSMUSG00000034998	Foxn2	3230402J05Rik|6030465J18Rik|Fkh19|Foxn1|HTLF	forkhead box N2	protein-coding
chr5-4472	chr5	121451523	121454161	+	497.2	2638.000	promoter-TSS (NM_026129)	promoter-TSS (NM_026129)	133	NM_029912	77462	Mm.358781	NM_029912	ENSMUSG00000029452	Tmem116	4930406A18Rik|4930513P12Rik|C030022K24Rik	transmembrane protein 116	protein-coding
chr4-17353	chr4	40267489	40270415	+	496.8	2926.000	promoter-TSS (NM_001349093)	promoter-TSS (NM_001349093)	-627	NM_001349093	100504309	Mm.392019	NM_001349093		Smim27	2010003O02Rik|Toporsos	small integral membrane protein 27	protein-coding
chr6-13833	chr6	112942559	112948994	+	496.2	6435.000	intron (NM_080448, intron 1 of 21)	intron (NM_080448, intron 1 of 21)	1490	NM_080448	259302	Mm.236401	NM_080448	ENSMUSG00000030257	Srgap3	AI452337|Arhgap14|D130026O08Rik|Gbi|MEGAP|WRP|mKIAA0411	SLIT-ROBO Rho GTPase activating protein 3	protein-coding
chr17-11490	chr17	34897340	34900272	+	496.2	2932.000	promoter-TSS (NM_001286573)	promoter-TSS (NM_001286573)	-164	NM_001286573	110147	Mm.35345	NM_145830	ENSMUSG00000013787	Ehmt2	Bat8|D17Ertd710e|G9a|KMT1C|NG36	euchromatic histone lysine N-methyltransferase 2	protein-coding
chr17-9697	chr17	23801865	23804899	+	496.2	3034.000	5' UTR (NM_175229, exon 1 of 14)	5' UTR (NM_175229, exon 1 of 14)	157	NM_001368687	75956	Mm.5222	NM_175229	ENSMUSG00000039218	Srrm2	5033413A03Rik|AA410130|SRm300|mKIAA0324	serine/arginine repetitive matrix 2	protein-coding
chr16-4300	chr16	45722528	45725255	+	495.8	2727.000	intron (NM_019754, intron 1 of 3)	intron (NM_019754, intron 1 of 3)	640	NM_019754	56370	Mm.24183	NM_019754	ENSMUSG00000022658	Tagln3	2700038H05Rik|2900005O10Rik|AI426007|Np25	transgelin 3	protein-coding
chr10-9443	chr10	59878867	59880841	+	495.8	1974.000	intron (NM_019965, intron 1 of 8)	CpG	263	NM_019965	56709	Mm.103610	NM_019965	ENSMUSG00000020109	Dnajb12	Dj10|mDj10	DnaJ heat shock protein family (Hsp40) member B12	protein-coding
chr2-7465	chr2	38511331	38517580	+	495.5	6249.000	intron (NM_001159631, intron 1 of 9)	intron (NM_001159631, intron 1 of 9)	2579	NM_001159631	59126	Mm.143818	NM_021606	ENSMUSG00000026749	Nek6	1300007C09Rik	NIMA (never in mitosis gene a)-related expressed kinase 6	protein-coding
chr19-4270	chr19	6973962	6977526	+	494.8	3564.000	intron (NM_008889, intron 1 of 3)	intron (NM_008889, intron 1 of 3)	696	NM_008889	18938	Mm.140	NM_008889	ENSMUSG00000056612	Ppp1r14b	AOM172|PHI-1|PLCB3N|Png	protein phosphatase 1, regulatory inhibitor subunit 14B	protein-coding
chr4-7383	chr4	14863431	14865737	+	494.8	2306.000	intron (NM_028264, intron 1 of 6)	intron (NM_028264, intron 1 of 6)	365	NM_028264	72519	Mm.279158	NM_028264	ENSMUSG00000028221	Pip4p2	2610319K07Rik|AI315591|AV001360|Tmem55a	phosphatidylinositol-4,5-bisphosphate 4-phosphatase 2	protein-coding
chr17-5622	chr17	27907045	27910614	+	494.5	3569.000	promoter-TSS (NM_001286040)	promoter-TSS (NM_001286040)	413	NM_026836	68776	Mm.267998	NM_026836	ENSMUSG00000024218	Taf11	1110038O14Rik|AI115401|AL024207|AW552398|PRO214|TAF2I|TAFII28	TATA-box binding protein associated factor 11	protein-coding
chr2-3961	chr2	121955479	121957591	+	494.5	2112.000	promoter-TSS (NM_008545)	promoter-TSS (NM_008545)	-443	NM_008545	17147	Mm.389349	NM_008545	ENSMUSG00000074881	Mageb3	Mage-b3|Mage-ps1|Mage-rs3|Smage3	melanoma antigen, family B, 3	protein-coding
chr1-7351	chr1	6213956	6215664	+	494.5	1708.000	5' UTR (NM_009826, exon 1 of 24)	5' UTR (NM_009826, exon 1 of 24)	148	NM_009826	12421	Mm.293811	NM_009826	ENSMUSG00000025907	Rb1cc1	2900055E04Rik|5930404L04Rik|Cc1|FIP200|LaXp180	RB1-inducible coiled-coil 1	protein-coding
chr12-3969	chr12	80642715	80645095	+	494.5	2380.000	promoter-TSS (NM_026244)	promoter-TSS (NM_026244)	206	NM_007951	13877	Mm.246551	NM_007951	ENSMUSG00000021131	Erh	Mer|Prei1	ERH mRNA splicing and mitosis factor	protein-coding
chr11-6070	chr11	104549376	104551220	+	494.5	1844.000	promoter-TSS (NM_010858)	promoter-TSS (NM_010858)	322	NM_001285990	217232	Mm.89845	NM_145436	ENSMUSG00000020687	Cdc27	AI452358|APC3|BC023187	cell division cycle 27	protein-coding
chr17-3559	chr17	35978508	35981291	+	494.5	2783.000	promoter-TSS (NM_001282013)	promoter-TSS (NM_001282013)	-56	NM_008136	14670	Mm.335754	NM_008136	ENSMUSG00000024429	Gnl1	Gna-rs1|Gnal1	guanine nucleotide binding protein-like 1	protein-coding
chr10-5536	chr10	42761251	42763080	+	494.1	1829.000	intron (NM_001359285, intron 1 of 19)	CpG	669	NM_153055	140740	Mm.214344	NM_153055	ENSMUSG00000019802	Sec63	5730478J10Rik|AI649014|AW319215	SEC63-like (S. cerevisiae)	protein-coding
chr8-1599	chr8	57651571	57653857	+	494.1	2286.000	intron (NR_040698, intron 1 of 3)	CpG	341	NM_001167981	108150	Mm.62886	NM_144731	ENSMUSG00000031608	Galnt7	AI225872	polypeptide N-acetylgalactosaminyltransferase 7	protein-coding
chr9-16593	chr9	107566776	107570698	+	494.1	3922.000	promoter-TSS (NM_010489)	promoter-TSS (NM_010489)	-426	NM_010489	15587	Mm.4834	NM_010489	ENSMUSG00000010047	Hyal2	AI256841|AU020858|AW555733	hyaluronoglucosaminidase 2	protein-coding
chr8-7916	chr8	11006726	11010100	+	494.1	3374.000	exon (NM_001081212, exon 1 of 2)	exon (NM_001081212, exon 1 of 2)	516	NM_001081212	384783	Mm.407207	NM_001081212	ENSMUSG00000038894	Irs2	Irs-2	insulin receptor substrate 2	protein-coding
chr10-1518	chr10	59220953	59223328	+	493.8	2375.000	promoter-TSS (NM_001024911)	promoter-TSS (NM_001024911)	218	NM_172939	268301	Mm.3036	NM_172939	ENSMUSG00000098188	Sowahc	4921515A04Rik|9430099J10Rik|Ankrd57|C820004L04Rik	sosondowah ankyrin repeat domain family member C	protein-coding
chr4-6509	chr4	31963041	31965069	+	493.8	2028.000	promoter-TSS (NM_172688)	promoter-TSS (NM_172688)	-52	NM_009316	26409	Mm.258589	NM_009316	ENSMUSG00000028284	Map3k7	B430101B05|C87327|Tak1	mitogen-activated protein kinase kinase kinase 7	protein-coding
chr19-1075	chr19	10524781	10526566	+	493.8	1785.000	promoter-TSS (NM_025333)	promoter-TSS (NM_025333)	429	NM_001362450	269061	Mm.490260	NM_172302	ENSMUSG00000034820	Cpsf7	5730453I16Rik|AL022757|C330017N18Rik	cleavage and polyadenylation specific factor 7	protein-coding
chr2-9703	chr2	48813075	48816648	+	493.5	3573.000	intron (NM_007396, intron 1 of 10)	CpG	752	NM_007396	11480	Mm.314338	NM_007396	ENSMUSG00000052155	Acvr2a	ActrIIa|Acvr2|TactrII	activin receptor IIA	protein-coding
chr8-6624	chr8	70896042	70898926	+	493.5	2884.000	promoter-TSS (NM_029751)	promoter-TSS (NM_029751)	-41	NM_029751	76808	Mm.379251	NM_029751	ENSMUSG00000045128	Rpl18a	2510019J09Rik	ribosomal protein L18A	protein-coding
chr11-21943	chr11	117265028	117270629	+	493.1	5601.000	intron (NM_001113487, intron 1 of 10)	intron (NM_001113487, intron 1 of 10)	1582	NM_001113487	53860	Mm.38450	NM_017380	ENSMUSG00000059248	Sept9	MSF1|Msf|PNUTL4|Sint1	septin 9	protein-coding
chr9-5760	chr9	58554065	58556190	+	493.1	2125.000	Intergenic	CpG	-14187	NM_133983	102657	Mm.5356	NM_133983	ENSMUSG00000035914	Cd276	6030411F23Rik|AU016588|B7RP-2|B7h3	CD276 antigen	protein-coding
chr11-19579	chr11	60174946	60178765	+	492.8	3819.000	intron (NM_001037764, intron 1 of 4)	CpG	23762	NR_105886	102465555		NR_105886	ENSMUSG00000098547	Mir6921	Gm27352|mmu-mir-6921	microRNA 6921	ncRNA
chr13-6251	chr13	69532175	69535953	+	492.8	3778.000	promoter-TSS (NM_198600)	promoter-TSS (NM_198600)	-200	NM_001169131	210106	Mm.315959	NM_198600	ENSMUSG00000034575	Tent4a	LAK-1|POLK|Papd7|Pols|TRF4|TRF4-1	terminal nucleotidyltransferase 4A	protein-coding
chr11-14920	chr11	17158510	17160626	+	492.4	2116.000	intron (NM_024459, intron 1 of 5)	CpG	270	NM_024459	19058	Mm.41840	NM_024459	ENSMUSG00000033953	Ppp3r1	CaNB1|Cnb1|MCIP1	protein phosphatase 3, regulatory subunit B, alpha isoform (calcineurin B, type I)	protein-coding
chr11-9856	chr11	20331425	20334204	+	492.1	2779.000	promoter-TSS (NM_018861)	promoter-TSS (NM_018861)	-101	NM_018861	55963	Mm.6379	NM_018861	ENSMUSG00000020142	Slc1a4	ASCT-1|ASCT1|AW045657|SATT	solute carrier family 1 (glutamate/neutral amino acid transporter), member 4	protein-coding
chr14-1738	chr14	47297882	47299924	+	491.8	2042.000	intron (NM_001360542, intron 1 of 3)	intron (NM_001360542, intron 1 of 3)	629	NM_001360542	218975	Mm.212297	NM_178684	ENSMUSG00000021840	Mapk1ip1l	9130202B12|C130032J12Rik	mitogen-activated protein kinase 1 interacting protein 1-like	protein-coding
chr9-14430	chr9	21366848	21369753	+	491.4	2905.000	promoter-TSS (NM_001277322)	promoter-TSS (NM_001277322)	-232	NM_001277322	16201	Mm.440026	NM_010561	ENSMUSG00000032178	Ilf3	MBII-26|MPHOSPH4|NF90|NFAR	interleukin enhancer binding factor 3	protein-coding
chr12-942	chr12	110601321	110602864	+	491.4	1543.000	intron (NM_030238, intron 1 of 76)	intron (NM_030238, intron 1 of 76)	697	NM_030238	13424	Mm.181430	NM_030238	ENSMUSG00000018707	Dync1h1	9930018I23Rik|AI894280|DHC1|DHC1a|DNCL|Dnchc1|Dnec1|Dnecl|Loa|MAP1C|P22|Swl|mKIAA0325	dynein cytoplasmic 1 heavy chain 1	protein-coding
chr6-5337	chr6	128361471	128363970	+	491.4	2499.000	promoter-TSS (NM_008021)	promoter-TSS (NM_008021)	102	NM_001326586	72440	Mm.143908	NM_197981	ENSMUSG00000048668	Rhno1	2510047L19Rik|5930416I19Rik	RAD9-HUS1-RAD1 interacting nuclear orphan 1	protein-coding
chr1-14741	chr1	172012150	172020926	+	491.1	8776.000	intron (NM_033509, intron 1 of 7)	intron (NM_033509, intron 1 of 7)	10757	NM_033509	93840	Mm.36148	NM_033509	ENSMUSG00000026556	Vangl2	C530001F03Rik|Lootl|Lp|Lpp1|Ltap|Vang1l2|loop-tail|ska17|ska<m17Jus>|stbm|strabismus	VANGL planar cell polarity 2	protein-coding
chr2-16746	chr2	59611097	59613998	+	491.1	2901.000	intron (NM_198294, intron 1 of 26)	CpG	505	NM_198294	66860	Mm.27917	NM_198294	ENSMUSG00000035168	Tanc1	1200003E16Rik|Tanc|mKIAA1728	tetratricopeptide repeat, ankyrin repeat and coiled-coil containing 1	protein-coding
chr1-14631	chr1	151499625	151501550	+	491.1	1925.000	intron (NM_001360844, intron 1 of 8)	CpG	404	NM_001360845	19821	Mm.474038	NM_011277	ENSMUSG00000026484	Rnf2	AI326319|AI450156|AU019207|Ring1B|dinG	ring finger protein 2	protein-coding
chr17-3787	chr17	29614391	29617607	+	490.4	3216.000	intron (NM_021419, intron 1 of 7)	MTC|LTR|ERVL-MaLR	1210	NM_021419	58230	Mm.305994	NM_021419	ENSMUSG00000090083	Rnf8	3830404E21Rik|AIP37|laXp180	ring finger protein 8	protein-coding
chr2-12332	chr2	125121776	125124224	+	490.4	2448.000	intron (NM_001162417, intron 1 of 18)	intron (NM_001162417, intron 1 of 18)	660	NM_001162417	17876	Mm.18535	NM_010852	ENSMUSG00000027201	Myef2	9430071B01|mKIAA1341	myelin basic protein expression factor 2, repressor	protein-coding
chr17-8561	chr17	57246527	57251148	+	490.4	4621.000	promoter-TSS (NM_001242390)	promoter-TSS (NM_001242390)	-614	NM_001242391	106628	Mm.37368	NM_134125	ENSMUSG00000019487	Trip10	AI646975|Cip4	thyroid hormone receptor interactor 10	protein-coding
chr10-12831	chr10	79872537	79875520	+	490.4	2983.000	non-coding (NR_033210, exon 1 of 6)	non-coding (NR_033210, exon 1 of 6)	606	NM_181681	216152	Mm.29678	NM_181681	ENSMUSG00000035835	Plppr3	Lppr3|Prg2	phospholipid phosphatase related 3	protein-coding
chr6-5590	chr6	119847230	119849184	+	490.1	1954.000	promoter-TSS (NM_053204)	promoter-TSS (NM_053204)	14	NR_030776	67289	Mm.418299	NR_030776		3110021A11Rik	-	RIKEN cDNA 3110021A11 gene	ncRNA
chr15-13747	chr15	102202343	102206993	+	490.1	4650.000	promoter-TSS (NM_001289695)	promoter-TSS (NM_001289695)	97	NM_001289695	68744	Mm.352945	NM_153194	ENSMUSG00000046897	Zfp740	1110034O07Rik|AW548228|Znf740	zinc finger protein 740	protein-coding
chr13-10802	chr13	103772770	103775127	+	489.7	2357.000	intron (NM_001361085, intron 1 of 11)	CpG	660	NM_001361085	218543	Mm.458176	NM_172592	ENSMUSG00000032621	Srek1	8430401B01|AI450757|AI462342|SRrp508|SRrp86|Sfrs12|Srsf12	splicing regulatory glutamine/lysine-rich protein 1	protein-coding
chr7-14911	chr7	6154308	6156926	+	489.7	2618.000	intron (NM_001013012, intron 1 of 2)	CpG	354	NM_001013012	67109	Mm.3254	NM_001013012	ENSMUSG00000046792	Zfp787	2210018M03Rik|Znf787	zinc finger protein 787	protein-coding
chr11-22789	chr11	100525587	100528880	+	489.7	3293.000	intron (NM_134037, intron 1 of 27)	CpG	767	NM_134037	104112	Mm.282039	NM_134037	ENSMUSG00000020917	Acly	A730098H14Rik|AW538652	ATP citrate lyase	protein-coding
chr3-8236	chr3	108431743	108436550	+	489.4	4807.000	exon (NM_001204979, exon 4 of 11)	exon (NM_001204979, exon 4 of 11)	11113	NM_011319	20226	Mm.28688	NM_011319	ENSMUSG00000068739	Sars	Sars1|Strs|serRS	seryl-aminoacyl-tRNA synthetase	protein-coding
chr4-12782	chr4	133010951	133014188	+	489.4	3237.000	intron (NM_146155, intron 2 of 6)	CpG-10425	1063	NM_146155	230793	Mm.31816	NM_146155	ENSMUSG00000037692	Ahdc1	D030015G18Rik	AT hook, DNA binding motif, containing 1	protein-coding
chr14-785	chr14	59200738	59202400	+	489.0	1662.000	5' UTR (NM_001360610, exon 1 of 13)	5' UTR (NM_001360610, exon 1 of 13)	341	NM_001360610	71330	Mm.234195	NM_027764	ENSMUSG00000035469	Rcbtb1	5430409I18Rik|AW111883|CLLD7|CLLL7	regulator of chromosome condensation (RCC1) and BTB (POZ) domain containing protein 1	protein-coding
chr5-21847	chr5	33656318	33659965	+	489.0	3647.000	promoter-TSS (NM_001356983)	promoter-TSS (NM_001356983)	13	NM_001040435	21335	Mm.379024	NM_011524	ENSMUSG00000037313	Tacc3	Aint|C86661|Eric1	transforming, acidic coiled-coil containing protein 3	protein-coding
chr7-6774	chr7	141060208	141063220	+	488.7	3012.000	intron (NM_177897, intron 1 of 19)	intron (NM_177897, intron 1 of 19)	736	NM_177897	330671	Mm.133741	NM_177897	ENSMUSG00000055629	B4galnt4	Gm1095|NGalNAc-T1|beta4GalNAcT4	beta-1,4-N-acetyl-galactosaminyl transferase 4	protein-coding
chr4-11304	chr4	132421244	132423212	+	488.7	1968.000	intron (NM_175306, intron 1 of 13)	CpG	218	NM_001161797	100169	Mm.158361	NM_175306	ENSMUSG00000066043	Phactr4	3110001B12Rik|AI527228|AW495572|C330013F19Rik|N28169|mKIAA4120	phosphatase and actin regulator 4	protein-coding
chr11-17592	chr11	50290277	50293265	+	488.4	2988.000	exon (NM_175334, exon 1 of 5)	exon (NM_175334, exon 1 of 5)	565	NM_175334	103806	Mm.51116	NM_175334	ENSMUSG00000050567	Maml1	AI644666|AW743257|D930008C07Rik|Mam-1|Mam1|mKIAA0200	mastermind like transcriptional coactivator 1	protein-coding
chr3-10663	chr3	105958174	105960668	+	488.4	2494.000	promoter-TSS (NM_027432)	promoter-TSS (NM_027432)	-77	NM_027432	70465	Mm.5110	NM_027432	ENSMUSG00000000561	Wdr77	2610003I18Rik|2610312E17Rik|C79984|p44/MEP50	WD repeat domain 77	protein-coding
chr5-22988	chr5	137509498	137513285	+	488.0	3787.000	Intergenic	(TCTG)n|Simple_repeat|Simple_repeat	-7489	NM_031408	57330	Mm.268344	NM_031408	ENSMUSG00000029714	Gigyf1	Perq1|mKIAA4110	GRB10 interacting GYF protein 1	protein-coding
chr8-15568	chr8	33384424	33387422	+	487.7	2998.000	promoter-TSS (NM_001122822)	promoter-TSS (NM_001122822)	-396	NM_011721	22427	Mm.228805	NM_011721	ENSMUSG00000031583	Wrn	AI846146	Werner syndrome RecQ like helicase	protein-coding
chr4-18179	chr4	22486509	22492288	+	487.7	5779.000	Intergenic	Intergenic	-1032	NM_008899	18992	Mm.129387	NM_008899	ENSMUSG00000095139	Pou3f2	9430075J19Rik|A230098E07Rik|Brn-2|Brn2|OTF-7|Otf7|oct-7	POU domain, class 3, transcription factor 2	protein-coding
chr2-19824	chr2	168761263	168767378	+	487.7	6115.000	intron (NM_175303, intron 1 of 3)	intron (NM_175303, intron 1 of 3)	2881	NM_201395	99377	Mm.434054	NM_175303	ENSMUSG00000027547	Sall4	5730441M18Rik|AA407717|AL022809|AW536104|C330011P20Rik|C78083|C78563|Tex20	spalt like transcription factor 4	protein-coding
chr2-16144	chr2	32960719	32964232	+	487.7	3513.000	promoter-TSS (NR_002898)	promoter-TSS (NR_002898)	763	NM_009076	269261	Mm.250030	NM_009076	ENSMUSG00000038900	Rpl12	E430018F03	ribosomal protein L12	protein-coding
chr14-7658	chr14	64586616	64592807	+	487.7	6191.000	promoter-TSS (NR_029813)	promoter-TSS (NR_029813)	-946	NR_029813	387233		NR_029813	ENSMUSG00000065597	Mir124a-1	Mirn124a|Mirn124a-1	microRNA 124a-1	ncRNA
chr5-8544	chr5	117976345	117980002	+	487.4	3657.000	intron (NM_001346588, intron 2 of 11)	intron (NM_001346588, intron 2 of 11)	1403	NM_001346588	231670	Mm.21912	NM_145564	ENSMUSG00000032898	Fbxo21	2810425J22Rik|AU016673	F-box protein 21	protein-coding
chr7-8076	chr7	73374780	73378431	+	487.4	3651.000	promoter-TSS (NR_040324)	promoter-TSS (NR_040324)	-831	NR_040324	319783	Mm.349813	NR_040324	ENSMUSG00000097756	A730056A06Rik	C76391	RIKEN cDNA A730056A06 gene	ncRNA
chr5-4403	chr5	73490009	73493280	+	487.4	3271.000	intron (NM_178896, intron 1 of 10)	CpG	618	NM_178896	100737	Mm.220312	NM_178896	ENSMUSG00000051674	Dcun1d4	AI836376	DCN1, defective in cullin neddylation 1, domain containing 4 (S. cerevisiae)	protein-coding
chr17-10903	chr17	28951274	28954651	+	487.4	3377.000	promoter-TSS (NM_025888)	promoter-TSS (NM_025888)	-254	NM_025888	66989	Mm.435	NM_025888	ENSMUSG00000005936	Kctd20	2410004N11Rik|AI451943|AW541186|D17Ertd562e	potassium channel tetramerisation domain containing 20	protein-coding
chr1-6468	chr1	171328182	171330830	+	487.0	2648.000	promoter-TSS (NM_001357553)	promoter-TSS (NM_001357553)	-63	NM_001357552	21945	Mm.270139	NM_011615	ENSMUSG00000013973	Dedd	CASP8IP1|DEFT|Dedpro1|FLDED1|KE05	death effector domain-containing	protein-coding
chr8-7652	chr8	122566635	122570531	+	487.0	3896.000	intron (NM_026014, intron 1 of 9)	B2_Mm2|SINE|B2	568	NM_026014	67177	Mm.21873	NM_026014	ENSMUSG00000006585	Cdt1	2610318F11Rik|AW545653|C76791|DUP|Ris2	chromatin licensing and DNA replication factor 1	protein-coding
chr2-8498	chr2	158027689	158030737	+	487.0	3048.000	promoter-TSS (NM_029282)	promoter-TSS (NM_029282)	716	NM_001291135	70470	Mm.290810	NM_027434	ENSMUSG00000027651	Rprd1b	2610304G08Rik|2810446G03Rik|Crept	regulation of nuclear pre-mRNA domain containing 1B	protein-coding
chr5-875	chr5	31219937	31221797	+	486.7	1860.000	promoter-TSS (NM_008014)	promoter-TSS (NM_008014)	-322	NM_008014	14208	Mm.14501	NM_008014	ENSMUSG00000029147	Ppm1g	AI385652|Fin13	protein phosphatase 1G (formerly 2C), magnesium-dependent, gamma isoform	protein-coding
chr11-21535	chr11	85233510	85235952	+	486.7	2442.000	promoter-TSS (NR_028329)	promoter-TSS (NR_028329)	389	NM_025825	66884	Mm.271997	NM_025825	ENSMUSG00000018481	Appbp2	1300003O07Rik|AI465480|PAT1	amyloid beta precursor protein (cytoplasmic tail) binding protein 2	protein-coding
chr15-8999	chr15	76924180	76926332	+	486.0	2152.000	intron (NM_001168276, intron 1 of 5)	CpG	192	NM_172817	239546	Mm.183650	NM_172817	ENSMUSG00000054967	Zfp647	6030449J21|Es492|Znf250	zinc finger protein 647	protein-coding
chr19-6305	chr19	43673408	43676356	+	486.0	2948.000	promoter-TSS (NR_045645)	promoter-TSS (NR_045645)	-1	NM_001356944	246696	Mm.23827	NM_145156	ENSMUSG00000040414	Slc25a28	Mfrn2|Mrs3/4	solute carrier family 25, member 28	protein-coding
chr8-17666	chr8	70040933	70043888	+	485.7	2955.000	promoter-TSS (NM_001368391)	promoter-TSS (NM_001368391)	324	NM_001167939	74549	Mm.269061	NM_028993	ENSMUSG00000031858	Mau2	9130404D08Rik|A930019L04Rik|C77863|C79014|EG665649|Gm7730|Mau-2|mKIAA0892	MAU2 sister chromatid cohesion factor	protein-coding
chr1-6275	chr1	165459423	165462219	+	485.3	2796.000	promoter-TSS (NM_027430)	promoter-TSS (NM_027430)	-358	NM_028759	74106	Mm.227605	NM_028759	ENSMUSG00000026571	Dcaf6	1200006M05Rik|Iqwd1|PC326	DDB1 and CUL4 associated factor 6	protein-coding
chr15-4633	chr15	88861479	88864858	+	485.3	3379.000	intron (NM_145478, intron 3 of 5)	CpG-5223	974	NM_145478	223775	Mm.400129	NM_145478	ENSMUSG00000035828	Pim3	BC026639|Kid1	proviral integration site 3	protein-coding
chr2-5980	chr2	11776805	11779468	+	485.0	2663.000	promoter-TSS (NM_001348234)	promoter-TSS (NM_001348234)	383	NR_156441	320816	Mm.260201	NM_177268	ENSMUSG00000047909	Ankrd16	2810455F06Rik|AI646698|D430029B21Rik	ankyrin repeat domain 16	protein-coding
chr9-8117	chr9	106884777	106888155	+	485.0	3378.000	exon (NM_175402, exon 1 of 1)	exon (NM_175402, exon 1 of 1)	534	NM_175402	109095	Mm.431589	NM_175402	ENSMUSG00000074102	Rbm15b	1810017N16Rik	RNA binding motif protein 15B	protein-coding
chr2-17148	chr2	25981836	25984466	+	485.0	2630.000	5' UTR (NM_001276360, exon 1 of 18)	5' UTR (NM_001276360, exon 1 of 18)	131	NM_001276360	227634	Mm.36834	NM_001115076	ENSMUSG00000026933	Camsap1	9530003A05Rik|C77823|PRO2405	calmodulin regulated spectrin-associated protein 1	protein-coding
chr6-14392	chr6	72955204	72959263	+	485.0	4059.000	TTS (NM_025284)	TTS (NM_025284)	999	NM_001039392	19240	Mm.3532	NM_025284	ENSMUSG00000079523	Tmsb10	Ptmb10|Tb10	thymosin, beta 10	protein-coding
chr4-10104	chr4	155890633	155895321	+	484.6	4688.000	intron (NM_207223, intron 1 of 24)	intron (NM_207223, intron 1 of 24)	1102	NM_207223	140500	Mm.219591	NM_207223	ENSMUSG00000029033	Acap3	Centb5|Kiaa1716-hp|mKIAA1716	ArfGAP with coiled-coil, ankyrin repeat and PH domains 3	protein-coding
chr19-5911	chr19	8773082	8775815	+	484.6	2733.000	promoter-TSS (NR_028418)	promoter-TSS (NR_028418)	19	NR_028419	67706	Mm.45155	NM_026325	ENSMUSG00000118346	Tmem179b	0610031L02Rik|1500003K22Rik|1810059G22Rik	transmembrane protein 179B	protein-coding
chr3-9931	chr3	94836734	94839329	+	484.6	2595.000	intron (NM_001368812, intron 1 of 16)	CpG	594	NM_001368812	229584	Mm.274787	NM_172683	ENSMUSG00000038902	Pogz	9530006B08Rik	pogo transposable element with ZNF domain	protein-coding
chr3-4528	chr3	69043863	69046151	+	484.0	2288.000	promoter-TSS (NM_025863)	promoter-TSS (NM_025863)	-265	NM_025863	66949	Mm.176695	NM_025863	ENSMUSG00000034317	Trim59	2310035M22Rik|2700022F13Rik|Mrf1|TSBF1	tripartite motif-containing 59	protein-coding
chr11-20994	chr11	117966296	117970369	+	484.0	4073.000	intron (NM_007707, intron 1 of 1)	CpG	1034	NM_007707	12702	Mm.3468	NM_007707	ENSMUSG00000053113	Socs3	Cis3|Cish3|EF-10|Ef10|SSI-3|Ssi3	suppressor of cytokine signaling 3	protein-coding
chr2-19682	chr2	157278370	157280466	+	484.0	2096.000	promoter-TSS (NM_001355165)	promoter-TSS (NM_001355165)	-8	NM_001355165	20014	Mm.22130	NM_019642	ENSMUSG00000027642	Rpn2	1300012C06Rik|AV261018|Rpn-2	ribophorin II	protein-coding
chr3-6140	chr3	146498966	146501599	+	483.6	2633.000	promoter-TSS (NM_027617)	promoter-TSS (NM_027617)	446	NM_010318	14707	Mm.140804	NM_010318	ENSMUSG00000068523	Gng5	G(y)5	guanine nucleotide binding protein (G protein), gamma 5	protein-coding
chr2-12130	chr2	137113468	137118072	+	483.3	4604.000	intron (NM_013822, intron 1 of 25)	CpG-8595	750	NM_013822	16449	Mm.22398	NM_013822	ENSMUSG00000027276	Jag1	ABE2|Gsfabe2|Htu|Ozz|Ser-1	jagged 1	protein-coding
chr9-5364	chr9	64340039	64341977	+	483.3	1938.000	promoter-TSS (NM_001177784)	promoter-TSS (NM_001177784)	-235	NM_001177784	213550	Mm.268341	NM_172519	ENSMUSG00000032396	Dis3l	AV340375	DIS3 like exosome 3'-5' exoribonuclease	protein-coding
chr2-17209	chr2	31759277	31763328	+	482.9	4051.000	intron (NM_001283045, intron 1 of 10)	intron (NM_001283045, intron 1 of 10)	1129	NM_001283045	11350	Mm.1318	NM_009594	ENSMUSG00000026842	Abl1	AI325092|Abl|E430008G22Rik|c-Abl	c-abl oncogene 1, non-receptor tyrosine kinase	protein-coding
chr9-14955	chr9	108576814	108580137	+	482.9	3323.000	TTS (NM_028944)	TTS (NM_028944)	238	NM_031392	83669	Mm.335454	NM_031392	ENSMUSG00000066357	Wdr6	-	WD repeat domain 6	protein-coding
chr10-6672	chr10	80166951	80169259	+	482.9	2308.000	intron (NR_152857, intron 1 of 7)	CpG	266	NR_152857	12696	Mm.17898	NM_007705	ENSMUSG00000045193	Cirbp	Cirp|R74941	cold inducible RNA binding protein	protein-coding
chr7-19110	chr7	25070478	25074636	+	482.6	4158.000	promoter-TSS (NM_008168)	promoter-TSS (NM_008168)	-188	NM_001360067	14809	Mm.2879	NM_008168	ENSMUSG00000003378	Grik5	GluK5|GluRgamma2|KA2	glutamate receptor, ionotropic, kainate 5 (gamma 2)	protein-coding
chr11-2151	chr11	77215652	77217448	+	482.6	1796.000	intron (NM_177710, intron 1 of 14)	CpG	125	NM_177710	237860	Mm.440381	NM_177710	ENSMUSG00000037926	Ssh2	SSH-2|SSH-2L|mSSH-2L	slingshot protein phosphatase 2	protein-coding
chr17-13708	chr17	84956195	84959034	+	482.6	2839.000	promoter-TSS (NR_027929)	promoter-TSS (NR_027929)	96	NR_027930	68531	Mm.249695	NR_027929	ENSMUSG00000097047	1110020A21Rik	2600015P10Rik	RIKEN cDNA 1110020A21 gene	ncRNA
chr5-14640	chr5	24906908	24909473	+	482.6	2565.000	intron (NM_001170555, intron 1 of 11)	CpG	319	NM_001170556	108099	Mm.33649	NM_145401	ENSMUSG00000028944	Prkag2	2410051C13Rik|AAKG|AAKG2|AI854673|H91620p|WPWS	protein kinase, AMP-activated, gamma 2 non-catalytic subunit	protein-coding
chr4-15633	chr4	136601077	136603125	+	482.3	2048.000	intron (NM_001356567, intron 1 of 19)	CpG	622	NM_001356567	99982	Mm.28540	NM_133872	ENSMUSG00000036940	Kdm1a	1810043O07Rik|AA408884|Aof2|D4Ertd478e|Kdm1|Lsd1|mKIAA0601	lysine (K)-specific demethylase 1A	protein-coding
chr13-5330	chr13	23744417	23748846	+	482.3	4429.000	promoter-TSS (NM_175664)	promoter-TSS (NM_175664)	-103	NM_175664	319178	Mm.390567	NM_175664	ENSMUSG00000075031	Hist1h2bb	H2b-143	histone cluster 1, H2bb	protein-coding
chr6-14368	chr6	71270251	71273036	+	482.3	2785.000	promoter-TSS (NM_001354706)	promoter-TSS (NM_001354706)	-28	NR_106192	102465900		NR_106192	ENSMUSG00000098623	Mir8112	Gm27739|mmu-mir-8112	microRNA 8112	ncRNA
chr18-4378	chr18	34505681	34507625	+	482.3	1944.000	5' UTR (NM_146084, exon 1 of 21)	5' UTR (NM_146084, exon 1 of 21)	170	NM_146084	225358	Mm.226899	NM_146084	ENSMUSG00000036501	Fam13b	2610024E20Rik|AW060714|AW546153	family with sequence similarity 13, member B	protein-coding
chr9-11494	chr9	8002552	8005434	+	482.3	2882.000	intron (NM_001171147, intron 1 of 8)	CpG	603	NM_009534	22601	Mm.221992	NM_009534	ENSMUSG00000053110	Yap1	AI325207|Yap|Yap65|Yki|Yorkie	yes-associated protein 1	protein-coding
chr3-3177	chr3	108910364	108912576	+	482.3	2212.000	5' UTR (NM_025845, exon 1 of 6)	5' UTR (NM_025845, exon 1 of 6)	259	NM_025845	66921	Mm.51049	NM_025845	ENSMUSG00000027881	Prpf38b	1110021E09Rik|AU018955	PRP38 pre-mRNA processing factor 38 (yeast) domain containing B	protein-coding
chr14-9467	chr14	111674402	111677571	+	481.9	3169.000	intron (NM_198865, intron 1 of 1)	CpG	871	NM_198865	75409	Mm.235097	NM_029273	ENSMUSG00000033214	Slitrk5	2610019D03Rik	SLIT and NTRK-like family, member 5	protein-coding
chr11-10502	chr11	21090866	21092753	+	481.9	1887.000	intron (NM_023324, intron 1 of 6)	CpG	485	NM_023324	67245	Mm.28957	NM_023324	ENSMUSG00000020134	Peli1	2810468L03Rik|A930031K15Rik|AA409794|AI586297|D11Ertd676e	pellino 1	protein-coding
chr4-24001	chr4	136050570	136053732	+	481.9	3162.000	intron (NM_025919, intron 2 of 5)	intron (NM_025919, intron 2 of 5)	1242	NM_025919	67025	Mm.276856	NM_025919	ENSMUSG00000059291	Rpl11	2010203J19Rik	ribosomal protein L11	protein-coding
chr10-8099	chr10	80291554	80293677	+	481.6	2123.000	5' UTR (NM_001310726, exon 1 of 4)	5' UTR (NM_001310726, exon 1 of 4)	106	NM_001310726	20054	Mm.643	NM_009091	ENSMUSG00000063457	Rps15	rig	ribosomal protein S15	protein-coding
chr13-11918	chr13	91459777	91462783	+	481.2	3006.000	intron (NM_001360776, intron 1 of 15)	CpG	183	NM_024186	66970	Mm.343095	NM_024186	ENSMUSG00000003992	Ssbp2	1500004K09Rik|2310079I02Rik|9330163K02Rik|A830008M03Rik|AU067692|AW558684|Hspc116|SSDP2	single-stranded DNA binding protein 2	protein-coding
chr7-11673	chr7	28178769	28181295	+	481.2	2526.000	promoter-TSS (NM_001271370)	promoter-TSS (NM_001271370)	-284	NM_001271370	13549	Mm.57249	NM_010092	ENSMUSG00000002409	Dyrk1b	Mirk	dual-specificity tyrosine-(Y)-phosphorylation regulated kinase 1b	protein-coding
chr19-3949	chr19	3574535	3577577	+	481.2	3042.000	promoter-TSS (NM_028999)	promoter-TSS (NM_028999)	-307	NM_028999	52036	Mm.284686	NM_028999	ENSMUSG00000024908	Ppp6r3	4930528G08Rik|9130026N02Rik|D19Bwg1430e|D19Ertd703e|Pp6r3|Ppcs3|Pptcs3|Sapl|Saps3|mKIAA1558	protein phosphatase 6, regulatory subunit 3	protein-coding
chr19-7143	chr19	10601987	10606852	+	481.2	4865.000	promoter-TSS (NM_145496)	promoter-TSS (NM_145496)	-161	NM_145496	225913	Mm.374868	NM_145496	ENSMUSG00000034371	Tkfc	BC021917|Dak	triokinase, FMN cyclase	protein-coding
chr10-8662	chr10	42629779	42637228	+	480.9	7449.000	Intergenic	Intergenic	-45413	NM_172416	14628	Mm.46636	NM_172416	ENSMUSG00000038280	Ostm1	1200002H13Rik|HSPC019|gl	osteopetrosis associated transmembrane protein 1	protein-coding
chr6-8021	chr6	71439245	71441822	+	480.9	2577.000	5' UTR (NM_024288, exon 1 of 9)	5' UTR (NM_024288, exon 1 of 9)	104	NM_001355745	68477	Mm.28474	NM_024288	ENSMUSG00000002222	Rmnd5a	1110007A06Rik|AJ237586|AW125795|Gid2|MTA.D02.090	required for meiotic nuclear division 5 homolog A	protein-coding
chr11-12923	chr11	75530421	75533267	+	480.6	2846.000	promoter-TSS (NM_001199283)	promoter-TSS (NM_001199283)	150	NM_173388	215113	Mm.11186	NM_173388	ENSMUSG00000038178	Slc43a2	7630402D21Rik|BC042513|Lat4	solute carrier family 43, member 2	protein-coding
chr13-3445	chr13	56702561	56705653	+	480.6	3092.000	intron (NM_001164042, intron 1 of 6)	intron (NM_001164042, intron 1 of 6)	439	NM_001164042	17129	Mm.272920	NM_008541	ENSMUSG00000021540	Smad5	1110051M15Rik|AI451355|Dwf-C|Madh5|MusMLP	SMAD family member 5	protein-coding
chr11-21249	chr11	50323949	50326737	+	480.2	2788.000	intron (NM_001110500, intron 1 of 14)	CpG	330	NM_001110499	12330	Mm.248827	NM_007597	ENSMUSG00000020368	Canx	1110069N15Rik|AI988026|Cnx|D11Ertd153e	calnexin	protein-coding
chr9-7153	chr9	103364059	103366742	+	480.2	2683.000	promoter-TSS (NM_001134427)	promoter-TSS (NM_001134427)	380	NM_001134426	321022	Mm.261025	NM_175565	ENSMUSG00000032803	Cdv3	2510010F10Rik|C230084J24Rik|C79446|TPP36	carnitine deficiency-associated gene expressed in ventricle 3	protein-coding
chr17-5043	chr17	32283340	32285716	+	480.2	2376.000	promoter-TSS (NM_001286630)	promoter-TSS (NM_001286630)	-395	NM_020508	57261	Mm.253518	NM_020508	ENSMUSG00000024002	Brd4	Brd5|HUNK1|MCAP|WI-11513	bromodomain containing 4	protein-coding
chr7-22183	chr7	112678111	112681363	+	479.9	3252.000	intron (NM_001166584, intron 1 of 13)	CpG	381	NM_009346	21676	Mm.24685	NM_009346	ENSMUSG00000055320	Tead1	2610024B07Rik|B230114H05Rik|Gtrgeo5|TEAD-1|TEF-1|Tcf13|mTEF-1	TEA domain family member 1	protein-coding
chr4-16636	chr4	47473048	47475546	+	479.9	2498.000	promoter-TSS (NM_019998)	promoter-TSS (NM_019998)	70	NM_001355496	56737	Mm.22218	NM_019998	ENSMUSG00000039740	Alg2	1110018A23Rik|1300013N08Rik|ALPG2|CDGIi|MNCb-5081	asparagine-linked glycosylation 2 (alpha-1,3-mannosyltransferase)	protein-coding
chr18-281	chr18	42511381	42512912	+	479.6	1531.000	intron (NM_001360881, intron 1 of 20)	CpG	659	NR_110344	56070	Mm.270511	NM_001039474	ENSMUSG00000024498	Tcerg1	2410022J09Rik|2900090C16Rik|AI428505|CA150b|FBP23|FBP28|Taf2s|ca150|p144	transcription elongation regulator 1 (CA150)	protein-coding
chr1-13379	chr1	134092331	134100549	+	479.6	8218.000	Intergenic	Intergenic	-14802	NM_001284525	71884	Mm.328268	NM_027979	ENSMUSG00000026450	Chit1	2300002L19Rik	chitinase 1 (chitotriosidase)	protein-coding
chr9-9491	chr9	94536539	94539313	+	479.6	2774.000	5' UTR (NM_001033145, exon 1 of 3)	5' UTR (NM_001033145, exon 1 of 3)	155	NM_001033145	68861	Mm.258746	NM_001033145	ENSMUSG00000045414	Dipk2a	1190002N15Rik|GoPro49|HASF	divergent protein kinase domain 2A	protein-coding
chr12-6276	chr12	21416069	21418622	+	479.2	2553.000	promoter-TSS (NM_011739)	promoter-TSS (NM_011739)	91	NM_011739	22630	Mm.289630	NM_011739	ENSMUSG00000076432	Ywhaq	2700028P07Rik|AA409740|AU021156|R74690	tyrosine 3-monooxygenase/tryptophan 5-monooxygenase activation protein theta	protein-coding
chr11-20990	chr11	117847530	117850922	+	479.2	3392.000	promoter-TSS (NM_009689)	promoter-TSS (NM_009689)	-11	NM_001012273	11799	Mm.8552	NM_009689	ENSMUSG00000017716	Birc5	AAC-11|Api4|TIAP|survivin40	baculoviral IAP repeat-containing 5	protein-coding
chr5-14224	chr5	88719925	88722960	+	479.2	3035.000	intron (NM_026735, intron 1 of 5)	C-rich|Low_complexity|Low_complexity	571	NM_026735	68473	Mm.35764	NM_026735	ENSMUSG00000006262	Mob1b	1110003E08Rik|AU015450|B230364F10|Mobkl1a	MOB kinase activator 1B	protein-coding
chr12-5237	chr12	80944883	80946837	+	479.2	1954.000	promoter-TSS (NR_045057)	promoter-TSS (NR_045057)	361	NM_001347415	20384	Mm.43331	NM_009159	ENSMUSG00000021134	Srsf5	Sfrs5	serine/arginine-rich splicing factor 5	protein-coding
chr8-6631	chr8	80878818	80881292	+	478.9	2474.000	5' UTR (NM_001301298, exon 1 of 11)	5' UTR (NM_001301298, exon 1 of 11)	424	NM_021356	14388	Mm.277409	NM_021356	ENSMUSG00000031714	Gab1	AA408973|AW107238	growth factor receptor bound protein 2-associated protein 1	protein-coding
chr15-6454	chr15	99972117	99974254	+	478.9	2137.000	non-coding (NR_028124, exon 1 of 1)	non-coding (NR_028124, exon 1 of 1)	102	NR_028124	70281	Mm.484037	NR_028124	ENSMUSG00000100084	2310068J16Rik	-	RIKEN cDNA 2310068J16 gene	ncRNA
chr2-4300	chr2	34771151	34772965	+	478.9	1814.000	promoter-TSS (NM_022310)	promoter-TSS (NM_022310)	-32	NM_001163434	14828	Mm.330160	NM_022310	ENSMUSG00000026864	Hspa5	AL022860|AU019543|Bip|D2Wsu141e|D2Wsu17e|Grp78|Hsce70|SEZ-7|Sez7|baffled|mBiP	heat shock protein 5	protein-coding
chr3-10185	chr3	86140682	86142961	+	478.9	2279.000	intron (NM_016959, intron 1 of 5)	intron (NM_016959, intron 1 of 5)	847	NM_016959	20091	Mm.391785	NM_016959	ENSMUSG00000028081	Rps3a1	Rps3a	ribosomal protein S3A1	protein-coding
chr3-12261	chr3	27708998	27711453	+	478.9	2455.000	intron (NM_001356953, intron 1 of 26)	CpG	227	NM_001356953	72007	Mm.38832	NM_173182	ENSMUSG00000039286	Fndc3b	1600019O04Rik|AW550168|Fad104|mKIAA4164	fibronectin type III domain containing 3B	protein-coding
chr5-10593	chr5	30711080	30714236	+	478.9	3156.000	intron (NM_023047, intron 1 of 12)	intron (NM_023047, intron 1 of 12)	1094	NM_023047	65254	Mm.27732	NM_023047	ENSMUSG00000029168	Dpysl5	CRAM|CRMP-5|Crmp5	dihydropyrimidinase-like 5	protein-coding
chr13-5637	chr13	66932091	66934306	+	478.5	2215.000	promoter-TSS (NM_025547)	promoter-TSS (NM_025547)	-126	NM_025547	66410	Mm.347939	NM_025547	ENSMUSG00000021519	Mterf3	2410017I18Rik|Mterfd1	mitochondrial transcription termination factor 3	protein-coding
chr2-5259	chr2	60209160	60211419	+	478.5	2259.000	intron (NM_020575, intron 1 of 9)	CpG	353	NM_020575	57438	Mm.260635	NM_020575	ENSMUSG00000026977	March7	Axo|Axot|Gtrgeo17	membrane-associated ring finger (C3HC4) 7	protein-coding
chr16-4474	chr16	5048775	5051207	+	478.5	2432.000	promoter-TSS (NM_026666)	promoter-TSS (NM_026666)	-66	NM_026666	170644	Mm.66356	NM_026666	ENSMUSG00000039473	Ubn1	1110029L11Rik|2610108L02Rik|AA673476|AW124741	ubinuclein 1	protein-coding
chr9-12708	chr9	121309013	121318390	+	478.2	9377.000	intron (NM_001357972, intron 1 of 13)	RMER17C|LTR|ERVK	16199	NR_152160	67095	Mm.491112	NM_175114	ENSMUSG00000032536	Trak1	2310001H13Rik|AI413908|AI467545|hyrt|mKIAA1042	trafficking protein, kinesin binding 1	protein-coding
chr8-306	chr8	74993544	74995058	+	478.2	1514.000	intron (NM_178017, intron 1 of 10)	CpG	651	NM_001316753	70823	Mm.261739	NM_178017	ENSMUSG00000034518	Hmgxb4	4733401K04Rik|AI316803|Hmgb2l1	HMG box domain containing 4	protein-coding
chr5-15445	chr5	113906910	113909706	+	477.9	2796.000	intron (NM_011779, intron 1 of 10)	CpG	398	NM_011779	23790	Mm.260158	NM_011779	ENSMUSG00000004530	Coro1c	AL022675|AW455561|AW548837|CRN2	coronin, actin binding protein 1C	protein-coding
chr19-9321	chr19	60579352	60581859	+	477.5	2507.000	exon (NM_001172097, exon 1 of 7)	exon (NM_001172097, exon 1 of 7)	418	NM_001172097	78832	Mm.259026	NM_030197	ENSMUSG00000033417	Cacul1	2700078E11Rik|2810417M16Rik|9830127L17Rik|AI450346|D130033C15Rik	CDK2 associated, cullin domain 1	protein-coding
chr15-9352	chr15	75907880	75911234	+	477.5	3354.000	promoter-TSS (NM_001285432)	promoter-TSS (NM_001285432)	-1	NM_001285429	66656	Mm.258927	NM_023240	ENSMUSG00000055762	Eef1d	EF-1-delta	eukaryotic translation elongation factor 1 delta (guanine nucleotide exchange protein)	protein-coding
chr13-11012	chr13	43478565	43482266	+	477.5	3701.000	exon (NM_019930, exon 1 of 14)	exon (NM_019930, exon 1 of 14)	558	NM_019930	56705	Mm.148781	NM_019930	ENSMUSG00000038546	Ranbp9	IBAP-1|Ibap1|RanBPM	RAN binding protein 9	protein-coding
chr11-11600	chr11	55468137	55470992	+	477.5	2855.000	promoter-TSS (NM_013716)	promoter-TSS (NM_013716)	-188	NM_013716	27041	Mm.39631	NM_013716	ENSMUSG00000018583	G3bp1	AI849976|B430204O07|C87777|G3bp|mKIAA4115	GTPase activating protein (SH3 domain) binding protein 1	protein-coding
chr13-8106	chr13	98315833	98317821	+	477.2	1988.000	promoter-TSS (NR_137279)	promoter-TSS (NR_137279)	140	NM_145455	218490	Mm.371688	NM_145455	ENSMUSG00000021660	Btf3	1700054E11Rik	basic transcription factor 3	protein-coding
chr17-7295	chr17	87974176	87976519	+	477.2	2343.000	exon (NM_010830, exon 1 of 10)	exon (NM_010830, exon 1 of 10)	297	NM_010830	17688	Mm.18210	NM_010830	ENSMUSG00000005370	Msh6	AU044881|AW550279|GTBP|Gtmbp	mutS homolog 6	protein-coding
chr9-7046	chr9	108001683	108004120	+	477.2	2437.000	intron (NM_013785, intron 1 of 5)	CpG	253	NM_013785	27399	Mm.276155	NM_013785	ENSMUSG00000032594	Ip6k1	1200016D08Rik|AU022776|Ihpk1|InsP6|InsP6k1|Itpk6	inositol hexaphosphate kinase 1	protein-coding
chr16-4225	chr16	84773167	84775615	+	476.8	2448.000	5' UTR (NM_023844, exon 1 of 10)	5' UTR (NM_023844, exon 1 of 10)	268	NM_023844	67374	Mm.41758	NM_023844	ENSMUSG00000053062	Jam2	1110002N23Rik|2410030G21Rik|2410167M24Rik|JAM-2|JAM-B|Jcam2|VE-JAM	junction adhesion molecule 2	protein-coding
chr5-6025	chr5	129500413	129502437	+	476.5	2024.000	exon (NM_172276, exon 1 of 18)	exon (NM_172276, exon 1 of 18)	194	NM_172276	231769	Mm.288714	NM_172276	ENSMUSG00000029439	Sfswap	1190005N23Rik|6330437E22Rik|AI197402|AW212079|SWAP|Sfrs8|Srsf8	splicing factor SWAP	protein-coding
chr1-16679	chr1	39366722	39369877	+	475.8	3155.000	intron (NM_053257, intron 2 of 4)	CpG	448	NM_001252218	114641	Mm.379302	NM_053257	ENSMUSG00000073702	Rpl31	Dts	ribosomal protein L31	protein-coding
chr7-7309	chr7	100705828	100707874	+	475.5	2046.000	5' UTR (NM_001362169, exon 1 of 9)	5' UTR (NM_001362169, exon 1 of 9)	216	NM_001362170	319604	Mm.260362	NM_178764	ENSMUSG00000029461	Fam168a	2610030B18Rik|B930006L02Rik|mKIAA0280	family with sequence similarity 168, member A	protein-coding
chr11-12872	chr11	52097909	52100132	+	475.5	2223.000	5' UTR (NM_019411, exon 1 of 7)	5' UTR (NM_019411, exon 1 of 7)	196	NM_019411	19052	Mm.260288	NM_019411	ENSMUSG00000020349	Ppp2ca	PP2A|R75353	protein phosphatase 2 (formerly 2A), catalytic subunit, alpha isoform	protein-coding
chr2-11191	chr2	152829876	152832057	+	475.5	2181.000	promoter-TSS (NM_001289739)	promoter-TSS (NM_001289739)	-249	NM_001289739	12048	Mm.238213	NM_009743	ENSMUSG00000007659	Bcl2l1	Bcl(X)L|Bcl-XL|Bcl2l|BclX|bcl-x|bcl2-L-1	BCL2-like 1	protein-coding
chr9-10159	chr9	95404900	95408257	+	475.1	3357.000	5' UTR (NM_018763, exon 1 of 2)	5' UTR (NM_018763, exon 1 of 2)	692	NM_018763	54371	Mm.212446	NM_018763	ENSMUSG00000033350	Chst2	AI428561|AW121776|C130041E03Rik|Chts2|GST-2|GlcNAc6ST|Gn6st	carbohydrate sulfotransferase 2	protein-coding
chrX-2591	chrX	71049540	71053605	+	475.1	4065.000	intron (NM_001081354, intron 1 of 6)	intron (NM_001081354, intron 1 of 6)	1316	NM_001081354	333639	Mm.371730	NM_001081354	ENSMUSG00000059401	Mamld1	G630014P10Rik	mastermind-like domain containing 1	protein-coding
chr3-2491	chr3	34019338	34021314	+	475.1	1976.000	intron (NM_001113188, intron 1 of 16)	CpG	247	NM_001113189	14359	Mm.259021	NM_008053	ENSMUSG00000027680	Fxr1	1110050J02Rik|9530073J07Rik|AI851072|Fxr1h|Fxr1p	fragile X mental retardation gene 1, autosomal homolog	protein-coding
chr17-6788	chr17	25791302	25797915	+	474.5	6613.000	TTS (NM_133719)	TTS (NM_133719)	-1821	NM_001357989	214917	Mm.26783	NM_145410	ENSMUSG00000057411	Fam173a	-	family with sequence similarity 173, member A	protein-coding
chr2-24779	chr2	10079054	10081406	+	474.5	2352.000	promoter-TSS (NM_025280)	promoter-TSS (NM_025280)	280	NM_020615	11949	Mm.12677	NM_020615	ENSMUSG00000025781	Atp5c1	1700094F02Rik|Atp5f1c	ATP synthase, H+ transporting, mitochondrial F1 complex, gamma polypeptide 1	protein-coding
chr18-4250	chr18	74999981	75002179	+	474.5	2198.000	promoter-TSS (NR_028552).2	promoter-TSS (NR_028552).2	12	NR_028552	100217457		NR_028552	ENSMUSG00000064871	Snord58b	MBII-199	small nucleolar RNA, C/D box 58B	snoRNA
chr11-26493	chr11	60416215	60418835	+	474.5	2620.000	promoter-TSS (NR_157083)	promoter-TSS (NR_157083)	380	NM_025757	66771	Mm.29950	NM_025757	ENSMUSG00000018415	Gid4	4933439F18Rik	GID complex subunit 4, VID24 homolog	protein-coding
chr9-18229	chr9	57643032	57646004	+	474.5	2972.000	intron (NM_001304761, intron 2 of 14)	intron (NM_001304761, intron 2 of 14)	1135	NM_007783	12988	Mm.21974	NM_007783	ENSMUSG00000032312	Csk	AW212630|p50CSK	c-src tyrosine kinase	protein-coding
chr9-5232	chr9	21615213	21617687	+	474.5	2474.000	intron (NM_001174079, intron 1 of 33)	CpG	281	NM_001174078	20586	Mm.286593	NM_011417	ENSMUSG00000032187	Smarca4	BAF190A|Brg1|HP1-BP72|SNF2beta|SW1/SNF|b2b508.1Clo|b2b692Clo	SWI/SNF related, matrix associated, actin dependent regulator of chromatin, subfamily a, member 4	protein-coding
chr6-5334	chr6	124930335	124932940	+	474.1	2605.000	intron (NM_145385, intron 1 of 8)	CpG	249	NM_001170341	30853	Mm.29737	NM_145385	ENSMUSG00000030120	Mlf2	AI256856|AU018944|C77284	myeloid leukemia factor 2	protein-coding
chr11-19133	chr11	96896286	96907894	+	474.1	11608.000	Intergenic	Intergenic	14311	NM_001363256	80280	Mm.28297	NM_030248	ENSMUSG00000018669	Cdk5rap3	1810007E24Rik|BC002318|C53|C81486|HSF-27|IC53|LZAP|MST016	CDK5 regulatory subunit associated protein 3	protein-coding
chr2-546	chr2	170511095	170512518	+	474.1	1423.000	non-coding (NR_040367, exon 1 of 3)	non-coding (NR_040367, exon 1 of 3)	121	NR_040367	100502946	Mm.421284	NR_040367	ENSMUSG00000085495	Gm16796	-	predicted gene, 16796	ncRNA
chr11-3058	chr11	61854064	61855995	+	473.4	1931.000	promoter-TSS (NM_013881)	promoter-TSS (NM_013881)	63	NM_013881	29869	Mm.162025	NM_013881	ENSMUSG00000004798	Ulk2	A830085I22Rik|AU015340|Unc51.2|mKIAA0623	unc-51 like kinase 2	protein-coding
chr7-10208	chr7	19663720	19666451	+	473.1	2731.000	promoter-TSS (NM_019649)	promoter-TSS (NM_019649)	-55	NM_019649	56457	Mm.290960	NM_019649	ENSMUSG00000002981	Clptm1	HS9|N14	cleft lip and palate associated transmembrane protein 1	protein-coding
chr7-16342	chr7	99349495	99353870	+	473.1	4375.000	intron (NM_001111044, intron 1 of 4)	intron (NM_001111044, intron 1 of 4)	1557	NM_009825	12406	Mm.22708	NM_009825	ENSMUSG00000070436	Serpinh1	BERF-1|Cbp1|Cbp2|Hsp47|J6|Serpinh2|gp46	serine (or cysteine) peptidase inhibitor, clade H, member 1	protein-coding
chr5-17580	chr5	77308492	77311323	+	473.1	2831.000	promoter-TSS (NM_153798)	promoter-TSS (NM_153798)	179	NM_019836	56412	Mm.129136	NM_019836	ENSMUSG00000036285	Noa1	2610024G14Rik|AU022345|AtNOS1|mAtNOS1	nitric oxide associated 1	protein-coding
chr14-2264	chr14	34673226	34675239	+	473.1	2013.000	5' UTR (NM_001301330, exon 1 of 19)	5' UTR (NM_001301330, exon 1 of 19)	304	NM_001301330	218914	Mm.27957	NM_001004436	ENSMUSG00000041408	Wapl	A530089A20Rik|BC037674|DIF-2|FOE|Wapal	WAPL cohesin release factor	protein-coding
chr8-12818	chr8	126662531	126670011	+	472.8	7480.000	Intergenic	Intergenic	-72285	NM_001164598	270110	Mm.334918	NM_001164598	ENSMUSG00000051495	Irf2bp2	E130305N23Rik|IRF-2BP2	interferon regulatory factor 2 binding protein 2	protein-coding
chr10-13515	chr10	75858109	75861495	+	472.8	3386.000	exon (NM_010798, exon 2 of 3)	exon (NM_010798, exon 2 of 3)	475	NM_010798	17319	Mm.2326	NM_010798	ENSMUSG00000033307	Mif	DER6|GIF|Glif	macrophage migration inhibitory factor (glycosylation-inhibiting factor)	protein-coding
chr19-7029	chr19	57359943	57362196	+	472.4	2253.000	promoter-TSS (NR_040316)	promoter-TSS (NR_040316)	60	NM_145505	226252	Mm.358870	NM_145505	ENSMUSG00000033478	Fam160b1	AI450540|mKIAA1600	family with sequence similarity 160, member B1	protein-coding
chr6-14540	chr6	90778621	90785105	+	472.4	6484.000	intron (NM_001356440, intron 1 of 13)	intron (NM_001356440, intron 1 of 13)	28260	NM_001356440	232227	Mm.196943	NM_182784	ENSMUSG00000034312	Iqsec1	AW561907|BC026481|BRAG2|D6Ertd349e|cI-43	IQ motif and Sec7 domain 1	protein-coding
chr15-4294	chr15	58822260	58824591	+	472.4	2331.000	promoter-TSS (NM_175212)	promoter-TSS (NM_175212)	2	NM_175212	74868	Mm.293754	NM_175212	ENSMUSG00000062373	Tmem65	2610029O13Rik|4930438D12Rik	transmembrane protein 65	protein-coding
chr12-6714	chr12	69196163	69198661	+	472.4	2498.000	non-coding (NR_033222, exon 1 of 2)	non-coding (NR_033222, exon 1 of 2)	201	NR_033222	414085	Mm.256223	NR_033222	ENSMUSG00000097061	9330151L19Rik	-	RIKEN cDNA 9330151L19 gene	ncRNA
chr13-5943	chr13	23554131	23556749	+	471.8	2618.000	exon (NM_145713, exon 1 of 1)	exon (NM_145713, exon 1 of 1)	408	NM_145713	14957	Mm.247046	NM_145713	ENSMUSG00000052565	Hist1h1d	H1.3|H1D|H1f3|H1s-4	histone cluster 1, H1d	protein-coding
chr18-3645	chr18	34220234	34222205	+	471.8	1971.000	5' UTR (NM_007462, exon 1 of 16)	5' UTR (NM_007462, exon 1 of 16)	235	NM_007462	11789	Mm.384171	NM_007462	ENSMUSG00000005871	Apc	AI047805|AU020952|AW124434|CC1|Min|mAPC	APC, WNT signaling pathway regulator	protein-coding
chr12-14013	chr12	70973860	70976114	+	471.8	2254.000	intron (NM_001310596, intron 1 of 10)	CpG	364	NM_011184	19167	Mm.296338	NM_011184	ENSMUSG00000060073	Psma3	Lmpc8	proteasome (prosome, macropain) subunit, alpha type 3	protein-coding
chr15-6318	chr15	97987915	97995743	+	471.8	7828.000	intron (NM_001113515, intron 15 of 52)	intron (NM_001113515, intron 15 of 52)	12895	NM_031163	12824	Mm.2423	NM_031163	ENSMUSG00000022483	Col2a1	Col2|Col2a|Col2a-1|Del1|Dmm|Lpk|M100413|Rgsc413|Rgsc856	collagen, type II, alpha 1	protein-coding
chr7-13544	chr7	130518518	130520542	+	471.1	2024.000	promoter-TSS (NM_001136054)	promoter-TSS (NM_001136054)	50	NM_001136054	11907	Mm.216321	NM_013799	ENSMUSG00000030850	Ate1	AI225793|AW547406	arginyltransferase 1	protein-coding
chr10-991	chr10	94687963	94689677	+	470.7	1714.000	promoter-TSS (NR_015524)	promoter-TSS (NR_015524)	30	NM_029852	77048	Mm.296971	NM_029852	ENSMUSG00000020024	Cep83	2600001G24Rik|4921537D05Rik|5730513H21Rik|Ccdc41	centrosomal protein 83	protein-coding
chr11-14477	chr11	114791319	114797864	+	470.7	6545.000	intron (NM_028055, intron 1 of 2)	PB1D10|SINE|Alu	1301	NM_028055	72014	Mm.38347	NM_028055	ENSMUSG00000000202	Btbd17	1500005I02Rik|Tango10a	BTB (POZ) domain containing 17	protein-coding
chr11-14425	chr11	101118748	101121389	+	470.7	2641.000	promoter-TSS (NM_028933)	promoter-TSS (NM_028933)	-49	NM_134024	103733	Mm.479145	NM_134024	ENSMUSG00000035198	Tubg1	1500010O08Rik|AI451582|AI503389|GCP-1|Tubg	tubulin, gamma 1	protein-coding
chr3-5265	chr3	87905795	87908508	+	470.4	2713.000	5' UTR (NM_001331052, exon 1 of 6)	5' UTR (NM_001331052, exon 1 of 6)	301	NM_001331052	15191	Mm.292208	NM_008231	ENSMUSG00000004897	Hdgf	AI118077|D3Ertd299e	heparin binding growth factor	protein-coding
chr7-7150	chr7	127614087	127616294	+	470.4	2207.000	promoter-TSS (NM_177226)	promoter-TSS (NM_177226)	82	NR_155450	320683	Mm.156718	NM_177226	ENSMUSG00000045639	Zfp629	9330199A09Rik|Znf629	zinc finger protein 629	protein-coding
chr12-12280	chr12	36155072	36158482	+	470.1	3410.000	promoter-TSS (NM_146033)	promoter-TSS (NM_146033)	48	NM_025840	66912	Mm.288669	NM_025840	ENSMUSG00000020547	Bzw2	1110001I24Rik|Bdm2|HSPC028	basic leucine zipper and W2 domains 2	protein-coding
chr11-10698	chr11	86356735	86358569	+	470.1	1834.000	promoter-TSS (NM_001080931)	promoter-TSS (NM_001080931)	-56	NM_001080931	327987	Mm.341886	NM_001080931	ENSMUSG00000034297	Med13	1110067M05Rik|D030023K18|Thrap1|Trap240	mediator complex subunit 13	protein-coding
chr5-15260	chr5	43780627	43783080	+	469.7	2453.000	intron (NM_178729, intron 1 of 8)	CpG	296	NM_001159963	242960	Mm.25794	NM_178729	ENSMUSG00000039753	Fbxl5	Fbl4|Fir4	F-box and leucine-rich repeat protein 5	protein-coding
chr14-4990	chr14	26637261	26639898	+	469.7	2637.000	intron (NM_007479, intron 1 of 5)	CpG	445	NM_007479	11843	Mm.297768	NM_007479	ENSMUSG00000021877	Arf4	AA407803	ADP-ribosylation factor 4	protein-coding
chr6-9410	chr6	83052753	83055983	+	469.4	3230.000	promoter-TSS (NM_007517)	promoter-TSS (NM_007517)	-153	NM_007517	11993	Mm.386752	NM_007517	ENSMUSG00000068328	Aup1	AA589454	ancient ubiquitous protein 1	protein-coding
chr7-22270	chr7	118114127	118117628	+	469.4	3501.000	intron (NM_170669, intron 1 of 4)	CpG	270	NM_170669	267019	Mm.288212	NM_170669	ENSMUSG00000008683	Rps15a	A630031B11Rik	ribosomal protein S15A	protein-coding
chr16-6928	chr16	48992897	48995262	+	469.0	2365.000	promoter-TSS (NM_027341)	promoter-TSS (NM_027341)	33	NM_027341	224170	Mm.275138	NM_027341	ENSMUSG00000064061	Dzip3	2310047C04Rik|2A-HUB|6430549P11Rik|A230104G20	DAZ interacting protein 3, zinc finger	protein-coding
chr5-10830	chr5	29735158	29737491	+	469.0	2333.000	promoter-TSS (NR_028426)	promoter-TSS (NR_028426)	-388	NR_028426	332993	Mm.473746	NR_028426		Gm5129	EG332993	predicted gene 5129	ncRNA
chr17-6073	chr17	63498523	63501170	+	468.7	2647.000	exon (NM_015794, exon 1 of 9)	exon (NM_015794, exon 1 of 9)	734	NM_015794	50758	Mm.136366	NM_015794	ENSMUSG00000023965	Fbxl17	6330576B01Rik|AI452053|BB073797|C130023C01Rik|Fbx13|Fbxo13	F-box and leucine-rich repeat protein 17	protein-coding
chr6-13193	chr6	124739474	124742239	+	468.7	2765.000	intron (NM_013535, intron 1 of 2)	CpG	213	NM_013535	14790	Mm.439877	NM_013535	ENSMUSG00000072772	Grcc10	2310033H05Rik|C10	gene rich cluster, C10 gene	protein-coding
chr4-4518	chr4	46137754	46140573	+	468.7	2819.000	promoter-TSS (NM_001355376)	promoter-TSS (NM_001355376)	-454	NM_001355376	272027	Mm.249594	NM_173033	ENSMUSG00000035495	Tstd2	3010020C06	thiosulfate sulfurtransferase (rhodanese)-like domain containing 2	protein-coding
chr1-10211	chr1	74505052	74507716	+	468.7	2664.000	promoter-TSS (NM_001310662)	promoter-TSS (NM_001310662)	324	NM_021383	58184	Mm.291708	NM_021383	ENSMUSG00000026174	Cnot9	2610007F23Rik|AI593551|Fl10|Rqcd1	CCR4-NOT transcription complex, subunit 9	protein-coding
chr11-4672	chr11	29692785	29694579	+	468.7	1794.000	promoter-TSS (NM_194051)	promoter-TSS (NM_194051)	-92	NM_194051	68585	Mm.192580	NM_024226	ENSMUSG00000020458	Rtn4	1110020G17Rik|AA407876|AA409940|AA960376|ASY|C130026I10Rik|NOGO|NSP-CL|NgA|Nogo-A|Nogo-B|Nogo-C|mKIAA0886|mKIAA4153	reticulon 4	protein-coding
chr7-15913	chr7	140855015	140858440	+	468.4	3425.000	promoter-TSS (NM_053194)	promoter-TSS (NM_053194)	-344	NM_018742	54399	Mm.155696	NM_018742	ENSMUSG00000025484	Bet1l	2610021K23Rik|Gs15	Bet1 golgi vesicular membrane trafficking protein like	protein-coding
chr5-12804	chr5	146832306	146834703	+	468.4	2397.000	intron (NM_019647, intron 1 of 5)	intron (NM_019647, intron 1 of 5)	614	NM_019647	19933	Mm.316592	NM_019647	ENSMUSG00000041453	Rpl21	8430440E03Rik|L21	ribosomal protein L21	protein-coding
chr4-21022	chr4	137593292	137595365	+	468.0	2073.000	5' UTR (NM_130879, exon 1 of 28)	5' UTR (NM_130879, exon 1 of 28)	156	NM_130879	170707	Mm.218478	NM_130879	ENSMUSG00000043411	Usp48	2810449C13Rik|AI115503|BC021769|D330022K21Rik|Usp31	ubiquitin specific peptidase 48	protein-coding
chr5-3905	chr5	105876241	105877897	+	467.7	1656.000	intron (NR_030777, intron 1 of 9)	CpG	501	NM_018759	54367	Mm.248876	NM_018759	ENSMUSG00000029290	Zfp326	5730470H14Rik|ZAN75|Znf326	zinc finger protein 326	protein-coding
chr7-14375	chr7	135714396	135717264	+	467.7	2868.000	intron (NM_001081117, intron 1 of 13)	intron (NM_001081117, intron 1 of 13)	549	NM_001081117	17345	Mm.4078	NM_001081117	ENSMUSG00000031004	Mki67	D630048A14Rik|Ki-67|Ki67	antigen identified by monoclonal antibody Ki 67	protein-coding
chr5-11306	chr5	34948704	34951737	+	467.7	3033.000	intron (NM_173402, intron 1 of 16)	intron (NM_173402, intron 1 of 16)	772	NM_173402	71729	Mm.196208	NM_173402	ENSMUSG00000029101	Rgs12	1200016K18Rik|4632412M04Rik|AI481290|E130309H11	regulator of G-protein signaling 12	protein-coding
chr4-13837	chr4	103113133	103115521	+	467.3	2388.000	promoter-TSS (NM_001286222)	promoter-TSS (NM_001286222)	-28	NM_146254	242584	Mm.374877	NM_146254	ENSMUSG00000035126	Wdr78	BC028975	WD repeat domain 78	protein-coding
chr17-9519	chr17	45684569	45687473	+	467.3	2904.000	promoter-TSS (NM_026732)	promoter-TSS (NM_026732)	197	NM_198167	224807	Mm.157904	NM_198167	ENSMUSG00000036026	Tmem63b	BC026370	transmembrane protein 63b	protein-coding
chr11-13863	chr11	115534615	115537155	+	467.3	2540.000	intron (NM_133354, intron 1 of 3)	CpG	345	NM_133354	170930	Mm.29923	NM_133354	ENSMUSG00000020738	Sumo2	SUMO-2|Smt3A|Smt3b|Smt3h2	small ubiquitin-like modifier 2	protein-coding
chr15-13704	chr15	100614339	100617002	+	467.3	2663.000	promoter-TSS (NM_011873)	promoter-TSS (NM_011873)	8	NM_011873	23994	Mm.486175	NM_011873	ENSMUSG00000000346	Dazap2	AI314727|Brbp|Gcap28|Prtb|gt6-12|mKIAA0058	DAZ associated protein 2	protein-coding
chr7-9143	chr7	128459959	128462606	+	467.3	2647.000	5' UTR (NM_009383, exon 1 of 12)	5' UTR (NM_009383, exon 1 of 12)	231	NM_009383	21843	Mm.242072	NM_009383	ENSMUSG00000030846	Tial1	5330433G13Rik|AL033329|TIAR|mTIAR	Tia1 cytotoxic granule-associated RNA binding protein-like 1	protein-coding
chr19-8519	chr19	10867724	10870642	+	467.0	2918.000	intron (NM_133804, intron 1 of 10)	intron (NM_133804, intron 1 of 10)	596	NM_133804	98170	Mm.490254	NM_133804	ENSMUSG00000024736	Tmem132a	6720481D13Rik|Hspa5bp1|Orai1|R74613	transmembrane protein 132A	protein-coding
chr8-6347	chr8	95351907	95355139	+	467.0	3232.000	intron (NM_008609, intron 1 of 9)	intron (NM_008609, intron 1 of 9)	1227	NM_008609	17388	Mm.217116	NM_008609	ENSMUSG00000031790	Mmp15	AI503551|MT-MMP 2|MT2-MMP	matrix metallopeptidase 15	protein-coding
chr7-9878	chr7	141227939	141229913	+	466.7	1974.000	intron (NM_001081118, intron 1 of 17)	CpG	138	NM_001081118	101471	Mm.248656	NM_207211	ENSMUSG00000038611	Phrf1	AA673488	PHD and ring finger domains 1	protein-coding
chr9-9097	chr9	99567847	99569386	+	466.7	1539.000	exon (NM_028768, exon 1 of 22)	exon (NM_028768, exon 1 of 22)	283	NM_001166138	74125	Mm.234823	NM_028768	ENSMUSG00000032468	Armc8	1200015K23Rik|Gid5|HSPC056	armadillo repeat containing 8	protein-coding
[truncated: 43,029 more rows]
