# Supplementary material for: Regulation of chromatin accessibility and gene expression in the developing hippocampal primordium by LIM-HD transcription factor LHX2
Source: PLoS Genet. 2023 Aug 18;19(8):e1010874. doi: 10.1371/journal.pgen.1010874 (PMC10482279; doi:10.1371/journal.pgen.1010874)
Supplement: S1 Data — (ZIP) [file pgen.1010874.s012.zip › Annotated_DiffPEaks_cnt_Hcp_H3K27Me3.txt]

PeakID (cmd=annotatePeaks.pl DiffPEaks_cnt_HC_H3K27Me3.txt mm10 -annStats Stats_DiffPEaks_cnt_HC_H3K27Me3.txt)	Chr	Start	End	Strand	Peak Score	Focus Ratio/Region Size	Annotation	Detailed Annotation	Distance to TSS	Nearest PromoterID	Entrez ID	Nearest Unigene	Nearest Refseq	Nearest Ensembl	Gene Name	Gene Alias	Gene Description	Gene Type
chr17-32	chr17	39843068	39849037	+	24922.1	5969.000	non-coding (NR_046233, exon 1 of 1)	non-coding (NR_046233, exon 1 of 1)	3055	NR_046233	100861531		NR_046233		Rn45s	-	45S pre-ribosomal RNA	rRNA
chr16-1	chr16	57391279	57391905	+	2189.9	626.000	intron (NM_001040397, intron 1 of 4)	LSU-rRNA_Hsa|rRNA|rRNA	38315	NM_001040397	78749	Mm.328360	NM_001040397	ENSMUSG00000043336	Filip1l	4631422O05Rik|Doc1	filamin A interacting protein 1-like	protein-coding
chr11-27	chr11	109011413	109012280	+	2064.2	867.000	Intergenic	LSU-rRNA_Hsa|rRNA|rRNA	91497	NM_015732	12006	Mm.71710	NM_015732	ENSMUSG00000000142	Axin2	Axi1|Axil|Conductin	axin 2	protein-coding
chr3-1	chr3	5860328	5860953	+	1791.9	625.000	Intergenic	LSU-rRNA_Hsa|rRNA|rRNA	-284392	NM_001267714	19302	Mm.132336	NM_008994	ENSMUSG00000040374	Pex2	D3Ertd138e|PAF-1|PMP35|Pxmp3	peroxisomal biogenesis factor 2	protein-coding
chr15-459	chr15	102961445	102985163	+	1648.5	23718.000	promoter-TSS (NR_029722)	promoter-TSS (NR_029722)	-46	NR_029722	723958		NR_029722	ENSMUSG00000065488	Mir196a-2	Mirn196a-2|mir-196a-2	microRNA 196a-2	ncRNA
chr5-1	chr5	146260894	146261519	+	1509.9	625.000	intron (NM_153599, intron 2 of 12)	LSU-rRNA_Hsa|rRNA|rRNA	29956	NM_153599	264064	Mm.260576	NM_153599	ENSMUSG00000029635	Cdk8	-	cyclin-dependent kinase 8	protein-coding
chr11-1987	chr11	96265702	96289172	+	1445.4	23470.000	TTS (NM_008270)	TTS (NM_008270)	-4468	NM_010461	15416	Mm.4822	NM_010461	ENSMUSG00000056648	Hoxb8	Hox-2.4	homeobox B8	protein-coding
chr5-360	chr5	139542864	139560617	+	1189.2	17753.000	Intergenic	G-rich|Low_complexity|Low_complexity	7842	NM_013702	22255	Mm.42190	NM_013702	ENSMUSG00000029546	Uncx	Chx4|Uncx4.1	UNC homeobox	protein-coding
chr19-376	chr19	45140035	45157720	+	1171.5	17685.000	Intergenic	B1_Mm|SINE|Alu	-1838	NM_021901	21908	Mm.391203	NM_021901	ENSMUSG00000025215	Tlx1	Hox-11|Hox11|Tlx-1	T cell leukemia, homeobox 1	protein-coding
chr8-328	chr8	71679073	71694633	+	1126.4	15560.000	intron (NM_001190830, intron 21 of 23)	intron (NM_001190830, intron 21 of 23)	-2399	NM_013564	16336	Mm.476857	NM_013564	ENSMUSG00000079019	Insl3	Rlf|Rlnl	insulin-like 3	protein-coding
chr9-51	chr9	63136398	63150833	+	1126.4	14435.000	intron (NM_172446, intron 2 of 8)	intron (NM_172446, intron 2 of 8)	3365	NM_172446	207667	Mm.36349	NM_172446	ENSMUSG00000022245	Skor1	AV273001|C230094B15Rik|Corl1|Lbxcor1	SKI family transcriptional corepressor 1	protein-coding
chr8-1183	chr8	121114557	121131098	+	1102.2	16541.000	Intergenic	Intergenic	-4858	NM_008024	14241	Mm.5111	NM_008024	ENSMUSG00000097084	Foxl1	FREAC7|Fkh6|fkh-6	forkhead box L1	protein-coding
chr7-1476	chr7	131541159	131556162	+	1094.1	15003.000	promoter-TSS (NM_001368360)	promoter-TSS (NM_001368360)	-97	NM_001368360	15372	Mm.303357	NM_145998	ENSMUSG00000050100	Hmx2	Nkx-5.2|Nkx5-2	H6 homeobox 2	protein-coding
chr9-1	chr9	123461766	123462391	+	1089.3	625.000	3' UTR (NM_001348168, exon 22 of 22)	3' UTR (NM_001348168, exon 22 of 22)	-16623	NM_013860	29806	Mm.10987	NM_013860	ENSMUSG00000025239	Limd1	AW822033|D9Ertd192e	LIM domains containing 1	protein-coding
chr17-41	chr17	51739891	51740516	+	1042.6	625.000	exon (NM_001163632, exon 11 of 11)	exon (NM_001163632, exon 11 of 11)	71851	NM_001163630	20230	Mm.311655	NM_009122	ENSMUSG00000023927	Satb1	2610306G12Rik|AW413156	special AT-rich sequence binding protein 1	protein-coding
chr10-561	chr10	80489130	80505134	+	1026.5	16004.000	intron (NM_139226, intron 1 of 1)	intron (NM_139226, intron 1 of 1)	2226	NM_139226	246086	Mm.250572	NM_139226	ENSMUSG00000045518	Onecut3	OC-3|Oc3	one cut domain, family member 3	protein-coding
chr19-661	chr19	45224997	45239553	+	1016.8	14556.000	TTS (NM_010691)	TTS (NM_010691)	4566	NM_010691	16814	Mm.116815	NM_010691	ENSMUSG00000025216	Lbx1	Lbx1h	ladybird homeobox 1	protein-coding
chr5-1780	chr5	35381196	35397186	+	1010.4	15990.000	promoter-TSS (NR_152157)	promoter-TSS (NR_152157)	330	NM_010445	15371	Mm.358606	NM_010445	ENSMUSG00000067438	Hmx1	Nkx5-3	H6 homeobox 1	protein-coding
chr11-168	chr11	96295579	96310365	+	979.7	14786.000	promoter-TSS (NM_008268)	promoter-TSS (NM_008268)	-540	NM_008268	15413	Mm.207	NM_008268	ENSMUSG00000038700	Hoxb5	AI385717|Hox-2.1	homeobox B5	protein-coding
chr17-1225	chr17	85678509	85693827	+	931.4	15318.000	intron (NM_011380, intron 1 of 1)	intron (NM_011380, intron 1 of 1)	2086	NM_011380	20472	Mm.5039	NM_011380	ENSMUSG00000024134	Six2	-	sine oculis-related homeobox 2	protein-coding
chr8-477	chr8	70486069	70498325	+	913.7	12256.000	promoter-TSS (NM_018827)	promoter-TSS (NM_018827)	-934	NM_018827	12931	Mm.335584	NM_018827	ENSMUSG00000007888	Crlf1	CLF-1|CRLM-3|CRLM3|NR6|NR6.1	cytokine receptor-like factor 1	protein-coding
chr11-1285	chr11	84519036	84532332	+	884.7	13296.000	promoter-TSS (NM_008498)	promoter-TSS (NM_008498)	24	NR_038057	78365	Mm.260345	NR_038057	ENSMUSG00000087211	Lhx1os	1500016L03Rik|Lhx1as	LIM homeobox 1, opposite strand	ncRNA
chr6-164	chr6	52242524	52255941	+	860.5	13417.000	non-coding (NR_015348, exon 5 of 5)	non-coding (NR_015348, exon 5 of 5)	-3422	NM_010450	15396	Mm.26954	NM_010450	ENSMUSG00000038210	Hoxa11	Hox-1.9|Hoxa-11	homeobox A11	protein-coding
chr11-3265	chr11	33194156	33206232	+	854.0	12076.000	TTS (NM_019916)	TTS (NM_019916)	3394	NM_019916	27140	Mm.25362	NM_019916	ENSMUSG00000040610	Tlx3	Hox11l2|Rnx|Tlx1l2	T cell leukemia, homeobox 3	protein-coding
chr12-278	chr12	56687998	56700678	+	846.0	12680.000	Intergenic	Intergenic	-1133	NM_011041	18511	Mm.5035	NM_011041	ENSMUSG00000001497	Pax9	Pax-9	paired box 9	protein-coding
chr1-1484	chr1	184719514	184733514	+	839.5	14000.000	TTS (NM_008250)	TTS (NM_008250)	5979	NM_008250	15284	Mm.1347	NM_008250	ENSMUSG00000039377	Hlx	Hlx1	H2.0-like homeobox	protein-coding
chr16-184	chr16	18579813	18591908	+	834.7	12095.000	intron (NM_001285476, intron 1 of 6)	intron (NM_001285476, intron 1 of 6)	1109	NM_001285476	21380	Mm.295194	NM_011532	ENSMUSG00000009097	Tbx1	-	T-box 1	protein-coding
chr1-1	chr1	56871338	56871963	+	834.7	625.000	exon (NM_001358581, exon 8 of 12)	exon (NM_001358581, exon 8 of 12)	99684	NM_139146	212712	Mm.145599	NM_139146	ENSMUSG00000038331	Satb2	BAP002|mKIAA1034	special AT-rich sequence binding protein 2	protein-coding
chr13-314	chr13	55827421	55838663	+	831.5	11242.000	Intergenic	Intergenic	-1617	NM_011097	18740	Mm.135195	NM_011097	ENSMUSG00000021506	Pitx1	Bft|P-OTX|Potx|Ptx1	paired-like homeodomain transcription factor 1	protein-coding
chr2-470	chr2	28908394	28919566	+	826.7	11172.000	intron (NM_001355434, intron 3 of 4)	intron (NM_001355434, intron 3 of 4)	-1485	NM_001355435	54422	Mm.21390	NM_019446	ENSMUSG00000026805	Barhl1	Dres115|MBH2	BarH like homeobox 1	protein-coding
chr16-187	chr16	91218586	91229311	+	823.4	10725.000	Intergenic	Intergenic	-1602	NM_016967	50913	Mm.37289	NM_016967	ENSMUSG00000039830	Olig2	AI604895|Bhlhb1|Olg-2|Oligo2|RK17|bHLHe19	oligodendrocyte transcription factor 2	protein-coding
chr17-40	chr17	51782585	51783210	+	821.8	625.000	exon (NM_001163632, exon 7 of 11)	exon (NM_001163632, exon 7 of 11)	29157	NM_001163630	20230	Mm.311655	NM_009122	ENSMUSG00000023927	Satb1	2610306G12Rik|AW413156	special AT-rich sequence binding protein 1	protein-coding
chr6-185	chr6	52200044	52210542	+	817.0	10498.000	promoter-TSS (NM_010453)	promoter-TSS (NM_010453)	-706	NM_010453	15402	Mm.173	NM_010453	ENSMUSG00000038253	Hoxa5	Hox-1.3	homeobox A5	protein-coding
chr6-2001	chr6	83703986	83716569	+	815.4	12583.000	promoter-TSS (NM_011912)	promoter-TSS (NM_011912)	548	NR_075094	574519	Mm.487605	NR_002871	ENSMUSG00000085794	Vax2os	Vas2os|Vax2os1|Vax2os2	ventral anterior homeobox 2, opposite strand	ncRNA
chr8-1108	chr8	69879448	69890049	+	815.4	10601.000	intron (NM_026818, intron 4 of 7)	intron (NM_026818, intron 4 of 7)	2644	NM_026818	68709	Mm.334584	NM_026818	ENSMUSG00000044006	Cilp2	1110031K21Rik|AA407300|CLIP-2	cartilage intermediate layer protein 2	protein-coding
chr6-610	chr6	30169834	30181433	+	810.5	11599.000	promoter-TSS (NR_038124)	promoter-TSS (NR_038124)	-990	NR_038124	100463519	Mm.361139	NR_038124		BB283400	BF465573|Rncr4	expressed sequence BB283400	ncRNA
chr2-2504	chr2	105124030	105135698	+	794.4	11668.000	intron (NM_144783, intron 1 of 9)	intron (NM_144783, intron 1 of 9)	3335	NM_144783	22431	Mm.389339	NM_144783	ENSMUSG00000016458	Wt1	D630046I19Rik|Wt-1	Wilms tumor 1 homolog	protein-coding
chr1-2120	chr1	89920437	89934421	+	789.6	13984.000	TTS (NM_010262)	TTS (NM_010262)	3747	NM_010262	14472	Mm.204730	NM_010262	ENSMUSG00000034486	Gbx2	D130058E05Rik|Gbx-2|MMoxA|Stra7	gastrulation brain homeobox 2	protein-coding
chr19-282	chr19	43609285	43620773	+	788.0	11488.000	exon (NM_008699, exon 2 of 2)	exon (NM_008699, exon 2 of 2)	2704	NM_008699	18089	Mm.56994	NM_008699	ENSMUSG00000044220	Nkx2-3	Nkx-2.3|Nkx2.3|nkx2-C|tinman	NK2 homeobox 3	protein-coding
chr4-1309	chr4	135146348	135158906	+	784.8	12558.000	promoter-TSS (NM_001369050)	promoter-TSS (NM_001369050)	82	NM_001369050	12399	Mm.378894	NM_019732	ENSMUSG00000070691	Runx3	AML2|Cbfa3|Pebp2a3	runt related transcription factor 3	protein-coding
chr5-4106	chr5	119795413	119808716	+	781.5	13303.000	Intergenic	Intergenic	-32599	NM_011537	21388	Mm.103636	NM_011537	ENSMUSG00000018263	Tbx5	-	T-box 5	protein-coding
chr11-6367	chr11	98318991	98330892	+	757.4	11901.000	TTS (NM_010895)	TTS (NM_010895)	4704	NM_010895	18013	Mm.4814	NM_010895	ENSMUSG00000038255	Neurod2	Ndrf|bHLHa1	neurogenic differentiation 2	protein-coding
chr7-1193	chr7	49905982	49918756	+	749.3	12774.000	intron (NM_148931, intron 1 of 14)	intron (NM_148931, intron 1 of 14)	669	NM_148931	104245	Mm.207053	NM_148931	ENSMUSG00000039728	Slc6a5	Glyt2|prestin	solute carrier family 6 (neurotransmitter transporter, glycine), member 5	protein-coding
chr13-491	chr13	40731243	40742522	+	744.5	11279.000	Intergenic	Intergenic	-1962	NM_001301674	21418	Mm.85544	NM_011547	ENSMUSG00000021359	Tfap2a	AP-2|AP2alpha|Ap-2 (a)|Ap2|Ap2tf|Tcfap2a	transcription factor AP-2, alpha	protein-coding
chr19-2719	chr19	44739227	44751344	+	742.9	12117.000	Intergenic	Intergenic	-1316	NM_001368745	18504	Mm.192158	NM_011037	ENSMUSG00000004231	Pax2	Opdc|Pax-2	paired box 2	protein-coding
chr9-98	chr9	99868586	99879600	+	738.0	11014.000	TTS (NM_011440)	TTS (NM_011440)	2077	NM_011440	20669	Mm.261595	NM_011440	ENSMUSG00000053747	Sox14	-	SRY (sex determining region Y)-box 14	protein-coding
chr11-911	chr11	96331730	96343139	+	725.1	11409.000	intron (NM_001079869, intron 1 of 3)	intron (NM_001079869, intron 1 of 3)	-6335	NM_010458	15410	Mm.342481	NM_010458	ENSMUSG00000048763	Hoxb3	Hox-2.7	homeobox B3	protein-coding
chr7-1	chr7	103851629	103852129	+	717.1	500.000	exon (NM_008221, exon 3 of 3)	exon (NM_008221, exon 3 of 3)	1328	NM_008221	15135	Mm.440164	NM_008221	ENSMUSG00000052187	Hbb-y	Ey|Hby	hemoglobin Y, beta-like embryonic chain	protein-coding
chr2-3581	chr2	71524651	71535643	+	710.6	10992.000	TTS (NR_002854)	TTS (NR_002854)	702	NM_010053	13390	Mm.475101	NM_010053	ENSMUSG00000041911	Dlx1	Dlx|Dlx-1	distal-less homeobox 1	protein-coding
chr17-337	chr17	26836832	26845296	+	710.6	8464.000	exon (NM_008700, exon 1 of 2)	exon (NM_008700, exon 1 of 2)	501	NM_008700	18091	Mm.41974	NM_008700	ENSMUSG00000015579	Nkx2-5	Csx|Nkx-2.5|Nkx2.5|tinman	NK2 homeobox 5	protein-coding
chr4-1346	chr4	152123116	152134726	+	694.5	11610.000	promoter-TSS (NM_019585)	promoter-TSS (NM_019585)	4	NM_019585	56226	Mm.264215	NM_019585	ENSMUSG00000028943	Espn	je	espin	protein-coding
chr5-1725	chr5	147308410	147318960	+	691.3	10550.000	Intergenic	Intergenic	-6436	NM_007673	12591	Mm.20358	NM_007673	ENSMUSG00000029646	Cdx2	Cdx-2	caudal type homeobox 2	protein-coding
chr2-815	chr2	26197865	26207836	+	684.8	9971.000	intron (NM_001039653, intron 3 of 5)	CpG-7845	3725	NM_001039653	16871	Mm.386765	NM_010711	ENSMUSG00000026934	Lhx3	Lim3|P-LIM|mLIM3|mLim-3	LIM homeobox protein 3	protein-coding
chr11-1115	chr11	85833989	85843211	+	681.6	9222.000	intron (NM_009324, intron 6 of 6)	intron (NM_009324, intron 6 of 6)	5985	NM_009324	21385	Mm.287052	NM_009324	ENSMUSG00000000093	Tbx2	-	T-box 2	protein-coding
chr4-1898	chr4	114905221	114915234	+	680.0	10013.000	intron (NR_030721, intron 1 of 3)	intron (NR_030721, intron 1 of 3)	970	NR_030721	100040736	Mm.231287	NR_030721	ENSMUSG00000085399	Foxd2os	9130206I24Rik	forkhead box D2, opposite strand	ncRNA
chr2-2117	chr2	71536584	71547162	+	676.8	10578.000	intron (NR_039557, intron 2 of 3)	intron (NR_039557, intron 2 of 3)	-3982	NR_002854	111970	Mm.4543	NR_002854		Dlx1as	Dix1as|Dlx1os	distal-less homeobox 1, antisense	ncRNA
chr15-317	chr15	103004423	103014349	+	672.0	9926.000	promoter-TSS (NM_010465)	promoter-TSS (NM_010465)	-176	NM_010465	15425	Mm.4444	NM_010465	ENSMUSG00000001661	Hoxc6	Hox-3.3|Hox-6.1	homeobox C6	protein-coding
chr8-1465	chr8	121079107	121087501	+	663.9	8394.000	promoter-TSS (NR_130109)	promoter-TSS (NR_130109)	-194	NR_130109	68790	Mm.246916	NR_045471	ENSMUSG00000097336	Fendrr	1110050K14Rik|LL66|linc-Foxf1a|lincFoxf1	Foxf1 adjacent non-coding developmental regulatory RNA	ncRNA
chr15-2246	chr15	102931287	102941909	+	660.7	10622.000	promoter-TSS (NM_010463)	promoter-TSS (NM_010463)	-228	NM_010463	15421	Mm.221179	NM_010463	ENSMUSG00000050328	Hoxc12	Hox-3.8	homeobox C12	protein-coding
chr11-1801	chr11	119041593	119052640	+	657.5	11047.000	Intergenic	Intergenic	-6203	NM_013926	30951	Mm.99953	NM_013926	ENSMUSG00000025578	Cbx8	Pc3	chromobox 8	protein-coding
chr2-454	chr2	158606962	158617156	+	651.0	10194.000	intron (NM_009508, intron 1 of 1)	intron (NM_009508, intron 1 of 1)	1301	NM_009508	22348	Mm.143404	NM_009508	ENSMUSG00000037771	Slc32a1	R75019|VGAT|Viaat	solute carrier family 32 (GABA vesicular transporter), member 1	protein-coding
chr2-1355	chr2	31634068	31643937	+	643.0	9869.000	Intergenic	Intergenic	-1035	NM_001123362	381359	Mm.379512	NM_001123362	ENSMUSG00000079466	Prdm12	Gm998	PR domain containing 12	protein-coding
chr18-626	chr18	11046791	11056973	+	638.1	10182.000	promoter-TSS (NM_010258)	promoter-TSS (NM_010258)	-628	NM_010258	14465	Mm.329287	NM_010258	ENSMUSG00000005836	Gata6	AA410133|GATA-6	GATA binding protein 6	protein-coding
chr16-132	chr16	17797707	17807652	+	636.5	9945.000	intron (NM_153790, intron 3 of 10)	intron (NM_153790, intron 3 of 10)	5397	NM_153790	224024	Mm.194950	NM_153790	ENSMUSG00000012017	Scarf2	NSR1|SREC-II|SRECRP-1|Scatf1|Srec2|SrecII	scavenger receptor class F, member 2	protein-coding
chr6-571	chr6	52313830	52322716	+	623.6	8886.000	3' UTR (NM_007966, exon 3 of 3)	3' UTR (NM_007966, exon 3 of 3)	-3441	NR_038163	70593	Mm.158412	NR_038163	ENSMUSG00000086126	Evx1os	5730457N03Rik|Evx1as	even skipped homeotic gene 1, opposite strand	ncRNA
chr5-2372	chr5	147265898	147276448	+	622.0	10550.000	intron (NM_008814, intron 1 of 1)	intron (NM_008814, intron 1 of 1)	348	NR_038157	70147	Mm.17618	NR_038157	ENSMUSG00000092570	Plut	2210019I11Rik	PDX1 associated lncRNA, upregulator of transcription	ncRNA
chr16-2	chr16	11143854	11144479	+	620.4	625.000	intron (NR_027502, intron 19 of 22)	LSU-rRNA_Hsa|rRNA|rRNA	-9634	NM_029582	106200	Mm.291015	NM_029582	ENSMUSG00000022498	Txndc11	2810408E11Rik|AI427833|EFP1|Txdc11	thioredoxin domain containing 11	protein-coding
chr17-42	chr17	70963514	70964014	+	620.4	500.000	Intergenic	LSU-rRNA_Hsa|rRNA|rRNA	26752	NM_023402	67938	Mm.261329	NM_023402	ENSMUSG00000034868	Myl12b	1500001M02Rik|C77744|Mylc2b|RLC-B	myosin, light chain 12B, regulatory	protein-coding
chr11-1978	chr11	96188362	96198595	+	618.8	10233.000	promoter-TSS (NM_008267)	promoter-TSS (NM_008267)	-838	NM_008267	15408	Mm.57221	NM_008267	ENSMUSG00000049604	Hoxb13	-	homeobox B13	protein-coding
chr2-2143	chr2	74732246	74742290	+	597.8	10044.000	intron (NM_010468, intron 1 of 2)	intron (NM_010468, intron 1 of 2)	11198	NR_029566	387144		NR_029566	ENSMUSG00000065500	Mir10b	Mirn10b|mir-10b|mmu-mir-10b	microRNA 10b	ncRNA
chr13-327	chr13	72629476	72640953	+	593.0	11477.000	Intergenic	Intergenic	6394	NM_010574	16372	Mm.28888	NM_010574	ENSMUSG00000001504	Irx2	-	Iroquois homeobox 2	protein-coding
chr5-573	chr5	119657016	119665115	+	581.7	8099.000	Intergenic	Intergenic	-9797	NM_198052	21386	Mm.219139	NM_011535	ENSMUSG00000018604	Tbx3	D5Ertd189e	T-box 3	protein-coding
chr11-2505	chr11	75164574	75170275	+	578.5	5701.000	exon (NM_010430, exon 2 of 2)	exon (NM_010430, exon 2 of 2)	728	NM_001098203	15248	Mm.57250	NM_010430	ENSMUSG00000043099	Hic1	AA408311|HIC-1	hypermethylated in cancer 1	protein-coding
chr6-290	chr6	88193288	88201213	+	575.3	7925.000	intron (NM_001355253, intron 1 of 5)	CpG	-1414	NM_008090	14461	Mm.491156	NM_008090	ENSMUSG00000015053	Gata2	Gata-2	GATA binding protein 2	protein-coding
chr5-1420	chr5	119830974	119840458	+	570.4	9484.000	intron (NM_011537, intron 1 of 8)	intron (NM_011537, intron 1 of 8)	1053	NM_011537	21388	Mm.103636	NM_011537	ENSMUSG00000018263	Tbx5	-	T-box 5	protein-coding
chr15-1731	chr15	103032105	103042269	+	568.8	10164.000	TTS (NM_013553)	TTS (NM_013553)	2792	NM_013553	15423	Mm.1351	NM_013553	ENSMUSG00000075394	Hoxc4	Hox-3.5	homeobox C4	protein-coding
chr6-568	chr6	52258582	52267155	+	568.8	8573.000	promoter-TSS (NR_110442)	promoter-TSS (NR_110442)	93	NR_110442	791364	Mm.97466	NR_110441	ENSMUSG00000055408	Hottip	Gm15053	Hoxa distal transcript antisense RNA	ncRNA
chr19-549	chr19	43598400	43607744	+	567.2	9344.000	Intergenic	Intergenic	-9253	NM_008699	18089	Mm.56994	NM_008699	ENSMUSG00000044220	Nkx2-3	Nkx-2.3|Nkx2.3|nkx2-C|tinman	NK2 homeobox 3	protein-coding
chr13-1159	chr13	73259911	73269381	+	565.6	9470.000	intron (NM_018885, intron 1 of 5)	T-rich|Low_complexity|Low_complexity	4149	NM_018885	50916	Mm.103784	NM_018885	ENSMUSG00000021604	Irx4	-	Iroquois homeobox 4	protein-coding
chr7-413	chr7	24942039	24950367	+	562.4	8328.000	Intergenic	Intergenic	-1432	NM_001370804	232974		NM_001370804	ENSMUSG00000108367	Gm4881	EG232974	predicted gene 4881	protein-coding
chr13-32	chr13	48661316	48669971	+	560.8	8655.000	intron (NM_007526, intron 3 of 3)	intron (NM_007526, intron 3 of 3)	2607	NM_007526	12022	Mm.42241	NM_007526	ENSMUSG00000021381	Barx1	-	BarH-like homeobox 1	protein-coding
chr12-1207	chr12	9573207	9583639	+	559.2	10432.000	intron (NM_011859, intron 1 of 2)	intron (NM_011859, intron 1 of 2)	3981	NM_011859	23967	Mm.45055	NM_011859	ENSMUSG00000048387	Osr1	Odd1|Osr	odd-skipped related transcription factor 1	protein-coding
chr12-610	chr12	111441842	111451452	+	559.2	9610.000	intron (NM_009396, intron 3 of 11)	intron (NM_009396, intron 3 of 11)	3986	NM_009396	21928	Mm.255332	NM_009396	ENSMUSG00000021281	Tnfaip2	B94|Exoc3l3|M-sec|Tnfip2|tnfb94	tumor necrosis factor, alpha-induced protein 2	protein-coding
chr14-210	chr14	63244191	63252932	+	554.3	8741.000	Intergenic	Intergenic	-3290	NM_008092	14463	Mm.247669	NM_008092	ENSMUSG00000021944	Gata4	Gata-4	GATA binding protein 4	protein-coding
chr12-209	chr12	8296980	8304335	+	554.3	7355.000	intron (NM_001312876, intron 1 of 1)	intron (NM_001312876, intron 1 of 1)	1297	NM_001312876	238057	Mm.271308	NM_013527	ENSMUSG00000037660	Gdf7	BMP12	growth differentiation factor 7	protein-coding
chr9-688	chr9	74846747	74855709	+	552.7	8962.000	non-coding (NR_045284, exon 3 of 3)	non-coding (NR_045284, exon 3 of 3)	2791	NR_045284	100503019	Mm.482658	NR_045284	ENSMUSG00000066477	Gm16551	-	predicted gene 16551	ncRNA
chr2-926	chr2	33638050	33645502	+	539.8	7452.000	promoter-TSS (NM_010725)	promoter-TSS (NM_010725)	583	NR_046275	100504399	Mm.72070	NM_177842		C130021I20Rik	-	Riken cDNA C130021I20 gene	ncRNA
chr11-3010	chr11	96322681	96331157	+	538.2	8476.000	intron (NM_001079869, intron 1 of 3)	intron (NM_001079869, intron 1 of 3)	3793	NM_001079869	15410	Mm.342481	NM_010458	ENSMUSG00000048763	Hoxb3	Hox-2.7	homeobox B3	protein-coding
chr2-4568	chr2	74719926	74729454	+	536.6	9528.000	intron (NM_010469, intron 3 of 5)	intron (NM_010469, intron 3 of 5)	-1380	NR_029566	387144		NR_029566	ENSMUSG00000065500	Mir10b	Mirn10b|mir-10b|mmu-mir-10b	microRNA 10b	ncRNA
chr19-1002	chr19	59164792	59172824	+	535.0	8032.000	intron (NM_009501, intron 1 of 2)	intron (NM_009501, intron 1 of 2)	1589	NM_009501	22326	Mm.23801	NM_009501	ENSMUSG00000006270	Vax1	-	ventral anterior homeobox 1	protein-coding
chr2-4676	chr2	119320140	119329590	+	531.8	9450.000	promoter-TSS (NM_019454)	promoter-TSS (NM_019454)	-919	NM_019454	54485	Mm.143719	NM_019454	ENSMUSG00000027314	Dll4	Delta4	delta like canonical Notch ligand 4	protein-coding
chr15-3245	chr15	76515030	76522105	+	526.9	7075.000	3' UTR (NM_130893, exon 2 of 2)	3' UTR (NM_130893, exon 2 of 2)	3562	NM_130893	170729	Mm.218747	NM_130893	ENSMUSG00000048385	Scrt1	-	scratch family zinc finger 1	protein-coding
chr1-409	chr1	155735189	155743819	+	520.5	8630.000	intron (NM_010712, intron 1 of 5)	intron (NM_010712, intron 1 of 5)	2523	NM_010712	16872	Mm.103624	NM_010712	ENSMUSG00000026468	Lhx4	A330062J17Rik|Gsh-4|Gsh4	LIM homeobox protein 4	protein-coding
chr19-1516	chr19	16870062	16879249	+	515.7	9187.000	promoter-TSS (NM_008023)	promoter-TSS (NM_008023)	-825	NM_008023	14240	Mm.7971	NM_008023	ENSMUSG00000056829	Foxb2	Fkh4	forkhead box B2	protein-coding
chr7-2	chr7	103852722	103853347	+	514.0	625.000	intron (NM_008221, intron 1 of 2)	intron (NM_008221, intron 1 of 2)	173	NM_008221	15135	Mm.440164	NM_008221	ENSMUSG00000052187	Hbb-y	Ey|Hby	hemoglobin Y, beta-like embryonic chain	protein-coding
chr2-4753	chr2	147361360	147368730	+	507.6	7370.000	promoter-TSS (NM_008780)	promoter-TSS (NM_008780)	51	NM_008780	18503	Mm.315502	NM_008780	ENSMUSG00000037034	Pax1	Pax-1|hbs|hunchback|un|undulated|wt	paired box 1	protein-coding
chr8-835	chr8	70372112	70377767	+	506.0	5655.000	exon (NM_016685, exon 4 of 19)	exon (NM_016685, exon 4 of 19)	1391	NM_016685	12845	Mm.45071	NM_016685	ENSMUSG00000031849	Comp	TSP5	cartilage oligomeric matrix protein	protein-coding
chr2-5624	chr2	36098640	36107325	+	501.1	8685.000	intron (NM_001355125, intron 3 of 8)	intron (NM_001355125, intron 3 of 8)	1078	NM_001083127	16874	Mm.12881	NM_008500	ENSMUSG00000026890	Lhx6	Lhx6.1	LIM homeobox protein 6	protein-coding
chr5-2030	chr5	33429374	33435299	+	493.1	5925.000	intron (NM_011320, intron 1 of 1)	CpG	1754	NM_011320	672284		NM_011320	ENSMUSG00000029112	Nkx1-1	Nkx-1.1|Sax2	NK1 homeobox 1	protein-coding
chr17-586	chr17	35833881	35836823	+	491.5	2942.000	exon (NM_011655, exon 4 of 4)	exon (NM_011655, exon 4 of 4)	2949	NM_011655	22154	Mm.273538	NM_011655	ENSMUSG00000001525	Tubb5	AA408537|AI596182|B130022C14Rik|M(beta)5	tubulin, beta 5 class I	protein-coding
chr5-2800	chr5	28155583	28165216	+	491.5	9633.000	Intergenic	Intergenic	-5297	NM_010134	13799	Mm.4298	NM_010134	ENSMUSG00000039095	En2	BB131122|En-2|mo-En-2	engrailed 2	protein-coding
chr2-1176	chr2	9882204	9891487	+	486.6	9283.000	TTS (NR_024257)	TTS (NR_024257)	2695	NR_040511	77682	Mm.488621	NR_040511	ENSMUSG00000079602	9230102O04Rik	linc_Gata3	RIKEN cDNA 9230102O04 gene	ncRNA
chr12-1383	chr12	56608779	56616651	+	485.0	7872.000	intron (NM_008701, intron 1 of 1)	intron (NM_008701, intron 1 of 1)	569	NM_008701	18094	Mm.129420	NM_008701	ENSMUSG00000058669	Nkx2-9	Nkx-2.9|Nkx2-8|Nkx2.9|tinman	NK2 homeobox 9	protein-coding
chr7-3135	chr7	139579685	139587713	+	483.4	8028.000	promoter-TSS (NM_183248)	promoter-TSS (NM_183248)	-902	NR_027857	14912	Mm.28308	NM_183248	ENSMUSG00000041309	Nkx6-2	Gtx|Nkx6.2	NK6 homeobox 2	protein-coding
chr7-3677	chr7	137313662	137320875	+	483.4	7213.000	Intergenic	Intergenic	-2823	NM_001113414	13593	Mm.258708	NM_010096	ENSMUSG00000010476	Ebf3	3110018A08Rik|O/E-2|mKIAA4201	early B cell factor 3	protein-coding
chr14-796	chr14	32458595	32466933	+	475.4	8338.000	3' UTR (NM_021712, exon 1 of 1)	3' UTR (NM_021712, exon 1 of 1)	2086	NM_021712	20508	Mm.190503	NM_021712	ENSMUSG00000100241	Slc18a3	VAChT|VAT	solute carrier family 18 (vesicular monoamine), member 3	protein-coding
chr6-1068	chr6	52231682	52238552	+	475.4	6870.000	promoter-TSS (NM_008263)	promoter-TSS (NM_008263)	-178	NM_008263	15395	Mm.5	NM_008263	ENSMUSG00000000938	Hoxa10	Hox-1.8|Hoxa-10	homeobox A10	protein-coding
chr16-383	chr16	94086947	94095577	+	473.8	8630.000	intron (NM_011377, intron 1 of 10)	intron (NM_011377, intron 1 of 10)	6002	NM_011377	20465	Mm.4775	NM_011377	ENSMUSG00000062713	Sim2	bHLHe15	single-minded family bHLH transcription factor 2	protein-coding
chr6-390	chr6	52214831	52220642	+	473.8	5811.000	5' UTR (NM_010455, exon 1 of 2)	5' UTR (NM_010455, exon 1 of 2)	837	NM_010455	15404	Mm.294826	NM_010455	ENSMUSG00000038236	Hoxa7	AV118143|Hox-1.1|M6	homeobox A7	protein-coding
chr19-948	chr19	37684112	37691144	+	472.1	7032.000	intron (NM_001105201, intron 3 of 5)	CpG-7480	1948	NM_001105201	546726	Mm.457750	NM_001105201	ENSMUSG00000062432	Cyp26c1	EG546726	cytochrome P450, family 26, subfamily c, polypeptide 1	protein-coding
chr8-1464	chr8	121070254	121078211	+	472.1	7957.000	intron (NR_045471, intron 1 of 5)	intron (NR_045471, intron 1 of 5)	8878	NR_045471	68790	Mm.246916	NR_045471	ENSMUSG00000097336	Fendrr	1110050K14Rik|LL66|linc-Foxf1a|lincFoxf1	Foxf1 adjacent non-coding developmental regulatory RNA	ncRNA
chr19-141	chr19	37691720	37699106	+	470.5	7386.000	Intergenic	Intergenic	-2395	NM_007811	13082	Mm.42230	NM_007811	ENSMUSG00000024987	Cyp26a1	Cyp26|P450RA|P450RAI|RAH	cytochrome P450, family 26, subfamily a, polypeptide 1	protein-coding
chr13-1318	chr13	40700944	40710395	+	468.9	9451.000	Intergenic	Intergenic	-22139	NR_125899	102633805		NR_125899	ENSMUSG00000097752	Gm26688	Tfap2a-as1	predicted gene, 26688	ncRNA
chr5-3960	chr5	75073936	75081002	+	467.3	7066.000	3' UTR (NM_133256, exon 2 of 2)	3' UTR (NM_133256, exon 2 of 2)	1868	NM_133256	14843	Mm.218752	NM_133256	ENSMUSG00000035946	Gsx2	Gsh-2|Gsh2	GS homeobox 2	protein-coding
chr6-945	chr6	83067906	83073463	+	465.7	5557.000	promoter-TSS (NM_009392)	promoter-TSS (NM_009392)	-459	NM_009392	21909	Mm.37	NM_009392	ENSMUSG00000068327	Tlx2	Enx|Hox11L.1|Hox11l1|NCX|Ncx1|Tlx1l1|Tlx1l2	T cell leukemia, homeobox 2	protein-coding
chr4-227	chr4	99652549	99658490	+	465.7	5941.000	promoter-TSS (NM_010425)	promoter-TSS (NM_010425)	-780	NM_010425	15221	Mm.4758	NM_010425	ENSMUSG00000067261	Foxd3	CWH3|Genesis|Hfh2	forkhead box D3	protein-coding
chr15-62	chr15	98803086	98808888	+	459.3	5802.000	exon (NM_001013741, exon 2 of 2)	exon (NM_001013741, exon 2 of 2)	1938	NM_001013741	13199	Mm.390810	NM_001013741	ENSMUSG00000059213	Ddn	Gm748	dendrin	protein-coding
chr1-1652	chr1	120594711	120602032	+	457.6	7321.000	Intergenic	Intergenic	-4116	NM_010133	13798	Mm.2657	NM_010133	ENSMUSG00000058665	En1	En-1|Mo-en.1|engrailed-1	engrailed 1	protein-coding
chr17-2148	chr17	8428934	8436024	+	456.0	7090.000	Intergenic	Intergenic	-1944	NM_009309	20997	Mm.913	NM_009309	ENSMUSG00000062327	T	Bra|D17Mit170|Low|Lr|T1|Tbxt|Tl2|Tl3|cou|me75	brachyury, T-box transcription factor T	protein-coding
chr2-1858	chr2	74694939	74701110	+	456.0	6171.000	5' UTR (NM_013555, exon 1 of 2)	5' UTR (NM_013555, exon 1 of 2)	261	NM_013555	15438	Mm.26544	NM_013555	ENSMUSG00000043342	Hoxd9	Hox-4.4|Hox-5.2	homeobox D9	protein-coding
chr15-895	chr15	75740829	75748274	+	452.8	7445.000	TTS (NM_194350)	TTS (NM_194350)	3770	NM_194350	378435		NM_194350	ENSMUSG00000047591	Mafa	RIPE3b1	v-maf musculoaponeurotic fibrosarcoma oncogene family, protein A (avian)	protein-coding
chr14-468	chr14	70075068	70081045	+	451.2	5977.000	exon (NM_001289925, exon 2 of 3)	exon (NM_001289925, exon 2 of 3)	261	NM_001289927	13655	Mm.103737	NM_018781	ENSMUSG00000033730	Egr3	Pilot	early growth response 3	protein-coding
chr1-737	chr1	87151437	87157543	+	451.2	6106.000	exon (NM_001277925, exon 2 of 18)	exon (NM_001277925, exon 2 of 18)	1646	NM_001277925	13599	Mm.140765	NM_021306	ENSMUSG00000026247	Ecel1	DINE|xce	endothelin converting enzyme-like 1	protein-coding
chr2-2911	chr2	74679004	74684762	+	441.5	5758.000	promoter-TSS (NM_008273)	promoter-TSS (NM_008273)	-440	NM_008273	15431	Mm.207763	NM_008273	ENSMUSG00000042499	Hoxd11	E230017H14Rik|Hox-4.6|Hox-5.4|Hox-5.5	homeobox D11	protein-coding
chr2-1003	chr2	148043659	148050437	+	439.9	6778.000	promoter-TSS (NM_010446)	promoter-TSS (NM_010446)	-79	NM_010446	15376	Mm.938	NM_010446	ENSMUSG00000037025	Foxa2	HNF3-beta|HNF3beta|Hnf-3b|Hnf3b|Tcf-3b|Tcf3b	forkhead box A2	protein-coding
chr11-605	chr11	85888346	85894290	+	439.9	5944.000	intron (NM_011536, intron 3 of 8)	intron (NM_011536, intron 3 of 8)	4951	NM_011536	21387	Mm.275336	NM_011536	ENSMUSG00000000094	Tbx4	3930401C23	T-box 4	protein-coding
chr9-4346	chr9	98953476	98959947	+	435.1	6471.000	exon (NM_012020, exon 1 of 1)	exon (NM_012020, exon 1 of 1)	1104	NM_012020	26927	Mm.151239	NM_012020	ENSMUSG00000050397	Foxl2	AU045128|BPES|PINTO|Pfrk	forkhead box L2	protein-coding
chr2-1441	chr2	122296001	122302172	+	435.1	6171.000	promoter-TSS (NM_001362755)	promoter-TSS (NM_001362755)	186	NM_025777	66811	Mm.171333	NM_025777	ENSMUSG00000027225	Duoxa2	9030623N16Rik|Nip2	dual oxidase maturation factor 2	protein-coding
chr2-2966	chr2	118700628	118706993	+	430.2	6365.000	5' UTR (NM_001081971, exon 1 of 1)	5' UTR (NM_001081971, exon 1 of 1)	153	NM_001081971	383787	Mm.35758	NM_001081971	ENSMUSG00000078137	Ankrd63	Gm1337	ankyrin repeat domain 63	protein-coding
chr9-926	chr9	69762566	69770687	+	427.0	8121.000	intron (NR_040765, intron 1 of 4)	intron (NR_040765, intron 1 of 4)	5480	NR_040765	319970	Mm.186434	NR_040765	ENSMUSG00000097623	B230323A14Rik	-	RIKEN cDNA B230323A14 gene	ncRNA
chr11-3018	chr11	96348448	96355263	+	425.4	6815.000	exon (NM_134032, exon 1 of 2)	exon (NM_134032, exon 1 of 2)	223	NM_134032	103889	Mm.281153	NM_134032	ENSMUSG00000075588	Hoxb2	AI894218|Hox-2.8|Hoxbes2	homeobox B2	protein-coding
chr5-1251	chr5	106463796	106471092	+	425.4	7296.000	Intergenic	Intergenic	-9278	NM_001005477	104382	Mm.271593	NM_001005477	ENSMUSG00000034384	Barhl2	E130309B19Rik|MBH1	BarH like homeobox 2	protein-coding
chr11-3815	chr11	96170654	96175940	+	420.6	5286.000	Intergenic	Intergenic	-21019	NM_008267	15408	Mm.57221	NM_008267	ENSMUSG00000049604	Hoxb13	-	homeobox B13	protein-coding
chr8-652	chr8	91799876	91808249	+	419.0	8373.000	Intergenic	Intergenic	-2408	NM_008393	16373	Mm.238044	NM_008393	ENSMUSG00000031734	Irx3	AI894186	Iroquois related homeobox 3	protein-coding
chr4-1784	chr4	11382719	11389829	+	417.4	7110.000	intron (NM_194055, intron 1 of 15)	intron (NM_194055, intron 1 of 15)	504	NM_001347052	207920	Mm.387719	NM_194055	ENSMUSG00000040728	Esrp1	2210008M09Rik|A630065D16|BC031468|Rbm35a	epithelial splicing regulatory protein 1	protein-coding
chr18-1502	chr18	20673208	20674271	+	415.7	1063.000	3' UTR (NM_013697, exon 4 of 4)	3' UTR (NM_013697, exon 4 of 4)	-8479	NR_155534	102633478		NR_155534	ENSMUSG00000085595	Gm16090	-	predicted gene 16090	ncRNA
chr11-226	chr11	32276474	32278206	+	414.1	1732.000	intron (NM_010405, intron 1 of 2)	intron (NM_010405, intron 1 of 2)	740	NM_010405	15126	Mm.141758	NM_010405	ENSMUSG00000055609	Hba-x	AI450015|Hbz	hemoglobin X, alpha-like embryonic chain in Hba complex	protein-coding
chr15-822	chr15	99221940	99227821	+	410.9	5881.000	5' UTR (NM_010601, exon 1 of 15)	5' UTR (NM_010601, exon 1 of 15)	288	NM_010601	16512	Mm.374793	NM_010601	ENSMUSG00000037579	Kcnh3	AU019351|C030044P22Rik|Elk2|Kv12.2|Melk2	potassium voltage-gated channel, subfamily H (eag-related), member 3	protein-coding
chr2-9	chr2	5379034	5379534	+	409.3	500.000	promoter-TSS (NR_030601)	promoter-TSS (NR_030601)	-106	NR_030601	100124465		NR_030601	ENSMUSG00000078031	Mir466d	Mirn466d	microRNA 466d	ncRNA
chr11-2744	chr11	115316153	115322238	+	407.7	6085.000	exon (NM_176847, exon 2 of 3)	exon (NM_176847, exon 2 of 3)	2723	NM_176847	16470	Mm.451539	NM_176847	ENSMUSG00000045288	Ush1g	Sans|js	USH1 protein network component sans	protein-coding
chr5-522	chr5	28166350	28171922	+	406.1	5572.000	intron (NM_010134, intron 1 of 1)	intron (NM_010134, intron 1 of 1)	3440	NM_010134	13799	Mm.4298	NM_010134	ENSMUSG00000039095	En2	BB131122|En-2|mo-En-2	engrailed 2	protein-coding
chr9-356	chr9	21034382	21040469	+	406.1	6087.000	intron (NM_008319, intron 9 of 10)	intron (NM_008319, intron 9 of 10)	-5097	NR_035438	100316681		NR_035438	ENSMUSG00000084663	Mir1900	Mirn1900|mmu-mir-1900	microRNA 1900	ncRNA
chr2-575	chr2	93639585	93646359	+	402.9	6774.000	exon (NM_007442, exon 1 of 4)	exon (NM_007442, exon 1 of 4)	538	NM_007442	11695	Mm.389389	NM_007442	ENSMUSG00000040310	Alx4	lst	aristaless-like homeobox 4	protein-coding
chr5-583	chr5	120430813	120438714	+	398.0	7901.000	intron (NM_008499, intron 2 of 4)	intron (NM_008499, intron 2 of 4)	2877	NM_008499	16873	Mm.5151	NM_008499	ENSMUSG00000029595	Lhx5	Lim2	LIM homeobox protein 5	protein-coding
chr12-105	chr12	110277256	110283151	+	398.0	5895.000	3' UTR (NM_172119, exon 1 of 1)	3' UTR (NM_172119, exon 1 of 1)	973	NM_172119	107585	Mm.154427	NM_172119	ENSMUSG00000075707	Dio3	-	deiodinase, iodothyronine type III	protein-coding
chr15-648	chr15	98775639	98780797	+	394.8	5158.000	promoter-TSS (NM_011718)	promoter-TSS (NM_011718)	-68	NM_011718	22410	Mm.4709	NM_011718	ENSMUSG00000022996	Wnt10b	Wnt12	wingless-type MMTV integration site family, member 10B	protein-coding
chr17-260	chr17	23740659	23746714	+	394.8	6055.000	intron (NM_028416, intron 4 of 9)	intron (NM_028416, intron 4 of 9)	2143	NM_028416	73016	Mm.221319	NM_028416	ENSMUSG00000040680	Kremen2	2900054E04Rik|Krm2	kringle containing transmembrane protein 2	protein-coding
chr9-553	chr9	40874442	40881486	+	393.2	7044.000	TTS (NM_178245)	TTS (NM_178245)	3837	NM_178245	244813	Mm.261652	NM_178245	ENSMUSG00000054360	Bsx	Bsx1a|Bsx1b	brain specific homeobox	protein-coding
chr3-2924	chr3	129222416	129227750	+	393.2	5334.000	Intergenic	Intergenic	11151	NM_001042502	18741	Mm.246804	NM_011098	ENSMUSG00000028023	Pitx2	9430085M16Rik|Brx1|Brx1b|Munc30|Otlx2|Ptx2|Rieg	paired-like homeodomain transcription factor 2	protein-coding
chr13-1074	chr13	48655737	48660639	+	388.3	4902.000	Intergenic	Intergenic	-4848	NM_007526	12022	Mm.42241	NM_007526	ENSMUSG00000021381	Barx1	-	BarH-like homeobox 1	protein-coding
chr4-1216	chr4	46341130	46346389	+	388.3	5259.000	5' UTR (NM_183298, exon 1 of 1)	5' UTR (NM_183298, exon 1 of 1)	115	NM_183298	110805	Mm.354634	NM_183298	ENSMUSG00000070990	Foxe1	TTF-2|Titf2	forkhead box E1	protein-coding
chr18-258	chr18	76858333	76862064	+	381.9	3731.000	exon (NM_001109743, exon 2 of 9)	exon (NM_001109743, exon 2 of 9)	3793	NM_001109743	664805	Mm.329543	NM_001109743	ENSMUSG00000091519	Skor2	Corl2|EG664805|Fussel18|Gm7348	SKI family transcriptional corepressor 2	protein-coding
chr6-918	chr6	52224116	52228040	+	380.3	3924.000	exon (NM_001277238, exon 1 of 3)	exon (NM_001277238, exon 1 of 3)	1292	NM_001277238	15405	Mm.4694	NM_010456	ENSMUSG00000038227	Hoxa9	D6a9|Hox-1.7	homeobox A9	protein-coding
chr12-10	chr12	56533054	56537024	+	380.3	3970.000	exon (NM_009385, exon 2 of 3)	exon (NM_009385, exon 2 of 3)	1869	NM_009385	21869	Mm.89972	NM_009385	ENSMUSG00000001496	Nkx2-1	AV026640|Nkx2.1|T/EBP|Titf1|Ttf-1	NK2 homeobox 1	protein-coding
chr19-622	chr19	37432451	37437861	+	380.3	5410.000	exon (NM_008245, exon 1 of 4)	exon (NM_008245, exon 1 of 4)	315	NM_008245	15242	Mm.33896	NM_008245	ENSMUSG00000024986	Hhex	Hex|Hex1|Hhex-rs2|Prh|Prhx	hematopoietically expressed homeobox	protein-coding
chr5-52	chr5	28457941	28463425	+	375.5	5484.000	intron (NM_009170, intron 2 of 2)	intron (NM_009170, intron 2 of 2)	-6301	NR_015562	654796	Mm.57202	NR_015562	ENSMUSG00000097726	9530036O11Rik	-	RIKEN cDNA 9530036O11Rik	ncRNA
chr12-1499	chr12	84568565	84573505	+	375.5	4940.000	intron (NM_007701, intron 1 of 4)	intron (NM_007701, intron 1 of 4)	1207	NM_007701	12677	Mm.4405	NM_007701	ENSMUSG00000021239	Vsx2	Chx10|Hox-10|Hox10|or	visual system homeobox 2	protein-coding
chr11-1732	chr11	96311167	96316932	+	375.5	5765.000	Intergenic	Intergenic	-3116	NR_029784	723893		NR_029784	ENSMUSG00000065519	Mir10a	Mirn10a|miR-10a|mmu-mir-10a	microRNA 10a	ncRNA
chr12-2	chr12	78350752	78351252	+	373.8	500.000	intron (NM_145965, intron 2 of 22)	LSU-rRNA_Hsa|rRNA|rRNA	124347	NM_172952	268566	Mm.341742	NM_145965	ENSMUSG00000047454	Gphn	5730552E08Rik|AI662856|BC027112|C230040D23|GPH|GPHRYN|geph	gephyrin	protein-coding
chr6-620	chr6	52174978	52180161	+	370.6	5183.000	non-coding (NR_163848, exon 1 of 1)	non-coding (NR_163848, exon 1 of 1)	414	NR_163848
chr5-2380	chr5	147296177	147303235	+	369.0	7058.000	Intergenic	Intergenic	7543	NM_007673	12591	Mm.20358	NM_007673	ENSMUSG00000029646	Cdx2	Cdx-2	caudal type homeobox 2	protein-coding
chr7-804	chr7	16472895	16478062	+	369.0	5167.000	intron (NM_008718, intron 2 of 11)	intron (NM_008718, intron 2 of 11)	1302	NM_008718	18142	Mm.145821	NM_008718	ENSMUSG00000001988	Npas1	MOP5|bHLHe11	neuronal PAS domain protein 1	protein-coding
chr15-1667	chr15	98893524	98899145	+	367.4	5621.000	intron (NM_007857, intron 1 of 2)	intron (NM_007857, intron 1 of 2)	2206	NM_007857	13363	Mm.324688	NM_007857	ENSMUSG00000023000	Dhh	C78960	desert hedgehog	protein-coding
chr4-1044	chr4	115058989	115065687	+	367.4	6698.000	intron (NM_011527, intron 2 of 4)	intron (NM_011527, intron 2 of 4)	4527	NM_001287388	21349	Mm.239869	NM_011527	ENSMUSG00000028717	Tal1	Hpt|SCL/tal-1|Scl|bHLHa17|tal-1	T cell acute lymphocytic leukemia 1	protein-coding
chr7-211	chr7	27363757	27368678	+	365.8	4921.000	intron (NM_032610, intron 29 of 35)	intron (NM_032610, intron 29 of 35)	-10209	NM_138676	192192	Mm.21297	NM_138676	ENSMUSG00000089832	Shkbp1	B930062H15Rik|Sb1	Sh3kbp1 binding protein 1	protein-coding
chr8-337	chr8	105266950	105272980	+	364.2	6030.000	TTS (NM_015821)	TTS (NM_015821)	164	NM_001256044	26386	Mm.89204	NM_011939	ENSMUSG00000033249	Hsf4	HSF 4|HSTF 4|HSTF4|ldis1|mHSF4	heat shock transcription factor 4	protein-coding
chr4-502	chr4	115934814	115940484	+	364.2	5670.000	intron (NM_001025567, intron 1 of 4)	intron (NM_001025567, intron 1 of 4)	2277	NM_130865	140477	Mm.213206	NM_130865	ENSMUSG00000028707	Dmbx1	Atx|Cdmx|Mbx|Otx3	diencephalon/mesencephalon homeobox 1	protein-coding
chr1-90	chr1	74949228	74954519	+	364.2	5291.000	promoter-TSS (NM_010544)	promoter-TSS (NM_010544)	-201	NM_001313683	16147	Mm.439736	NM_010544	ENSMUSG00000006538	Ihh	HHG-2	Indian hedgehog	protein-coding
chr16-3	chr16	17222115	17222615	+	361.0	500.000	Intergenic	LSU-rRNA_Hsa|rRNA|rRNA	-11222	NM_178922	58180	Mm.261602	NM_178922	ENSMUSG00000050240	Hic2	AA409108|HRG22|mKIAA1020	hypermethylated in cancer 2	protein-coding
chr2-12	chr2	157561714	157562605	+	359.3	891.000	3' UTR (NM_001291130, exon 3 of 3)	3' UTR (NM_001291130, exon 3 of 3)	2081	NM_001291129	18111	Mm.34330	NM_010923	ENSMUSG00000067786	Nnat	5730414I02Rik|AW107673|Peg5	neuronatin	protein-coding
chr15-1109	chr15	102946772	102953710	+	359.3	6938.000	Intergenic	Intergenic	-2295	NR_047528	100503872	Mm.383980	NR_047528	ENSMUSG00000086903	Hotair	Gm16258	HOX transcript antisense RNA (non-protein coding)	ncRNA
chr10-274	chr10	79917711	79922050	+	356.1	4339.000	intron (NM_001359010, intron 2 of 5)	B1_Mur2|SINE|Alu	2909	NM_053244	114229	Mm.191035	NM_053244	ENSMUSG00000035773	Kiss1r	Gpr54|KiSS-1|kiSS-1R	KISS1 receptor	protein-coding
chr1-2	chr1	56969472	56970837	+	354.5	1365.000	intron (NM_001358580, intron 2 of 11)	intron (NM_001358580, intron 2 of 11)	1180	NM_139146	212712	Mm.145599	NM_139146	ENSMUSG00000038331	Satb2	BAP002|mKIAA1034	special AT-rich sequence binding protein 2	protein-coding
chr19-494	chr19	44834427	44839860	+	352.9	5433.000	3' UTR (NM_001368745, exon 11 of 11)	3' UTR (NM_001368745, exon 11 of 11)	-1205	NR_045315	73322	Mm.250457	NR_045315	ENSMUSG00000092369	1700039E22Rik	-	RIKEN cDNA 1700039E22 gene	ncRNA
chr5-1610	chr5	107723619	107729142	+	352.9	5523.000	promoter-TSS (NM_001267621)	promoter-TSS (NM_001267621)	-575	NM_001267621	14581	Mm.2078	NM_010278	ENSMUSG00000029275	Gfi1	AW495828|Gfi-1|Pal-1|Pal1	growth factor independent 1 transcription repressor	protein-coding
chr11-2074	chr11	116107042	116110862	+	351.3	3820.000	intron (NM_172570, intron 1 of 5)	intron (NM_172570, intron 1 of 5)	1283	NM_001205081	217333	Mm.347770	NM_172570	ENSMUSG00000020773	Trim47	2210023F24Rik	tripartite motif-containing 47	protein-coding
chr19-1557	chr19	25669439	25676557	+	351.3	7118.000	promoter-TSS (NR_045347)	promoter-TSS (NR_045347)	587	NM_145831	226049	Mm.275572	NM_145831	ENSMUSG00000048138	Dmrt2	Terra	doublesex and mab-3 related transcription factor 2	protein-coding
chr1-1050	chr1	78208279	78214912	+	351.3	6633.000	Intergenic	Intergenic	-14459	NM_001159520	18505	Mm.1371	NM_008781	ENSMUSG00000004872	Pax3	Pax-3|Sp|Splchl2|splotch	paired box 3	protein-coding
chr4-801	chr4	126733087	126738325	+	351.3	5238.000	intron (NM_198960, intron 1 of 6)	CpG	563	NM_198960	332937	Mm.331881	NM_198960	ENSMUSG00000042477	Tfap2e	AI505200|AP-2e|Tcfap2e	transcription factor AP-2, epsilon	protein-coding
chr9-1484	chr9	122568447	122573515	+	351.3	5068.000	Intergenic	Intergenic	-1520	NR_015610	319626	Mm.186748	NR_015610	ENSMUSG00000097736	9530059O14Rik	-	RIKEN cDNA 9530059O14 gene	ncRNA
chr7-3396	chr7	46394187	46399826	+	349.7	5639.000	5' UTR (NM_008421, exon 1 of 2)	5' UTR (NM_008421, exon 1 of 2)	538	NM_008421	16502	Mm.249386	NM_008421	ENSMUSG00000058975	Kcnc1	C230009H10Rik|KShIIIB|KV4|Kcr2-1|Kv3.1|NGK2|Shaw	potassium voltage gated channel, Shaw-related subfamily, member 1	protein-coding
chr7-4363	chr7	45412435	45416915	+	349.7	4480.000	intron (NM_198190, intron 1 of 2)	intron (NM_198190, intron 1 of 2)	980	NM_198190	78405	Mm.20344	NM_198190	ENSMUSG00000074121	Ntf5	2900040K06Rik|AI462899|NT-4|NT-5|NT4|NT4/5|Ntf-5|Ntf4	neurotrophin 5	protein-coding
chr7-852	chr7	44351471	44355820	+	348.1	4349.000	exon (NM_001034115, exon 24 of 25)	exon (NM_001034115, exon 24 of 25)	21385	NM_027049	69349	Mm.358922	NM_027049	ENSMUSG00000008028	1700008O03Rik	-	RIKEN cDNA 1700008O03 gene	protein-coding
chr5-1801	chr5	67097538	67103936	+	348.1	6398.000	Intergenic	Intergenic	-1611	NM_008888	18935	Mm.62505	NM_008888	ENSMUSG00000012520	Phox2b	Dilp1|NBPhox|Pmx2b|Px2b	paired-like homeobox 2b	protein-coding
chr2-1390	chr2	74672612	74677716	+	344.8	5104.000	exon (NM_008274, exon 1 of 2)	exon (NM_008274, exon 1 of 2)	151	NM_008274	15432	Mm.57124	NM_008274	ENSMUSG00000001823	Hoxd12	Hox-4.7|Hox-5.6	homeobox D12	protein-coding
chr1-321	chr1	74880967	74887179	+	344.8	6212.000	intron (NM_153111, intron 2 of 2)	intron (NM_153111, intron 2 of 2)	1335	NM_153111	260298	Mm.150496	NM_153111	ENSMUSG00000055197	Fev	Pet-1|Pet1|mPet-1	FEV (ETS oncogene family)	protein-coding
chr15-483	chr15	76001391	76005661	+	344.8	4270.000	exon (NM_134087, exon 5 of 5)	exon (NM_134087, exon 5 of 5)	5972	NM_001168253	105732	Mm.267178	NM_134087	ENSMUSG00000046761	Fam83h	AA409316	family with sequence similarity 83, member H	protein-coding
chr3-387	chr3	99252672	99258747	+	343.2	6075.000	intron (NM_009323, intron 1 of 7)	intron (NM_009323, intron 1 of 7)	1949	NM_009323	21384	Mm.88761	NM_009323	ENSMUSG00000027868	Tbx15	Tbx14|Tbx8|de	T-box 15	protein-coding
chr6-1293	chr6	83692567	83699349	+	341.6	6782.000	intron (NR_002871, intron 3 of 5)	Lx8|LINE|L1	14867	NR_075094	574519	Mm.487605	NR_002871	ENSMUSG00000085794	Vax2os	Vas2os|Vax2os1|Vax2os2	ventral anterior homeobox 2, opposite strand	ncRNA
chr14-1471	chr14	32594645	32601278	+	340.0	6633.000	Intergenic	CpG	-1447	NM_001347590	107751	Mm.119274	NM_001001796	ENSMUSG00000041730	Prrxl1	Drg11|Drgx	paired related homeobox protein-like 1	protein-coding
chr18-283	chr18	42396995	42402989	+	340.0	5994.000	Intergenic	Intergenic	5395	NM_138945	18998	Mm.488204	NM_138945	ENSMUSG00000024497	Pou4f3	Brn3.1|Brn3c|ddl|dreidel	POU domain, class 4, transcription factor 3	protein-coding
chr13-1	chr13	44869431	44870202	+	340.0	771.000	intron (NM_021878, intron 4 of 18)	LSU-rRNA_Hsa|rRNA|rRNA	132280	NM_025772	94245	Mm.352311	NM_025772	ENSMUSG00000057531	Dtnbp1	5430437B18Rik|AW048963|Bloc1s8|dysbindin|sdy	dystrobrevin binding protein 1	protein-coding
chr9-3667	chr9	55541416	55546819	+	338.4	5403.000	exon (NM_027397, exon 4 of 6)	exon (NM_027397, exon 4 of 6)	2968	NM_027397	104360	Mm.273996	NM_027397	ENSMUSG00000032318	Isl2	3110001N10Rik	insulin related protein 2 (islet 2)	protein-coding
chr11-4449	chr11	85827917	85833116	+	336.8	5199.000	intron (NR_077059, intron 1 of 4)	intron (NR_077059, intron 1 of 4)	1872	NR_077059	69909	Mm.440214	NR_077059	ENSMUSG00000087013	2610027K06Rik	-	RIKEN cDNA 2610027K06 gene	ncRNA
chr19-286	chr19	44679707	44685016	+	335.2	5309.000	Intergenic	Intergenic	-64240	NM_001368745	18504	Mm.192158	NM_011037	ENSMUSG00000004231	Pax2	Opdc|Pax-2	paired box 2	protein-coding
chr11-545	chr11	96253631	96259200	+	335.2	5569.000	intron (NR_037977, intron 1 of 2)	intron (NR_037977, intron 1 of 2)	4755	NR_037977	193022	Mm.169508	NR_037977		Gm53	-	predicted gene 53	ncRNA
chr11-2246	chr11	97017252	97022216	+	333.6	4964.000	TTS (NR_133649)	TTS (NR_133649)	992	NM_001363230	83395	Mm.156282	NM_031183	ENSMUSG00000038560	Sp6	1110025J03Rik|AA591031|AI592962|Epfn|Klf14	trans-acting transcription factor 6	protein-coding
chr5-143	chr5	28172469	28177137	+	333.6	4668.000	Intergenic	Intergenic	9107	NM_010134	13799	Mm.4298	NM_010134	ENSMUSG00000039095	En2	BB131122|En-2|mo-En-2	engrailed 2	protein-coding
chr7-1432	chr7	98834429	98840704	+	333.6	6275.000	intron (NM_001285792, intron 2 of 6)	intron (NM_001285792, intron 2 of 6)	-1279	NM_009519	22411	Mm.22182	NM_009519	ENSMUSG00000015957	Wnt11	-	wingless-type MMTV integration site family, member 11	protein-coding
chr8-720	chr8	70082755	70088558	+	333.6	5803.000	intron (NM_177900, intron 3 of 4)	intron (NM_177900, intron 3 of 4)	2127	NM_177900	330790	Mm.152048	NM_177900	ENSMUSG00000007594	Hapln4	9330174O11|Bral2|Lpr4	hyaluronan and proteoglycan link protein 4	protein-coding
chr1-3	chr1	56845397	56845897	+	333.6	500.000	exon (NM_001358581, exon 10 of 12)	exon (NM_001358581, exon 10 of 12)	125687	NM_139146	212712	Mm.145599	NM_139146	ENSMUSG00000038331	Satb2	BAP002|mKIAA1034	special AT-rich sequence binding protein 2	protein-coding
chr10-2614	chr10	62128467	62135140	+	332.0	6673.000	Intergenic	(GA)n|Simple_repeat|Simple_repeat	-1287	NM_009719	11925	Mm.57236	NM_009719	ENSMUSG00000044312	Neurog3	Atoh5|Math4B|bHLHa7|ngn3	neurogenin 3	protein-coding
chr5-1143	chr5	147304089	147307438	+	332.0	3349.000	intron (NM_007673, intron 1 of 2)	intron (NM_007673, intron 1 of 2)	1486	NM_007673	12591	Mm.20358	NM_007673	ENSMUSG00000029646	Cdx2	Cdx-2	caudal type homeobox 2	protein-coding
chr5-2011	chr5	29469824	29475508	+	330.3	5684.000	Intergenic	Intergenic	5804	NM_019944	15285	Mm.103760	NM_019944	ENSMUSG00000001566	Mnx1	HB9|Hlxb9|MNR2	motor neuron and pancreas homeobox 1	protein-coding
chr5-1619	chr5	114272780	114277579	+	330.3	4799.000	Intergenic	Intergenic	-1418	NM_148935	116810	Mm.17709	NM_148935	ENSMUSG00000042002	Foxn4	-	forkhead box N4	protein-coding
chr15-1074	chr15	99588123	99594454	+	328.7	6331.000	exon (NM_009701, exon 1 of 4)	exon (NM_009701, exon 1 of 4)	260	NM_009701	11830	Mm.45580	NM_009701	ENSMUSG00000044217	Aqp5	-	aquaporin 5	protein-coding
chr5-2237	chr5	119665690	119669774	+	328.7	4084.000	Intergenic	Intergenic	-3130	NM_198052	21386	Mm.219139	NM_011535	ENSMUSG00000018604	Tbx3	D5Ertd189e	T-box 3	protein-coding
chr4-1859	chr4	89272040	89278172	+	327.1	6132.000	intron (NM_009877, intron 2 of 2)	intron (NM_009877, intron 2 of 2)	7086	NM_001040654	12578	Mm.4733	NM_009877	ENSMUSG00000044303	Cdkn2a	ARF-INK4a|Arf|INK4a-ARF|Ink4a/Arf|MTS1|Pctr1|p16|p16(INK4a)|p16INK4a|p19<ARF>|p19ARF	cyclin dependent kinase inhibitor 2A	protein-coding
chr6-4	chr6	99877770	99878658	+	327.1	888.000	Intergenic	CpG	-151822	NM_015768	50501	Mm.87365	NM_015768	ENSMUSG00000030069	Prok2	Bv8|PK2|Prok1	prokineticin 2	protein-coding
chr15-744	chr15	102954286	102958116	+	325.5	3830.000	intron (NM_001024842, intron 1 of 1)	intron (NM_001024842, intron 1 of 1)	1675	NM_001024842	109663	Mm.37692	NM_001024842	ENSMUSG00000001656	Hoxc11	Hox-3.7	homeobox C11	protein-coding
chr8-824	chr8	57317953	57323731	+	325.5	5778.000	promoter-TSS (NM_010402)	promoter-TSS (NM_010402)	17	NR_110474	102636514	Mm.229304	NR_110474	ENSMUSG00000100510	Hand2os1	Gm28063|Hand2-as1|Uph	Hand2, opposite strand 1	ncRNA
chr1-141	chr1	19209295	19215473	+	325.5	6178.000	5' UTR (NM_001025305, exon 1 of 7)	5' UTR (NM_001025305, exon 1 of 7)	330	NM_001025305	21419	Mm.137021	NM_009334	ENSMUSG00000025927	Tfap2b	AI606113|AP-2(beta)|E130018K07Rik|Tcfap2b	transcription factor AP-2 beta	protein-coding
chr13-1591	chr13	31800672	31806464	+	325.5	5792.000	Intergenic	Intergenic	-3078	NM_008592	17300	Mm.12949	NM_008592	ENSMUSG00000050295	Foxc1	FREAC3|Fkh1|Mf1|Mf4|ch|fkh-1|frkhda	forkhead box C1	protein-coding
chr9-134	chr9	74862308	74867057	+	325.5	4749.000	intron (NM_008262, intron 1 of 1)	intron (NM_008262, intron 1 of 1)	2761	NM_008262	15379	Mm.303355	NM_008262	ENSMUSG00000043013	Onecut1	D9Ertd423e|HNF-6|Hfh12|Hnf6|Hnf6b|OC-1|Oc1	one cut domain, family member 1	protein-coding
chr11-819	chr11	96343760	96347329	+	323.9	3569.000	intron (NM_001079869, intron 3 of 3)	intron (NM_001079869, intron 3 of 3)	1775	NM_010458	15410	Mm.342481	NM_010458	ENSMUSG00000048763	Hoxb3	Hox-2.7	homeobox B3	protein-coding
chr8-383	chr8	78434374	78438415	+	323.9	4041.000	exon (NM_138944, exon 1 of 2)	exon (NM_138944, exon 1 of 2)	253	NM_138944	18997	Mm.234261	NM_138944	ENSMUSG00000031688	Pou4f2	Brn-3.2|Brn-3b|Brn3b|Pou4f-rs1|mBrn3-3R	POU domain, class 4, transcription factor 2	protein-coding
chr5-1690	chr5	143251694	143257555	+	323.9	5861.000	exon (NM_017467, exon 7 of 7)	exon (NM_017467, exon 7 of 7)	15398	NM_017467	54201	Mm.6666	NM_017467	ENSMUSG00000046658	Zfp316	Emzf1|Mzf3|Znf316	zinc finger protein 316	protein-coding
chr2-2385	chr2	36092897	36097714	+	323.9	4817.000	intron (NM_001355125, intron 4 of 8)	intron (NM_001355125, intron 4 of 8)	8755	NM_001083127	16874	Mm.12881	NM_008500	ENSMUSG00000026890	Lhx6	Lhx6.1	LIM homeobox protein 6	protein-coding
chr12-490	chr12	56520777	56527206	+	323.9	6429.000	intron (NR_045082, intron 1 of 6)	intron (NR_045082, intron 1 of 6)	5429	NR_045082	104798	Mm.310950	NR_045082	ENSMUSG00000112343	Sfta3-ps	AI413669|E030019B13Rik|Nanci	surfactant associated 3, pseudogene	ncRNA
chr15-952	chr15	102918810	102923062	+	322.3	4252.000	promoter-TSS (NM_010464)	promoter-TSS (NM_010464)	-195	NM_010464	15422	Mm.207062	NM_010464	ENSMUSG00000001655	Hoxc13	-	homeobox C13	protein-coding
chr11-2934	chr11	82928612	82935191	+	322.3	6579.000	intron (NM_178680, intron 13 of 19)	CpG	-20201	NM_183201	327978	Mm.42147	NM_183201	ENSMUSG00000054404	Slfn5	AI956840	schlafen 5	protein-coding
chr4-1159	chr4	152310437	152316152	+	322.3	5715.000	intron (NM_001033489, intron 10 of 16)	CpG-10727	5331	NM_001033489	433809	Mm.156205	NM_001033489	ENSMUSG00000058498	Rnf207	D330010C22Rik|Gm143	ring finger protein 207	protein-coding
chr8-3515	chr8	57325366	57330336	+	322.3	4970.000	Intergenic	Intergenic	-4584	NR_131041	75996	Mm.399754	NR_131041	ENSMUSG00000097910	5033428I22Rik	-	RIKEN cDNA 5033428I22 gene	ncRNA
chr19-107	chr19	46314458	46319921	+	320.7	5463.000	intron (NM_028627, intron 11 of 17)	intron (NM_028627, intron 11 of 17)	9677	NM_001347454	73728	Mm.268532	NM_028627	ENSMUSG00000037126	Psd	1110007H17Rik|A930015K15|Efa6|Efa6a|Psdl|mKIAA2011	pleckstrin and Sec7 domain containing	protein-coding
chr5-790	chr5	36866482	36870977	+	319.1	4495.000	5' UTR (NM_001360003, exon 1 of 9)	5' UTR (NM_001360003, exon 1 of 9)	219	NM_001360003	269643	Mm.41694	NM_172994	ENSMUSG00000029120	Ppp2r2c	6330548O06Rik|IMYPNO|IMYPNO1|PR52	protein phosphatase 2, regulatory subunit B, gamma	protein-coding
chr11-704	chr11	96260239	96265142	+	319.1	4903.000	intron (NR_037977, intron 2 of 2)	intron (NR_037977, intron 2 of 2)	-2474	NR_029721	387191		NR_029721	ENSMUSG00000065546	Mir196a-1	Mirn196|Mirn196a-1|miR-196|mir-196a-1	microRNA 196a-1	ncRNA
chr8-1198	chr8	123891350	123896089	+	319.1	4739.000	intron (NM_009606, intron 1 of 6)	intron (NM_009606, intron 1 of 6)	1056	NM_001272041	11459	Mm.214950	NM_009606	ENSMUSG00000031972	Acta1	AA959943|Acta-2|Acts|Actsk-1	actin, alpha 1, skeletal muscle	protein-coding
chr19-1339	chr19	45075711	45081094	+	317.4	5383.000	exon (NM_178929, exon 3 of 5)	exon (NM_178929, exon 3 of 5)	2315	NM_001362397	107250	Mm.24417	NM_178929	ENSMUSG00000025213	Kazald1	AI842353|Bono1|IGFBP-rP10	Kazal-type serine peptidase inhibitor domain 1	protein-coding
chr2-688	chr2	9873539	9877873	+	317.4	4334.000	intron (NM_001355111, intron 2 of 5)	intron (NM_001355111, intron 2 of 5)	2894	NM_001355111	14462	Mm.313866	NM_008091	ENSMUSG00000015619	Gata3	Gata-3|jal	GATA binding protein 3	protein-coding
chr19-576	chr19	45158323	45164141	+	315.8	5818.000	Intergenic	Intergenic	10517	NM_021901	21908	Mm.391203	NM_021901	ENSMUSG00000025215	Tlx1	Hox-11|Hox11|Tlx-1	T cell leukemia, homeobox 1	protein-coding
chr11-2986	chr11	95829313	95834862	+	315.8	5549.000	TTS (NM_153104)	TTS (NM_153104)	7587	NM_153104	237928	Mm.133075	NM_153104	ENSMUSG00000050860	Phospho1	D11Moh36|Phospo1	phosphatase, orphan 1	protein-coding
chr4-2755	chr4	138393002	138397813	+	314.2	4811.000	exon (NM_001081672, exon 1 of 1)	exon (NM_001081672, exon 1 of 1)	1051	NM_001081672	625638	Mm.379091	NM_001081672	ENSMUSG00000078235	Fam43b	-	family with sequence similarity 43, member B	protein-coding
chr11-1958	chr11	95140574	95145877	+	314.2	5303.000	intron (NM_007867, intron 1 of 2)	CpG	-1828	NR_040279	320453	Mm.442212	NR_040279	ENSMUSG00000086552	Dlx4os	A730090H04Rik|Dlx4as	distal-less homeobox 4, opposite strand	ncRNA
chr7-164	chr7	49631732	49637098	+	314.2	5366.000	intron (NM_001005232, intron 2 of 3)	intron (NM_001005232, intron 2 of 3)	2420	NM_001005232	13172	Mm.307176	NM_001005232	ENSMUSG00000030507	Dbx1	AI426026|Dbx	developing brain homeobox 1	protein-coding
chr12-794	chr12	104470577	104476513	+	314.2	5936.000	promoter-TSS (NM_010351)	promoter-TSS (NM_010351)	-309	NM_010351	14836	Mm.129	NM_010351	ENSMUSG00000021095	Gsc	-	goosecoid homeobox	protein-coding
chr7-798	chr7	144859736	144863801	+	314.2	4065.000	exon (NM_010202, exon 1 of 3)	exon (NM_010202, exon 1 of 3)	382	NM_010202	14175	Mm.4956	NM_010202	ENSMUSG00000050917	Fgf4	Fgf-4|Fgfk|HBGF-4|Hst1|Hstf-1|KS3|hst|hst-1|kFGF	fibroblast growth factor 4	protein-coding
chr11-1057	chr11	118568187	118572505	+	312.6	4318.000	intron (NM_001285436, intron 3 of 13)	CpG	93514	NM_001359368	217364	Mm.473963	NM_172573	ENSMUSG00000033857	Engase	C130099A03|D230014K01Rik	endo-beta-N-acetylglucosaminidase	protein-coding
chr8-749	chr8	92361656	92367764	+	311.0	6108.000	Intergenic	Intergenic	6914	NM_018826	54352	Mm.101153	NM_018826	ENSMUSG00000031737	Irx5	-	Iroquois homeobox 5	protein-coding
chr15-180	chr15	7808971	7813555	+	309.4	4584.000	intron (NM_010275, intron 1 of 2)	intron (NM_010275, intron 1 of 2)	1215	NM_010275	14573	Mm.4679	NM_010275	ENSMUSG00000022144	Gdnf	AI385739|ATF	glial cell line derived neurotrophic factor	protein-coding
chr7-249	chr7	45405671	45409152	+	307.8	3481.000	intron (NM_010596, intron 1 of 1)	ZP3AR|Satellite|Satellite	1451	NM_010596	16495	Mm.12955	NM_010596	ENSMUSG00000038201	Kcna7	Kv1.7	potassium voltage-gated channel, shaker-related subfamily, member 7	protein-coding
chr2-4843	chr2	164167388	164171874	+	307.8	4486.000	intron (NM_008435, intron 1 of 3)	MER5A|DNA|hAT-Charlie	1482	NM_008435	16538	Mm.6217	NM_008435	ENSMUSG00000040164	Kcns1	Kv9.1	K+ voltage-gated channel, subfamily S, 1	protein-coding
chr15-595	chr15	102988530	102992858	+	307.8	4328.000	5' UTR (NM_010466, exon 1 of 2)	5' UTR (NM_010466, exon 1 of 2)	155	NM_010466	15426	Mm.6167	NM_010466	ENSMUSG00000001657	Hoxc8	D130011F21Rik|Hox-3.1	homeobox C8	protein-coding
chr1-1251	chr1	74789924	74795547	+	307.8	5623.000	intron (NM_009518, intron 1 of 3)	(TG)n|Simple_repeat|Simple_repeat	716	NM_009518	22409	Mm.5130	NM_009518	ENSMUSG00000026167	Wnt10a	-	wingless-type MMTV integration site family, member 10A	protein-coding
chr11-5469	chr11	59286501	59292120	+	306.2	5619.000	intron (NM_009522, intron 1 of 3)	CpG	1441	NM_009522	22416	Mm.1367	NM_009522	ENSMUSG00000009900	Wnt3a	Wnt-3a|vt	wingless-type MMTV integration site family, member 3A	protein-coding
chr17-415	chr17	85619923	85625213	+	306.2	5290.000	intron (NM_011381, intron 1 of 1)	intron (NM_011381, intron 1 of 1)	1734	NM_011381	20473	Mm.370208	NM_011381	ENSMUSG00000038805	Six3	E130112M24Rik|Six3a|Six3alpha|Six3b|Six3beta	sine oculis-related homeobox 3	protein-coding
chr4-2223	chr4	44700273	44704658	+	306.2	4385.000	promoter-TSS (NR_073462)	promoter-TSS (NR_073462)	-335	NR_073462	70602	Mm.491142	NR_073462	ENSMUSG00000103995	5730488B01Rik	-	RIKEN cDNA 5730488B01 gene	ncRNA
chr3-1650	chr3	129201649	129206288	+	306.2	4639.000	exon (NM_001286942, exon 2 of 5)	exon (NM_001286942, exon 2 of 5)	4090	NM_011098	18741	Mm.246804	NM_011098	ENSMUSG00000028023	Pitx2	9430085M16Rik|Brx1|Brx1b|Munc30|Otlx2|Ptx2|Rieg	paired-like homeodomain transcription factor 2	protein-coding
chr2-2146	chr2	74743306	74748519	+	306.2	5213.000	intron (NM_010468, intron 2 of 2)	intron (NM_010468, intron 2 of 2)	-6772	NR_110447	102634401	Mm.235021	NR_110447	ENSMUSG00000085015	Gm14424	-	predicted gene 14424	ncRNA
chr17-966	chr17	36165415	36170314	+	306.2	4899.000	intron (NM_001081032, intron 2 of 7)	CpG-6350	673	NM_001081032	667977	Mm.441651	NM_001081032	ENSMUSG00000073402	Gm8909	EG667977|H2-Tw5l|H2-gs17	predicted gene 8909	protein-coding
chr6-351	chr6	52180942	52187253	+	306.2	6311.000	intron (NM_010452, intron 2 of 4)	intron (NM_010452, intron 2 of 4)	6942	NR_163848
chr11-6026	chr11	83849433	83853832	+	304.6	4399.000	intron (NM_009330, intron 1 of 8)	intron (NM_009330, intron 1 of 8)	763	NM_009330	21410	Mm.7226	NM_009330	ENSMUSG00000020679	Hnf1b	HNF-1-beta|HNF-1B|HNF-1Beta|Hnf1beta|LFB3|Tcf-2|Tcf2|vHNF1	HNF1 homeobox B	protein-coding
chr2-1283	chr2	146835240	146839961	+	304.6	4721.000	Intergenic	Intergenic	-18280	NM_001033298	228730	Mm.292352	NM_001033298	ENSMUSG00000074749	Kiz	Gm114|Ncrna00153|Plk1s1	kizuna centrosomal protein	protein-coding
chr5-469	chr5	41760974	41764684	+	302.9	3710.000	intron (NM_007524, intron 1 of 1)	intron (NM_007524, intron 1 of 1)	1391	NM_007524	12020	Mm.2530	NM_007524	ENSMUSG00000049691	Nkx3-2	Bapx1|NKX3.2|Nkx-3.2	NK3 homeobox 2	protein-coding
chr5-270	chr5	29476483	29481589	+	302.9	5106.000	promoter-TSS (NM_019944)	promoter-TSS (NM_019944)	-566	NM_019944	15285	Mm.103760	NM_019944	ENSMUSG00000001566	Mnx1	HB9|Hlxb9|MNR2	motor neuron and pancreas homeobox 1	protein-coding
chr5-1273	chr5	119671572	119676170	+	301.3	4598.000	intron (NM_011535, intron 1 of 7)	intron (NM_011535, intron 1 of 7)	2638	NM_011535	21386	Mm.219139	NM_011535	ENSMUSG00000018604	Tbx3	D5Ertd189e	T-box 3	protein-coding
chr5-1108	chr5	120424810	120430167	+	301.3	5357.000	Intergenic	Intergenic	-4398	NM_008499	16873	Mm.5151	NM_008499	ENSMUSG00000029595	Lhx5	Lim2	LIM homeobox protein 5	protein-coding
chr1-102	chr1	4491612	4495213	+	301.3	3601.000	5' UTR (NM_001289464, exon 3 of 4)	5' UTR (NM_001289464, exon 3 of 4)	3942	NM_001289466	20671	Mm.279103	NM_011441	ENSMUSG00000025902	Sox17	-	SRY (sex determining region Y)-box 17	protein-coding
chr11-3819	chr11	96199414	96204259	+	299.7	4845.000	Intergenic	Intergenic	-1618	NR_108029	432593	Mm.342467	NR_108029		Gm11538	-	predicted gene 11538	ncRNA
chr3-714	chr3	99247416	99252062	+	298.1	4646.000	Intergenic	Intergenic	-4021	NM_009323	21384	Mm.88761	NM_009323	ENSMUSG00000027868	Tbx15	Tbx14|Tbx8|de	T-box 15	protein-coding
chr2-888	chr2	164948367	164951575	+	298.1	3208.000	exon (NM_013599, exon 5 of 13)	exon (NM_013599, exon 5 of 13)	1752	NM_013599	17395	Mm.4406	NM_013599	ENSMUSG00000017737	Mmp9	AW743869|B/MMP9|Clg4b|Gel B|MMP-9|pro-MMP-9	matrix metallopeptidase 9	protein-coding
chr3-900	chr3	129214296	129218817	+	296.5	4521.000	intron (NM_001042502, intron 2 of 2)	intron (NM_001042502, intron 2 of 2)	2624	NM_001042502	18741	Mm.246804	NM_011098	ENSMUSG00000028023	Pitx2	9430085M16Rik|Brx1|Brx1b|Munc30|Otlx2|Ptx2|Rieg	paired-like homeodomain transcription factor 2	protein-coding
chr16-1037	chr16	91267503	91272964	+	296.5	5461.000	exon (NM_016968, exon 1 of 1)	exon (NM_016968, exon 1 of 1)	464	NM_016968	50914	Mm.39300	NM_016968	ENSMUSG00000046160	Olig1	AI836478|AW494459|Bhlhb6|Olg-1|Oligo1|bHLHe21	oligodendrocyte transcription factor 1	protein-coding
chr11-6563	chr11	103770333	103775028	+	296.5	4695.000	Intergenic	Intergenic	-1495	NM_009521	22415	Mm.159091	NM_009521	ENSMUSG00000000125	Wnt3	Int-4|Wnt-3	wingless-type MMTV integration site family, member 3	protein-coding
chr2-449	chr2	148036946	148041797	+	296.5	4851.000	Intergenic	Intergenic	6093	NM_001291067	15376	Mm.938	NM_010446	ENSMUSG00000037025	Foxa2	HNF3-beta|HNF3beta|Hnf-3b|Hnf3b|Tcf-3b|Tcf3b	forkhead box A2	protein-coding
chr9-1285	chr9	57501177	57506106	+	294.9	4929.000	promoter-TSS (NM_133982)	promoter-TSS (NM_133982)	-461	NM_133982	102614	Mm.274421	NM_133982	ENSMUSG00000062309	Rpp25	AI851155	ribonuclease P/MRP 25 subunit	protein-coding
chr2-124	chr2	180775043	180779138	+	294.9	4095.000	promoter-TSS (NM_080641)	promoter-TSS (NM_080641)	-190	NM_080641	140489	Mm.134062	NM_080641	ENSMUSG00000045493	Bhlhe23	A930001L02Rik|BETA4|Beta3b|Bhlhb4	basic helix-loop-helix family, member e23	protein-coding
chr13-925	chr13	55823556	55826878	+	294.9	3322.000	3' UTR (NM_011097, exon 3 of 3)	3' UTR (NM_011097, exon 3 of 3)	6208	NM_011097	18740	Mm.135195	NM_011097	ENSMUSG00000021506	Pitx1	Bft|P-OTX|Potx|Ptx1	paired-like homeodomain transcription factor 1	protein-coding
chr15-2238	chr15	102905781	102911381	+	294.9	5600.000	Intergenic	Intergenic	-12550	NM_010464	15422	Mm.207062	NM_010464	ENSMUSG00000001655	Hoxc13	-	homeobox C13	protein-coding
chr2-4670	chr2	118896146	118900537	+	294.9	4391.000	Intergenic	Intergenic	-3274	NM_001045523	228536	Mm.330487	NM_001045523	ENSMUSG00000040007	Bahd1	AL022997|AW541238|Gm117|mKIAA0945	bromo adjacent homology domain containing 1	protein-coding
chr2-2861	chr2	38708714	38713417	+	294.9	4703.000	intron (NM_139051, intron 1 of 6)	CpG-8071	1169	NM_001316687	26423	Mm.31387	NM_139051	ENSMUSG00000026751	Nr5a1	Ad4BP|ELP|ELP-3|Ftz-F1|Ftzf1|SF-1|SF1|STF-1	nuclear receptor subfamily 5, group A, member 1	protein-coding
chr19-883	chr19	45240563	45245051	+	294.9	4488.000	Intergenic	Intergenic	-5966	NM_010691	16814	Mm.116815	NM_010691	ENSMUSG00000025216	Lbx1	Lbx1h	ladybird homeobox 1	protein-coding
chr17-1219	chr17	85613347	85619099	+	294.9	5752.000	intron (NR_015385, intron 1 of 2)	intron (NR_015385, intron 1 of 2)	2173	NR_015387	100043902	Mm.150838	NR_015385	ENSMUSG00000093460	Six3os1	D17Mgi26|E130112H22Rik|Rncr1|Six3os	SIX homeobox 3, opposite strand 1	ncRNA
chr12-2564	chr12	55597001	55601803	+	293.3	4802.000	5' UTR (NM_020287, exon 1 of 1)	5' UTR (NM_020287, exon 1 of 1)	485	NM_020287	56856	Mm.114886	NM_020287	ENSMUSG00000045440	Insm2	Mlt1	insulinoma-associated 2	protein-coding
chr15-651	chr15	98791297	98794180	+	293.3	2883.000	exon (NM_021279, exon 4 of 4)	exon (NM_021279, exon 4 of 4)	2881	NM_021279	22408	Mm.1123	NM_021279	ENSMUSG00000022997	Wnt1	Int-1|Wnt-1|sw|swaying	wingless-type MMTV integration site family, member 1	protein-coding
chr3-1206	chr3	99239430	99245098	+	293.3	5668.000	Intergenic	Intergenic	-11496	NM_009323	21384	Mm.88761	NM_009323	ENSMUSG00000027868	Tbx15	Tbx14|Tbx8|de	T-box 15	protein-coding
chr11-149	chr11	95119984	95124216	+	293.3	4232.000	intron (NM_010055, intron 2 of 2)	intron (NM_010055, intron 2 of 2)	1983	NM_010055	13393	Mm.5194	NM_010055	ENSMUSG00000001510	Dlx3	AV237891|Dlx-3	distal-less homeobox 3	protein-coding
chr17-62	chr17	51803241	51805659	+	291.7	2418.000	intron (NM_001357636, intron 3 of 11)	intron (NM_001357636, intron 3 of 11)	7604	NM_001163630	20230	Mm.311655	NM_009122	ENSMUSG00000023927	Satb1	2610306G12Rik|AW413156	special AT-rich sequence binding protein 1	protein-coding
chr16-287	chr16	94081839	94086339	+	291.7	4500.000	Intergenic	CpG	-1171	NM_011377	20465	Mm.4775	NM_011377	ENSMUSG00000062713	Sim2	bHLHe15	single-minded family bHLH transcription factor 2	protein-coding
chr7-1932	chr7	142657391	142662655	+	291.7	5264.000	non-coding (NR_002855, exon 1 of 4)	non-coding (NR_002855, exon 1 of 4)	343	NR_002855	111975	Mm.440180	NR_002855	ENSMUSG00000086266	Igf2os	Igf2as|Peg8	insulin-like growth factor 2, opposite strand	ncRNA
chr14-50	chr14	79767379	79770934	+	290.1	3555.000	promoter-TSS (NR_154550)	promoter-TSS (NR_154550)	-752	NR_154549	102633266		NR_154549		Gm9748	-	predicted gene 9748	ncRNA
chr10-721	chr10	19354334	19359875	+	290.1	5541.000	exon (NM_053008, exon 1 of 1)	exon (NM_053008, exon 1 of 1)	565	NM_053008	94222	Mm.156946	NM_053008	ENSMUSG00000045591	Olig3	Bhlhb7|bHLHe20|oligo3	oligodendrocyte transcription factor 3	protein-coding
chr19-262	chr19	45741622	45746739	+	288.4	5117.000	Intergenic	(TA)n|Simple_repeat|Simple_repeat	-1296	NM_010205	14179	Mm.4012	NM_010205	ENSMUSG00000025219	Fgf8	Aigf|Fgf-8	fibroblast growth factor 8	protein-coding
chr7-2534	chr7	45178823	45183273	+	288.4	4450.000	promoter-TSS (NM_053256)	promoter-TSS (NM_053256)	53	NM_053256	114640	Mm.207078	NM_053256	ENSMUSG00000038300	Pth2	Tifp39|Tip39	parathyroid hormone 2	protein-coding
chr15-1737	chr15	103058547	103063555	+	288.4	5008.000	Intergenic	Intergenic	26656	NM_013553	15423	Mm.1351	NM_013553	ENSMUSG00000075394	Hoxc4	Hox-3.5	homeobox C4	protein-coding
chr15-1265	chr15	102997697	103002859	+	286.8	5162.000	Intergenic	Intergenic	-9284	NM_010465	15425	Mm.4444	NM_010465	ENSMUSG00000001661	Hoxc6	Hox-3.3|Hox-6.1	homeobox C6	protein-coding
chr5-1585	chr5	98168410	98173708	+	285.2	5298.000	Intergenic	Intergenic	-9810	NM_029947	77630	Mm.332511	NM_029947	ENSMUSG00000035456	Prdm8	4930565F05Rik|PFM5	PR domain containing 8	protein-coding
chr7-3218	chr7	144836711	144841451	+	283.6	4740.000	intron (NM_008007, intron 1 of 2)	CpG	469	NM_008007	14174	Mm.4947	NM_008007	ENSMUSG00000031074	Fgf3	Fgf-3|Int-2|Int-P	fibroblast growth factor 3	protein-coding
chr5-1582	chr5	93042825	93046490	+	283.6	3665.000	exon (NM_175270, exon 1 of 1)	exon (NM_175270, exon 1 of 1)	365	NM_175270	78088	Mm.245085	NM_175270	ENSMUSG00000045314	Sowahb	5730467H21Rik|Ankrd56	sosondowah ankyrin repeat domain family member B	protein-coding
chr7-1176	chr7	45174492	45177923	+	282.0	3431.000	TTS (NM_182993)	TTS (NM_182993)	2904	NR_106022	102465638		NR_106022	ENSMUSG00000106470	Mir7055	mmu-mir-7055	microRNA 7055	ncRNA
chr4-1694	chr4	139827081	139831450	+	282.0	4369.000	intron (NM_011039, intron 3 of 8)	C-rich|Low_complexity|Low_complexity	3703	NM_011039	18509	Mm.218760	NM_011039	ENSMUSG00000028736	Pax7	Pax-7	paired box 7	protein-coding
chr14-686	chr14	63253566	63258242	+	280.4	4676.000	Intergenic	CpG	-10633	NM_008092	14463	Mm.247669	NM_008092	ENSMUSG00000021944	Gata4	Gata-4	GATA binding protein 4	protein-coding
chr9-207	chr9	31912783	31916971	+	280.4	4188.000	Intergenic	CpG-14834	-1592	NM_013800	12023	Mm.261044	NM_013800	ENSMUSG00000032033	Barx2	2310006E12Rik|Barx2b	BarH-like homeobox 2	protein-coding
chr6-1569	chr6	84581910	84587691	+	280.4	5781.000	intron (NM_175475, intron 2 of 6)	CpG-12217	9010	NM_175475	232174	Mm.255246	NM_175475	ENSMUSG00000063415	Cyp26b1	CP26|P450RAI-2	cytochrome P450, family 26, subfamily b, polypeptide 1	protein-coding
chr8-713	chr8	57337561	57342157	+	280.4	4596.000	intron (NR_131041, intron 1 of 2)	intron (NR_131041, intron 1 of 2)	7424	NR_131041	75996	Mm.399754	NR_131041	ENSMUSG00000097910	5033428I22Rik	-	RIKEN cDNA 5033428I22 gene	ncRNA
chr4-1790	chr4	21683365	21687165	+	278.8	3800.000	intron (NM_001080771, intron 1 of 3)	intron (NM_001080771, intron 1 of 3)	698	NM_001080771	230025	Mm.208541	NM_001080771	ENSMUSG00000040478	Prdm13	-	PR domain containing 13	protein-coding
chr6-2474	chr6	52168154	52173540	+	278.8	5386.000	intron (NM_010452, intron 4 of 4)	intron (NM_010452, intron 4 of 4)	-2034	NR_152256	100504154	Mm.440491	NR_152256	ENSMUSG00000087626	Gm15050	-	predicted gene 15050	ncRNA
chr12-1880	chr12	73042210	73047140	+	277.2	4930.000	intron (NM_009189, intron 1 of 1)	CpG	-1210	NR_162772	114482235		NR_162772		Mir9718	mmu-mir-9718	microRNA mir-9718	ncRNA
chr19-517	chr19	46145328	46149581	+	277.2	4253.000	intron (NM_008852, intron 1 of 3)	CpG	871	NM_008852	18742	Mm.6255	NM_008852	ENSMUSG00000025229	Pitx3	Ptx3|ak|aphakia	paired-like homeodomain transcription factor 3	protein-coding
chr11-1770	chr11	102144865	102148358	+	275.6	3493.000	exon (NM_145829, exon 2 of 7)	exon (NM_145829, exon 2 of 7)	1098	NM_145829	217214	Mm.31686	NM_145829	ENSMUSG00000048217	Nags	1700120E20Rik|argA	N-acetylglutamate synthase	protein-coding
chr5-1376	chr5	75067249	75073325	+	275.6	6076.000	Intergenic	Intergenic	-5314	NM_133256	14843	Mm.218752	NM_133256	ENSMUSG00000035946	Gsx2	Gsh-2|Gsh2	GS homeobox 2	protein-coding
chr5-784	chr5	35277960	35282490	+	273.9	4530.000	exon (NM_007418, exon 1 of 1)	exon (NM_007418, exon 1 of 1)	1659	NM_007418	11553	Mm.57205	NM_007418	ENSMUSG00000045318	Adra2c	Adra-2c|[a]2C|alpha2-C4|alpha2C	adrenergic receptor, alpha 2c	protein-coding
chr2-2205	chr2	144329516	144333700	+	273.9	4184.000	promoter-TSS (NM_152947)	promoter-TSS (NM_152947)	-246	NM_152947	107586	Mm.252750	NM_026924	ENSMUSG00000037279	Ovol2	1700108N11Rik|1810007D21Rik|M-OVO|M-OVO-A|M-OVO-B|MOVO|Ovo2|Zfp339|movo2	ovo like zinc finger 2	protein-coding
chr5-2594	chr5	118170628	118174541	+	273.9	3913.000	intron (NM_007545, intron 1 of 1)	intron (NM_007545, intron 1 of 1)	2820	NM_007545	12123	Mm.384468	NM_007545	ENSMUSG00000046607	Hrk	AI838259|Bid3|DP5|harakiri	harakiri, BCL2 interacting protein (contains only BH3 domain)	protein-coding
chr4-3304	chr4	131917266	131923064	+	272.3	5798.000	promoter-TSS (NR_102393)	promoter-TSS (NR_102393)	-136	NR_102394	545681	Mm.2478	NR_102393	ENSMUSG00000085667	Gm12992	-	predicted gene 12992	ncRNA
chr14-1361	chr14	104468972	104473971	+	272.3	4999.000	Intergenic	Intergenic	-3472	NM_011143	18996	Mm.246550	NM_011143	ENSMUSG00000048349	Pou4f1	Brn-3|Brn-3.0|Brn3|Brn3.0|Brn3a|E130119J07Rik	POU domain, class 4, transcription factor 1	protein-coding
chr19-1437	chr19	5558026	5562883	+	272.3	4857.000	5' UTR (NM_019935, exon 1 of 4)	5' UTR (NM_019935, exon 1 of 4)	121	NM_019935	18426	Mm.280225	NM_019935	ENSMUSG00000024922	Ovol1	BB147136|Ovo1|movo1	ovo like zinc finger 1	protein-coding
chr4-392	chr4	115941923	115946754	+	272.3	4831.000	Intergenic	Intergenic	-4412	NM_001025567	140477	Mm.213206	NM_130865	ENSMUSG00000028707	Dmbx1	Atx|Cdmx|Mbx|Otx3	diencephalon/mesencephalon homeobox 1	protein-coding
chr3-532	chr3	87994575	87998324	+	270.7	3749.000	intron (NM_001109758, intron 4 of 7)	intron (NM_001109758, intron 4 of 7)	3907	NM_007529	12032	Mm.4598	NM_007529	ENSMUSG00000004892	Bcan	Cspg7	brevican	protein-coding
chr6-1051	chr6	52155628	52161226	+	270.7	5598.000	promoter-TSS (NR_131181)	promoter-TSS (NR_131181)	-97	NR_131181	105242658	Mm.372521	NR_131181	ENSMUSG00000087658	Hotairm1	Gm15051|Hoxaas1	Hoxa transcript antisense RNA, myeloid-specific 1	ncRNA
chr1-557	chr1	136945365	136950494	+	270.7	5129.000	intron (NM_030676, intron 3 of 8)	intron (NM_030676, intron 3 of 8)	5701	NM_001159769	26424	Mm.16794	NM_030676	ENSMUSG00000026398	Nr5a2	AU020803|D1Ertd308e|Ftf|LRH-1|UF2-H3B	nuclear receptor subfamily 5, group A, member 2	protein-coding
chr2-4828	chr2	160368034	160372151	+	270.7	4117.000	Intergenic	Intergenic	-3027	NM_010658	16658	Mm.330745	NM_010658	ENSMUSG00000074622	Mafb	Kreisler|Krml|Krml1|kr	v-maf musculoaponeurotic fibrosarcoma oncogene family, protein B (avian)	protein-coding
chr15-2017	chr15	79160579	79164976	+	270.7	4397.000	intron (NM_011437, intron 2 of 3)	intron (NM_011437, intron 2 of 3)	1713	NM_011437	20665	Mm.276739	NM_011437	ENSMUSG00000033006	Sox10	Dom|Sox21|gt	SRY (sex determining region Y)-box 10	protein-coding
chr5-680	chr5	31135449	31139238	+	269.1	3789.000	TTS (NM_001346010)	TTS (NM_001346010)	1552	NM_001346010	22226	Mm.377116	NM_021290	ENSMUSG00000038676	Ucn	Mpv17|Ucn1	urocortin	protein-coding
chr2-1758	chr2	25576790	25581147	+	267.5	4357.000	exon (NM_001005424, exon 1 of 1)	exon (NM_001005424, exon 1 of 1)	1131	NM_001005424	381353	Mm.379511	NM_001005424	ENSMUSG00000029419	Ajm1	Gm996	apical junction component 1	protein-coding
chr8-4534	chr8	123115615	123118634	+	267.5	3019.000	promoter-TSS (NM_170684)	promoter-TSS (NM_170684)	-250	NM_170684	102278	Mm.36434	NM_170684	ENSMUSG00000034796	Cpne7	AW047065	copine VII	protein-coding
chr19-1141	chr19	44755089	44758271	+	267.5	3182.000	promoter-TSS (NM_011037)	promoter-TSS (NM_011037)	-226	NM_001368747	18504	Mm.192158	NM_011037	ENSMUSG00000004231	Pax2	Opdc|Pax-2	paired box 2	protein-coding
chr1-18	chr1	75421659	75423994	+	267.5	2335.000	exon (NM_007463, exon 30 of 41)	exon (NM_007463, exon 30 of 41)	-13110	NM_001357171	69080	Mm.23951	NM_133708	ENSMUSG00000033021	Gmppa	1810012N01Rik	GDP-mannose pyrophosphorylase A	protein-coding
chr8-2986	chr8	11474108	11480051	+	267.5	5943.000	promoter-TSS (NR_126558)	promoter-TSS (NR_126558)	-850	NR_126558	102132	Mm.37632	NR_126558	ENSMUSG00000096957	E230013L22Rik	AI645545	RIKEN cDNA E230013L22 gene	ncRNA
chr11-6546	chr11	103359902	103364190	+	264.3	4288.000	intron (NM_183288, intron 2 of 2)	intron (NM_183288, intron 2 of 2)	1646	NM_001205236	544817	Mm.259113	NM_133715	ENSMUSG00000034255	Arhgap27	2310069I04Rik|5730442P18Rik|Gm21552|Sh3d20	Rho GTPase activating protein 27	protein-coding
chr10-1677	chr10	127530408	127535659	+	264.3	5251.000	intron (NM_183297, intron 1 of 1)	intron (NM_183297, intron 1 of 1)	1526	NM_183297	104080	Mm.437200	NM_183297	ENSMUSG00000040258	Nxph4	1110036M10Rik|AI851051	neurexophilin 4	protein-coding
chr2-2785	chr2	19444288	19448701	+	264.3	4413.000	non-coding (NR_131924, exon 1 of 4)	non-coding (NR_131924, exon 1 of 4)	180	NR_131924	102637107	Mm.406835	NR_131924	ENSMUSG00000085388	Ptf1aos	Gm13336	pancreas specific transcription factor 1a, opposite strand	ncRNA
chr15-1131	chr15	103168109	103172812	+	264.3	4703.000	Intergenic	Intergenic	-7176	NM_027885	71726	Mm.254820	NM_027885	ENSMUSG00000036061	Smug1	1200013B09Rik|A930006H09Rik|C85220	single-strand selective monofunctional uracil DNA glycosylase	protein-coding
chr16-430	chr16	91229957	91234186	+	264.3	4229.000	Intergenic	Intergenic	6521	NM_016967	50913	Mm.37289	NM_016967	ENSMUSG00000039830	Olig2	AI604895|Bhlhb1|Olg-2|Oligo2|RK17|bHLHe19	oligodendrocyte transcription factor 2	protein-coding
chr17-316	chr17	48095178	48099918	+	262.7	4740.000	Intergenic	Intergenic	-7170	NR_110485	320638	Mm.404482	NR_110485	ENSMUSG00000117334	A730006G06Rik	-	RIKEN cDNA A730006G06 gene	ncRNA
chr4-256	chr4	21677892	21681730	+	262.7	3838.000	exon (NM_001080771, exon 4 of 4)	exon (NM_001080771, exon 4 of 4)	6152	NM_001080771	230025	Mm.208541	NM_001080771	ENSMUSG00000040478	Prdm13	-	PR domain containing 13	protein-coding
chr9-679	chr9	69758328	69761505	+	262.7	3177.000	exon (NM_022378, exon 2 of 2)	exon (NM_022378, exon 2 of 2)	1024	NM_022378	64290	Mm.440890	NM_022378	ENSMUSG00000059246	Foxb1	C43|Fkh5|Foxb1a|Foxb1b|Hfh-e5.1|Mf3|Twh	forkhead box B1	protein-coding
chr17-679	chr17	36143553	36147165	+	262.7	3612.000	intron (NR_033517, intron 1 of 3)	CpG	341	NR_033517	675325	Mm.75890	NR_033517	ENSMUSG00000038311	2410017I17Rik	-	RIKEN cDNA 2410017I17 gene	ncRNA
chr4-1339	chr4	148162949	148166631	+	262.7	3682.000	intron (NM_176848, intron 2 of 5)	intron (NM_176848, intron 2 of 5)	4122	NM_176848	230904	Mm.262287	NM_176848	ENSMUSG00000041556	Fbxo2	FBG1|FBX2|Fbs1|Fbs2|NFB42|Prpl4	F-box protein 2	protein-coding
chr10-752	chr10	44002443	44006297	+	262.7	3854.000	exon (NM_001368305, exon 3 of 22)	exon (NM_001368305, exon 3 of 22)	476	NM_172393	11630	Mm.292082	NM_172393	ENSMUSG00000019866	Crybg1	Aim1	crystallin beta-gamma domain containing 1	protein-coding
chr18-456	chr18	53461032	53465663	+	262.7	4631.000	Intergenic	Intergenic	-1199	NM_001033281	225518	Mm.297645	NM_001033281	ENSMUSG00000069378	Prdm6	Gm92|PRISM	PR domain containing 6	protein-coding
chr11-1747	chr11	96365406	96369152	+	262.7	3746.000	3' UTR (NM_008266, exon 2 of 2)	3' UTR (NM_008266, exon 2 of 2)	1521	NM_008266	15407	Mm.890	NM_008266	ENSMUSG00000018973	Hoxb1	Hox-2.9	homeobox B1	protein-coding
chr9-86	chr9	21987387	21990692	+	261.0	3305.000	TTS (NM_001163787)	TTS (NM_001163787)	414	NM_023622	71746	Mm.110594	NM_023622	ENSMUSG00000040146	Rgl3	1300003D20Rik|mFLJ00153	ral guanine nucleotide dissociation stimulator-like 3	protein-coding
chr5-370	chr5	147188798	147192963	+	259.4	4165.000	TTS (NM_008178)	TTS (NM_008178)	2184	NM_008178	14842	Mm.4797	NM_008178	ENSMUSG00000053129	Gsx1	Gsh-1|Gsh1	GS homeobox 1	protein-coding
chr2-643	chr2	93646860	93651710	+	259.4	4850.000	intron (NM_007442, intron 1 of 3)	intron (NM_007442, intron 1 of 3)	6851	NM_007442	11695	Mm.389389	NM_007442	ENSMUSG00000040310	Alx4	lst	aristaless-like homeobox 4	protein-coding
chr15-1383	chr15	76230299	76233904	+	259.4	3605.000	promoter-TSS (NM_001163542)	promoter-TSS (NM_001163542)	-723	NM_011117	18810	Mm.234912	NM_011117	ENSMUSG00000022565	Plec	AA591047|AU042537|EBS1|PCN|PLTN|Plec1	plectin	protein-coding
chr13-205	chr13	94882465	94886397	+	259.4	3932.000	3' UTR (NM_011021, exon 3 of 3)	3' UTR (NM_011021, exon 3 of 3)	8795	NM_011021	18420	Mm.42051	NM_011021	ENSMUSG00000021685	Otp	-	orthopedia homeobox	protein-coding
chr13-549	chr13	31623136	31627435	+	259.4	4299.000	promoter-TSS (NM_010225)	promoter-TSS (NM_010225)	-531	NM_010225	14238	Mm.125548	NM_010225	ENSMUSG00000038402	Foxf2	FREAC2|Fkh20|LUN	forkhead box F2	protein-coding
chr9-147	chr9	21243248	21246766	+	259.4	3518.000	exon (NM_053190, exon 3 of 3)	exon (NM_053190, exon 3 of 3)	3436	NM_053190	94226	Mm.190619	NM_053190	ENSMUSG00000045087	S1pr5	Edg8|S1P5|lpB4	sphingosine-1-phosphate receptor 5	protein-coding
chr11-528	chr11	69964582	69967425	+	257.8	2843.000	exon (NM_016887, exon 1 of 4)	exon (NM_016887, exon 1 of 4)	582	NM_016887	53624	Mm.281896	NM_016887	ENSMUSG00000018569	Cldn7	-	claudin 7	protein-coding
chr2-597	chr2	25289954	25292955	+	257.8	3001.000	TTS (NM_146117)	TTS (NM_146117)	234	NM_001242940	320354	Mm.445875	NM_001242940		Grin1os	E130003G02Rik	glutamate receptor, ionotropic, NMDA1 (zeta 1), opposite strand	protein-coding
chr13-283	chr13	71956577	71961046	+	256.2	4469.000	intron (NM_010573, intron 3 of 3)	intron (NM_010573, intron 3 of 3)	4912	NM_010573	16371	Mm.316056	NM_010573	ENSMUSG00000060969	Irx1	-	Iroquois homeobox 1	protein-coding
chr15-892	chr15	74516872	74519574	+	254.6	2702.000	intron (NM_174991, intron 1 of 30)	CpG	2027	NM_174991	107831	Mm.43133	NM_174991	ENSMUSG00000034730	Adgrb1	B830018M07Rik|Bai1|R75078|mKIAA4089	adhesion G protein-coupled receptor B1	protein-coding
chr11-2647	chr11	98334031	98338873	+	254.6	4842.000	Intergenic	MIRb|SINE|MIR	-6807	NM_010895	18013	Mm.4814	NM_010895	ENSMUSG00000038255	Neurod2	Ndrf|bHLHa1	neurogenic differentiation 2	protein-coding
chr6-292	chr6	88201941	88206706	+	254.6	4765.000	intron (NM_001355253, intron 4 of 5)	intron (NM_001355253, intron 4 of 5)	5659	NM_008090	14461	Mm.491156	NM_008090	ENSMUSG00000015053	Gata2	Gata-2	GATA binding protein 2	protein-coding
chr5-928	chr5	75146860	75151829	+	254.6	4969.000	Intergenic	Intergenic	-2907	NM_001347718	18595	Mm.221403	NM_011058	ENSMUSG00000029231	Pdgfra	AI115593|CD140a|Pdgfr-2	platelet derived growth factor receptor, alpha polypeptide	protein-coding
chr6-608	chr6	23245240	23249728	+	253.0	4488.000	exon (NM_028462, exon 1 of 4)	exon (NM_028462, exon 1 of 4)	780	NM_028462	73191	Mm.55115	NM_028462	ENSMUSG00000029697	Fezf1	3110069A13Rik|Fez|Zfp312-like|fez-like	Fez family zinc finger 1	protein-coding
chr7-1673	chr7	45831673	45835338	+	253.0	3665.000	exon (NM_008172, exon 12 of 12)	exon (NM_008172, exon 12 of 12)	-2716	NM_153419	101612	Mm.274847	NM_153419	ENSMUSG00000053801	Grwd1	A301|AI504353|Grwd|Wdr28	glutamate-rich WD repeat containing 1	protein-coding
chr2-492	chr2	74691041	74694354	+	253.0	3313.000	exon (NM_013554, exon 1 of 2)	exon (NM_013554, exon 1 of 2)	806	NM_013554	15430	Mm.24420	NM_013554	ENSMUSG00000050368	Hoxd10	AI385591|AI874987|Hox-4.5|Hox-5.3	homeobox D10	protein-coding
chr2-1716	chr2	181669061	181672669	+	253.0	3608.000	exon (NM_009236, exon 2 of 2)	exon (NM_009236, exon 2 of 2)	775	NM_009236	20672	Mm.264904	NM_009236	ENSMUSG00000046470	Sox18	AI385749|Ra|Ragl	SRY (sex determining region Y)-box 18	protein-coding
chr11-2018	chr11	97627271	97629983	+	251.4	2712.000	exon (NM_175332, exon 1 of 1)	exon (NM_175332, exon 1 of 1)	1089	NM_175332	103551	Mm.24506	NM_175332	ENSMUSG00000043439	Epop	AA409164|AI413509|AW539173|E13|E130012A19Rik|esPRC2p48	elongin BC and polycomb repressive complex 2 associated protein	protein-coding
chr4-766	chr4	114899968	114904326	+	249.8	4358.000	Intergenic	CpG	6751	NM_008593	17301	Mm.7997	NM_008593	ENSMUSG00000055210	Foxd2	AI426778|Mf2	forkhead box D2	protein-coding
chr5-483	chr5	106457091	106461193	+	249.8	4102.000	promoter-TSS (NM_001005477)	promoter-TSS (NM_001005477)	-976	NM_001005477	104382	Mm.271593	NM_001005477	ENSMUSG00000034384	Barhl2	E130309B19Rik|MBH1	BarH like homeobox 2	protein-coding
chr2-768	chr2	147083536	147086500	+	249.8	2964.000	exon (NM_023504, exon 1 of 2)	exon (NM_023504, exon 1 of 2)	327	NM_023504	228731	Mm.315498	NM_023504	ENSMUSG00000054160	Nkx2-4	1700001P03Rik|Nkx-2.4|tinman	NK2 homeobox 4	protein-coding
chr9-1054	chr9	56793584	56797808	+	249.8	4224.000	intron (NM_001361115, intron 1 of 5)	intron (NM_001361115, intron 1 of 5)	614	NM_001361120	235402	Mm.246605	NM_181074	ENSMUSG00000049556	Lingo1	4930471K13Rik|AV148400|LERN1|LINGO-1|Lrrn6a|UNQ201	leucine rich repeat and Ig domain containing 1	protein-coding
chr5-2206	chr5	113333066	113337436	+	249.8	4370.000	Intergenic	B4|SINE|B4	2394	NR_106089	102466821		NR_106089	ENSMUSG00000104840	Mir7230	mmu-mir-7230	microRNA 7230	ncRNA
chr18-418	chr18	76852305	76857233	+	249.8	4928.000	Intergenic	Intergenic	-1636	NM_001109743	664805	Mm.329543	NM_001109743	ENSMUSG00000091519	Skor2	Corl2|EG664805|Fussel18|Gm7348	SKI family transcriptional corepressor 2	protein-coding
chr4-1724	chr4	150030308	150035149	+	248.2	4841.000	Intergenic	Intergenic	-23705	NM_173371	100198	Mm.22183	NM_173371	ENSMUSG00000028980	H6pd	AI785303|G6pd1|Gpd-1|Gpd1	hexose-6-phosphate dehydrogenase (glucose 1-dehydrogenase)	protein-coding
chr10-353	chr10	127524358	127528094	+	248.2	3736.000	exon (NM_183297, exon 2 of 2)	exon (NM_183297, exon 2 of 2)	-3782	NM_001252316	108037	Mm.29890	NM_028230	ENSMUSG00000025403	Shmt2	2700043D08Rik|AA408223|AA986903|SHMT	serine hydroxymethyltransferase 2 (mitochondrial)	protein-coding
chr11-3784	chr11	95147253	95151236	+	248.2	3983.000	intron (NR_040279, intron 1 of 2)	G-rich|Low_complexity|Low_complexity	-3443	NM_007867	13394	Mm.439766	NM_007867	ENSMUSG00000020871	Dlx4	Dlx-4|Dlx7	distal-less homeobox 4	protein-coding
chr6-702	chr6	52162959	52167295	+	246.5	4336.000	promoter-TSS (NM_010451)	promoter-TSS (NM_010451)	-296	NM_010451	15399	Mm.131	NM_010451	ENSMUSG00000014704	Hoxa2	AI324701|HOX1.11|Hox-1.11	homeobox A2	protein-coding
chr11-1025	chr11	96317575	96321365	+	246.5	3790.000	intron (NM_010459, intron 1 of 1)	intron (NM_010459, intron 1 of 1)	1203	NM_010459	15412	Mm.3546	NM_010459	ENSMUSG00000038692	Hoxb4	Hox-2.6	homeobox B4	protein-coding
chr6-960	chr6	85511214	85513963	+	244.9	2749.000	exon (NM_020596, exon 2 of 2)	exon (NM_020596, exon 2 of 2)	1001	NM_020596	13656	Mm.44137	NM_020596	ENSMUSG00000071341	Egr4	NGF1-C|NGFI-C|NGFIC|pAT133	early growth response 4	protein-coding
chr8-3632	chr8	70742230	70746532	+	244.9	4302.000	intron (NM_201607, intron 3 of 16)	CpG	-10298	NM_001328047	19339	Mm.5083	NM_009001	ENSMUSG00000031840	Rab3a	-	RAB3A, member RAS oncogene family	protein-coding
chr18-527	chr18	35652445	35655915	+	244.9	3470.000	exon (NM_001270646, exon 1 of 1)	exon (NM_001270646, exon 1 of 1)	1041	NM_001270646	381148	Mm.297784	NM_001270646	ENSMUSG00000073600	Prob1	Gm1614	proline rich basic protein 1	protein-coding
chr11-646	chr11	100968757	100972268	+	244.9	3511.000	5' UTR (NM_001359105, exon 1 of 2)	5' UTR (NM_001359105, exon 1 of 2)	103	NM_001359105	19285	Mm.21864	NM_008986	ENSMUSG00000004044	Cavin1	2310075E07Rik|AW546441|Cav-p60|Cavin|Ptrf	caveolae associated 1	protein-coding
chr11-1969	chr11	96165230	96170028	+	243.3	4798.000	Intergenic	Intergenic	-26687	NM_008267	15408	Mm.57221	NM_008267	ENSMUSG00000049604	Hoxb13	-	homeobox B13	protein-coding
chr9-2463	chr9	21013625	21017983	+	243.3	4358.000	promoter-TSS (NM_010493)	promoter-TSS (NM_010493)	-136	NM_010493	15894	Mm.435508	NM_010493	ENSMUSG00000037405	Icam1	CD54|Icam-1|Ly-47|MALA-2	intercellular adhesion molecule 1	protein-coding
chr7-477	chr7	36691177	36695858	+	243.3	4681.000	Intergenic	Intergenic	-4601	NM_172298	243931	Mm.44141	NM_172298	ENSMUSG00000021217	Tshz3	A630038G13Rik|Tsh3|Zfp537|mKIAA1474|teashirt3	teashirt zinc finger family member 3	protein-coding
chr12-583	chr12	72937559	72942576	+	241.7	5017.000	exon (NM_011384, exon 1 of 2)	exon (NM_011384, exon 1 of 2)	185	NM_011384	20476	Mm.57138	NM_011384	ENSMUSG00000021099	Six6	Optx2|Six9	sine oculis-related homeobox 6	protein-coding
chr2-1110	chr2	74749310	74753585	+	240.1	4275.000	intron (NR_110445, intron 2 of 2)	intron (NR_110445, intron 2 of 2)	-1237	NR_110447	102634401	Mm.235021	NR_110447	ENSMUSG00000085015	Gm14424	-	predicted gene 14424	ncRNA
chr13-345	chr13	31556439	31560324	+	240.1	3885.000	5' UTR (NM_008239, exon 1 of 1)	5' UTR (NM_008239, exon 1 of 1)	211	NM_008239	15220	Mm.44235	NM_008239	ENSMUSG00000038415	Foxq1	HFH-1|Hfh1|Hfh1l|sa	forkhead box Q1	protein-coding
chr15-1359	chr15	72544838	72549801	+	240.1	4963.000	5' UTR (NM_001033876, exon 1 of 2)	5' UTR (NM_001033876, exon 1 of 2)	380	NM_001033876	223604	Mm.184971	NM_001033876	ENSMUSG00000036760	Kcnk9	A930009L07Rik|Task3	potassium channel, subfamily K, member 9	protein-coding
chr8-74	chr8	87468834	87472502	+	238.5	3668.000	intron (NM_019626, intron 2 of 2)	CpG	1924	NM_019626	12404	Mm.4880	NM_019626	ENSMUSG00000031654	Cbln1	AI323299	cerebellin 1 precursor protein	protein-coding
chr19-1663	chr19	44732982	44737414	+	238.5	4432.000	Intergenic	Intergenic	-11403	NM_001368745	18504	Mm.192158	NM_011037	ENSMUSG00000004231	Pax2	Opdc|Pax-2	paired box 2	protein-coding
chr8-4459	chr8	121088382	121092503	+	238.5	4121.000	Intergenic	Intergenic	6056	NM_010426	15227	Mm.33897	NM_010426	ENSMUSG00000042812	Foxf1	AI450827|FREAC1|Foxf1a|Freac-1|HFH-8|Hfh8	forkhead box F1	protein-coding
chr9-1758	chr9	21163578	21167253	+	238.5	3675.000	promoter-TSS (NM_183408)	promoter-TSS (NM_183408)	-299	NM_183408	18577	Mm.191749	NM_019798	ENSMUSG00000032177	Pde4a	D9Ertd60e|Dpde2	phosphodiesterase 4A, cAMP specific	protein-coding
chr17-1039	chr17	83629466	83633828	+	238.5	4362.000	5' UTR (NM_153512, exon 1 of 2)	5' UTR (NM_153512, exon 1 of 2)	248	NM_153512	225030	Mm.223506	NM_153512	ENSMUSG00000045053	Kcng3	KV6.3|Kv10.1a|Kv10.1b	potassium voltage-gated channel, subfamily G, member 3	protein-coding
chr1-2016	chr1	75448213	75451686	+	236.9	3473.000	promoter-TSS (NM_183022)	promoter-TSS (NM_183022)	-561	NM_183022	241118	Mm.110790	NM_183022	ENSMUSG00000033007	Asic4	Accn4|BNAC4	acid-sensing (proton-gated) ion channel family member 4	protein-coding
chr18-251	chr18	64344118	64348918	+	236.9	4800.000	intron (NM_194268, intron 1 of 1)	intron (NM_194268, intron 1 of 1)	6154	NM_194268	225631	Mm.234723	NM_194268	ENSMUSG00000045991	Onecut2	C730009D12|OC-2|Oc2	one cut domain, family member 2	protein-coding
chr3-484	chr3	107457682	107460731	+	235.3	3049.000	promoter-TSS (NM_001356447)	promoter-TSS (NM_001356447)	-308	NM_001356447	99738	Mm.101976	NM_145922	ENSMUSG00000027895	Kcnc4	AI850292|KSHIIIC|Kcr2-4|Kv3.4	potassium voltage gated channel, Shaw-related subfamily, member 4	protein-coding
chr11-4075	chr11	116530980	116534520	+	235.3	3540.000	promoter-TSS (NM_025367)	promoter-TSS (NM_025367)	306	NM_001172473	20698	Mm.20944	NM_011451	ENSMUSG00000061878	Sphk1	1110006G24Rik|Sk1|Spk1	sphingosine kinase 1	protein-coding
chr3-545	chr3	95170983	95173941	+	235.3	2958.000	exon (NM_001272024, exon 21 of 21)	exon (NM_001272024, exon 21 of 21)	8123	NM_011351	20360	Mm.23662	NM_011351	ENSMUSG00000038777	Sema6c	Semay|mKIAA1869	sema domain, transmembrane domain (TM), and cytoplasmic domain, (semaphorin) 6C	protein-coding
chr14-46	chr14	34820365	34823259	+	235.3	2894.000	intron (NM_008166, intron 1 of 15)	intron (NM_008166, intron 1 of 15)	1676	NM_008166	14803	Mm.121569	NM_008166	ENSMUSG00000041078	Grid1	GluD1|GluRdelta1	glutamate receptor, ionotropic, delta 1	protein-coding
chr9-1456	chr9	114559943	114565010	+	235.3	5067.000	exon (NM_001042503, exon 1 of 4)	exon (NM_001042503, exon 1 of 4)	1893	NM_001042503	636931	Mm.17857	NM_001042503	ENSMUSG00000079259	Trim71	2610206G21Rik|AL022943|Gm1127|Lin41|lin-41|mLin41|mlin-41	tripartite motif-containing 71	protein-coding
chr13-1586	chr13	31618553	31622543	+	233.7	3990.000	Intergenic	Intergenic	-5268	NM_010225	14238	Mm.125548	NM_010225	ENSMUSG00000038402	Foxf2	FREAC2|Fkh20|LUN	forkhead box F2	protein-coding
chr5-3687	chr5	142902420	142905729	+	233.7	3309.000	exon (NM_007393, exon 5 of 6)	exon (NM_007393, exon 5 of 6)	2680	NM_007393	11461	Mm.328431	NM_007393	ENSMUSG00000029580	Actb	Actx|E430023M04Rik|beta-actin	actin, beta	protein-coding
chr2-3415	chr2	33624883	33629260	+	233.7	4377.000	intron (NM_010725, intron 2 of 7)	intron (NM_010725, intron 2 of 7)	14027	NM_010725	16917	Mm.39825	NM_010725	ENSMUSG00000038765	Lmx1b	Icst|LMX1.1|LMX1.2	LIM homeobox transcription factor 1 beta	protein-coding
chr4-377	chr4	46989928	46993521	+	233.7	3593.000	promoter-TSS (NM_001081141)	promoter-TSS (NM_001081141)	-10	NM_001081141	242425	Mm.101909	NM_001081141	ENSMUSG00000039809	Gabbr2	GABABR2|Gb2|Gm425|Gpr51	gamma-aminobutyric acid (GABA) B receptor, 2	protein-coding
chr8-327	chr8	71557408	71560200	+	233.7	2792.000	promoter-TSS (NM_001100462)	promoter-TSS (NM_001100462)	67	NM_001100462	434325	Mm.33613	NM_001100462	ENSMUSG00000043664	Tmem221	-	transmembrane protein 221	protein-coding
chr15-1071	chr15	99086300	99089078	+	232.0	2778.000	promoter-TSS (NM_001024702)	promoter-TSS (NM_001024702)	39	NM_001024702	239659	Mm.309917	NM_001024702	ENSMUSG00000001076	C1ql4	C1qtnf11|CTRP11	complement component 1, q subcomponent-like 4	protein-coding
chr11-2075	chr11	116280882	116284627	+	232.0	3745.000	intron (NM_010254, intron 1 of 1)	intron (NM_010254, intron 1 of 1)	1815	NM_010254	14428	Mm.57149	NM_010254	ENSMUSG00000020793	Galr2	mGalR	galanin receptor 2	protein-coding
chr15-931	chr15	99094702	99097932	+	232.0	3230.000	Intergenic	Intergenic	-3167	NM_176835	72778	Mm.30544	NM_176835	ENSMUSG00000038009	Dnajc22	2810451A06Rik|AI506245	DnaJ heat shock protein family (Hsp40) member C22	protein-coding
chr7-1267	chr7	130934641	130939227	+	232.0	4586.000	intron (NM_019564, intron 1 of 8)	CpG	731	NM_019564	56213	Mm.30156	NM_019564	ENSMUSG00000006205	Htra1	AI429470|HTRA|L56|Prss11|RSPP11	HtrA serine peptidase 1	protein-coding
chr1-2370	chr1	138844955	138849921	+	232.0	4966.000	intron (NM_010714, intron 1 of 6)	CpG	141	NM_010714	16876	Mm.250732	NM_010714	ENSMUSG00000019230	Lhx9	3110009O07Rik|BB104635|LH2B	LIM homeobox protein 9	protein-coding
chr2-485	chr2	74657397	74659863	+	232.0	2466.000	intron (NM_007967, intron 1 of 2)	intron (NM_007967, intron 1 of 2)	927	NM_007967	14029	Mm.25365	NM_007967	ENSMUSG00000001815	Evx2	Evx-2	even-skipped homeobox 2	protein-coding
chr14-441	chr14	63258875	63263481	+	232.0	4606.000	Intergenic	Intergenic	-15907	NM_008092	14463	Mm.247669	NM_008092	ENSMUSG00000021944	Gata4	Gata-4	GATA binding protein 4	protein-coding
chr9-32	chr9	78478409	78480950	+	232.0	2541.000	exon (NM_010106, exon 5 of 8)	exon (NM_010106, exon 5 of 8)	2045	NM_010106	13627	Mm.138471	NM_010106	ENSMUSG00000037742	Eef1a1	-	eukaryotic translation elongation factor 1 alpha 1	protein-coding
chr10-403	chr10	79987057	79991306	+	232.0	4249.000	intron (NM_007725, intron 1 of 6)	intron (NM_007725, intron 1 of 6)	581	NM_007725	12798	Mm.157770	NM_007725	ENSMUSG00000004665	Cnn2	AA408047|AI324678|Calpo2	calponin 2	protein-coding
chr13-1985	chr13	94700620	94705891	+	230.4	5271.000	Intergenic	Intergenic	-85665	NM_009321	21371	Mm.379025	NM_009321	ENSMUSG00000042043	Tbca	Tbca13	tubulin cofactor A	protein-coding
chr15-879	chr15	35298416	35301958	+	230.4	3542.000	intron (NM_001368665, intron 1 of 3)	intron (NM_001368665, intron 1 of 3)	4089	NM_054049	107587	Mm.46336	NM_054049	ENSMUSG00000022330	Osr2	5430409I15Rik|Osr2A|Osr2B	odd-skipped related 2	protein-coding
chr2-1799	chr2	33574813	33578592	+	230.4	3779.000	intron (NM_010725, intron 2 of 7)	L2b|LINE|L2	64396	NM_010725	16917	Mm.39825	NM_010725	ENSMUSG00000038765	Lmx1b	Icst|LMX1.1|LMX1.2	LIM homeobox transcription factor 1 beta	protein-coding
chr9-1301	chr9	58200859	58204282	+	230.4	3423.000	promoter-TSS (NM_001161540)	promoter-TSS (NM_001161540)	-36	NM_001161538	320563	Mm.186499	NM_177193	ENSMUSG00000051243	Islr2	B930052A04Rik|Linx|Mbu-3|mKIAA1465	immunoglobulin superfamily containing leucine-rich repeat 2	protein-coding
chr12-285	chr12	73037464	73041596	+	228.8	4132.000	Intergenic	Intergenic	-6355	NR_162772	114482235		NR_162772		Mir9718	mmu-mir-9718	microRNA mir-9718	ncRNA
chr9-649	chr9	45429379	45431827	+	228.8	2448.000	intron (NM_001081270, intron 1 of 32)	CpG	250	NM_001081270	114873	Mm.325499	NM_001081270	ENSMUSG00000032087	Dscaml1	4921507G06Rik|4930435C18Rik|BB239540|mKIAA1132	DS cell adhesion molecule like 1	protein-coding
chr4-2936	chr4	154138434	154141884	+	228.8	3450.000	promoter-TSS (NM_011642)	promoter-TSS (NM_011642)	-284	NM_011642	22062	Mm.78015	NM_011642	ENSMUSG00000029026	Trp73	TAp73|Tp73|deltaNp73|p73	transformation related protein 73	protein-coding
chr8-1813	chr8	14095186	14098260	+	228.8	3074.000	intron (NM_001145965, intron 1 of 14)	CpG	848	NM_001145965	244310	Mm.404697	NM_172910	ENSMUSG00000047495	Dlgap2	6430596N04Rik|Dap-2|Dap2|Sapap2	DLG associated protein 2	protein-coding
chr6-187	chr6	52228613	52231158	+	227.2	2545.000	TTS (NR_029912)	TTS (NR_029912)	280	NR_029912	723820		NR_029912	ENSMUSG00000065443	Mir196b	Mirn196b|mir-196b	microRNA 196b	ncRNA
chr5-215	chr5	119680121	119683483	+	227.2	3362.000	intron (NM_011535, intron 7 of 7)	intron (NM_011535, intron 7 of 7)	9416	NR_040416	433944	Mm.491053	NR_040416	ENSMUSG00000086847	Tbx3os2	Gm16065	T-box 3, opposite strand 2	ncRNA
chr6-148	chr6	6873988	6877239	+	227.2	3251.000	Intergenic	Intergenic	-3986	NR_155496	320038	Mm.94021	NR_015388		Dlx6os1	A230055N17Rik|Dlx6as1|Evf-1|Evf-2|Evf1|Evf1/2|Evf2|Shhrs	distal-less homeobox 6, opposite strand 1	ncRNA
chr15-1171	chr15	75996312	75999933	+	227.2	3621.000	exon (NM_177922, exon 11 of 14)	exon (NM_177922, exon 11 of 14)	4353	NM_177922	332110	Mm.40843	NM_177922	ENSMUSG00000063704	Mapk15	BC048082|ERK-8	mitogen-activated protein kinase 15	protein-coding
chr2-663	chr2	147185636	147189476	+	227.2	3840.000	intron (NR_108091, intron 1 of 2)	(TG)n|Simple_repeat|Simple_repeat	132	NR_108091	78068	Mm.261511	NR_108091	ENSMUSG00000053545	6430503K07Rik	-	RIKEN cDNA 6430503K07 gene	ncRNA
chr17-767	chr17	26849214	26852673	+	225.6	3459.000	Intergenic	CpG	-9378	NM_008700	18091	Mm.41974	NM_008700	ENSMUSG00000015579	Nkx2-5	Csx|Nkx-2.5|Nkx2.5|tinman	NK2 homeobox 5	protein-coding
chr10-1350	chr10	67537928	67541520	+	225.6	3592.000	intron (NM_001347458, intron 2 of 2)	intron (NM_001347458, intron 2 of 2)	1794	NM_001347458	13654	Mm.290421	NM_010118	ENSMUSG00000037868	Egr2	Egr-2|Krox-20|Krox20|NGF1-B|Zfp-25|Zfp-6	early growth response 2	protein-coding
chr6-1320	chr6	88188491	88192615	+	225.6	4124.000	Intergenic	CpG	-3338	NM_001355253	14461	Mm.491156	NM_008090	ENSMUSG00000015053	Gata2	Gata-2	GATA binding protein 2	protein-coding
chr3-452	chr3	89829296	89834104	+	225.6	4808.000	exon (NM_172530, exon 1 of 6)	exon (NM_172530, exon 1 of 6)	330	NM_172530	214547	Mm.225	NM_172530	ENSMUSG00000046280	She	9430022A14	src homology 2 domain-containing transforming protein E	protein-coding
chr6-3	chr6	3201241	3201741	+	224.0	500.000	Intergenic	SSU-rRNA_Hsa|rRNA|rRNA	-87028	NR_036696	667335	Mm.380219	NR_036696	ENSMUSG00000106779	Gm8579	EG667335	spermatogenesis associated glutamate (E)-rich protein 4a pseudogene	pseudo
chr11-3031	chr11	97533835	97537526	+	224.0	3691.000	intron (NM_018873, intron 7 of 19)	intron (NM_018873, intron 7 of 19)	-35340	NM_001289118	100141474	Mm.482426	NM_001289118	ENSMUSG00000047988	4933428G20Rik	-	RIKEN cDNA 4933428G20 gene	protein-coding
chr8-665	chr8	106602497	106606001	+	224.0	3504.000	intron (NM_009864, intron 1 of 15)	intron (NM_009864, intron 1 of 15)	899	NM_009864	12550	Mm.35605	NM_009864	ENSMUSG00000000303	Cdh1	AA960649|ARC-1|E-cad|Ecad|L-CAM|UVO|Um	cadherin 1	protein-coding
chr1-1170	chr1	13124127	13127910	+	224.0	3783.000	intron (NM_001081209, intron 1 of 7)	intron (NM_001081209, intron 1 of 7)	1145	NM_001081209	383491	Mm.309380	NM_001081209	ENSMUSG00000042414	Prdm14	-	PR domain containing 14	protein-coding
chr11-1432	chr11	57831240	57834743	+	222.4	3503.000	promoter-TSS (NM_008213)	promoter-TSS (NM_008213)	-844	NM_008213	15110	Mm.4746	NM_008213	ENSMUSG00000037335	Hand1	Ehand1|Hxt|Th1|Thing1|bHLHa27|eHAND	heart and neural crest derivatives expressed 1	protein-coding
chr2-1664	chr2	147193336	147195569	+	222.4	2233.000	intron (NR_030769, intron 1 of 5)	CpG	7028	NR_108091	78068	Mm.261511	NR_108091	ENSMUSG00000053545	6430503K07Rik	-	RIKEN cDNA 6430503K07 gene	ncRNA
chr19-698	chr19	6924779	6928489	+	222.4	3710.000	intron (NM_008431, intron 6 of 6)	MER53|DNA|hAT	-1254	NM_001039494	67077	Mm.251306	NM_001039494	ENSMUSG00000050623	Catsperz	1700019N12Rik|A430107B04Rik|MLZ-622|Tex40	cation channel sperm associated auxiliary subunit zeta	protein-coding
chr3-211	chr3	55780040	55784564	+	222.4	4524.000	promoter-TSS (NM_010750)	promoter-TSS (NM_010750)	-208	NM_010750	17116	Mm.440209	NM_010750	ENSMUSG00000056947	Mab21l1	AW047968	mab-21-like 1	protein-coding
chr5-914	chr5	38274753	38278356	+	222.4	3603.000	promoter-TSS (NM_172709)	promoter-TSS (NM_172709)	-850	NM_172709	21906	Mm.204765	NM_172709	ENSMUSG00000051596	Otop1	A530025J20Rik|Otp1|tlt	otopetrin 1	protein-coding
chr6-265	chr6	52189049	52193171	+	222.4	4122.000	intron (NM_008265, intron 1 of 1)	CpG	593	NM_008265	15401	Mm.439647	NM_008265	ENSMUSG00000000942	Hoxa4	AV206827|Hox-1.4	homeobox A4	protein-coding
chr17-446	chr17	34670787	34673490	+	222.4	2703.000	exon (NM_031176, exon 2 of 33)	exon (NM_031176, exon 2 of 33)	1603	NM_031176	81877	Mm.290527	NM_031176	ENSMUSG00000033327	Tnxb	Tn-mhc|Tnx	tenascin XB	protein-coding
chr7-3710	chr7	141291317	141295264	+	222.4	3947.000	intron (NM_007878, intron 1 of 3)	intron (NM_007878, intron 1 of 3)	1272	NM_007878	13491	Mm.41075	NM_007878	ENSMUSG00000025496	Drd4	AW125663|D4R|Drd-4	dopamine receptor D4	protein-coding
chr12-1011	chr12	111273986	111277062	+	220.8	3076.000	intron (NM_033603, intron 9 of 11)	CpG-3529	4428	NM_033603	93835	Mm.197639	NM_033603	ENSMUSG00000021278	Amn	-	amnionless	protein-coding
chr2-1087	chr2	73272424	73274970	+	220.8	2546.000	exon (NM_001005343, exon 2 of 2)	exon (NM_001005343, exon 2 of 2)	1771	NM_001005343	381373	Mm.330293	NM_001005343	ENSMUSG00000068859	Sp9	-	trans-acting transcription factor 9	protein-coding
chr10-67	chr10	127325531	127327775	+	219.2	2244.000	intron (NM_146011, intron 7 of 14)	CpG-1596	1011	NM_001359657	216445	Mm.227198	NM_146011	ENSMUSG00000040345	Arhgap9	AU043488	Rho GTPase activating protein 9	protein-coding
chr7-473	chr7	31050489	31053523	+	219.2	3034.000	promoter-TSS (NM_022007)	promoter-TSS (NM_022007)	-552	NM_022007	57780	Mm.41770	NM_022007	ENSMUSG00000036578	Fxyd7	1110035I01Rik	FXYD domain-containing ion transport regulator 7	protein-coding
chr2-7365	chr2	170493993	170498315	+	219.2	4322.000	promoter-TSS (NM_001013369)	promoter-TSS (NM_001013369)	-274	NM_001013369	109054	Mm.28808	NM_001013369	ENSMUSG00000052033	Pfdn4	0610025M10Rik|1810063B06Rik|C-1|C1|Pfd4	prefoldin 4	protein-coding
chr11-2270	chr11	103647535	103651606	+	217.5	4071.000	promoter-TSS (NM_001033212)	promoter-TSS (NM_001033212)	61	NM_001033212	104582	Mm.44618	NM_001033212	ENSMUSG00000046215	Rprml	AW049332	reprimo-like	protein-coding
chr2-1860	chr2	74702810	74706932	+	217.5	4122.000	promoter-TSS (NM_008276)	promoter-TSS (NM_008276)	256	NM_001290731	15437	Mm.280673	NM_008276	ENSMUSG00000027102	Hoxd8	4921540P06Rik|AI047735|Hox-4.3|Hox-5.4	homeobox D8	protein-coding
chr5-2563	chr5	108364808	108369177	+	217.5	4369.000	Intergenic	CpG	12097	NR_155521	77560	Mm.403130	NR_155521		9330198I05Rik	Gm43082	RIKEN cDNA 9330198I05 gene	ncRNA
chr4-708	chr4	152118652	152121576	+	215.9	2924.000	TTS (NM_033042)	TTS (NM_033042)	3771	NM_033042	85030	Mm.101198	NM_033042	ENSMUSG00000024793	Tnfrsf25	APO-3|DDR3|DR3|LARD|TR3|TRAMP|Tnfrsf12|WSL-1|WSL-LR|Wsl	tumor necrosis factor receptor superfamily, member 25	protein-coding
chr11-2900	chr11	68384230	68387068	+	215.9	2838.000	exon (NM_008744, exon 2 of 7)	exon (NM_008744, exon 2 of 7)	1177	NM_008744	18208	Mm.39095	NM_008744	ENSMUSG00000020902	Ntn1	AI561871|BC019633|Netrin-1	netrin 1	protein-coding
chr13-1425	chr13	94865670	94871301	+	214.3	5631.000	Intergenic	Intergenic	-7151	NM_011021	18420	Mm.42051	NM_011021	ENSMUSG00000021685	Otp	-	orthopedia homeobox	protein-coding
chr1-1679	chr1	134644583	134648399	+	214.3	3816.000	promoter-TSS (NM_009307)	promoter-TSS (NM_009307)	-121	NM_009307	20980	Mm.5102	NM_009307	ENSMUSG00000026452	Syt2	IP4BP|R74640|mKIAA4194|sytII	synaptotagmin II	protein-coding
chr4-417	chr4	9857586	9860812	+	214.3	3226.000	intron (NM_013526, intron 1 of 1)	intron (NM_013526, intron 1 of 1)	14827	NM_013526	242316	Mm.302555	NM_013526	ENSMUSG00000051279	Gdf6	BMP-13|BMP13|GDF16	growth differentiation factor 6	protein-coding
chr17-388	chr17	24751460	24754929	+	214.3	3469.000	exon (NM_001012402, exon 1 of 2)	exon (NM_001012402, exon 1 of 2)	206	NM_001357340	328779	Mm.328848	NM_001012402	ENSMUSG00000039628	Hs3st6	3-OST-6	heparan sulfate (glucosamine) 3-O-sulfotransferase 6	protein-coding
chr4-2617	chr4	126299571	126302599	+	214.3	3028.000	intron (NM_199473, intron 2 of 3)	CpG	14291	NM_199473	329941	Mm.296327	NM_199473	ENSMUSG00000056174	Col8a2	AI429819	collagen, type VIII, alpha 2	protein-coding
chr1-550	chr1	120340631	120343497	+	214.3	2866.000	intron (NM_207233, intron 1 of 1)	intron (NM_207233, intron 1 of 1)	1482	NM_207233	226359	Mm.337409	NM_207233	ENSMUSG00000036907	C1ql2	Adii|BC040774|CTRP10	complement component 1, q subcomponent-like 2	protein-coding
chr5-3614	chr5	138819214	138821775	+	212.7	2561.000	intron (NM_001195128, intron 1 of 2)	intron (NM_001195128, intron 1 of 2)	414	NM_001195128	384244	Mm.485002	NM_001195128	ENSMUSG00000094504	Gm5294	EG384244	predicted gene 5294	protein-coding
chr5-1084	chr5	118026821	118030368	+	212.7	3547.000	intron (NM_021344, intron 1 of 7)	CpG	851	NM_021344	57816	Mm.273285	NM_021344	ENSMUSG00000029359	Tesc	1010001A17Rik|2410011K10Rik|TE-1	tescalcin	protein-coding
chr12-681	chr12	73544989	73547954	+	212.7	2965.000	promoter-TSS (NM_178715)	promoter-TSS (NM_178715)	-76	NM_178715	238257	Mm.251196	NM_178715	ENSMUSG00000034435	Tmem30b	9130011B11Rik	transmembrane protein 30B	protein-coding
chr10-572	chr10	81179639	81182744	+	212.7	3105.000	intron (NM_007907, intron 11 of 13)	intron (NM_007907, intron 11 of 13)	-1816	NM_001190474	13144	Mm.10294	NM_007828	ENSMUSG00000034974	Dapk3	ZIPK|dlk	death-associated protein kinase 3	protein-coding
chr8-1950	chr8	46293151	46297999	+	212.7	4848.000	promoter-TSS (NM_173789)	promoter-TSS (NM_173789)	-904	NM_173789	234219	Mm.145631	NM_173789	ENSMUSG00000047171	Helt	A830086M02|Hesl|Heslike|Mgn|megane	helt bHLH transcription factor	protein-coding
chr8-1412	chr8	106133878	106137325	+	212.7	3447.000	non-coding (NR_040345, exon 1 of 4)	non-coding (NR_040345, exon 1 of 4)	201	NR_040346	69771	Mm.393274	NR_040344		1810019D21Rik	-	RIKEN cDNA 1810019D21 gene	ncRNA
chr11-4158	chr11	4744574	4748162	+	212.7	3588.000	intron (NM_138948, intron 1 of 4)	CpG	811	NM_138948	192650	Mm.207056	NM_138948	ENSMUSG00000009075	Cabp7	-	calcium binding protein 7	protein-coding
chr2-102	chr2	24762145	24764250	+	212.7	2105.000	promoter-TSS (NM_007579)	promoter-TSS (NM_007579)	-45	NM_007579	12287	Mm.4424	NM_007579	ENSMUSG00000004113	Cacna1b	AW050276|AW060892|AW822256|BIII|Cav2.2|Cchn1a|alpha(1B)	calcium channel, voltage-dependent, N type, alpha 1B subunit	protein-coding
chr3-392	chr3	103573228	103577319	+	212.7	4091.000	promoter-TSS (NM_001276681)	promoter-TSS (NM_001276681)	-9	NM_001276679	54524	Mm.88818	NM_018800	ENSMUSG00000027849	Syt6	3110037A08Rik|AW048930|sytVI	synaptotagmin VI	protein-coding
chr7-1191	chr7	49637698	49640329	+	211.1	2631.000	Intergenic	C-rich|Low_complexity|Low_complexity	-2178	NM_001005232	13172	Mm.307176	NM_001005232	ENSMUSG00000030507	Dbx1	AI426026|Dbx	developing brain homeobox 1	protein-coding
chr3-398	chr3	129196711	129200433	+	211.1	3722.000	Intergenic	Intergenic	-1306	NM_001286942	18741	Mm.246804	NM_011098	ENSMUSG00000028023	Pitx2	9430085M16Rik|Brx1|Brx1b|Munc30|Otlx2|Ptx2|Rieg	paired-like homeodomain transcription factor 2	protein-coding
chr6-1467	chr6	8947455	8952159	+	211.1	4704.000	promoter-TSS (NM_008751)	promoter-TSS (NM_008751)	-212	NM_008751	18231	Mm.46954	NM_008751	ENSMUSG00000046178	Nxph1	C130005L03Rik	neurexophilin 1	protein-coding
chr11-2423	chr11	57826841	57830614	+	211.1	3773.000	TTS (NM_008213)	TTS (NM_008213)	3420	NM_008213	15110	Mm.4746	NM_008213	ENSMUSG00000037335	Hand1	Ehand1|Hxt|Th1|Thing1|bHLHa27|eHAND	heart and neural crest derivatives expressed 1	protein-coding
chr1-255	chr1	184734365	184737280	+	209.5	2915.000	Intergenic	Intergenic	-3329	NM_008250	15284	Mm.1347	NM_008250	ENSMUSG00000039377	Hlx	Hlx1	H2.0-like homeobox	protein-coding
chr6-875	chr6	6852146	6856800	+	209.5	4654.000	intron (NR_155496, intron 1 of 1)	intron (NR_155496, intron 1 of 1)	7210	NR_155495	320038	Mm.94021	NR_015388		Dlx6os1	A230055N17Rik|Dlx6as1|Evf-1|Evf-2|Evf1|Evf1/2|Evf2|Shhrs	distal-less homeobox 6, opposite strand 1	ncRNA
chr8-2653	chr8	75213136	75216324	+	209.5	3188.000	intron (NM_029182, intron 1 of 2)	intron (NM_029182, intron 1 of 2)	786	NM_029182	75141	Mm.179267	NM_029182	ENSMUSG00000034472	Rasd2	4930526B11Rik|AU045414|Rhes|TEM-2|TEM2	RASD family, member 2	protein-coding
chr2-2612	chr2	147372395	147376463	+	209.5	4068.000	3' UTR (NM_008780, exon 5 of 5)	3' UTR (NM_008780, exon 5 of 5)	9435	NM_008780	18503	Mm.315502	NM_008780	ENSMUSG00000037034	Pax1	Pax-1|hbs|hunchback|un|undulated|wt	paired box 1	protein-coding
chr16-1170	chr16	18775782	18778341	+	209.5	2559.000	exon (NM_013805, exon 1 of 1)	exon (NM_013805, exon 1 of 1)	214	NM_013805	12741	Mm.22768	NM_013805	ENSMUSG00000041378	Cldn5	AI854493|MBEC1|Tmvcf	claudin 5	protein-coding
chr3-1268	chr3	107594825	107598158	+	209.5	3333.000	intron (NM_007441, intron 1 of 3)	CpG	1460	NM_007441	11694	Mm.10112	NM_007441	ENSMUSG00000014603	Alx3	-	aristaless-like homeobox 3	protein-coding
chr9-701	chr9	98960558	98964100	+	209.5	3542.000	Intergenic	Intergenic	6722	NM_012020	26927	Mm.151239	NM_012020	ENSMUSG00000050397	Foxl2	AU045128|BPES|PINTO|Pfrk	forkhead box L2	protein-coding
chr7-1009	chr7	63756243	63759926	+	209.5	3683.000	exon (NM_130880, exon 14 of 14)	exon (NM_130880, exon 14 of 14)	-158773	NM_001256311	381994	Mm.425466	NM_001256311	ENSMUSG00000095061	E030018B13Rik	Gm1697	RIKEN cDNA E030018B13 gene	protein-coding
chr1-147	chr1	74801685	74805090	+	209.5	3405.000	exon (NM_009518, exon 4 of 4)	exon (NM_009518, exon 4 of 4)	11368	NM_009518	22409	Mm.5130	NM_009518	ENSMUSG00000026167	Wnt10a	-	wingless-type MMTV integration site family, member 10A	protein-coding
chr11-4263	chr11	53478180	53480443	+	209.5	2263.000	exon (NM_183173, exon 1 of 1)	exon (NM_183173, exon 1 of 1)	884	NM_183173	237761	Mm.145208	NM_183173	ENSMUSG00000044352	Sowaha	A830006N08Rik|Ankrd43	sosondowah ankyrin repeat domain family member A	protein-coding
chr15-3934	chr15	102744900	102749277	+	207.9	4377.000	promoter-TSS (NR_104334)	promoter-TSS (NR_104334)	-179	NR_104334	102216269		NR_104334		Cistr	Cistr-act|Gm38436	chondrogenesis associated transcript	ncRNA
chr18-976	chr18	65936540	65939660	+	207.9	3120.000	exon (NM_013833, exon 2 of 3)	exon (NM_013833, exon 2 of 3)	989	NM_013833	19434	Mm.431047	NM_013833	ENSMUSG00000024518	Rax	7530406A22Rik|E130303K03Rik|Rx|ey-1|ey1	retina and anterior neural fold homeobox	protein-coding
chr7-3187	chr7	143106016	143108850	+	207.9	2834.000	exon (NM_008434, exon 1 of 16)	exon (NM_008434, exon 1 of 16)	179	NM_008434	16535	Mm.439769	NM_008434	ENSMUSG00000009545	Kcnq1	AW559127|KVLQT1|Kcna9	potassium voltage-gated channel, subfamily Q, member 1	protein-coding
chr4-1401	chr4	41497633	41501132	+	207.9	3499.000	exon (NM_001085515, exon 2 of 2)	exon (NM_001085515, exon 2 of 2)	3693	NM_001085515	329828	Mm.27054	NM_001085515	ENSMUSG00000046312	Myorg	AA408153|AI464131|AI604836|Gm762|Kiaa1161|NET37	myogenesis regulating glycosidase (putative)	protein-coding
chr12-230	chr12	72945172	72948062	+	207.9	2890.000	Intergenic	Intergenic	6735	NM_011384	20476	Mm.57138	NM_011384	ENSMUSG00000021099	Six6	Optx2|Six9	sine oculis-related homeobox 6	protein-coding
chr11-2271	chr11	103748088	103752402	+	207.9	4314.000	promoter-TSS (NM_011719)	promoter-TSS (NM_011719)	-424	NM_011719	22412	Mm.215161	NM_011719	ENSMUSG00000018486	Wnt9b	Wnt14b|Wnt15|clf|clf1|wnt-14b|wnt-15	wingless-type MMTV integration site family, member 9B	protein-coding
chr5-1308	chr5	140620704	140623624	+	207.9	2920.000	3' UTR (NM_001308040, exon 13 of 13)	3' UTR (NM_001308040, exon 13 of 13)	14823	NM_008494	16848	Mm.12834	NM_008494	ENSMUSG00000029570	Lfng	AW061165	LFNG O-fucosylpeptide 3-beta-N-acetylglucosaminyltransferase	protein-coding
chr11-659	chr11	119034988	119038276	+	206.3	3288.000	Intergenic	Intergenic	4281	NM_013926	30951	Mm.99953	NM_013926	ENSMUSG00000025578	Cbx8	Pc3	chromobox 8	protein-coding
chr6-675	chr6	6859098	6861977	+	206.3	2879.000	intron (NR_155496, intron 1 of 1)	intron (NR_155496, intron 1 of 1)	1146	NR_155495	320038	Mm.94021	NR_015388		Dlx6os1	A230055N17Rik|Dlx6as1|Evf-1|Evf-2|Evf1|Evf1/2|Evf2|Shhrs	distal-less homeobox 6, opposite strand 1	ncRNA
chr5-5462	chr5	106446852	106450519	+	206.3	3667.000	Intergenic	Intergenic	9481	NM_001005477	104382	Mm.271593	NM_001005477	ENSMUSG00000034384	Barhl2	E130309B19Rik|MBH1	BarH like homeobox 2	protein-coding
chr9-524	chr9	118476482	118479975	+	206.3	3493.000	promoter-TSS (NM_010136)	promoter-TSS (NM_010136)	39	NM_010136	13813	Mm.200692	NM_010136	ENSMUSG00000032446	Eomes	C77258|TBR-2|Tbr2	eomesodermin	protein-coding
chr2-2449	chr2	74666938	74670087	+	206.3	3149.000	exon (NM_008275, exon 1 of 2)	exon (NM_008275, exon 1 of 2)	287	NM_008275	15433	Mm.57227	NM_008275	ENSMUSG00000001819	Hoxd13	Hox-4.8|spdh	homeobox D13	protein-coding
chr14-550	chr14	67234724	67238816	+	206.3	4092.000	intron (NM_010095, intron 2 of 16)	intron (NM_010095, intron 2 of 16)	2126	NM_001360202	13592	Mm.319947	NM_010095	ENSMUSG00000022053	Ebf2	D14Ggc1e|EBF-2|Mmot1|O/E-3|OE-3	early B cell factor 2	protein-coding
chr13-1355	chr13	54763396	54767208	+	206.3	3812.000	intron (NM_001362407, intron 3 of 6)	intron (NM_001362407, intron 3 of 6)	1293	NM_033610	104069	Mm.200843	NM_033610	ENSMUSG00000034891	Sncb	AI838531|betaSYN	synuclein, beta	protein-coding
chr10-1028	chr10	80355291	80358310	+	204.6	3019.000	intron (NM_183152, intron 1 of 14)	CpG	341	NM_183152	216166	Mm.17613	NM_183152	ENSMUSG00000035486	Plk5	6330514A18Rik	polo like kinase 5	protein-coding
chr2-1452	chr2	130578576	130582808	+	204.6	4232.000	TTS (NM_009732)	TTS (NM_009732)	1896	NM_009732	11998	Mm.6190	NM_009732	ENSMUSG00000037727	Avp	Vp|Vsp	arginine vasopressin	protein-coding
chr12-658	chr12	56537764	56540867	+	204.6	3103.000	Intergenic	Intergenic	-2407	NM_009385	21869	Mm.89972	NM_009385	ENSMUSG00000001496	Nkx2-1	AV026640|Nkx2.1|T/EBP|Titf1|Ttf-1	NK2 homeobox 1	protein-coding
chr9-787	chr9	89908250	89911767	+	204.6	3517.000	exon (NM_001357743, exon 1 of 27)	exon (NM_001357743, exon 1 of 27)	233	NM_001039655	19417	Mm.44561	NM_011245	ENSMUSG00000032356	Rasgrf1	AI844718|CDC25|CDC25Mm|Gnrp|Grf1|Grfbeta|P190-A|Ras-GRF1|p190|p190RhoGEF	RAS protein-specific guanine nucleotide-releasing factor 1	protein-coding
chr3-485	chr3	107580356	107584081	+	203.0	3725.000	Intergenic	Intergenic	-12813	NM_007441	11694	Mm.10112	NM_007441	ENSMUSG00000014603	Alx3	-	aristaless-like homeobox 3	protein-coding
chr5-1828	chr5	101661463	101664770	+	203.0	3307.000	intron (NM_144955, intron 1 of 2)	intron (NM_144955, intron 1 of 2)	1595	NM_144955	18096	Mm.193072	NM_144955	ENSMUSG00000035187	Nkx6-1	NKX6A|Nkx6.1	NK6 homeobox 1	protein-coding
chr9-336	chr9	72747180	72749751	+	203.0	2571.000	3' UTR (NM_010890, exon 29 of 29)	3' UTR (NM_010890, exon 29 of 29)	55167	NM_001357998	17999	Mm.279923	NM_010890	ENSMUSG00000032216	Nedd4	AA959633|AL023035|AU019897|E430025J12Rik|EG639396|Gm7265|KIAA0093|Nedd4-1|Nedd4a	neural precursor cell expressed, developmentally down-regulated 4	protein-coding
chr7-255	chr7	101817817	101821143	+	201.4	3326.000	intron (NM_008887, intron 1 of 2)	intron (NM_008887, intron 1 of 2)	1167	NM_008887	11859	Mm.5028	NM_008887	ENSMUSG00000007946	Phox2a	Arix|Phox2|Pmx2|Pmx2a|Px2a	paired-like homeobox 2a	protein-coding
chr2-2038	chr2	22621900	22625901	+	201.4	4001.000	intron (NM_008078, intron 3 of 15)	intron (NM_008078, intron 3 of 15)	1573	NM_008078	14417	Mm.4784	NM_008078	ENSMUSG00000026787	Gad2	6330404F12Rik|GAD(65)|GAD65|Gad-2	glutamic acid decarboxylase 2	protein-coding
chr3-698	chr3	96342439	96345428	+	199.8	2989.000	Intergenic	Intergenic	-1354	NR_152105	100504145	Mm.100443	NR_152105	ENSMUSG00000097851	Platr30	Gm17580	pluripotency associated transcript 30	ncRNA
chr12-1378	chr12	56527919	56531475	+	199.8	3556.000	promoter-TSS (NR_045082)	promoter-TSS (NR_045082)	-277	NR_045082	104798	Mm.310950	NR_045082	ENSMUSG00000112343	Sfta3-ps	AI413669|E030019B13Rik|Nanci	surfactant associated 3, pseudogene	ncRNA
chr1-2048	chr1	78195189	78198936	+	199.8	3747.000	promoter-TSS (NM_008781)	promoter-TSS (NM_008781)	74	NM_008781	18505	Mm.1371	NM_008781	ENSMUSG00000004872	Pax3	Pax-3|Sp|Splchl2|splotch	paired box 3	protein-coding
chr14-534	chr14	63238960	63241546	+	199.8	2586.000	intron (NM_001310610, intron 2 of 6)	intron (NM_001310610, intron 2 of 6)	5018	NM_001310610	14463	Mm.247669	NM_008092	ENSMUSG00000021944	Gata4	Gata-4	GATA binding protein 4	protein-coding
chr15-2516	chr15	100634978	100638286	+	199.8	3308.000	non-coding (NR_104338, exon 1 of 4)	non-coding (NR_104338, exon 1 of 4)	308	NR_104337	207818	Mm.26282	NM_174992	ENSMUSG00000053559	Smagp	-	small cell adhesion glycoprotein	protein-coding
chr13-326	chr13	72622707	72626289	+	198.2	3582.000	non-coding (NR_030701, exon 1 of 1)	non-coding (NR_030701, exon 1 of 1)	4066	NR_030701	328287	Mm.235072	NR_030701		Gm20554	D430050G20	predicted gene, 20554	ncRNA
chr7-137	chr7	35119596	35121543	+	198.2	1947.000	3' UTR (NM_001287523, exon 1 of 1)	3' UTR (NM_001287523, exon 1 of 1)	1276	NM_001287523	12606	Mm.349667	NM_007678	ENSMUSG00000034957	Cebpa	C/ebpalpha|CBF-A|Cebp	CCAAT/enhancer binding protein (C/EBP), alpha	protein-coding
chr2-864	chr2	131561159	131563735	+	198.2	2576.000	promoter-TSS (NM_013460)	promoter-TSS (NM_013460)	50	NM_013460	11550	Mm.389380	NM_013460	ENSMUSG00000027335	Adra1d	Adra-1|Adra1|Adra1a|Gpcr8|Spr8|[a]1d|alpha1D-AR	adrenergic receptor, alpha 1d	protein-coding
chr16-407	chr16	18620633	18623187	+	198.2	2554.000	TTS (NM_213614)	TTS (NM_213614)	493	NM_010327	14724	Mm.475622	NM_010327	ENSMUSG00000050761	Gp1bb	-	glycoprotein Ib, beta polypeptide	protein-coding
chr5-1021	chr5	31091206	31093880	+	198.2	2674.000	intron (NM_001347323, intron 2 of 8)	intron (NM_001347323, intron 2 of 8)	984	NM_011773	22784	Mm.1396	NM_011773	ENSMUSG00000029151	Slc30a3	Znt3	solute carrier family 30 (zinc transporter), member 3	protein-coding
chr5-189	chr5	22724749	22726175	+	198.2	1426.000	Intergenic	Intergenic	-20592	NM_001359998	269629	Mm.371712	NM_029990	ENSMUSG00000106379	Lhfpl3	A930031L14Rik	lipoma HMGIC fusion partner-like 3	protein-coding
chr1-1248	chr1	74770540	74772916	+	198.2	2376.000	promoter-TSS (NM_009526)	promoter-TSS (NM_009526)	-164	NM_009526	22420	Mm.268282	NM_009526	ENSMUSG00000033227	Wnt6	AA409270|Wnt-6	wingless-type MMTV integration site family, member 6	protein-coding
chr10-1854	chr10	80340776	80343267	+	196.6	2491.000	intron (NR_104340, intron 9 of 11)	CpG-1282	6427	NR_104340	66548	Mm.71891	NM_025629	ENSMUSG00000043822	Adamtsl5	2010109H09Rik|Thsd6	ADAMTS-like 5	protein-coding
chr15-81	chr15	103026189	103029687	+	196.6	3498.000	Intergenic	Intergenic	-6457	NM_013553	15423	Mm.1351	NM_013553	ENSMUSG00000075394	Hoxc4	Hox-3.5	homeobox C4	protein-coding
chr11-4134	chr11	120658246	120661789	+	196.6	3543.000	exon (NM_175263, exon 2 of 12)	exon (NM_175263, exon 2 of 12)	820	NM_175263	77583	Mm.32839	NM_175263	ENSMUSG00000042988	Notum	5730593N15Rik	notum palmitoleoyl-protein carboxylesterase	protein-coding
chr6-427	chr6	29526113	29528607	+	195.0	2494.000	intron (NM_001311083, intron 1 of 9)	intron (NM_001311083, intron 1 of 9)	735	NM_012057	27056	Mm.6479	NM_012057	ENSMUSG00000029771	Irf5	AW491843|mirf5	interferon regulatory factor 5	protein-coding
chr19-837	chr19	42199688	42202814	+	195.0	3126.000	intron (NM_018780, intron 1 of 2)	intron (NM_018780, intron 1 of 2)	1001	NM_018780	54612	Mm.470071	NM_018780	ENSMUSG00000018822	Sfrp5	AI605071|SARP3	secreted frizzled-related sequence protein 5	protein-coding
chr15-3928	chr15	102693184	102697259	+	195.0	4075.000	Intergenic	Intergenic	-23355	NR_030460	751542		NR_030460	ENSMUSG00000076009	Mir688	Mirn688|mmu-mir-688	microRNA 688	ncRNA
chr12-214	chr12	33955898	33959106	+	195.0	3208.000	promoter-TSS (NM_011658)	promoter-TSS (NM_011658)	-169	NM_011658	22160	Mm.3280	NM_011658	ENSMUSG00000035799	Twist1	M-Twist|Pde|Ska10|Ska<m10Jus>|Twist|bHLHa38|pdt	twist basic helix-loop-helix transcription factor 1	protein-coding
chr18-68	chr18	64341023	64343421	+	195.0	2398.000	intron (NM_194268, intron 1 of 1)	intron (NM_194268, intron 1 of 1)	1858	NM_194268	225631	Mm.234723	NM_194268	ENSMUSG00000045991	Onecut2	C730009D12|OC-2|Oc2	one cut domain, family member 2	protein-coding
chr1-2888	chr1	120602665	120606411	+	195.0	3746.000	intron (NM_010133, intron 1 of 1)	intron (NM_010133, intron 1 of 1)	2051	NM_010133	13798	Mm.2657	NM_010133	ENSMUSG00000058665	En1	En-1|Mo-en.1|engrailed-1	engrailed 1	protein-coding
chr11-1232	chr11	6064226	6068165	+	195.0	3939.000	promoter-TSS (NM_007595)	promoter-TSS (NM_007595)	-447	NM_001174053	12323	Mm.439733	NM_007595	ENSMUSG00000057897	Camk2b	CaMKII	calcium/calmodulin-dependent protein kinase II, beta	protein-coding
chr5-774	chr5	30588307	30590832	+	195.0	2525.000	promoter-TSS (NR_040427)	promoter-TSS (NR_040427)	-950	NR_040427	100502829	Mm.39944	NR_040427	ENSMUSG00000053214	Gm9899	-	predicted gene 9899	ncRNA
chr15-832	chr15	101052130	101055845	+	193.4	3715.000	exon (NM_001214911, exon 1 of 1)	exon (NM_001214911, exon 1 of 1)	412	NM_001214911	668225	Mm.385011	NM_001214911	ENSMUSG00000095440	Fignl2	EG668225	fidgetin-like 2	protein-coding
chr7-2849	chr7	109172186	109174710	+	193.4	2524.000	intron (NM_001302205, intron 1 of 3)	intron (NM_001302205, intron 1 of 3)	1759	NM_001302205	109594	Mm.360145	NM_057173	ENSMUSG00000036111	Lmo1	Rbtn-1|Rbtn1|Ttg1	LIM domain only 1	protein-coding
chr2-1980	chr2	160362845	160366575	+	193.4	3730.000	3' UTR (NM_010658, exon 1 of 1)	3' UTR (NM_010658, exon 1 of 1)	2355	NM_010658	16658	Mm.330745	NM_010658	ENSMUSG00000074622	Mafb	Kreisler|Krml|Krml1|kr	v-maf musculoaponeurotic fibrosarcoma oncogene family, protein B (avian)	protein-coding
chr2-2903	chr2	74647585	74651137	+	193.4	3552.000	Intergenic	Intergenic	10196	NM_007967	14029	Mm.25365	NM_007967	ENSMUSG00000001815	Evx2	Evx-2	even-skipped homeobox 2	protein-coding
chr2-1090	chr2	74654015	74656733	+	193.4	2718.000	3' UTR (NM_007967, exon 3 of 3)	3' UTR (NM_007967, exon 3 of 3)	4183	NM_007967	14029	Mm.25365	NM_007967	ENSMUSG00000001815	Evx2	Evx-2	even-skipped homeobox 2	protein-coding
chr6-654	chr6	83085365	83088955	+	193.4	3590.000	intron (NM_010692, intron 1 of 1)	(CCCCAG)n|Simple_repeat|Simple_repeat	795	NM_010692	16815	Mm.20359	NM_010692	ENSMUSG00000034968	Lbx2	Lbx2h	ladybird homeobox 2	protein-coding
chr2-171	chr2	33630170	33633074	+	191.8	2904.000	intron (NM_010725, intron 2 of 7)	CpG	9476	NM_010725	16917	Mm.39825	NM_010725	ENSMUSG00000038765	Lmx1b	Icst|LMX1.1|LMX1.2	LIM homeobox transcription factor 1 beta	protein-coding
chr18-357	chr18	80711383	80714815	+	191.8	3432.000	promoter-TSS (NM_001164109)	promoter-TSS (NM_001164109)	-28	NM_001164110	18018	Mm.329560	NM_016791	ENSMUSG00000033016	Nfatc1	2210017P03Rik|AI449492|AV076380|NF-ATc|NFAT2|NFATc|Nfatcb	nuclear factor of activated T cells, cytoplasmic, calcineurin dependent 1	protein-coding
chr5-947	chr5	106559440	106561695	+	191.8	2255.000	Intergenic	Intergenic	-102401	NM_001005477	104382	Mm.271593	NM_001005477	ENSMUSG00000034384	Barhl2	E130309B19Rik|MBH1	BarH like homeobox 2	protein-coding
chr1-176	chr1	120613424	120616248	+	191.8	2824.000	Intergenic	Intergenic	12349	NM_010133	13798	Mm.2657	NM_010133	ENSMUSG00000058665	En1	En-1|Mo-en.1|engrailed-1	engrailed 1	protein-coding
chr13-2027	chr13	98353167	98356302	+	191.8	3135.000	exon (NM_008242, exon 1 of 1)	exon (NM_008242, exon 1 of 1)	489	NM_008242	15229	Mm.347441	NM_008242	ENSMUSG00000078302	Foxd1	AI385632|BF-2|FREAC4|Hfh10|Hfhbf2	forkhead box D1	protein-coding
chr15-337	chr15	78717961	78720370	+	191.8	2409.000	promoter-TSS (NM_001358692)	promoter-TSS (NM_001358692)	-394	NM_001358692	207393	Mm.323188	NM_183141	ENSMUSG00000043460	Elfn2	6330514E13|AW048948|BC094219|Lrrc62|Ppp1r29	leucine rich repeat and fibronectin type III, extracellular 2	protein-coding
chr8-1011	chr8	108693352	108698112	+	190.1	4760.000	Intergenic	Intergenic	-18912	NM_007496	11906	Mm.416972	NM_007496	ENSMUSG00000038872	Zfhx3	A230102L03Rik|Atbf1|Sci|WBP9|mKIAA4228	zinc finger homeobox 3	protein-coding
chr19-1317	chr19	44669676	44673168	+	190.1	3492.000	Intergenic	Intergenic	-75179	NM_001368745	18504	Mm.192158	NM_011037	ENSMUSG00000004231	Pax2	Opdc|Pax-2	paired box 2	protein-coding
chr10-604	chr10	127048020	127051288	+	190.1	3268.000	intron (NM_010009, intron 2 of 8)	intron (NM_010009, intron 2 of 8)	1408	NM_010009	13115	Mm.6216	NM_010009	ENSMUSG00000006724	Cyp27b1	Cp2b|Cyp1|Cyp27b|Cyp40|P450c1|Pddr|Vdd1|Vddr|VddrI|Vdr	cytochrome P450, family 27, subfamily b, polypeptide 1	protein-coding
chr15-2257	chr15	102993585	102996511	+	188.5	2926.000	TTS (NM_010466)	TTS (NM_010466)	4509	NM_010466	15426	Mm.6167	NM_010466	ENSMUSG00000001657	Hoxc8	D130011F21Rik|Hox-3.1	homeobox C8	protein-coding
chr18-95	chr18	53471656	53474021	+	188.5	2365.000	intron (NM_001033281, intron 1 of 6)	intron (NM_001033281, intron 1 of 6)	8292	NM_001033281	225518	Mm.297645	NM_001033281	ENSMUSG00000069378	Prdm6	Gm92|PRISM	PR domain containing 6	protein-coding
chr10-295	chr10	127079150	127081759	+	188.5	2609.000	exon (NM_001301014, exon 1 of 18)	exon (NM_001301014, exon 1 of 18)	1547	NM_001301014	216439	Mm.336761	NM_001033263	ENSMUSG00000025422	Agap2	AGAP-2|Centg1|PIKE|cnt-g1|mKIAA0167	ArfGAP with GTPase domain, ankyrin repeat and PH domain 2	protein-coding
chr11-1636	chr11	19011336	19015167	+	188.5	3831.000	intron (NM_001193271, intron 4 of 12)	intron (NM_001193271, intron 4 of 12)	5718	NM_010789	17268	Mm.356578	NM_010789	ENSMUSG00000020160	Meis1	C530044H18Rik|Evi8	Meis homeobox 1	protein-coding
chr7-451	chr7	137308946	137312370	+	188.5	3424.000	intron (NM_001113415, intron 4 of 15)	intron (NM_001113415, intron 4 of 15)	3787	NM_001113415	13593	Mm.258708	NM_010096	ENSMUSG00000010476	Ebf3	3110018A08Rik|O/E-2|mKIAA4201	early B cell factor 3	protein-coding
chr11-1620	chr11	120528985	120531895	+	188.5	2910.000	promoter-TSS (NM_008101)	promoter-TSS (NM_008101)	-287	NM_008101	14527	Mm.22329	NM_008101	ENSMUSG00000025127	Gcgr	GR	glucagon receptor	protein-coding
chr13-178	chr13	21995814	21999610	+	188.5	3796.000	Intergenic	Intergenic	12029	NM_019429	54373	Mm.32043	NM_019429	ENSMUSG00000006179	Prss16	AI448615|TSSP	protease, serine 16 (thymus)	protein-coding
chr13-2461	chr13	3358549	3361721	+	186.9	3172.000	Intergenic	CpG	-118168	NR_015522	76937	Mm.487240	NR_015522	ENSMUSG00000097709	2810429I04Rik	AI256682	RIKEN cDNA 2810429I04 gene	ncRNA
chr10-948	chr10	19848921	19851692	+	186.9	2771.000	intron (NM_029529, intron 1 of 1)	intron (NM_029529, intron 1 of 1)	1153	NM_029529	76157	Mm.74324	NM_029529	ENSMUSG00000050473	Slc35d3	6230421J19Rik|Frcl1	solute carrier family 35, member D3	protein-coding
chr12-1331	chr12	49381922	49386289	+	186.9	4367.000	5' UTR (NM_001160112, exon 1 of 1)	5' UTR (NM_001160112, exon 1 of 1)	1098	NM_008241	15228	Mm.4704	NM_008241	ENSMUSG00000020950	Foxg1	2900064B05Rik|BF-1|Bf1|Hfh9|Hfhbf1	forkhead box G1	protein-coding
chr17-2450	chr17	27510994	27514298	+	186.9	3304.000	Intergenic	CpG	-9113	NM_001291045	268934	Mm.358940	NM_001013385	ENSMUSG00000063239	Grm4	Gprc1d|mGluR4	glutamate receptor, metabotropic 4	protein-coding
chr8-800	chr8	12382536	12386903	+	186.9	4367.000	Intergenic	Intergenic	-1052	NR_027975	434280	Mm.447484	NM_001013812	ENSMUSG00000047935	Sox1ot	EG434280|Gm5607	Sox1 overlapping transcript	ncRNA
chr13-1508	chr13	13783002	13786322	+	186.9	3320.000	intron (NM_010317, intron 1 of 3)	CpG	355	NM_010317	14706	Mm.215394	NM_010317	ENSMUSG00000021303	Gng4	-	guanine nucleotide binding protein (G protein), gamma 4	protein-coding
chr17-637	chr17	14277848	14281667	+	186.9	3819.000	exon (NM_022315, exon 1 of 13)	exon (NM_022315, exon 1 of 13)	251	NM_022315	64074	Mm.30162	NM_022315	ENSMUSG00000023886	Smoc2	1700056C05Rik|5430426J21Rik|Smoc2l	SPARC related modular calcium binding 2	protein-coding
chr7-3038	chr7	131965437	131968480	+	186.9	3043.000	exon (NM_173410, exon 1 of 3)	exon (NM_173410, exon 1 of 3)	498	NM_173410	233919	Mm.208740	NM_173410	ENSMUSG00000040125	Gpr26	9630036A11Rik|A730021D22	G protein-coupled receptor 26	protein-coding
chr2-3110	chr2	172544784	172548107	+	186.9	3323.000	Intergenic	Intergenic	-3148	NM_009335	21420	Mm.3629	NM_009335	ENSMUSG00000028640	Tfap2c	AA409384|AP2gamma|Ap-2.2|Stra2|Tcfap2c	transcription factor AP-2, gamma	protein-coding
chr7-1399	chr7	46375990	46378431	+	185.3	2441.000	exon (NM_010866, exon 1 of 3)	exon (NM_010866, exon 1 of 3)	736	NM_010866	17927	Mm.1526	NM_010866	ENSMUSG00000009471	Myod1	AI503393|MYF3|MyoD|Myod-1|bHLHc1	myogenic differentiation 1	protein-coding
chr7-2238	chr7	141463519	141466183	+	185.3	2664.000	promoter-TSS (NR_152220)	promoter-TSS (NR_152220)	-947	NR_152220	100126795	Mm.386851	NR_152219	ENSMUSG00000073787	Gm10575	-	predicted gene 10575	ncRNA
chr17-46	chr17	51742506	51743006	+	185.3	500.000	exon (NM_001163632, exon 10 of 11)	exon (NM_001163632, exon 10 of 11)	69298	NM_001163630	20230	Mm.311655	NM_009122	ENSMUSG00000023927	Satb1	2610306G12Rik|AW413156	special AT-rich sequence binding protein 1	protein-coding
chr7-1453	chr7	110627351	110630243	+	185.3	2892.000	intron (NM_009627, intron 3 of 3)	intron (NM_009627, intron 3 of 3)	1140	NM_009627	11535	Mm.1408	NM_009627	ENSMUSG00000030790	Adm	AM	adrenomedullin	protein-coding
chr7-599	chr7	140921113	140924341	+	183.7	3228.000	exon (NM_133946, exon 4 of 8)	exon (NM_133946, exon 4 of 8)	1825	NM_133946	101613	Mm.386833	NM_133946	ENSMUSG00000038745	Nlrp6	AI504961|Avr|Nalp6|Navr|Navr/Avr|Non-AVR|Pypaf5	NLR family, pyrin domain containing 6	protein-coding
chr11-1872	chr11	59133779	59137230	+	183.7	3451.000	exon (NM_199152, exon 1 of 90)	exon (NM_199152, exon 1 of 90)	871	NM_199152	380698	Mm.339542	NM_199152	ENSMUSG00000061462	Obscn	BC046431|Gm878|UNC89	obscurin, cytoskeletal calmodulin and titin-interacting RhoGEF	protein-coding
chr4-899	chr4	117302578	117306102	+	183.7	3524.000	intron (NM_025739, intron 3 of 14)	CpG	-14885	NM_001310730	66743	Mm.318331	NM_025739	ENSMUSG00000028677	Rnf220	4732477A13|4931406I20Rik|5730503K05Rik|AV302541	ring finger protein 220	protein-coding
chr5-2177	chr5	106453232	106455716	+	183.7	2484.000	intron (NM_001005477, intron 2 of 2)	intron (NM_001005477, intron 2 of 2)	3692	NM_001005477	104382	Mm.271593	NM_001005477	ENSMUSG00000034384	Barhl2	E130309B19Rik|MBH1	BarH like homeobox 2	protein-coding
chr2-3207	chr2	19429838	19433128	+	183.7	3290.000	Intergenic	Intergenic	-14180	NM_018809	19213	Mm.69647	NM_018809	ENSMUSG00000026735	Ptf1a	PTF1-p48|PTF1p48|bHLHa29	pancreas specific transcription factor, 1a	protein-coding
chr17-794	chr17	36160788	36163455	+	183.7	2667.000	non-coding (NR_033517, exon 4 of 4)	non-coding (NR_033517, exon 4 of 4)	6416	NM_001081032	667977	Mm.441651	NM_001081032	ENSMUSG00000073402	Gm8909	EG667977|H2-Tw5l|H2-gs17	predicted gene 8909	protein-coding
chr2-4427	chr2	31313091	31315526	+	182.1	2435.000	promoter-TSS (NM_001370902)	promoter-TSS (NM_001370902)	-24	NM_001370902	665700	Mm.80703	NM_177649	ENSMUSG00000055632	Hmcn2	D030068H01	hemicentin 2	protein-coding
chr1-927	chr1	135102809	135106561	+	182.1	3752.000	intron (NM_001033409, intron 1 of 17)	intron (NM_001033409, intron 1 of 17)	591	NM_001033409	329252	Mm.279594	NM_001033409	ENSMUSG00000042793	Lgr6	A530037C04Rik|D830026M09	leucine-rich repeat-containing G protein-coupled receptor 6	protein-coding
chr11-848	chr11	119087569	119090259	+	182.1	2690.000	Intergenic	Intergenic	-2677	NM_007625	12418	Mm.268070	NM_007625	ENSMUSG00000039989	Cbx4	MPc2|PC2	chromobox 4	protein-coding
chr1-224	chr1	74781978	74785085	+	182.1	3107.000	intron (NM_009526, intron 3 of 3)	intron (NM_009526, intron 3 of 3)	-8488	NM_009518	22409	Mm.5130	NM_009518	ENSMUSG00000026167	Wnt10a	-	wingless-type MMTV integration site family, member 10A	protein-coding
chr15-918	chr15	95652887	95655081	+	182.1	2194.000	intron (NM_207533, intron 1 of 3)	intron (NM_207533, intron 1 of 3)	787	NM_207533	223843	Mm.152937	NM_207533	ENSMUSG00000045608	Dbx2	9430056A22Rik|9630005K15|AI846217|Gm1229	developing brain homeobox 2	protein-coding
chr6-1158	chr6	6862477	6865514	+	180.5	3037.000	non-coding (NR_002839, exon 1 of 1)	non-coding (NR_002839, exon 1 of 1)	661	NM_010057	13396	Mm.439763	NM_010057	ENSMUSG00000029754	Dlx6	-	distal-less homeobox 6	protein-coding
chr12-763	chr12	57541025	57543924	+	180.5	2899.000	exon (NM_008259, exon 2 of 2)	exon (NM_008259, exon 2 of 2)	3637	NM_008259	15375	Mm.4578	NM_008259	ENSMUSG00000035451	Foxa1	Hnf-3a|Hnf3a|Tcf-3a|Tcf3a	forkhead box A1	protein-coding
chr18-302	chr18	76843376	76847220	+	180.5	3844.000	Intergenic	(TC)n|Simple_repeat|Simple_repeat	-11107	NM_001109743	664805	Mm.329543	NM_001109743	ENSMUSG00000091519	Skor2	Corl2|EG664805|Fussel18|Gm7348	SKI family transcriptional corepressor 2	protein-coding
chr4-957	chr4	152158125	152160525	+	180.5	2400.000	intron (NM_001301805, intron 1 of 4)	intron (NM_001301805, intron 1 of 4)	458	NM_001301805	15206	Mm.57038	NM_008236	ENSMUSG00000028940	Hes2	HES-2	hes family bHLH transcription factor 2	protein-coding
chr4-4400	chr4	99649548	99651816	+	180.5	2268.000	Intergenic	Intergenic	-5617	NM_010425	15221	Mm.4758	NM_010425	ENSMUSG00000067261	Foxd3	CWH3|Genesis|Hfh2	forkhead box D3	protein-coding
chr6-614	chr6	52006325	52009264	+	180.5	2939.000	intron (NM_018773, intron 1 of 12)	intron (NM_018773, intron 1 of 12)	4755	NM_018773	54353	Mm.221479	NM_018773	ENSMUSG00000059182	Skap2	2610021A10Rik|AA960083|BB137539|RA70|SKAP-HOM|Saps|Scap2|mSKAP55R	src family associated phosphoprotein 2	protein-coding
chr15-584	chr15	102915653	102918165	+	180.5	2512.000	Intergenic	Intergenic	-4222	NM_010464	15422	Mm.207062	NM_010464	ENSMUSG00000001655	Hoxc13	-	homeobox C13	protein-coding
chr5-656	chr5	135867858	135870340	+	180.5	2482.000	intron (NM_021403, intron 13 of 14)	CpG-11635	-18820	NM_013560	15507	Mm.13849	NM_013560	ENSMUSG00000004951	Hspb1	27kDa|Hsp25	heat shock protein 1	protein-coding
chr5-1206	chr5	41765653	41768042	+	178.9	2389.000	Intergenic	Intergenic	-2627	NM_007524	12020	Mm.2530	NM_007524	ENSMUSG00000049691	Nkx3-2	Bapx1|NKX3.2|Nkx-3.2	NK3 homeobox 2	protein-coding
chr8-939	chr8	27085812	27088757	+	178.9	2945.000	intron (NM_054044, intron 1 of 18)	intron (NM_054044, intron 1 of 18)	1443	NM_054044	78560	Mm.87046	NM_054044	ENSMUSG00000031486	Adgra2	8430414O08Rik|9530074E10Rik|Gpr124|Tem5|mKIAA1531	adhesion G protein-coupled receptor A2	protein-coding
chr10-3589	chr10	127663354	127667741	+	178.9	4387.000	intron (NM_001122895, intron 1 of 5)	intron (NM_001122895, intron 1 of 5)	1156	NM_001122895	17937	Mm.336898	NM_008668	ENSMUSG00000025402	Nab2	AI451907	Ngfi-A binding protein 2	protein-coding
chr4-3	chr4	129514916	129516034	+	178.9	1118.000	TTS (NM_008228)	TTS (NM_008228)	1894	NM_010807	17357	Mm.424974	NM_010807	ENSMUSG00000047945	Marcksl1	AL022768|AW215397|AW536807|D4Bc1|F52|MacMARCKS|Macs2|Macs3|Mlp|Mrp	MARCKS-like 1	protein-coding
chr12-449	chr12	109051892	109054543	+	178.9	2651.000	intron (NM_001163175, intron 1 of 6)	CpG-3504	15000	NM_001163175	380785	Mm.342085	NM_001163175	ENSMUSG00000040867	Begain	BM948371|Gm897	brain-enriched guanylate kinase-associated	protein-coding
chr5-1558	chr5	67607178	67611153	+	178.9	3975.000	intron (NM_001033415, intron 1 of 1)	intron (NM_001033415, intron 1 of 1)	1282	NM_001033415	330096	Mm.442747	NM_001033415	ENSMUSG00000050010	Shisa3	D830007B15Rik	shisa family member 3	protein-coding
chr11-3124	chr11	119053704	119056298	+	178.9	2594.000	Intergenic	Intergenic	-14088	NM_013926	30951	Mm.99953	NM_013926	ENSMUSG00000025578	Cbx8	Pc3	chromobox 8	protein-coding
chr13-2705	chr13	30748546	30751911	+	178.9	3365.000	intron (NM_013674, intron 1 of 8)	intron (NM_013674, intron 1 of 8)	995	NM_013674	16364	Mm.4677	NM_013674	ENSMUSG00000021356	Irf4	AI385587|IRF-4|LSIRF|NF-EM5|Spip	interferon regulatory factor 4	protein-coding
chr10-531	chr10	61977112	61979940	+	177.3	2828.000	exon (NM_007731, exon 1 of 41)	exon (NM_007731, exon 1 of 41)	582	NM_007731	12817	Mm.300931	NM_007731	ENSMUSG00000058806	Col13a1	-	collagen, type XIII, alpha 1	protein-coding
chr4-1999	chr4	136246679	136250504	+	177.3	3825.000	intron (NM_011542, intron 1 of 10)	CpG	634	NM_011542	21401	Mm.112	NM_011542	ENSMUSG00000001604	Tcea3	S-II|SII-K1	transcription elongation factor A (SII), 3	protein-coding
chr5-1362	chr5	37241946	37244566	+	177.3	2620.000	intron (NM_001136058, intron 1 of 13)	intron (NM_001136058, intron 1 of 13)	1198	NM_001136058	12933	Mm.290995	NM_007765	ENSMUSG00000029121	Crmp1	CRMP-1|DRP-1|Dpysl1|ULIP-3|Ulip3	collapsin response mediator protein 1	protein-coding
chr11-1669	chr11	75192925	75196532	+	177.3	3607.000	intron (NM_177708, intron 1 of 1)	CpG	735	NM_177708	237847	Mm.82661	NM_177708	ENSMUSG00000045287	Rtn4rl1	Ngr3|Ngrh2|Ngrl2	reticulon 4 receptor-like 1	protein-coding
chr11-1382	chr11	104232434	104235018	+	177.3	2584.000	intron (NM_001038609, intron 1 of 11)	CpG	2290	NM_001038609	17762	Mm.1287	NM_010838	ENSMUSG00000018411	Mapt	AI413597|AW045860|Mtapt|Tau	microtubule-associated protein tau	protein-coding
chr14-217	chr14	64587286	64590640	+	177.3	3354.000	non-coding (NR_040709, exon 2 of 4)	non-coding (NR_040709, exon 2 of 4)	848	NR_040709	268755	Mm.194050	NR_040709	ENSMUSG00000097545	Mir124a-1hg	A930011O12Rik|Rncr3|mir-124-1|mir-3078	Mir124-1 host gene (non-protein coding)	ncRNA
chr11-478	chr11	96177443	96179953	+	177.3	2510.000	Intergenic	Intergenic	-15618	NM_008267	15408	Mm.57221	NM_008267	ENSMUSG00000049604	Hoxb13	-	homeobox B13	protein-coding
chr5-1787	chr5	37814795	37818282	+	177.3	3487.000	Intergenic	Intergenic	-4026	NR_027920	93895		NR_027920		Msx1os	Msx1as	msh homeobox 1 opposite strand	ncRNA
chr8-1406	chr8	105274781	105277951	+	177.3	3170.000	promoter-TSS (NM_030152)	promoter-TSS (NM_030152)	-81	NM_030152	78688	Mm.475715	NM_030152	ENSMUSG00000014776	Nol3	ARC|B430311C09Rik|MYC|NOP|Nop30	nucleolar protein 3 (apoptosis repressor with CARD domain)	protein-coding
chr11-2894	chr11	63916874	63920763	+	175.6	3889.000	intron (NM_018805, intron 1 of 1)	intron (NM_018805, intron 1 of 1)	3466	NM_018805	54710	Mm.274426	NM_018805	ENSMUSG00000070407	Hs3st3b1	3-OST-3B|3OST3B1|3Ost3b|AU041882|AW536289|Hs3st3b|m3-OST-3B	heparan sulfate (glucosamine) 3-O-sulfotransferase 3B1	protein-coding
chr8-2103	chr8	84041575	84045268	+	175.6	3693.000	promoter-TSS (NM_016671)	promoter-TSS (NM_016671)	-846	NM_016671	50931	Mm.38386	NM_016671	ENSMUSG00000005465	Il27ra	CRL1|IL-27R|Tccr|WSX-1|Wsx1|zcytor1	interleukin 27 receptor, alpha	protein-coding
chr10-1275	chr10	50906847	50910884	+	175.6	4037.000	intron (NM_011376, intron 5 of 10)	intron (NM_011376, intron 5 of 10)	13214	NM_011376	20464	Mm.4774	NM_011376	ENSMUSG00000019913	Sim1	bHLHe14|mSIM1	single-minded family bHLH transcription factor 1	protein-coding
chr10-833	chr10	80347155	80349505	+	175.6	2350.000	intron (NR_104340, intron 1 of 11)	intron (NR_104340, intron 1 of 11)	118	NR_104340	66548	Mm.71891	NM_025629	ENSMUSG00000043822	Adamtsl5	2010109H09Rik|Thsd6	ADAMTS-like 5	protein-coding
chr5-1146	chr5	147724587	147727555	+	175.6	2968.000	promoter-TSS (NM_010228)	promoter-TSS (NM_010228)	-60	NM_001363135	14254	Mm.389712	NM_010228	ENSMUSG00000029648	Flt1	AI323757|Flt-1|VEGFR-1|VEGFR1|sFlt1	FMS-like tyrosine kinase 1	protein-coding
chr10-1087	chr10	127089371	127092750	+	174.0	3379.000	exon (NM_001301014, exon 16 of 18)	exon (NM_001301014, exon 16 of 18)	12153	NM_001301014	216439	Mm.336761	NM_001033263	ENSMUSG00000025422	Agap2	AGAP-2|Centg1|PIKE|cnt-g1|mKIAA0167	ArfGAP with GTPase domain, ankyrin repeat and PH domain 2	protein-coding
chr4-375	chr4	46347425	46349442	+	174.0	2017.000	Intergenic	Intergenic	4789	NM_183298	110805	Mm.354634	NM_183298	ENSMUSG00000070990	Foxe1	TTF-2|Titf2	forkhead box E1	protein-coding
chr8-844	chr8	70890795	70893576	+	174.0	2781.000	intron (NM_053248, intron 1 of 14)	CpG	572	NM_053248	114479	Mm.172923	NM_053248	ENSMUSG00000000792	Slc5a5	NIS	solute carrier family 5 (sodium iodide symporter), member 5	protein-coding
chr2-2193	chr2	130575247	130577766	+	174.0	2519.000	intron (NM_011025, intron 1 of 2)	CpG	337	NM_011025	18429	Mm.16745	NM_011025	ENSMUSG00000027301	Oxt	OT|Oxy	oxytocin	protein-coding
chr11-2480	chr11	69801128	69804885	+	174.0	3757.000	promoter-TSS (NM_001291104)	promoter-TSS (NM_001291104)	-663	NR_027913	74341	Mm.280165	NR_027913		G630025P09Rik	4632403M07Rik	RIKEN cDNA G630025P09 gene	ncRNA
chr1-832	chr1	56975521	56978885	+	174.0	3364.000	intron (NM_001358580, intron 1 of 11)	CpG	1447	NM_001358581	212712	Mm.145599	NM_139146	ENSMUSG00000038331	Satb2	BAP002|mKIAA1034	special AT-rich sequence binding protein 2	protein-coding
chr5-5885	chr5	120693039	120696144	+	172.4	3105.000	exon (NM_008052, exon 3 of 10)	exon (NM_008052, exon 3 of 10)	17078	NM_008052	14357	Mm.1645	NM_008052	ENSMUSG00000029603	Dtx1	Fxit1|mKIAA4160	deltex 1, E3 ubiquitin ligase	protein-coding
chr3-369	chr3	88022038	88025039	+	172.4	3001.000	exon (NM_022031, exon 5 of 7)	exon (NM_022031, exon 5 of 7)	3973	NM_022031	73940	Mm.294467	NM_022031	ENSMUSG00000004894	Hapln2	4930401E20Rik|Bral1	hyaluronan and proteoglycan link protein 2	protein-coding
chr2-1314	chr2	174284096	174288035	+	172.4	3939.000	intron (NM_019690, intron 2 of 4)	CpG	1745	NM_022000	14683	Mm.125770	NM_010309	ENSMUSG00000027523	Gnas	5530400H20Rik|A930027G11Rik|C130027O20Rik|GPSA|GSP|Galphas|Gnas1|Gnasxl|Gs-alpha|Gsa|Nesp|Nesp55|Nespl|Oed-Sml|Oedsml|P1|P2|P3|PHP1A|PHP1B|POH|SCG6	GNAS (guanine nucleotide binding protein, alpha stimulating) complex locus	protein-coding
chr8-495	chr8	92358246	92360812	+	172.4	2566.000	intron (NM_018826, intron 1 of 2)	CpG	1733	NM_018826	54352	Mm.101153	NM_018826	ENSMUSG00000031737	Irx5	-	Iroquois homeobox 5	protein-coding
chr7-636	chr7	30633251	30636028	+	172.4	2777.000	exon (NM_007959, exon 4 of 6)	exon (NM_007959, exon 4 of 6)	1213	NM_007959	14008	Mm.4829	NM_007959	ENSMUSG00000006311	Etv2	Etsrp71	ets variant 2	protein-coding
chr8-1988	chr8	57346245	57349426	+	170.8	3181.000	intron (NR_131041, intron 2 of 2)	intron (NR_131041, intron 2 of 2)	15400	NR_131041	75996	Mm.399754	NR_131041	ENSMUSG00000097910	5033428I22Rik	-	RIKEN cDNA 5033428I22 gene	ncRNA
chr2-1883	chr2	91921348	91923910	+	170.8	2562.000	intron (NM_007699, intron 1 of 1)	CpG	440	NM_007699	12672	Mm.330405	NM_007699	ENSMUSG00000040495	Chrm4	Chrm-4|M4	cholinergic receptor, muscarinic 4	protein-coding
chr15-493	chr15	80012031	80015316	+	170.8	3285.000	intron (NM_011057, intron 1 of 6)	CpG	1304	NM_011057	18591	Mm.144089	NM_011057	ENSMUSG00000000489	Pdgfb	PDGF-2|PDGF-B|Sis|c-sis	platelet derived growth factor, B polypeptide	protein-coding
chr7-1324	chr7	4776247	4779466	+	170.8	3219.000	intron (NM_001290423, intron 1 of 4)	intron (NM_001290423, intron 1 of 4)	285	NM_008350	16156	Mm.35814	NM_008350	ENSMUSG00000004371	Il11	IL-11	interleukin 11	protein-coding
chr5-3584	chr5	135854539	135857878	+	170.8	3339.000	intron (NM_021403, intron 9 of 14)	intron (NM_021403, intron 9 of 14)	-31711	NM_013560	15507	Mm.13849	NM_013560	ENSMUSG00000004951	Hspb1	27kDa|Hsp25	heat shock protein 1	protein-coding
chr18-488	chr18	80706380	80709124	+	170.8	2744.000	intron (NM_001164110, intron 1 of 9)	CpG	421	NM_016791	18018	Mm.329560	NM_016791	ENSMUSG00000033016	Nfatc1	2210017P03Rik|AI449492|AV076380|NF-ATc|NFAT2|NFATc|Nfatcb	nuclear factor of activated T cells, cytoplasmic, calcineurin dependent 1	protein-coding
chr2-374	chr2	119758133	119760803	+	170.8	2670.000	promoter-TSS (NM_206941)	promoter-TSS (NM_206941)	-943	NM_008523	17005	Mm.1740	NM_008523	ENSMUSG00000027297	Ltk	-	leukocyte tyrosine kinase	protein-coding
chr13-518	chr13	73270082	73273227	+	170.8	3145.000	Intergenic	Intergenic	11157	NM_018885	50916	Mm.103784	NM_018885	ENSMUSG00000021604	Irx4	-	Iroquois homeobox 4	protein-coding
chr5-1885	chr5	119685433	119688842	+	170.8	3409.000	intron (NR_040416, intron 2 of 2)	intron (NR_040416, intron 2 of 2)	4081	NR_040416	433944	Mm.491053	NR_040416	ENSMUSG00000086847	Tbx3os2	Gm16065	T-box 3, opposite strand 2	ncRNA
chr5-3643	chr5	139908495	139911292	+	170.8	2797.000	intron (NM_175522, intron 1 of 1)	intron (NM_175522, intron 1 of 1)	1950	NM_175522	243312	Mm.237102	NM_175522	ENSMUSG00000048988	Elfn1	A930017N06Rik|AI197272|Ppp1r28	leucine rich repeat and fibronectin type III, extracellular 1	protein-coding
chr4-594	chr4	125488013	125491420	+	169.2	3407.000	promoter-TSS (NM_001081097)	promoter-TSS (NM_001081097)	-980	NM_001081097	14807	Mm.40896	NM_001081097	ENSMUSG00000001985	Grik3	9630027E11|GluK3|GluR7-3|Glur-7|Glur7	glutamate receptor, ionotropic, kainate 3	protein-coding
chr14-37	chr14	67231349	67233928	+	169.2	2579.000	promoter-TSS (NM_001276387)	promoter-TSS (NM_001276387)	-654	NM_010095	13592	Mm.319947	NM_010095	ENSMUSG00000022053	Ebf2	D14Ggc1e|EBF-2|Mmot1|O/E-3|OE-3	early B cell factor 2	protein-coding
chr9-940	chr9	87729181	87730894	+	169.2	1713.000	intron (NM_023814, intron 1 of 7)	CpG	1223	NM_023814	76365	Mm.158789	NM_023814	ENSMUSG00000032419	Tbx18	2810012F10Rik|2810404D13Rik	T-box18	protein-coding
chr6-1259	chr6	52211075	52213900	+	169.2	2825.000	non-coding (NR_015611, exon 2 of 3)	non-coding (NR_015611, exon 2 of 3)	580	NM_010452	15400	Mm.71533	NM_010452	ENSMUSG00000079560	Hoxa3	Hox-1.5|Mo-10	homeobox A3	protein-coding
chr19-300	chr19	54045297	54048060	+	169.2	2763.000	exon (NM_007417, exon 1 of 1)	exon (NM_007417, exon 1 of 1)	1419	NM_007417	11551	Mm.235195	NM_007417	ENSMUSG00000033717	Adra2a	AW122659|Adra-2|Adra-2a|alpha(2A)AR|alpha2-C10|alpha2A|alpha2A-AR	adrenergic receptor, alpha 2a	protein-coding
chr5-2037	chr5	33534868	33538099	+	169.2	3231.000	Intergenic	Intergenic	91028	NM_001359461	74504	Mm.294695	NM_178390	ENSMUSG00000037339	Fam53a	2410018C17Rik|5430419M09Rik|Dntnp	family with sequence similarity 53, member A	protein-coding
chr5-697	chr5	67225387	67228810	+	167.6	3423.000	Intergenic	Intergenic	-33467	NM_001285452	67878	Mm.23217	NM_028975	ENSMUSG00000037720	Tmem33	1110006G02Rik|1600019D15Rik|2410089A21Rik|2700052H22Rik|5430406L04Rik|AA388285|AI314185|AI426615|db83	transmembrane protein 33	protein-coding
chr15-817	chr15	99054704	99058265	+	167.6	3561.000	intron (NM_001163588, intron 3 of 7)	intron (NM_001163588, intron 3 of 7)	1310	NM_013639	19132	Mm.2477	NM_013639	ENSMUSG00000023484	Prph	Prph1	peripherin	protein-coding
chr1-1278	chr1	78199627	78203062	+	167.6	3435.000	Intergenic	Intergenic	-4208	NM_001159520	18505	Mm.1371	NM_008781	ENSMUSG00000004872	Pax3	Pax-3|Sp|Splchl2|splotch	paired box 3	protein-coding
chr11-1409	chr11	19007407	19010819	+	167.6	3412.000	intron (NM_001193271, intron 6 of 12)	intron (NM_001193271, intron 6 of 12)	9856	NM_010789	17268	Mm.356578	NM_010789	ENSMUSG00000020160	Meis1	C530044H18Rik|Evi8	Meis homeobox 1	protein-coding
chr6-1092	chr6	83160607	83163099	+	167.6	2492.000	exon (NM_027948, exon 4 of 4)	exon (NM_027948, exon 4 of 4)	-4071	NM_001198867	13191	Mm.6919	NM_007835	ENSMUSG00000031865	Dctn1	AL022633|DAP-150|DP-150|Glued|p150|p150-glued|p150<glued>	dynactin 1	protein-coding
chr8-154	chr8	120883296	120885415	+	167.6	2119.000	Intergenic	Intergenic	145716	NM_001301811	15900	Mm.334861	NM_008320	ENSMUSG00000041515	Irf8	AI893568|ICSBP|IRF-8|Icsbp1|Myls	interferon regulatory factor 8	protein-coding
chr11-3874	chr11	98348194	98351257	+	167.6	3063.000	promoter-TSS (NM_001313970)	promoter-TSS (NM_001313970)	-271	NM_001313970	19049	Mm.45372	NM_144828	ENSMUSG00000061718	Ppp1r1b	AU040756|DARPP-32|Darpp32	protein phosphatase 1, regulatory inhibitor subunit 1B	protein-coding
chr19-401	chr19	24899145	24902232	+	167.6	3087.000	exon (NM_008022, exon 1 of 1)	exon (NM_008022, exon 1 of 1)	621	NM_008022	14237	Mm.377080	NM_008022	ENSMUSG00000051490	Foxd4	FREAC5|Fkh2	forkhead box D4	protein-coding
chr2-1806	chr2	33633898	33636402	+	167.6	2504.000	intron (NM_010725, intron 2 of 7)	intron (NM_010725, intron 2 of 7)	5948	NM_010725	16917	Mm.39825	NM_010725	ENSMUSG00000038765	Lmx1b	Icst|LMX1.1|LMX1.2	LIM homeobox transcription factor 1 beta	protein-coding
chr3-215	chr3	66972287	66974848	+	166.0	2561.000	3' UTR (NM_001302358, exon 5 of 5)	3' UTR (NM_001302358, exon 5 of 5)	5244	NM_001302358	20429	Mm.39093	NM_013665	ENSMUSG00000027833	Shox2	6330543G17Rik|OG12|Og12x|Prx3|SHOT	short stature homeobox 2	protein-coding
chr13-882	chr13	31613586	31616629	+	166.0	3043.000	Intergenic	Intergenic	-10709	NM_010225	14238	Mm.125548	NM_010225	ENSMUSG00000038402	Foxf2	FREAC2|Fkh20|LUN	forkhead box F2	protein-coding
chr10-983	chr10	52022459	52025838	+	166.0	3379.000	intron (NM_001300957, intron 1 of 2)	intron (NM_001300957, intron 1 of 2)	1646	NM_153786	215031	Mm.87237	NM_153786	ENSMUSG00000049641	Vgll2	C130057C21Rik|VITO-1|Vito1|vgl-2	vestigial like family member 2	protein-coding
chr11-3668	chr11	82387039	82390865	+	166.0	3826.000	promoter-TSS (NM_001304439)	promoter-TSS (NM_001304439)	52	NM_001304439	270893	Mm.341593	NM_023438	ENSMUSG00000020701	Tmem132e	Gm644	transmembrane protein 132E	protein-coding
chr17-469	chr17	93199530	93203063	+	166.0	3533.000	intron (NM_009625, intron 2 of 4)	intron (NM_009625, intron 2 of 4)	2128	NM_001315504	11516	Mm.3407	NM_009625	ENSMUSG00000024256	Adcyap1	PACAP	adenylate cyclase activating polypeptide 1	protein-coding
chr15-995	chr15	55306617	55309200	+	166.0	2583.000	5' UTR (NM_181277, exon 1 of 48)	5' UTR (NM_181277, exon 1 of 48)	157	NM_181277	12818	Mm.297859	NM_181277	ENSMUSG00000022371	Col14a1	5730412L22Rik|AW108078	collagen, type XIV, alpha 1	protein-coding
chr3-377	chr3	90464241	90466476	+	166.0	2235.000	exon (NM_008727, exon 1 of 22)	exon (NM_008727, exon 1 of 22)	508	NM_008727	18160	Mm.4627	NM_008727	ENSMUSG00000027931	Npr1	AI893888|GC-A|NPR-A|NPRA|Pndr	natriuretic peptide receptor 1	protein-coding
chr3-40	chr3	99234596	99236808	+	166.0	2212.000	Intergenic	Intergenic	-18058	NM_009323	21384	Mm.88761	NM_009323	ENSMUSG00000027868	Tbx15	Tbx14|Tbx8|de	T-box 15	protein-coding
chr3-1853	chr3	27370612	27373558	+	166.0	2946.000	exon (NM_177330, exon 2 of 3)	exon (NM_177330, exon 2 of 3)	734	NM_177330	208188	Mm.194721	NM_177330	ENSMUSG00000051136	Ghsr	C530020I22Rik|GHRP|GHS-R|Ghsr1a	growth hormone secretagogue receptor	protein-coding
chr14-179	chr14	58072877	58075753	+	166.0	2876.000	intron (NM_013518, intron 1 of 2)	intron (NM_013518, intron 1 of 2)	1629	NM_013518	14180	Mm.8846	NM_013518	ENSMUSG00000021974	Fgf9	Eks	fibroblast growth factor 9	protein-coding
chr6-1297	chr6	83699907	83703362	+	166.0	3455.000	TTS (NR_075094)	TTS (NR_075094)	9191	NR_075094	574519	Mm.487605	NR_002871	ENSMUSG00000085794	Vax2os	Vas2os|Vax2os1|Vax2os2	ventral anterior homeobox 2, opposite strand	ncRNA
chr2-3538	chr2	61810995	61814804	+	164.4	3809.000	3' UTR (NM_009322, exon 6 of 6)	3' UTR (NM_009322, exon 6 of 6)	8446	NM_009322	21375	Mm.308525	NM_009322	ENSMUSG00000035033	Tbr1	-	T-box brain gene 1	protein-coding
chr7-227	chr7	121392065	121395062	+	164.4	2997.000	intron (NM_001081327, intron 1 of 1)	intron (NM_001081327, intron 1 of 1)	1267	NM_001081327	195646	Mm.247449	NM_177575	ENSMUSG00000046321	Hs3st2	6430516N12Rik|A830061E14Rik|AW491345	heparan sulfate (glucosamine) 3-O-sulfotransferase 2	protein-coding
chr2-2589	chr2	136057493	136061164	+	164.4	3671.000	intron (NM_001356548, intron 3 of 6)	intron (NM_001356548, intron 3 of 6)	1580	NM_029530	76161	Mm.41638	NM_029530	ENSMUSG00000027270	Lamp5	3110035N03Rik|6330527O06Rik|BAD-LAMP|LAMP-5	lysosomal-associated membrane protein family, member 5	protein-coding
chr18-516	chr18	24652413	24655599	+	164.4	3186.000	exon (NM_026779, exon 1 of 15)	exon (NM_026779, exon 1 of 15)	315	NM_026779	68591	Mm.28252	NM_026779	ENSMUSG00000039616	Mocos	1110018O12Rik|HMCS|MCS|MOS	molybdenum cofactor sulfurase	protein-coding
chr2-2149	chr2	74761948	74764589	+	164.4	2641.000	promoter-TSS (NR_110445)	promoter-TSS (NR_110445)	288	NM_010467	15429	Mm.4932	NM_010467	ENSMUSG00000042448	Hoxd1	Hox-4.9	homeobox D1	protein-coding
chr5-2926	chr5	37027254	37031536	+	164.4	4282.000	Intergenic	Intergenic	-21462	NM_178394	76071	Mm.85280	NM_178394	ENSMUSG00000063646	Jakmip1	5830437M04Rik|C330021K24Rik|Gababrbp|Marlin-1	janus kinase and microtubule interacting protein 1	protein-coding
chr16-345	chr16	20589788	20591968	+	164.4	2180.000	5' UTR (NM_001144953, exon 4 of 23)	5' UTR (NM_001144953, exon 4 of 23)	1296	NM_182636	328643	Mm.40539	NM_182636	ENSMUSG00000046613	Vwa5b2	BB182430|EG328644|Gm1738|Gm931	von Willebrand factor A domain containing 5B2	protein-coding
chr11-6581	chr11	104132213	104135601	+	164.4	3388.000	intron (NM_007762, intron 1 of 12)	intron (NM_007762, intron 1 of 12)	1126	NM_001313928	12921	Mm.1892	NM_007762	ENSMUSG00000018634	Crhr1	CRF1R|CRFR1|Crhr	corticotropin releasing hormone receptor 1	protein-coding
chr18-76	chr18	52528196	52529877	+	164.4	1681.000	exon (NM_001286182, exon 2 of 8)	exon (NM_001286182, exon 2 of 8)	685	NM_001286181	16948	Mm.172	NM_010728	ENSMUSG00000024529	Lox	AI893619|TSC-160|rrg	lysyl oxidase	protein-coding
chr8-1027	chr8	120892325	120895091	+	164.4	2766.000	Intergenic	L1MB5|LINE|L1	155069	NM_001301811	15900	Mm.334861	NM_008320	ENSMUSG00000041515	Irf8	AI893568|ICSBP|IRF-8|Icsbp1|Myls	interferon regulatory factor 8	protein-coding
chr12-2610	chr12	57547955	57551002	+	164.4	3047.000	Intergenic	Intergenic	-3367	NM_008259	15375	Mm.4578	NM_008259	ENSMUSG00000035451	Foxa1	Hnf-3a|Hnf3a|Tcf-3a|Tcf3a	forkhead box A1	protein-coding
chr8-1713	chr8	122676126	122678799	+	162.8	2673.000	intron (NM_009824, intron 1 of 11)	intron (NM_009824, intron 1 of 11)	713	NM_001109873	12398	Mm.194339	NM_009824	ENSMUSG00000006362	Cbfa2t3	A630044F12Rik|AI465270|AW229127|Cbfa2t3h|ETO-2|Eto2|MTGR2	CBFA2/RUNX1 translocation partner 3	protein-coding
chr7-3999	chr7	27328275	27331596	+	162.8	3321.000	intron (NM_175641, intron 5 of 32)	intron (NM_175641, intron 5 of 32)	3713	NM_001113549	108075	Mm.272251	NM_175641	ENSMUSG00000040488	Ltbp4	2310046A13Rik	latent transforming growth factor beta binding protein 4	protein-coding
chr5-1702	chr5	147185355	147188287	+	162.8	2932.000	Intergenic	Intergenic	-1875	NM_008178	14842	Mm.4797	NM_008178	ENSMUSG00000053129	Gsx1	Gsh-1|Gsh1	GS homeobox 1	protein-coding
chr7-857	chr7	45166461	45169570	+	162.8	3109.000	intron (NM_182993, intron 1 of 11)	intron (NM_182993, intron 1 of 11)	4094	NM_182993	72961	Mm.255631	NM_182993	ENSMUSG00000070570	Slc17a7	2900052E22Rik|AI851913|Vglut1	solute carrier family 17 (sodium-dependent inorganic phosphate cotransporter), member 7	protein-coding
chr11-2128	chr11	57836299	57838688	+	162.8	2389.000	Intergenic	MIR3|SINE|MIR	-5346	NM_008213	15110	Mm.4746	NM_008213	ENSMUSG00000037335	Hand1	Ehand1|Hxt|Th1|Thing1|bHLHa27|eHAND	heart and neural crest derivatives expressed 1	protein-coding
chr1-1344	chr1	120591157	120594211	+	162.8	3054.000	Intergenic	Intergenic	-9803	NM_010133	13798	Mm.2657	NM_010133	ENSMUSG00000058665	En1	En-1|Mo-en.1|engrailed-1	engrailed 1	protein-coding
chr17-557	chr17	25568498	25571908	+	161.1	3410.000	promoter-TSS (NR_045176)	promoter-TSS (NR_045176)	483	NM_011447	20681	Mm.258220	NM_011447	ENSMUSG00000024176	Sox8	-	SRY (sex determining region Y)-box 8	protein-coding
chr13-187	chr13	40727711	40730466	+	161.1	2755.000	intron (NM_011547, intron 1 of 6)	intron (NM_011547, intron 1 of 6)	1280	NR_125899	102633805		NR_125899	ENSMUSG00000097752	Gm26688	Tfap2a-as1	predicted gene, 26688	ncRNA
chr9-47	chr9	111311169	111312785	+	161.1	1616.000	exon (NM_001164659, exon 1 of 22)	exon (NM_001164659, exon 1 of 22)	238	NM_001164659	320429	Mm.270754	NM_001164659	ENSMUSG00000062296	Trank1	A230061D21Rik|C030048J01Rik|Gm187|Lba1	tetratricopeptide repeat and ankyrin repeat containing 1	protein-coding
chr13-3250	chr13	58126216	58128497	+	161.1	2281.000	3' UTR (NM_029872, exon 1 of 1)	3' UTR (NM_029872, exon 1 of 1)	1200	NM_029872	77134	Mm.490274	NM_029872	ENSMUSG00000007836	Hnrnpa0	1110055B05Rik|3010025E17Rik|Hnrpa0|hnRNP A0	heterogeneous nuclear ribonucleoprotein A0	protein-coding
chr8-715	chr8	57342790	57345677	+	161.1	2887.000	intron (NR_131041, intron 1 of 2)	intron (NR_131041, intron 1 of 2)	11798	NR_131041	75996	Mm.399754	NR_131041	ENSMUSG00000097910	5033428I22Rik	-	RIKEN cDNA 5033428I22 gene	ncRNA
chr11-25	chr11	86630387	86631157	+	161.1	770.000	intron (NM_029478, intron 7 of 11)	intron (NM_029478, intron 7 of 11)	40503	NM_001356531	75909	Mm.390398	NM_029478	ENSMUSG00000018171	Vmp1	3110098I04Rik|4930579A11Rik|AI787464|Tango5|Tmem49|mir-21a|ni-2	vacuole membrane protein 1	protein-coding
chr16-232	chr16	17912697	17915744	+	161.1	3047.000	intron (NM_029469, intron 2 of 2)	CpG	807	NM_029469	195333	Mm.463003	NM_029469	ENSMUSG00000022738	Gsc2	4930568H22Rik|GSC-2|Gscl	goosecoid homebox 2	protein-coding
chr5-1507	chr5	29483963	29485892	+	161.1	1929.000	Intergenic	Intergenic	-6457	NM_019944	15285	Mm.103760	NM_019944	ENSMUSG00000001566	Mnx1	HB9|Hlxb9|MNR2	motor neuron and pancreas homeobox 1	protein-coding
chr17-1617	chr17	56119364	56122679	+	161.1	3315.000	intron (NM_029796, intron 1 of 1)	intron (NM_029796, intron 1 of 1)	925	NM_029796	76905	Mm.348025	NM_029796	ENSMUSG00000037095	Lrg1	1300008B03Rik|2310031E04Rik|Lrg|Lrhg	leucine-rich alpha-2-glycoprotein 1	protein-coding
chr15-1027	chr15	78842635	78845499	+	159.5	2864.000	intron (NM_027219, intron 1 of 2)	intron (NM_027219, intron 1 of 2)	1420	NM_027219	104445	Mm.307488	NM_027219	ENSMUSG00000049521	Cdc42ep1	1810058K22Rik|AA980734|Borg5|CEP1|MSE55	CDC42 effector protein (Rho GTPase binding) 1	protein-coding
chr4-660	chr4	114924609	114926833	+	159.5	2224.000	exon (NM_015758, exon 1 of 1)	exon (NM_015758, exon 1 of 1)	346	NM_015758	30923	Mm.377122	NM_015758	ENSMUSG00000044518	Foxe3	FREAC8|dyl|rct	forkhead box E3	protein-coding
chr11-1352	chr11	97438938	97441043	+	159.5	2105.000	Intergenic	Intergenic	-10170	NM_021493	58996	Mm.394118	NM_021493	ENSMUSG00000049807	Arhgap23	A330041B18Rik	Rho GTPase activating protein 23	protein-coding
chr2-78	chr2	84871707	84873147	+	159.5	1440.000	exon (NM_199223, exon 3 of 3)	exon (NM_199223, exon 3 of 3)	14265	NM_199223	269295	Mm.86447	NM_199223	ENSMUSG00000050896	Rtn4rl2	Ngr2|Ngrh1|Ngrl3	reticulon 4 receptor-like 2	protein-coding
chr11-3463	chr11	61021144	61024165	+	159.5	3021.000	promoter-TSS (NM_001267593)	promoter-TSS (NM_001267593)	90	NM_001267593	16515	Mm.4970	NM_010603	ENSMUSG00000042529	Kcnj12	IRK-2|IRK2|Kir2.2|MB-IRK2	potassium inwardly-rectifying channel, subfamily J, member 12	protein-coding
chr4-95	chr4	139073843	139075725	+	159.5	1882.000	promoter-TSS (NM_021358)	promoter-TSS (NM_021358)	5	NM_021358	15565	Mm.291096	NM_021358	ENSMUSG00000028747	Htr6	5-HT6	5-hydroxytryptamine (serotonin) receptor 6	protein-coding
chr15-477	chr15	37232387	37234772	+	157.9	2385.000	promoter-TSS (NR_155441)	promoter-TSS (NR_155441)	-420	NR_155442	105245924	Mm.391911	NR_155441	ENSMUSG00000089804	Gm16136	-	predicted gene 16136	ncRNA
chr19-492	chr19	44760482	44762846	+	157.9	2364.000	intron (NM_001368749, intron 2 of 9)	intron (NM_001368749, intron 2 of 9)	4758	NM_001368748	18504	Mm.192158	NM_011037	ENSMUSG00000004231	Pax2	Opdc|Pax-2	paired box 2	protein-coding
chr8-1668	chr8	104540513	104542818	+	157.9	2305.000	intron (NM_001301165, intron 1 of 6)	intron (NM_001301165, intron 1 of 6)	356	NM_001301165	12354	Mm.129265	NM_053070	ENSMUSG00000031883	Car7	AV343731|Ca7	carbonic anhydrase 7	protein-coding
chr5-2039	chr5	33538831	33541457	+	157.9	2626.000	Intergenic	Intergenic	87367	NM_001359461	74504	Mm.294695	NM_178390	ENSMUSG00000037339	Fam53a	2410018C17Rik|5430419M09Rik|Dntnp	family with sequence similarity 53, member A	protein-coding
chr18-263	chr18	82404684	82407529	+	157.9	2845.000	exon (NM_008082, exon 1 of 3)	exon (NM_008082, exon 1 of 3)	671	NM_008082	14427	Mm.6219	NM_008082	ENSMUSG00000024553	Galr1	Galnr1	galanin receptor 1	protein-coding
chr3-360	chr3	83127671	83130692	+	157.9	3021.000	promoter-TSS (NM_001358023)	promoter-TSS (NM_001358023)	65	NM_001358023	100038599	Mm.381315	NM_001358023	ENSMUSG00000074517	Gm10710	-	predicted gene 10710	protein-coding
chr18-1062	chr18	80987507	80990949	+	157.9	3442.000	Intergenic	Intergenic	-2207	NM_001369133	20689	Mm.215917	NM_178280	ENSMUSG00000024565	Sall3	B130022O04Rik|Msal|Msal-1|Sal|Salt|Spalt	spalt like transcription factor 3	protein-coding
chr4-898	chr4	116015454	116018780	+	157.9	3326.000	intron (NR_151700, intron 1 of 14)	intron (NR_151700, intron 1 of 14)	807	NM_010173	14073	Mm.256025	NM_010173	ENSMUSG00000034171	Faah	AW412498	fatty acid amide hydrolase	protein-coding
chr13-84	chr13	94876621	94878145	+	157.9	1524.000	exon (NM_011021, exon 2 of 3)	exon (NM_011021, exon 2 of 3)	1747	NM_011021	18420	Mm.42051	NM_011021	ENSMUSG00000021685	Otp	-	orthopedia homeobox	protein-coding
chr1-2411	chr1	155745328	155748296	+	157.9	2968.000	Intergenic	Intergenic	-4785	NM_010712	16872	Mm.103624	NM_010712	ENSMUSG00000026468	Lhx4	A330062J17Rik|Gsh-4|Gsh4	LIM homeobox protein 4	protein-coding
chr5-949	chr5	107719901	107722850	+	157.9	2949.000	intron (NM_010278, intron 3 of 5)	CpG-11291	2968	NM_010278	14581	Mm.2078	NM_010278	ENSMUSG00000029275	Gfi1	AW495828|Gfi-1|Pal-1|Pal1	growth factor independent 1 transcription repressor	protein-coding
chr13-2304	chr13	71966463	71969710	+	157.9	3247.000	Intergenic	Intergenic	-4363	NM_010573	16371	Mm.316056	NM_010573	ENSMUSG00000060969	Irx1	-	Iroquois homeobox 1	protein-coding
chr12-3	chr12	75630946	75631446	+	157.9	500.000	non-coding (NR_038063, exon 1 of 1)	non-coding (NR_038063, exon 1 of 1)	553	NR_038063	665931	Mm.341719	NR_038063		Rplp2-ps1	Gm7852	ribosomal protein, large P2, pseudogene 1	pseudo
chr18-328	chr18	38209609	38213639	+	157.9	4030.000	Intergenic	CpG	-1862	NM_029357	75599	Mm.36560	NM_029357	ENSMUSG00000051375	Pcdh1	2010005A06Rik|AI585920	protocadherin 1	protein-coding
chr9-1025	chr9	37433006	37436335	+	157.9	3329.000	Intergenic	Intergenic	-1495	NM_001164767	19649	Mm.212826	NM_011248	ENSMUSG00000032128	Robo3	Rbig1|Rig-1|Rig1|Robo3a|Robo3b	roundabout guidance receptor 3	protein-coding
chr5-1693	chr5	143287566	143289946	+	157.9	2380.000	exon (NM_001370826, exon 3 of 3)	exon (NM_001370826, exon 3 of 3)	4778	NM_001370826	330230		NM_001370826	ENSMUSG00000093910	Zfp853	Gm792	zinc finger protein 853	protein-coding
chr7-245	chr7	27404171	27406070	+	157.9	1899.000	intron (NM_032610, intron 15 of 35)	intron (NM_032610, intron 15 of 35)	-8567	NM_001199236	80297	Mm.459123	NM_032610	ENSMUSG00000011751	Sptbn4	1700022P15Rik|5830426A08Rik|ROSA62|SpbIV|Spnb4|dyn|lnd|nmf261|nmf379|qv	spectrin beta, non-erythrocytic 4	protein-coding
chr15-3981	chr15	103084937	103086761	+	157.9	1824.000	Intergenic	Intergenic	51454	NM_013553	15423	Mm.1351	NM_013553	ENSMUSG00000075394	Hoxc4	Hox-3.5	homeobox C4	protein-coding
chr1-2948	chr1	135918142	135920439	+	156.3	2297.000	promoter-TSS (NM_001313701)	promoter-TSS (NM_001313701)	-83	NM_001313701	18772	Mm.4494	NM_019645	ENSMUSG00000026413	Pkp1	-	plakophilin 1	protein-coding
chr12-2607	chr12	57534313	57537422	+	156.3	3109.000	Intergenic	Intergenic	10244	NM_008259	15375	Mm.4578	NM_008259	ENSMUSG00000035451	Foxa1	Hnf-3a|Hnf3a|Tcf-3a|Tcf3a	forkhead box A1	protein-coding
chr9-1021	chr9	32671059	32673488	+	156.3	2429.000	Intergenic	Intergenic	-23769	NM_011808	23871	Mm.292415	NM_011808	ENSMUSG00000032035	Ets1	AI196000|AI448617|D230050P06|Ets-1|Tpl1|vs	E26 avian leukemia oncogene 1, 5' domain	protein-coding
chr5-931	chr5	76856120	76858194	+	156.3	2074.000	exon (NM_001163793, exon 6 of 9)	exon (NM_001163793, exon 6 of 9)	16558	NM_001163793	320827	Mm.101504	NM_001163793	ENSMUSG00000036377	C530008M17Rik	2810489J07Rik|4930529A19Rik|4931405B09Rik|Crad|mKIAA1211	RIKEN cDNA C530008M17 gene	protein-coding
chr15-1410	chr15	82210610	82213142	+	156.3	2532.000	intron (NM_001207021, intron 1 of 3)	CpG	939	NM_001207021	435145	Mm.41289	NM_001207021	ENSMUSG00000096883	Shisa8	Orf26|ckamp39	shisa family member 8	protein-coding
chr2-4024	chr2	152626035	152629258	+	156.3	3223.000	intron (NM_009047, intron 1 of 4)	intron (NM_009047, intron 1 of 4)	638	NM_009047	19700	Mm.8752	NM_009047	ENSMUSG00000000359	Rem1	E030011C07Rik|Ras|Rem	rad and gem related GTP binding protein 1	protein-coding
chr18-205	chr18	34547015	34551040	+	156.3	4025.000	TTS (NM_009290)	TTS (NM_009290)	6700	NM_009290	20890	Mm.558	NM_009290	ENSMUSG00000012282	Wnt8a	Stra11|Wnt-8A|Wnt-8D|Wnt8d	wingless-type MMTV integration site family, member 8A	protein-coding
chr10-24	chr10	22819260	22821839	+	156.3	2579.000	promoter-TSS (NM_011545)	promoter-TSS (NM_011545)	-406	NM_011545	21412	Mm.16497	NM_011545	ENSMUSG00000045680	Tcf21	Pod-1|Pod1|bHLHa23|capsulin|epc|epicardin	transcription factor 21	protein-coding
chr19-773	chr19	56722284	56724265	+	156.3	1981.000	exon (NM_007419, exon 1 of 1)	exon (NM_007419, exon 1 of 1)	1157	NM_007419	11554	Mm.46797	NM_007419	ENSMUSG00000035283	Adrb1	Adrb-1|beta-AR	adrenergic receptor, beta 1	protein-coding
chr8-934	chr8	25036808	25039983	+	156.3	3175.000	TTS (NM_031257)	TTS (NM_031257)	567	NM_001081187	330723	Mm.334452	NM_001081187	ENSMUSG00000037406	Htra4	B430206E18Rik	HtrA serine peptidase 4	protein-coding
chr19-931	chr19	6932894	6934855	+	156.3	1961.000	intron (NM_008431, intron 1 of 6)	CpG	641	NM_008431	16528	Mm.12894	NM_008431	ENSMUSG00000024957	Kcnk4	Catsperz|MLZ-622|TRAAK|TRAAKt|Tex40	potassium channel, subfamily K, member 4	protein-coding
chr5-1004	chr5	25098810	25101315	+	156.3	2505.000	promoter-TSS (NR_027851)	promoter-TSS (NR_027851)	580	NM_145401	108099	Mm.33649	NM_145401	ENSMUSG00000028944	Prkag2	2410051C13Rik|AAKG|AAKG2|AI854673|H91620p|WPWS	protein kinase, AMP-activated, gamma 2 non-catalytic subunit	protein-coding
chr7-3264	chr7	19303753	19305780	+	154.7	2027.000	3' UTR (NM_001347586, exon 5 of 5)	3' UTR (NM_001347586, exon 5 of 5)	5279	NM_008036	14282	Mm.248335	NM_008036	ENSMUSG00000003545	Fosb	-	FBJ osteosarcoma oncogene B	protein-coding
chr17-140	chr17	12506679	12508443	+	154.7	1764.000	5' UTR (NM_011395, exon 1 of 11)	5' UTR (NM_011395, exon 1 of 11)	143	NM_011395	20519	Mm.99252	NM_011395	ENSMUSG00000023828	Slc22a3	EMT|Oct3|Orct3|Slca22a3	solute carrier family 22 (organic cation transporter), member 3	protein-coding
chr16-695	chr16	92694469	92697728	+	154.7	3259.000	5' UTR (NM_009821, exon 1 of 5)	5' UTR (NM_009821, exon 1 of 5)	1231	NM_001111023	12394	Mm.4081	NM_009821	ENSMUSG00000022952	Runx1	AML1|CBF-alpha-2|Cbfa2|Pebp2a2|Pebpa2b	runt related transcription factor 1	protein-coding
chr2-593	chr2	168911134	168913669	+	154.7	2535.000	5' UTR (NM_001370946, exon 1 of 5)	5' UTR (NM_001370946, exon 1 of 5)	202	NM_001370946	22722	Mm.2095	NM_009564	ENSMUSG00000027551	Zfp64	Gm38422	zinc finger protein 64	protein-coding
chr11-2035	chr11	101260821	101263162	+	154.7	2341.000	intron (NM_175638, intron 1 of 18)	intron (NM_175638, intron 1 of 18)	1424	NM_175638	69847	Mm.23656	NM_175638	ENSMUSG00000035112	Wnk4	2010002J11Rik|Pha2b|Prkwnk4	WNK lysine deficient protein kinase 4	protein-coding
chr6-230	chr6	38352593	38356186	+	154.7	3593.000	5' UTR (NM_001347122, exon 1 of 13)	5' UTR (NM_001347122, exon 1 of 13)	214	NM_001347122	78781	Mm.25243	NM_028421	ENSMUSG00000029826	Zc3hav1	1200014N16Rik|2900058M19Rik|9130009D18Rik|9830115L13Rik|ARTD13|D6Bwg1452e|PARP13|ZAP	zinc finger CCCH type, antiviral 1	protein-coding
chr13-1588	chr13	31628550	31630991	+	154.7	2441.000	intron (NM_010225, intron 1 of 1)	CpG	3954	NM_010225	14238	Mm.125548	NM_010225	ENSMUSG00000038402	Foxf2	FREAC2|Fkh20|LUN	forkhead box F2	protein-coding
chr1-2127	chr1	89939202	89942499	+	154.7	3297.000	Intergenic	(TTTC)n|Simple_repeat|Simple_repeat	-9674	NM_010262	14472	Mm.204730	NM_010262	ENSMUSG00000034486	Gbx2	D130058E05Rik|Gbx-2|MMoxA|Stra7	gastrulation brain homeobox 2	protein-coding
chr17-47	chr17	51775084	51775584	+	154.7	500.000	exon (NM_001163632, exon 8 of 11)	exon (NM_001163632, exon 8 of 11)	36720	NM_001163630	20230	Mm.311655	NM_009122	ENSMUSG00000023927	Satb1	2610306G12Rik|AW413156	special AT-rich sequence binding protein 1	protein-coding
chr2-252	chr2	29844612	29846578	+	154.7	1966.000	promoter-TSS (NR_106110)	promoter-TSS (NR_106110)	-52	NR_106110	102466839		NR_106110	ENSMUSG00000105010	Mir219b	mmu-mir-219b	microRNA 219b	ncRNA
chr14-248	chr14	69173752	69176341	+	154.7	2589.000	exon (NM_001360218, exon 2 of 2)	exon (NM_001360218, exon 2 of 2)	3094	NM_001360218	18092	Mm.390691	NM_010920	ENSMUSG00000044186	Nkx2-6	AV044928|Nkx-2.6|Nkx2.6|Tix|tinman	NK2 homeobox 6	protein-coding
chr6-775	chr6	6878308	6881202	+	153.1	2894.000	intron (NM_010056, intron 1 of 2)	intron (NM_010056, intron 1 of 2)	2313	NM_010056	13395	Mm.4873	NM_010056	ENSMUSG00000029755	Dlx5	AI385752	distal-less homeobox 5	protein-coding
chr5-3889	chr5	37829729	37832067	+	153.1	2338.000	Intergenic	Intergenic	-6313	NM_010835	17701	Mm.256509	NM_010835	ENSMUSG00000048450	Msx1	AA675338|AI324650|Hox-7|Hox7|Hox7.1|msh	msh homeobox 1	protein-coding
chr17-529	chr17	79712264	79714550	+	153.1	2286.000	exon (NM_009994, exon 2 of 3)	exon (NM_009994, exon 2 of 3)	1654	NM_001364889	13078	Mm.214016	NM_009994	ENSMUSG00000024087	Cyp1b1	CP1B|CYPIB1|P4501b1	cytochrome P450, family 1, subfamily b, polypeptide 1	protein-coding
chr10-757	chr10	50892945	50895827	+	153.1	2882.000	Intergenic	CpG	-1265	NM_011376	20464	Mm.4774	NM_011376	ENSMUSG00000019913	Sim1	bHLHe14|mSIM1	single-minded family bHLH transcription factor 1	protein-coding
chr19-1034	chr19	6427732	6429790	+	153.1	2058.000	exon (NM_001205234, exon 2 of 23)	exon (NM_001205234, exon 2 of 23)	10005	NM_001205234	18190	Mm.329616	NM_020253	ENSMUSG00000033768	Nrxn2	6430591O13Rik|mKIAA0921	neurexin II	protein-coding
chr13-3211	chr13	56293875	56296672	+	153.1	2797.000	intron (NM_019568, intron 2 of 3)	intron (NM_019568, intron 2 of 3)	1278	NM_019568	57266	Mm.30211	NM_019568	ENSMUSG00000021508	Cxcl14	1110031L23Rik|1200006I23Rik|AI414372|BMAC|BRAK|KS1|Kec|MIP-2g|MIP2gamma|NJAC|Scyb14|bolekine	chemokine (C-X-C motif) ligand 14	protein-coding
chr13-301	chr13	34127277	34128629	+	153.1	1352.000	exon (NM_023716, exon 4 of 4)	exon (NM_023716, exon 4 of 4)	2401	NM_023716	73710	Mm.379227	NM_023716	ENSMUSG00000045136	Tubb2b	2410129E14Rik|brdp	tubulin, beta 2B class IIB	protein-coding
chr11-2222	chr11	96250042	96252719	+	153.1	2677.000	promoter-TSS (NR_037977)	promoter-TSS (NR_037977)	-280	NR_037977	193022	Mm.169508	NR_037977		Gm53	-	predicted gene 53	ncRNA
chr7-180	chr7	144896472	144899219	+	153.1	2747.000	intron (NM_008003, intron 2 of 2)	intron (NM_008003, intron 2 of 2)	1313	NM_008003	14170	Mm.3904	NM_008003	ENSMUSG00000031073	Fgf15	FGF19	fibroblast growth factor 15	protein-coding
chr2-1454	chr2	131052739	131054897	+	153.1	2158.000	intron (NM_001163529, intron 14 of 19)	intron (NM_001163529, intron 14 of 19)	9996	NM_001163529	110751	Mm.108550	NM_033615	ENSMUSG00000027318	Adam33	Adaml	a disintegrin and metallopeptidase domain 33	protein-coding
chr4-1031	chr4	107434073	107436137	+	153.1	2064.000	intron (NM_147221, intron 1 of 10)	CpG	386	NM_147221	230587	Mm.331757	NM_147221	ENSMUSG00000034762	Glis1	Gli5|Gli6|GliH1	GLIS family zinc finger 1	protein-coding
chr10-1354	chr10	67561216	67565013	+	153.1	3797.000	Intergenic	L1MC1|LINE|L1	6894	NR_155445	105245193	Mm.72938	NR_155444		4930563J15Rik	-	RIKEN cDNA 4930563J15 gene	ncRNA
chr4-810	chr4	134250424	134252841	+	153.1	2417.000	exon (NM_001099296, exon 2 of 2)	exon (NM_001099296, exon 2 of 2)	2474	NM_001099296	72690	Mm.100168	NM_001099296	ENSMUSG00000050105	Grrp1	2810043G13Rik|Fam110d	glycine/arginine rich protein 1	protein-coding
chr5-2403	chr5	24524632	24526694	+	153.1	2062.000	intron (NM_015739, intron 1 of 1)	intron (NM_015739, intron 1 of 1)	1185	NM_015739	231044	Mm.246596	NM_015739	ENSMUSG00000067724	Gbx1	Gbx-1	gastrulation brain homeobox 1	protein-coding
chr2-1649	chr2	132943634	132947188	+	153.1	3554.000	5' UTR (NM_198029, exon 1 of 15)	5' UTR (NM_198029, exon 1 of 15)	625	NM_198029	241639	Mm.209784	NM_198029	ENSMUSG00000027356	Fermt1	5830467P10Rik|Kindlin-1	fermitin family member 1	protein-coding
chr7-1050	chr7	132596470	132599472	+	151.5	3002.000	intron (NM_009123, intron 1 of 1)	intron (NM_009123, intron 1 of 1)	1666	NM_009123	20231	Mm.334281	NM_009123	ENSMUSG00000048528	Nkx1-2	Nkx-1.1|Nkx-1.2|Sax1	NK1 homeobox 2	protein-coding
chr5-854	chr5	134986061	134988308	+	151.5	2247.000	TTS (NR_026907)	TTS (NR_026907)	970	NM_009902	12739	Mm.158662	NM_009902	ENSMUSG00000070473	Cldn3	AI182374|Cpetr2|mRVP1	claudin 3	protein-coding
chr12-657	chr12	56517911	56520208	+	151.5	2297.000	intron (NR_045082, intron 1 of 6)	intron (NR_045082, intron 1 of 6)	10361	NR_045082	104798	Mm.310950	NR_045082	ENSMUSG00000112343	Sfta3-ps	AI413669|E030019B13Rik|Nanci	surfactant associated 3, pseudogene	ncRNA
chr12-3527	chr12	118847718	118850554	+	151.5	2836.000	exon (NM_177082, exon 3 of 3)	exon (NM_177082, exon 3 of 3)	2807	NM_177082	320145	Mm.51682	NM_177082	ENSMUSG00000048562	Sp8	D930049B17Rik|mBtd	trans-acting transcription factor 8	protein-coding
chr5-492	chr5	113344510	113347090	+	151.5	2580.000	Intergenic	RLTR20B3|LTR|ERVK	-8155	NR_106089	102466821		NR_106089	ENSMUSG00000104840	Mir7230	mmu-mir-7230	microRNA 7230	ncRNA
chr4-4324	chr4	89294527	89297631	+	151.5	3104.000	intron (NR_132431, intron 1 of 9)	intron (NR_132431, intron 1 of 9)	899	NR_132431	102633081	Mm.409388	NR_132431		Gm12610	ANRIL|Gm12609	predicted gene 12610	ncRNA
chr11-2032	chr11	101245494	101248104	+	151.5	2610.000	intron (NM_019444, intron 1 of 3)	intron (NM_019444, intron 1 of 3)	465	NM_019444	54409	Mm.260698	NM_019444	ENSMUSG00000001240	Ramp2	-	receptor (calcitonin) activity modifying protein 2	protein-coding
chr19-1115	chr19	43582468	43585418	+	151.5	2950.000	Intergenic	Intergenic	-28382	NM_008699	18089	Mm.56994	NM_008699	ENSMUSG00000044220	Nkx2-3	Nkx-2.3|Nkx2.3|nkx2-C|tinman	NK2 homeobox 3	protein-coding
chr2-1735	chr2	18607764	18610008	+	151.5	2244.000	Intergenic	Intergenic	-63549	NM_147778	12238	Mm.249586	NM_147778	ENSMUSG00000051154	Commd3	AW550818|Bup|D2Ertd542e	COMM domain containing 3	protein-coding
chr19-916	chr19	4989392	4992152	+	149.9	2760.000	promoter-TSS (NM_153553)	promoter-TSS (NM_153553)	-801	NM_153553	225872	Mm.287867	NM_153553	ENSMUSG00000045903	Npas4	LE-PAS|Nxf	neuronal PAS domain protein 4	protein-coding
chr7-765	chr7	107209001	107211951	+	149.9	2950.000	exon (NM_029660, exon 1 of 1)	exon (NM_029660, exon 1 of 1)	1031	NM_029660	76572	Mm.128134	NM_029660	ENSMUSG00000073894	Rbmxl2	1700012H05Rik|Hnrnpg-t	RNA binding motif protein, X-linked-like 2	protein-coding
chr6-887	chr6	23252048	23255071	+	149.9	3023.000	Intergenic	Intergenic	-5295	NM_028462	73191	Mm.55115	NM_028462	ENSMUSG00000029697	Fezf1	3110069A13Rik|Fez|Zfp312-like|fez-like	Fez family zinc finger 1	protein-coding
chr2-4133	chr2	163337965	163340246	+	149.9	2281.000	intron (NM_021566, intron 4 of 5)	intron (NM_021566, intron 4 of 5)	58868	NM_021566	59091	Mm.34459	NM_021566	ENSMUSG00000017817	Jph2	1110002E14Rik|JP-2|Jp2	junctophilin 2	protein-coding
chr11-1089	chr11	63923490	63926045	+	149.9	2555.000	Intergenic	Intergenic	-2483	NM_018805	54710	Mm.274426	NM_018805	ENSMUSG00000070407	Hs3st3b1	3-OST-3B|3OST3B1|3Ost3b|AU041882|AW536289|Hs3st3b|m3-OST-3B	heparan sulfate (glucosamine) 3-O-sulfotransferase 3B1	protein-coding
chr4-789	chr4	120031542	120034374	+	149.9	2832.000	intron (NM_010657, intron 2 of 8)	CpG	-128248	NM_007902	13615	Mm.284855	NM_007902	ENSMUSG00000028635	Edn2	ET-2|PPET2|VIC	endothelin 2	protein-coding
chr4-2470	chr4	115056073	115058166	+	149.9	2093.000	promoter-TSS (NM_001287388)	promoter-TSS (NM_001287388)	-692	NM_001287388	21349	Mm.239869	NM_011527	ENSMUSG00000028717	Tal1	Hpt|SCL/tal-1|Scl|bHLHa17|tal-1	T cell acute lymphocytic leukemia 1	protein-coding
chr7-199	chr7	49974686	49976538	+	149.9	1852.000	intron (NM_001037906, intron 1 of 19)	CpG	262	NM_001037906	338352	Mm.383528	NM_001037906	ENSMUSG00000055409	Nell1	B230343H07Rik|l7R6	NEL-like 1	protein-coding
chr6-33	chr6	52291023	52292878	+	149.9	1855.000	Intergenic	Intergenic	-21548	NM_007966	14028	Mm.389754	NM_007966	ENSMUSG00000005503	Evx1	Evx-1	even-skipped homeobox 1	protein-coding
chr11-596	chr11	74609940	74612570	+	148.2	2630.000	promoter-TSS (NR_157089)	promoter-TSS (NR_157089)	-340	NR_157089	380711	Mm.425690	NM_001015046	ENSMUSG00000038807	Rap1gap2	AU067654|Garnl4|Gm1561|mKIAA1039	RAP1 GTPase activating protein 2	protein-coding
chr13-713	chr13	98359895	98363364	+	148.2	3469.000	Intergenic	Intergenic	7384	NM_008242	15229	Mm.347441	NM_008242	ENSMUSG00000078302	Foxd1	AI385632|BF-2|FREAC4|Hfh10|Hfhbf2	forkhead box D1	protein-coding
chr3-52	chr3	102011473	102013312	+	148.2	1839.000	intron (NM_178777, intron 2 of 2)	CpG	2247	NM_178777	18072	Mm.137286	NM_178777	ENSMUSG00000048540	Nhlh2	6230401I09Rik|Hen2|NSCL2|Nscl-2|bHLHa34	nescient helix loop helix 2	protein-coding
chr11-1825	chr11	5057645	5060015	+	148.2	2370.000	intron (NM_145216, intron 1 of 2)	B1_Mus2|SINE|Alu	702	NM_001363179	75668	Mm.374836	NM_145216	ENSMUSG00000034209	Rasl10a	2210403B10Rik|AI852688	RAS-like, family 10, member A	protein-coding
chr7-2242	chr7	142575497	142578132	+	148.2	2635.000	TTS (NR_030416)	TTS (NR_030416)	333	NR_030416	735280		NR_030416	ENSMUSG00000076275	Mir675	Mirn675|mir-675|mmu-mir-675	microRNA 675	ncRNA
chr15-916	chr15	89377068	89379760	+	148.2	2692.000	exon (NM_001013022, exon 3 of 5)	exon (NM_001013022, exon 3 of 5)	840	NM_001013022	70113	Mm.247273	NM_001013022	ENSMUSG00000047394	Odf3b	2010001J22Rik	outer dense fiber of sperm tails 3B	protein-coding
chr4-1073	chr4	124574441	124577224	+	148.2	2783.000	TTS (NR_045819)	TTS (NR_045819)	6653	NR_045819	108809	Mm.250313	NR_045819		4933407E24Rik	-	RIKEN cDNA 4933407E24 gene	ncRNA
chr13-1233	chr13	98504540	98507492	+	148.2	2952.000	Intergenic	Intergenic	-70951	NR_045498	70090	Mm.410857	NR_045498	ENSMUSG00000099446	2310005E17Rik	-	RIKEN cDNA 2310005E17 gene	ncRNA
chr11-5840	chr11	75793934	75796341	+	148.2	2407.000	promoter-TSS (NR_136933)	promoter-TSS (NR_136933)	-672	NR_136933	102641247	Mm.411386	NR_136932		Gm12339	-	predicted gene 12339	ncRNA
chr7-530	chr7	142650924	142652849	+	148.2	1925.000	3' UTR (NM_001122736, exon 4 of 4)	3' UTR (NM_001122736, exon 4 of 4)	3110	NR_030251	723874		NR_030251	ENSMUSG00000070140	Mir483	Mirn483|mir-483|mmu-mir-483	microRNA 483	ncRNA
chr11-2167	chr11	75764446	75765691	+	148.2	1245.000	3' UTR (NM_009536, exon 6 of 6)	3' UTR (NM_009536, exon 6 of 6)	-30741	NR_136933	102641247	Mm.411386	NR_136932		Gm12339	-	predicted gene 12339	ncRNA
chr5-643	chr5	117841819	117843709	+	146.6	1890.000	Intergenic	Intergenic	-24075	NM_008712	18125	Mm.44249	NM_008712	ENSMUSG00000029361	Nos1	2310005C01Rik|N-NOS|NC-NOS|NO|NOS|NOS-I|Nos-1|bNOS|nNOS	nitric oxide synthase 1, neuronal	protein-coding
chr2-2209	chr2	147180659	147183090	+	146.6	2431.000	intron (NM_001077632, intron 2 of 2)	intron (NM_001077632, intron 2 of 2)	-2209	NR_030769	100313531	Mm.405189	NR_030769	ENSMUSG00000086509	Nkx2-2os	Gm14112|Nkx2-2as|Nkx2.2AS	NK2 homeobox 2, opposite strand	ncRNA
chr11-4454	chr11	85885164	85886950	+	146.6	1786.000	promoter-TSS (NM_011536)	promoter-TSS (NM_011536)	-310	NM_011536	21387	Mm.275336	NM_011536	ENSMUSG00000000094	Tbx4	3930401C23	T-box 4	protein-coding
chr5-2320	chr5	137030636	137032284	+	146.6	1648.000	exon (NM_001039385, exon 2 of 2)	exon (NM_001039385, exon 2 of 2)	1165	NM_001039385	381677	Mm.389697	NM_001039385	ENSMUSG00000037428	Vgf	Gm1052	VGF nerve growth factor inducible	protein-coding
chr7-1111	chr7	19522640	19524663	+	146.6	2023.000	exon (NM_027116, exon 4 of 4)	exon (NM_027116, exon 4 of 4)	4920	NM_027116	69547	Mm.77325	NM_027116	ENSMUSG00000060621	Nkpd1	2310015G09Rik	NTPase, KAP family P-loop domain containing 1	protein-coding
chr11-273	chr11	85894856	85896980	+	146.6	2124.000	promoter-TSS (NM_172798)	promoter-TSS (NM_172798)	-847	NM_172798	21387	Mm.275336	NM_011536	ENSMUSG00000000094	Tbx4	3930401C23	T-box 4	protein-coding
chr1-2347	chr1	135817505	135820328	+	146.6	2823.000	5' UTR (NM_133664, exon 1 of 10)	5' UTR (NM_133664, exon 1 of 10)	318	NM_133664	16763	Mm.36726	NM_133664	ENSMUSG00000041782	Lad1	LADA|lad-1	ladinin	protein-coding
chr11-3584	chr11	74588966	74591667	+	145.0	2701.000	promoter-TSS (NM_001015046)	promoter-TSS (NM_001015046)	-130	NM_001015046	380711	Mm.425690	NM_001015046	ENSMUSG00000038807	Rap1gap2	AU067654|Garnl4|Gm1561|mKIAA1039	RAP1 GTPase activating protein 2	protein-coding
chr2-5999	chr2	73276186	73278188	+	145.0	2002.000	Intergenic	Intergenic	5261	NM_001005343	381373	Mm.330293	NM_001005343	ENSMUSG00000068859	Sp9	-	trans-acting transcription factor 9	protein-coding
chr1-148	chr1	75387475	75389563	+	145.0	2088.000	exon (NM_007463, exon 4 of 41)	exon (NM_007463, exon 4 of 41)	2909	NM_001085370	11790	Mm.275397	NM_007463	ENSMUSG00000026207	Speg	AW125581|Apeg1|BPEG|D1Bwg1450e|SPEGalpha|SPEGbeta|mKIAA1297	SPEG complex locus	protein-coding
chr13-3911	chr13	112993098	112995420	+	145.0	2322.000	intron (NM_001037914, intron 2 of 6)	CpG-4183	391	NM_001037914	622408	Mm.360976	NM_001037914	ENSMUSG00000074651	Mcidas	EG622408|Gm6320|Idas|Mci|Mcin	multiciliate differentiation and DNA synthesis associated cell cycle protein	protein-coding
chr17-560	chr17	25951206	25952854	+	145.0	1648.000	non-coding (NR_152187, exon 1 of 7)	non-coding (NR_152187, exon 1 of 7)	535	NM_001358019	100034748	Mm.328878	NM_001358019	ENSMUSG00000025727	A930017K11Rik	A93001711Rik	RIKEN cDNA A930017K11 gene	protein-coding
chr4-1612	chr4	127986618	127989671	+	145.0	3053.000	promoter-TSS (NM_001281955)	promoter-TSS (NM_001281955)	100	NM_001281955	329942	Mm.421342	NM_001281955	ENSMUSG00000028804	Csmd2	Gm139	CUB and Sushi multiple domains 2	protein-coding
chr6-862	chr6	117167851	117169819	+	145.0	1968.000	intron (NM_001012477, intron 1 of 3)	CpG	300	NM_001012477	20315	Mm.303231	NM_013655	ENSMUSG00000061353	Cxcl12	Pbsf|Scyb12|Sdf1|Tlsf|Tpar1	chemokine (C-X-C motif) ligand 12	protein-coding
chr7-3197	chr7	143443653	143446565	+	145.0	2912.000	Intergenic	Intergenic	15941	NM_001161624	12577	Mm.168789	NM_009876	ENSMUSG00000037664	Cdkn1c	AL024410|CDKI|Kip2|p57(kip2)|p57Kip2	cyclin-dependent kinase inhibitor 1C (P57)	protein-coding
chr6-929	chr6	52308455	52310789	+	145.0	2334.000	non-coding (NR_038163, exon 4 of 4)	non-coding (NR_038163, exon 4 of 4)	-3876	NM_007966	14028	Mm.389754	NM_007966	ENSMUSG00000005503	Evx1	Evx-1	even-skipped homeobox 1	protein-coding
chr10-588	chr10	90827891	90831277	+	145.0	3386.000	promoter-TSS (NM_001347053)	promoter-TSS (NM_001347053)	-70	NM_001347054	77531	Mm.440605	NM_181398	ENSMUSG00000058589	Anks1b	AIDA-1|AIDA-1b|C030032C09Rik|E530015N03Rik|EB-1|Gm10937|Gm1555	ankyrin repeat and sterile alpha motif domain containing 1B	protein-coding
chr2-6480	chr2	119236063	119238698	+	145.0	2635.000	promoter-TSS (NM_016907)	promoter-TSS (NM_016907)	20	NM_016907	20732	Mm.104955	NM_016907	ENSMUSG00000027315	Spint1	HAI-1	serine protease inhibitor, Kunitz type 1	protein-coding
chr15-988	chr15	31365317	31368017	+	145.0	2700.000	intron (NM_027496, intron 1 of 3)	intron (NM_027496, intron 1 of 3)	1092	NM_001357923	67434	Mm.102470	NM_026153	ENSMUSG00000022237	Ankrd33b	0610012A05Rik|3021401C12Rik|5730557B15Rik	ankyrin repeat domain 33B	protein-coding
chr4-1548	chr4	117494166	117496718	+	145.0	2552.000	intron (NM_025739, intron 1 of 14)	CpG	1610	NM_025739	66743	Mm.318331	NM_025739	ENSMUSG00000028677	Rnf220	4732477A13|4931406I20Rik|5730503K05Rik|AV302541	ring finger protein 220	protein-coding
chr5-2811	chr5	28208666	28211297	+	145.0	2631.000	5' UTR (NM_001310511, exon 1 of 3)	5' UTR (NM_001310511, exon 1 of 3)	187	NM_001310511	269637	Mm.68286	NM_175651	ENSMUSG00000044681	Cnpy1	1500012D20Rik|9630008K15Rik|AI853839	canopy FGF signaling regulator 1	protein-coding
chr13-3675	chr13	94872089	94874189	+	145.0	2100.000	Intergenic	Intergenic	-2497	NM_011021	18420	Mm.42051	NM_011021	ENSMUSG00000021685	Otp	-	orthopedia homeobox	protein-coding
chr8-147	chr8	72319109	72321061	+	143.4	1952.000	exon (NM_008452, exon 2 of 3)	exon (NM_008452, exon 2 of 3)	1023	NM_008452	16598	Mm.26938	NM_008452	ENSMUSG00000055148	Klf2	Lklf	Kruppel-like factor 2 (lung)	protein-coding
chr15-1102	chr15	102925729	102928717	+	143.4	2988.000	exon (NM_010464, exon 2 of 2)	exon (NM_010464, exon 2 of 2)	6092	NM_010464	15422	Mm.207062	NM_010464	ENSMUSG00000001655	Hoxc13	-	homeobox C13	protein-coding
chr10-113	chr10	44527092	44529308	+	143.4	2216.000	Intergenic	Intergenic	-69452	NM_007548	12142	Mm.4800	NM_007548	ENSMUSG00000038151	Prdm1	Blimp-1|Blimp1|PRDI-BF1|ZNFPR1A1|b2b1765Clo	PR domain containing 1, with ZNF domain	protein-coding
chr5-1036	chr5	35678746	35679816	+	143.4	1070.000	exon (NM_030127, exon 1 of 9)	exon (NM_030127, exon 1 of 9)	499	NM_030127	78558	Mm.274255	NM_030127	ENSMUSG00000029096	Htra3	2210021K23Rik|9530081K03Rik|Prsp|Tasp	HtrA serine peptidase 3	protein-coding
chr13-526	chr13	94709393	94711283	+	143.4	1890.000	Intergenic	Intergenic	-78582	NM_009321	21371	Mm.379025	NM_009321	ENSMUSG00000042043	Tbca	Tbca13	tubulin cofactor A	protein-coding
chr7-95	chr7	139943824	139945487	+	143.4	1663.000	exon (NM_009482, exon 2 of 2)	exon (NM_009482, exon 2 of 2)	799	NM_009482	22286	Mm.10205	NM_009482	ENSMUSG00000047751	Utf1	AI505934	undifferentiated embryonic cell transcription factor 1	protein-coding
chr4-1404	chr4	41728735	41731974	+	143.4	3239.000	intron (NM_001017362, intron 1 of 7)	intron (NM_001017362, intron 1 of 7)	788	NM_001017362	550619	Mm.425179	NM_001017362	ENSMUSG00000066224	Arid3c	-	AT rich interactive domain 3C (BRIGHT-like)	protein-coding
chr11-3439	chr11	59175146	59178084	+	143.4	2938.000	exon (NM_175452, exon 2 of 2)	exon (NM_175452, exon 2 of 2)	6211	NM_175452	118454	Mm.40016	NM_080454	ENSMUSG00000043448	Gjc2	B230382L12Rik|Cx47|Gja12	gap junction protein, gamma 2	protein-coding
chr9-635	chr9	32542067	32544428	+	143.4	2361.000	Intergenic	Intergenic	-1795	NM_008026	14247	Mm.258908	NM_008026	ENSMUSG00000016087	Fli1	EWSR2|Fli-1|SIC-1|Sic1	Friend leukemia integration 1	protein-coding
chr8-156	chr8	121730738	121732783	+	143.4	2045.000	intron (NM_020605, intron 1 of 4)	intron (NM_020605, intron 1 of 4)	1201	NM_020605	57340	Mm.306870	NM_020605	ENSMUSG00000025318	Jph3	JP-3|Jp3	junctophilin 3	protein-coding
chr7-1338	chr7	19518697	19521949	+	143.4	3252.000	intron (NM_027116, intron 2 of 3)	intron (NM_027116, intron 2 of 3)	1592	NM_027116	69547	Mm.77325	NM_027116	ENSMUSG00000060621	Nkpd1	2310015G09Rik	NTPase, KAP family P-loop domain containing 1	protein-coding
chr5-2695	chr5	143368783	143370833	+	143.4	2050.000	promoter-TSS (NM_001347529)	promoter-TSS (NM_001347529)	-266	NM_001347529	170935	Mm.197460	NM_133355	ENSMUSG00000010825	Grid2ip	-	glutamate receptor, ionotropic, delta 2 (Grid2) interacting protein 1	protein-coding
chr16-1486	chr16	13447316	13450419	+	143.4	3103.000	promoter-TSS (NR_030549)	promoter-TSS (NR_030549)	-656	NR_030549	100124432		NR_030549	ENSMUSG00000076972	Mir193b	Mir193|Mirn193b|mir-193b	microRNA 193b	ncRNA
chr9-544	chr9	32343050	32345778	+	143.4	2728.000	promoter-TSS (NM_010605)	promoter-TSS (NM_010605)	-70	NM_010605	16521	Mm.69472	NM_010605	ENSMUSG00000032034	Kcnj5	CIR|GIRK4|KATP-1|Kir3.4	potassium inwardly-rectifying channel, subfamily J, member 5	protein-coding
chr19-2072	chr19	3413423	3416226	+	143.4	2803.000	promoter-TSS (NM_001329667)	promoter-TSS (NM_001329667)	-280	NM_010253	14419	Mm.4655	NM_010253	ENSMUSG00000024907	Gal	Galn	galanin and GMAP prepropeptide	protein-coding
chr2-2026	chr2	9879095	9881616	+	143.4	2521.000	promoter-TSS (NR_024257)	promoter-TSS (NR_024257)	-891	NR_024257	381347	Mm.441450	NR_024257		4930412O13Rik	Gm10853	RIKEN cDNA 4930412O13 gene	ncRNA
chr11-1428	chr11	55394394	55395449	+	143.4	1055.000	3' UTR (NM_009242, exon 10 of 10)	3' UTR (NM_009242, exon 10 of 10)	25159	NM_001290817	20692	Mm.291442	NM_009242	ENSMUSG00000018593	Sparc	BM-40|ON	secreted acidic cysteine rich glycoprotein	protein-coding
chr1-2071	chr1	86045544	86047908	+	143.4	2364.000	intron (NM_001144993, intron 1 of 2)	intron (NM_001144993, intron 1 of 2)	863	NM_001144993	72792	Mm.54981	NM_001144992	ENSMUSG00000026227	2810459M11Rik	-	RIKEN cDNA 2810459M11 gene	protein-coding
chr2-1635	chr2	118710308	118713058	+	141.8	2750.000	exon (NM_001290790, exon 24 of 31)	exon (NM_001290790, exon 24 of 31)	-7720	NM_001081971	383787	Mm.35758	NM_001081971	ENSMUSG00000078137	Ankrd63	Gm1337	ankyrin repeat domain 63	protein-coding
chr5-411	chr5	101646343	101649555	+	141.8	3212.000	Intergenic	CpG	16762	NM_144955	18096	Mm.193072	NM_144955	ENSMUSG00000035187	Nkx6-1	NKX6A|Nkx6.1	NK6 homeobox 1	protein-coding
chr2-4452	chr2	33582288	33585106	+	141.8	2818.000	intron (NM_010725, intron 2 of 7)	intron (NM_010725, intron 2 of 7)	57401	NM_010725	16917	Mm.39825	NM_010725	ENSMUSG00000038765	Lmx1b	Icst|LMX1.1|LMX1.2	LIM homeobox transcription factor 1 beta	protein-coding
chr19-253	chr19	44751857	44754247	+	141.8	2390.000	intron (NM_001368744, intron 1 of 10)	intron (NM_001368744, intron 1 of 10)	-2700	NM_001368743	18504	Mm.192158	NM_011037	ENSMUSG00000004231	Pax2	Opdc|Pax-2	paired box 2	protein-coding
chr4-504	chr4	115978849	115980807	+	141.8	1958.000	Intergenic	Intergenic	38096	NM_010173	14073	Mm.256025	NM_010173	ENSMUSG00000034171	Faah	AW412498	fatty acid amide hydrolase	protein-coding
chr4-3833	chr4	43522425	43525070	+	141.8	2645.000	promoter-TSS (NM_009416)	promoter-TSS (NM_009416)	-193	NM_009416	22004	Mm.646	NM_009416	ENSMUSG00000028464	Tpm2	Tpm-2|Trop-2	tropomyosin 2, beta	protein-coding
chr8-1579	chr8	57331592	57333713	+	141.8	2121.000	intron (NR_131041, intron 1 of 2)	intron (NR_131041, intron 1 of 2)	217	NR_131041	75996	Mm.399754	NR_131041	ENSMUSG00000097910	5033428I22Rik	-	RIKEN cDNA 5033428I22 gene	ncRNA
chr18-5	chr18	68691911	68692540	+	141.8	629.000	Intergenic	LSU-rRNA_Hsa|rRNA|rRNA	-47175	NR_105774	102465183		NR_105774	ENSMUSG00000099300	Mir6356	Gm27461|mmu-mir-6356	microRNA 6356	ncRNA
chr11-2523	chr11	77931210	77933809	+	141.8	2599.000	intron (NM_021286, intron 1 of 16)	intron (NM_021286, intron 1 of 16)	1670	NM_021286	20370	Mm.229330	NM_021286	ENSMUSG00000000632	Sez6	BSRP-C|D11Bhm177e|sez-6	seizure related gene 6	protein-coding
chr9-1296	chr9	58197281	58199682	+	140.2	2401.000	exon (NM_001161541, exon 3 of 3)	exon (NM_001161541, exon 3 of 3)	3234	NM_001161537	320563	Mm.186499	NM_177193	ENSMUSG00000051243	Islr2	B930052A04Rik|Linx|Mbu-3|mKIAA1465	immunoglobulin superfamily containing leucine-rich repeat 2	protein-coding
chr12-1736	chr12	117157461	117160059	+	140.2	2598.000	intron (NM_011215, intron 12 of 22)	intron (NM_011215, intron 12 of 22)	-7491	NR_033538	100038689	Mm.445351	NR_033538	ENSMUSG00000099907	Gm10421	-	predicted gene 10421	ncRNA
chr12-778	chr12	73051746	73054069	+	140.2	2323.000	Intergenic	Intergenic	-6195	NM_009189	20471	Mm.4645	NM_009189	ENSMUSG00000051367	Six1	BB138287	sine oculis-related homeobox 1	protein-coding
chr7-327	chr7	81990999	81993165	+	140.2	2166.000	intron (NM_007562, intron 1 of 4)	CpG	217	NM_007562	12173	Mm.243802	NM_007562	ENSMUSG00000025105	Bnc1	AI047752|AW546376|Bnc	basonuclin 1	protein-coding
chr4-723	chr4	154641163	154643757	+	140.2	2594.000	Intergenic	Intergenic	-5587	NM_001291029	70673	Mm.257785	NM_027504	ENSMUSG00000039410	Prdm16	5730557K01Rik|csp1|mel1	PR domain containing 16	protein-coding
chr3-220	chr3	86546605	86549073	+	140.2	2468.000	5' UTR (NM_011839, exon 1 of 1)	5' UTR (NM_011839, exon 1 of 1)	444	NM_011839	23937	Mm.389466	NM_011839	ENSMUSG00000057777	Mab21l2	-	mab-21-like 2	protein-coding
chr6-200	chr6	112488836	112490420	+	140.2	1584.000	exon (NM_001081147, exon 1 of 2)	exon (NM_001081147, exon 1 of 2)	197	NM_001081147	18430	Mm.333310	NM_001081147	ENSMUSG00000049112	Oxtr	OTR	oxytocin receptor	protein-coding
chr12-301	chr12	110187012	110189230	+	140.2	2218.000	Intergenic	CpG	-30048	NR_045466	67280	Mm.390495	NR_045466	ENSMUSG00000113331	3110009F21Rik	-	RIKEN cDNA 3110009F21 gene	ncRNA
chr12-963	chr12	86988643	86991014	+	138.6	2371.000	Intergenic	Intergenic	-1152	NM_001080943	238331	Mm.185890	NM_001080943	ENSMUSG00000048483	Zdhhc22	Gm262	zinc finger, DHHC-type containing 22	protein-coding
chr1-999	chr1	4496100	4498164	+	138.6	2064.000	5' UTR (NM_001289464, exon 1 of 4)	5' UTR (NM_001289464, exon 1 of 4)	222	NM_001289466	20671	Mm.279103	NM_011441	ENSMUSG00000025902	Sox17	-	SRY (sex determining region Y)-box 17	protein-coding
chr7-2002	chr7	25687207	25689863	+	138.6	2656.000	intron (NM_011577, intron 1 of 6)	intron (NM_011577, intron 1 of 6)	1533	NM_011577	21803	Mm.248380	NM_011577	ENSMUSG00000002603	Tgfb1	TGF-beta1|TGFbeta1|Tgfb|Tgfb-1	transforming growth factor, beta 1	protein-coding
chr5-2135	chr5	75084884	75086681	+	138.6	1797.000	Intergenic	Intergenic	10181	NM_133256	14843	Mm.218752	NM_133256	ENSMUSG00000035946	Gsx2	Gsh-2|Gsh2	GS homeobox 2	protein-coding
chr4-2077	chr4	155652767	155655289	+	138.6	2522.000	promoter-TSS (NM_001320235)	promoter-TSS (NM_001320235)	-644	NM_011985	26561	Mm.29373	NM_011985	ENSMUSG00000029061	Mmp23	CA-MMP	matrix metallopeptidase 23	protein-coding
chr17-452	chr17	47436248	47438658	+	138.6	2410.000	promoter-TSS (NM_029296)	promoter-TSS (NM_029296)	-78	NM_029296	75462	Mm.46129	NM_029296	ENSMUSG00000047150	1700001C19Rik	-	RIKEN cDNA 1700001C19 gene	protein-coding
chr18-392	chr18	61035012	61036816	+	138.6	1804.000	exon (NM_009880, exon 1 of 3)	exon (NM_009880, exon 1 of 3)	285	NM_009880	12590	Mm.144448	NM_009880	ENSMUSG00000024619	Cdx1	Cdx|Cdx-1	caudal type homeobox 1	protein-coding
chr4-1983	chr4	134369533	134372395	+	138.6	2862.000	exon (NM_019578, exon 1 of 11)	exon (NM_019578, exon 1 of 11)	1583	NM_019578	56219	Mm.30978	NM_019578	ENSMUSG00000028838	Extl1	D430033M16Rik	exostoses (multiple)-like 1	protein-coding
chr2-2258	chr2	180021336	180023929	+	138.6	2593.000	Intergenic	Intergenic	-2355	NM_177727	241846	Mm.21577	NM_177727	ENSMUSG00000039108	Lsm14b	9430078B04|BC040823	LSM family member 14B	protein-coding
chr12-971	chr12	100206111	100207690	+	138.6	1579.000	3' UTR (NM_001313934, exon 6 of 6)	3' UTR (NM_001313934, exon 6 of 6)	6756	NM_001313934	12313	Mm.285993	NM_009790	ENSMUSG00000001175	Calm1	AI256814|AI327027|AI461935|AL024000|CaM|Calm|Cam1	calmodulin 1	protein-coding
chr15-830	chr15	100728317	100730143	+	138.6	1826.000	intron (NM_172451, intron 1 of 11)	CpG	146	NM_172451	207839	Mm.22969	NM_172451	ENSMUSG00000037280	Galnt6	4632410F13|AW047994|GalNAc-T6	polypeptide N-acetylgalactosaminyltransferase 6	protein-coding
chr10-148	chr10	81452322	81454479	+	138.6	2157.000	Intergenic	Intergenic	19731	NM_001311127	319586	Mm.152689	NM_176954	ENSMUSG00000034818	Celf5	4930565A21Rik|Brunol5	CUGBP, Elav-like family member 5	protein-coding
chr1-189	chr1	9966896	9968482	+	138.6	1586.000	TTS (NR_110971)	TTS (NR_110971)	121	NM_001285425	100039596	Mm.412928	NM_001285425	ENSMUSG00000099032	Tcf24	Gm10567|Gm2330	transcription factor 24	protein-coding
chr11-1617	chr11	119057568	119060111	+	138.6	2543.000	Intergenic	Intergenic	-17926	NM_013926	30951	Mm.99953	NM_013926	ENSMUSG00000025578	Cbx8	Pc3	chromobox 8	protein-coding
chr11-834	chr11	102944845	102946566	+	138.6	1721.000	intron (NM_011795, intron 1 of 1)	intron (NM_011795, intron 1 of 1)	1011	NM_011795	23829	Mm.57154	NM_011795	ENSMUSG00000045532	C1ql1	Adil|C1qrf|CRF|CTRP14|gliacolin	complement component 1, q subcomponent-like 1	protein-coding
chrX-94	chrX	101383072	101385325	+	138.6	2253.000	exon (NM_008124, exon 2 of 2)	exon (NM_008124, exon 2 of 2)	466	NM_001302497	14618	Mm.21198	NM_008124	ENSMUSG00000047797	Gjb1	Cnx32|Cx32|connexin-32	gap junction protein, beta 1	protein-coding
chr10-249	chr10	81342525	81344327	+	138.6	1802.000	promoter-TSS (NM_148951)	promoter-TSS (NM_148951)	-67	NM_148951	209047	Mm.218755	NM_148951	ENSMUSG00000034872	Gipc3	Ahl5|Rgs19ip3	GIPC PDZ domain containing family, member 3	protein-coding
chr15-377	chr15	38470682	38472997	+	138.6	2315.000	Intergenic	Intergenic	18708	NR_105916	102465574		NR_105916	ENSMUSG00000099110	Mir6951	Gm27765|mmu-mir-6951	microRNA 6951	ncRNA
chr1-634	chr1	91801277	91803129	+	137.0	1852.000	intron (NM_007855, intron 1 of 1)	CpG	742	NM_007855	13345	Mm.9474	NM_007855	ENSMUSG00000007805	Twist2	Dermo1|bHLHa39	twist basic helix-loop-helix transcription factor 2	protein-coding
chr5-2487	chr5	63648195	63650980	+	137.0	2785.000	5' UTR (NM_177006, exon 1 of 7)	5' UTR (NM_177006, exon 1 of 7)	484	NM_177006	319807	Mm.319487	NM_028470	ENSMUSG00000090061	Nwd2	3110047P20Rik|B830017A01Rik|Hn1-ps2|mKIAA1239	NACHT and WD repeat domain containing 2	protein-coding
chr15-1394	chr15	78801427	78804288	+	137.0	2861.000	exon (NM_130859, exon 1 of 21)	exon (NM_130859, exon 1 of 21)	185	NM_130859	105844	Mm.17629	NM_130859	ENSMUSG00000033170	Card10	AI449026|Bimp1|Carma3	caspase recruitment domain family, member 10	protein-coding
chr2-610	chr2	29750056	29752584	+	137.0	2528.000	intron (NM_001370924, intron 1 of 3)	intron (NM_001370924, intron 1 of 3)	337	NM_001370924	433415	Mm.359309	NM_001370923	ENSMUSG00000079497	Gm13420	Dspd2	predicted gene 13420	protein-coding
chr1-19	chr1	171069535	171070297	+	137.0	762.000	Intergenic	Intergenic	-5264	NR_106103	102466998		NR_106103	ENSMUSG00000099119	Mir6546	Gm27408|mmu-mir-6546	microRNA 6546	ncRNA
chr13-2285	chr13	63571962	63575465	+	137.0	3503.000	promoter-TSS (NM_001328514)	promoter-TSS (NM_001328514)	-253	NM_001328514	19206	Mm.228798	NM_008957	ENSMUSG00000021466	Ptch1	A230106A15Rik|Ptc|Ptc1|Ptch|mes|wig	patched 1	protein-coding
chr8-518	chr8	124793902	124796990	+	137.0	3088.000	intron (NM_198632, intron 1 of 9)	intron (NM_198632, intron 1 of 9)	2427	NM_198632	330863	Mm.422769	NM_198632	ENSMUSG00000036913	Trim67	D130049O21Rik|TNL	tripartite motif-containing 67	protein-coding
chr12-1501	chr12	84640604	84643257	+	137.0	2653.000	promoter-TSS (NM_001168588)	promoter-TSS (NM_001168588)	-625	NM_001168588	432677	Mm.311913	NM_001033776	ENSMUSG00000071235	Vrtn	7420416P09Rik	vertebrae development associated	protein-coding
chr14-162	chr14	63267715	63269950	+	137.0	2235.000	Intergenic	Intergenic	-23561	NM_008092	14463	Mm.247669	NM_008092	ENSMUSG00000021944	Gata4	Gata-4	GATA binding protein 4	protein-coding
chr17-935	chr17	32395227	32397496	+	137.0	2269.000	exon (NM_001347343, exon 10 of 19)	exon (NM_001347343, exon 10 of 19)	-6653	NR_029458	664702	Mm.381066	NR_029458	ENSMUSG00000117872	A530088E08Rik	-	RIKEN cDNA A530088E08 gene	ncRNA
chr10-771	chr10	60105894	60109188	+	137.0	3294.000	intron (NM_052994, intron 1 of 10)	CpG	1284	NM_052994	94214	Mm.153429	NM_052994	ENSMUSG00000058297	Spock2	AA407235|Gcap26|mKIAA0275	sparc/osteonectin, cwcv and kazal-like domains proteoglycan 2	protein-coding
chr17-345	chr17	33977374	33979236	+	137.0	1862.000	non-coding (NR_004446, exon 2 of 6)	non-coding (NR_004446, exon 2 of 6)	486	NR_004446	630499	Mm.440940	NM_001081015	ENSMUSG00000067203	H2-K2	EG630499|Gm7035|H-2K1|H-2K1K|H-2K2|H2-K1	histocompatibility 2, K region locus 2	pseudo
chr2-2304	chr2	25309866	25312236	+	137.0	2370.000	intron (NM_001177657, intron 3 of 18)	intron (NM_001177657, intron 3 of 18)	8136	NM_008169	14810	Mm.278672	NM_008169	ENSMUSG00000026959	Grin1	GluN1|GluRdelta1|GluRzeta1|M100174|NMD-R1|NMDAR1|NR1|Nmdar|Rgsc174	glutamate receptor, ionotropic, NMDA1 (zeta 1)	protein-coding
chr13-890	chr13	31810718	31813467	+	137.0	2749.000	Intergenic	Intergenic	5446	NM_008592	17300	Mm.12949	NM_008592	ENSMUSG00000050295	Foxc1	FREAC3|Fkh1|Mf1|Mf4|ch|fkh-1|frkhda	forkhead box C1	protein-coding
chr13-1463	chr13	116302008	116304179	+	135.4	2171.000	exon (NM_021459, exon 4 of 6)	exon (NM_021459, exon 4 of 6)	6595	NM_021459	16392	Mm.42242	NM_021459	ENSMUSG00000042258	Isl1	-	ISL1 transcription factor, LIM/homeodomain	protein-coding
chr17-2686	chr17	35341944	35343984	+	135.4	2040.000	intron (NM_010392, intron 2 of 7)	CpG-6318	657	NM_001368740	15013	Mm.427969	NM_010392	ENSMUSG00000091705	H2-Q2	BE136769|Gm11132|H-2Q2|H2-D1|H2-K1|gs14-2	histocompatibility 2, Q region locus 2	protein-coding
chr17-2350	chr17	25494855	25497767	+	135.4	2912.000	intron (NM_011425, intron 1 of 2)	intron (NM_011425, intron 1 of 2)	977	NM_011425	20609	Mm.353282	NM_011425	ENSMUSG00000050824	Sstr5	Smstr5|sst5	somatostatin receptor 5	protein-coding
chr18-305	chr18	78047018	78049212	+	135.4	2194.000	intron (NM_001101038, intron 3 of 5)	B1_Mus1|SINE|Alu	9326	NM_001101038	620235	Mm.35607	NM_001101038	ENSMUSG00000091055	Siglec15	Cd33l3|EG620235|SIGLEC-I	sialic acid binding Ig-like lectin 15	protein-coding
chr1-1332	chr1	119419910	119423459	+	135.4	3549.000	5' UTR (NM_008381, exon 1 of 2)	5' UTR (NM_008381, exon 1 of 2)	564	NM_008381	16324	Mm.3092	NM_008381	ENSMUSG00000037035	Inhbb	-	inhibin beta-B	protein-coding
chr2-2430	chr2	70565543	70568201	+	135.4	2658.000	intron (NM_008077, intron 2 of 16)	intron (NM_008077, intron 2 of 16)	-3515	NR_040496	68986	Mm.437697	NR_040496	ENSMUSG00000087264	Gad1os	1500002O10Rik	glutamate decarboxylase 1, opposite strand	ncRNA
chr4-636	chr4	154637485	154640097	+	135.4	2612.000	Intergenic	Intergenic	-1918	NM_001291029	70673	Mm.257785	NM_027504	ENSMUSG00000039410	Prdm16	5730557K01Rik|csp1|mel1	PR domain containing 16	protein-coding
chr8-1730	chr8	125909329	125912285	+	135.4	2956.000	exon (NM_145608, exon 1 of 10)	exon (NM_145608, exon 1 of 10)	357	NM_145608	234878	Mm.216458	NM_145608	ENSMUSG00000031853	Map3k21	Mlk4|mKIAA1804	mitogen-activated protein kinase kinase kinase 21	protein-coding
chr9-2482	chr9	24776004	24779145	+	135.4	3141.000	Intergenic	Intergenic	-3271	NM_194263	57246	Mm.31452	NM_020496	ENSMUSG00000031965	Tbx20	9430010M06Rik|AL022859|Tbx12	T-box 20	protein-coding
chr6-1616	chr6	115992972	115994782	+	135.4	1810.000	exon (NM_026376, exon 1 of 36)	exon (NM_026376, exon 1 of 36)	1128	NM_026376	67784	Mm.3085	NM_026376	ENSMUSG00000030123	Plxnd1	6230425C21Rik|b2b1863Clo|b2b553Clo	plexin D1	protein-coding
chr15-890	chr15	73838514	73840770	+	133.7	2256.000	promoter-TSS (NM_001368162)	promoter-TSS (NM_001368162)	29	NM_001033365	268816	Mm.440635	NM_001033365	ENSMUSG00000072487	Mroh5	Gm628	maestro heat-like repeat family member 5	protein-coding
chr11-6464	chr11	101079045	101081383	+	133.7	2338.000	exon (NM_010475, exon 6 of 6)	exon (NM_010475, exon 6 of 6)	1803	NM_010475	15485	Mm.188939	NM_010475	ENSMUSG00000019301	Hsd17b1	17HSDB1|17beta-HSD|E2DH|Hsd17ba	hydroxysteroid (17-beta) dehydrogenase 1	protein-coding
chr4-1209	chr4	44705214	44706990	+	133.7	1776.000	TTS (NR_073462)	TTS (NR_073462)	3302	NR_073462	70602	Mm.491142	NR_073462	ENSMUSG00000103995	5730488B01Rik	-	RIKEN cDNA 5730488B01 gene	ncRNA
chr9-1001	chr9	20868581	20870601	+	133.7	2020.000	intron (NM_175687, intron 2 of 7)	intron (NM_175687, intron 2 of 7)	949	NM_175687	319278	Mm.249932	NM_175687	ENSMUSG00000038884	Shfl	A230050P20Rik|RyDEN	shiftless antiviral inhibitor of ribosomal frameshifting	protein-coding
chr13-979	chr13	112988062	112990285	+	133.7	2223.000	intron (NM_001081062, intron 2 of 2)	intron (NM_001081062, intron 2 of 2)	1371	NM_001081062	218630	Mm.25457	NM_001081062	ENSMUSG00000042417	Ccno	C86987|Ccnu|E130318K11|UDG2|Ung2	cyclin O	protein-coding
chr2-690	chr2	10369957	10372282	+	133.7	2325.000	intron (NM_001198808, intron 1 of 22)	intron (NM_001198808, intron 1 of 22)	668	NM_001198808	353282	Mm.329991	NM_177386	ENSMUSG00000061186	Sfmbt2	D2Wsu23e|D330030P06Rik	Scm-like with four mbt domains 2	protein-coding
chr12-807	chr12	111485010	111487583	+	133.7	2573.000	promoter-TSS (NM_001033248)	promoter-TSS (NM_001033248)	-473	NM_001033248	212539	Mm.81916	NM_001033248	ENSMUSG00000010529	Gm266	-	predicted gene 266	protein-coding
chr17-2052	chr17	86753297	86756559	+	133.7	3262.000	intron (NM_010137, intron 1 of 15)	CpG	1064	NM_010137	13819	Mm.1415	NM_010137	ENSMUSG00000024140	Epas1	HIF-2alpha|HIF2A|HLF|HRF|MOP2|bHLHe73	endothelial PAS domain protein 1	protein-coding
chr4-919	chr4	126286469	126288952	+	133.7	2483.000	intron (NM_199473, intron 1 of 3)	intron (NM_199473, intron 1 of 3)	916	NM_199473	329941	Mm.296327	NM_199473	ENSMUSG00000056174	Col8a2	AI429819	collagen, type VIII, alpha 2	protein-coding
chr4-5117	chr4	133498237	133500849	+	133.7	2612.000	promoter-TSS (NM_001081156)	promoter-TSS (NM_001081156)	-993	NM_001081156	69539	Mm.151594	NM_001081156	ENSMUSG00000056596	Trnp1	2300002D11Rik|Trnp	TMF1-regulated nuclear protein 1	protein-coding
chr13-741	chr13	31807209	31809301	+	132.1	2092.000	exon (NM_008592, exon 1 of 1)	exon (NM_008592, exon 1 of 1)	1609	NM_008592	17300	Mm.12949	NM_008592	ENSMUSG00000050295	Foxc1	FREAC3|Fkh1|Mf1|Mf4|ch|fkh-1|frkhda	forkhead box C1	protein-coding
chr2-803	chr2	18688692	18690880	+	132.1	2188.000	Intergenic	CpG	-9236	NM_001001334	381350	Mm.330024	NM_001001334	ENSMUSG00000037708	Spag6	Spag6l	sperm associated antigen 6	protein-coding
chr7-3506	chr7	99624663	99627296	+	132.1	2633.000	exon (NM_001195529, exon 1 of 1)	exon (NM_001195529, exon 1 of 1)	1124	NM_001195529	100503386	Mm.180719	NM_001195529	ENSMUSG00000096606	Tpbgl	EG245190|Gm4980	trophoblast glycoprotein-like	protein-coding
chr15-687	chr15	7814457	7816541	+	132.1	2084.000	promoter-TSS (NM_001301357)	promoter-TSS (NM_001301357)	-51	NM_001301357	14573	Mm.4679	NM_010275	ENSMUSG00000022144	Gdnf	AI385739|ATF	glial cell line derived neurotrophic factor	protein-coding
chr5-2429	chr5	31094399	31096862	+	132.1	2463.000	intron (NM_001347323, intron 1 of 8)	CpG	-2103	NM_011773	22784	Mm.1396	NM_011773	ENSMUSG00000029151	Slc30a3	Znt3	solute carrier family 30 (zinc transporter), member 3	protein-coding
chr4-2133	chr4	21687929	21690657	+	132.1	2728.000	Intergenic	(TTTTG)n|Simple_repeat|Simple_repeat	-3330	NM_001080771	230025	Mm.208541	NM_001080771	ENSMUSG00000040478	Prdm13	-	PR domain containing 13	protein-coding
chr12-1012	chr12	111422524	111425353	+	132.1	2829.000	exon (NM_001289488, exon 5 of 14)	exon (NM_001289488, exon 5 of 14)	6493	NM_001289488	74190	Mm.248640	NM_028807	ENSMUSG00000021280	Exoc3l4	1200009I06Rik|1600013K19Rik	exocyst complex component 3-like 4	protein-coding
chr2-2186	chr2	127363033	127364728	+	132.1	1695.000	exon (NM_009633, exon 1 of 1)	exon (NM_009633, exon 1 of 1)	701	NM_009633	11552	Mm.347390	NM_009633	ENSMUSG00000058620	Adra2b	Adra-2b|[a]2B|a2b-AR|alpha2-C2|alpha2B	adrenergic receptor, alpha 2b	protein-coding
chr5-475	chr5	75153429	75155510	+	132.1	2081.000	intron (NM_001347719, intron 1 of 15)	intron (NM_001347719, intron 1 of 15)	1533	NM_001347719	18595	Mm.221403	NM_011058	ENSMUSG00000029231	Pdgfra	AI115593|CD140a|Pdgfr-2	platelet derived growth factor receptor, alpha polypeptide	protein-coding
chr7-170	chr7	116824537	116825819	+	132.1	1282.000	Intergenic	Intergenic	320809	NM_001130479	53322	Mm.9901	NM_016773	ENSMUSG00000030659	Nucb2	AI607786|Calnuc|Nefa|Nesfatin-1	nucleobindin 2	protein-coding
chr12-1015	chr12	112142565	112145303	+	132.1	2738.000	Intergenic	CpG	-2274	NM_001097621	668303	Mm.313104	NM_001097621	ENSMUSG00000021294	Kif26a	mKIAA1236	kinesin family member 26A	protein-coding
chr13-1354	chr13	54737236	54740272	+	132.1	3036.000	exon (NM_012014, exon 3 of 3)	exon (NM_012014, exon 3 of 3)	11120	NM_012014	26913	Mm.41812	NM_012014	ENSMUSG00000069227	Gprin1	GRIN1|Z16	G protein-regulated inducer of neurite outgrowth 1	protein-coding
chrX-725	chrX	137102361	137105908	+	132.1	3547.000	Intergenic	Intergenic	16192	NM_007957	13984	Mm.8017	NM_007957	ENSMUSG00000023443	Esx1	Spx1	extraembryonic, spermatogenesis, homeobox 1	protein-coding
chr13-278	chr13	56438055	56439435	+	132.1	1380.000	intron (NM_177809, intron 1 of 7)	intron (NM_177809, intron 1 of 7)	390	NM_177809	328258	Mm.482177	NM_177809	ENSMUSG00000021509	Slc25a48	AU042651|E230025K15	solute carrier family 25, member 48	protein-coding
chr14-469	chr14	70175745	70178778	+	132.1	3033.000	promoter-TSS (NM_001253736)	promoter-TSS (NM_001253736)	411	NM_145978	213019	Mm.283968	NM_145978	ENSMUSG00000022090	Pdlim2	4732462F18Rik|Slim	PDZ and LIM domain 2	protein-coding
chr11-2508	chr11	75171204	75173475	+	132.1	2271.000	Intergenic	CpG	-1049	NR_029794	387208		NR_029794	ENSMUSG00000065590	Mir212	Mirn212|mir-212|mmu-mir-212	microRNA 212	ncRNA
chr3-441	chr3	87999200	88000843	+	132.1	1643.000	intron (NM_001109758, intron 1 of 7)	CpG	335	NM_007529	12032	Mm.4598	NM_007529	ENSMUSG00000004892	Bcan	Cspg7	brevican	protein-coding
chr5-1351	chr5	33544606	33546855	+	130.5	2249.000	Intergenic	Intergenic	81781	NM_001359461	74504	Mm.294695	NM_178390	ENSMUSG00000037339	Fam53a	2410018C17Rik|5430419M09Rik|Dntnp	family with sequence similarity 53, member A	protein-coding
chr9-384	chr9	74856723	74859199	+	130.5	2476.000	Intergenic	Intergenic	-3960	NM_008262	15379	Mm.303355	NM_008262	ENSMUSG00000043013	Onecut1	D9Ertd423e|HNF-6|Hfh12|Hnf6|Hnf6b|OC-1|Oc1	one cut domain, family member 1	protein-coding
chr12-1683	chr12	111270328	111272361	+	130.5	2033.000	intron (NM_033603, intron 1 of 11)	CpG	248	NM_033603	93835	Mm.197639	NM_033603	ENSMUSG00000021278	Amn	-	amnionless	protein-coding
chr4-1070	chr4	123104257	123105810	+	130.5	1553.000	promoter-TSS (NM_007559)	promoter-TSS (NM_007559)	-128	NM_007559	12164	Mm.439764	NM_007559	ENSMUSG00000002384	Bmp8b	Op3	bone morphogenetic protein 8b	protein-coding
chr11-1416	chr11	44619798	44622482	+	130.5	2684.000	intron (NM_001362579, intron 3 of 16)	intron (NM_001362579, intron 3 of 16)	912	NM_001362569	13591	Mm.439662	NM_007897	ENSMUSG00000057098	Ebf1	Ebf|O/E-1|OE-1|Olf-1|Olf1	early B cell factor 1	protein-coding
chr4-2395	chr4	99661651	99663849	+	130.5	2198.000	Intergenic	Intergenic	6451	NM_010425	15221	Mm.4758	NM_010425	ENSMUSG00000067261	Foxd3	CWH3|Genesis|Hfh2	forkhead box D3	protein-coding
chr17-53	chr17	51767753	51768387	+	130.5	634.000	intron (NM_001357636, intron 8 of 11)	intron (NM_001357636, intron 8 of 11)	43984	NM_001163630	20230	Mm.311655	NM_009122	ENSMUSG00000023927	Satb1	2610306G12Rik|AW413156	special AT-rich sequence binding protein 1	protein-coding
chr1-559	chr1	136951061	136953067	+	130.5	2006.000	intron (NM_030676, intron 2 of 8)	intron (NM_030676, intron 2 of 8)	1566	NM_001159769	26424	Mm.16794	NM_030676	ENSMUSG00000026398	Nr5a2	AU020803|D1Ertd308e|Ftf|LRH-1|UF2-H3B	nuclear receptor subfamily 5, group A, member 2	protein-coding
chr2-1218	chr2	35581769	35584165	+	130.5	2396.000	5' UTR (NM_001290637, exon 1 of 17)	5' UTR (NM_001290637, exon 1 of 17)	127	NM_001290637	69601	Mm.29629	NM_001001602	ENSMUSG00000026883	Dab2ip	2310011D08Rik|AI480459|Aip1|mKIAA1743	disabled 2 interacting protein	protein-coding
chr5-1151	chr5	28116513	28118824	+	130.5	2311.000	Intergenic	Intergenic	46256	NM_153526	231070	Mm.30221	NM_153526	ENSMUSG00000045294	Insig1	1810013C12Rik|Insig-1	insulin induced gene 1	protein-coding
chr7-1417	chr7	70280444	70282562	+	130.5	2118.000	intron (NR_131144, intron 3 of 3)	CpG	56319	NR_131145	624549	Mm.116344	NR_131144	ENSMUSG00000109097	Gm29683	Gm44536	predicted gene, 29683	ncRNA
chr6-3338	chr6	55116641	55119350	+	130.5	2709.000	promoter-TSS (NM_001288620)	promoter-TSS (NM_001288620)	-82	NM_001288620	12922	Mm.236081	NM_009953	ENSMUSG00000003476	Crhr2	CRF-R2|CRFR2alpha|CRFR2beta|Crfr2	corticotropin releasing hormone receptor 2	protein-coding
chr18-2034	chr18	64334445	64336852	+	130.5	2407.000	Intergenic	Intergenic	-4716	NM_194268	225631	Mm.234723	NM_194268	ENSMUSG00000045991	Onecut2	C730009D12|OC-2|Oc2	one cut domain, family member 2	protein-coding
chr3-281	chr3	104960107	104962497	+	130.5	2390.000	exon (NM_009520, exon 1 of 5)	exon (NM_009520, exon 1 of 5)	407	NM_009520	22414	Mm.10740	NM_009520	ENSMUSG00000027840	Wnt2b	Wnt13	wingless-type MMTV integration site family, member 2B	protein-coding
chr7-397	chr7	142663861	142666620	+	128.9	2759.000	intron (NR_002855, intron 1 of 3)	intron (NR_002855, intron 1 of 3)	1576	NM_001315488	16002	Mm.3862	NM_010514	ENSMUSG00000048583	Igf2	AL033362|Igf-2|Igf-II|M6pr|Mpr|Peg2	insulin-like growth factor 2	protein-coding
chr5-445	chr5	147400028	147402287	+	128.9	2259.000	promoter-TSS (NM_010229)	promoter-TSS (NM_010229)	-668	NM_010229	14255	Mm.194	NM_010229	ENSMUSG00000042817	Flt3	B230315G04|CD135|Flk-2|Flk2|Flt-3|Ly72|wmfl	FMS-like tyrosine kinase 3	protein-coding
chr15-2031	chr15	79802411	79805285	+	128.9	2874.000	intron (NM_001013360, intron 4 of 7)	CpG	861	NM_030689	73340	Mm.38438	NM_030689	ENSMUSG00000022421	Nptxr	1200009K17Rik|1700036C17Rik|5730406O18Rik|AI452369|AI785356|D15Bwg0580e|NPR|Npcd	neuronal pentraxin receptor	protein-coding
chr9-1613	chr9	71214321	71217023	+	128.9	2702.000	promoter-TSS (NR_110519)	promoter-TSS (NR_110519)	-117	NM_009022	19378	Mm.42016	NM_009022	ENSMUSG00000013584	Aldh1a2	AV116159|Aldh1a7|Raldh1|Raldh2	aldehyde dehydrogenase family 1, subfamily A2	protein-coding
chr9-459	chr9	21960276	21962532	+	128.9	2256.000	intron (NM_010149, intron 4 of 7)	intron (NM_010149, intron 4 of 7)	2172	NM_010149	13857	Mm.2653	NM_010149	ENSMUSG00000006235	Epor	-	erythropoietin receptor	protein-coding
chr11-1400	chr11	119547378	119549898	+	128.9	2520.000	promoter-TSS (NM_008730)	promoter-TSS (NM_008730)	8	NR_045099	100503830	Mm.428077	NR_045099	ENSMUSG00000087675	Gm11762	-	predicted gene 11762	ncRNA
chr9-4110	chr9	78395063	78396684	+	128.9	1621.000	promoter-TSS (NM_001191044)	promoter-TSS (NM_001191044)	96	NM_001191044	100048658	Mm.158166	NM_001191044	ENSMUSG00000070291	Ddx43	-	DEAD (Asp-Glu-Ala-Asp) box polypeptide 43	protein-coding
chr2-1712	chr2	180103496	180105930	+	128.9	2434.000	promoter-TSS (NR_102309)	promoter-TSS (NR_102309)	-306	NR_102309	99296	Mm.285360	NM_133849	ENSMUSG00000039059	Hrh3	AW049250|Eae8|H3R|HH3R	histamine receptor H3	protein-coding
chr15-799	chr15	83250157	83252357	+	128.9	2200.000	intron (NM_001004150, intron 1 of 2)	CpG	472	NM_001370647	239559	Mm.323805	NM_001004150	ENSMUSG00000047878	A4galt	-	alpha 1,4-galactosyltransferase	protein-coding
chr17-889	chr17	25430857	25433503	+	128.9	2646.000	intron (NM_001163691, intron 2 of 34)	intron (NM_001163691, intron 2 of 34)	1603	NM_001163691	58226	Mm.268378	NM_021415	ENSMUSG00000024112	Cacna1h	Cav3.2|MNCb-1209|alpha13.2	calcium channel, voltage-dependent, T type, alpha 1H subunit	protein-coding
chr10-127	chr10	127165382	127167648	+	128.9	2266.000	intron (NM_027739, intron 1 of 9)	intron (NM_027739, intron 1 of 9)	684	NM_001358578	14421	Mm.386762	NM_008080	ENSMUSG00000006731	B4galnt1	4933429D13Rik|Gal-NAc-T|GalNAc-T|GalNAcT|Galgt1|Ggm-2|Ggm2	beta-1,4-N-acetyl-galactosaminyl transferase 1	protein-coding
chr8-1535	chr8	12387539	12390049	+	128.9	2510.000	intron (NR_027975, intron 1 of 7)	intron (NR_027975, intron 1 of 7)	3023	NR_027975	434280	Mm.447484	NM_001013812	ENSMUSG00000047935	Sox1ot	EG434280|Gm5607	Sox1 overlapping transcript	ncRNA
chr15-720	chr15	98788746	98790669	+	128.9	1923.000	promoter-TSS (NM_021279)	promoter-TSS (NM_021279)	-150	NM_021279	22408	Mm.1123	NM_021279	ENSMUSG00000022997	Wnt1	Int-1|Wnt-1|sw|swaying	wingless-type MMTV integration site family, member 1	protein-coding
chr1-841	chr1	64734700	64737370	+	128.9	2670.000	exon (NM_022721, exon 2 of 2)	exon (NM_022721, exon 2 of 2)	1715	NM_022721	14367	Mm.150813	NM_022721	ENSMUSG00000045005	Fzd5	5330434N09Rik|AI427138|Fz-5|Fz5|mFz5	frizzled class receptor 5	protein-coding
chr6-803	chr6	52193854	52196132	+	128.9	2278.000	intron (NM_010452, intron 2 of 4)	intron (NM_010452, intron 2 of 4)	-3290	NM_008265	15401	Mm.439647	NM_008265	ENSMUSG00000000942	Hoxa4	AV206827|Hox-1.4	homeobox A4	protein-coding
chr16-71	chr16	93683295	93685011	+	127.3	1716.000	intron (NM_173047, intron 1 of 2)	intron (NM_173047, intron 1 of 2)	934	NM_173047	109857	Mm.4512	NM_173047	ENSMUSG00000022947	Cbr3	1110001J05Rik|C81353	carbonyl reductase 3	protein-coding
chr3-143	chr3	129209131	129211329	+	127.3	2198.000	intron (NM_011098, intron 3 of 4)	intron (NM_011098, intron 3 of 4)	-3702	NM_001287048	18741	Mm.246804	NM_011098	ENSMUSG00000028023	Pitx2	9430085M16Rik|Brx1|Brx1b|Munc30|Otlx2|Ptx2|Rieg	paired-like homeodomain transcription factor 2	protein-coding
chr7-2507	chr7	44336177	44338440	+	127.3	2263.000	intron (NM_001034115, intron 15 of 24)	intron (NM_001034115, intron 15 of 24)	27044	NM_001034115	243961	Mm.360368	NM_001034115	ENSMUSG00000038738	Shank1	-	SH3 and multiple ankyrin repeat domains 1	protein-coding
chr2-1019	chr2	180499139	180501065	+	127.3	1926.000	5' UTR (NM_018766, exon 1 of 4)	5' UTR (NM_018766, exon 1 of 4)	126	NM_018766	18216	Mm.301712	NM_018766	ENSMUSG00000027568	Ntsr1	NT-1R|NTR-1|NTR1	neurotensin receptor 1	protein-coding
chr1-3795	chr1	75217236	75220031	+	127.3	2795.000	intron (NM_009447, intron 1 of 3)	intron (NM_009447, intron 1 of 3)	661	NM_001313724	22145	Mm.1155	NM_009447	ENSMUSG00000026202	Tuba4a	M[a]4|Tuba4	tubulin, alpha 4A	protein-coding
chr7-618	chr7	24931228	24933221	+	127.3	1993.000	intron (NM_001370804, intron 1 of 5)	intron (NM_001370804, intron 1 of 5)	12547	NM_001370804	232974		NM_001370804	ENSMUSG00000108367	Gm4881	EG232974	predicted gene 4881	protein-coding
chr2-1474	chr2	148032570	148035287	+	127.3	2717.000	Intergenic	Intergenic	11536	NM_001291067	15376	Mm.938	NM_010446	ENSMUSG00000037025	Foxa2	HNF3-beta|HNF3beta|Hnf-3b|Hnf3b|Tcf-3b|Tcf3b	forkhead box A2	protein-coding
chr9-1487	chr9	122637805	122640330	+	127.3	2525.000	Intergenic	Intergenic	-43809	NR_029819	387156		NR_029819	ENSMUSG00000065414	Mir138-1	Mirn138|Mirn138-1|mir-138-1	microRNA 138-1	ncRNA
chr4-2102	chr4	9849057	9852278	+	127.3	3221.000	intron (NM_013526, intron 1 of 1)	intron (NM_013526, intron 1 of 1)	6295	NM_013526	242316	Mm.302555	NM_013526	ENSMUSG00000051279	Gdf6	BMP-13|BMP13|GDF16	growth differentiation factor 6	protein-coding
chr9-1993	chr9	55024324	55027787	+	125.7	3463.000	intron (NM_145129, intron 1 of 5)	intron (NM_145129, intron 1 of 5)	507	NM_145129	110834	Mm.63569	NM_145129	ENSMUSG00000032303	Chrna3	(a)3|A730007P14Rik|Acra-3|Acra3	cholinergic receptor, nicotinic, alpha polypeptide 3	protein-coding
chr7-731	chr7	30455089	30457957	+	125.7	2868.000	exon (NM_172898, exon 2 of 15)	exon (NM_172898, exon 2 of 15)	992	NM_172898	243911	Mm.113908	NM_172898	ENSMUSG00000036915	Kirrel2	C330019F22Rik|NEPH3|NLG1	kirre like nephrin family adhesion molecule 2	protein-coding
chr7-3704	chr7	140048025	140050059	+	125.7	2034.000	promoter-TSS (NM_001347609)	promoter-TSS (NM_001347609)	46	NM_001347609	17703	Mm.4816	NM_010836	ENSMUSG00000025469	Msx3	AI323377	msh homeobox 3	protein-coding
chr2-1480	chr2	148405837	148408239	+	125.7	2402.000	exon (NM_009378, exon 1 of 1)	exon (NM_009378, exon 1 of 1)	1150	NM_009378	21824	Mm.24096	NM_009378	ENSMUSG00000074743	Thbd	AI385582|CD141|TM	thrombomodulin	protein-coding
chr5-1616	chr5	110543616	110545603	+	125.7	1987.000	5' UTR (NM_198306, exon 1 of 11)	5' UTR (NM_198306, exon 1 of 11)	254	NM_198306	231605	Mm.275748	NM_198306	ENSMUSG00000033316	Galnt9	GalNAc-T9	polypeptide N-acetylgalactosaminyltransferase 9	protein-coding
chr5-3615	chr5	138992432	138994853	+	125.7	2421.000	intron (NM_001363271, intron 1 of 6)	CpG-11694	639	NR_156469	18590	Mm.2675	NM_008808	ENSMUSG00000025856	Pdgfa	PDGF-1	platelet derived growth factor, alpha	protein-coding
chr19-693	chr19	6419082	6421345	+	125.7	2263.000	intron (NM_001369363, intron 1 of 22)	intron (NM_001369363, intron 1 of 22)	1457	NM_001205234	18190	Mm.329616	NM_020253	ENSMUSG00000033768	Nrxn2	6430591O13Rik|mKIAA0921	neurexin II	protein-coding
chr13-2030	chr13	98389082	98392072	+	125.7	2990.000	Intergenic	Intergenic	36332	NM_008242	15229	Mm.347441	NM_008242	ENSMUSG00000078302	Foxd1	AI385632|BF-2|FREAC4|Hfh10|Hfhbf2	forkhead box D1	protein-coding
chr4-1946	chr4	124893513	124895759	+	125.7	2246.000	non-coding (NR_040651, exon 1 of 3)	non-coding (NR_040651, exon 1 of 3)	146	NR_040651	73628	Mm.398337	NR_040651	ENSMUSG00000085263	1700125G02Rik	-	RIKEN cDNA 1700125G02 gene	ncRNA
chr10-445	chr10	19352112	19353799	+	125.7	1687.000	Intergenic	Intergenic	-3584	NM_053008	94222	Mm.156946	NM_053008	ENSMUSG00000045591	Olig3	Bhlhb7|bHLHe20|oligo3	oligodendrocyte transcription factor 3	protein-coding
chr17-361	chr17	47408918	47410975	+	125.7	2057.000	Intergenic	Intergenic	4765	NM_001172091	75462	Mm.46129	NM_029296	ENSMUSG00000047150	1700001C19Rik	-	RIKEN cDNA 1700001C19 gene	protein-coding
chr5-1002	chr5	150951738	150953812	+	125.7	2074.000	exon (NM_013823, exon 1 of 5)	exon (NM_013823, exon 1 of 5)	168	NM_013823	16591	Mm.6500	NM_013823	ENSMUSG00000058488	Kl	alpha-kl	klotho	protein-coding
chr19-728	chr19	44674407	44676333	+	125.7	1926.000	Intergenic	Intergenic	-71231	NM_001368745	18504	Mm.192158	NM_011037	ENSMUSG00000004231	Pax2	Opdc|Pax-2	paired box 2	protein-coding
chr7-1545	chr7	19576829	19578661	+	125.7	1832.000	intron (NM_022409, intron 1 of 2)	intron (NM_022409, intron 1 of 2)	458	NM_022409	63872	Mm.23310	NM_022409	ENSMUSG00000011267	Zfp296	2210018A16Rik|Znf296	zinc finger protein 296	protein-coding
chr4-187	chr4	21674193	21675657	+	125.7	1464.000	Intergenic	Intergenic	11038	NM_001080771	230025	Mm.208541	NM_001080771	ENSMUSG00000040478	Prdm13	-	PR domain containing 13	protein-coding
chr19-875	chr19	45222060	45224472	+	125.7	2412.000	Intergenic	G-rich|Low_complexity|Low_complexity	13575	NM_010691	16814	Mm.116815	NM_010691	ENSMUSG00000025216	Lbx1	Lbx1h	ladybird homeobox 1	protein-coding
chr7-965	chr7	27370078	27372838	+	124.1	2760.000	intron (NM_032610, intron 24 of 35)	intron (NM_032610, intron 24 of 35)	-15450	NM_138676	192192	Mm.21297	NM_138676	ENSMUSG00000089832	Shkbp1	B930062H15Rik|Sb1	Sh3kbp1 binding protein 1	protein-coding
chr4-1810	chr4	44662799	44665831	+	124.1	3032.000	intron (NM_008782, intron 5 of 9)	CpG	-38485	NR_073462	70602	Mm.491142	NR_073462	ENSMUSG00000103995	5730488B01Rik	-	RIKEN cDNA 5730488B01 gene	ncRNA
chr7-182	chr7	12925350	12927579	+	124.1	2229.000	promoter-TSS (NM_029809)	promoter-TSS (NM_029809)	-952	NM_029809	381845	Mm.439896	NM_029809	ENSMUSG00000033967	Rnf225	2310014L17Rik|AV237412|C77118	ring finger protein 225	protein-coding
chr16-210	chr16	18624213	18626615	+	124.1	2402.000	exon (NM_213614, exon 3 of 12)	exon (NM_213614, exon 3 of 12)	-3011	NM_001001999	14724	Mm.475622	NM_010327	ENSMUSG00000050761	Gp1bb	-	glycoprotein Ib, beta polypeptide	protein-coding
chr6-422	chr6	18030140	18032050	+	124.1	1910.000	promoter-TSS (NM_023653)	promoter-TSS (NM_023653)	-650	NM_023653	22413	Mm.33653	NM_023653	ENSMUSG00000010797	Wnt2	2610510E18Rik|Int1l1|Irp|Mirp|Wnt-2|Wnt2a	wingless-type MMTV integration site family, member 2	protein-coding
chr11-1125	chr11	95912780	95915776	+	124.1	2996.000	intron (NM_008081, intron 1 of 10)	intron (NM_008081, intron 1 of 10)	593	NM_008081	14422	Mm.340702	NM_008081	ENSMUSG00000013418	B4galnt2	AI593864|Dlb-1|Dlb1|Galg2|Galgt2|Ggm3|Igf2bp1	beta-1,4-N-acetyl-galactosaminyl transferase 2	protein-coding
chr9-529	chr9	120959260	120960587	+	124.1	1327.000	3' UTR (NM_001165902, exon 15 of 15)	3' UTR (NM_001165902, exon 15 of 15)	4837	NR_106058	102465661		NR_106058	ENSMUSG00000106193	Mir7090	mmu-mir-7090	microRNA 7090	ncRNA
chr11-778	chr11	72960371	72962382	+	124.1	2011.000	exon (NM_016745, exon 1 of 22)	exon (NM_016745, exon 1 of 22)	207	NM_001163336	53313	Mm.6306	NM_016745	ENSMUSG00000020788	Atp2a3	SERCA3b|Serca3	ATPase, Ca++ transporting, ubiquitous	protein-coding
chr13-74	chr13	40743309	40745094	+	124.1	1785.000	Intergenic	Intergenic	-9281	NM_001301674	21418	Mm.85544	NM_011547	ENSMUSG00000021359	Tfap2a	AP-2|AP2alpha|Ap-2 (a)|Ap2|Ap2tf|Tcfap2a	transcription factor AP-2, alpha	protein-coding
chr13-1211	chr13	96130806	96134149	+	124.1	3343.000	promoter-TSS (NM_029210)	promoter-TSS (NM_029210)	100	NM_029210	75209	Mm.40436	NM_029210	ENSMUSG00000051111	Sv2c	4930527L09Rik|AI841971	synaptic vesicle glycoprotein 2c	protein-coding
chr11-1071	chr11	4947649	4950078	+	124.1	2429.000	promoter-TSS (NM_010904)	promoter-TSS (NM_010904)	-799	NM_010904	380684	Mm.298283	NM_010904	ENSMUSG00000020396	Nefh	NF-H|NF200|Nfh|mKIAA0845	neurofilament, heavy polypeptide	protein-coding
chr12-138	chr12	96922378	96923133	+	122.5	755.000	Intergenic	Intergenic	-875533	NR_103800	69423	Mm.46121	NM_027076		1700019M22Rik	-	NFX-like protein	pseudo
chr7-1450	chr7	109195238	109197628	+	122.5	2390.000	Intergenic	Intergenic	-21226	NM_001302205	109594	Mm.360145	NM_057173	ENSMUSG00000036111	Lmo1	Rbtn-1|Rbtn1|Ttg1	LIM domain only 1	protein-coding
chr4-2719	chr4	134342026	134344495	+	122.5	2469.000	promoter-TSS (NM_001346578)	promoter-TSS (NM_001346578)	-206	NM_001346578	230810	Mm.358876	NM_001039677	ENSMUSG00000028836	Slc30a2	ZnT-2|Znt2	solute carrier family 30 (zinc transporter), member 2	protein-coding
chr2-1862	chr2	74710662	74712853	+	122.5	2191.000	promoter-TSS (NM_010468)	promoter-TSS (NM_010468)	-236	NM_010468	15434	Mm.430708	NM_010468	ENSMUSG00000079277	Hoxd3	Hox-4.1|Hox-5.5	homeobox D3	protein-coding
chr1-1155	chr1	187605957	187607945	+	122.5	1988.000	Intergenic	Intergenic	-2055	NM_001243792	26381	Mm.89989	NM_011935	ENSMUSG00000026610	Esrrg	ERR3|Errg|NR3B3|mKIAA0832	estrogen-related receptor gamma	protein-coding
chr13-596	chr13	56752241	56754065	+	122.5	1824.000	Intergenic	CpG	49485	NM_001164042	17129	Mm.272920	NM_008541	ENSMUSG00000021540	Smad5	1110051M15Rik|AI451355|Dwf-C|Madh5|MusMLP	SMAD family member 5	protein-coding
chr6-3249	chr6	52221304	52223315	+	122.5	2011.000	TTS (NM_001277238)	TTS (NM_001277238)	-3736	NM_010455	15404	Mm.294826	NM_010455	ENSMUSG00000038236	Hoxa7	AV118143|Hox-1.1|M6	homeobox A7	protein-coding
chr13-794	chr13	57905719	57908275	+	122.5	2556.000	intron (NM_001166466, intron 2 of 11)	intron (NM_001166466, intron 2 of 11)	1335	NM_001166463	20745	Mm.379020	NM_009262	ENSMUSG00000056222	Spock1	Spock|Ticn1|testican	sparc/osteonectin, cwcv and kazal-like domains proteoglycan 1	protein-coding
chr1-529	chr1	74899761	74901842	+	122.5	2081.000	promoter-TSS (NR_029876)	promoter-TSS (NR_029876)	-80	NR_029876	723900		NR_029876	ENSMUSG00000065616	Mir375	Mirn375|mir-375|mmu-mir-375	microRNA 375	ncRNA
chr4-1418	chr4	44713115	44715936	+	122.5	2821.000	Intergenic	Intergenic	-3831	NM_008782	18507	Mm.138828	NM_008782	ENSMUSG00000014030	Pax5	BSAP|EBB-1|KLP|Pax-5	paired box 5	protein-coding
chr2-3571	chr2	70561406	70564012	+	122.5	2606.000	intron (NM_008077, intron 1 of 16)	CpG	580	NM_001312900	14415	Mm.272120	NM_008077	ENSMUSG00000070880	Gad1	EP10|Gad-1	glutamate decarboxylase 1	protein-coding
chr11-3376	chr11	52764078	52765852	+	122.5	1774.000	intron (NM_177059, intron 1 of 15)	CpG	259	NM_177059	320027	Mm.44518	NM_177059	ENSMUSG00000036264	Fstl4	B230374F23Rik|SPIG1|mKIAA1061	follistatin-like 4	protein-coding
chr10-269	chr10	67534456	67536242	+	122.5	1786.000	Intergenic	CpG	-2520	NM_010118	13654	Mm.290421	NM_010118	ENSMUSG00000037868	Egr2	Egr-2|Krox-20|Krox20|NGF1-B|Zfp-25|Zfp-6	early growth response 2	protein-coding
chr14-1163	chr14	57103951	57106711	+	122.5	2760.000	promoter-TSS (NM_008125)	promoter-TSS (NM_008125)	-629	NM_008125	14619	Mm.390683	NM_008125	ENSMUSG00000046352	Gjb2	AI325222|Cnx26|Cx26|Gjb-2	gap junction protein, beta 2	protein-coding
chr5-2346	chr5	139912457	139914278	+	122.5	1821.000	intron (NM_175522, intron 1 of 1)	intron (NM_175522, intron 1 of 1)	5424	NM_175522	243312	Mm.237102	NM_175522	ENSMUSG00000048988	Elfn1	A930017N06Rik|AI197272|Ppp1r28	leucine rich repeat and fibronectin type III, extracellular 1	protein-coding
chr3-405	chr3	154331704	154333963	+	122.5	2259.000	intron (NR_040387, intron 2 of 2)	intron (NR_040387, intron 2 of 2)	2012	NR_040387	99686	Mm.38082	NR_040387	ENSMUSG00000093738	AI606473	-	expressed sequence AI606473	ncRNA
chr14-474	chr14	70554000	70556599	+	122.5	2599.000	intron (NM_021877, intron 2 of 19)	intron (NM_021877, intron 2 of 19)	1243	NM_021877	15460	Mm.7598	NM_021877	ENSMUSG00000022096	Hr	ALUNC|AU|N|ba|bldy|hr|rh|rh-bmh|rhino	lysine demethylase and nuclear receptor corepressor	protein-coding
chr15-413	chr15	103015036	103016581	+	122.5	1545.000	TTS (NR_030526)	TTS (NR_030526)	898	NR_030526	751557		NR_030526	ENSMUSG00000076010	Mir615	Mir|Mirn615|mir-615|mmu-mir-615	microRNA 615	ncRNA
chr1-3581	chr1	56982925	56984806	+	122.5	1881.000	Intergenic	Intergenic	-3617	NM_001358580	212712	Mm.145599	NM_139146	ENSMUSG00000038331	Satb2	BAP002|mKIAA1034	special AT-rich sequence binding protein 2	protein-coding
chr6-432	chr6	49822394	49824343	+	122.5	1949.000	intron (NM_023456, intron 1 of 3)	intron (NM_023456, intron 1 of 3)	658	NM_023456	109648	Mm.154796	NM_023456	ENSMUSG00000029819	Npy	0710005A05Rik	neuropeptide Y	protein-coding
chr4-276	chr4	136423651	136425711	+	122.5	2060.000	promoter-TSS (NM_001285484)	promoter-TSS (NM_001285484)	69	NM_001285484	15552	Mm.40573	NM_008309	ENSMUSG00000070687	Htr1d	5-HT-1D|5-HT1D|AI853647|Gpcr14|Htr1db	5-hydroxytryptamine (serotonin) receptor 1D	protein-coding
chr5-3093	chr5	75081603	75084140	+	122.5	2537.000	Intergenic	Intergenic	7270	NM_133256	14843	Mm.218752	NM_133256	ENSMUSG00000035946	Gsx2	Gsh-2|Gsh2	GS homeobox 2	protein-coding
chr3-132	chr3	87796336	87798552	+	122.5	2216.000	exon (NM_011832, exon 1 of 22)	exon (NM_011832, exon 1 of 22)	493	NM_011832	23920	Mm.42041	NM_011832	ENSMUSG00000005640	Insrr	Irr	insulin receptor-related receptor	protein-coding
chr5-1542	chr5	41754034	41756177	+	122.5	2143.000	Intergenic	Intergenic	9115	NM_007524	12020	Mm.2530	NM_007524	ENSMUSG00000049691	Nkx3-2	Bapx1|NKX3.2|Nkx-3.2	NK3 homeobox 2	protein-coding
chr7-205	chr7	137322051	137323630	+	122.5	1579.000	Intergenic	CpG	-8395	NM_001113414	13593	Mm.258708	NM_010096	ENSMUSG00000010476	Ebf3	3110018A08Rik|O/E-2|mKIAA4201	early B cell factor 3	protein-coding
chr9-712	chr9	110742885	110745230	+	120.9	2345.000	promoter-TSS (NM_001083935)	promoter-TSS (NM_001083935)	-371	NM_001083935	19228	Mm.3542	NM_011199	ENSMUSG00000032492	Pth1r	PPR|Pthr|Pthr1	parathyroid hormone 1 receptor	protein-coding
chr5-2555	chr5	106562476	106565344	+	120.9	2868.000	Intergenic	Intergenic	-105744	NM_001005477	104382	Mm.271593	NM_001005477	ENSMUSG00000034384	Barhl2	E130309B19Rik|MBH1	BarH like homeobox 2	protein-coding
chr4-3362	chr4	138250707	138253479	+	120.9	2772.000	intron (NM_001099631, intron 1 of 9)	intron (NM_001099631, intron 1 of 9)	1682	NM_001099631	230863	Mm.482408	NM_001099631	ENSMUSG00000045349	Sh2d5	BC036961	SH2 domain containing 5	protein-coding
chr16-254	chr16	5130811	5132891	+	120.9	2080.000	intron (NM_008909, intron 1 of 21)	CpG	630	NM_008909	19041	Mm.266875	NM_008909	ENSMUSG00000039457	Ppl	AW553870	periplakin	protein-coding
chr5-1642	chr5	119841419	119843915	+	120.9	2496.000	intron (NM_011537, intron 5 of 8)	intron (NM_011537, intron 5 of 8)	8004	NM_011537	21388	Mm.103636	NM_011537	ENSMUSG00000018263	Tbx5	-	T-box 5	protein-coding
chr10-341	chr10	103028071	103030441	+	120.9	2370.000	promoter-TSS (NM_172553)	promoter-TSS (NM_172553)	-479	NM_172553	216285	Mm.19287	NM_172553	ENSMUSG00000036602	Alx1	AI314867|C130005I02|Cart1	ALX homeobox 1	protein-coding
chr15-3757	chr15	98166854	98169276	+	120.9	2422.000	5' UTR (NM_177716, exon 1 of 1)	5' UTR (NM_177716, exon 1 of 1)	259	NM_177716	239650	Mm.54140	NM_177716	ENSMUSG00000029875	Ccdc184	5630400A08|AI836003	coiled-coil domain containing 184	protein-coding
chr13-1423	chr13	94706501	94708428	+	120.9	1927.000	Intergenic	Intergenic	-81456	NM_009321	21371	Mm.379025	NM_009321	ENSMUSG00000042043	Tbca	Tbca13	tubulin cofactor A	protein-coding
chr4-793	chr4	123340599	123342589	+	120.9	1990.000	intron (NM_001256019, intron 1 of 6)	intron (NM_001256019, intron 1 of 6)	1658	NM_001256019	12163	Mm.439749	NM_007558	ENSMUSG00000032726	Bmp8a	Bmp7r1|OP-2|OP2	bone morphogenetic protein 8a	protein-coding
chr11-1376	chr11	102106106	102108395	+	120.9	2289.000	exon (NM_145435, exon 2 of 4)	exon (NM_145435, exon 2 of 4)	526	NM_145435	217212	Mm.46248	NM_145435	ENSMUSG00000017311	Pyy	-	peptide YY	protein-coding
chr18-396	chr18	64331772	64333844	+	120.9	2072.000	Intergenic	Intergenic	-7556	NM_194268	225631	Mm.234723	NM_194268	ENSMUSG00000045991	Onecut2	C730009D12|OC-2|Oc2	one cut domain, family member 2	protein-coding
chr11-5722	chr11	70213597	70216030	+	120.9	2433.000	intron (NM_153081, intron 2 of 4)	intron (NM_153081, intron 2 of 4)	903	NM_153081	216867	Mm.289238	NM_153081	ENSMUSG00000040938	Slc16a11	AB041591|MCT 11|MNCb-2717	solute carrier family 16 (monocarboxylic acid transporters), member 11	protein-coding
chr17-1485	chr17	35424050	35426279	+	119.2	2229.000	exon (NM_023124, exon 2 of 5)	exon (NM_023124, exon 2 of 5)	314	NM_001368742	110557	Mm.439827	NM_207648	ENSMUSG00000073409	H2-Q6	0610037M15Rik|H-2Q6|Qa-6|Qa6	histocompatibility 2, Q region locus 6	protein-coding
chr14-339	chr14	51737704	51739981	+	119.2	2277.000	Intergenic	Intergenic	-21710	NM_001034102	545047	Mm.425915	NM_001034102	ENSMUSG00000068506	Gm5800	EG545047	predicted gene 5800	protein-coding
chr5-2501	chr5	67229943	67231631	+	119.2	1688.000	Intergenic	CpG	-29778	NM_001285452	67878	Mm.23217	NM_028975	ENSMUSG00000037720	Tmem33	1110006G02Rik|1600019D15Rik|2410089A21Rik|2700052H22Rik|5430406L04Rik|AA388285|AI314185|AI426615|db83	transmembrane protein 33	protein-coding
chr11-2280	chr11	115257708	115260492	+	119.2	2784.000	intron (NM_010350, intron 4 of 14)	L1MC5|LINE|L1	8143	NM_010350	14813	Mm.39090	NM_010350	ENSMUSG00000020734	Grin2c	GluN2C|NMDAR2C|NR2C	glutamate receptor, ionotropic, NMDA2C (epsilon 3)	protein-coding
chr5-2005	chr5	28464497	28466810	+	119.2	2313.000	intron (NM_009170, intron 1 of 2)	intron (NM_009170, intron 1 of 2)	-1331	NR_015562	654796	Mm.57202	NR_015562	ENSMUSG00000097726	9530036O11Rik	-	RIKEN cDNA 9530036O11Rik	ncRNA
chr12-74	chr12	108701575	108702821	+	119.2	1246.000	exon (NM_027299, exon 1 of 3)	exon (NM_027299, exon 1 of 3)	108	NM_027299	70059	Mm.207605	NM_027299	ENSMUSG00000021263	Degs2	2210008A03Rik|AI852933|DES2	delta(4)-desaturase, sphingolipid 2	protein-coding
chr4-3357	chr4	136955286	136957473	+	119.2	2187.000	intron (NM_007939, intron 1 of 16)	intron (NM_007939, intron 1 of 16)	437	NM_007939	13842	Mm.1390	NM_007939	ENSMUSG00000028661	Epha8	AW047546|Eek|Hek3|mKIAA1459	Eph receptor A8	protein-coding
chr6-1591	chr6	92243911	92246083	+	119.2	2172.000	promoter-TSS (NM_009426)	promoter-TSS (NM_009426)	-347	NM_009426	22044	Mm.1363	NM_009426	ENSMUSG00000005892	Trh	Pro-TRH|Trf	thyrotropin releasing hormone	protein-coding
chr2-26	chr2	174346176	174346803	+	119.2	627.000	non-coding (NR_003258, exon 13 of 13)	non-coding (NR_003258, exon 13 of 13)	16483	NM_001364030	14683	Mm.125770	NM_010309	ENSMUSG00000027523	Gnas	5530400H20Rik|A930027G11Rik|C130027O20Rik|GPSA|GSP|Galphas|Gnas1|Gnasxl|Gs-alpha|Gsa|Nesp|Nesp55|Nespl|Oed-Sml|Oedsml|P1|P2|P3|PHP1A|PHP1B|POH|SCG6	GNAS (guanine nucleotide binding protein, alpha stimulating) complex locus	protein-coding
chr5-816	chr5	101654443	101656733	+	119.2	2290.000	Intergenic	Intergenic	9123	NM_144955	18096	Mm.193072	NM_144955	ENSMUSG00000035187	Nkx6-1	NKX6A|Nkx6.1	NK6 homeobox 1	protein-coding
chr4-1503	chr4	108030307	108032668	+	119.2	2361.000	promoter-TSS (NM_001285956)	promoter-TSS (NM_001285956)	-501	NM_001285956	242608	Mm.74710	NM_172874	ENSMUSG00000028600	Podn	9430070G18|Pcan|SLRR5A	podocan	protein-coding
chr1-2746	chr1	60703830	60704949	+	119.2	1119.000	Intergenic	Intergenic	-41999	NM_007642	12487	Mm.255003	NM_007642	ENSMUSG00000026012	Cd28	-	CD28 antigen	protein-coding
chr1-1038	chr1	74890828	74893427	+	119.2	2599.000	intron (NM_021541, intron 2 of 4)	intron (NM_021541, intron 2 of 4)	1016	NM_021541	12958	Mm.86656	NM_021541	ENSMUSG00000006546	Cryba2	E130107M19Rik	crystallin, beta A2	protein-coding
chr2-1710	chr2	174297772	174300547	+	119.2	2775.000	exon (NM_001310085, exon 1 of 13)	exon (NM_001310085, exon 1 of 13)	1300	NM_201618	14683	Mm.125770	NM_010309	ENSMUSG00000027523	Gnas	5530400H20Rik|A930027G11Rik|C130027O20Rik|GPSA|GSP|Galphas|Gnas1|Gnasxl|Gs-alpha|Gsa|Nesp|Nesp55|Nespl|Oed-Sml|Oedsml|P1|P2|P3|PHP1A|PHP1B|POH|SCG6	GNAS (guanine nucleotide binding protein, alpha stimulating) complex locus	protein-coding
chr1-616	chr1	78192214	78194182	+	119.2	1968.000	intron (NM_001159520, intron 3 of 8)	intron (NM_001159520, intron 3 of 8)	3938	NM_008781	18505	Mm.1371	NM_008781	ENSMUSG00000004872	Pax3	Pax-3|Sp|Splchl2|splotch	paired box 3	protein-coding
chr8-4595	chr8	124750088	124752593	+	119.2	2505.000	intron (NM_001081120, intron 1 of 1)	CpG	526	NM_001081120	69627	Mm.271600	NM_001081120	ENSMUSG00000043068	Fam89a	2310031A18Rik	family with sequence similarity 89, member A	protein-coding
chr1-2784	chr1	75262568	75265438	+	119.2	2870.000	promoter-TSS (NM_001359281)	promoter-TSS (NM_001359281)	205	NM_008985	19275	Mm.2902	NM_008985	ENSMUSG00000026204	Ptprn	IA-2|mIA-A|mKIAA4064	protein tyrosine phosphatase, receptor type, N	protein-coding
chr9-1637	chr9	98951009	98952768	+	119.2	1759.000	intron (NR_003248, intron 5 of 7)	intron (NR_003248, intron 5 of 7)	3422	NR_003248	768252	Mm.129645	NR_003248	ENSMUSG00000097072	Foxl2os	-	forkhead box L2, opposite strand	ncRNA
chr3-439	chr3	87808693	87811119	+	119.2	2426.000	exon (NM_011832, exon 11 of 22)	exon (NM_011832, exon 11 of 22)	12955	NM_011832	23920	Mm.42041	NM_011832	ENSMUSG00000005640	Insrr	Irr	insulin receptor-related receptor	protein-coding
chr11-1501	chr11	95583851	95586419	+	119.2	2568.000	intron (NM_033217, intron 1 of 5)	MIRb|SINE|MIR	2563	NM_033217	18053	Mm.283893	NM_033217	ENSMUSG00000000120	Ngfr	LNGFR|Tnfrsf16|p75|p75NGFR|p75NTR	nerve growth factor receptor (TNFR superfamily, member 16)	protein-coding
chr12-439	chr12	84875507	84877275	+	119.2	1768.000	promoter-TSS (NM_013589)	promoter-TSS (NM_013589)	100	NM_013589	16997	Mm.3900	NM_013589	ENSMUSG00000002020	Ltbp2	AW208642	latent transforming growth factor beta binding protein 2	protein-coding
chr2-2015	chr2	180333582	180335463	+	119.2	1881.000	5' UTR (NM_008093, exon 1 of 6)	5' UTR (NM_008093, exon 1 of 6)	157	NM_008093	14464	Mm.388880	NM_008093	ENSMUSG00000015627	Gata5	-	GATA binding protein 5	protein-coding
chr8-1625	chr8	78425676	78428053	+	119.2	2377.000	Intergenic	Intergenic	9783	NM_138944	18997	Mm.234261	NM_138944	ENSMUSG00000031688	Pou4f2	Brn-3.2|Brn-3b|Brn3b|Pou4f-rs1|mBrn3-3R	POU domain, class 4, transcription factor 2	protein-coding
chr2-668	chr2	152093468	152095710	+	117.6	2242.000	3' UTR (NM_001160410, exon 2 of 2)	3' UTR (NM_001160410, exon 2 of 2)	-10935	NM_029688	76650	Mm.218639	NM_029688	ENSMUSG00000032802	Srxn1	1700127B04Rik|AI854065|AW488194|Npn3|Srx|Srx1|TX01	sulfiredoxin 1 homolog (S. cerevisiae)	protein-coding
chr7-3725	chr7	143458232	143460390	+	117.6	2158.000	intron (NM_001354981, intron 2 of 3)	CpG-13764	1739	NM_001161624	12577	Mm.168789	NM_009876	ENSMUSG00000037664	Cdkn1c	AL024410|CDKI|Kip2|p57(kip2)|p57Kip2	cyclin-dependent kinase inhibitor 1C (P57)	protein-coding
chr1-1184	chr1	19230861	19233017	+	117.6	2156.000	intron (NM_001025305, intron 6 of 6)	intron (NM_001025305, intron 6 of 6)	19885	NM_001025305	21419	Mm.137021	NM_009334	ENSMUSG00000025927	Tfap2b	AI606113|AP-2(beta)|E130018K07Rik|Tcfap2b	transcription factor AP-2 beta	protein-coding
chr1-1579	chr1	74855624	74857452	+	117.6	1828.000	3' UTR (NM_009872, exon 1 of 1)	3' UTR (NM_009872, exon 1 of 1)	1509	NM_009872	12570	Mm.153833	NM_009872	ENSMUSG00000090071	Cdk5r2	B230310J22Rik|p39	cyclin-dependent kinase 5, regulatory subunit 2 (p39)	protein-coding
chr5-2344	chr5	139682494	139684495	+	117.6	2001.000	Intergenic	Intergenic	52839	NM_174850	231830	Mm.240510	NM_174850	ENSMUSG00000036718	Micall2	A930021H16Rik|JRAB|MICAL-L2|mFLJ00139	MICAL-like 2	protein-coding
chr11-1361	chr11	98315939	98318198	+	117.6	2259.000	Intergenic	Intergenic	12577	NM_010895	18013	Mm.4814	NM_010895	ENSMUSG00000038255	Neurod2	Ndrf|bHLHa1	neurogenic differentiation 2	protein-coding
chr9-2767	chr9	98031932	98034738	+	117.6	2806.000	promoter-TSS (NM_022319)	promoter-TSS (NM_022319)	-168	NM_022319	64085	Mm.440903	NM_022319	ENSMUSG00000032452	Clstn2	2900042C18Rik|AI448973|CSTN2|Cs2|Cst-2|mKIAA4134	calsyntenin 2	protein-coding
chr8-448	chr8	120887041	120889545	+	117.6	2504.000	Intergenic	Intergenic	149654	NM_001301811	15900	Mm.334861	NM_008320	ENSMUSG00000041515	Irf8	AI893568|ICSBP|IRF-8|Icsbp1|Myls	interferon regulatory factor 8	protein-coding
chr3-76	chr3	87794370	87795796	+	117.6	1426.000	promoter-TSS (NM_001033124)	promoter-TSS (NM_001033124)	79	NM_001033124	18211	Mm.80682	NM_001033124	ENSMUSG00000028072	Ntrk1	C80751|Tkr|TrkA|trk	neurotrophic tyrosine kinase, receptor, type 1	protein-coding
chr7-3657	chr7	135409820	135412343	+	117.6	2523.000	intron (NM_183193, intron 1 of 1)	intron (NM_183193, intron 1 of 1)	714	NM_183193	270004	Mm.132547	NM_183193	ENSMUSG00000048377	Foxi2	B130055A05Rik	forkhead box I2	protein-coding
chr5-1794	chr5	41751637	41753310	+	117.6	1673.000	Intergenic	Intergenic	11747	NM_007524	12020	Mm.2530	NM_007524	ENSMUSG00000049691	Nkx3-2	Bapx1|NKX3.2|Nkx-3.2	NK3 homeobox 2	protein-coding
chr2-989	chr2	119743291	119745005	+	117.6	1714.000	intron (NM_146125, intron 1 of 6)	CpG	1811	NM_146125	228550	Mm.65337	NM_146125	ENSMUSG00000027296	Itpka	-	inositol 1,4,5-trisphosphate 3-kinase A	protein-coding
chr10-496	chr10	7391603	7393910	+	117.6	2307.000	Intergenic	CpG	80721	NM_029975	77777	Mm.442442	NM_029975	ENSMUSG00000079685	Ulbp1	A430108B07Rik|MULT1	UL16 binding protein 1	protein-coding
chr7-5755	chr7	138938769	138942227	+	117.6	3458.000	promoter-TSS (NM_028708)	promoter-TSS (NM_028708)	-232	NM_028708	74004	Mm.334298	NM_028708		Jakmip3	6330417G02Rik|AI593226|mKIAA4091	janus kinase and microtubule interacting protein 3	protein-coding
chr2-1429	chr2	115852688	115855467	+	117.6	2779.000	Intergenic	Intergenic	210542	NM_001346055	17536	Mm.247566	NM_010825	ENSMUSG00000027210	Meis2	A430109D20Rik|Mrg1|Stra10	Meis homeobox 2	protein-coding
chr11-669	chr11	44613014	44615679	+	117.6	2665.000	Intergenic	(CA)n|Simple_repeat|Simple_repeat	-3754	NM_001362571	13591	Mm.439662	NM_007897	ENSMUSG00000057098	Ebf1	Ebf|O/E-1|OE-1|Olf-1|Olf1	early B cell factor 1	protein-coding
chr19-1359	chr19	45302715	45305232	+	117.6	2517.000	Intergenic	ID4_|SINE|ID	-59761	NM_001360120	12234	Mm.119717	NM_009771	ENSMUSG00000025217	Btrc	Beta-Trcp1|E3RS-IkappaB|E3RSIkappaB|FWD1|Fbw1a|HOS|SCF b-TRCP|Slimb|b-TrCP|beta-TrCP	beta-transducin repeat containing protein	protein-coding
chr2-1467	chr2	147190654	147192766	+	116.0	2112.000	intron (NR_030769, intron 1 of 5)	intron (NR_030769, intron 1 of 5)	4286	NR_108091	78068	Mm.261511	NR_108091	ENSMUSG00000053545	6430503K07Rik	-	RIKEN cDNA 6430503K07 gene	ncRNA
chr3-552	chr3	96474641	96476689	+	116.0	2048.000	Intergenic	Intergenic	-23359	NM_001256181	329716	Mm.275223	NM_183223	ENSMUSG00000046317	BC107364	D730018G16	cDNA sequence BC107364	protein-coding
chr4-2080	chr4	156254438	156256050	+	116.0	1612.000	promoter-TSS (NM_001110516)	promoter-TSS (NM_001110516)	98	NM_001355709	231004	Mm.406833	NM_173736	ENSMUSG00000096351	Samd11	BC026991|mr-s	sterile alpha motif domain containing 11	protein-coding
chr4-328	chr4	126148527	126150272	+	116.0	1745.000	exon (NM_172145, exon 3 of 3)	exon (NM_172145, exon 3 of 3)	1396	NM_172145	230752	Mm.41569	NM_172145	ENSMUSG00000050212	Eva1b	2610027C15Rik|Fam176b	eva-1 homolog B (C. elegans)	protein-coding
chr4-511	chr4	124657959	124659958	+	116.0	1999.000	exon (NM_011141, exon 1 of 1)	exon (NM_011141, exon 1 of 1)	1312	NM_011141	18991	Mm.297371	NM_011141	ENSMUSG00000090125	Pou3f1	Oct-6|Oct6|Otf-6|Otf6|Scip|Test1|Tst-1|Tst1	POU domain, class 3, transcription factor 1	protein-coding
chr17-1047	chr17	85608123	85610687	+	116.0	2564.000	non-coding (NR_038082, exon 4 of 4)	non-coding (NR_038082, exon 4 of 4)	8991	NR_015387	100043902	Mm.150838	NR_015385	ENSMUSG00000093460	Six3os1	D17Mgi26|E130112H22Rik|Rncr1|Six3os	SIX homeobox 3, opposite strand 1	ncRNA
chr15-1209	chr15	86413149	86415193	+	116.0	2044.000	intron (NM_001358062, intron 8 of 9)	intron (NM_001358062, intron 8 of 9)	136496	NM_001358062	223754	Mm.28904	NM_145476	ENSMUSG00000051864	Tbc1d22a	BC023106|D15Ertd781e	TBC1 domain family, member 22a	protein-coding
chr13-828	chr13	94595441	94597509	+	116.0	2068.000	Intergenic	Intergenic	-192445	NM_009321	21371	Mm.379025	NM_009321	ENSMUSG00000042043	Tbca	Tbca13	tubulin cofactor A	protein-coding
chr7-1594	chr7	29171014	29173166	+	116.0	2152.000	exon (NM_182694, exon 2 of 3)	exon (NM_182694, exon 2 of 3)	1880	NM_182694	243897	Mm.389886	NM_182694	ENSMUSG00000031493	Ggn	AI593290	gametogenetin	protein-coding
chr2-4847	chr2	164402716	164405601	+	116.0	2885.000	intron (NM_009036, intron 1 of 11)	intron (NM_009036, intron 1 of 11)	660	NM_013592	17183	Mm.29428	NM_013592	ENSMUSG00000016995	Matn4	matrilin-4	matrilin 4	protein-coding
chr11-1832	chr11	11114103	11116772	+	116.0	2669.000	intron (NM_177033, intron 1 of 3)	intron (NM_177033, intron 1 of 3)	1421	NM_177033	319922	Mm.337851	NM_177033	ENSMUSG00000050830	Vwc2	A930041G11Rik|G11|PSST739|UNQ739|cradin	von Willebrand factor C domain containing 2	protein-coding
chr3-2651	chr3	104780835	104783438	+	116.0	2603.000	intron (NM_027982, intron 1 of 9)	intron (NM_027982, intron 1 of 9)	1080	NM_027982	71887	Mm.379204	NM_027982	ENSMUSG00000002228	Ppm1j	2310008J22Rik|PP2Czeta|Ppp2cz	protein phosphatase 1J	protein-coding
chr1-5061	chr1	180696431	180698898	+	116.0	2467.000	promoter-TSS (NM_013729)	promoter-TSS (NM_013729)	-630	NM_013729	27217	Mm.103647	NM_013729	ENSMUSG00000026497	Mixl1	Mm1|Mml	Mix1 homeobox-like 1 (Xenopus laevis)	protein-coding
chr1-5071	chr1	180935873	180937947	+	116.0	2074.000	intron (NM_010094, intron 2 of 3)	intron (NM_010094, intron 2 of 3)	1888	NM_010094	13590	Mm.378911	NM_010094	ENSMUSG00000038793	Lefty1	AI450052|Ebaf|Leftb|Stra3|Tgfb4|lefty|lefty-1	left right determination factor 1	protein-coding
chr15-607	chr15	103056304	103057776	+	116.0	1472.000	Intergenic	Intergenic	22645	NM_013553	15423	Mm.1351	NM_013553	ENSMUSG00000075394	Hoxc4	Hox-3.5	homeobox C4	protein-coding
chr11-1575	chr11	103100787	103103295	+	116.0	2508.000	promoter-TSS (NM_152813)	promoter-TSS (NM_152813)	353	NM_025988	67131	Mm.390367	NM_025988	ENSMUSG00000056938	Acbd4	2010009P05Rik|2010015A21Rik|AI849317	acyl-Coenzyme A binding domain containing 4	protein-coding
chr17-508	chr17	35469768	35471368	+	116.0	1600.000	exon (NM_010391, exon 2 of 7)	exon (NM_010391, exon 2 of 7)	479	NM_010391	15007	Mm.88795	NM_010391	ENSMUSG00000067235	H2-Q10	H-2Q10|H2-K1|Q10|Qa10	histocompatibility 2, Q region locus 10	protein-coding
chr19-954	chr19	41742629	41744871	+	116.0	2242.000	5' UTR (NM_015748, exon 1 of 37)	5' UTR (NM_015748, exon 1 of 37)	106	NM_015748	20562	Mm.39155	NM_015748	ENSMUSG00000025020	Slit1	Slil1|mKIAA0813	slit guidance ligand 1	protein-coding
chr19-921	chr19	5083904	5085826	+	116.0	1922.000	intron (NM_001001885, intron 1 of 1)	intron (NM_001001885, intron 1 of 1)	612	NM_001001885	381199	Mm.329663	NM_001001885	ENSMUSG00000061451	Tmem151a	AW125688|Gm961|Tmem151	transmembrane protein 151A	protein-coding
chr9-1481	chr9	121495419	121497454	+	116.0	2035.000	promoter-TSS (NM_001284508)	promoter-TSS (NM_001284508)	-742	NM_001284508	12424	Mm.2619	NM_031161	ENSMUSG00000032532	Cck	-	cholecystokinin	protein-coding
chr7-1352	chr7	25180346	25182975	+	116.0	2629.000	Intergenic	Intergenic	26591	NR_045848	434147	Mm.59171	NM_001033781	ENSMUSG00000074274	D930028M14Rik	EG434147	RIKEN cDNA D930028M14 gene	ncRNA
chr16-120	chr16	28444796	28446531	+	116.0	1735.000	5' UTR (NM_001276420, exon 1 of 2)	5' UTR (NM_001276420, exon 1 of 2)	412	NM_183064	14167	Mm.7996	NM_010199	ENSMUSG00000022523	Fgf12	AV114868|B230343J05Rik|FGF-12|FHF-1|Fhf1	fibroblast growth factor 12	protein-coding
chr4-1215	chr4	46338149	46340595	+	116.0	2446.000	Intergenic	Intergenic	-4272	NM_183298	110805	Mm.354634	NM_183298	ENSMUSG00000070990	Foxe1	TTF-2|Titf2	forkhead box E1	protein-coding
chr7-767	chr7	109169227	109171492	+	116.0	2265.000	5' UTR (NM_001302206, exon 1 of 4)	5' UTR (NM_001302206, exon 1 of 4)	153	NM_001302206	109594	Mm.360145	NM_057173	ENSMUSG00000036111	Lmo1	Rbtn-1|Rbtn1|Ttg1	LIM domain only 1	protein-coding
chr9-1051	chr9	56633493	56636174	+	116.0	2681.000	intron (NM_001361115, intron 5 of 5)	intron (NM_001361115, intron 5 of 5)	815	NM_001311076	235402	Mm.246605	NM_181074	ENSMUSG00000049556	Lingo1	4930471K13Rik|AV148400|LERN1|LINGO-1|Lrrn6a|UNQ201	leucine rich repeat and Ig domain containing 1	protein-coding
chr12-409	chr12	33962075	33964758	+	116.0	2683.000	Intergenic	Intergenic	5745	NM_011658	22160	Mm.3280	NM_011658	ENSMUSG00000035799	Twist1	M-Twist|Pde|Ska10|Ska<m10Jus>|Twist|bHLHa38|pdt	twist basic helix-loop-helix transcription factor 1	protein-coding
chr2-2224	chr2	153070376	153072573	+	114.4	2197.000	intron (NM_145536, intron 4 of 8)	intron (NM_145536, intron 4 of 8)	5519	NM_145536	228788	Mm.299979	NM_145536	ENSMUSG00000027474	Ccm2l	-	cerebral cavernous malformation 2-like	protein-coding
chr15-1645	chr15	89067494	89069765	+	114.4	2271.000	exon (NM_001002005, exon 2 of 3)	exon (NM_001002005, exon 2 of 3)	7225	NR_040417	69120	Mm.276391	NR_040417	ENSMUSG00000087331	1810021B22Rik	-	RIKEN cDNA 1810021B22 gene	ncRNA
chr9-312	chr9	40871178	40872708	+	114.4	1530.000	Intergenic	CpG	-2184	NM_178245	244813	Mm.261652	NM_178245	ENSMUSG00000054360	Bsx	Bsx1a|Bsx1b	brain specific homeobox	protein-coding
chr5-354	chr5	134619876	134621631	+	114.4	1755.000	3' UTR (NM_033561, exon 7 of 7)	3' UTR (NM_033561, exon 7 of 7)	-5728	NM_022964	56743	Mm.391375	NM_020044	ENSMUSG00000040751	Lat2	AW125574|LAB|NTAL|WSCR5|Wbscr15|Wbscr5	linker for activation of T cells family, member 2	protein-coding
chr14-161	chr14	63264424	63265988	+	114.4	1564.000	Intergenic	Intergenic	-19935	NM_008092	14463	Mm.247669	NM_008092	ENSMUSG00000021944	Gata4	Gata-4	GATA binding protein 4	protein-coding
chr7-1315	chr7	144676830	144679934	+	114.4	3104.000	intron (NM_178642, intron 2 of 25)	intron (NM_178642, intron 2 of 25)	60210	NM_178642	101772	Mm.26700	NM_178642	ENSMUSG00000031075	Ano1	Tmem16a	anoctamin 1, calcium activated chloride channel	protein-coding
chr2-1621	chr2	94238454	94241070	+	114.4	2616.000	Intergenic	Intergenic	-1616	NR_106139	102465777		NR_106139	ENSMUSG00000106336	Mir129b	mmu-mir-129b	microRNA 129b	ncRNA
chr3-58	chr3	66969980	66971566	+	114.4	1586.000	TTS (NM_001302358)	TTS (NM_001302358)	8038	NM_001302358	20429	Mm.39093	NM_013665	ENSMUSG00000027833	Shox2	6330543G17Rik|OG12|Og12x|Prx3|SHOT	short stature homeobox 2	protein-coding
chr8-2457	chr8	126138229	126140178	+	114.4	1949.000	promoter-TSS (NM_001363500)	promoter-TSS (NM_001363500)	78	NM_001363500	210027	Mm.405238	NM_175434	ENSMUSG00000057060	Slc35f3	B230375D17Rik	solute carrier family 35, member F3	protein-coding
chr18-146	chr18	34862140	34863792	+	114.4	1652.000	exon (NM_007913, exon 2 of 2)	exon (NM_007913, exon 2 of 2)	1759	NM_007913	13653	Mm.181959	NM_007913	ENSMUSG00000038418	Egr1	A530045N19Rik|ETR103|Egr-1|Krox-1|Krox-24|Krox24|NGF1-A|NGFI-A|NGFIA|TIS8|Zenk|Zfp-6|Zif268|egr	early growth response 1	protein-coding
chr8-364	chr8	57312015	57314395	+	114.4	2380.000	intron (NR_110474, intron 2 of 4)	intron (NR_110474, intron 2 of 4)	7654	NR_110474	102636514	Mm.229304	NR_110474	ENSMUSG00000100510	Hand2os1	Gm28063|Hand2-as1|Uph	Hand2, opposite strand 1	ncRNA
chr18-8	chr18	20666278	20666778	+	114.4	500.000	exon (NM_013697, exon 2 of 4)	exon (NM_013697, exon 2 of 4)	-1268	NR_155534	102633478		NR_155534	ENSMUSG00000085595	Gm16090	-	predicted gene 16090	ncRNA
chr8-810	chr8	17532887	17535453	+	114.4	2566.000	intron (NM_053171, intron 1 of 69)	intron (NM_053171, intron 1 of 69)	1215	NM_053171	94109	Mm.436988	NM_053171	ENSMUSG00000060924	Csmd1	B930082H09|mKIAA1890	CUB and Sushi multiple domains 1	protein-coding
chr6-598	chr6	126643221	126644748	+	112.8	1527.000	intron (NM_010595, intron 1 of 1)	intron (NM_010595, intron 1 of 1)	1817	NM_010595	16485	Mm.40424	NM_010595	ENSMUSG00000047976	Kcna1	AI840627|Kca1-1|Kv1.1|MBK1|Mk-1|Shak|mceph	potassium voltage-gated channel, shaker-related subfamily, member 1	protein-coding
chr15-2521	chr15	101045624	101047579	+	112.8	1955.000	TTS (NM_011323)	TTS (NM_011323)	7798	NM_001214911	668225	Mm.385011	NM_001214911	ENSMUSG00000095440	Fignl2	EG668225	fidgetin-like 2	protein-coding
chr7-292	chr7	118489636	118491527	+	112.8	1891.000	exon (NM_001033380, exon 1 of 1)	exon (NM_001033380, exon 1 of 1)	1394	NM_001033380	319622	Mm.323386	NM_001033380	ENSMUSG00000095115	Itpripl2	C130081G24|E030018N11Rik	inositol 1,4,5-triphosphate receptor interacting protein-like 2	protein-coding
chr11-1455	chr11	70253934	70255231	+	112.8	1297.000	exon (NM_007440, exon 2 of 14)	exon (NM_007440, exon 2 of 14)	788	NM_001331118	11684	Mm.12286	NM_007440	ENSMUSG00000000320	Alox12	9930022G08Rik|Alox12p|P-12LO	arachidonate 12-lipoxygenase	protein-coding
chr12-341	chr12	86213561	86215660	+	112.8	2099.000	Intergenic	Intergenic	-27248	NM_001324488	70373	Mm.252967	NM_027405	ENSMUSG00000021254	Gpatch2l	1700020O03Rik|4732487G21Rik|A630090I05Rik|Kiaa1152	G patch domain containing 2 like	protein-coding
chr18-403	chr18	66458596	66460237	+	112.8	1641.000	intron (NM_021451, intron 1 of 2)	intron (NM_021451, intron 1 of 2)	812	NM_021451	58801	Mm.271878	NM_021451	ENSMUSG00000024521	Pmaip1	Noxa	phorbol-12-myristate-13-acetate-induced protein 1	protein-coding
chr1-727	chr1	75358994	75361141	+	112.8	2147.000	promoter-TSS (NM_010043)	promoter-TSS (NM_010043)	-225	NM_010043	13346	Mm.6712	NM_010043	ENSMUSG00000026208	Des	-	desmin	protein-coding
chr13-85	chr13	98365870	98367345	+	112.8	1475.000	Intergenic	Intergenic	12362	NM_008242	15229	Mm.347441	NM_008242	ENSMUSG00000078302	Foxd1	AI385632|BF-2|FREAC4|Hfh10|Hfhbf2	forkhead box D1	protein-coding
chr15-1030	chr15	79028572	79030316	+	112.8	1744.000	3' UTR (NM_008197, exon 1 of 1)	3' UTR (NM_008197, exon 1 of 1)	1232	NM_008197	14958	Mm.24350	NM_008197	ENSMUSG00000096210	H1f0	D130017D06Rik|H1(0)|H1fv	H1 histone family, member 0	protein-coding
chrX-5	chrX	104347122	104348245	+	112.8	1123.000	intron (NM_009592, intron 1 of 15)	intron (NM_009592, intron 1 of 15)	66163	NM_009592	11306	Mm.426128	NM_009592	ENSMUSG00000031333	Abcb7	AA517758|AU019072|Abc7	ATP-binding cassette, sub-family B (MDR/TAP), member 7	protein-coding
chr5-539	chr5	34286740	34288511	+	112.8	1771.000	intron (NM_001015039, intron 1 of 12)	CpG	699	NM_001015039	231125	Mm.113388	NM_001015039	ENSMUSG00000037224	Zfyve28	9630058O20Rik|Gm146|mKIAA1643	zinc finger, FYVE domain containing 28	protein-coding
chr17-2396	chr17	26202669	26204461	+	112.8	1792.000	intron (NM_001081069, intron 3 of 16)	CpG-6118	624	NM_001081069	50782	Mm.109840	NM_001081069	ENSMUSG00000024186	Rgs11	C78048	regulator of G-protein signaling 11	protein-coding
chr13-516	chr13	72816642	72818330	+	112.8	1688.000	promoter-TSS (NR_046196)	promoter-TSS (NR_046196)	-723	NR_046196	78446	Mm.244082	NR_046196	ENSMUSG00000113082	D730050B12Rik	-	RIKEN cDNA D730050B12 gene	ncRNA
chr15-1215	chr15	89557036	89559053	+	112.8	2017.000	exon (NM_021423, exon 22 of 22)	exon (NM_021423, exon 22 of 22)	10161	NR_155423	102640064	Mm.416865	NR_155423		Gm36221	-	predicted gene, 36221	ncRNA
chr2-1148	chr2	160360118	160362282	+	112.8	2164.000	Intergenic	Intergenic	5865	NM_010658	16658	Mm.330745	NM_010658	ENSMUSG00000074622	Mafb	Kreisler|Krml|Krml1|kr	v-maf musculoaponeurotic fibrosarcoma oncogene family, protein B (avian)	protein-coding
chr6-1014	chr6	7554510	7556958	+	112.8	2448.000	exon (NM_009311, exon 2 of 7)	exon (NM_009311, exon 2 of 7)	673	NM_001311060	21333	Mm.1440	NM_009311	ENSMUSG00000061762	Tac1	4930528L02Rik|NK-1|NK1|Nkna|PPT-A|PPTA|SP	tachykinin 1	protein-coding
chr1-1411	chr1	156302328	156304363	+	112.8	2035.000	promoter-TSS (NM_001134741)	promoter-TSS (NM_001134741)	3	NM_001134741	214575	Mm.252800	NM_001134741	ENSMUSG00000060985	Tdrd5	Gm103	tudor domain containing 5	protein-coding
chr5-2654	chr5	135132918	135135529	+	111.2	2611.000	intron (NR_152882, intron 14 of 16)	ZP3AR|Satellite|Satellite	-15463	NM_001363307	27368	Mm.36746	NM_013763	ENSMUSG00000005374	Tbl2	C76179|WS-bTRP	transducin (beta)-like 2	protein-coding
chr19-1077	chr19	25505337	25507209	+	111.2	1872.000	intron (NM_015826, intron 1 of 4)	CpG	567	NM_015826	50796	Mm.391208	NM_015826	ENSMUSG00000024837	Dmrt1	-	doublesex and mab-3 related transcription factor 1	protein-coding
chr11-4246	chr11	50849260	50851831	+	111.2	2571.000	promoter-TSS (NM_173372)	promoter-TSS (NM_173372)	-140	NM_173372	108072	Mm.134265	NM_173372	ENSMUSG00000000617	Grm6	BC021919|Gm3|Gprc1f|mGluR6|nerg1|nob2|nob3|nob4	glutamate receptor, metabotropic 6	protein-coding
chr8-1039	chr8	121728210	121730207	+	111.2	1997.000	Intergenic	Intergenic	-1351	NM_020605	57340	Mm.306870	NM_020605	ENSMUSG00000025318	Jph3	JP-3|Jp3	junctophilin 3	protein-coding
chr10-913	chr10	127178095	127180020	+	111.2	1925.000	intron (NM_177615, intron 2 of 16)	intron (NM_177615, intron 2 of 16)	1525	NM_177615	216441	Mm.248373	NM_177615	ENSMUSG00000040441	Slc26a10	C78409|D630010I07	solute carrier family 26, member 10	protein-coding
chr18-166	chr18	80362053	80363963	+	111.2	1910.000	intron (NM_001190373, intron 1 of 3)	CpG	1246	NM_001190373	240444	Mm.279568	NM_001190373	ENSMUSG00000059852	Kcng2	AA591524	potassium voltage-gated channel, subfamily G, member 2	protein-coding
chr14-500	chr14	118233837	118235997	+	111.2	2160.000	exon (NM_177753, exon 1 of 1)	exon (NM_177753, exon 1 of 1)	-1315	NR_131969	105245869	Mm.460408	NR_131969	ENSMUSG00000090534	LOC105245869	-	uncharacterized LOC105245869	ncRNA
chr1-619	chr1	78203979	78206397	+	111.2	2418.000	Intergenic	Intergenic	-8052	NM_001159520	18505	Mm.1371	NM_008781	ENSMUSG00000004872	Pax3	Pax-3|Sp|Splchl2|splotch	paired box 3	protein-coding
chr14-1323	chr14	78724982	78727325	+	111.2	2343.000	intron (NM_001081336, intron 1 of 29)	intron (NM_001081336, intron 1 of 29)	6576	NM_001081336	380921	Mm.89591	NM_001081336	ENSMUSG00000034731	Dgkh	5930402B05Rik|D130015C16|DGK	diacylglycerol kinase, eta	protein-coding
chr19-1036	chr19	6828848	6831202	+	111.2	2354.000	promoter-TSS (NR_039555)	promoter-TSS (NR_039555)	-81	NR_039555	100628576		NR_039555	ENSMUSG00000104884	Mir5046	mmu-mir-5046|mu-mir-5046	microRNA 5046	ncRNA
chr14-218	chr14	67228716	67230812	+	111.2	2096.000	Intergenic	Intergenic	-3528	NM_010095	13592	Mm.319947	NM_010095	ENSMUSG00000022053	Ebf2	D14Ggc1e|EBF-2|Mmot1|O/E-3|OE-3	early B cell factor 2	protein-coding
chr8-816	chr8	25101747	25103853	+	111.2	2106.000	promoter-TSS (NM_031257)	promoter-TSS (NM_031257)	621	NR_155282	74744	Mm.117802	NR_155282		5830408C22Rik	2700026D01Rik	RIKEN cDNA 5830408C22 gene	ncRNA
chr1-7	chr1	56897767	56898267	+	111.2	500.000	exon (NM_001358581, exon 6 of 12)	exon (NM_001358581, exon 6 of 12)	73317	NM_139146	212712	Mm.145599	NM_139146	ENSMUSG00000038331	Satb2	BAP002|mKIAA1034	special AT-rich sequence binding protein 2	protein-coding
chr5-587	chr5	137287786	137289635	+	111.2	1849.000	intron (NM_009599, intron 1 of 4)	intron (NM_009599, intron 1 of 4)	456	NM_009599	11423	Mm.255464	NM_009599	ENSMUSG00000023328	Ache	-	acetylcholinesterase	protein-coding
chr13-466	chr13	98572369	98574565	+	111.2	2196.000	Intergenic	Intergenic	63943	NM_026685	68344	Mm.28766	NM_026685	ENSMUSG00000046082	Tmem174	0610009B10Rik|AA986094	transmembrane protein 174	protein-coding
chr19-57	chr19	23892731	23894130	+	111.2	1399.000	exon (NM_177034, exon 2 of 13)	exon (NM_177034, exon 2 of 13)	134554	NM_177034	319924	Mm.22879	NM_177034	ENSMUSG00000024897	Apba1	6430513E09Rik|Lin-10|Mint|Mint1|Urop11|X11|X11alpha	amyloid beta (A4) precursor protein binding, family A, member 1	protein-coding
chr3-1620	chr3	108225660	108227174	+	111.2	1514.000	exon (NM_008596, exon 1 of 6)	exon (NM_008596, exon 1 of 6)	182	NM_008596	17306	Mm.316885	NM_008596	ENSMUSG00000027887	Sypl2	AI552439|Mg29	synaptophysin-like 2	protein-coding
chr7-1020	chr7	81453507	81455418	+	111.2	1911.000	intron (NM_001252526, intron 1 of 11)	CpG	296	NM_007755	12877	Mm.273122	NM_007755	ENSMUSG00000025586	Cpeb1	AU024112|Cpe-bp1|Cpeb|mCPEB|mCpeb-1	cytoplasmic polyadenylation element binding protein 1	protein-coding
chr1-562	chr1	154725629	154728612	+	111.2	2983.000	Intergenic	Intergenic	-1200	NM_009782	12290	Mm.267517	NM_009782	ENSMUSG00000004110	Cacna1e	A430040I15|BII|Cach6|Cacnl1a6|Cav2.3|Cchra1|alpha1E	calcium channel, voltage-dependent, R type, alpha 1E subunit	protein-coding
chr11-4443	chr11	84957338	84959005	+	111.2	1667.000	intron (NM_007607, intron 1 of 7)	CpG	417	NM_007607	12351	Mm.1641	NM_007607	ENSMUSG00000000805	Car4	AW456718|Ca4	carbonic anhydrase 4	protein-coding
chr2-1846	chr2	74660369	74661620	+	109.6	1251.000	Intergenic	Intergenic	-1437	NM_007967	14029	Mm.25365	NM_007967	ENSMUSG00000001815	Evx2	Evx-2	even-skipped homeobox 2	protein-coding
chr11-4606	chr11	103191476	103194087	+	109.6	2611.000	intron (NM_001077698, intron 13 of 25)	intron (NM_001077698, intron 13 of 25)	15767	NM_001254724	69441	Mm.380648	NM_027082	ENSMUSG00000020940	1700023F06Rik	-	RIKEN cDNA 1700023F06 gene	protein-coding
chr9-613	chr9	21031965	21033862	+	109.6	1897.000	promoter-TSS (NR_035438)	promoter-TSS (NR_035438)	-585	NR_035438	100316681		NR_035438	ENSMUSG00000084663	Mir1900	Mirn1900|mmu-mir-1900	microRNA 1900	ncRNA
chr10-8	chr10	79717182	79718514	+	109.6	1332.000	intron (NM_008226, intron 1 of 7)	CpG	1214	NM_008226	15166	Mm.12956	NM_008226	ENSMUSG00000020331	Hcn2	BCNG2|HAC1|trls	hyperpolarization-activated, cyclic nucleotide-gated K+ 2	protein-coding
chr10-1176	chr10	22841953	22844269	+	109.6	2316.000	Intergenic	Intergenic	-22968	NM_011545	21412	Mm.16497	NM_011545	ENSMUSG00000045680	Tcf21	Pod-1|Pod1|bHLHa23|capsulin|epc|epicardin	transcription factor 21	protein-coding
chr8-3834	chr8	84976970	84978866	+	109.6	1896.000	exon (NM_008416, exon 1 of 1)	exon (NM_008416, exon 1 of 1)	830	NM_008416	16477	Mm.1167	NM_008416	ENSMUSG00000052837	Junb	-	jun B proto-oncogene	protein-coding
chr16-780	chr16	17277027	17278533	+	109.6	1506.000	intron (NM_177473, intron 8 of 9)	CpG-5550	1480	NM_177473	224019	Mm.246388	NM_177473	ENSMUSG00000055692	Tmem191c	4933405M22Rik|D16Bwg1494e|MNCb-4137	transmembrane protein 191C	protein-coding
chr7-755	chr7	51624275	51626580	+	109.6	2305.000	exon (NM_080853, exon 2 of 12)	exon (NM_080853, exon 2 of 12)	790	NM_001355150	140919	Mm.256618	NM_080853	ENSMUSG00000030500	Slc17a6	2900073D12Rik|DNPI|VGLUT2	solute carrier family 17 (sodium-dependent inorganic phosphate cotransporter), member 6	protein-coding
chr1-246	chr1	127677766	127679924	+	109.6	2158.000	promoter-TSS (NM_028135)	promoter-TSS (NM_028135)	-824	NM_028135	72160	Mm.281287	NM_028135	ENSMUSG00000026347	Tmem163	2610024A01Rik|A-cre|Act-Cre|SV31|Tg(ACTB-cre)2Mrt|actin-cre|cre<actin>	transmembrane protein 163	protein-coding
chr7-329	chr7	99345468	99346435	+	109.6	967.000	3' UTR (NM_001111043, exon 6 of 6)	3' UTR (NM_001111043, exon 6 of 6)	7288	NM_001285776	12406	Mm.22708	NM_009825	ENSMUSG00000070436	Serpinh1	BERF-1|Cbp1|Cbp2|Hsp47|J6|Serpinh2|gp46	serine (or cysteine) peptidase inhibitor, clade H, member 1	protein-coding
chr15-727	chr15	99582823	99584307	+	109.6	1484.000	intron (NM_009699, intron 3 of 3)	MIRb|SINE|MIR	4509	NM_009699	11827	Mm.20206	NM_009699	ENSMUSG00000023013	Aqp2	AQP-CD|WCH-CD|cph|jpk	aquaporin 2	protein-coding
chr7-358	chr7	19821774	19823701	+	109.6	1927.000	promoter-TSS (NM_033601)	promoter-TSS (NM_033601)	18	NM_033601	12051	Mm.439658	NM_033601	ENSMUSG00000053175	Bcl3	AI528691|Bcl-3	B cell leukemia/lymphoma 3	protein-coding
chrX-35	chrX	169993404	169994911	+	109.6	1507.000	Intergenic	CpG	-15240	NR_029457	654820	Mm.34441	NM_001039559	ENSMUSG00000072844	G530011O06Rik	-	RIKEN cDNA G530011O06 gene	ncRNA
chr18-156	chr18	64337661	64339556	+	109.6	1895.000	Intergenic	Intergenic	-1756	NM_194268	225631	Mm.234723	NM_194268	ENSMUSG00000045991	Onecut2	C730009D12|OC-2|Oc2	one cut domain, family member 2	protein-coding
chr2-1013	chr2	165233172	165234922	+	109.6	1750.000	intron (NM_174988, intron 1 of 11)	CpG	690	NM_174988	104010	Mm.151819	NM_174988	ENSMUSG00000053166	Cdh22	-	cadherin 22	protein-coding
chr2-2073	chr2	32081655	32083887	+	109.6	2232.000	non-coding (NR_151493, exon 2 of 6)	non-coding (NR_151493, exon 2 of 6)	934	NM_175511	241303	Mm.250441	NM_175511	ENSMUSG00000050592	Fam78a	A130092J06Rik	family with sequence similarity 78, member A	protein-coding
chr12-475	chr12	31558339	31560389	+	109.6	2050.000	5' UTR (NM_011867, exon 2 of 21)	5' UTR (NM_011867, exon 2 of 21)	620	NM_011867	23985	Mm.100187	NM_011867	ENSMUSG00000020651	Slc26a4	Pds|pendrin	solute carrier family 26, member 4	protein-coding
chr1-2818	chr1	87126316	87128800	+	109.6	2484.000	exon (NM_007432, exon 11 of 11)	exon (NM_007432, exon 11 of 11)	2604	NM_007432	11648	Mm.377076	NM_007432	ENSMUSG00000036500	Akp3	Akp-3|IAP|dIAP	alkaline phosphatase 3, intestine, not Mn requiring	protein-coding
chr5-1563	chr5	73013379	73015167	+	109.6	1788.000	Intergenic	Intergenic	7369	NM_173403	231290	Mm.491387	NM_173403	ENSMUSG00000029219	Slc10a4	E130304D01	solute carrier family 10 (sodium/bile acid cotransporter family), member 4	protein-coding
chr19-1699	chr19	45737804	45740410	+	109.6	2606.000	intron (NM_001166361, intron 4 of 5)	intron (NM_001166361, intron 4 of 5)	3777	NM_001166362	14179	Mm.4012	NM_010205	ENSMUSG00000025219	Fgf8	Aigf|Fgf-8	fibroblast growth factor 8	protein-coding
chr2-4555	chr2	73269536	73271456	+	109.6	1920.000	Intergenic	Intergenic	-1430	NM_001005343	381373	Mm.330293	NM_001005343	ENSMUSG00000068859	Sp9	-	trans-acting transcription factor 9	protein-coding
chr7-1591	chr7	29018612	29020157	+	109.6	1545.000	intron (NM_009109, intron 91 of 105)	intron (NM_009109, intron 91 of 105)	36530	NM_008279	26411	Mm.148278	NM_008279	ENSMUSG00000037337	Map4k1	Hpk1|mHPK1	mitogen-activated protein kinase kinase kinase kinase 1	protein-coding
chr13-804	chr13	71961928	71963687	+	109.6	1759.000	intron (NM_010573, intron 1 of 3)	CpG	916	NM_010573	16371	Mm.316056	NM_010573	ENSMUSG00000060969	Irx1	-	Iroquois homeobox 1	protein-coding
chr11-2671	chr11	101163449	101165888	+	109.6	2439.000	exon (NM_146030, exon 10 of 13)	exon (NM_146030, exon 10 of 13)	6634	NM_146030	217198	Mm.273254	NM_146030	ENSMUSG00000035172	Plekhh3	BC020025	pleckstrin homology domain containing, family H (with MyTH4 domain) member 3	protein-coding
chr2-932	chr2	33646067	33648088	+	109.6	2021.000	Intergenic	L1ME3A|LINE|L1	5884	NR_046275	100504399	Mm.72070	NM_177842		C130021I20Rik	-	Riken cDNA C130021I20 gene	ncRNA
chr14-130	chr14	55787844	55789137	+	109.6	1293.000	intron (NM_001164108, intron 1 of 9)	intron (NM_001164108, intron 1 of 9)	367	NM_001164108	56532	Mm.46612	NM_019955	ENSMUSG00000022221	Ripk3	2610528K09Rik|AW107945|Rip3	receptor-interacting serine-threonine kinase 3	protein-coding
chr12-2595	chr12	56679225	56682304	+	109.6	3079.000	Intergenic	Intergenic	-14707	NM_011041	18511	Mm.5035	NM_011041	ENSMUSG00000001497	Pax9	Pax-9	paired box 9	protein-coding
chr6-4362	chr6	128298749	128301202	+	109.6	2453.000	intron (NM_001080979, intron 1 of 10)	intron (NM_001080979, intron 1 of 10)	838	NM_011567	21679	Mm.14774	NM_011567	ENSMUSG00000030353	Tead4	ETFR-2|Etfr2|FR-19|Rtef1|TEAD-4|TEF-3|Tcf13r1|Tef3|Tefr|Tefr1|Tefr1a	TEA domain family member 4	protein-coding
chr11-3339	chr11	48752445	48753885	+	109.6	1440.000	Intergenic	Intergenic	-47195	NM_008143	14694	Mm.5305	NM_008143	ENSMUSG00000020372	Rack1	AL033335|GB-like|Gnb2-rs1|Gnb2l1|p205	receptor for activated C kinase 1	protein-coding
chr14-1862	chr14	24001762	24004021	+	109.6	2259.000	intron (NM_001253368, intron 1 of 28)	intron (NM_001253368, intron 1 of 28)	1314	NM_001253369	16531	Mm.343607	NM_010610	ENSMUSG00000063142	Kcnma1	5730414M22Rik|BKCa|MaxiK|Slo|Slo1|mSlo|mSlo1	potassium large conductance calcium-activated channel, subfamily M, alpha member 1	protein-coding
chr17-884	chr17	24687478	24689688	+	109.6	2210.000	intron (NM_011522, intron 1 of 3)	intron (NM_011522, intron 1 of 3)	1366	NM_011522	20974	Mm.26032	NM_011522	ENSMUSG00000007021	Syngr3	-	synaptogyrin 3	protein-coding
chr11-4342	chr11	70225563	70227959	+	108.0	2396.000	exon (NM_007528, exon 7 of 9)	exon (NM_007528, exon 7 of 9)	3037	NM_007528	12029	Mm.12930	NM_007528	ENSMUSG00000000317	Bcl6b	Bazf	B cell CLL/lymphoma 6, member B	protein-coding
chr13-2626	chr13	22008134	22011126	+	108.0	2992.000	intron (NM_019429, intron 1 of 11)	intron (NM_019429, intron 1 of 11)	111	NM_019429	54373	Mm.32043	NM_019429	ENSMUSG00000006179	Prss16	AI448615|TSSP	protease, serine 16 (thymus)	protein-coding
chr4-1170	chr4	155042391	155044662	+	108.0	2271.000	Intergenic	Intergenic	-23504	NM_001042407	668173	Mm.133114	NM_001042407	ENSMUSG00000029047	Pex10	AV128229|Gm142	peroxisomal biogenesis factor 10	protein-coding
chr11-2737	chr11	115249264	115250776	+	108.0	1512.000	exon (NM_010350, exon 15 of 15)	exon (NM_010350, exon 15 of 15)	17223	NM_010350	14813	Mm.39090	NM_010350	ENSMUSG00000020734	Grin2c	GluN2C|NMDAR2C|NR2C	glutamate receptor, ionotropic, NMDA2C (epsilon 3)	protein-coding
chr1-703	chr1	40680292	40682672	+	108.0	2380.000	promoter-TSS (NM_001033289)	promoter-TSS (NM_001033289)	-230	NM_001033289	226999	Mm.256414	NM_001033289	ENSMUSG00000026062	Slc9a2	2210416H12Rik|4932415O19Rik|AV333884|NHE2	solute carrier family 9 (sodium/hydrogen exchanger), member 2	protein-coding
chr17-466	chr17	85799286	85800922	+	108.0	1636.000	Intergenic	CpG	-111850	NM_011380	20472	Mm.5039	NM_011380	ENSMUSG00000024134	Six2	-	sine oculis-related homeobox 2	protein-coding
chr16-2273	chr16	92497966	92499678	+	108.0	1712.000	exon (NM_172469, exon 1 of 6)	exon (NM_172469, exon 1 of 6)	675	NM_172469	209195	Mm.44747	NM_172469	ENSMUSG00000022949	Clic6	5730466J16Rik|AL022908|AW045520|CLIC1L	chloride intracellular channel 6	protein-coding
chr4-695	chr4	133517936	133520742	+	108.0	2806.000	intron (NM_001083916, intron 1 of 3)	CpG	376	NM_001083916	69073	Mm.299081	NM_133707	ENSMUSG00000037600	Kdf1	1810019J16Rik	keratinocyte differentiation factor 1	protein-coding
chr5-1033	chr5	35398344	35400259	+	108.0	1915.000	intron (NM_001363144, intron 1 of 1)	intron (NM_001363144, intron 1 of 1)	10440	NM_010445	15371	Mm.358606	NM_010445	ENSMUSG00000067438	Hmx1	Nkx5-3	H6 homeobox 1	protein-coding
chr7-1950	chr7	143501353	143503331	+	108.0	1978.000	exon (NM_009434, exon 1 of 2)	exon (NM_009434, exon 1 of 2)	182	NM_009434	22113	Mm.334344	NM_009434	ENSMUSG00000010760	Phlda2	Ipl|Tssc3	pleckstrin homology like domain, family A, member 2	protein-coding
chr4-92	chr4	133600280	133602311	+	108.0	2031.000	exon (NM_018754, exon 1 of 1)	exon (NM_018754, exon 1 of 1)	873	NM_018754	55948	Mm.44482	NM_018754	ENSMUSG00000047281	Sfn	Er|Mme1|Ywhas	stratifin	protein-coding
chr18-1128	chr18	21651184	21653640	+	108.0	2456.000	intron (NM_001081403, intron 1 of 8)	intron (NM_001081403, intron 1 of 8)	847	NM_001271580	74644	Mm.329311	NM_001271580		4930426D05Rik	-	RIKEN cDNA 4930426D05 gene	protein-coding
chr19-1183	chr19	47178505	47181069	+	108.0	2564.000	intron (NM_021360, intron 1 of 5)	intron (NM_021360, intron 1 of 5)	967	NM_021360	18011	Mm.313651	NM_021360	ENSMUSG00000006435	Neurl1a	2410129E16Rik|AI450910|AI481072|Neu1|Neur1|Neurl|Neurl1|Nlz|Rnf67	neuralized E3 ubiquitin protein ligase 1A	protein-coding
chrX-1	chrX	167207043	167207675	+	108.0	632.000	3' UTR (NM_021278, exon 3 of 3)	3' UTR (NM_021278, exon 3 of 3)	1859	NM_021278	19241	Mm.142729	NM_021278	ENSMUSG00000049775	Tmsb4x	Ptmb4|Tb4|Tbeta4	thymosin, beta 4, X chromosome	protein-coding
chr2-2495	chr2	94242293	94244332	+	108.0	2039.000	Intergenic	Intergenic	-1859	NR_029752	723953		NR_029752	ENSMUSG00000065511	Mir129-2	Mirn129-2|mir-129-2	microRNA 129-2	ncRNA
chr9-1186	chr9	24773294	24775198	+	108.0	1904.000	promoter-TSS (NM_001205085)	promoter-TSS (NM_001205085)	57	NM_020496	57246	Mm.31452	NM_020496	ENSMUSG00000031965	Tbx20	9430010M06Rik|AL022859|Tbx12	T-box 20	protein-coding
chr9-974	chr9	111439072	111441179	+	108.0	2107.000	intron (NM_172928, intron 1 of 4)	intron (NM_172928, intron 1 of 4)	1044	NM_172928	245038	Mm.26361	NM_172928	ENSMUSG00000032500	Dclk3	BC056929|C730036H08|Dcamkl3	doublecortin-like kinase 3	protein-coding
chr4-393	chr4	115970128	115972667	+	108.0	2539.000	Intergenic	Intergenic	-31471	NM_001025567	140477	Mm.213206	NM_130865	ENSMUSG00000028707	Dmbx1	Atx|Cdmx|Mbx|Otx3	diencephalon/mesencephalon homeobox 1	protein-coding
chr8-475	chr8	70111623	70113295	+	108.0	1672.000	intron (NM_007789, intron 5 of 14)	CpG-14074	8385	NM_007789	13004	Mm.268079	NM_007789	ENSMUSG00000002341	Ncan	C230035B04|Cspg3|Cspg3-rs|Tgfbit	neurocan	protein-coding
chr10-1272	chr10	50902146	50903667	+	108.0	1521.000	intron (NM_011376, intron 1 of 10)	intron (NM_011376, intron 1 of 10)	7255	NM_011376	20464	Mm.4774	NM_011376	ENSMUSG00000019913	Sim1	bHLHe14|mSIM1	single-minded family bHLH transcription factor 1	protein-coding
chr3-226	chr3	89318509	89320052	+	108.0	1543.000	intron (NM_010108, intron 1 of 4)	intron (NM_010108, intron 1 of 4)	3599	NM_010108	13638	Mm.331159	NM_010108	ENSMUSG00000028039	Efna3	AW494418|EFL-2|Ehk1-L|Epl3|LERK-3	ephrin A3	protein-coding
chr2-6782	chr2	143546766	143549532	+	108.0	2766.000	promoter-TSS (NR_040354)	promoter-TSS (NR_040354)	-312	NR_040354	378776	Mm.381216	NR_040354	ENSMUSG00000086171	Pcsk2os1	C630020P19Rik	proprotein convertase subtilisin/kexin type 2, opposite strand 1	ncRNA
chr2-1132	chr2	146222812	146224484	+	108.0	1672.000	exon (NM_016889, exon 1 of 1)	exon (NM_016889, exon 1 of 1)	1651	NM_016889	53626	Mm.379070	NM_016889	ENSMUSG00000068154	Insm1	IA-1	insulinoma-associated 1	protein-coding
chr7-615	chr7	24584944	24587054	+	108.0	2110.000	exon (NM_001033205, exon 4 of 4)	exon (NM_001033205, exon 4 of 4)	-1544	NM_023154	66071	Mm.29553	NM_023154	ENSMUSG00000064254	Ethe1	0610025L15Rik|Hsco	ethylmalonic encephalopathy 1	protein-coding
chr11-4386	chr11	77960360	77962815	+	108.0	2455.000	intron (NM_021286, intron 3 of 16)	ID_B1|SINE|B4	-21229	NM_174852	268448	Mm.274329	NM_174852	ENSMUSG00000037791	Phf12	2410142K10Rik|F630045O13|PF1|mKIAA1523	PHD finger protein 12	protein-coding
chr15-1085	chr15	102002875	102004515	+	108.0	1640.000	intron (NM_031170, intron 1 of 8)	intron (NM_031170, intron 1 of 8)	647	NM_031170	16691	Mm.358618	NM_031170	ENSMUSG00000049382	Krt8	AA960620|AL022697|AU019895|Card2|EndoA|K8|Krt-2.8|Krt2-8	keratin 8	protein-coding
chr8-755	chr8	104170020	104172914	+	108.0	2894.000	intron (NM_001141925, intron 1 of 4)	intron (NM_001141925, intron 1 of 4)	954	NM_001141924	65115	Mm.41849	NM_001141922	ENSMUSG00000031872	Bean1	Bean	brain expressed, associated with Nedd4, 1	protein-coding
chr9-1380	chr9	91364538	91367132	+	108.0	2594.000	promoter-TSS (NM_009573)	promoter-TSS (NM_009573)	-36	NM_009573	22771	Mm.335350	NM_009573	ENSMUSG00000032368	Zic1	ZIC|ZNF201	zinc finger protein of the cerebellum 1	protein-coding
chr2-741	chr2	74730054	74731674	+	108.0	1620.000	intron (NM_010468, intron 1 of 2)	intron (NM_010468, intron 1 of 2)	4794	NR_029566	387144		NR_029566	ENSMUSG00000065500	Mir10b	Mirn10b|mir-10b|mmu-mir-10b	microRNA 10b	ncRNA
chr11-2175	chr11	78923763	78926125	+	108.0	2362.000	promoter-TSS (NM_001313922)	promoter-TSS (NM_001313922)	204	NM_001313921	18126	Mm.2893	NM_010927	ENSMUSG00000020826	Nos2	MAC-NOS|NOS-II|Nos-2|Nos2a|i-NOS|iNOS	nitric oxide synthase 2, inducible	protein-coding
chr13-2261	chr13	55378043	55380109	+	108.0	2066.000	intron (NM_016758, intron 5 of 14)	intron (NM_016758, intron 5 of 14)	9344	NM_001360714	51791	Mm.1426	NM_016758	ENSMUSG00000052087	Rgs14	RPIP1	regulator of G-protein signaling 14	protein-coding
chr11-4353	chr11	72264430	72267156	+	106.4	2726.000	intron (NM_001004148, intron 1 of 11)	intron (NM_001004148, intron 1 of 11)	811	NM_001004148	237831	Mm.340778	NM_001004148	ENSMUSG00000020805	Slc13a5	Indy|NaC2/NaCT|Nact|mINDY	solute carrier family 13 (sodium-dependent citrate transporter), member 5	protein-coding
chr4-1035	chr4	109982292	109983819	+	106.4	1527.000	3' UTR (NM_172296, exon 3 of 3)	3' UTR (NM_172296, exon 3 of 3)	5030	NM_172296	242620	Mm.32825	NM_172296	ENSMUSG00000047143	Dmrta2	Dmrt5	doublesex and mab-3 related transcription factor like family A2	protein-coding
chr6-24	chr6	66875326	66875826	+	106.4	500.000	Intergenic	Intergenic	-20821	NM_001177560	14701	Mm.234342	NM_025278	ENSMUSG00000036402	Gng12	2010305F15Rik|AA536815|AI115529|AI314170|AI842738	guanine nucleotide binding protein (G protein), gamma 12	protein-coding
chr7-851	chr7	40898186	40900827	+	106.4	2641.000	intron (NM_021387, intron 1 of 4)	CpG	228	NM_021387	58188	Mm.150675	NM_021387	ENSMUSG00000039257	Vstm2b	2900093B09Rik|AB030198	V-set and transmembrane domain containing 2B	protein-coding
chr17-252	chr17	74046703	74048076	+	106.4	1373.000	intron (NM_053188, intron 1 of 4)	intron (NM_053188, intron 1 of 4)	471	NM_053188	94224	Mm.38933	NM_053188	ENSMUSG00000038541	Srd5a2	5ART2|S5AR 2	steroid 5 alpha-reductase 2	protein-coding
chr16-1307	chr16	97609822	97611895	+	106.4	2073.000	intron (NM_015775, intron 1 of 13)	CpG	337	NM_015775	50528	Mm.276145	NM_015775	ENSMUSG00000000385	Tmprss2	D16Ertd61e	transmembrane protease, serine 2	protein-coding
chr11-6362	chr11	98051155	98053077	+	106.4	1922.000	intron (NM_146028, intron 1 of 10)	intron (NM_146028, intron 1 of 10)	1346	NM_146028	217154	Mm.181008	NM_146028	ENSMUSG00000017400	Stac2	24b2|24b2/STAC2|AW240854	SH3 and cysteine rich domain 2	protein-coding
chr2-1785	chr2	31502483	31504588	+	106.4	2105.000	intron (NR_002687, intron 12 of 15)	intron (NR_002687, intron 12 of 15)	33227	NR_002687	432466	Mm.333323	NR_002687	ENSMUSG00000046687	Gm5424	EG432466	argininosuccinate synthase pseudogene	pseudo
chr14-297	chr14	63270613	63272599	+	106.4	1986.000	Intergenic	Intergenic	-26335	NM_008092	14463	Mm.247669	NM_008092	ENSMUSG00000021944	Gata4	Gata-4	GATA binding protein 4	protein-coding
chr10-1021	chr10	80014142	80015633	+	106.4	1491.000	intron (NM_013850, intron 45 of 46)	intron (NM_013850, intron 45 of 46)	-1785	NM_001142701	70719	Mm.243954	NM_027521	ENSMUSG00000035697	Arhgap45	6330406L22Rik|AW539505|Ha-1|Hmha1	Rho GTPase activating protein 45	protein-coding
chr7-1268	chr7	131538148	131539596	+	106.4	1448.000	Intergenic	Intergenic	-4091	NM_008257	15373	Mm.323562	NM_008257	ENSMUSG00000040148	Hmx3	Nkx-5.1|Nkx5-1|Nkx5.1	H6 homeobox 3	protein-coding
chr11-1934	chr11	84514786	84516760	+	106.4	1974.000	Intergenic	Intergenic	-2272	NM_019816	56321	Mm.257482	NM_019816	ENSMUSG00000018697	Aatf	4933415H02Rik|5830465M17Rik|Che-1|Trb	apoptosis antagonizing transcription factor	protein-coding
chr5-152	chr5	100845165	100846969	+	106.4	1804.000	promoter-TSS (NM_172715)	promoter-TSS (NM_172715)	-162	NM_172715	231510	Mm.271911	NM_172715	ENSMUSG00000029314	Gpat3	1-AGPAT|1-AGPAT 9|4933407I02Rik|4933408F15|A230097K15Rik|Agpat9|GPAT-3|mGPAT3	glycerol-3-phosphate acyltransferase 3	protein-coding
chr9-1372	chr9	87733667	87736338	+	106.4	2671.000	Intergenic	Intergenic	-3742	NM_023814	76365	Mm.158789	NM_023814	ENSMUSG00000032419	Tbx18	2810012F10Rik|2810404D13Rik	T-box18	protein-coding
chr5-2540	chr5	101665330	101667363	+	106.4	2033.000	Intergenic	Intergenic	-1635	NM_144955	18096	Mm.193072	NM_144955	ENSMUSG00000035187	Nkx6-1	NKX6A|Nkx6.1	NK6 homeobox 1	protein-coding
chr11-2756	chr11	116022370	116023720	+	106.4	1350.000	3' UTR (NM_008211, exon 4 of 4)	3' UTR (NM_008211, exon 4 of 4)	1459	NM_008211	15081	Mm.18516	NM_008211	ENSMUSG00000016559	H3f3b	9430068D06Rik|H3.3B	H3 histone, family 3B	protein-coding
chr7-3184	chr7	142968555	142970428	+	106.4	1873.000	promoter-TSS (NM_008554)	promoter-TSS (NM_008554)	-227	NM_008554	17173	Mm.196417	NM_008554	ENSMUSG00000009248	Ascl2	2410083I15Rik|Mash2|bHLHa45	achaete-scute family bHLH transcription factor 2	protein-coding
chr8-1664	chr8	94695063	94697059	+	106.4	1996.000	exon (NM_026385, exon 1 of 4)	exon (NM_026385, exon 1 of 4)	181	NM_026385	67801	Mm.279977	NM_026385	ENSMUSG00000031775	Pllp	0610010I06Rik|AV001002|Plapi|Tm4sf11	plasma membrane proteolipid	protein-coding
chr7-808	chr7	19403089	19404974	+	106.4	1885.000	promoter-TSS (NM_001286039)	promoter-TSS (NM_001286039)	73	NM_001286039	232943	Mm.213403	NM_146182	ENSMUSG00000040714	Klc3	BC017147|Klct	kinesin light chain 3	protein-coding
chr4-1114	chr4	135397069	135398921	+	106.4	1852.000	5' UTR (NM_001168500, exon 1 of 5)	5' UTR (NM_001168500, exon 1 of 5)	232	NM_001243306	230822	Mm.35548	NM_145555	ENSMUSG00000043924	Ncmap	A330049M08Rik|AA545175|Mp11	noncompact myelin associated protein	protein-coding
chr9-1905	chr9	44334697	44336185	+	106.4	1488.000	TTS (NM_013551)	TTS (NM_013551)	726	NM_010436	15270	Mm.245931	NM_010436	ENSMUSG00000049932	H2afx	AW228881|H2A.X|H2ax|Hist5-2ax|gammaH2ax	H2A histone family, member X	protein-coding
chr13-1464	chr13	116304792	116306597	+	106.4	1805.000	intron (NM_021459, intron 2 of 5)	C-rich|Low_complexity|Low_complexity	3994	NM_021459	16392	Mm.42242	NM_021459	ENSMUSG00000042258	Isl1	-	ISL1 transcription factor, LIM/homeodomain	protein-coding
chr7-2093	chr7	66426948	66429013	+	106.4	2065.000	promoter-TSS (NM_053080)	promoter-TSS (NM_053080)	-503	NM_053080	56847	Mm.140988	NM_053080	ENSMUSG00000015134	Aldh1a3	ALDH6|RALDH3|V1	aldehyde dehydrogenase family 1, subfamily A3	protein-coding
chr6-1028	chr6	30747308	30748321	+	106.4	1013.000	non-coding (NR_149738, exon 25 of 25)	non-coding (NR_149738, exon 25 of 25)	6515	NR_029900	723930		NR_029900	ENSMUSG00000065501	Mir335	Mirn335|mir-335|mmu-mir-335	microRNA 335	ncRNA
chr5-3184	chr5	101538081	101540481	+	106.4	2400.000	Intergenic	Intergenic	125430	NM_144955	18096	Mm.193072	NM_144955	ENSMUSG00000035187	Nkx6-1	NKX6A|Nkx6.1	NK6 homeobox 1	protein-coding
chr4-1329	chr4	139850644	139852635	+	106.4	1991.000	Intergenic	Intergenic	-18671	NM_011039	18509	Mm.218760	NM_011039	ENSMUSG00000028736	Pax7	Pax-7	paired box 7	protein-coding
chr19-618	chr19	24897001	24898424	+	106.4	1423.000	Intergenic	Intergenic	3597	NM_008022	14237	Mm.377080	NM_008022	ENSMUSG00000051490	Foxd4	FREAC5|Fkh2	forkhead box D4	protein-coding
chr7-4146	chr7	31124958	31127389	+	106.4	2431.000	intron (NM_011322, intron 1 of 5)	intron (NM_011322, intron 1 of 5)	850	NM_011322	20266	Mm.1418	NM_011322	ENSMUSG00000019194	Scn1b	-	sodium channel, voltage-gated, type I, beta	protein-coding
chr19-161	chr19	59162459	59164110	+	106.4	1651.000	Intergenic	Intergenic	7113	NM_009501	22326	Mm.23801	NM_009501	ENSMUSG00000006270	Vax1	-	ventral anterior homeobox 1	protein-coding
chr2-995	chr2	146218154	146219983	+	106.4	1829.000	Intergenic	Intergenic	-2929	NM_016889	53626	Mm.379070	NM_016889	ENSMUSG00000068154	Insm1	IA-1	insulinoma-associated 1	protein-coding
chr5-2156	chr5	98184234	98186559	+	104.7	2325.000	exon (NM_029947, exon 4 of 4)	exon (NM_029947, exon 4 of 4)	588	NR_153823	102637492	Mm.399020	NR_153823		A730035I17Rik	Gm34285	RIKEN cDNA A730035I17 gene	ncRNA
chr4-914	chr4	124881845	124884018	+	104.7	2173.000	intron (NM_001256432, intron 1 of 16)	intron (NM_001256432, intron 1 of 16)	1146	NM_001256432	230735	Mm.171490	NM_177671	ENSMUSG00000028876	Epha10	A330090H18	Eph receptor A10	protein-coding
chr7-25	chr7	103812425	103812925	+	104.7	500.000	exon (NM_008220, exon 3 of 3)	exon (NM_008220, exon 3 of 3)	1248	NM_008220	101488143	Mm.467412	NM_008220	ENSMUSG00000073940	Hbb-bt	Beta-t	hemoglobin, beta adult t chain	protein-coding
chr7-622	chr7	24951326	24953667	+	104.7	2341.000	Intergenic	Intergenic	-7725	NM_001370804	232974		NM_001370804	ENSMUSG00000108367	Gm4881	EG232974	predicted gene 4881	protein-coding
chr9-684	chr9	69838414	69840453	+	104.7	2039.000	Intergenic	L2a|LINE|L2	78287	NR_040765	319970	Mm.186434	NR_040765	ENSMUSG00000097623	B230323A14Rik	-	RIKEN cDNA B230323A14 gene	ncRNA
chr9-329	chr9	65390413	65392141	+	104.7	1728.000	exon (NM_028974, exon 1 of 1)	exon (NM_028974, exon 1 of 1)	375	NM_028974	74492	Mm.159223	NM_028974	ENSMUSG00000054978	Kbtbd13	5430433E21Rik	kelch repeat and BTB (POZ) domain containing 13	protein-coding
chr18-347	chr18	75820790	75822356	+	104.7	1566.000	intron (NM_145356, intron 1 of 4)	intron (NM_145356, intron 1 of 4)	1395	NM_145356	207259	Mm.159332	NM_145356	ENSMUSG00000044646	Zbtb7c	B230208J24Rik|Kr-pok|Zbtb36	zinc finger and BTB domain containing 7C	protein-coding
chr9-19	chr9	120304224	120305116	+	104.7	892.000	intron (NM_144557, intron 1 of 16)	intron (NM_144557, intron 1 of 16)	597	NM_144557	245049	Mm.100936	NM_144557	ENSMUSG00000041794	Myrip	A230081N12Rik|Slac2-c|Slac2c	myosin VIIA and Rab interacting protein	protein-coding
chr8-110	chr8	111889926	111891211	+	104.7	1285.000	exon (NM_019950, exon 2 of 2)	exon (NM_019950, exon 2 of 2)	-13893	NM_025781	66817	Mm.345350	NM_025781	ENSMUSG00000031953	Tmem170	9030409E16Rik|AA403674|D8Bwg1414e|Tmem170a	transmembrane protein 170	protein-coding
chr7-105	chr7	113766267	113767867	+	104.7	1600.000	intron (NM_145584, intron 1 of 15)	intron (NM_145584, intron 1 of 15)	1069	NM_145584	233744	Mm.334160	NM_145584	ENSMUSG00000038156	Spon1	AI666765|AW455831|BC020531|D330035F22Rik|FSP	spondin 1, (f-spondin) extracellular matrix protein	protein-coding
chr9-1402	chr9	98971673	98973901	+	104.7	2228.000	Intergenic	Intergenic	-13586	NM_001122851	23873	Mm.74605	NM_011810	ENSMUSG00000032463	Faim	-	Fas apoptotic inhibitory molecule	protein-coding
chr12-434	chr12	76405060	76406422	+	104.7	1362.000	exon (NM_008301, exon 1 of 1)	exon (NM_008301, exon 1 of 1)	1371	NM_008301	15512	Mm.296181	NM_008301	ENSMUSG00000059970	Hspa2	70kDa|HSP70.2|HSP70A2|Hsp70-2	heat shock protein 2	protein-coding
chr11-530	chr11	73019561	73020964	+	104.7	1403.000	intron (NM_001362841, intron 2 of 16)	intron (NM_001362841, intron 2 of 16)	1274	NM_018883	55984	Mm.9998	NM_018883	ENSMUSG00000020785	Camkk1	AI846603|CaMKKalpha|Camkk|caM-KK 1|caM-KK alpha|caMKK 1|caMKK alpha	calcium/calmodulin-dependent protein kinase kinase 1, alpha	protein-coding
chr1-575	chr1	184716854	184718701	+	104.7	1847.000	intron (NR_040627, intron 2 of 2)	intron (NR_040627, intron 2 of 2)	5280	NR_040627	74971	Mm.410816	NR_040627	ENSMUSG00000092578	4930488B22Rik	-	RIKEN cDNA 4930488B22 gene	ncRNA
chr5-3928	chr5	67094905	67096801	+	104.7	1896.000	3' UTR (NM_008888, exon 3 of 3)	3' UTR (NM_008888, exon 3 of 3)	3273	NM_008888	18935	Mm.62505	NM_008888	ENSMUSG00000012520	Phox2b	Dilp1|NBPhox|Pmx2b|Px2b	paired-like homeobox 2b	protein-coding
chr2-2249	chr2	164969274	164971498	+	104.7	2224.000	intron (NM_020333, intron 1 of 25)	intron (NM_020333, intron 1 of 25)	2398	NM_020333	57138	Mm.252987	NM_020333	ENSMUSG00000017740	Slc12a5	KCC2|mKIAA1176	solute carrier family 12, member 5	protein-coding
chr6-1044	chr6	51183581	51185792	+	104.7	2211.000	Intergenic	MER121|DNA|TcMar?	85224	NR_029719	387166		NR_029719	ENSMUSG00000065505	Mir148a	Mirn148|Mirn148a|mir-148a	microRNA 148a	ncRNA
chr2-1644	chr2	127481494	127484574	+	104.7	3080.000	promoter-TSS (NM_001111331)	promoter-TSS (NM_001111331)	-535	NM_001111331	56461	Mm.315292	NM_019789	ENSMUSG00000079056	Kcnip3	4933407H12Rik|AI413860|Csen|DREAM|KChIP3|R74849	Kv channel interacting protein 3, calsenilin	protein-coding
chr17-981	chr17	46296474	46299139	+	104.7	2665.000	promoter-TSS (NM_001286013)	promoter-TSS (NM_001286013)	-122	NM_001286013	106565	Mm.23633	NM_134120	ENSMUSG00000047428	Dlk2	AI413481|DLK-2|Egfl9	delta like non-canonical Notch ligand 2	protein-coding
chr15-389	chr15	80286303	80288033	+	104.7	1730.000	promoter-TSS (NM_001044308)	promoter-TSS (NM_001044308)	-70	NM_001044308	239556	Mm.291058	NM_001044308	ENSMUSG00000022416	Cacna1i	Ca(V)3.3	calcium channel, voltage-dependent, alpha 1I subunit	protein-coding
chr14-231	chr14	34817874	34819644	+	103.1	1770.000	Intergenic	L2b|LINE|L2	-1377	NM_008166	14803	Mm.121569	NM_008166	ENSMUSG00000041078	Grid1	GluD1|GluRdelta1	glutamate receptor, ionotropic, delta 1	protein-coding
chr11-1800	chr11	118906631	118909000	+	103.1	2369.000	intron (NM_001285437, intron 1 of 13)	intron (NM_001285437, intron 1 of 13)	1757	NM_001024931	52897	Mm.341103	NM_001024931	ENSMUSG00000025576	Rbfox3	Fox-3|Hrnbp3|NeuN|Neuna60	RNA binding protein, fox-1 homolog (C. elegans) 3	protein-coding
chr14-278	chr14	48665295	48667724	+	103.1	2429.000	intron (NM_001360225, intron 1 of 3)	CpG	999	NM_001360225	18424	Mm.134516	NM_144841	ENSMUSG00000021848	Otx2	E130306E05Rik	orthodenticle homeobox 2	protein-coding
chr10-573	chr10	81193899	81195740	+	103.1	1841.000	intron (NR_015477, intron 1 of 2)	intron (NR_015477, intron 1 of 2)	128	NR_015477	69678	Mm.81562	NR_015477		Atcayos	2310050B05Rik	ataxia, cerebellar, Cayman type, opposite strand	ncRNA
chr4-1020	chr4	89300068	89302282	+	103.1	2214.000	intron (NR_132431, intron 2 of 9)	intron (NR_132431, intron 2 of 9)	5995	NR_132431	102633081	Mm.409388	NR_132431		Gm12610	ANRIL|Gm12609	predicted gene 12610	ncRNA
chr13-1420	chr13	94605609	94607742	+	103.1	2133.000	Intergenic	Intergenic	-182245	NM_009321	21371	Mm.379025	NM_009321	ENSMUSG00000042043	Tbca	Tbca13	tubulin cofactor A	protein-coding
chr18-408	chr18	74440435	74441910	+	103.1	1475.000	Intergenic	Intergenic	-1447	NM_201600	17919	Mm.260098	NM_008661	ENSMUSG00000025885	Myo5b	AI661750|mKIAA1119	myosin VB	protein-coding
chr13-239	chr13	94874689	94876023	+	103.1	1334.000	promoter-TSS (NM_011021)	promoter-TSS (NM_011021)	-280	NM_011021	18420	Mm.42051	NM_011021	ENSMUSG00000021685	Otp	-	orthopedia homeobox	protein-coding
chr11-3690	chr11	83854706	83856831	+	103.1	2125.000	intron (NM_001291269, intron 1 of 8)	intron (NM_001291269, intron 1 of 8)	2808	NM_001291269	21410	Mm.7226	NM_009330	ENSMUSG00000020679	Hnf1b	HNF-1-beta|HNF-1B|HNF-1Beta|Hnf1beta|LFB3|Tcf-2|Tcf2|vHNF1	HNF1 homeobox B	protein-coding
chr1-1489	chr1	184882037	184883880	+	103.1	1843.000	promoter-TSS (NM_178692)	promoter-TSS (NM_178692)	78	NM_178692	226777	Mm.169542	NM_178692	ENSMUSG00000039349	C130074G19Rik	-	RIKEN cDNA C130074G19 gene	protein-coding
chr17-507	chr17	35319530	35322008	+	103.1	2478.000	intron (NM_001358790, intron 1 of 5)	CpG	222	NM_010390	15006	Mm.466882	NM_010390	ENSMUSG00000079507	H2-Q1	H-2Q1|H2-D1|Q1|Q1b|Q1d|Q1k|Qa-1|Qa1|Qed-1	histocompatibility 2, Q region locus 1	protein-coding
chr2-1074	chr2	36090465	36092369	+	103.1	1904.000	intron (NM_001355125, intron 6 of 8)	CpG-8045	12643	NM_001083127	16874	Mm.12881	NM_008500	ENSMUSG00000026890	Lhx6	Lhx6.1	LIM homeobox protein 6	protein-coding
chr4-684	chr4	127970646	127971939	+	103.1	1293.000	promoter-TSS (NM_001134733)	promoter-TSS (NM_001134733)	-451	NM_001134733	635169	Mm.346755	NM_001134733	ENSMUSG00000028813	CK137956	-	cDNA sequence CK137956	protein-coding
chr13-1947	chr13	92130788	92132989	+	103.1	2201.000	promoter-TSS (NM_009027)	promoter-TSS (NM_009027)	-60	NM_009027	19418	Mm.248630	NM_009027	ENSMUSG00000021708	Rasgrf2	6330417G04Rik|AW048350|Grf2|Ras-GRF2	RAS protein-specific guanine nucleotide-releasing factor 2	protein-coding
chr13-581	chr13	48731495	48732744	+	103.1	1249.000	Intergenic	Intergenic	69083	NM_007526	12022	Mm.42241	NM_007526	ENSMUSG00000021381	Barx1	-	BarH-like homeobox 1	protein-coding
chr7-762	chr7	100006251	100008098	+	103.1	1847.000	intron (NM_133709, intron 1 of 10)	intron (NM_133709, intron 1 of 10)	770	NM_133709	69121	Mm.285295	NM_133709	ENSMUSG00000030732	Chrdl2	1810022C01Rik|Chl2	chordin-like 2	protein-coding
chr12-582	chr12	57552142	57553839	+	103.1	1697.000	Intergenic	Intergenic	-6879	NM_008259	15375	Mm.4578	NM_008259	ENSMUSG00000035451	Foxa1	Hnf-3a|Hnf3a|Tcf-3a|Tcf3a	forkhead box A1	protein-coding
chr9-1472	chr9	118486291	118488265	+	103.1	1974.000	Intergenic	Intergenic	9089	NM_010136	13813	Mm.200692	NM_010136	ENSMUSG00000032446	Eomes	C77258|TBR-2|Tbr2	eomesodermin	protein-coding
chr4-3062	chr4	48050842	48052292	+	103.1	1450.000	exon (NM_015743, exon 3 of 8)	exon (NM_015743, exon 3 of 8)	6262	NM_015743	18124	Mm.247261	NM_015743	ENSMUSG00000028341	Nr4a3	AI573420|CHN|CSMF|MINOR|NOR-1|Nor1|TEC	nuclear receptor subfamily 4, group A, member 3	protein-coding
chr11-903	chr11	96180857	96183165	+	103.1	2308.000	Intergenic	Intergenic	-12305	NM_008267	15408	Mm.57221	NM_008267	ENSMUSG00000049604	Hoxb13	-	homeobox B13	protein-coding
chr9-215	chr9	57696083	57697720	+	103.1	1637.000	promoter-TSS (NM_001136059)	promoter-TSS (NM_001136059)	-712	NM_001136059	13076	Mm.14089	NM_009992	ENSMUSG00000032315	Cyp1a1	AHH|AHRR|CP11|CYPIA1|P450-1	cytochrome P450, family 1, subfamily a, polypeptide 1	protein-coding
chr2-1278	chr2	130634384	130636481	+	101.5	2097.000	exon (NM_001291028, exon 5 of 5)	exon (NM_001291028, exon 5 of 5)	-5394	NM_001255993	140629	Mm.486003	NM_080562	ENSMUSG00000027300	Ubox5	1500010O06Rik|C330018L13Rik|Rnf37|UIP5|Ubce7ip5|Ube7ip5	U box domain containing 5	protein-coding
chr9-463	chr9	31130212	31132386	+	101.5	2174.000	intron (NM_011176, intron 1 of 18)	CpG	500	NM_011176	19143	Mm.243926	NM_011176	ENSMUSG00000031995	St14	Epithin|MT-SP1|Prss14|Tmprss14|mCAP3|matriptase	suppression of tumorigenicity 14 (colon carcinoma)	protein-coding
chr2-2020	chr2	181211790	181214105	+	101.5	2315.000	5' UTR (NM_011481, exon 1 of 8)	5' UTR (NM_011481, exon 1 of 8)	224	NM_011481	20811	Mm.4752	NM_011481	ENSMUSG00000027579	Srms	A230069J08Rik|srm	src-related kinase lacking C-terminal regulatory tyrosine and N-terminal myristylation sites	protein-coding
chr18-320	chr18	33437090	33438907	+	101.5	1817.000	3' UTR (NM_001267717, exon 5 of 5)	3' UTR (NM_001267717, exon 5 of 5)	25636	NM_001267717	27528	Mm.407415	NM_053078	ENSMUSG00000042834	Nrep	AI325076|D0H4S114|Harp|P311|PTZ17|SEZ17	neuronal regeneration related protein	protein-coding
chr5-2676	chr5	139323883	139325578	+	101.5	1695.000	intron (NM_172723, intron 1 of 10)	intron (NM_172723, intron 1 of 10)	734	NM_172723	231821	Mm.297819	NM_172723	ENSMUSG00000056413	Adap1	4930431P11Rik|Centa1|GC1L|p42IP4	ArfGAP with dual PH domains 1	protein-coding
chr17-428	chr17	24207076	24208724	+	101.5	1648.000	exon (NM_010947, exon 2 of 6)	exon (NM_010947, exon 2 of 6)	1487	NM_010947	18209	Mm.259542	NM_010947	ENSMUSG00000117406	Ntn3	Ntn2l	netrin 3	protein-coding
chr8-3967	chr8	92959800	92961197	+	101.5	1397.000	promoter-TSS (NM_009209)	promoter-TSS (NM_009209)	-549	NM_009209	20538	Mm.57040	NM_009209	ENSMUSG00000055368	Slc6a2	NE-T|NET|Slc6a5	solute carrier family 6 (neurotransmitter transporter, noradrenalin), member 2	protein-coding
chr5-14	chr5	33435969	33437158	+	101.5	1189.000	Intergenic	Intergenic	-2473	NM_011320	672284		NM_011320	ENSMUSG00000029112	Nkx1-1	Nkx-1.1|Sax2	NK1 homeobox 1	protein-coding
chr5-555	chr5	73006825	73008683	+	101.5	1858.000	intron (NM_173403, intron 1 of 2)	intron (NM_173403, intron 1 of 2)	850	NM_173403	231290	Mm.491387	NM_173403	ENSMUSG00000029219	Slc10a4	E130304D01	solute carrier family 10 (sodium/bile acid cotransporter family), member 4	protein-coding
chr11-2667	chr11	100957914	100959491	+	101.5	1577.000	exon (NM_008986, exon 2 of 2)	exon (NM_008986, exon 2 of 2)	11913	NM_001359105	19285	Mm.21864	NM_008986	ENSMUSG00000004044	Cavin1	2310075E07Rik|AW546441|Cav-p60|Cavin|Ptrf	caveolae associated 1	protein-coding
chr9-2597	chr9	54764252	54766348	+	101.5	2096.000	intron (NM_013496, intron 1 of 3)	MIRb|SINE|MIR	552	NM_013496	12903	Mm.34797	NM_013496	ENSMUSG00000032291	Crabp1	AI326249|CRABP-I|Crabp-1|CrabpI|Rbp-5	cellular retinoic acid binding protein I	protein-coding
chr5-202	chr5	101520248	101521913	+	101.5	1665.000	Intergenic	Intergenic	143631	NM_144955	18096	Mm.193072	NM_144955	ENSMUSG00000035187	Nkx6-1	NKX6A|Nkx6.1	NK6 homeobox 1	protein-coding
chr18-213	chr18	53468045	53470169	+	101.5	2124.000	intron (NM_001033281, intron 1 of 6)	intron (NM_001033281, intron 1 of 6)	4561	NM_001033281	225518	Mm.297645	NM_001033281	ENSMUSG00000069378	Prdm6	Gm92|PRISM	PR domain containing 6	protein-coding
chr7-504	chr7	126081701	126083612	+	101.5	1911.000	promoter-TSS (NM_001101488)	promoter-TSS (NM_001101488)	-245	NM_001358885	269994	Mm.39599	NM_001101488	ENSMUSG00000046182	Gsg1l	AI852434|C230098I05Rik|G630023A01Rik|Gm637|g1l	GSG1-like	protein-coding
chr1-687	chr1	187609216	187611448	+	101.5	2232.000	intron (NM_001243792, intron 1 of 7)	(C)n|Simple_repeat|Simple_repeat	1326	NM_001243792	26381	Mm.89989	NM_011935	ENSMUSG00000026610	Esrrg	ERR3|Errg|NR3B3|mKIAA0832	estrogen-related receptor gamma	protein-coding
chr11-2327	chr11	18875019	18877322	+	101.5	2303.000	Intergenic	Intergenic	142799	NM_010789	17268	Mm.356578	NM_010789	ENSMUSG00000020160	Meis1	C530044H18Rik|Evi8	Meis homeobox 1	protein-coding
chr1-1655	chr1	120608070	120610680	+	101.5	2610.000	Intergenic	Intergenic	6888	NM_010133	13798	Mm.2657	NM_010133	ENSMUSG00000058665	En1	En-1|Mo-en.1|engrailed-1	engrailed 1	protein-coding
chr11-1977	chr11	96185831	96187790	+	99.9	1959.000	Intergenic	Intergenic	-7506	NM_008267	15408	Mm.57221	NM_008267	ENSMUSG00000049604	Hoxb13	-	homeobox B13	protein-coding
chr7-4311	chr7	44586760	44588764	+	99.9	2004.000	TTS (NM_008437)	TTS (NM_008437)	-3124	NM_008422	16504	Mm.40312	NM_008422	ENSMUSG00000062785	Kcnc3	KShIIID|Kcr2-3|Kv3.3	potassium voltage gated channel, Shaw-related subfamily, member 3	protein-coding
chr2-2523	chr2	114012621	114014469	+	99.9	1848.000	promoter-TSS (NM_010290)	promoter-TSS (NM_010290)	-20	NR_028423	320846	Mm.441458	NR_028423	ENSMUSG00000087694	A530058N18Rik	-	RIKEN cDNA A530058N18 gene	ncRNA
chr1-338	chr1	91344280	91346111	+	99.9	1831.000	exon (NM_001033292, exon 9 of 9)	exon (NM_001033292, exon 9 of 9)	-5878	NM_027551	70788	Mm.68617	NM_027551	ENSMUSG00000026308	Klhl30	4631423F02Rik	kelch-like 30	protein-coding
chr2-873	chr2	148021922	148024063	+	99.9	2141.000	Intergenic	Intergenic	22472	NM_001291067	15376	Mm.938	NM_010446	ENSMUSG00000037025	Foxa2	HNF3-beta|HNF3beta|Hnf-3b|Hnf3b|Tcf-3b|Tcf3b	forkhead box A2	protein-coding
chr3-353	chr3	157566748	157568413	+	99.9	1665.000	exon (NM_001359745, exon 1 of 4)	exon (NM_001359745, exon 1 of 4)	688	NM_011196	19218	Mm.30424	NM_011196	ENSMUSG00000040016	Ptger3	EP3|Pgerep3|Ptgerep3	prostaglandin E receptor 3 (subtype EP3)	protein-coding
chr13-2182	chr13	38345565	38347601	+	99.9	2036.000	exon (NM_007556, exon 1 of 7)	exon (NM_007556, exon 1 of 7)	867	NM_007556	12161	Mm.385759	NM_007556	ENSMUSG00000039004	Bmp6	D13Wsu115e|Vgr1	bone morphogenetic protein 6	protein-coding
chr3-193	chr3	96388491	96390844	+	99.9	2353.000	Intergenic	Intergenic	12634	NR_153346	102632400	Mm.159300	NR_153346		Gm26689	-	predicted gene, 26689	ncRNA
chr12-411	chr12	33967797	33969154	+	99.9	1357.000	Intergenic	Intergenic	10804	NM_011658	22160	Mm.3280	NM_011658	ENSMUSG00000035799	Twist1	M-Twist|Pde|Ska10|Ska<m10Jus>|Twist|bHLHa38|pdt	twist basic helix-loop-helix transcription factor 1	protein-coding
chr8-646	chr8	84011885	84013644	+	99.9	1759.000	Intergenic	Intergenic	-1044	NM_001291292	70134	Mm.41017	NM_001291292	ENSMUSG00000074217	2210011C24Rik	-	RIKEN cDNA 2210011C24 gene	protein-coding
chr11-2200	chr11	90387572	90389961	+	99.9	2389.000	intron (NM_172563, intron 1 of 3)	intron (NM_172563, intron 1 of 3)	2151	NM_172563	217082	Mm.158903	NM_172563	ENSMUSG00000003949	Hlf	E230015K02Rik	hepatic leukemia factor	protein-coding
chr14-2454	chr14	63942347	63944810	+	99.9	2463.000	promoter-TSS (NM_011446)	promoter-TSS (NM_011446)	-128	NM_011446	20680	Mm.42162	NM_011446	ENSMUSG00000063060	Sox7	-	SRY (sex determining region Y)-box 7	protein-coding
chr15-1696	chr15	102357020	102359091	+	99.9	2071.000	3' UTR (NM_001348205, exon 2 of 2)	3' UTR (NM_001348205, exon 2 of 2)	7228	NR_155425	102640093	Mm.385825	NR_155425	ENSMUSG00000116402	Gm36246	-	predicted gene, 36246	ncRNA
chr13-245	chr13	116293645	116294861	+	99.9	1216.000	Intergenic	Intergenic	15435	NM_021459	16392	Mm.42242	NM_021459	ENSMUSG00000042258	Isl1	-	ISL1 transcription factor, LIM/homeodomain	protein-coding
chr5-1508	chr5	29487361	29488914	+	99.9	1553.000	Intergenic	Intergenic	-9667	NM_019944	15285	Mm.103760	NM_019944	ENSMUSG00000001566	Mnx1	HB9|Hlxb9|MNR2	motor neuron and pancreas homeobox 1	protein-coding
chr14-361	chr14	66909566	66911682	+	99.9	2116.000	promoter-TSS (NM_175498)	promoter-TSS (NM_175498)	-584	NM_175498	239157	Mm.44358	NM_175498	ENSMUSG00000046204	Pnma2	A830049P17Rik|mKIAA0883	paraneoplastic antigen MA2	protein-coding
chr16-458	chr16	9991974	9994249	+	99.9	2275.000	intron (NM_008170, intron 2 of 13)	intron (NM_008170, intron 2 of 13)	2702	NM_008170	14811	Mm.2953	NM_008170	ENSMUSG00000059003	Grin2a	GluN2A|GluRepsilon1|NMDAR2A|NR2A	glutamate receptor, ionotropic, NMDA2A (epsilon 1)	protein-coding
chr14-533	chr14	61689129	61690382	+	99.9	1253.000	Intergenic	CpG	-7382	NR_028264	668253	Mm.32886	NR_028264	ENSMUSG00000097589	Dleu2	1810047A16Rik|4932411A06Rik|7730401J12Rik|AI197277|AI788824|Alt1|Gm9069|Leu2	deleted in lymphocytic leukemia, 2	ncRNA
chr10-664	chr10	81133996	81135722	+	99.9	1726.000	Intergenic	Intergenic	-1412	NM_010731	16969	Mm.20920	NM_010731	ENSMUSG00000035011	Zbtb7a	9030619K07Rik|9130006G12Rik|AI452336|FBI-1|Lrf|Pokemon|Zbtb7	zinc finger and BTB domain containing 7a	protein-coding
chr19-617	chr19	24029507	24031469	+	99.9	1962.000	intron (NM_001114174, intron 1 of 10)	intron (NM_001114174, intron 1 of 10)	531	NM_001114174	381217	Mm.426078	NM_001114174	ENSMUSG00000071604	Fam189a2	AI414343|AI666772|Gm967	family with sequence similarity 189, member A2	protein-coding
chr11-1829	chr11	5861075	5862808	+	98.3	1733.000	promoter-TSS (NM_009636)	promoter-TSS (NM_009636)	75	NM_009636	11568	Mm.3317	NM_009636	ENSMUSG00000020473	Aebp1	ACLP	AE binding protein 1	protein-coding
chr13-680	chr13	56250968	56252605	+	98.3	1637.000	exon (NM_010896, exon 1 of 1)	exon (NM_010896, exon 1 of 1)	394	NM_010896	18014	Mm.266665	NM_010896	ENSMUSG00000048904	Neurog1	AKA|Math4C|Neurod3|bHLHa6|ngn1	neurogenin 1	protein-coding
chr5-1159	chr5	29466614	29468600	+	98.3	1986.000	Intergenic	Intergenic	10863	NM_019944	15285	Mm.103760	NM_019944	ENSMUSG00000001566	Mnx1	HB9|Hlxb9|MNR2	motor neuron and pancreas homeobox 1	protein-coding
chr3-181	chr3	154329344	154330924	+	98.3	1580.000	promoter-TSS (NR_040387)	promoter-TSS (NR_040387)	426	NM_010713	16875	Mm.15530	NM_010713	ENSMUSG00000096225	Lhx8	L3|Lhx7	LIM homeobox protein 8	protein-coding
chr15-1458	chr15	98772470	98774559	+	98.3	2089.000	intron (NM_011718, intron 4 of 4)	B2_Mm2|SINE|B2	4636	NM_011718	22410	Mm.4709	NM_011718	ENSMUSG00000022996	Wnt10b	Wnt12	wingless-type MMTV integration site family, member 10B	protein-coding
chr6-833	chr6	70956229	70958391	+	98.3	2162.000	intron (NM_001101464, intron 1 of 1)	intron (NM_001101464, intron 1 of 1)	704	NM_001101464	232077	Mm.297656	NM_001101464	ENSMUSG00000055874	Foxi3	-	forkhead box I3	protein-coding
chr8-1446	chr8	119698721	119700726	+	98.3	2005.000	promoter-TSS (NM_026922)	promoter-TSS (NM_026922)	-286	NM_026922	69047	Mm.46251	NM_026922	ENSMUSG00000034112	Atp2c2	1810010G06Rik|Spca2|mKIAA0703	ATPase, Ca++ transporting, type 2C, member 2	protein-coding
chr7-39	chr7	141177867	141178534	+	98.3	667.000	Intergenic	Intergenic	-5349	NM_001172100	107702	Mm.197493	NM_145135	ENSMUSG00000038650	Rnh1	AW546468|C80305|RNH	ribonuclease/angiogenin inhibitor 1	protein-coding
chr6-1196	chr6	30956625	30958400	+	98.3	1775.000	3' UTR (NM_001135093, exon 1 of 1)	3' UTR (NM_001135093, exon 1 of 1)	1478	NM_001135093	619665	Mm.204671	NM_001135093	ENSMUSG00000073209	Klf14	5330411L03Rik|AL022736|BTEB5	Kruppel-like factor 14	protein-coding
chr4-1813	chr4	44710551	44712138	+	98.3	1587.000	promoter-TSS (NM_008782)	promoter-TSS (NM_008782)	-650	NM_008782	18507	Mm.138828	NM_008782	ENSMUSG00000014030	Pax5	BSAP|EBB-1|KLP|Pax-5	paired box 5	protein-coding
chr5-2482	chr5	41758031	41759757	+	98.3	1726.000	Intergenic	Intergenic	5326	NM_007524	12020	Mm.2530	NM_007524	ENSMUSG00000049691	Nkx3-2	Bapx1|NKX3.2|Nkx-3.2	NK3 homeobox 2	protein-coding
chr12-1897	chr12	80108673	80110254	+	98.3	1581.000	3' UTR (NM_007564, exon 2 of 2)	3' UTR (NM_007564, exon 2 of 2)	3550	NM_007564	12192	Mm.235132	NM_007564	ENSMUSG00000021127	Zfp36l1	AW742437|AW743212|Berg36|Brf1|D530020L18Rik|ERF1|TIS11b|cMG1	zinc finger protein 36, C3H type-like 1	protein-coding
chr12-621	chr12	117150575	117152329	+	98.3	1754.000	promoter-TSS (NR_033538)	promoter-TSS (NR_033538)	-183	NR_033538	100038689	Mm.445351	NR_033538	ENSMUSG00000099907	Gm10421	-	predicted gene 10421	ncRNA
chr11-4078	chr11	116653422	116655082	+	98.3	1660.000	promoter-TSS (NM_030206)	promoter-TSS (NM_030206)	61	NM_030206	114886	Mm.34598	NM_030206	ENSMUSG00000020810	Cygb	3110001K20Rik|HGb|Staap	cytoglobin	protein-coding
chr6-1079	chr6	52305901	52307679	+	96.7	1778.000	Intergenic	Intergenic	-6708	NM_007966	14028	Mm.389754	NM_007966	ENSMUSG00000005503	Evx1	Evx-1	even-skipped homeobox 1	protein-coding
chr7-1126	chr7	25314961	25316029	+	96.7	1068.000	exon (NM_183311, exon 15 of 15)	exon (NM_183311, exon 15 of 15)	-1669	NM_001160400	269878	Mm.38527	NM_001160400	ENSMUSG00000045039	Megf8	AW049492|Egfl4|b2b1702.2Clo|b2b1702Clo|b2b288Clo|m687Ddg|mKIAA0817	multiple EGF-like-domains 8	protein-coding
chr5-1374	chr5	72503077	72504963	+	96.7	1886.000	exon (NM_016869, exon 1 of 22)	exon (NM_016869, exon 1 of 22)	188	NM_016869	53419	Mm.332425	NM_016869	ENSMUSG00000005220	Corin	AV273130|Lrp4	corin, serine peptidase	protein-coding
chr4-1288	chr4	129120368	129122715	+	96.7	2347.000	promoter-TSS (NM_010471)	promoter-TSS (NM_010471)	206	NM_001130419	15444	Mm.384452	NM_010471	ENSMUSG00000028785	Hpca	-	hippocalcin	protein-coding
chr10-43	chr10	41070430	41071691	+	96.7	1261.000	exon (NM_199058, exon 2 of 2)	exon (NM_199058, exon 2 of 2)	1230	NM_199058	140741	Mm.290693	NM_199058	ENSMUSG00000046922	Gpr6	AI852874|Gm233	G protein-coupled receptor 6	protein-coding
chr7-1419	chr7	70331595	70334542	+	96.7	2947.000	intron (NR_131144, intron 1 of 3)	intron (NR_131144, intron 1 of 3)	4754	NR_131145	624549	Mm.116344	NR_131144	ENSMUSG00000109097	Gm29683	Gm44536	predicted gene, 29683	ncRNA
chr6-2203	chr6	118065947	118067737	+	96.7	1790.000	intron (NM_001362103, intron 1 of 12)	intron (NM_001362103, intron 1 of 12)	457	NM_027526	70727	Mm.87660	NM_027526	ENSMUSG00000030134	Rasgef1a	6330404M18Rik|AI835194	RasGEF domain family, member 1A	protein-coding
chr7-5051	chr7	101010972	101013697	+	96.7	2725.000	promoter-TSS (NM_001302347)	promoter-TSS (NM_001302347)	-281	NM_001302346	18442	Mm.3000	NM_008773	ENSMUSG00000032860	P2ry2	P2U1|P2Y2	purinergic receptor P2Y, G-protein coupled 2	protein-coding
chr15-1567	chr15	35295483	35297529	+	96.7	2046.000	intron (NM_001368665, intron 1 of 3)	CpG	408	NM_054049	107587	Mm.46336	NM_054049	ENSMUSG00000022330	Osr2	5430409I15Rik|Osr2A|Osr2B	odd-skipped related 2	protein-coding
chr2-4409	chr2	29044359	29046669	+	96.7	2310.000	intron (NM_001166705, intron 1 of 5)	intron (NM_001166705, intron 1 of 5)	9552	NM_001166705	329375	Mm.425079	NM_001085514	ENSMUSG00000079502	Cfap77	1700101E01Rik|Gm823	cilia and flagella associated protein 77	protein-coding
chr5-3714	chr5	144544986	144546973	+	96.7	1987.000	promoter-TSS (NM_016789)	promoter-TSS (NM_016789)	92	NM_016789	53324	Mm.10099	NM_016789	ENSMUSG00000059991	Nptx2	Narp|np2	neuronal pentraxin 2	protein-coding
chr19-1426	chr19	5080601	5082624	+	96.7	2023.000	3' UTR (NM_001001885, exon 2 of 2)	3' UTR (NM_001001885, exon 2 of 2)	3865	NM_001001885	381199	Mm.329663	NM_001001885	ENSMUSG00000061451	Tmem151a	AW125688|Gm961|Tmem151	transmembrane protein 151A	protein-coding
chr2-3203	chr2	18697657	18699801	+	96.7	2144.000	promoter-TSS (NM_001001334)	promoter-TSS (NM_001001334)	-293	NM_001001334	381350	Mm.330024	NM_001001334	ENSMUSG00000037708	Spag6	Spag6l	sperm associated antigen 6	protein-coding
chr10-226	chr10	50904549	50906264	+	96.7	1715.000	intron (NM_011376, intron 2 of 10)	(CA)n|Simple_repeat|Simple_repeat	9755	NM_011376	20464	Mm.4774	NM_011376	ENSMUSG00000019913	Sim1	bHLHe14|mSIM1	single-minded family bHLH transcription factor 1	protein-coding
chr5-3231	chr5	106573842	106575608	+	96.7	1766.000	Intergenic	CpG	-116559	NM_001005477	104382	Mm.271593	NM_001005477	ENSMUSG00000034384	Barhl2	E130309B19Rik|MBH1	BarH like homeobox 2	protein-coding
chr6-2005	chr6	83720005	83722082	+	96.7	2077.000	intron (NM_011912, intron 1 of 2)	intron (NM_011912, intron 1 of 2)	-8842	NR_002871	574519	Mm.487605	NR_002871	ENSMUSG00000085794	Vax2os	Vas2os|Vax2os1|Vax2os2	ventral anterior homeobox 2, opposite strand	ncRNA
chr10-1366	chr10	69398145	69400269	+	96.7	2124.000	Intergenic	CpG	-46295	NM_007659	12534	Mm.68442	NM_007659	ENSMUSG00000019942	Cdk1	Cdc2|Cdc2a|p34<CDC2>	cyclin-dependent kinase 1	protein-coding
chr19-2695	chr19	44305388	44306588	+	96.7	1200.000	3' UTR (NM_009128, exon 6 of 6)	3' UTR (NM_009128, exon 6 of 6)	2817	NR_039574	100628619		NR_039574	ENSMUSG00000093315	Mir5114	mmu-mir-5114|mu-mir-5114	microRNA 5114	ncRNA
chr2-1924	chr2	131545844	131547771	+	96.7	1927.000	intron (NM_013460, intron 1 of 1)	intron (NM_013460, intron 1 of 1)	15690	NM_013460	11550	Mm.389380	NM_013460	ENSMUSG00000027335	Adra1d	Adra-1|Adra1|Adra1a|Gpcr8|Spr8|[a]1d|alpha1D-AR	adrenergic receptor, alpha 1d	protein-coding
chr14-145	chr14	104458136	104459954	+	95.1	1818.000	Intergenic	Intergenic	8954	NM_011143	18996	Mm.246550	NM_011143	ENSMUSG00000048349	Pou4f1	Brn-3|Brn-3.0|Brn3|Brn3.0|Brn3a|E130119J07Rik	POU domain, class 4, transcription factor 1	protein-coding
chr11-4384	chr11	77914272	77916060	+	95.1	1788.000	non-coding (NR_033549, exon 3 of 3)	non-coding (NR_033549, exon 3 of 3)	14122	NR_033549	791423	Mm.483498	NR_033549	ENSMUSG00000055045	Gm11190	-	predicted gene 11190	ncRNA
chr15-1663	chr15	98794694	98796695	+	95.1	2001.000	Intergenic	Intergenic	5837	NM_021279	22408	Mm.1123	NM_021279	ENSMUSG00000022997	Wnt1	Int-1|Wnt-1|sw|swaying	wingless-type MMTV integration site family, member 1	protein-coding
chr5-976	chr5	128601335	128602958	+	95.1	1623.000	exon (NM_175284, exon 1 of 1)	exon (NM_175284, exon 1 of 1)	1040	NM_175284	93897	Mm.197628	NM_175284	ENSMUSG00000081683	Fzd10	Fz-10	frizzled class receptor 10	protein-coding
chr7-156	chr7	29231830	29233234	+	95.1	1404.000	promoter-TSS (NM_001033525)	promoter-TSS (NM_001033525)	-10	NM_001033525	52150	Mm.24877	NM_001033525	ENSMUSG00000046410	Kcnk6	D7Ertd764e|Toss|Twik2	potassium inwardly-rectifying channel, subfamily K, member 6	protein-coding
chr1-1387	chr1	138838026	138840187	+	95.1	2161.000	intron (NM_001025565, intron 2 of 4)	intron (NM_001025565, intron 2 of 4)	3338	NM_001025565	16876	Mm.250732	NM_010714	ENSMUSG00000019230	Lhx9	3110009O07Rik|BB104635|LH2B	LIM homeobox protein 9	protein-coding
chr17-87	chr17	17345611	17346239	+	95.1	628.000	Intergenic	Intergenic	-28407	NM_025934	67045	Mm.35117	NM_025934	ENSMUSG00000116564	Riok2	2010110K24Rik|2410085M17Rik	RIO kinase 2	protein-coding
chr4-2726	chr4	135139448	135141090	+	95.1	1642.000	intron (NM_019732, intron 1 of 5)	PB1D10|SINE|Alu	-12276	NM_001369050	12399	Mm.378894	NM_019732	ENSMUSG00000070691	Runx3	AML2|Cbfa3|Pebp2a3	runt related transcription factor 3	protein-coding
chr7-1754	chr7	81212392	81214418	+	95.1	2026.000	5' UTR (NM_008803, exon 1 of 22)	5' UTR (NM_008803, exon 1 of 22)	140	NM_008803	18584	Mm.371577	NM_008803	ENSMUSG00000025584	Pde8a	AI551852|Pde8	phosphodiesterase 8A	protein-coding
chr2-300	chr2	61804807	61806207	+	95.1	1400.000	intron (NM_009322, intron 1 of 5)	CpG	1054	NM_009322	21375	Mm.308525	NM_009322	ENSMUSG00000035033	Tbr1	-	T-box brain gene 1	protein-coding
chr2-1692	chr2	164399607	164401213	+	95.1	1606.000	intron (NM_001252563, intron 3 of 10)	intron (NM_001252563, intron 3 of 10)	-2784	NM_009036	19668	Mm.473794	NM_009036	ENSMUSG00000017007	Rbpjl	RBP-L|Rbpsuhl	recombination signal binding protein for immunoglobulin kappa J region-like	protein-coding
chr13-1771	chr13	55840055	55842548	+	95.1	2493.000	Intergenic	Intergenic	-9876	NM_011097	18740	Mm.135195	NM_011097	ENSMUSG00000021506	Pitx1	Bft|P-OTX|Potx|Ptx1	paired-like homeodomain transcription factor 1	protein-coding
chr11-869	chr11	72133975	72135825	+	95.1	1850.000	intron (NM_001024927, intron 1 of 19)	intron (NM_001024927, intron 1 of 19)	989	NM_001081641	327958	Mm.351793	NM_001024927	ENSMUSG00000040543	Pitpnm3	A330068P14Rik|AI848332|Ackr6|Gm880	PITPNM family member 3	protein-coding
chr15-2003	chr15	78711239	78713224	+	95.1	1985.000	intron (NM_001358692, intron 1 of 1)	intron (NM_001358692, intron 1 of 1)	5882	NM_183141	207393	Mm.323188	NM_183141	ENSMUSG00000043460	Elfn2	6330514E13|AW048948|BC094219|Lrrc62|Ppp1r29	leucine rich repeat and fibronectin type III, extracellular 2	protein-coding
chr16-382	chr16	94077983	94079746	+	95.1	1763.000	Intergenic	Intergenic	-6396	NM_011377	20465	Mm.4775	NM_011377	ENSMUSG00000062713	Sim2	bHLHe15	single-minded family bHLH transcription factor 2	protein-coding
chr11-1782	chr11	103810123	103812581	+	95.1	2458.000	exon (NM_009521, exon 3 of 5)	exon (NM_009521, exon 3 of 5)	37177	NM_009521	22415	Mm.159091	NM_009521	ENSMUSG00000000125	Wnt3	Int-4|Wnt-3	wingless-type MMTV integration site family, member 3	protein-coding
chr7-357	chr7	19488842	19490064	+	95.1	1222.000	intron (NM_001370800, intron 9 of 11)	intron (NM_001370800, intron 9 of 11)	18917	NM_177692	232946	Mm.64557	NM_177692	ENSMUSG00000057667	Bloc1s3	BC043666|Blos3|E230011O18|rp	biogenesis of lysosomal organelles complex-1, subunit 3	protein-coding
chr4-738	chr4	46039187	46040977	+	95.1	1790.000	intron (NM_021883, intron 1 of 9)	intron (NM_021883, intron 1 of 9)	860	NM_021883	21916	Mm.249594	NM_021883	ENSMUSG00000028328	Tmod1	E-Tmod|Tmod	tropomodulin 1	protein-coding
chr7-589	chr7	120200983	120202468	+	95.1	1485.000	intron (NM_016669, intron 1 of 7)	C-rich|Low_complexity|Low_complexity	264	NM_016669	12971	Mm.9114	NM_016669	ENSMUSG00000030905	Crym	-	crystallin, mu	protein-coding
chr2-6461	chr2	118676410	118677903	+	95.1	1493.000	promoter-TSS (NM_001145854)	promoter-TSS (NM_001145854)	-90	NM_001145854	214230	Mm.241857	NM_001033254	ENSMUSG00000074923	Pak6	4732456M09	p21 (RAC1) activated kinase 6	protein-coding
chr15-232	chr15	102408298	102409730	+	95.1	1432.000	exon (NM_013672, exon 3 of 6)	exon (NM_013672, exon 3 of 6)	2698	NM_013672	20683	Mm.4618	NM_013672	ENSMUSG00000001280	Sp1	1110003E12Rik|AA450830|AI845540|Sp1-1	trans-acting transcription factor 1	protein-coding
chr8-1104	chr8	57335013	57336684	+	93.5	1671.000	intron (NR_131041, intron 1 of 2)	intron (NR_131041, intron 1 of 2)	3413	NR_131041	75996	Mm.399754	NR_131041	ENSMUSG00000097910	5033428I22Rik	-	RIKEN cDNA 5033428I22 gene	ncRNA
chr11-2903	chr11	68397453	68399669	+	93.5	2216.000	Intergenic	Intergenic	-11735	NM_008744	18208	Mm.39095	NM_008744	ENSMUSG00000020902	Ntn1	AI561871|BC019633|Netrin-1	netrin 1	protein-coding
chr19-1202	chr19	56873848	56875217	+	93.5	1369.000	5' UTR (NM_172840, exon 1 of 14)	5' UTR (NM_172840, exon 1 of 14)	116	NM_172840	240675	Mm.129534	NM_172840	ENSMUSG00000025082	Vwa2	Amaco	von Willebrand factor A domain containing 2	protein-coding
chr9-1622	chr9	87738832	87740655	+	93.5	1823.000	Intergenic	CpG	-8483	NM_023814	76365	Mm.158789	NM_023814	ENSMUSG00000032419	Tbx18	2810012F10Rik|2810404D13Rik	T-box18	protein-coding
chr15-3910	chr15	102143771	102145955	+	93.5	2184.000	exon (NM_008344, exon 1 of 4)	exon (NM_008344, exon 1 of 4)	677	NM_008344	16012	Mm.358609	NM_008344	ENSMUSG00000023046	Igfbp6	IGFBP-6	insulin-like growth factor binding protein 6	protein-coding
chr17-773	chr17	28363145	28364646	+	93.5	1501.000	intron (NM_021478, intron 4 of 14)	intron (NM_021478, intron 4 of 14)	1321	NM_021478	22157	Mm.42102	NM_021478	ENSMUSG00000037446	Tulp1	Tulp1l	tubby like protein 1	protein-coding
chr4-1902	chr4	115053836	115055459	+	93.5	1623.000	Intergenic	B1_Mur4|SINE|Alu	-1779	NM_011527	21349	Mm.239869	NM_011527	ENSMUSG00000028717	Tal1	Hpt|SCL/tal-1|Scl|bHLHa17|tal-1	T cell acute lymphocytic leukemia 1	protein-coding
chr11-1597	chr11	115323165	115324233	+	93.5	1068.000	exon (NM_172801, exon 3 of 8)	exon (NM_172801, exon 3 of 8)	1169	NM_001362400	237987	Mm.44542	NM_172801	ENSMUSG00000050201	Otop2	4732464P15	otopetrin 2	protein-coding
chr11-301	chr11	35121524	35122534	+	93.5	1010.000	intron (NM_011412, intron 1 of 35)	intron (NM_011412, intron 1 of 35)	573	NM_011412	20564	Mm.478604	NM_011412	ENSMUSG00000056427	Slit3	Slil2|Slit1|b2b2362.1Clo	slit guidance ligand 3	protein-coding
chr19-1096	chr19	37172595	37174952	+	93.5	2357.000	promoter-TSS (NR_045329)	promoter-TSS (NR_045329)	-70	NR_045329	319931	Mm.446730	NR_045329	ENSMUSG00000097591	A330032B11Rik	-	RIKEN cDNA A330032B11 gene	ncRNA
chr2-1240	chr2	74686761	74688427	+	93.5	1666.000	TTS (NM_008273)	TTS (NM_008273)	-4297	NM_013554	15430	Mm.24420	NM_013554	ENSMUSG00000050368	Hoxd10	AI385591|AI874987|Hox-4.5|Hox-5.3	homeobox D10	protein-coding
chr8-2	chr8	15519674	15520174	+	93.5	500.000	Intergenic	LSU-rRNA_Hsa|rRNA|rRNA	462271	NM_008664	17930	Mm.272115	NM_008664	ENSMUSG00000031461	Myom2	AW146149	myomesin 2	protein-coding
chr17-223	chr17	57061831	57062907	+	93.5	1076.000	5' UTR (NM_001347408, exon 1 of 5)	5' UTR (NM_001347408, exon 1 of 5)	138	NM_177638	224912	Mm.284447	NM_177638	ENSMUSG00000044279	Crb3	5730439B18|AU015179|AU041752	crumbs family member 3	protein-coding
chr18-161	chr18	76542371	76543634	+	93.5	1263.000	Intergenic	Intergenic	280557	NM_001311070	17126	Mm.152699	NM_010754	ENSMUSG00000024563	Smad2	7120426M23Rik|Madh2|Madr2|Smad-2|mMad2	SMAD family member 2	protein-coding
chr2-6658	chr2	131041515	131043358	+	93.5	1843.000	intron (NM_001271001, intron 1 of 5)	intron (NM_001271001, intron 1 of 5)	246	NM_001271002	14588	Mm.198399	NM_020014	ENSMUSG00000027316	Gfra4	AW060733|G630015H18Rik	glial cell line derived neurotrophic factor family receptor alpha 4	protein-coding
chr7-1566	chr7	25367491	25369278	+	93.5	1787.000	exon (NM_001081375, exon 2 of 4)	exon (NM_001081375, exon 2 of 4)	1340	NM_001081375	72383	Mm.34382	NM_028219	ENSMUSG00000063651	Cnfn	2210418J09Rik	cornifelin	protein-coding
chr16-494	chr16	29722036	29723772	+	93.5	1736.000	Intergenic	Intergenic	143570	NM_001199177	74143	Mm.274285	NM_133752	ENSMUSG00000038084	Opa1	1200011N24Rik|AI225888|AI847218|lilr3|mKIAA0567	OPA1, mitochondrial dynamin like GTPase	protein-coding
chr2-898	chr2	18800361	18802230	+	93.5	1869.000	non-coding (NR_131254, exon 1 of 1)	non-coding (NR_131254, exon 1 of 1)	523	NR_131254	66774	Mm.87075	NR_131254	ENSMUSG00000097638	Carlr	4933439G12Rik|Carl	cardiac and apoptosis-related long non-coding RNA	ncRNA
chr11-1090	chr11	66524100	66525925	+	93.5	1825.000	intron (NM_001034874, intron 1 of 4)	intron (NM_001034874, intron 1 of 4)	1114	NM_001034874	380702	Mm.351764	NM_001034874	ENSMUSG00000053930	Shisa6	Gm879|ckamp52	shisa family member 6	protein-coding
chr11-2180	chr11	82433577	82435263	+	93.5	1686.000	exon (NM_001304439, exon 2 of 9)	exon (NM_001304439, exon 2 of 9)	45520	NM_001304439	270893	Mm.341593	NM_023438	ENSMUSG00000020701	Tmem132e	Gm644	transmembrane protein 132E	protein-coding
chr5-1909	chr5	133981249	133983073	+	93.5	1824.000	Intergenic	MTD|LTR|ERVL-MaLR	-117587	NM_030719	80909	Mm.45218	NM_030719	ENSMUSG00000015944	Castor2	7530428J21Rik|AW742413|Gats|Gatsl1|Gatsl2	cytosolic arginine sensor for mTORC1 subunit 2	protein-coding
chr17-61	chr17	51785338	51785838	+	93.5	500.000	exon (NM_001163632, exon 6 of 11)	exon (NM_001163632, exon 6 of 11)	26466	NM_001163630	20230	Mm.311655	NM_009122	ENSMUSG00000023927	Satb1	2610306G12Rik|AW413156	special AT-rich sequence binding protein 1	protein-coding
chr9-560	chr9	52677560	52678749	+	93.5	1189.000	exon (NM_001286641, exon 2 of 2)	exon (NM_001286641, exon 2 of 2)	1283	NM_178906	330941	Mm.335160	NM_177907	ENSMUSG00000078307	AI593442	E130102D23	expressed sequence AI593442	protein-coding
chr7-4172	chr7	34810507	34812669	+	93.5	2162.000	intron (NM_175140, intron 1 of 3)	intron (NM_175140, intron 1 of 3)	1123	NM_175140	68947	Mm.29380	NM_175140	ENSMUSG00000060402	Chst8	1500011J21Rik|AI426009	carbohydrate sulfotransferase 8	protein-coding
chr17-1008	chr17	56754816	56756807	+	93.5	1991.000	intron (NM_008738, intron 1 of 2)	L2c|LINE|L2	1737	NM_008738	18188	Mm.8074	NM_008738	ENSMUSG00000039481	Nrtn	NTN	neurturin	protein-coding
chr19-191	chr19	59193560	59194850	+	93.5	1290.000	Intergenic	CpG	-23808	NM_009501	22326	Mm.23801	NM_009501	ENSMUSG00000006270	Vax1	-	ventral anterior homeobox 1	protein-coding
chr11-2213	chr11	95916492	95918615	+	93.5	2123.000	Intergenic	Intergenic	-2682	NM_008081	14422	Mm.340702	NM_008081	ENSMUSG00000013418	B4galnt2	AI593864|Dlb-1|Dlb1|Galg2|Galgt2|Ggm3|Igf2bp1	beta-1,4-N-acetyl-galactosaminyl transferase 2	protein-coding
chr11-1171	chr11	97500273	97501664	+	91.9	1391.000	promoter-TSS (NM_001289118)	promoter-TSS (NM_001289118)	-628	NM_001289118	100141474	Mm.482426	NM_001289118	ENSMUSG00000047988	4933428G20Rik	-	RIKEN cDNA 4933428G20 gene	protein-coding
chr18-339	chr18	65933913	65935806	+	91.9	1893.000	3' UTR (NM_013833, exon 3 of 3)	3' UTR (NM_013833, exon 3 of 3)	4230	NM_013833	19434	Mm.431047	NM_013833	ENSMUSG00000024518	Rax	7530406A22Rik|E130303K03Rik|Rx|ey-1|ey1	retina and anterior neural fold homeobox	protein-coding
chr11-4854	chr11	12034599	12037550	+	91.9	2951.000	intron (NM_001370603, intron 1 of 17)	intron (NM_001370603, intron 1 of 17)	1346	NM_001370603	14783	Mm.273117	NM_010345	ENSMUSG00000020176	Grb10	5730571D09Rik|AI325020|Meg1|mKIAA0207	growth factor receptor bound protein 10	protein-coding
chr8-1490	chr8	123420683	123421888	+	91.9	1205.000	exon (NM_023279, exon 4 of 4)	exon (NM_023279, exon 4 of 4)	9732	NM_023279	22152	Mm.40068	NM_023279	ENSMUSG00000062380	Tubb3	3200002H15Rik|M(beta)3|M(beta)6	tubulin, beta 3 class III	protein-coding
chr19-3004	chr19	60466527	60468445	+	91.9	1918.000	exon (NM_201615, exon 1 of 1)	exon (NM_201615, exon 1 of 1)	818	NM_201615	226278	Mm.377241	NM_201615	ENSMUSG00000045052	Prlhr	Gm339|Gpr10|Gr3|Prrpr	prolactin releasing hormone receptor	protein-coding
chr4-84	chr4	69925353	69926238	+	91.9	885.000	Intergenic	Intergenic	484640	NM_001313762	214444	Mm.370777	NM_145990	ENSMUSG00000039298	Cdk5rap2	2900018K03Rik|an|mKIAA1633	CDK5 regulatory subunit associated protein 2	protein-coding
chr7-469	chr7	28546170	28547410	+	91.9	1240.000	exon (NM_001081115, exon 1 of 6)	exon (NM_001081115, exon 1 of 6)	289	NM_001081115	233038	Mm.224815	NM_001081115	ENSMUSG00000047586	Nccrp1	1190020J12Rik|Gm163|NCCRP-1	non-specific cytotoxic cell receptor protein 1 homolog (zebrafish)	protein-coding
chr8-4292	chr8	113847691	113849359	+	91.9	1668.000	5' UTR (NM_172466, exon 1 of 23)	5' UTR (NM_172466, exon 1 of 23)	314	NM_172466	208936	Mm.167471	NM_172466	ENSMUSG00000053399	Adamts18	9630038L21|ADAMTS21|E130314N14Rik	a disintegrin-like and metallopeptidase (reprolysin type) with thrombospondin type 1 motif, 18	protein-coding
chr7-999	chr7	45698705	45700731	+	91.9	2026.000	promoter-TSS (NM_009800)	promoter-TSS (NM_009800)	-86	NM_001368349	12348	Mm.27736	NM_009800	ENSMUSG00000003273	Car11	Ca11	carbonic anhydrase 11	protein-coding
chr8-88	chr8	119447277	119448933	+	91.9	1656.000	intron (NM_054095, intron 1 of 12)	intron (NM_054095, intron 1 of 12)	1386	NM_054095	117148	Mm.356184	NM_054095	ENSMUSG00000031837	Necab2	Efcbp2	N-terminal EF-hand calcium binding protein 2	protein-coding
chr18-409	chr18	74442424	74444468	+	91.9	2044.000	intron (NM_201600, intron 1 of 38)	B3A|SINE|B2	827	NM_201600	17919	Mm.260098	NM_008661	ENSMUSG00000025885	Myo5b	AI661750|mKIAA1119	myosin VB	protein-coding
chr4-1001	chr4	49844257	49845674	+	91.9	1417.000	exon (NM_001276355, exon 1 of 9)	exon (NM_001276355, exon 1 of 9)	804	NM_001276355	242443	Mm.440095	NM_001033351	ENSMUSG00000039579	Grin3a	6430537F04|A830097C19Rik|NMDAR-L|NR3A|mKIAA1973	glutamate receptor ionotropic, NMDA3A	protein-coding
chr4-1379	chr4	9843938	9845840	+	91.9	1902.000	exon (NM_013526, exon 1 of 2)	exon (NM_013526, exon 1 of 2)	517	NM_013526	242316	Mm.302555	NM_013526	ENSMUSG00000051279	Gdf6	BMP-13|BMP13|GDF16	growth differentiation factor 6	protein-coding
chr11-839	chr11	115858159	115859747	+	91.9	1588.000	Intergenic	CpG	34895	NM_001252532	217325	Mm.290450	NM_145438	ENSMUSG00000020782	Llgl2	9130006H11Rik|Llglh2	LLGL2 scribble cell polarity complex component	protein-coding
chr18-340	chr18	65962658	65964492	+	91.9	1834.000	intron (NM_145493, intron 2 of 2)	intron (NM_145493, intron 2 of 2)	6603	NM_145493	225644	Mm.192285	NM_145493	ENSMUSG00000024519	Cplx4	A930004D23Rik|CPXIV|Gm957	complexin 4	protein-coding
chr19-1978	chr19	45065011	45066505	+	91.9	1494.000	Intergenic	Intergenic	-9483	NM_001362398	107250	Mm.24417	NM_178929	ENSMUSG00000025213	Kazald1	AI842353|Bono1|IGFBP-rP10	Kazal-type serine peptidase inhibitor domain 1	protein-coding
chr5-2316	chr5	135887309	135889137	+	91.9	1828.000	exon (NM_013560, exon 1 of 3)	exon (NM_013560, exon 1 of 3)	304	NM_013560	15507	Mm.13849	NM_013560	ENSMUSG00000004951	Hspb1	27kDa|Hsp25	heat shock protein 1	protein-coding
chr2-1374	chr2	57111217	57113019	+	90.2	1802.000	exon (NM_001139509, exon 3 of 8)	exon (NM_001139509, exon 3 of 8)	2920	NM_013613	18227	Mm.3507	NM_013613	ENSMUSG00000026826	Nr4a2	HZF-3|NOT|Nurr1|RNR-1|TINOR|TINUR	nuclear receptor subfamily 4, group A, member 2	protein-coding
chr12-1712	chr12	112876265	112878052	+	90.2	1787.000	Intergenic	Intergenic	-16242	NM_019925	56696	Mm.20455	NM_019925	ENSMUSG00000021298	Gpr132	G2a	G protein-coupled receptor 132	protein-coding
chr2-600	chr2	25395668	25397192	+	90.2	1524.000	intron (NM_009849, intron 1 of 8)	CpG	556	NM_009849	12496	Mm.482100	NM_009849	ENSMUSG00000015085	Entpd2	Cd39l1|NTPDase2	ectonucleoside triphosphate diphosphohydrolase 2	protein-coding
chr12-348	chr12	111429528	111430859	+	90.2	1331.000	intron (NM_001289487, intron 13 of 13)	intron (NM_001289487, intron 13 of 13)	-12468	NM_009396	21928	Mm.255332	NM_009396	ENSMUSG00000021281	Tnfaip2	B94|Exoc3l3|M-sec|Tnfip2|tnfb94	tumor necrosis factor, alpha-induced protein 2	protein-coding
chr12-108	chr12	9571314	9572428	+	90.2	1114.000	Intergenic	Intergenic	-1286	NR_045488	69420	Mm.396193	NR_045488	ENSMUSG00000099360	1700022H16Rik	-	RIKEN cDNA 1700022H16 gene	ncRNA
chr8-107	chr8	102864853	102865882	+	90.2	1029.000	Intergenic	Intergenic	-80256	NM_009866	12552	Mm.1571	NM_009866	ENSMUSG00000031673	Cdh11	Cad11|OSF-4	cadherin 11	protein-coding
chr17-207	chr17	24657914	24659188	+	90.2	1274.000	promoter-TSS (NM_001099664)	promoter-TSS (NM_001099664)	1	NM_001099664	381073	Mm.291772	NM_001099664	ENSMUSG00000071230	Npw	Gm935	neuropeptide W	protein-coding
chr6-530	chr6	121412745	121414019	+	90.2	1274.000	exon (NM_001289685, exon 3 of 13)	exon (NM_001289685, exon 3 of 13)	60296	NM_001033354	243621	Mm.299442	NM_001033354	ENSMUSG00000040797	Iqsec3	AK122446|BRAG3|mKIAA1110|synarfGEF	IQ motif and Sec7 domain 3	protein-coding
chr8-1004	chr8	105289662	105290959	+	90.2	1297.000	promoter-TSS (NM_001166394)	promoter-TSS (NM_001166394)	-782	NM_001166394	74356	Mm.204876	NM_028888	ENSMUSG00000014837	4931428F04Rik	AI426165|Kiaa0895l	RIKEN cDNA 4931428F04 gene	protein-coding
chr2-2644	chr2	155629485	155631324	+	90.2	1839.000	intron (NM_001085378, intron 30 of 41)	intron (NM_001085378, intron 30 of 41)	7524	NR_030757	735275		NR_030757	ENSMUSG00000076312	Mir499	Mirn499|mir-499|mmu-mir-499	microRNA 499	ncRNA
chr7-3882	chr7	19278689	19280164	+	90.2	1475.000	exon (NM_177691, exon 1 of 5)	exon (NM_177691, exon 1 of 5)	623	NM_177691	232941	Mm.134068	NM_177691	ENSMUSG00000030402	Ppm1n	A930002H20|C79127	protein phosphatase, Mg2+/Mn2+ dependent, 1N (putative)	protein-coding
chr2-3039	chr2	150688005	150689904	+	90.2	1899.000	exon (NM_054068, exon 1 of 5)	exon (NM_054068, exon 1 of 5)	183	NM_054068	114889	Mm.207061	NM_054068	ENSMUSG00000033080	Vsx1	CHX10-like	visual system homeobox 1	protein-coding
chr11-205	chr11	46727882	46728382	+	90.2	500.000	Intergenic	Intergenic	-12091	NM_001166632	171283	Mm.17771	NM_134248	ENSMUSG00000040405	Havcr1	AI503787|KIM-1|TIM-1|Tim1|Timd1	hepatitis A virus cellular receptor 1	protein-coding
chr1-584	chr1	191184472	191186108	+	90.2	1636.000	Intergenic	Intergenic	-1957	NM_007498	11910	Mm.2706	NM_007498	ENSMUSG00000026628	Atf3	LRG-21	activating transcription factor 3	protein-coding
chr7-114	chr7	28630141	28631348	+	90.2	1207.000	intron (NM_175319, intron 1 of 12)	CpG	169	NM_175319	101744	Mm.26022	NM_175319	ENSMUSG00000037469	Acp7	AU017076|C330005M16Rik|Papl	acid phosphatase 7, tartrate resistant	protein-coding
chr6-1041	chr6	48741888	48743827	+	90.2	1939.000	exon (NM_175860, exon 3 of 3)	exon (NM_175860, exon 3 of 3)	-3340	NM_175035	317757	Mm.455917	NM_175035	ENSMUSG00000043505	Gimap5	D630024P16|E230026N22Rik	GTPase, IMAP family member 5	protein-coding
chr9-3922	chr9	66065264	66066731	+	90.2	1467.000	3' UTR (NM_001025612, exon 7 of 7)	3' UTR (NM_001025612, exon 7 of 7)	3734	NM_001025612	382083	Mm.477103	NM_001025612	ENSMUSG00000039452	Snx22	Gm1120	sorting nexin 22	protein-coding
chr15-640	chr15	81692744	81693962	+	90.2	1218.000	intron (NM_001164320, intron 3 of 5)	intron (NM_001164320, intron 3 of 5)	3934	NM_001164320	214685	Mm.393287	NM_001164320	ENSMUSG00000063765	Chadl	AY100452|D930017K21Rik	chondroadherin-like	protein-coding
chr17-1098	chr17	25715774	25717496	+	90.2	1722.000	promoter-TSS (NM_001357782)	promoter-TSS (NM_001357782)	-537	NM_022422	64337	Mm.171123	NM_022422	ENSMUSG00000025739	Gng13	1500031D04Rik|AB030194|Ggamma13	guanine nucleotide binding protein (G protein), gamma 13	protein-coding
chr5-548	chr5	37823741	37824646	+	90.2	905.000	exon (NM_010835, exon 1 of 2)	exon (NM_010835, exon 1 of 2)	392	NM_010835	17701	Mm.256509	NM_010835	ENSMUSG00000048450	Msx1	AA675338|AI324650|Hox-7|Hox7|Hox7.1|msh	msh homeobox 1	protein-coding
chr7-294	chr7	128417524	128419250	+	90.2	1726.000	promoter-TSS (NM_026418)	promoter-TSS (NM_026418)	-215	NM_026418	67865	Mm.18635	NM_026418	ENSMUSG00000030844	Rgs10	2310010N19Rik	regulator of G-protein signalling 10	protein-coding
chr11-1795	chr11	116693679	116695503	+	90.2	1824.000	promoter-TSS (NM_009180)	promoter-TSS (NM_009180)	69	NM_009180	20446	Mm.3947	NM_009180	ENSMUSG00000057286	St6galnac2	II|ST6GalNAc|Siat7|Siat7b	ST6 (alpha-N-acetyl-neuraminyl-2,3-beta-galactosyl-1,3)-N-acetylgalactosaminide alpha-2,6-sialyltransferase 2	protein-coding
chr4-180	chr4	143242091	143243086	+	90.2	995.000	Intergenic	Intergenic	-29879	NM_001256380	110593	Mm.332020	NM_001081355	ENSMUSG00000057637	Prdm2	4833427P12Rik|E330024L24Rik|Gm1033|Gm19732|KMT8|Riz|Riz1|Znfpr1c1	PR domain containing 2, with ZNF domain	protein-coding
chr18-451	chr18	42394927	42396109	+	90.2	1182.000	exon (NM_138945, exon 2 of 2)	exon (NM_138945, exon 2 of 2)	921	NM_138945	18998	Mm.488204	NM_138945	ENSMUSG00000024497	Pou4f3	Brn3.1|Brn3c|ddl|dreidel	POU domain, class 4, transcription factor 3	protein-coding
chr11-1103	chr11	76998515	77000001	+	90.2	1486.000	intron (NM_010484, intron 1 of 13)	intron (NM_010484, intron 1 of 13)	661	NM_010484	15567	Mm.300318	NM_010484	ENSMUSG00000020838	Slc6a4	5-HTT|AI323329|Htt|Sert	solute carrier family 6 (neurotransmitter transporter, serotonin), member 4	protein-coding
chr1-434	chr1	74805690	74807926	+	90.2	2236.000	Intergenic	Intergenic	14789	NM_009518	22409	Mm.5130	NM_009518	ENSMUSG00000026167	Wnt10a	-	wingless-type MMTV integration site family, member 10A	protein-coding
chr2-2238	chr2	160579749	160581356	+	90.2	1607.000	Intergenic	Intergenic	-65345	NM_009408	21969	Mm.217233	NM_009408	ENSMUSG00000070544	Top1	AI467334|D130064I21Rik|Top-1	topoisomerase (DNA) I	protein-coding
chr4-385	chr4	109656904	109658138	+	90.2	1234.000	Intergenic	CpG	7851	NM_007671	12580	Mm.1912	NM_007671	ENSMUSG00000028551	Cdkn2c	C77269|INK4c|p18|p18-INK4c|p18-INK6|p18INK4c	cyclin dependent kinase inhibitor 2C	protein-coding
chr5-1788	chr5	37832651	37834678	+	90.2	2027.000	Intergenic	B3|SINE|B2	-9079	NM_010835	17701	Mm.256509	NM_010835	ENSMUSG00000048450	Msx1	AA675338|AI324650|Hox-7|Hox7|Hox7.1|msh	msh homeobox 1	protein-coding
chr4-568	chr4	102087270	102088893	+	90.2	1623.000	Intergenic	CpG	101241	NM_001085520	381536	Mm.297685	NM_001085520	ENSMUSG00000078625	Gm12789	-	predicted gene 12789	protein-coding
chr9-386	chr9	74860189	74861433	+	90.2	1244.000	Intergenic	Intergenic	-1110	NM_008262	15379	Mm.303355	NM_008262	ENSMUSG00000043013	Onecut1	D9Ertd423e|HNF-6|Hfh12|Hnf6|Hnf6b|OC-1|Oc1	one cut domain, family member 1	protein-coding
chr13-1492	chr13	10359481	10361512	+	90.2	2031.000	5' UTR (NM_033269, exon 1 of 5)	5' UTR (NM_033269, exon 1 of 5)	307	NM_033269	12671	Mm.342315	NM_033269	ENSMUSG00000046159	Chrm3	Chrm-3|M3|M3R	cholinergic receptor, muscarinic 3, cardiac	protein-coding
chr15-2206	chr15	101127759	101129877	+	90.2	2118.000	intron (NM_001277259, intron 1 of 11)	intron (NM_001277259, intron 1 of 11)	296	NM_009612	11482	Mm.279542	NM_009612	ENSMUSG00000000530	Acvrl1	AI115505|AI427544|Acvrlk1|Alk1	activin A receptor, type II-like 1	protein-coding
chr3-363	chr3	84478068	84480030	+	88.6	1962.000	intron (NM_001033301, intron 1 of 11)	intron (NM_001033301, intron 1 of 11)	442	NM_001205355	229474	Mm.331107	NM_001033301	ENSMUSG00000041842	Fhdc1	6330505N24Rik|Gm126	FH2 domain containing 1	protein-coding
chr11-1836	chr11	16752763	16754210	+	88.6	1447.000	intron (NM_207655, intron 1 of 27)	intron (NM_207655, intron 1 of 27)	1283	NM_007912	13649	Mm.8534	NM_007912	ENSMUSG00000020122	Egfr	9030024J15Rik|AI552599|Erbb|Errb1|Errp|Wa5|wa-2|wa2	epidermal growth factor receptor	protein-coding
chr10-702	chr10	4711146	4713131	+	88.6	1985.000	intron (NM_001302531, intron 1 of 8)	intron (NM_001302531, intron 1 of 8)	1980	NM_001302533	13982	Mm.9213	NM_007956	ENSMUSG00000019768	Esr1	ER|ER-alpha|ERa|ERalpha|ESR|Estr|Estra|Nr3a1	estrogen receptor 1 (alpha)	protein-coding
chr6-106	chr6	116173542	116174042	+	88.6	500.000	intron (NM_177412, intron 1 of 5)	CpG	19582	NM_177412	330401	Mm.425352	NM_177412	ENSMUSG00000030126	Tmcc1	3632431M01Rik|mKIAA0779	transmembrane and coiled coil domains 1	protein-coding
chr16-421	chr16	35870939	35872777	+	88.6	1838.000	promoter-TSS (NM_001039530)	promoter-TSS (NM_001039530)	-476	NM_001039530	547253	Mm.244406	NM_001039530	ENSMUSG00000034422	Parp14	1600029O10Rik|ARTD8|BC021340|CoaSt6|mKIAA1268	poly (ADP-ribose) polymerase family, member 14	protein-coding
chr5-1240	chr5	101658768	101660041	+	88.6	1273.000	3' UTR (NM_144955, exon 3 of 3)	3' UTR (NM_144955, exon 3 of 3)	5307	NM_144955	18096	Mm.193072	NM_144955	ENSMUSG00000035187	Nkx6-1	NKX6A|Nkx6.1	NK6 homeobox 1	protein-coding
chr15-1148	chr15	35293411	35294767	+	88.6	1356.000	Intergenic	CpG	-2009	NM_001368665	107587	Mm.46336	NM_054049	ENSMUSG00000022330	Osr2	5430409I15Rik|Osr2A|Osr2B	odd-skipped related 2	protein-coding
chr4-1746	chr4	152290626	152292363	+	88.6	1737.000	intron (NM_008237, intron 1 of 4)	intron (NM_008237, intron 1 of 4)	168	NM_008237	15207	Mm.3516	NM_008237	ENSMUSG00000028946	Hes3	Hes-3|bHLHb43	hes family bHLH transcription factor 3	protein-coding
chr2-2248	chr2	164967049	164968587	+	88.6	1538.000	promoter-TSS (NM_020333)	promoter-TSS (NM_020333)	-170	NM_020333	57138	Mm.252987	NM_020333	ENSMUSG00000017740	Slc12a5	KCC2|mKIAA1176	solute carrier family 12, member 5	protein-coding
chr2-1142	chr2	153030327	153032193	+	88.6	1866.000	promoter-TSS (NM_001011732)	promoter-TSS (NM_001011732)	-592	NM_001011732	228787	Mm.376111	NM_001011732	ENSMUSG00000042631	Xkr7	AY534253	X-linked Kx blood group related 7	protein-coding
chr11-931	chr11	101263852	101265614	+	88.6	1762.000	intron (NM_175638, intron 4 of 18)	intron (NM_175638, intron 4 of 18)	4166	NM_175638	69847	Mm.23656	NM_175638	ENSMUSG00000035112	Wnk4	2010002J11Rik|Pha2b|Prkwnk4	WNK lysine deficient protein kinase 4	protein-coding
chr9-2662	chr9	64386245	64387697	+	88.6	1452.000	intron (NM_172522, intron 1 of 22)	CpG	1345	NM_001134399	214058	Mm.127721	NM_172522	ENSMUSG00000036466	Megf11	2410080H04Rik|D130061K05	multiple EGF-like-domains 11	protein-coding
chr1-479	chr1	125911395	125913212	+	88.6	1817.000	promoter-TSS (NM_001311090)	promoter-TSS (NM_001311090)	-89	NM_145100	72585	Mm.490405	NM_145100	ENSMUSG00000026344	Lypd1	2700050C12Rik|AI853408|C530008O16Rik|Lynx2|Lypdc1	Ly6/Plaur domain containing 1	protein-coding
chr11-4311	chr11	64435377	64436918	+	88.6	1541.000	non-coding (NR_028445, exon 1 of 1)	non-coding (NR_028445, exon 1 of 1)	527	NR_028445	654805	Mm.436132	NR_028445		F930015N05Rik	-	RIKEN cDNA F930015N05 gene	ncRNA
chr13-1268	chr13	116296120	116297888	+	88.6	1768.000	Intergenic	Intergenic	12684	NM_021459	16392	Mm.42242	NM_021459	ENSMUSG00000042258	Isl1	-	ISL1 transcription factor, LIM/homeodomain	protein-coding
chr3-401	chr3	129219395	129221626	+	88.6	2231.000	TTS (NM_001286942)	TTS (NM_001286942)	6578	NM_001042502	18741	Mm.246804	NM_011098	ENSMUSG00000028023	Pitx2	9430085M16Rik|Brx1|Brx1b|Munc30|Otlx2|Ptx2|Rieg	paired-like homeodomain transcription factor 2	protein-coding
chr4-2783	chr4	139832198	139834036	+	88.6	1838.000	promoter-TSS (NM_011039)	promoter-TSS (NM_011039)	-149	NM_011039	18509	Mm.218760	NM_011039	ENSMUSG00000028736	Pax7	Pax-7	paired box 7	protein-coding
chr6-1198	chr6	31216530	31218873	+	88.6	2343.000	intron (NR_110469, intron 1 of 3)	intron (NR_110469, intron 1 of 3)	773	NR_110471	232685	Mm.443019	NM_144555	ENSMUSG00000044471	Lncpint	Lincpint|MNCb-1768|Pint|linc-Pint	long non-protein coding RNA, Trp53 induced transcript	ncRNA
chr6-2413	chr6	28133485	28135952	+	88.6	2467.000	promoter-TSS (NM_008174)	promoter-TSS (NM_008174)	-297	NM_008174	14823	Mm.320732	NM_008174	ENSMUSG00000024211	Grm8	A230002O04|GluR8|Gprc1h|mGluR8	glutamate receptor, metabotropic 8	protein-coding
chr2-2957	chr2	105666398	105668144	+	87.0	1746.000	intron (NR_002867, intron 1 of 3)	intron (NR_002867, intron 1 of 3)	-1625	NM_001244198	18508	Mm.3608	NM_013627	ENSMUSG00000027168	Pax6	1500038E17Rik|AEY11|Dey|Gsfaey11|Pax-6|Sey	paired box 6	protein-coding
chr16-971	chr16	53984661	53985979	+	87.0	1318.000	Intergenic	Intergenic	-1169576	NR_040495	73820	Mm.60493	NR_040495	ENSMUSG00000116611	4930404A05Rik	-	RIKEN cDNA 4930404A05 gene	ncRNA
chr5-3840	chr5	30621758	30623246	+	87.0	1488.000	exon (NM_010608, exon 2 of 2)	exon (NM_010608, exon 2 of 2)	-25434	NR_049199	100885838		NR_049199	ENSMUSG00000093710	Mir5625	Gm23930|mmu-mir-5625	microRNA 5625	ncRNA
chr10-691	chr10	128083128	128084493	+	87.0	1365.000	intron (NM_016774, intron 1 of 9)	CpG	503	NM_016774	11947	Mm.238973	NM_016774	ENSMUSG00000025393	Atp5b	Atp5f1b	ATP synthase, H+ transporting mitochondrial F1 complex, beta subunit	protein-coding
chr15-2033	chr15	80091279	80092536	+	87.0	1257.000	intron (NM_207708, intron 1 of 3)	intron (NM_207708, intron 1 of 3)	573	NM_207708	20972	Mm.230301	NM_009303	ENSMUSG00000022415	Syngr1	R75468|Syngr1b|p29	synaptogyrin 1	protein-coding
chr5-2217	chr5	114657077	114658333	+	87.0	1256.000	intron (NM_022017, intron 1 of 15)	intron (NM_022017, intron 1 of 15)	716	NM_022017	63873	Mm.266450	NM_022017	ENSMUSG00000014158	Trpv4	0610033B08Rik|OTRPC4|Trp12|VR-OAC|VRL-2|VROAC	transient receptor potential cation channel, subfamily V, member 4	protein-coding
chr9-467	chr9	32545296	32546688	+	87.0	1392.000	Intergenic	Intergenic	-4540	NM_008026	14247	Mm.258908	NM_008026	ENSMUSG00000016087	Fli1	EWSR2|Fli-1|SIC-1|Sic1	Friend leukemia integration 1	protein-coding
chr4-1631	chr4	130837517	130839335	+	87.0	1818.000	Intergenic	Intergenic	45889	NM_011520	20970	Mm.206536	NM_011520	ENSMUSG00000025743	Sdc3	Synd3|mKIAA0468|syn-3	syndecan 3	protein-coding
chr4-353	chr4	152287084	152288778	+	87.0	1694.000	intron (NM_008237, intron 2 of 4)	intron (NM_008237, intron 2 of 4)	3731	NM_008237	15207	Mm.3516	NM_008237	ENSMUSG00000028946	Hes3	Hes-3|bHLHb43	hes family bHLH transcription factor 3	protein-coding
chr6-1409	chr6	128033304	128034847	+	87.0	1543.000	intron (NM_175414, intron 3 of 8)	intron (NM_175414, intron 3 of 8)	109503	NM_001356301	109246	Mm.21814	NM_175414	ENSMUSG00000030352	Tspan9	6720474K14Rik|9430079M16Rik|AU018597|Tspan-9	tetraspanin 9	protein-coding
chr2-1330	chr2	19440515	19442211	+	87.0	1696.000	TTS (NR_131924)	TTS (NR_131924)	-4300	NM_018809	19213	Mm.69647	NM_018809	ENSMUSG00000026735	Ptf1a	PTF1-p48|PTF1p48|bHLHa29	pancreas specific transcription factor, 1a	protein-coding
chr15-1192	chr15	79251365	79253207	+	87.0	1842.000	exon (NM_020516, exon 5 of 6)	exon (NM_020516, exon 5 of 6)	2462	NM_020516	57274	Mm.441697	NM_020516	ENSMUSG00000032988	Slc16a8	Mct3	solute carrier family 16 (monocarboxylic acid transporters), member 8	protein-coding
chr5-2303	chr5	134945894	134947469	+	87.0	1575.000	exon (NM_009903, exon 1 of 1)	exon (NM_009903, exon 1 of 1)	253	NM_009903	12740	Mm.7339	NM_009903	ENSMUSG00000047501	Cldn4	Cep-r|Cpetr|Cpetr1	claudin 4	protein-coding
chr7-462	chr7	19796052	19797237	+	87.0	1185.000	exon (NM_023224, exon 1 of 12)	exon (NM_023224, exon 1 of 12)	165	NM_023224	80794	Mm.81698	NM_023224	ENSMUSG00000040525	Cblc	2310076I21Rik|2310079L19Rik|Cbl3	Casitas B-lineage lymphoma c	protein-coding
chr16-220	chr16	92296645	92298121	+	87.0	1476.000	3' UTR (NM_134110, exon 2 of 2)	3' UTR (NM_134110, exon 2 of 2)	1767	NM_001358372	246133	Mm.156736	NM_134110	ENSMUSG00000039672	Kcne2	2200002I16Rik|AW048273|MiRP1	potassium voltage-gated channel, Isk-related subfamily, gene 2	protein-coding
chr14-1089	chr14	46397091	46399001	+	87.0	1910.000	Intergenic	Intergenic	-7377	NM_001316360	12159	Mm.6813	NM_007554	ENSMUSG00000021835	Bmp4	Bmp-4|Bmp2b|Bmp2b-1|Bmp2b1	bone morphogenetic protein 4	protein-coding
chr2-2908	chr2	74662907	74664761	+	87.0	1854.000	Intergenic	Intergenic	-4277	NM_007967	14029	Mm.25365	NM_007967	ENSMUSG00000001815	Evx2	Evx-2	even-skipped homeobox 2	protein-coding
chr2-1795	chr2	33543653	33545018	+	87.0	1365.000	Intergenic	CpG	-75803	NM_001025594	71834	Mm.44186	NM_027947	ENSMUSG00000026788	Zbtb43	1700010E06Rik|Zfp297b|mKIAA0414	zinc finger and BTB domain containing 43	protein-coding
chr17-396	chr17	34264219	34265668	+	87.0	1449.000	exon (NM_207105, exon 2 of 6)	exon (NM_207105, exon 2 of 6)	1716	NM_207105	14961	Mm.254067	NM_207105	ENSMUSG00000073421	H2-Ab1	AI845868|Abeta|H-2Ab|H2-Ab|I-Abeta|IAb|Ia-2|Ia2|Rmcs1	histocompatibility 2, class II antigen A, beta 1	protein-coding
chr14-435	chr14	61684195	61686226	+	87.0	2031.000	Intergenic	Intergenic	-2837	NR_028264	668253	Mm.32886	NR_028264	ENSMUSG00000097589	Dleu2	1810047A16Rik|4932411A06Rik|7730401J12Rik|AI197277|AI788824|Alt1|Gm9069|Leu2	deleted in lymphocytic leukemia, 2	ncRNA
chr14-828	chr14	48673677	48675665	+	87.0	1988.000	intron (NR_029384, intron 2 of 4)	intron (NR_029384, intron 2 of 4)	5383	NR_029384	606497	Mm.165199	NR_029384	ENSMUSG00000098682	Otx2os1	-	orthodenticle homeobox 2 opposite strand 1	ncRNA
chr9-1307	chr9	59678499	59679331	+	87.0	832.000	3' UTR (NM_001253883, exon 11 of 11)	3' UTR (NM_001253883, exon 11 of 11)	22547	NM_011099	18746	Mm.326167	NM_011099	ENSMUSG00000032294	Pkm	AA414905|AL024370|AL024424|Pk-2|Pk-3|Pk3|Pkm2	pyruvate kinase, muscle	protein-coding
chr5-1523	chr5	34631033	34632337	+	87.0	1304.000	3' UTR (NM_001331086, exon 17 of 17)	3' UTR (NM_001331086, exon 17 of 17)	5527	NM_026660	68294	Mm.34564	NM_026660	ENSMUSG00000001082	Mfsd10	0610009O03Rik|Tetran	major facilitator superfamily domain containing 10	protein-coding
chr6-764	chr6	125129654	125130437	+	87.0	783.000	3' UTR (NM_001346610, exon 39 of 39)	3' UTR (NM_001346610, exon 39 of 39)	-1838	NM_138747	110109	Mm.29203	NM_138747	ENSMUSG00000038279	Nop2	120kDa|A530002O17|Nol1	NOP2 nucleolar protein	protein-coding
chr19-635	chr19	43595472	43596580	+	87.0	1108.000	Intergenic	Intergenic	-16299	NM_008699	18089	Mm.56994	NM_008699	ENSMUSG00000044220	Nkx2-3	Nkx-2.3|Nkx2.3|nkx2-C|tinman	NK2 homeobox 3	protein-coding
chr8-735	chr8	71700643	71702210	+	87.0	1567.000	intron (NM_028189, intron 1 of 2)	intron (NM_028189, intron 1 of 2)	374	NM_028189	72297	Mm.290837	NM_028189	ENSMUSG00000031803	B3gnt3	2210008L19Rik	UDP-GlcNAc:betaGal beta-1,3-N-acetylglucosaminyltransferase 3	protein-coding
chr5-1682	chr5	139658984	139660410	+	87.0	1426.000	Intergenic	Intergenic	76636	NM_174850	231830	Mm.240510	NM_174850	ENSMUSG00000036718	Micall2	A930021H16Rik|JRAB|MICAL-L2|mFLJ00139	MICAL-like 2	protein-coding
chr11-4666	chr11	116221446	116223163	+	87.0	1717.000	exon (NM_025276, exon 22 of 22)	exon (NM_025276, exon 22 of 22)	6302	NR_004853	69681	Mm.33677	NR_004853	ENSMUSG00000092300	Cdk3	2310050O10Rik|Cdk3-ps	cyclin-dependent kinase 3	pseudo
chr6-66	chr6	67205576	67206222	+	87.0	646.000	Intergenic	Intergenic	-61080	NM_001113565	66870	Mm.240490	NM_025814	ENSMUSG00000036371	Serbp1	1200009K13Rik|9330147J08Rik|AL022786|Pairbp1	serpine1 mRNA binding protein 1	protein-coding
chr14-31	chr14	8799950	8800579	+	87.0	629.000	Intergenic	Intergenic	133874	NR_045968	74859	Mm.84041	NR_045968	ENSMUSG00000097898	4930455B14Rik	1700027C12Rik	RIKEN cDNA 4930455B14 gene	ncRNA
chr9-521	chr9	107382276	107383674	+	87.0	1398.000	Intergenic	Intergenic	-16905	NM_001174050	56808	Mm.273084	NM_020263	ENSMUSG00000010066	Cacna2d2	Cacna2d|a2d2|du|mKIAA0558|td|torpid	calcium channel, voltage-dependent, alpha 2/delta subunit 2	protein-coding
chr1-1663	chr1	121177549	121180115	+	87.0	2566.000	Intergenic	Intergenic	91427	NR_038008	98452	Mm.131017	NR_038008	ENSMUSG00000097881	Celrr	AI848258|B230209K01Rik|Celr|Gm818	cerebellum expressed regulatory RNA	ncRNA
chr9-288	chr9	69668074	69669362	+	85.4	1288.000	Intergenic	Intergenic	92222	NM_022378	64290	Mm.440890	NM_022378	ENSMUSG00000059246	Foxb1	C43|Fkh5|Foxb1a|Foxb1b|Hfh-e5.1|Mf3|Twh	forkhead box B1	protein-coding
chr5-1023	chr5	33463763	33464683	+	85.4	920.000	Intergenic	Intergenic	-30133	NM_011320	672284		NM_011320	ENSMUSG00000029112	Nkx1-1	Nkx-1.1|Sax2	NK1 homeobox 1	protein-coding
chr14-313	chr14	76506549	76507709	+	85.4	1160.000	3' UTR (NM_009366, exon 3 of 3)	3' UTR (NM_009366, exon 3 of 3)	2619	NM_009366	21807	Mm.153272	NM_009366	ENSMUSG00000022010	Tsc22d1	AA589566|AW105905|Egr5|TSC-22|Tgfb1i4|Tsc|Tsc22	TSC22 domain family, member 1	protein-coding
chr13-499	chr13	51567005	51568582	+	85.4	1577.000	5' UTR (NM_009167, exon 1 of 12)	5' UTR (NM_009167, exon 1 of 12)	1658	NM_009167	20418	Mm.131870	NM_009167	ENSMUSG00000021448	Shc3	N-Shc|Rai|ShcC	src homology 2 domain-containing transforming protein C3	protein-coding
chr11-5815	chr11	74619237	74621173	+	85.4	1936.000	intron (NM_001013784, intron 1 of 3)	intron (NM_001013784, intron 1 of 3)	600	NM_001013784	432582	Mm.274369	NM_001013784	ENSMUSG00000069814	Ccdc92b	E130309D14Rik	coiled-coil domain containing 92B	protein-coding
chr8-45	chr8	42246923	42247549	+	85.4	626.000	Intergenic	Intergenic	419969	NR_045497	69966	Mm.416903	NR_045497	ENSMUSG00000102046	2810404M03Rik	-	RIKEN cDNA 2810404M03 gene	ncRNA
chr6-728	chr6	52275846	52278430	+	85.4	2584.000	Intergenic	Intergenic	14363	NR_110442	791364	Mm.97466	NR_110441	ENSMUSG00000055408	Hottip	Gm15053	Hoxa distal transcript antisense RNA	ncRNA
chr9-187	chr9	32690422	32691773	+	85.4	1351.000	Intergenic	Intergenic	-4945	NM_011808	23871	Mm.292415	NM_011808	ENSMUSG00000032035	Ets1	AI196000|AI448617|D230050P06|Ets-1|Tpl1|vs	E26 avian leukemia oncogene 1, 5' domain	protein-coding
chr16-1297	chr16	94096721	94098422	+	85.4	1701.000	intron (NM_011377, intron 3 of 10)	intron (NM_011377, intron 3 of 10)	12311	NM_011377	20465	Mm.4775	NM_011377	ENSMUSG00000062713	Sim2	bHLHe15	single-minded family bHLH transcription factor 2	protein-coding
chr7-1364	chr7	29167313	29169516	+	85.4	2203.000	intron (NM_182927, intron 1 of 5)	intron (NM_182927, intron 1 of 5)	233	NM_182927	101809	Mm.377262	NM_182927	ENSMUSG00000037239	Spred3	AW047143|D130060H24Rik|Spred-3	sprouty-related EVH1 domain containing 3	protein-coding
chr10-1689	chr10	128547725	128548586	+	85.4	861.000	promoter-TSS (NM_134003)	promoter-TSS (NM_134003)	-409	NM_134003	103284	Mm.68289	NM_134003	ENSMUSG00000039810	Zc3h10	AI790326	zinc finger CCCH type containing 10	protein-coding
chr9-433	chr9	78442602	78444105	+	85.4	1503.000	promoter-TSS (NR_125721)	promoter-TSS (NR_125721)	-116	NR_125721	214763	Mm.101559	NM_173386	ENSMUSG00000032344	Cgas	E330016A19Rik|Mb21d1	cyclic GMP-AMP synthase	protein-coding
chr8-3021	chr8	12211644	12213746	+	85.4	2102.000	Intergenic	Intergenic	-173076	NR_027975	434280	Mm.447484	NM_001013812	ENSMUSG00000047935	Sox1ot	EG434280|Gm5607	Sox1 overlapping transcript	ncRNA
chr2-3580	chr2	71522677	71524109	+	85.4	1432.000	intron (NM_025633, intron 7 of 9)	intron (NM_025633, intron 7 of 9)	-6052	NM_010053	13390	Mm.475101	NM_010053	ENSMUSG00000041911	Dlx1	Dlx|Dlx-1	distal-less homeobox 1	protein-coding
chr1-486	chr1	155728611	155730470	+	85.4	1859.000	intron (NM_010712, intron 1 of 5)	intron (NM_010712, intron 1 of 5)	12487	NM_010712	16872	Mm.103624	NM_010712	ENSMUSG00000026468	Lhx4	A330062J17Rik|Gsh-4|Gsh4	LIM homeobox protein 4	protein-coding
chr11-1494	chr11	88049903	88051393	+	85.4	1490.000	3' UTR (NM_173374, exon 4 of 4)	3' UTR (NM_173374, exon 4 of 4)	3275	NM_173374	110809	Mm.391719	NM_173374	ENSMUSG00000018379	Srsf1	1110054N12Rik|5730507C05Rik|6330415C05Rik|AI482334|AW491331|Asf|Sf2|Sfrs1	serine/arginine-rich splicing factor 1	protein-coding
chr7-3259	chr7	19022465	19023857	+	85.4	1392.000	intron (NM_008260, intron 1 of 1)	intron (NM_008260, intron 1 of 1)	378	NM_008260	15377	Mm.42260	NM_008260	ENSMUSG00000040891	Foxa3	Hnf-3g|Hnf3g|Tcf-3g|Tcf3g	forkhead box A3	protein-coding
chr7-550	chr7	27332417	27333765	+	85.4	1348.000	intron (NM_175641, intron 4 of 32)	intron (NM_175641, intron 4 of 32)	557	NM_001113549	108075	Mm.272251	NM_175641	ENSMUSG00000040488	Ltbp4	2310046A13Rik	latent transforming growth factor beta binding protein 4	protein-coding
chr12-918	chr12	72831491	72833240	+	85.4	1749.000	Intergenic	Intergenic	71154	NM_008910	19042	Mm.261045	NM_008910	ENSMUSG00000021096	Ppm1a	2310003C21Rik|2900017D14Rik|AI427932|AU017636|MMPa-2|MPPa-1	protein phosphatase 1A, magnesium dependent, alpha isoform	protein-coding
chr5-6110	chr5	131305217	131306799	+	85.4	1582.000	intron (NM_145218, intron 1 of 10)	intron (NM_145218, intron 1 of 10)	1514	NM_145218	212996	Mm.299204	NM_145218	ENSMUSG00000034040	Galnt17	AA388321|E330012B09Rik|Galnt19|Gcap8|Wbscr17	polypeptide N-acetylgalactosaminyltransferase 17	protein-coding
chr17-544	chr17	87635988	87637275	+	85.4	1287.000	5' UTR (NM_008532, exon 2 of 10)	5' UTR (NM_008532, exon 2 of 10)	652	NM_008532	17075	Mm.4259	NM_008532	ENSMUSG00000045394	Epcam	CD326|EGP|EGP-2|Egp314|Ep-CAM|EpCAM1|GA733-2|Ly74|TROP1|Tacsd1|Tacstd1|gp40	epithelial cell adhesion molecule	protein-coding
chr2-1349	chr2	28920714	28922857	+	85.4	2143.000	Intergenic	Intergenic	-5117	NM_001355434	54422	Mm.21390	NM_019446	ENSMUSG00000026805	Barhl1	Dres115|MBH2	BarH like homeobox 1	protein-coding
chr1-780	chr1	167691730	167693392	+	85.4	1662.000	intron (NM_033652, intron 2 of 7)	intron (NM_033652, intron 2 of 7)	3003	NM_033652	110648	Mm.330081	NM_033652	ENSMUSG00000026686	Lmx1a	Lmx1.1|dr|dreher|sst	LIM homeobox transcription factor 1 alpha	protein-coding
chr9-514	chr9	99356797	99358415	+	85.4	1618.000	intron (NM_177775, intron 1 of 22)	intron (NM_177775, intron 1 of 22)	924	NM_177775	272636	Mm.490440	NM_177775	ENSMUSG00000037681	Esyt3	D930024E11|D9Ertd280e|Fam62c|mKIAA4186	extended synaptotagmin-like protein 3	protein-coding
chr11-1598	chr11	115497519	115498495	+	85.4	976.000	3' UTR (NM_008258, exon 5 of 5)	3' UTR (NM_008258, exon 5 of 5)	-6193	NM_015807	50773	Mm.390379	NM_015807	ENSMUSG00000020736	Nt5c	Dnt|Dnt1|Umph-2|Umph2	5',3'-nucleotidase, cytosolic	protein-coding
chr15-637	chr15	79513981	79515553	+	85.4	1572.000	Intergenic	Intergenic	-1641	NM_134090	105785	Mm.298199	NM_134090	ENSMUSG00000010830	Kdelr3	AI173274	KDEL (Lys-Asp-Glu-Leu) endoplasmic reticulum protein retention receptor 3	protein-coding
chr2-978	chr2	109674350	109675692	+	85.4	1342.000	promoter-TSS (NM_001285418)	promoter-TSS (NM_001285418)	321	NM_007540	12064	Mm.1442	NM_007540	ENSMUSG00000048482	Bdnf	-	brain derived neurotrophic factor	protein-coding
chr11-1244	chr11	35797602	35799354	+	85.4	1752.000	5' UTR (NM_001004147, exon 1 of 1)	5' UTR (NM_001004147, exon 1 of 1)	406	NM_001004147	237730	Mm.189222	NM_001004147	ENSMUSG00000051062	Fbll1	AI595406	fibrillarin-like 1	protein-coding
chr17-578	chr17	34630648	34632583	+	85.4	1935.000	intron (NM_001368728, intron 3 of 4)	intron (NM_001368728, intron 3 of 4)	2051	NM_001368728	260297	Mm.390965	NM_030890	ENSMUSG00000015476	Prrt1	Bat-4|Bat4|D17H6S54E|DSPD1|G5b|NG5|ORF31|SynDIG4	proline-rich transmembrane protein 1	protein-coding
chr7-485	chr7	49246917	49248084	+	85.4	1167.000	intron (NM_175272, intron 1 of 37)	intron (NM_175272, intron 1 of 37)	1311	NM_175272	78286	Mm.333881	NM_175272	ENSMUSG00000052512	Nav2	5330421F07Rik|AU067780|BQ960892|HELAD1|POMFIL2|RAINB1|RAINB2|Unc53H2|mKIAA3015	neuron navigator 2	protein-coding
chr1-583	chr1	191180521	191182592	+	85.4	2071.000	intron (NM_007498, intron 1 of 3)	intron (NM_007498, intron 1 of 3)	1777	NM_007498	11910	Mm.2706	NM_007498	ENSMUSG00000026628	Atf3	LRG-21	activating transcription factor 3	protein-coding
chr14-12	chr14	104715593	104716093	+	85.4	500.000	intron (NR_015593, intron 1 of 5)	LSU-rRNA_Hsa|rRNA|rRNA	76699	NR_015593	320249	Mm.320725	NR_015593	ENSMUSG00000115432	D130009I18Rik	-	RIKEN cDNA D130009I18 gene	ncRNA
chr7-459	chr7	18962641	18964363	+	83.8	1722.000	3' UTR (NM_001029877, exon 4 of 4)	3' UTR (NM_001029877, exon 4 of 4)	-24022	NM_194064	378430	Mm.277153	NM_194064	ENSMUSG00000051965	Nanos2	nos2	nanos C2HC-type zinc finger 2	protein-coding
chr4-185	chr4	154081282	154082300	+	83.8	1018.000	intron (NM_011642, intron 3 of 13)	intron (NM_011642, intron 3 of 13)	15382	NM_001126330	22062	Mm.78015	NM_011642	ENSMUSG00000029026	Trp73	TAp73|Tp73|deltaNp73|p73	transformation related protein 73	protein-coding
chr7-2668	chr7	70359112	70360515	+	83.8	1403.000	intron (NM_183261, intron 1 of 2)	intron (NM_183261, intron 1 of 2)	780	NM_009697	11819	Mm.158143	NM_009697	ENSMUSG00000030551	Nr2f2	2700033K02Rik|9430015G03Rik|ARP-1|Aporp1|COUP-TF2|COUP-TFII|COUPTFB|EAR3|SVP40|Tcfcoup2	nuclear receptor subfamily 2, group F, member 2	protein-coding
chr11-1069	chr11	3773668	3775428	+	83.8	1760.000	intron (NM_152818, intron 2 of 13)	intron (NM_152818, intron 2 of 13)	120	NM_001363164	74309	Mm.61022	NM_152818	ENSMUSG00000020435	Osbp2	1700095P05Rik|C630001G20Rik|Gm244|ORP-4|OSBPL1	oxysterol binding protein 2	protein-coding
chr11-1367	chr11	99051493	99052601	+	83.8	1108.000	3' UTR (NM_010517, exon 4 of 4)	3' UTR (NM_010517, exon 4 of 4)	10803	NM_010517	16010	Mm.233799	NM_010517	ENSMUSG00000017493	Igfbp4	AI875747|Deb2|IBP-4|IGFBP-4	insulin-like growth factor binding protein 4	protein-coding
chr15-71	chr15	34837834	34838619	+	83.8	785.000	intron (NM_001271704, intron 1 of 1)	intron (NM_001271704, intron 1 of 1)	177	NM_001271704	16539	Mm.71045	NM_181317	ENSMUSG00000050963	Kcns2	E130006J24Rik|Kv9.2	K+ voltage-gated channel, subfamily S, 2	protein-coding
chr11-4566	chr11	98345895	98347459	+	83.8	1564.000	Intergenic	Intergenic	-1729	NM_144828	19049	Mm.45372	NM_144828	ENSMUSG00000061718	Ppp1r1b	AU040756|DARPP-32|Darpp32	protein phosphatase 1, regulatory inhibitor subunit 1B	protein-coding
chr7-2521	chr7	44637571	44639438	+	83.8	1867.000	intron (NM_028021, intron 12 of 39)	intron (NM_028021, intron 12 of 39)	26999	NM_001271538	71960	Mm.158289	NM_028021	ENSMUSG00000030739	Myh14	2400004E04Rik|II-C|NHMCII|NMHC II-C	myosin, heavy polypeptide 14	protein-coding
chr7-231	chr7	131556842	131557758	+	83.8	916.000	3' UTR (NM_001368360, exon 3 of 3)	3' UTR (NM_001368360, exon 3 of 3)	3007	NM_145998	15372	Mm.303357	NM_145998	ENSMUSG00000050100	Hmx2	Nkx-5.2|Nkx5-2	H6 homeobox 2	protein-coding
chr17-173	chr17	35155314	35156273	+	83.8	959.000	exon (NM_020027, exon 16 of 31)	exon (NM_020027, exon 16 of 31)	9084	NM_001199044	53761	Mm.272462	NM_020027	ENSMUSG00000024393	Prrc2a	3110039B05Rik|Bat-2|Bat2|D17H6S51E|G2|Wbp12|mKIAA4178	proline-rich coiled-coil 2A	protein-coding
chr7-2013	chr7	28887897	28889250	+	83.8	1353.000	intron (NM_001110807, intron 11 of 20)	intron (NM_001110807, intron 11 of 20)	6917	NM_001110807	60594	Mm.476990	NM_021894	ENSMUSG00000054083	Capn12	CANP 12	calpain 12	protein-coding
chr15-1729	chr15	103021147	103022911	+	83.8	1764.000	Intergenic	Intergenic	7119	NR_030526	751557		NR_030526	ENSMUSG00000076010	Mir615	Mir|Mirn615|mir-615|mmu-mir-615	microRNA 615	ncRNA
chr19-457	chr19	5448048	5449233	+	83.8	1185.000	intron (NM_010235, intron 1 of 3)	CpG	942	NM_010235	14283	Mm.6215	NM_010235	ENSMUSG00000024912	Fosl1	AW538199|Fra1|fra-1	fos-like antigen 1	protein-coding
chr18-1165	chr18	37840446	37841510	+	83.8	1064.000	TTS (NM_033580)	TTS (NM_033580)	13682	NR_105945	102465592		NR_105945	ENSMUSG00000098706	Mir6979	Gm27524|mmu-mir-6979	microRNA 6979	ncRNA
chr1-965	chr1	180933483	180935114	+	83.8	1631.000	promoter-TSS (NM_010094)	promoter-TSS (NM_010094)	-724	NM_010094	13590	Mm.378911	NM_010094	ENSMUSG00000038793	Lefty1	AI450052|Ebaf|Leftb|Stra3|Tgfb4|lefty|lefty-1	left right determination factor 1	protein-coding
chr2-4085	chr2	157940148	157941733	+	83.8	1585.000	intron (NM_198627, intron 3 of 3)	intron (NM_198627, intron 3 of 3)	26287	NM_198627	277432	Mm.441156	NM_198627	ENSMUSG00000037843	Vstm2l	Gm691	V-set and transmembrane domain containing 2-like	protein-coding
chr14-285	chr14	55761059	55762682	+	83.8	1623.000	intron (NM_020490, intron 1 of 1)	intron (NM_020490, intron 1 of 1)	442	NM_020490	57260	Mm.159670	NM_020490	ENSMUSG00000040432	Ltb4r2	5830462O07Rik|BLT2|LTB4-R 2|LTB4-R-2|LTB4-R2	leukotriene B4 receptor 2	protein-coding
chrX-131	chrX	37048094	37049850	+	83.8	1756.000	exon (NM_173779, exon 1 of 1)	exon (NM_173779, exon 1 of 1)	127	NM_173779	245381	Mm.123697	NM_173779	ENSMUSG00000044400	Sowahd	A630014H24Rik|Ankrd58	sosondowah ankyrin repeat domain family member D	protein-coding
chr14-827	chr14	48657854	48659320	+	83.8	1466.000	3' UTR (NM_144841, exon 3 of 3)	3' UTR (NM_144841, exon 3 of 3)	4147	NM_144841	18424	Mm.134516	NM_144841	ENSMUSG00000021848	Otx2	E130306E05Rik	orthodenticle homeobox 2	protein-coding
chr10-776	chr10	60684767	60686390	+	83.8	1623.000	intron (NR_045556, intron 2 of 68)	intron (NR_045556, intron 2 of 68)	10912	NM_023370	22295	Mm.440327	NM_023370	ENSMUSG00000012819	Cdh23	4930542A03Rik|USH1D|ahl|ahl1|bob|bus|mdfw|nmf112|nmf181|nmf252|sals|v	cadherin 23 (otocadherin)	protein-coding
chr19-1924	chr19	37884494	37886184	+	83.8	1690.000	Intergenic	Intergenic	158238	NM_001302140	226101	Mm.34674	NM_177035	ENSMUSG00000048612	Myof	2310004N10Rik|2310051D19Rik|E030042N20Rik|Fer1l3	myoferlin	protein-coding
chr2-185	chr2	13574353	13574989	+	83.8	636.000	exon (NM_011701, exon 1 of 9)	exon (NM_011701, exon 1 of 9)	360	NM_011701	22352	Mm.268000	NM_011701	ENSMUSG00000026728	Vim	-	vimentin	protein-coding
chr13-1316	chr13	38150763	38152542	+	83.8	1779.000	exon (NM_023842, exon 1 of 24)	exon (NM_023842, exon 1 of 24)	358	NM_023842	109620	Mm.355327	NM_023842	ENSMUSG00000054889	Dsp	2300002E22Rik|5730453H04Rik|AA407887|AA407888|AW109828|DP|rul	desmoplakin	protein-coding
chr19-1790	chr19	59458226	59460231	+	83.8	2005.000	promoter-TSS (NR_002863)	promoter-TSS (NR_002863)	538	NM_010132	13797	Mm.245394	NM_010132	ENSMUSG00000043969	Emx2	Pdo	empty spiracles homeobox 2	protein-coding
chr13-1200	chr13	94685596	94686814	+	83.8	1218.000	Intergenic	Intergenic	-102715	NM_009321	21371	Mm.379025	NM_009321	ENSMUSG00000042043	Tbca	Tbca13	tubulin cofactor A	protein-coding
chr8-1712	chr8	122336700	122338457	+	83.8	1757.000	3' UTR (NM_009569, exon 10 of 10)	3' UTR (NM_009569, exon 10 of 10)	25250	NM_133202	170732	Mm.154808	NM_133202	ENSMUSG00000039079	Trhr2	TRH-R2	thyrotropin releasing hormone receptor 2	protein-coding
chr11-1962	chr11	95380455	95381612	+	83.8	1157.000	3' UTR (NM_172543, exon 8 of 8)	3' UTR (NM_172543, exon 8 of 8)	-3823	NM_001357797	110172	Mm.4593	NM_016752	ENSMUSG00000020873	Slc35b1	UGTrel1|Ugalt2	solute carrier family 35, member B1	protein-coding
chr4-835	chr4	148271479	148272877	+	83.8	1398.000	non-coding (NR_149755, exon 2 of 21)	non-coding (NR_149755, exon 2 of 21)	15787	NR_149755	242748	Mm.33873	NM_001083342	ENSMUSG00000041544	Disp3	G630052C06Rik|Ptchd2|RNDEu-2	dispatched RND transporter family member 3	protein-coding
chr1-952	chr1	156203781	156205011	+	83.8	1230.000	intron (NM_177838, intron 1 of 4)	intron (NM_177838, intron 1 of 4)	630	NM_177838	329274	Mm.150857	NM_177838	ENSMUSG00000015484	Fam163a	A230106N23Rik	family with sequence similarity 163, member A	protein-coding
chr4-617	chr4	137276483	137278500	+	83.8	2017.000	promoter-TSS (NM_009523)	promoter-TSS (NM_009523)	-144	NM_009523	22417	Mm.20355	NM_009523	ENSMUSG00000036856	Wnt4	Wnt-4	wingless-type MMTV integration site family, member 4	protein-coding
chr2-2291	chr2	19909968	19911330	+	83.8	1362.000	Intergenic	Intergenic	-252752	NR_033642	100041244	Mm.407223	NR_033642		Gm3230	-	predicted gene 3230	ncRNA
chr1-5073	chr1	180940808	180942975	+	83.8	2167.000	promoter-TSS (NM_144794)	promoter-TSS (NM_144794)	-627	NM_144794	208795	Mm.185518	NM_144794	ENSMUSG00000026519	Tmem63a	BC014795|Tmem64a	transmembrane protein 63a	protein-coding
chr12-85	chr12	78910725	78911705	+	83.8	980.000	Intergenic	Intergenic	-4277	NM_013738	27260	Mm.103380	NM_013738	ENSMUSG00000021118	Plek2	-	pleckstrin 2	protein-coding
chr1-1130	chr1	167689681	167690891	+	83.8	1210.000	intron (NM_033652, intron 1 of 7)	intron (NM_033652, intron 1 of 7)	728	NM_033652	110648	Mm.330081	NM_033652	ENSMUSG00000026686	Lmx1a	Lmx1.1|dr|dreher|sst	LIM homeobox transcription factor 1 alpha	protein-coding
chr10-187	chr10	128588987	128590203	+	82.2	1216.000	promoter-TSS (NM_010153)	promoter-TSS (NM_010153)	40	NM_010153	13867	Mm.373043	NM_010153	ENSMUSG00000018166	Erbb3	C76256|Erbb-3|Erbb3r|Her3	erb-b2 receptor tyrosine kinase 3	protein-coding
chr17-226	chr17	85463454	85465234	+	82.2	1780.000	Intergenic	Intergenic	154052	NR_015387	100043902	Mm.150838	NR_015385	ENSMUSG00000093460	Six3os1	D17Mgi26|E130112H22Rik|Rncr1|Six3os	SIX homeobox 3, opposite strand 1	ncRNA
chr17-2281	chr17	23660643	23662101	+	82.2	1458.000	intron (NM_153784, intron 1 of 9)	intron (NM_153784, intron 1 of 9)	866	NM_153784	212733	Mm.59997	NM_153784	ENSMUSG00000043782	Bicdl2	BICDR-2|Ccdc64b	BICD family like cargo adaptor 2	protein-coding
chr7-873	chr7	57508602	57509882	+	82.2	1280.000	intron (NM_001362162, intron 1 of 10)	CpG	767	NM_001362162	110886	Mm.273114	NM_176942	ENSMUSG00000055078	Gabra5	A230018I05Rik	gamma-aminobutyric acid (GABA) A receptor, subunit alpha 5	protein-coding
chrX-670	chrX	71662351	71664736	+	82.2	2385.000	promoter-TSS (NM_001308501)	promoter-TSS (NM_001308501)	-124	NM_001308501	14765	Mm.33336	NM_010340	ENSMUSG00000056380	Gpr50	H9	G-protein-coupled receptor 50	protein-coding
chr15-1950	chr15	74528489	74530227	+	82.2	1738.000	exon (NM_174991, exon 2 of 31)	exon (NM_174991, exon 2 of 31)	13162	NM_174991	107831	Mm.43133	NM_174991	ENSMUSG00000034730	Adgrb1	B830018M07Rik|Bai1|R75078|mKIAA4089	adhesion G protein-coupled receptor B1	protein-coding
chr3-74	chr3	67514902	67516272	+	82.2	1370.000	promoter-TSS (NM_001164763)	promoter-TSS (NM_001164763)	-64	NM_001164763	109222	Mm.38002	NM_001164763	ENSMUSG00000049404	Rarres1	5430417P09Rik|AI662122	retinoic acid receptor responder (tazarotene induced) 1	protein-coding
chr14-1629	chr14	104464769	104466329	+	82.2	1560.000	intron (NM_011143, intron 2 of 2)	intron (NM_011143, intron 2 of 2)	2450	NM_011143	18996	Mm.246550	NM_011143	ENSMUSG00000048349	Pou4f1	Brn-3|Brn-3.0|Brn3|Brn3.0|Brn3a|E130119J07Rik	POU domain, class 4, transcription factor 1	protein-coding
chr2-4780	chr2	152143012	152144746	+	82.2	1734.000	exon (NM_009328, exon 1 of 2)	exon (NM_009328, exon 1 of 2)	270	NM_009328	21407	Mm.3881	NM_009328	ENSMUSG00000068079	Tcf15	Meso1|bHLH-EC2	transcription factor 15	protein-coding
chr17-587	chr17	36119118	36120684	+	82.2	1566.000	intron (NR_046286, intron 4 of 9)	intron (NR_046286, intron 4 of 9)	1534	NM_010395	15024	Mm.426031	NM_010395	ENSMUSG00000079491	H2-T10	H-2T10	histocompatibility 2, T region locus 10	protein-coding
chr17-1782	chr17	90453925	90455357	+	82.2	1432.000	intron (NM_001346957, intron 14 of 18)	intron (NM_001346957, intron 14 of 18)	1239	NM_001346961	18189	Mm.478418	NM_020252	ENSMUSG00000024109	Nrxn1	1700062G21Rik|9330127H16Rik|A230068P09Rik|mKIAA0578	neurexin I	protein-coding
chr13-849	chr13	103332886	103334113	+	82.2	1227.000	intron (NM_175171, intron 1 of 28)	intron (NM_175171, intron 1 of 28)	993	NM_175171	328329	Mm.202606	NM_175171	ENSMUSG00000034751	Mast4	4930420O11Rik|AI642422|mKIAA0303	microtubule associated serine/threonine kinase family member 4	protein-coding
chr15-536	chr15	103069361	103071146	+	82.2	1785.000	Intergenic	Intergenic	35858	NM_013553	15423	Mm.1351	NM_013553	ENSMUSG00000075394	Hoxc4	Hox-3.5	homeobox C4	protein-coding
chr9-848	chr9	24769503	24771669	+	82.2	2166.000	intron (NM_194263, intron 2 of 7)	intron (NM_194263, intron 2 of 7)	3717	NM_020496	57246	Mm.31452	NM_020496	ENSMUSG00000031965	Tbx20	9430010M06Rik|AL022859|Tbx12	T-box 20	protein-coding
chr11-1247	chr11	50602525	50604627	+	82.2	2102.000	exon (NM_175643, exon 2 of 22)	exon (NM_175643, exon 2 of 22)	1491	NM_175643	216725	Mm.110597	NM_175643	ENSMUSG00000036545	Adamts2	ADAM-TS 2|ADAM-TS2|ADAMTS-2|PC I-NP|PCINP|pNPI	a disintegrin-like and metallopeptidase (reprolysin type) with thrombospondin type 1 motif, 2	protein-coding
chr12-566	chr12	56476610	56477808	+	82.2	1198.000	Intergenic	Intergenic	52211	NR_045082	104798	Mm.310950	NR_045082	ENSMUSG00000112343	Sfta3-ps	AI413669|E030019B13Rik|Nanci	surfactant associated 3, pseudogene	ncRNA
chr15-148	chr15	98931421	98932065	+	82.2	644.000	exon (NM_011654, exon 4 of 4)	exon (NM_011654, exon 4 of 4)	2647	NM_011654	22143	Mm.392113	NM_011654	ENSMUSG00000023004	Tuba1b	Tuba2	tubulin, alpha 1B	protein-coding
chr11-1282	chr11	83443485	83445163	+	82.2	1678.000	exon (NM_080453, exon 6 of 8)	exon (NM_080453, exon 6 of 8)	6630	NM_025492	66330	Mm.44800	NM_025492	ENSMUSG00000035085	1700020L24Rik	-	RIKEN cDNA 1700020L24 gene	protein-coding
chrX-468	chrX	98149452	98151304	+	82.2	1852.000	exon (NM_013476, exon 1 of 8)	exon (NM_013476, exon 1 of 8)	1621	NM_013476	11835	Mm.39005	NM_013476	ENSMUSG00000046532	Ar	AW320017|Tfm	androgen receptor	protein-coding
chr1-72	chr1	64994074	64994699	+	82.2	625.000	Intergenic	Intergenic	-37562	NM_001039493	241075	Mm.239534	NM_175509	ENSMUSG00000051344	Plekhm3	9430067K14Rik|A230102O09Rik|AI449570|DAPR|Plekhm1l	pleckstrin homology domain containing, family M, member 3	protein-coding
chr4-1357	chr4	154299657	154301099	+	82.2	1442.000	promoter-TSS (NM_001112744)	promoter-TSS (NM_001112744)	-483	NM_001112744	230972	Mm.38481	NM_001112744	ENSMUSG00000029032	Arhgef16	-	Rho guanine nucleotide exchange factor (GEF) 16	protein-coding
chr19-957	chr19	42430640	42432049	+	80.6	1409.000	5' UTR (NM_001356588, exon 1 of 15)	5' UTR (NM_001356588, exon 1 of 15)	150	NM_001356588	72832	Mm.313558	NM_145123	ENSMUSG00000042401	Crtac1	2810454P21Rik|AW047536|Crtac1B|Lotus	cartilage acidic protein 1	protein-coding
chr14-669	chr14	57132386	57133783	+	80.6	1397.000	intron (NM_001010937, intron 1 of 2)	CpG	527	NM_001010937	14623	Mm.25652	NM_008128	ENSMUSG00000040055	Gjb6	AA958971|Cx30|D14Bwg0506e	gap junction protein, beta 6	protein-coding
chr11-4497	chr11	95513167	95514646	+	80.6	1479.000	intron (NM_130858, intron 1 of 1)	CpG	659	NM_130858	104079	Mm.22970	NM_130858	ENSMUSG00000046719	Nxph3	-	neurexophilin 3	protein-coding
chr2-2331	chr2	29249453	29251498	+	80.6	2045.000	intron (NR_029460, intron 1 of 1)	CpG	-2376	NM_001305805	171171	Mm.442448	NM_133500	ENSMUSG00000035513	Ntng2	2610016D08Rik|Lmnt2	netrin G2	protein-coding
chr15-3984	chr15	103101953	103103339	+	80.6	1386.000	Intergenic	Intergenic	44182	NR_045743	432989	Mm.383979	NR_045743	ENSMUSG00000097003	D930007P13Rik	-	Riken cDNA D930007P13 gene	ncRNA
chr2-517	chr2	130361580	130362531	+	80.6	951.000	exon (NM_001110513, exon 13 of 17)	exon (NM_001110513, exon 13 of 17)	35574	NM_019696	56264	Mm.112701	NM_019696	ENSMUSG00000027408	Cpxm1	AA986902|Cpx-1|Cpx1|Cpxm	carboxypeptidase X 1 (M14 family)	protein-coding
chr4-1270	chr4	121038480	121040275	+	80.6	1795.000	promoter-TSS (NM_007741)	promoter-TSS (NM_007741)	-189	NM_007741	12840	Mm.269384	NM_007741	ENSMUSG00000028626	Col9a2	AI427499|Col9a-2	collagen, type IX, alpha 2	protein-coding
chr12-798	chr12	109032777	109034271	+	80.6	1494.000	exon (NM_001163175, exon 7 of 7)	exon (NM_001163175, exon 7 of 7)	34693	NM_001163175	380785	Mm.342085	NM_001163175	ENSMUSG00000040867	Begain	BM948371|Gm897	brain-enriched guanylate kinase-associated	protein-coding
chr3-925	chr3	8510122	8511758	+	80.6	1636.000	intron (NM_025285, intron 1 of 4)	intron (NM_025285, intron 1 of 4)	1413	NM_025285	20257	Mm.29580	NM_025285	ENSMUSG00000027500	Stmn2	AI159727|SCG10|Scgn10|Stmb2	stathmin-like 2	protein-coding
chr5-1386	chr5	98189130	98190615	+	80.6	1485.000	Intergenic	Intergenic	-3888	NR_153823	102637492	Mm.399020	NR_153823		A730035I17Rik	Gm34285	RIKEN cDNA A730035I17 gene	ncRNA
chr5-300	chr5	129128206	129128706	+	80.6	500.000	intron (NM_001081342, intron 6 of 25)	intron (NM_001081342, intron 6 of 25)	31706	NM_001347486	243277	Mm.440501	NM_177734	ENSMUSG00000044017	Adgrd1	E230012M21Rik|Gpr133	adhesion G protein-coupled receptor D1	protein-coding
chr2-7542	chr2	180640852	180642409	+	80.6	1557.000	intron (NM_178254, intron 1 of 5)	intron (NM_178254, intron 1 of 5)	1061	NM_001360335	277353	Mm.473700	NM_178254	ENSMUSG00000038932	Tcfl5	Figlb|Sosf1	transcription factor-like 5 (basic helix-loop-helix)	protein-coding
chr7-2577	chr7	49661838	49664776	+	80.6	2938.000	Intergenic	Intergenic	-26472	NM_001005232	13172	Mm.307176	NM_001005232	ENSMUSG00000030507	Dbx1	AI426026|Dbx	developing brain homeobox 1	protein-coding
chr3-37	chr3	53692493	53692993	+	80.6	500.000	Intergenic	Intergenic	-35388	NM_172862	242022	Mm.38378	NM_172862	ENSMUSG00000037016	Frem2	6030440P17Rik|8430406N05Rik|Gm409|b2b1562Clo|my|ne|nv1	Fras1 related extracellular matrix protein 2	protein-coding
chr13-527	chr13	98357989	98359310	+	80.6	1321.000	Intergenic	Intergenic	4404	NM_008242	15229	Mm.347441	NM_008242	ENSMUSG00000078302	Foxd1	AI385632|BF-2|FREAC4|Hfh10|Hfhbf2	forkhead box D1	protein-coding
chr7-3125	chr7	139186520	139188356	+	80.6	1836.000	intron (NM_001162540, intron 1 of 11)	intron (NM_001162540, intron 1 of 11)	1056	NM_021302	57740	Mm.65336	NM_021302	ENSMUSG00000015981	Stk32c	PKE|Pkek|YANK3	serine/threonine kinase 32C	protein-coding
chr2-4096	chr2	158668136	158669730	+	80.6	1594.000	intron (NM_001159662, intron 1 of 10)	intron (NM_001159662, intron 1 of 10)	1798	NM_001159662	228852	Mm.150540	NM_153089	ENSMUSG00000037754	Ppp1r16b	ANKRD4|C130078N17Rik|TIMAP|Wdt4	protein phosphatase 1, regulatory subunit 16B	protein-coding
chr5-1500	chr5	28177883	28179883	+	80.6	2000.000	Intergenic	Intergenic	13187	NM_010134	13799	Mm.4298	NM_010134	ENSMUSG00000039095	En2	BB131122|En-2|mo-En-2	engrailed 2	protein-coding
chr1-702	chr1	40325416	40327164	+	80.6	1748.000	intron (NM_133193, intron 1 of 10)	intron (NM_133193, intron 1 of 10)	1701	NM_133193	107527	Mm.155583	NM_133193	ENSMUSG00000070942	Il1rl2	AI481289|AW551444|IL-1Rrp2	interleukin 1 receptor-like 2	protein-coding
chr7-713	chr7	19419142	19420707	+	80.6	1565.000	intron (NM_007710, intron 6 of 7)	intron (NM_007710, intron 6 of 7)	1493	NR_073015	100503495	Mm.410762	NR_073014	ENSMUSG00000040705	A930016O22Rik	-	RIKEN cDNA A930016O22 gene	ncRNA
chr11-2013	chr11	97113900	97115575	+	80.6	1675.000	exon (NM_019507, exon 1 of 6)	exon (NM_019507, exon 1 of 6)	594	NM_019507	57765	Mm.94519	NM_019507	ENSMUSG00000001444	Tbx21	TBT1|Tbet|Tblym	T-box 21	protein-coding
chr7-932	chr7	141461502	141462941	+	80.6	1439.000	non-coding (NR_152220, exon 2 of 2)	non-coding (NR_152220, exon 2 of 2)	1127	NM_001025103	213573	Mm.386851	NM_001025103	ENSMUSG00000048200	Cracr2b	6330520A15Rik|BC026645|Cracr2a|Efcab4|Efcab4a	calcium release activated channel regulator 2B	protein-coding
chr4-2483	chr4	115932676	115934287	+	80.6	1611.000	intron (NM_001025567, intron 1 of 4)	MIRb|SINE|MIR	6445	NM_130865	140477	Mm.213206	NM_130865	ENSMUSG00000028707	Dmbx1	Atx|Cdmx|Mbx|Otx3	diencephalon/mesencephalon homeobox 1	protein-coding
chr4-1505	chr4	108216921	108219009	+	80.6	2088.000	promoter-TSS (NM_001167936)	promoter-TSS (NM_001167936)	78	NM_001167936	230590	Mm.301798	NM_001167936	ENSMUSG00000034645	Zyg11a	BC022150	zyg-11 family member A, cell cycle regulator	protein-coding
chr11-963	chr11	58932841	58934323	+	80.6	1482.000	intron (NM_022423, intron 3 of 3)	intron (NM_022423, intron 3 of 3)	5324	NM_022423	108660	Mm.249986	NM_022423	ENSMUSG00000020496	Rnf187	2410016F01Rik|AB030190|RACO-1	ring finger protein 187	protein-coding
chr17-1504	chr17	36205182	36206515	+	80.6	1333.000	Intergenic	Intergenic	-15697	NM_008208	15043	Mm.426002	NM_008208	ENSMUSG00000054128	H2-T3	H-2T3|H2-Tw3|MumuTL|TL	histocompatibility 2, T region locus 3	protein-coding
chr8-4440	chr8	120734053	120736379	+	80.6	2326.000	Intergenic	B1_Mur4|SINE|Alu	-1142	NM_008320	15900	Mm.334861	NM_008320	ENSMUSG00000041515	Irf8	AI893568|ICSBP|IRF-8|Icsbp1|Myls	interferon regulatory factor 8	protein-coding
chr13-1434	chr13	96923339	96925172	+	80.6	1833.000	promoter-TSS (NM_001166065)	promoter-TSS (NM_001166065)	-434	NM_001166065	218476	Mm.483490	NM_001166065	ENSMUSG00000091387	Gcnt4	C2gnt3|Gm279|Gm73	glucosaminyl (N-acetyl) transferase 4, core 2 (beta-1,6-N-acetylglucosaminyltransferase)	protein-coding
chr10-950	chr10	22150394	22151963	+	80.6	1569.000	Intergenic	CpG	-1908	NM_001254745	319887	Mm.177746	NM_001254744	ENSMUSG00000097327	E030030I06Rik	-	RIKEN cDNA E030030I06 gene	protein-coding
chr1-789	chr1	181353219	181354636	+	80.6	1417.000	intron (NM_001160212, intron 1 of 4)	intron (NM_001160212, intron 1 of 4)	1299	NM_001160211	72978	Mm.338083	NM_028408	ENSMUSG00000026514	Cnih3	2900075G08Rik|CNIH-3	cornichon family AMPA receptor auxiliary protein 3	protein-coding
chr5-1896	chr5	120647920	120649787	+	80.6	1867.000	promoter-TSS (NM_001359145)	promoter-TSS (NM_001359145)	41	NM_001359144	19415	Mm.41209	NM_013832	ENSMUSG00000029602	Rasal1	MRASAL	RAS protein activator like 1 (GAP1 like)	protein-coding
chr9-805	chr9	110726244	110727702	+	80.6	1458.000	exon (NM_011199, exon 9 of 16)	exon (NM_011199, exon 9 of 16)	15637	NM_001083936	19228	Mm.3542	NM_011199	ENSMUSG00000032492	Pth1r	PPR|Pthr|Pthr1	parathyroid hormone 1 receptor	protein-coding
chr2-1307	chr2	164997064	164998460	+	80.6	1396.000	3' UTR (NM_001355481, exon 25 of 25)	3' UTR (NM_001355481, exon 25 of 25)	29774	NM_020333	57138	Mm.252987	NM_020333	ENSMUSG00000017740	Slc12a5	KCC2|mKIAA1176	solute carrier family 12, member 5	protein-coding
chr4-1793	chr4	22478890	22480445	+	80.6	1555.000	Intergenic	Intergenic	8699	NM_008899	18992	Mm.129387	NM_008899	ENSMUSG00000095139	Pou3f2	9430075J19Rik|A230098E07Rik|Brn-2|Brn2|OTF-7|Otf7|oct-7	POU domain, class 3, transcription factor 2	protein-coding
chr13-546	chr13	28951536	28952845	+	80.6	1309.000	exon (NM_009238, exon 1 of 1)	exon (NM_009238, exon 1 of 1)	1509	NM_009238	20677	Mm.240627	NM_009238	ENSMUSG00000076431	Sox4	AA682046|Sox-4	SRY (sex determining region Y)-box 4	protein-coding
chr9-1122	chr9	108339146	108340295	+	80.6	1149.000	intron (NM_001329527, intron 1 of 1)	intron (NM_001329527, intron 1 of 1)	640	NM_001329528	14775	Mm.1090	NM_008160	ENSMUSG00000063856	Gpx1	AI195024|AL033363|CGPx|GPx-1|GSHPx-1|Gpx	glutathione peroxidase 1	protein-coding
chr1-64	chr1	97948988	97949613	+	80.6	625.000	intron (NM_001357127, intron 3 of 25)	intron (NM_001357127, intron 3 of 25)	98493	NR_037993	78603	Mm.442597	NR_037993	ENSMUSG00000089706	B230216N24Rik	-	RIKEN cDNA B230216N24 gene	ncRNA
chr17-1890	chr17	32113055	32114497	+	80.6	1442.000	Intergenic	CpG	-22353	NR_027316	435518	Mm.328944	NR_027316	ENSMUSG00000002791	Pdxk-ps	Gm9743	pyridoxal (pyridoxine, vitamin B6) kinase, pseudogene	pseudo
chr7-2921	chr7	118118564	118120538	+	80.6	1974.000	3' UTR (NM_019419, exon 6 of 6)	3' UTR (NM_019419, exon 6 of 6)	-3404	NM_170669	267019	Mm.288212	NM_170669	ENSMUSG00000008683	Rps15a	A630031B11Rik	ribosomal protein S15A	protein-coding
chr14-649	chr14	48654276	48655840	+	80.6	1564.000	Intergenic	Intergenic	7676	NM_144841	18424	Mm.134516	NM_144841	ENSMUSG00000021848	Otx2	E130306E05Rik	orthodenticle homeobox 2	protein-coding
chr15-1174	chr15	76089686	76090932	+	79.0	1246.000	intron (NM_001358359, intron 4 of 17)	CpG	1381	NM_001358359	223649	Mm.101946	NM_144847	ENSMUSG00000075590	Nrbp2	BC011468	nuclear receptor binding protein 2	protein-coding
chr7-958	chr7	24933740	24935184	+	79.0	1444.000	intron (NM_001370804, intron 1 of 5)	intron (NM_001370804, intron 1 of 5)	10309	NM_001370804	232974		NM_001370804	ENSMUSG00000108367	Gm4881	EG232974	predicted gene 4881	protein-coding
chr17-471	chr17	6738796	6740141	+	79.0	1345.000	intron (NM_009510, intron 12 of 12)	intron (NM_009510, intron 12 of 12)	33638	NM_183368	83672	Mm.442201	NM_031395	ENSMUSG00000041831	Sytl3	A430092N21|Slp3|Slp3-a|Slp3-b|mFLJ00307	synaptotagmin-like 3	protein-coding
chr7-495	chr7	98194127	98195039	+	79.0	912.000	exon (NM_001081167, exon 2 of 2)	exon (NM_001081167, exon 2 of 2)	4892	NM_001081167	272411	Mm.98333	NM_001081167	ENSMUSG00000074004	B3gnt6	BC039789|Core-3|Core3	UDP-GlcNAc:betaGal beta-1,3-N-acetylglucosaminyltransferase 6 (core 3 synthase)	protein-coding
chr18-1036	chr18	77184283	77186455	+	79.0	2172.000	promoter-TSS (NM_153124)	promoter-TSS (NM_153124)	-478	NM_153124	225742	Mm.365178	NM_013666	ENSMUSG00000025425	St8sia5	ST8SiaV|Siat8e	ST8 alpha-N-acetyl-neuraminide alpha-2,8-sialyltransferase 5	protein-coding
chr4-724	chr4	9846485	9847903	+	79.0	1418.000	intron (NM_013526, intron 1 of 1)	intron (NM_013526, intron 1 of 1)	2822	NM_013526	242316	Mm.302555	NM_013526	ENSMUSG00000051279	Gdf6	BMP-13|BMP13|GDF16	growth differentiation factor 6	protein-coding
chr10-932	chr10	128743490	128744994	+	79.0	1504.000	promoter-TSS (NM_016811)	promoter-TSS (NM_016811)	-166	NM_016811	13139	Mm.291235	NM_016811	ENSMUSG00000025357	Dgka	80kDa|AW146112|Dagk1	diacylglycerol kinase, alpha	protein-coding
chr14-67	chr14	46389612	46390863	+	79.0	1251.000	intron (NM_007554, intron 1 of 3)	intron (NM_007554, intron 1 of 3)	432	NM_007554	12159	Mm.6813	NM_007554	ENSMUSG00000021835	Bmp4	Bmp-4|Bmp2b|Bmp2b-1|Bmp2b1	bone morphogenetic protein 4	protein-coding
chr16-665	chr16	31934775	31936151	+	79.0	1376.000	intron (NM_172822, intron 1 of 2)	intron (NM_172822, intron 1 of 2)	1612	NM_172822	239827	Mm.440388	NM_172822	ENSMUSG00000045625	Pigz	F630022B06Rik	phosphatidylinositol glycan anchor biosynthesis, class Z	protein-coding
chr7-947	chr7	13029341	13030873	+	79.0	1532.000	exon (NM_011588, exon 14 of 17)	exon (NM_011588, exon 14 of 17)	4670	NM_001360730	68953	Mm.295670	NM_026885	ENSMUSG00000033916	Chmp2a	1500016L11Rik|mVps2	charged multivesicular body protein 2A	protein-coding
chr9-1317	chr9	63133898	63135609	+	79.0	1711.000	Intergenic	Intergenic	12227	NM_172446	207667	Mm.36349	NM_172446	ENSMUSG00000022245	Skor1	AV273001|C230094B15Rik|Corl1|Lbxcor1	SKI family transcriptional corepressor 1	protein-coding
chr17-123	chr17	26438813	26440125	+	79.0	1312.000	intron (NM_001081656, intron 3 of 4)	T-rich|Low_complexity|Low_complexity	24610	NM_001081656	240055	Mm.133211	NM_001081656	ENSMUSG00000034413	Neurl1b	C230078M08Rik|EG240055	neuralized E3 ubiquitin protein ligase 1B	protein-coding
chr5-1026	chr5	33547574	33549190	+	79.0	1616.000	Intergenic	Intergenic	79129	NM_001359461	74504	Mm.294695	NM_178390	ENSMUSG00000037339	Fam53a	2410018C17Rik|5430419M09Rik|Dntnp	family with sequence similarity 53, member A	protein-coding
chr10-321	chr10	73201738	73202851	+	79.0	1113.000	Intergenic	Intergenic	-115589	NR_040646	327768	Mm.417745	NR_040646	ENSMUSG00000111994	A330049N07Rik	-	RIKEN cDNA A330049N07 gene	ncRNA
chr19-83	chr19	46136724	46137668	+	79.0	944.000	intron (NM_008852, intron 2 of 3)	intron (NM_008852, intron 2 of 3)	5297	NM_007703	12686	Mm.21806	NM_007703	ENSMUSG00000038754	Elovl3	CIN-2|Cig30	elongation of very long chain fatty acids (FEN1/Elo2, SUR4/Elo3, yeast)-like 3	protein-coding
chr10-473	chr10	79612305	79613788	+	79.0	1483.000	exon (NM_198614, exon 2 of 2)	exon (NM_198614, exon 2 of 2)	972	NM_198614	237397	Mm.334207	NM_198614	ENSMUSG00000045912	C2cd4c	4932409I22Rik|Fam148c|Gm238	C2 calcium-dependent domain containing 4C	protein-coding
chr7-248	chr7	30186991	30187645	+	79.0	654.000	3' UTR (NM_009795, exon 11 of 11)	3' UTR (NM_009795, exon 11 of 11)	3147	NM_009944	12865	Mm.423030	NM_009944	ENSMUSG00000074218	Cox7a1	COX7A|COX7AH|COX7AM	cytochrome c oxidase subunit 7A1	protein-coding
chr3-699	chr3	96409046	96410318	+	79.0	1272.000	Intergenic	ID_B1|SINE|B4	5151	NR_001579	21748		NR_001579	ENSMUSG00000064796	Terc	mTER|mTR	telomerase RNA component	ncRNA
chr1-29	chr1	178337004	178337637	+	79.0	633.000	exon (NM_016805, exon 1 of 14)	exon (NM_016805, exon 1 of 14)	495	NR_149827	51810	Mm.86589	NM_016805	ENSMUSG00000039630	Hnrnpu	AA408410|AI256620|AL024194|AL024437|AW557595|C86794|Hnrpu|SAFA|Sp120|hnRNP U	heterogeneous nuclear ribonucleoprotein U	protein-coding
chr8-1622	chr8	76899422	76900883	+	79.0	1461.000	non-coding (NR_028579, exon 1 of 2)	non-coding (NR_028579, exon 1 of 2)	469	NR_028579	102640923	Mm.367571	NR_028579	ENSMUSG00000074235	Gm10649	-	predicted gene 10649	ncRNA
chr2-1960	chr2	152942202	152943930	+	79.0	1728.000	3' UTR (NM_001159376, exon 7 of 7)	3' UTR (NM_001159376, exon 7 of 7)	8339	NM_145744	252864	Mm.330671	NM_145744	ENSMUSG00000042662	Dusp15	AI851682|LMW-DSP10|T-DSP10	dual specificity phosphatase-like 15	protein-coding
chr1-287	chr1	136259308	136260284	+	79.0	976.000	3' UTR (NM_001101516, exon 1 of 1)	3' UTR (NM_001101516, exon 1 of 1)	1130	NM_001101516	383563	Mm.40367	NM_001101516	ENSMUSG00000052759	Gpr25	Gm1300	G protein-coupled receptor 25	protein-coding
chr11-6384	chr11	98458006	98459881	+	79.0	1875.000	Intergenic	Intergenic	12109	NM_010346	14786	Mm.276702	NM_010346	ENSMUSG00000019312	Grb7	mKIAA4028	growth factor receptor bound protein 7	protein-coding
chr4-622	chr4	143349348	143351070	+	79.0	1722.000	exon (NM_001162983, exon 1 of 2)	exon (NM_001162983, exon 1 of 2)	459	NM_001162983	242735	Mm.94020	NM_001162983	ENSMUSG00000028584	Lrrc38	A230053A07Rik	leucine rich repeat containing 38	protein-coding
chr2-515	chr2	127540912	127542097	+	79.0	1185.000	promoter-TSS (NM_178047)	promoter-TSS (NM_178047)	-87	NM_138750	192212	Mm.34171	NM_138750	ENSMUSG00000027376	Prom2	AI507243|Prom-rp	prominin 2	protein-coding
chr19-930	chr19	6846829	6848325	+	77.3	1496.000	intron (NM_001081291, intron 23 of 26)	intron (NM_001081291, intron 23 of 26)	-6950	NM_019924	56613	Mm.20914	NM_019924	ENSMUSG00000024952	Rps6ka4	1110069D02Rik|90kDa|AI848992|Msk2|mMSK2	ribosomal protein S6 kinase, polypeptide 4	protein-coding
chr2-703	chr2	28206125	28207064	+	77.3	939.000	intron (NM_001038612, intron 1 of 3)	intron (NM_001038612, intron 1 of 3)	905	NM_019498	56177	Mm.43278	NM_019498	ENSMUSG00000026833	Olfm1	AMY|AW742568|Noe1|OlfA|Pancortin|Pancortin3	olfactomedin 1	protein-coding
chr5-5458	chr5	106386093	106388048	+	77.3	1955.000	Intergenic	Intergenic	65730	NR_136913	102635633	Mm.383511	NR_136913	ENSMUSG00000105508	Gm32921	-	predicted gene, 32921	ncRNA
chr17-2783	chr17	44733518	44735360	+	77.3	1842.000	intron (NR_073392, intron 2 of 7)	intron (NR_073392, intron 2 of 7)	1737	NM_001271630	12393	Mm.391013	NM_009820	ENSMUSG00000039153	Runx2	AML3|Cbf|Cbfa-1|Cbfa1|LS3|Osf2|PEBP2aA|Pebp2a1|Pebpa2a	runt related transcription factor 2	protein-coding
chr9-572	chr9	63152293	63153523	+	77.3	1230.000	Intergenic	Intergenic	-3947	NM_001163758	207667	Mm.36349	NM_172446	ENSMUSG00000022245	Skor1	AV273001|C230094B15Rik|Corl1|Lbxcor1	SKI family transcriptional corepressor 1	protein-coding
chr11-526	chr11	63921280	63922273	+	77.3	993.000	exon (NM_018805, exon 1 of 2)	exon (NM_018805, exon 1 of 2)	508	NM_018805	54710	Mm.274426	NM_018805	ENSMUSG00000070407	Hs3st3b1	3-OST-3B|3OST3B1|3Ost3b|AU041882|AW536289|Hs3st3b|m3-OST-3B	heparan sulfate (glucosamine) 3-O-sulfotransferase 3B1	protein-coding
chr2-965	chr2	74713533	74714806	+	77.3	1273.000	intron (NM_010468, intron 1 of 2)	intron (NM_010468, intron 1 of 2)	1961	NR_027899	73429	Mm.443313	NR_027899		Hoxd3os1	1700064D17Rik|1700109F18Rik	homeobox D3, opposite strand 1	ncRNA
chr4-2706	chr4	132973590	132975269	+	77.3	1679.000	intron (NM_010208, intron 1 of 12)	intron (NM_010208, intron 1 of 12)	334	NM_010208	14191	Mm.271665	NM_010208	ENSMUSG00000028874	Fgr	Ali18|Mhdaali18	FGR proto-oncogene, Src family tyrosine kinase	protein-coding
chr6-866	chr6	124997134	124998398	+	77.3	1264.000	promoter-TSS (NM_001145927)	promoter-TSS (NM_001145927)	-671	NM_001145927	319352	Mm.295327	NM_175696	ENSMUSG00000030329	Pianp	AI255183|AU067746|C530028O21Rik|Panp	PILR alpha associated neural protein	protein-coding
chr6-552	chr6	52149618	52151080	+	77.3	1462.000	Intergenic	Intergenic	-6553	NR_146400	106007488	Mm.483079	NR_146400		Hotairm2	-	Hoxa transcript antisense RNA, myeloid-specific 2	ncRNA
chr4-837	chr4	148951645	148953177	+	77.3	1532.000	promoter-TSS (NR_154553)	promoter-TSS (NR_154553)	-89	NR_154553	108168987	Mm.393596	NR_154553		Gm13205	AA408865	predicted gene 13205	ncRNA
chr11-4039	chr11	114791057	114792562	+	77.3	1505.000	exon (NM_028055, exon 3 of 3)	exon (NM_028055, exon 3 of 3)	4083	NM_028055	72014	Mm.38347	NM_028055	ENSMUSG00000000202	Btbd17	1500005I02Rik|Tango10a	BTB (POZ) domain containing 17	protein-coding
chr8-482	chr8	71507276	71508752	+	77.3	1476.000	exon (NM_032398, exon 3 of 6)	exon (NM_032398, exon 3 of 6)	3755	NM_032398	84094	Mm.260768	NM_032398	ENSMUSG00000034845	Plvap	MECA32|Pv1	plasmalemma vesicle associated protein	protein-coding
chr13-798	chr13	63568766	63569772	+	77.3	1006.000	intron (NM_001328514, intron 1 of 23)	intron (NM_001328514, intron 1 of 23)	-3534	NM_008957	19206	Mm.228798	NM_008957	ENSMUSG00000021466	Ptch1	A230106A15Rik|Ptc|Ptc1|Ptch|mes|wig	patched 1	protein-coding
chr11-2097	chr11	3761252	3762704	+	77.3	1452.000	intron (NM_152818, intron 2 of 13)	CpG	12690	NM_001363164	74309	Mm.61022	NM_152818	ENSMUSG00000020435	Osbp2	1700095P05Rik|C630001G20Rik|Gm244|ORP-4|OSBPL1	oxysterol binding protein 2	protein-coding
chr2-3879	chr2	128122726	128124003	+	77.3	1277.000	3' UTR (NM_028765, exon 18 of 18)	3' UTR (NM_028765, exon 18 of 18)	-2674	NM_001291016	12125	Mm.141083	NM_009754	ENSMUSG00000027381	Bcl2l11	1500006F24Rik|Bim|Bod|bcl2-L-11	BCL2-like 11 (apoptosis facilitator)	protein-coding
chr9-252	chr9	64178112	64178612	+	77.3	500.000	promoter-TSS (NM_183316)	promoter-TSS (NM_183316)	-935	NM_183316	330959	Mm.24082	NM_183316	ENSMUSG00000032398	Snapc5	2010103A03Rik	small nuclear RNA activating complex, polypeptide 5	protein-coding
chr7-563	chr7	45869518	45870898	+	77.3	1380.000	Intergenic	Intergenic	-2632	NM_133950	68137	Mm.298433	NM_133950	ENSMUSG00000002778	Kdelr1	8030486F04Rik|AW215843|Erd2.1	KDEL (Lys-Asp-Glu-Leu) endoplasmic reticulum protein retention receptor 1	protein-coding
chr14-678	chr14	59971291	59973477	+	77.3	2186.000	intron (NM_015803, intron 23 of 35)	intron (NM_015803, intron 23 of 35)	114530	NM_015803	50769	Mm.319599	NM_015803	ENSMUSG00000021983	Atp8a2	AI415030|Atpc1b|agil|wl	ATPase, aminophospholipid transporter-like, class I, type 8A, member 2	protein-coding
chr4-554	chr4	43663819	43665230	+	77.3	1411.000	intron (NM_175517, intron 3 of 6)	intron (NM_175517, intron 3 of 6)	4335	NM_175517	242408	Mm.440423	NM_175517	ENSMUSG00000043633	Fam221b	4930412F15Rik	family with sequence similarity 221, member B	protein-coding
chr14-698	chr14	64584851	64586259	+	77.3	1408.000	Intergenic	Intergenic	-2560	NR_040709	268755	Mm.194050	NR_040709	ENSMUSG00000097545	Mir124a-1hg	A930011O12Rik|Rncr3|mir-124-1|mir-3078	Mir124-1 host gene (non-protein coding)	ncRNA
chr1-71	chr1	34751006	34751884	+	77.3	878.000	intron (NM_001368773, intron 4 of 13)	intron (NM_001368773, intron 4 of 13)	-50296	NM_183019	226970	Mm.41604	NM_183019	ENSMUSG00000037509	Arhgef4	9330140K16Rik|Asef|C230030N03Rik	Rho guanine nucleotide exchange factor (GEF) 4	protein-coding
chr9-871	chr9	43205324	43206499	+	77.3	1175.000	promoter-TSS (NM_011139)	promoter-TSS (NM_011139)	-156	NM_011139	18988	Mm.436650	NM_011139	ENSMUSG00000032015	Pou2f3	Epoc-1|Oct-11a|Oct11|Otf-11|Otf11|Skin|Skin-1a|Skn-1a|Skn-li	POU domain, class 2, transcription factor 3	protein-coding
chr11-1605	chr11	117890750	117892555	+	77.3	1805.000	Intergenic	Intergenic	-18126	NM_027919	71776	Mm.3200	NM_027919	ENSMUSG00000017713	Tha1	1300017K07Rik|GLY1	threonine aldolase 1	protein-coding
chr18-1353	chr18	7001582	7003178	+	77.3	1596.000	exon (NM_177595, exon 2 of 7)	exon (NM_177595, exon 2 of 7)	2399	NM_177595	210719	Mm.257186	NM_177595	ENSMUSG00000061013	Mkx	9430023B20Rik|Irxl1	mohawk homeobox	protein-coding
chr5-1465	chr5	143372661	143374267	+	77.3	1606.000	exon (NM_001159321, exon 4 of 22)	exon (NM_001159321, exon 4 of 22)	3390	NM_001347529	170935	Mm.197460	NM_133355	ENSMUSG00000010825	Grid2ip	-	glutamate receptor, ionotropic, delta 2 (Grid2) interacting protein 1	protein-coding
chr7-3154	chr7	141099382	141100944	+	77.3	1562.000	intron (NM_023059, intron 1 of 9)	CpG	383	NM_001355055	24058	Mm.38017	NM_023059	ENSMUSG00000025494	Sigirr	AI256711|TIR8	single immunoglobulin and toll-interleukin 1 receptor (TIR) domain	protein-coding
chr8-1356	chr8	84787514	84789060	+	77.3	1546.000	intron (NM_010906, intron 1 of 8)	ID4|SINE|ID	-8205	NM_001371060
chr7-4312	chr7	44590892	44592067	+	77.3	1175.000	exon (NM_008422, exon 1 of 4)	exon (NM_008422, exon 1 of 4)	593	NM_001290682	16504	Mm.40312	NM_008422	ENSMUSG00000062785	Kcnc3	KShIIID|Kcr2-3|Kv3.3	potassium voltage gated channel, Shaw-related subfamily, member 3	protein-coding
chr1-3229	chr1	19106244	19108288	+	75.7	2044.000	intron (NM_153154, intron 2 of 7)	intron (NM_153154, intron 2 of 7)	-2426	NR_151619	102635013	Mm.404796	NR_151619	ENSMUSG00000089787	Gm15825	-	predicted gene 15825	ncRNA
chr2-3352	chr2	30471790	30473371	+	75.7	1581.000	TTS (NM_030244)	TTS (NM_030244)	1619	NM_030244	72500	Mm.295464	NM_030244	ENSMUSG00000089762	Ier5l	2610524G09Rik	immediate early response 5-like	protein-coding
chr13-286	chr13	71964263	71965644	+	75.7	1381.000	Intergenic	Intergenic	-1230	NM_010573	16371	Mm.316056	NM_010573	ENSMUSG00000060969	Irx1	-	Iroquois homeobox 1	protein-coding
chr19-999	chr19	59074934	59076308	+	75.7	1374.000	5' UTR (NM_001114312, exon 1 of 17)	5' UTR (NM_001114312, exon 1 of 17)	448	NM_001114312	71653	Mm.37338	NM_175172	ENSMUSG00000041362	Shtn1	4930506M07Rik|Shootin1|mKIAA1598	shootin 1	protein-coding
chr15-271	chr15	102743074	102744363	+	75.7	1289.000	Intergenic	ID_B1|SINE|B4	3191	NR_104334	102216269		NR_104334		Cistr	Cistr-act|Gm38436	chondrogenesis associated transcript	ncRNA
chr2-293	chr2	31653839	31654839	+	75.7	1000.000	exon (NM_001123362, exon 5 of 5)	exon (NM_001123362, exon 5 of 5)	14302	NM_001123362	381359	Mm.379512	NM_001123362	ENSMUSG00000079466	Prdm12	Gm998	PR domain containing 12	protein-coding
chr11-1667	chr11	73159655	73161473	+	75.7	1818.000	promoter-TSS (NM_033321)	promoter-TSS (NM_033321)	34	NM_033321	94045	Mm.156893	NM_033321	ENSMUSG00000005950	P2rx5	P2X5	purinergic receptor P2X, ligand-gated ion channel, 5	protein-coding
chr2-826	chr2	38368784	38369742	+	75.7	958.000	3' UTR (NM_010710, exon 5 of 5)	3' UTR (NM_010710, exon 5 of 5)	17955	NM_010710	16870	Mm.142856	NM_010710	ENSMUSG00000000247	Lhx2	LH2A|Lh-2|Lim2|ap|apterous	LIM homeobox protein 2	protein-coding
chr5-742	chr5	137028427	137030000	+	75.7	1573.000	Intergenic	Intergenic	-1082	NM_001039385	381677	Mm.389697	NM_001039385	ENSMUSG00000037428	Vgf	Gm1052	VGF nerve growth factor inducible	protein-coding
chr15-3176	chr15	74538006	74539753	+	75.7	1747.000	intron (NM_174991, intron 3 of 30)	intron (NM_174991, intron 3 of 30)	22683	NM_174991	107831	Mm.43133	NM_174991	ENSMUSG00000034730	Adgrb1	B830018M07Rik|Bai1|R75078|mKIAA4089	adhesion G protein-coupled receptor B1	protein-coding
chr15-1998	chr15	78409207	78410752	+	75.7	1545.000	intron (NM_138670, intron 1 of 2)	intron (NM_138670, intron 1 of 2)	2875	NM_138670	246221	Mm.294215	NM_138670	ENSMUSG00000071711	Mpst	Mst	mercaptopyruvate sulfurtransferase	protein-coding
chr2-3019	chr2	146225127	146226703	+	75.7	1576.000	TTS (NM_016889)	TTS (NM_016889)	3918	NM_016889	53626	Mm.379070	NM_016889	ENSMUSG00000068154	Insm1	IA-1	insulinoma-associated 1	protein-coding
chr13-829	chr13	94598423	94600063	+	75.7	1640.000	Intergenic	Intergenic	-189677	NM_009321	21371	Mm.379025	NM_009321	ENSMUSG00000042043	Tbca	Tbca13	tubulin cofactor A	protein-coding
chr6-846	chr6	87732229	87733342	+	75.7	1113.000	exon (NM_001159697, exon 2 of 8)	exon (NM_001159697, exon 2 of 8)	1916	NM_001159697	58229	Mm.333229	NM_021418	ENSMUSG00000068263	Efcc1	Ccdc48	EF hand and coiled-coil domain containing 1	protein-coding
chr11-276	chr11	95201874	95202908	+	75.7	1034.000	Intergenic	CpG	-56590	NM_007867	13394	Mm.439766	NM_007867	ENSMUSG00000020871	Dlx4	Dlx-4|Dlx7	distal-less homeobox 4	protein-coding
chrX-57	chrX	12089795	12090764	+	75.7	969.000	intron (NM_001168321, intron 1 of 13)	CpG	-9726	NM_029510	71458	Mm.196328	NM_029510	ENSMUSG00000040363	Bcor	2900008C10Rik|5830466J11Rik|8430401K06Rik|BcorR|D930024N20Rik|mKIAA1575	BCL6 interacting corepressor	protein-coding
chr5-1898	chr5	121828621	121830406	+	75.7	1785.000	intron (NM_008507, intron 1 of 7)	intron (NM_008507, intron 1 of 7)	6591	NM_001306126	16923	Mm.65493	NM_008507	ENSMUSG00000042594	Sh2b3	AI429800|Lnk	SH2B adaptor protein 3	protein-coding
chr6-1037	chr6	39117390	39119269	+	75.7	1879.000	promoter-TSS (NR_045813)	promoter-TSS (NR_045813)	20	NM_172893	243771	Mm.268462	NM_172893	ENSMUSG00000038507	Parp12	9930021O16|AA409132|AA536654|ARTD12|PARP-12|Zc3hdc1	poly (ADP-ribose) polymerase family, member 12	protein-coding
chr2-794	chr2	180597563	180599010	+	75.7	1447.000	promoter-TSS (NM_009936)	promoter-TSS (NM_009936)	64	NM_009936	12841	Mm.141312	NM_009936	ENSMUSG00000027570	Col9a3	AV006866	collagen, type IX, alpha 3	protein-coding
chr14-275	chr14	48651307	48652494	+	75.7	1187.000	Intergenic	Intergenic	10834	NM_144841	18424	Mm.134516	NM_144841	ENSMUSG00000021848	Otx2	E130306E05Rik	orthodenticle homeobox 2	protein-coding
chr2-1917	chr2	126552760	126554249	+	75.7	1489.000	exon (NM_011978, exon 1 of 10)	exon (NM_011978, exon 1 of 10)	480	NM_011978	26458	Mm.290044	NM_011978	ENSMUSG00000027359	Slc27a2	ACSVL1|FATP2|VLCS|Vlac|Vlacs	solute carrier family 27 (fatty acid transporter), member 2	protein-coding
chr3-418	chr3	30510471	30512298	+	75.7	1827.000	Intergenic	Intergenic	-1625	NM_001361034	14013	Mm.56965	NM_007963	ENSMUSG00000027684	Mecom	D630039M04Rik|Evi-1|Evi1|Jbo|Mds|Mds1|Mds1-Evi1|Prdm3|Znfpr1b1	MDS1 and EVI1 complex locus	protein-coding
chr2-545	chr2	19658588	19659566	+	75.7	978.000	exon (NM_027715, exon 1 of 1)	exon (NM_027715, exon 1 of 1)	-1180	NR_033642	100041244	Mm.407223	NR_033642		Gm3230	-	predicted gene 3230	ncRNA
chr11-2905	chr11	68953622	68955268	+	75.7	1646.000	exon (NM_177566, exon 2 of 16)	exon (NM_177566, exon 2 of 16)	2442	NM_001364772	442801	Mm.376147	NM_177566	ENSMUSG00000052921	Arhgef15	D130071N09|D530030K12Rik|E5	Rho guanine nucleotide exchange factor (GEF) 15	protein-coding
chr4-5044	chr4	130863695	130865621	+	74.1	1926.000	Intergenic	Intergenic	-48658	NM_010686	16792	Mm.271868	NM_010686	ENSMUSG00000028581	Laptm5	E3|Stra13	lysosomal-associated protein transmembrane 5	protein-coding
chr9-2842	chr9	114056543	114058202	+	74.1	1659.000	promoter-TSS (NM_001101510)	promoter-TSS (NM_001101510)	18	NM_001101510	382111	Mm.376140	NM_001101510	ENSMUSG00000086596	Susd5	Gm1126	sushi domain containing 5	protein-coding
chr8-1247	chr8	23669147	23670380	+	74.1	1233.000	5' UTR (NM_001277239, exon 1 of 8)	5' UTR (NM_001277239, exon 1 of 8)	102	NM_001277239	320158	Mm.121274	NM_177086	ENSMUSG00000037492	Zmat4	9630048M01Rik	zinc finger, matrin type 4	protein-coding
chr5-985	chr5	139540275	139541959	+	74.1	1684.000	intron (NR_040701, intron 3 of 3)	CpG	-2781	NM_013702	22255	Mm.42190	NM_013702	ENSMUSG00000029546	Uncx	Chx4|Uncx4.1	UNC homeobox	protein-coding
chr8-2886	chr8	125994742	125996710	+	74.1	1968.000	exon (NM_008430, exon 1 of 3)	exon (NM_008430, exon 1 of 3)	624	NM_008430	16525	Mm.10800	NM_008430	ENSMUSG00000033998	Kcnk1	AI788889|TWIK-1	potassium channel, subfamily K, member 1	protein-coding
chr6-1429	chr6	142570038	142571554	+	74.1	1516.000	intron (NM_001330366, intron 1 of 2)	intron (NM_001330366, intron 1 of 2)	818	NM_001330366	16523	Mm.1482	NM_008428	ENSMUSG00000030247	Kcnj8	AI448900|Kir6.1|gnite|slmbr|sltr|uKATP-1	potassium inwardly-rectifying channel, subfamily J, member 8	protein-coding
chr11-3879	chr11	98545945	98547266	+	74.1	1321.000	promoter-TSS (NM_011771)	promoter-TSS (NM_011771)	-574	NM_011771	22780	Mm.133367	NM_011771	ENSMUSG00000018168	Ikzf3	5830411O07Rik|Aiolos|Zfpn1a3|Znfn1a3	IKAROS family zinc finger 3	protein-coding
chr5-2898	chr5	35400989	35402962	+	74.1	1973.000	Intergenic	(CAGA)n|Simple_repeat|Simple_repeat	13114	NM_010445	15371	Mm.358606	NM_010445	ENSMUSG00000067438	Hmx1	Nkx5-3	H6 homeobox 1	protein-coding
chr5-2457	chr5	35758208	35759673	+	74.1	1465.000	intron (NM_177678, intron 1 of 19)	intron (NM_177678, intron 1 of 19)	1060	NM_001177700	231148	Mm.254446	NM_177678	ENSMUSG00000029095	Ablim2	AI606905|C230091L11	actin-binding LIM protein 2	protein-coding
chr18-215	chr18	63386151	63387996	+	74.1	1845.000	5' UTR (NM_001039485, exon 1 of 54)	5' UTR (NM_001039485, exon 1 of 54)	110	NM_001039485	667742	Mm.158720	NM_172629	ENSMUSG00000041482	Piezo2	5930434P17|9030411M15Rik|9430028L06Rik|Fam38b|Fam38b2	piezo-type mechanosensitive ion channel component 2	protein-coding
chr9-564	chr9	56637004	56638400	+	74.1	1396.000	intron (NM_001361115, intron 5 of 5)	intron (NM_001361115, intron 5 of 5)	-2054	NM_001311076	235402	Mm.246605	NM_181074	ENSMUSG00000049556	Lingo1	4930471K13Rik|AV148400|LERN1|LINGO-1|Lrrn6a|UNQ201	leucine rich repeat and Ig domain containing 1	protein-coding
chr9-1535	chr9	37528030	37529648	+	74.1	1618.000	intron (NM_027102, intron 1 of 6)	intron (NM_027102, intron 1 of 6)	750	NR_136939	69524	Mm.41751	NM_027102	ENSMUSG00000001946	Esam	2310008D05Rik|Esam1|W117m	endothelial cell-specific adhesion molecule	protein-coding
chr12-463	chr12	117154891	117156196	+	74.1	1305.000	intron (NM_011215, intron 12 of 22)	intron (NM_011215, intron 12 of 22)	-4274	NR_033538	100038689	Mm.445351	NR_033538	ENSMUSG00000099907	Gm10421	-	predicted gene 10421	ncRNA
chr5-2371	chr5	147220955	147222672	+	74.1	1717.000	Intergenic	Intergenic	33117	NM_008178	14842	Mm.4797	NM_008178	ENSMUSG00000053129	Gsx1	Gsh-1|Gsh1	GS homeobox 1	protein-coding
chr13-573	chr13	43784800	43786335	+	74.1	1535.000	intron (NM_001289915, intron 2 of 4)	intron (NM_001289915, intron 2 of 4)	455	NM_009856	12522	Mm.57175	NM_009856	ENSMUSG00000015396	Cd83	-	CD83 antigen	protein-coding
chr9-171	chr9	95560115	95561313	+	74.1	1198.000	exon (NM_198414, exon 1 of 1)	exon (NM_198414, exon 1 of 1)	897	NM_198414	75552	Mm.151485	NM_198414	ENSMUSG00000064225	Paqr9	1700020G04Rik	progestin and adipoQ receptor family member IX	protein-coding
chr11-1260	chr11	69196820	69197849	+	74.1	1029.000	intron (NM_009661, intron 2 of 13)	intron (NM_009661, intron 2 of 13)	509	NM_009661	11688	Mm.289672	NM_009661	ENSMUSG00000020891	Alox8	15-LOX-2|15-LOX-B|8-LOX|8S-LOX|Alox15b	arachidonate 8-lipoxygenase	protein-coding
chr12-556	chr12	14148885	14150249	+	74.1	1364.000	3' UTR (NM_029007, exon 2 of 2)	3' UTR (NM_029007, exon 2 of 2)	2471	NM_029007	105005	Mm.227253	NM_029007	ENSMUSG00000020607	Lratd1	2310003N02Rik|4731402F03Rik|AW125753|Fam84a|Nse1	LRAT domain containing 1	protein-coding
chr5-630	chr5	98181956	98183626	+	74.1	1670.000	TTS (NR_153823)	TTS (NR_153823)	1922	NM_029947	77630	Mm.332511	NM_029947	ENSMUSG00000035456	Prdm8	4930565F05Rik|PFM5	PR domain containing 8	protein-coding
chr9-708	chr9	108574180	108575353	+	74.1	1173.000	exon (NM_031392, exon 2 of 6)	exon (NM_031392, exon 2 of 6)	3947	NM_031392	83669	Mm.335454	NM_031392	ENSMUSG00000066357	Wdr6	-	WD repeat domain 6	protein-coding
chr1-595	chr1	39649729	39651322	+	74.1	1593.000	exon (NM_170597, exon 1 of 4)	exon (NM_170597, exon 1 of 4)	657	NM_170597	263764	Mm.122091	NM_170597	ENSMUSG00000050967	Creg2	A830098L22Rik	cellular repressor of E1A-stimulated genes 2	protein-coding
chr7-228	chr7	121864181	121865358	+	74.1	1177.000	promoter-TSS (NM_001272023)	promoter-TSS (NM_001272023)	-269	NR_073548	20277	Mm.7709	NM_011325	ENSMUSG00000030873	Scnn1b	-	sodium channel, nonvoltage-gated 1 beta	protein-coding
chr5-79	chr5	135851992	135852880	+	74.1	888.000	exon (NM_021403, exon 5 of 15)	exon (NM_021403, exon 5 of 15)	34330	NM_021403	58212	Mm.271230	NM_021403	ENSMUSG00000039860	Srrm3	2900083I11Rik|AB041661|SRm300-like|Srrm2l	serine/arginine repetitive matrix 3	protein-coding
chr8-1161	chr8	106336620	106338235	+	74.1	1615.000	intron (NM_021491, intron 1 of 8)	intron (NM_021491, intron 1 of 8)	538	NM_021491	58994	Mm.23298	NM_021491	ENSMUSG00000031906	Smpd3	4631433G07Rik|AI427456|AW537966|fro|nSMase2	sphingomyelin phosphodiesterase 3, neutral	protein-coding
chr15-1132	chr15	103299091	103300084	+	74.1	993.000	3' UTR (NM_019817, exon 9 of 9)	3' UTR (NM_019817, exon 9 of 9)	10851	NM_030720	80910	Mm.160369	NM_030720	ENSMUSG00000063234	Gpr84	EX33	G protein-coupled receptor 84	protein-coding
chr13-1442	chr13	98500251	98501675	+	74.1	1424.000	Intergenic	Intergenic	-65898	NR_045498	70090	Mm.410857	NR_045498	ENSMUSG00000099446	2310005E17Rik	-	RIKEN cDNA 2310005E17 gene	ncRNA
chr4-547	chr4	156034701	156035950	+	74.1	1249.000	exon (NM_029264, exon 15 of 15)	exon (NM_029264, exon 15 of 15)	9003	NM_021985	21936	Mm.3180	NM_009400	ENSMUSG00000041954	Tnfrsf18	AITR|Gitr	tumor necrosis factor receptor superfamily, member 18	protein-coding
chr19-796	chr19	6400060	6401453	+	74.1	1393.000	promoter-TSS (NM_001365063)	promoter-TSS (NM_001365063)	215	NR_157554	19395	Mm.77017	NM_011242	ENSMUSG00000032946	Rasgrp2	CDC25L|CalDAG-GEFI|Caldaggef1	RAS, guanyl releasing protein 2	protein-coding
chr9-994	chr9	8900388	8901914	+	74.1	1526.000	exon (NM_008829, exon 1 of 8)	exon (NM_008829, exon 1 of 8)	1318	NM_008829	18667	Mm.12798	NM_008829	ENSMUSG00000031870	Pgr	9930019P03Rik|BB114106|NR3C3|PR|PR-A|PR-B	progesterone receptor	protein-coding
[truncated: 18,380 more rows]
