# Supplementary material for: Regulation of chromatin accessibility and gene expression in the developing hippocampal primordium by LIM-HD transcription factor LHX2
Source: PLoS Genet. 2023 Aug 18;19(8):e1010874. doi: 10.1371/journal.pgen.1010874 (PMC10482279; doi:10.1371/journal.pgen.1010874)
Supplement: S1 Data — (ZIP) [file pgen.1010874.s012.zip › Annotated_DiffPEaks_cnt_Ncp_H3K27Me3.txt]

PeakID (cmd=annotatePeaks.pl DiffPEaks_cnt_ctx_H3K27Me3.txt mm10 -annStats Stats_DiffPEaks_cnt_ctx_H3K27Me3.txt)	Chr	Start	End	Strand	Peak Score	Focus Ratio/Region Size	Annotation	Detailed Annotation	Distance to TSS	Nearest PromoterID	Entrez ID	Nearest Unigene	Nearest Refseq	Nearest Ensembl	Gene Name	Gene Alias	Gene Description	Gene Type
chr17-35	chr17	39843036	39846374	+	6446.8	3338.000	non-coding (NR_046233, exon 1 of 1)	non-coding (NR_046233, exon 1 of 1)	1708	NR_046233	100861531		NR_046233		Rn45s	-	45S pre-ribosomal RNA	rRNA
chr17-23	chr17	39848145	39849028	+	1304.4	883.000	non-coding (NR_046233, exon 1 of 1)	non-coding (NR_046233, exon 1 of 1)	5589	NR_046233	100861531		NR_046233		Rn45s	-	45S pre-ribosomal RNA	rRNA
chr2-437	chr2	33627203	33646562	+	1062.9	19359.000	intron (NM_010725, intron 2 of 7)	intron (NM_010725, intron 2 of 7)	4216	NM_010725	16917	Mm.39825	NM_010725	ENSMUSG00000038765	Lmx1b	Icst|LMX1.1|LMX1.2	LIM homeobox transcription factor 1 beta	protein-coding
chr9-289	chr9	63137059	63154748	+	1013.0	17689.000	exon (NM_001163755, exon 2 of 9)	exon (NM_001163755, exon 2 of 9)	1077	NM_172446	207667	Mm.36349	NM_172446	ENSMUSG00000022245	Skor1	AV273001|C230094B15Rik|Corl1|Lbxcor1	SKI family transcriptional corepressor 1	protein-coding
chr1-671	chr1	184715914	184737644	+	923.3	21730.000	TTS (NM_008250)	TTS (NM_008250)	5714	NM_008250	15284	Mm.1347	NM_008250	ENSMUSG00000039377	Hlx	Hlx1	H2.0-like homeobox	protein-coding
chr11-3286	chr11	96323480	96342993	+	887.6	19513.000	intron (NM_001079869, intron 1 of 3)	CpG	10110	NM_001079869	15410	Mm.342481	NM_010458	ENSMUSG00000048763	Hoxb3	Hox-2.7	homeobox B3	protein-coding
chr7-521	chr7	131541942	131557570	+	879.5	15628.000	intron (NM_001368360, intron 1 of 2)	intron (NM_001368360, intron 1 of 2)	999	NM_001368360	15372	Mm.303357	NM_145998	ENSMUSG00000050100	Hmx2	Nkx-5.2|Nkx5-2	H6 homeobox 2	protein-coding
chr16-963	chr16	94077766	94095225	+	843.8	17459.000	intron (NM_011377, intron 1 of 10)	CT-rich|Low_complexity|Low_complexity	1235	NM_011377	20465	Mm.4775	NM_011377	ENSMUSG00000062713	Sim2	bHLHe15	single-minded family bHLH transcription factor 2	protein-coding
chr11-1926	chr11	85827153	85842281	+	818.3	15128.000	exon (NM_009324, exon 2 of 7)	exon (NM_009324, exon 2 of 7)	2102	NM_009324	21385	Mm.287052	NM_009324	ENSMUSG00000000093	Tbx2	-	T-box 2	protein-coding
chr8-387	chr8	121072297	121087778	+	782.7	15481.000	intron (NR_045471, intron 1 of 5)	intron (NR_045471, intron 1 of 5)	3073	NR_130109	68790	Mm.246916	NR_045471	ENSMUSG00000097336	Fendrr	1110050K14Rik|LL66|linc-Foxf1a|lincFoxf1	Foxf1 adjacent non-coding developmental regulatory RNA	ncRNA
chr11-3273	chr11	96290563	96307800	+	780.6	17237.000	exon (NM_008269, exon 1 of 2)	exon (NM_008269, exon 1 of 2)	107	NM_008269	15414	Mm.215	NM_008269	ENSMUSG00000000690	Hoxb6	Hox-2.2	homeobox B6	protein-coding
chr8-2016	chr8	71678547	71694314	+	763.3	15767.000	intron (NM_001190830, intron 21 of 23)	intron (NM_001190830, intron 21 of 23)	-2822	NM_013564	16336	Mm.476857	NM_013564	ENSMUSG00000079019	Insl3	Rlf|Rlnl	insulin-like 3	protein-coding
chr16-1334	chr16	91218481	91235091	+	739.9	16610.000	exon (NM_016967, exon 2 of 2)	exon (NM_016967, exon 2 of 2)	1236	NM_016967	50913	Mm.37289	NM_016967	ENSMUSG00000039830	Olig2	AI604895|Bhlhb1|Olg-2|Oligo2|RK17|bHLHe19	oligodendrocyte transcription factor 2	protein-coding
chr17-444	chr17	85679723	85693645	+	733.7	13922.000	intron (NM_011380, intron 1 of 1)	intron (NM_011380, intron 1 of 1)	1570	NM_011380	20472	Mm.5039	NM_011380	ENSMUSG00000024134	Six2	-	sine oculis-related homeobox 2	protein-coding
chr2-2410	chr2	105122078	105136557	+	729.7	14479.000	intron (NM_144783, intron 1 of 9)	intron (NM_144783, intron 1 of 9)	2788	NM_144783	22431	Mm.389339	NM_144783	ENSMUSG00000016458	Wt1	D630046I19Rik|Wt-1	Wilms tumor 1 homolog	protein-coding
chr5-1298	chr5	35386163	35400313	+	719.5	14150.000	TTS (NM_010445)	TTS (NM_010445)	4377	NM_001363144	15371	Mm.358606	NM_010445	ENSMUSG00000067438	Hmx1	Nkx5-3	H6 homeobox 1	protein-coding
chr5-1069	chr5	119828745	119844786	+	708.3	16041.000	intron (NM_011537, intron 1 of 8)	intron (NM_011537, intron 1 of 8)	2102	NM_011537	21388	Mm.103636	NM_011537	ENSMUSG00000018263	Tbx5	-	T-box 5	protein-coding
chr13-644	chr13	40727664	40743589	+	701.1	15925.000	promoter-TSS (NM_001301674)	promoter-TSS (NM_001301674)	-706	NM_001301674	21418	Mm.85544	NM_011547	ENSMUSG00000021359	Tfap2a	AP-2|AP2alpha|Ap-2 (a)|Ap2|Ap2tf|Tcfap2a	transcription factor AP-2, alpha	protein-coding
chr11-791	chr11	96268119	96281773	+	693.0	13654.000	3' UTR (NM_008270, exon 2 of 2)	3' UTR (NM_008270, exon 2 of 2)	3616	NM_008270	15417	Mm.258271	NM_008270	ENSMUSG00000020875	Hoxb9	Hox-2.5	homeobox B9	protein-coding
chr13-1950	chr13	48655854	48669619	+	675.7	13765.000	promoter-TSS (NM_007526)	promoter-TSS (NM_007526)	-300	NM_007526	12022	Mm.42241	NM_007526	ENSMUSG00000021381	Barx1	-	BarH-like homeobox 1	protein-coding
chr2-1878	chr2	74673554	74685749	+	648.1	12195.000	promoter-TSS (NR_073086)	promoter-TSS (NR_073086)	93	NR_073086	15431	Mm.207763	NM_008273	ENSMUSG00000042499	Hoxd11	E230017H14Rik|Hox-4.6|Hox-5.4|Hox-5.5	homeobox D11	protein-coding
chr2-1663	chr2	36092748	36106994	+	648.1	14246.000	intron (NM_001355125, intron 4 of 8)	intron (NM_001355125, intron 4 of 8)	4189	NM_001083126	16874	Mm.12881	NM_008500	ENSMUSG00000026890	Lhx6	Lhx6.1	LIM homeobox protein 6	protein-coding
chr13-202	chr13	73257912	73272269	+	636.9	14357.000	intron (NM_018885, intron 2 of 5)	intron (NM_018885, intron 2 of 5)	4593	NM_018885	50916	Mm.103784	NM_018885	ENSMUSG00000021604	Irx4	-	Iroquois homeobox 4	protein-coding
chr2-2277	chr2	28908818	28920034	+	635.9	11216.000	intron (NM_001355434, intron 3 of 4)	CT-rich|Low_complexity|Low_complexity	-1931	NM_001355435	54422	Mm.21390	NM_019446	ENSMUSG00000026805	Barhl1	Dres115|MBH2	BarH like homeobox 1	protein-coding
chr19-1926	chr19	44739177	44753504	+	634.9	14327.000	promoter-TSS (NM_001368745)	promoter-TSS (NM_001368745)	-261	NM_001368745	18504	Mm.192158	NM_011037	ENSMUSG00000004231	Pax2	Opdc|Pax-2	paired box 2	protein-coding
chr15-2647	chr15	102928958	102943663	+	630.8	14705.000	promoter-TSS (NM_010463)	promoter-TSS (NM_010463)	-516	NM_010463	15421	Mm.221179	NM_010463	ENSMUSG00000050328	Hoxc12	Hox-3.8	homeobox C12	protein-coding
chr11-2497	chr11	98316689	98331481	+	630.8	14792.000	Intergenic	Intergenic	5560	NM_010895	18013	Mm.4814	NM_010895	ENSMUSG00000038255	Neurod2	Ndrf|bHLHa1	neurogenic differentiation 2	protein-coding
chr8-2002	chr8	70485384	70497079	+	620.6	11695.000	Intergenic	L2|LINE|L2	-1900	NM_018827	12931	Mm.335584	NM_018827	ENSMUSG00000007888	Crlf1	CLF-1|CRLM-3|CRLM3|NR6|NR6.1	cytokine receptor-like factor 1	protein-coding
chr11-2804	chr11	96192084	96204605	+	619.6	12521.000	Intergenic	Intergenic	4028	NM_008267	15408	Mm.57221	NM_008267	ENSMUSG00000049604	Hoxb13	-	homeobox B13	protein-coding
chr8-1442	chr8	91795850	91809138	+	615.5	13288.000	promoter-TSS (NM_008393)	promoter-TSS (NM_008393)	-840	NM_001253822	16373	Mm.238044	NM_008393	ENSMUSG00000031734	Irx3	AI894186	Iroquois related homeobox 3	protein-coding
chr11-966	chr11	84519330	84531770	+	613.5	12440.000	promoter-TSS (NM_008498)	promoter-TSS (NM_008498)	-16	NM_008498	16869	Mm.4965	NM_008498	ENSMUSG00000018698	Lhx1	Lim1	LIM homeobox protein 1	protein-coding
chr11-1525	chr11	33193654	33207138	+	606.4	13484.000	TTS (NM_019916)	TTS (NM_019916)	3192	NM_019916	27140	Mm.25362	NM_019916	ENSMUSG00000040610	Tlx3	Hox11l2|Rnx|Tlx1l2	T cell leukemia, homeobox 3	protein-coding
chr6-838	chr6	88193263	88202618	+	580.9	9355.000	promoter-TSS (NM_008090)	promoter-TSS (NM_008090)	-724	NM_008090	14461	Mm.491156	NM_008090	ENSMUSG00000015053	Gata2	Gata-2	GATA binding protein 2	protein-coding
chr2-1089	chr2	74730775	74741808	+	569.7	11033.000	intron (NM_010468, intron 1 of 2)	intron (NM_010468, intron 1 of 2)	10221	NR_029566	387144		NR_029566	ENSMUSG00000065500	Mir10b	Mirn10b|mir-10b|mmu-mir-10b	microRNA 10b	ncRNA
chr8-660	chr8	69879567	69889849	+	564.6	10282.000	intron (NM_026818, intron 4 of 7)	intron (NM_026818, intron 4 of 7)	2684	NM_026818	68709	Mm.334584	NM_026818	ENSMUSG00000044006	Cilp2	1110031K21Rik|AA407300|CLIP-2	cartilage intermediate layer protein 2	protein-coding
chr5-788	chr5	33428784	33438317	+	563.6	9533.000	intron (NM_011320, intron 1 of 1)	CpG	540	NM_011320	672284		NM_011320	ENSMUSG00000029112	Nkx1-1	Nkx-1.1|Sax2	NK1 homeobox 1	protein-coding
chr1-562	chr1	120594792	120606844	+	554.4	12052.000	Intergenic	Intergenic	-1669	NM_010133	13798	Mm.2657	NM_010133	ENSMUSG00000058665	En1	En-1|Mo-en.1|engrailed-1	engrailed 1	protein-coding
chr13-34	chr13	55827447	55838574	+	554.4	11127.000	Intergenic	Intergenic	-1585	NM_011097	18740	Mm.135195	NM_011097	ENSMUSG00000021506	Pitx1	Bft|P-OTX|Potx|Ptx1	paired-like homeodomain transcription factor 1	protein-coding
chr19-1368	chr19	45221495	45233036	+	551.3	11541.000	Intergenic	Intergenic	9576	NM_010691	16814	Mm.116815	NM_010691	ENSMUSG00000025216	Lbx1	Lbx1h	ladybird homeobox 1	protein-coding
chr4-1107	chr4	115933705	115945380	+	551.3	11675.000	intron (NM_001025567, intron 1 of 4)	CpG	384	NM_130865	140477	Mm.213206	NM_130865	ENSMUSG00000028707	Dmbx1	Atx|Cdmx|Mbx|Otx3	diencephalon/mesencephalon homeobox 1	protein-coding
chr15-425	chr15	98800363	98809514	+	541.1	9151.000	3' UTR (NM_001013741, exon 2 of 2)	3' UTR (NM_001013741, exon 2 of 2)	2987	NM_001013741	13199	Mm.390810	NM_001013741	ENSMUSG00000059213	Ddn	Gm748	dendrin	protein-coding
chr2-1700	chr2	74743688	74754875	+	528.9	11187.000	non-coding (NR_110445, exon 3 of 3)	non-coding (NR_110445, exon 3 of 3)	-3403	NR_110447	102634401	Mm.235021	NR_110447	ENSMUSG00000085015	Gm14424	-	predicted gene 14424	ncRNA
chr5-2081	chr5	147298837	147309586	+	525.9	10749.000	intron (NM_007673, intron 1 of 2)	intron (NM_007673, intron 1 of 2)	3038	NM_007673	12591	Mm.20358	NM_007673	ENSMUSG00000029646	Cdx2	Cdx-2	caudal type homeobox 2	protein-coding
chr8-2456	chr8	57338210	57351146	+	524.8	12936.000	intron (NR_131041, intron 1 of 2)	intron (NR_131041, intron 1 of 2)	12243	NR_131041	75996	Mm.399754	NR_131041	ENSMUSG00000097910	5033428I22Rik	-	RIKEN cDNA 5033428I22 gene	ncRNA
chr4-1010	chr4	135147853	135157654	+	518.7	9801.000	5' UTR (NM_001369050, exon 1 of 5)	5' UTR (NM_001369050, exon 1 of 5)	208	NM_001369050	12399	Mm.378894	NM_019732	ENSMUSG00000070691	Runx3	AML2|Cbfa3|Pebp2a3	runt related transcription factor 3	protein-coding
chr6-1165	chr6	30171138	30180944	+	514.6	9806.000	promoter-TSS (NR_038124)	promoter-TSS (NR_038124)	-582	NR_038124	100463519	Mm.361139	NR_038124		BB283400	BF465573|Rncr4	expressed sequence BB283400	ncRNA
chr18-429	chr18	11045560	11056593	+	501.4	11033.000	intron (NR_105022, intron 2 of 3)	intron (NR_105022, intron 2 of 3)	-1434	NM_010258	14465	Mm.329287	NM_010258	ENSMUSG00000005836	Gata6	AA410133|GATA-6	GATA binding protein 6	protein-coding
chr10-1736	chr10	80488763	80499515	+	500.4	10752.000	promoter-TSS (NM_139226)	promoter-TSS (NM_139226)	-767	NM_139226	246086	Mm.250572	NM_139226	ENSMUSG00000045518	Onecut3	OC-3|Oc3	one cut domain, family member 3	protein-coding
chr15-384	chr15	102959409	102969342	+	499.4	9933.000	Intergenic	Intergenic	-2421	NM_010462	209448	Mm.31665	NM_010462	ENSMUSG00000022484	Hoxc10	AI506621|Hox-3.6	homeobox C10	protein-coding
chr12-1195	chr12	73043101	73055296	+	496.3	12195.000	Intergenic	Intergenic	-2486	NM_009189	20471	Mm.4645	NM_009189	ENSMUSG00000051367	Six1	BB138287	sine oculis-related homeobox 1	protein-coding
chr17-1705	chr17	26833729	26845942	+	494.3	12213.000	intron (NM_008700, intron 1 of 1)	intron (NM_008700, intron 1 of 1)	1730	NM_008700	18091	Mm.41974	NM_008700	ENSMUSG00000015579	Nkx2-5	Csx|Nkx-2.5|Nkx2.5|tinman	NK2 homeobox 5	protein-coding
chr6-116	chr6	52214272	52223424	+	485.1	9152.000	promoter-TSS (NM_010455)	promoter-TSS (NM_010455)	-275	NM_010455	15404	Mm.294826	NM_010455	ENSMUSG00000038236	Hoxa7	AV118143|Hox-1.1|M6	homeobox A7	protein-coding
chr2-1795	chr2	9881387	9891794	+	482.0	10407.000	non-coding (NR_024257, exon 5 of 5)	non-coding (NR_024257, exon 5 of 5)	2950	NR_040511	77682	Mm.488621	NR_040511	ENSMUSG00000079602	9230102O04Rik	linc_Gata3	RIKEN cDNA 9230102O04 gene	ncRNA
chr11-741	chr11	119041615	119053091	+	482.0	11476.000	Intergenic	Intergenic	-6440	NM_013926	30951	Mm.99953	NM_013926	ENSMUSG00000025578	Cbx8	Pc3	chromobox 8	protein-coding
chr4-783	chr4	152123003	152132252	+	480.0	9249.000	intron (NM_207687, intron 13 of 15)	intron (NM_207687, intron 13 of 15)	1298	NM_019585	56226	Mm.264215	NM_019585	ENSMUSG00000028943	Espn	je	espin	protein-coding
chr15-844	chr15	102948145	102958275	+	478.0	10130.000	Intergenic	Intergenic	-1316	NM_001024842	109663	Mm.37692	NM_001024842	ENSMUSG00000001656	Hoxc11	Hox-3.7	homeobox C11	protein-coding
chr12-280	chr12	9571072	9583168	+	469.8	12096.000	intron (NM_011859, intron 1 of 2)	intron (NM_011859, intron 1 of 2)	2678	NM_011859	23967	Mm.45055	NM_011859	ENSMUSG00000048387	Osr1	Odd1|Osr	odd-skipped related transcription factor 1	protein-coding
chr5-16	chr5	28457842	28467176	+	465.7	9334.000	intron (NM_009170, intron 1 of 2)	intron (NM_009170, intron 1 of 2)	-4475	NR_015562	654796	Mm.57202	NR_015562	ENSMUSG00000097726	9530036O11Rik	-	RIKEN cDNA 9530036O11Rik	ncRNA
chr15-2563	chr15	98787739	98797066	+	465.7	9327.000	intron (NM_021279, intron 3 of 3)	CpG-5312	2545	NM_021279	22408	Mm.1123	NM_021279	ENSMUSG00000022997	Wnt1	Int-1|Wnt-1|sw|swaying	wingless-type MMTV integration site family, member 1	protein-coding
chr17-942	chr17	85614480	85623931	+	462.7	9451.000	promoter-TSS (NR_038082)	promoter-TSS (NR_038082)	-809	NR_038084	100043902	Mm.150838	NR_015385	ENSMUSG00000093460	Six3os1	D17Mgi26|E130112H22Rik|Rncr1|Six3os	SIX homeobox 3, opposite strand 1	ncRNA
chr1-1	chr1	56871339	56871964	+	454.5	625.000	exon (NM_001358581, exon 8 of 12)	exon (NM_001358581, exon 8 of 12)	99683	NM_139146	212712	Mm.145599	NM_139146	ENSMUSG00000038331	Satb2	BAP002|mKIAA1034	special AT-rich sequence binding protein 2	protein-coding
chr6-1009	chr6	83708599	83718276	+	451.5	9677.000	intron (NM_011912, intron 1 of 2)	intron (NM_011912, intron 1 of 2)	-1236	NR_002871	574519	Mm.487605	NR_002871	ENSMUSG00000085794	Vax2os	Vas2os|Vax2os1|Vax2os2	ventral anterior homeobox 2, opposite strand	ncRNA
chr2-4543	chr2	93639814	93649404	+	448.4	9590.000	intron (NM_007442, intron 1 of 3)	intron (NM_007442, intron 1 of 3)	2175	NM_007442	11695	Mm.389389	NM_007442	ENSMUSG00000040310	Alx4	lst	aristaless-like homeobox 4	protein-coding
chr15-901	chr15	75996099	76005859	+	439.2	9760.000	TTS (NM_134087)	TTS (NM_134087)	7210	NM_177922	332110	Mm.40843	NM_177922	ENSMUSG00000063704	Mapk15	BC048082|ERK-8	mitogen-activated protein kinase 15	protein-coding
chr8-2671	chr8	92357972	92367664	+	439.2	9692.000	Intergenic	Intergenic	5022	NM_018826	54352	Mm.101153	NM_018826	ENSMUSG00000031737	Irx5	-	Iroquois homeobox 5	protein-coding
chr18-881	chr18	42392075	42403266	+	436.2	11191.000	Intergenic	MIR|SINE|MIR	3073	NM_138945	18998	Mm.488204	NM_138945	ENSMUSG00000024497	Pou4f3	Brn3.1|Brn3c|ddl|dreidel	POU domain, class 4, transcription factor 3	protein-coding
chr1-1829	chr1	120607726	120618553	+	436.2	10827.000	Intergenic	Intergenic	10652	NM_010133	13798	Mm.2657	NM_010133	ENSMUSG00000058665	En1	En-1|Mo-en.1|engrailed-1	engrailed 1	protein-coding
chr2-2504	chr2	158609015	158618245	+	435.2	9230.000	intron (NM_009508, intron 1 of 1)	intron (NM_009508, intron 1 of 1)	2872	NM_009508	22348	Mm.143404	NM_009508	ENSMUSG00000037771	Slc32a1	R75019|VGAT|Viaat	solute carrier family 32 (GABA vesicular transporter), member 1	protein-coding
chr6-641	chr6	52313122	52320655	+	434.1	7533.000	exon (NM_007966, exon 3 of 3)	exon (NM_007966, exon 3 of 3)	-2056	NR_038163	70593	Mm.158412	NR_038163	ENSMUSG00000086126	Evx1os	5730457N03Rik|Evx1as	even skipped homeotic gene 1, opposite strand	ncRNA
chr19-1175	chr19	45737011	45746532	+	433.1	9521.000	intron (NM_001166362, intron 2 of 4)	intron (NM_001166362, intron 2 of 4)	1113	NM_001166361	14179	Mm.4012	NM_010205	ENSMUSG00000025219	Fgf8	Aigf|Fgf-8	fibroblast growth factor 8	protein-coding
chr15-2664	chr15	102994200	103003305	+	431.1	9105.000	Intergenic	RMER17C2|LTR|ERVK	8213	NM_010466	15426	Mm.6167	NM_010466	ENSMUSG00000001657	Hoxc8	D130011F21Rik|Hox-3.1	homeobox C8	protein-coding
chr6-1803	chr6	6872087	6882092	+	421.9	10005.000	TTS (NM_010056)	TTS (NM_010056)	4979	NM_010056	13395	Mm.4873	NM_010056	ENSMUSG00000029755	Dlx5	AI385752	distal-less homeobox 5	protein-coding
chr1-629	chr1	78194960	78205305	+	420.9	10345.000	Intergenic	Intergenic	-2996	NM_008781	18505	Mm.1371	NM_008781	ENSMUSG00000004872	Pax3	Pax-3|Sp|Splchl2|splotch	paired box 3	protein-coding
chr19-758	chr19	43598428	43607772	+	410.7	9344.000	Intergenic	Intergenic	-9225	NM_008699	18089	Mm.56994	NM_008699	ENSMUSG00000044220	Nkx2-3	Nkx-2.3|Nkx2.3|nkx2-C|tinman	NK2 homeobox 3	protein-coding
chr16-1095	chr16	18579981	18586801	+	408.7	6820.000	intron (NM_011532, intron 4 of 6)	intron (NM_011532, intron 4 of 6)	3578	NM_001285476	21380	Mm.295194	NM_011532	ENSMUSG00000009097	Tbx1	-	T-box 1	protein-coding
chr9-1624	chr9	69758111	69766778	+	408.7	8667.000	intron (NR_040765, intron 1 of 4)	(CA)n|Simple_repeat|Simple_repeat	1298	NR_040765	319970	Mm.186434	NR_040765	ENSMUSG00000097623	B230323A14Rik	-	RIKEN cDNA B230323A14 gene	ncRNA
chr19-425	chr19	37692714	37701047	+	404.6	8333.000	promoter-TSS (NM_007811)	promoter-TSS (NM_007811)	-928	NM_007811	13082	Mm.42230	NM_007811	ENSMUSG00000024987	Cyp26a1	Cyp26|P450RA|P450RAI|RAH	cytochrome P450, family 26, subfamily a, polypeptide 1	protein-coding
chr4-1577	chr4	139827334	139836041	+	403.6	8707.000	intron (NM_011039, intron 1 of 8)	CpG	1281	NM_011039	18509	Mm.218760	NM_011039	ENSMUSG00000028736	Pax7	Pax-7	paired box 7	protein-coding
chr1-2246	chr1	155734987	155743575	+	401.5	8588.000	intron (NM_010712, intron 1 of 5)	intron (NM_010712, intron 1 of 5)	2746	NM_010712	16872	Mm.103624	NM_010712	ENSMUSG00000026468	Lhx4	A330062J17Rik|Gsh-4|Gsh4	LIM homeobox protein 4	protein-coding
chr14-358	chr14	63243798	63252661	+	398.5	8863.000	Intergenic	Intergenic	-2958	NM_008092	14463	Mm.247669	NM_008092	ENSMUSG00000021944	Gata4	Gata-4	GATA binding protein 4	protein-coding
chr3-268	chr3	99245821	99255477	+	392.3	9656.000	Intergenic	Intergenic	-3111	NM_009323	21384	Mm.88761	NM_009323	ENSMUSG00000027868	Tbx15	Tbx14|Tbx8|de	T-box 15	protein-coding
chr8-1980	chr8	57321761	57329973	+	389.3	8212.000	Intergenic	Intergenic	4884	NM_010402	15111	Mm.430844	NM_010402	ENSMUSG00000038193	Hand2	AI225906|AI661148|Ehand2|Hed|Th2|Thing2|bHLHa26|dHAND	heart and neural crest derivatives expressed 2	protein-coding
chr5-3101	chr5	107719766	107728479	+	384.2	8713.000	5' UTR (NM_010278, exon 1 of 6)	5' UTR (NM_010278, exon 1 of 6)	221	NM_010278	14581	Mm.2078	NM_010278	ENSMUSG00000029275	Gfi1	AW495828|Gfi-1|Pal-1|Pal1	growth factor independent 1 transcription repressor	protein-coding
chr5-962	chr5	120428785	120436905	+	382.2	8120.000	intron (NM_008499, intron 1 of 4)	intron (NM_008499, intron 1 of 4)	959	NM_008499	16873	Mm.5151	NM_008499	ENSMUSG00000029595	Lhx5	Lim2	LIM homeobox protein 5	protein-coding
chr12-987	chr12	56689518	56698177	+	381.1	8659.000	Intergenic	Intergenic	-1624	NM_011041	18511	Mm.5035	NM_011041	ENSMUSG00000001497	Pax9	Pax-9	paired box 9	protein-coding
chr5-3474	chr5	33533215	33541717	+	374.0	8502.000	Intergenic	Intergenic	90045	NM_001359461	74504	Mm.294695	NM_178390	ENSMUSG00000037339	Fam53a	2410018C17Rik|5430419M09Rik|Dntnp	family with sequence similarity 53, member A	protein-coding
chr1-933	chr1	89926088	89934676	+	373.0	8588.000	exon (NM_010262, exon 1 of 2)	exon (NM_010262, exon 1 of 2)	794	NM_010262	14472	Mm.204730	NM_010262	ENSMUSG00000034486	Gbx2	D130058E05Rik|Gbx-2|MMoxA|Stra7	gastrulation brain homeobox 2	protein-coding
chr2-1313	chr2	26198350	26205056	+	373.0	6706.000	intron (NM_001039653, intron 5 of 5)	intron (NM_001039653, intron 5 of 5)	4872	NM_001039653	16871	Mm.386765	NM_010711	ENSMUSG00000026934	Lhx3	Lim3|P-LIM|mLIM3|mLim-3	LIM homeobox protein 3	protein-coding
chr5-2123	chr5	29466618	29475864	+	373.0	9246.000	Intergenic	Intergenic	7229	NM_019944	15285	Mm.103760	NM_019944	ENSMUSG00000001566	Mnx1	HB9|Hlxb9|MNR2	motor neuron and pancreas homeobox 1	protein-coding
chr11-4683	chr11	96282450	96289960	+	373.0	7510.000	promoter-TSS (NM_010460)	promoter-TSS (NM_010460)	-441	NM_010460	15415	Mm.390366	NM_010460	ENSMUSG00000038721	Hoxb7	AI325018|Hox-2.3	homeobox B7	protein-coding
chr2-1261	chr2	147359739	147368653	+	373.0	8914.000	promoter-TSS (NM_008780)	promoter-TSS (NM_008780)	-798	NM_008780	18503	Mm.315502	NM_008780	ENSMUSG00000037034	Pax1	Pax-1|hbs|hunchback|un|undulated|wt	paired box 1	protein-coding
chr5-467	chr5	119665477	119672657	+	369.9	7180.000	Intergenic	Intergenic	-1795	NM_198052	21386	Mm.219139	NM_011535	ENSMUSG00000018604	Tbx3	D5Ertd189e	T-box 3	protein-coding
chr5-4204	chr5	139541172	139549074	+	365.9	7902.000	intron (NM_013702, intron 2 of 2)	intron (NM_013702, intron 2 of 2)	1225	NM_013702	22255	Mm.42190	NM_013702	ENSMUSG00000029546	Uncx	Chx4|Uncx4.1	UNC homeobox	protein-coding
chr7-1126	chr7	24942203	24950281	+	363.8	8078.000	Intergenic	Intergenic	-1471	NM_001370804	232974		NM_001370804	ENSMUSG00000108367	Gm4881	EG232974	predicted gene 4881	protein-coding
chr16-2	chr16	11143865	11144490	+	361.8	625.000	intron (NR_027502, intron 19 of 22)	LSU-rRNA_Hsa|rRNA|rRNA	-9645	NM_029582	106200	Mm.291015	NM_029582	ENSMUSG00000022498	Txndc11	2810408E11Rik|AI427833|EFP1|Txdc11	thioredoxin domain containing 11	protein-coding
chr11-2441	chr11	95144739	95152137	+	357.7	7398.000	intron (NR_040279, intron 1 of 2)	intron (NR_040279, intron 1 of 2)	-2637	NM_007867	13394	Mm.439766	NM_007867	ENSMUSG00000020871	Dlx4	Dlx-4|Dlx7	distal-less homeobox 4	protein-coding
chr3-141	chr3	96330752	96339608	+	356.7	8856.000	Intergenic	Intergenic	-10107	NR_152105	100504145	Mm.100443	NR_152105	ENSMUSG00000097851	Platr30	Gm17580	pluripotency associated transcript 30	ncRNA
chr12-1508	chr12	104470192	104478351	+	351.6	8159.000	Intergenic	Intergenic	-1035	NM_010351	14836	Mm.129	NM_010351	ENSMUSG00000021095	Gsc	-	goosecoid homeobox	protein-coding
chr12-277	chr12	8296822	8303674	+	348.5	6852.000	intron (NM_001312876, intron 1 of 1)	intron (NM_001312876, intron 1 of 1)	1706	NM_013527	238057	Mm.271308	NM_013527	ENSMUSG00000037660	Gdf7	BMP12	growth differentiation factor 7	protein-coding
chr6-2283	chr6	52174721	52182503	+	344.5	7782.000	non-coding (NR_163848, exon 1 of 1)	non-coding (NR_163848, exon 1 of 1)	1457	NR_163848
chr13-50	chr13	31624018	31631342	+	343.4	7324.000	intron (NM_010225, intron 1 of 1)	intron (NM_010225, intron 1 of 1)	1864	NM_010225	14238	Mm.125548	NM_010225	ENSMUSG00000038402	Foxf2	FREAC2|Fkh20|LUN	forkhead box F2	protein-coding
chr2-3675	chr2	73267356	73274972	+	340.4	7616.000	promoter-TSS (NM_001005343)	promoter-TSS (NM_001005343)	-762	NM_001005343	381373	Mm.330293	NM_001005343	ENSMUSG00000068859	Sp9	-	trans-acting transcription factor 9	protein-coding
chr18-1249	chr18	64340224	64346349	+	338.3	6125.000	intron (NM_194268, intron 1 of 1)	intron (NM_194268, intron 1 of 1)	2922	NM_194268	225631	Mm.234723	NM_194268	ENSMUSG00000045991	Onecut2	C730009D12|OC-2|Oc2	one cut domain, family member 2	protein-coding
chr11-3733	chr11	85888070	85894860	+	338.3	6790.000	intron (NM_011536, intron 3 of 8)	intron (NM_011536, intron 3 of 8)	5098	NM_011536	21387	Mm.275336	NM_011536	ENSMUSG00000000094	Tbx4	3930401C23	T-box 4	protein-coding
chr5-1160	chr5	75071978	75079170	+	336.3	7192.000	promoter-TSS (NM_133256)	promoter-TSS (NM_133256)	-27	NM_133256	14843	Mm.218752	NM_133256	ENSMUSG00000035946	Gsx2	Gsh-2|Gsh2	GS homeobox 2	protein-coding
chr16-884	chr16	18618774	18626086	+	335.3	7312.000	promoter-TSS (NM_010327)	promoter-TSS (NM_010327)	-27	NM_001001999	14724	Mm.475622	NM_010327	ENSMUSG00000050761	Gp1bb	-	glycoprotein Ib, beta polypeptide	protein-coding
chr9-2411	chr9	55541504	55547510	+	334.3	6006.000	intron (NM_027397, intron 4 of 5)	intron (NM_027397, intron 4 of 5)	3358	NM_027397	104360	Mm.273996	NM_027397	ENSMUSG00000032318	Isl2	3110001N10Rik	insulin related protein 2 (islet 2)	protein-coding
chr8-1208	chr8	70371673	70378166	+	332.2	6493.000	exon (NM_016685, exon 4 of 19)	exon (NM_016685, exon 4 of 19)	1371	NM_016685	12845	Mm.45071	NM_016685	ENSMUSG00000031849	Comp	TSP5	cartilage oligomeric matrix protein	protein-coding
chr19-1365	chr19	45150035	45156482	+	330.2	6447.000	intron (NM_021901, intron 1 of 2)	intron (NM_021901, intron 1 of 2)	2543	NM_021901	21908	Mm.391203	NM_021901	ENSMUSG00000025215	Tlx1	Hox-11|Hox11|Tlx-1	T cell leukemia, homeobox 1	protein-coding
chr15-1344	chr15	102986572	102993651	+	329.2	7079.000	promoter-TSS (NM_010466)	promoter-TSS (NM_010466)	-428	NM_010466	15426	Mm.6167	NM_010466	ENSMUSG00000001657	Hoxc8	D130011F21Rik|Hox-3.1	homeobox C8	protein-coding
chr9-489	chr9	98958551	98966102	+	329.2	7551.000	Intergenic	Intergenic	6719	NM_012020	26927	Mm.151239	NM_012020	ENSMUSG00000050397	Foxl2	AU045128|BPES|PINTO|Pfrk	forkhead box L2	protein-coding
chr17-459	chr17	23741065	23747365	+	329.2	6300.000	intron (NM_028416, intron 3 of 9)	intron (NM_028416, intron 3 of 9)	1614	NM_028416	73016	Mm.221319	NM_028416	ENSMUSG00000040680	Kremen2	2900054E04Rik|Krm2	kringle containing transmembrane protein 2	protein-coding
chr2-2329	chr2	38707912	38713345	+	329.2	5433.000	intron (NM_139051, intron 2 of 6)	CpG-8071	1606	NM_001316687	26423	Mm.31387	NM_139051	ENSMUSG00000026751	Nr5a1	Ad4BP|ELP|ELP-3|Ftz-F1|Ftzf1|SF-1|SF1|STF-1	nuclear receptor subfamily 5, group A, member 1	protein-coding
chr19-991	chr19	44669386	44676215	+	329.2	6829.000	Intergenic	Intergenic	-73801	NM_001368745	18504	Mm.192158	NM_011037	ENSMUSG00000004231	Pax2	Opdc|Pax-2	paired box 2	protein-coding
chr11-4263	chr11	57827717	57834230	+	328.1	6513.000	intron (NM_008213, intron 1 of 1)	intron (NM_008213, intron 1 of 1)	1174	NM_008213	15110	Mm.4746	NM_008213	ENSMUSG00000037335	Hand1	Ehand1|Hxt|Th1|Thing1|bHLHa27|eHAND	heart and neural crest derivatives expressed 1	protein-coding
chr12-424	chr12	117150695	117159964	+	328.1	9269.000	intron (NM_011215, intron 12 of 22)	intron (NM_011215, intron 12 of 22)	-4060	NR_033538	100038689	Mm.445351	NR_033538	ENSMUSG00000099907	Gm10421	-	predicted gene 10421	ncRNA
chr5-2351	chr5	147186035	147194287	+	328.1	8252.000	3' UTR (NM_008178, exon 2 of 2)	3' UTR (NM_008178, exon 2 of 2)	1465	NM_008178	14842	Mm.4797	NM_008178	ENSMUSG00000053129	Gsx1	Gsh-1|Gsh1	GS homeobox 1	protein-coding
chr5-1787	chr5	147310088	147317969	+	328.1	7881.000	TTS (NM_001039678)	TTS (NM_001039678)	-6779	NM_007673	12591	Mm.20358	NM_007673	ENSMUSG00000029646	Cdx2	Cdx-2	caudal type homeobox 2	protein-coding
chr6-2291	chr6	52201453	52207470	+	327.1	6017.000	TTS (NM_010454)	TTS (NM_010454)	126	NM_010453	15402	Mm.173	NM_010453	ENSMUSG00000038253	Hoxa5	Hox-1.3	homeobox A5	protein-coding
chr11-1268	chr11	75164672	75169686	+	326.1	5014.000	exon (NM_010430, exon 2 of 2)	exon (NM_010430, exon 2 of 2)	973	NM_001098203	15248	Mm.57250	NM_010430	ENSMUSG00000043099	Hic1	AA408311|HIC-1	hypermethylated in cancer 1	protein-coding
chr4-3062	chr4	89271971	89279847	+	324.1	7876.000	intron (NM_009877, intron 2 of 2)	intron (NM_009877, intron 2 of 2)	6283	NM_001040654	12578	Mm.4733	NM_009877	ENSMUSG00000044303	Cdkn2a	ARF-INK4a|Arf|INK4a-ARF|Ink4a/Arf|MTS1|Pctr1|p16|p16(INK4a)|p16INK4a|p19<ARF>|p19ARF	cyclin dependent kinase inhibitor 2A	protein-coding
chr2-602	chr2	148043324	148050162	+	324.1	6838.000	promoter-TSS (NM_001291065)	promoter-TSS (NM_001291065)	226	NM_010446	15376	Mm.938	NM_010446	ENSMUSG00000037025	Foxa2	HNF3-beta|HNF3beta|Hnf-3b|Hnf3b|Tcf-3b|Tcf3b	forkhead box A2	protein-coding
chr19-1364	chr19	45140049	45148624	+	324.1	8575.000	Intergenic	Intergenic	-6379	NM_021901	21908	Mm.391203	NM_021901	ENSMUSG00000025215	Tlx1	Hox-11|Hox11|Tlx-1	T cell leukemia, homeobox 1	protein-coding
chr2-320	chr2	74722823	74729064	+	322.0	6241.000	promoter-TSS (NR_029566)	promoter-TSS (NR_029566)	-127	NR_029566	387144		NR_029566	ENSMUSG00000065500	Mir10b	Mirn10b|mir-10b|mmu-mir-10b	microRNA 10b	ncRNA
chr14-1108	chr14	70077152	70081782	+	319.0	4630.000	exon (NM_001289927, exon 2 of 2)	exon (NM_001289927, exon 2 of 2)	1672	NM_001289927	13655	Mm.103737	NM_018781	ENSMUSG00000033730	Egr3	Pilot	early growth response 3	protein-coding
chr6-524	chr6	52231753	52238313	+	319.0	6560.000	promoter-TSS (NM_008263)	promoter-TSS (NM_008263)	-94	NM_008263	15395	Mm.5	NM_008263	ENSMUSG00000000938	Hoxa10	Hox-1.8|Hoxa-10	homeobox A10	protein-coding
chr8-1502	chr8	121123518	121130181	+	318.0	6663.000	promoter-TSS (NM_008024)	promoter-TSS (NM_008024)	-836	NM_008024	14241	Mm.5111	NM_008024	ENSMUSG00000097084	Foxl1	FREAC7|Fkh6|fkh-6	forkhead box L1	protein-coding
chr5-447	chr5	37826711	37834218	+	318.0	7507.000	Intergenic	B2_Mm1a|SINE|B2	-5879	NM_010835	17701	Mm.256509	NM_010835	ENSMUSG00000048450	Msx1	AA675338|AI324650|Hox-7|Hox7|Hox7.1|msh	msh homeobox 1	protein-coding
chr6-1097	chr6	83067610	83073112	+	315.9	5502.000	promoter-TSS (NM_009392)	promoter-TSS (NM_009392)	-136	NM_009392	21909	Mm.37	NM_009392	ENSMUSG00000068327	Tlx2	Enx|Hox11L.1|Hox11l1|NCX|Ncx1|Tlx1l1|Tlx1l2	T cell leukemia, homeobox 2	protein-coding
chr16-140	chr16	17800696	17807342	+	313.9	6646.000	intron (NM_153790, intron 6 of 10)	intron (NM_153790, intron 6 of 10)	6737	NM_153790	224024	Mm.194950	NM_153790	ENSMUSG00000012017	Scarf2	NSR1|SREC-II|SRECRP-1|Scatf1|Srec2|SrecII	scavenger receptor class F, member 2	protein-coding
chr12-325	chr12	111442383	111448735	+	313.9	6352.000	exon (NM_009396, exon 3 of 12)	exon (NM_009396, exon 3 of 12)	2898	NM_009396	21928	Mm.255332	NM_009396	ENSMUSG00000021281	Tnfaip2	B94|Exoc3l3|M-sec|Tnfip2|tnfb94	tumor necrosis factor, alpha-induced protein 2	protein-coding
chr2-1202	chr2	74694778	74701046	+	312.9	6268.000	5' UTR (NM_013555, exon 1 of 2)	5' UTR (NM_013555, exon 1 of 2)	149	NM_013555	15438	Mm.26544	NM_013555	ENSMUSG00000043342	Hoxd9	Hox-4.4|Hox-5.2	homeobox D9	protein-coding
chr6-828	chr6	83699878	83707568	+	311.8	7690.000	non-coding (NR_075094, exon 2 of 3)	non-coding (NR_075094, exon 2 of 3)	7102	NR_075094	574519	Mm.487605	NR_002871	ENSMUSG00000085794	Vax2os	Vas2os|Vax2os1|Vax2os2	ventral anterior homeobox 2, opposite strand	ncRNA
chr15-671	chr15	102975307	102981028	+	309.8	5721.000	intron (NM_008272, intron 1 of 2)	intron (NM_008272, intron 1 of 2)	1135	NM_008272	15427	Mm.4765	NM_008272	ENSMUSG00000036139	Hoxc9	Hox-3.2	homeobox C9	protein-coding
chr15-86	chr15	98776069	98782465	+	307.8	6396.000	Intergenic	Intergenic	-1117	NM_011718	22410	Mm.4709	NM_011718	ENSMUSG00000022996	Wnt10b	Wnt12	wingless-type MMTV integration site family, member 10B	protein-coding
chr4-1140	chr4	126731990	126737622	+	305.7	5632.000	intron (NM_198960, intron 2 of 6)	intron (NM_198960, intron 2 of 6)	1463	NM_198960	332937	Mm.331881	NM_198960	ENSMUSG00000042477	Tfap2e	AI505200|AP-2e|Tcfap2e	transcription factor AP-2, epsilon	protein-coding
chr19-618	chr19	43609301	43615606	+	304.7	6305.000	5' UTR (NM_008699, exon 1 of 2)	5' UTR (NM_008699, exon 1 of 2)	128	NM_008699	18089	Mm.56994	NM_008699	ENSMUSG00000044220	Nkx2-3	Nkx-2.3|Nkx2.3|nkx2-C|tinman	NK2 homeobox 3	protein-coding
chr7-1283	chr7	141461140	141466758	+	302.7	5618.000	promoter-TSS (NR_152220)	promoter-TSS (NR_152220)	-45	NR_152220	100126795	Mm.386851	NR_152219	ENSMUSG00000073787	Gm10575	-	predicted gene 10575	ncRNA
chr19-828	chr19	5556851	5562523	+	302.7	5672.000	intron (NM_019935, intron 1 of 3)	intron (NM_019935, intron 1 of 3)	888	NM_019935	18426	Mm.280225	NM_019935	ENSMUSG00000024922	Ovol1	BB147136|Ovo1|movo1	ovo like zinc finger 1	protein-coding
chr9-1015	chr9	99873686	99880395	+	301.7	6709.000	promoter-TSS (NM_011440)	promoter-TSS (NM_011440)	-870	NM_011440	20669	Mm.261595	NM_011440	ENSMUSG00000053747	Sox14	-	SRY (sex determining region Y)-box 14	protein-coding
chr11-1215	chr11	103770620	103776140	+	299.6	5520.000	promoter-TSS (NM_009521)	promoter-TSS (NM_009521)	-795	NM_009521	22415	Mm.159091	NM_009521	ENSMUSG00000000125	Wnt3	Int-4|Wnt-3	wingless-type MMTV integration site family, member 3	protein-coding
chr4-502	chr4	124654769	124661336	+	299.6	6567.000	exon (NM_011141, exon 1 of 1)	exon (NM_011141, exon 1 of 1)	406	NM_011141	18991	Mm.297371	NM_011141	ENSMUSG00000090125	Pou3f1	Oct-6|Oct6|Otf-6|Otf6|Scip|Test1|Tst-1|Tst1	POU domain, class 3, transcription factor 1	protein-coding
chr7-304	chr7	137314838	137320891	+	298.6	6053.000	Intergenic	Intergenic	-3419	NM_001113414	13593	Mm.258708	NM_010096	ENSMUSG00000010476	Ebf3	3110018A08Rik|O/E-2|mKIAA4201	early B cell factor 3	protein-coding
chr2-72	chr2	31634714	31640606	+	296.6	5892.000	Intergenic	Intergenic	-2377	NM_001123362	381359	Mm.379512	NM_001123362	ENSMUSG00000079466	Prdm12	Gm998	PR domain containing 12	protein-coding
chr6-272	chr6	52169420	52173961	+	295.5	4541.000	intron (NM_010452, intron 4 of 4)	intron (NM_010452, intron 4 of 4)	-1191	NR_152256	100504154	Mm.440491	NR_152256	ENSMUSG00000087626	Gm15050	-	predicted gene 15050	ncRNA
chr5-1782	chr5	147269420	147275926	+	295.5	6506.000	intron (NM_008814, intron 1 of 1)	intron (NM_008814, intron 1 of 1)	-1152	NR_038157	70147	Mm.17618	NR_038157	ENSMUSG00000092570	Plut	2210019I11Rik	PDX1 associated lncRNA, upregulator of transcription	ncRNA
chr11-2176	chr11	95828817	95835103	+	294.5	6286.000	3' UTR (NM_153104, exon 3 of 3)	3' UTR (NM_153104, exon 3 of 3)	7460	NM_153104	237928	Mm.133075	NM_153104	ENSMUSG00000050860	Phospho1	D11Moh36|Phospo1	phosphatase, orphan 1	protein-coding
chr2-2158	chr2	130575818	130582665	+	291.5	6847.000	Intergenic	Intergenic	3072	NM_011025	18429	Mm.16745	NM_011025	ENSMUSG00000027301	Oxt	OT|Oxy	oxytocin	protein-coding
chr4-141	chr4	99652313	99658361	+	291.5	6048.000	promoter-TSS (NM_010425)	promoter-TSS (NM_010425)	-962	NM_010425	15221	Mm.4758	NM_010425	ENSMUSG00000067261	Foxd3	CWH3|Genesis|Hfh2	forkhead box D3	protein-coding
chr5-761	chr5	139907688	139914583	+	288.4	6895.000	intron (NM_175522, intron 1 of 1)	intron (NM_175522, intron 1 of 1)	3192	NM_175522	243312	Mm.237102	NM_175522	ENSMUSG00000048988	Elfn1	A930017N06Rik|AI197272|Ppp1r28	leucine rich repeat and fibronectin type III, extracellular 1	protein-coding
chr19-897	chr19	45233561	45239248	+	288.4	5687.000	intron (NM_010691, intron 1 of 2)	intron (NM_010691, intron 1 of 2)	437	NM_010691	16814	Mm.116815	NM_010691	ENSMUSG00000025216	Lbx1	Lbx1h	ladybird homeobox 1	protein-coding
chr2-2138	chr2	118701641	118706899	+	287.4	5258.000	promoter-TSS (NM_001081971)	promoter-TSS (NM_001081971)	-307	NM_001081971	383787	Mm.35758	NM_001081971	ENSMUSG00000078137	Ankrd63	Gm1337	ankyrin repeat domain 63	protein-coding
chr2-2029	chr2	25576648	25581098	+	287.4	4450.000	exon (NM_001005424, exon 1 of 1)	exon (NM_001005424, exon 1 of 1)	1226	NM_001005424	381353	Mm.379511	NM_001005424	ENSMUSG00000029419	Ajm1	Gm996	apical junction component 1	protein-coding
chr15-1102	chr15	7808968	7816882	+	286.4	7914.000	promoter-TSS (NM_001301333)	promoter-TSS (NM_001301333)	-802	NM_001301333	14573	Mm.4679	NM_010275	ENSMUSG00000022144	Gdnf	AI385739|ATF	glial cell line derived neurotrophic factor	protein-coding
chr3-731	chr3	129213302	129219174	+	285.3	5872.000	intron (NM_001042502, intron 2 of 2)	intron (NM_001042502, intron 2 of 2)	2306	NM_001042502	18741	Mm.246804	NM_011098	ENSMUSG00000028023	Pitx2	9430085M16Rik|Brx1|Brx1b|Munc30|Otlx2|Ptx2|Rieg	paired-like homeodomain transcription factor 2	protein-coding
chr15-1302	chr15	99222537	99228323	+	285.3	5786.000	intron (NM_010601, intron 1 of 14)	intron (NM_010601, intron 1 of 14)	838	NM_010601	16512	Mm.374793	NM_010601	ENSMUSG00000037579	Kcnh3	AU019351|C030044P22Rik|Elk2|Kv12.2|Melk2	potassium voltage-gated channel, subfamily H (eag-related), member 3	protein-coding
chr19-42	chr19	6924707	6929429	+	285.3	4722.000	intron (NM_008431, intron 6 of 6)	intron (NM_008431, intron 6 of 6)	-1688	NM_001039494	67077	Mm.251306	NM_001039494	ENSMUSG00000050623	Catsperz	1700019N12Rik|A430107B04Rik|MLZ-622|Tex40	cation channel sperm associated auxiliary subunit zeta	protein-coding
chr9-20	chr9	74862374	74867646	+	283.3	5272.000	intron (NM_008262, intron 1 of 1)	intron (NM_008262, intron 1 of 1)	3089	NM_008262	15379	Mm.303355	NM_008262	ENSMUSG00000043013	Onecut1	D9Ertd423e|HNF-6|Hfh12|Hnf6|Hnf6b|OC-1|Oc1	one cut domain, family member 1	protein-coding
chr6-526	chr6	52242504	52247420	+	283.3	4916.000	promoter-TSS (NR_015348)	promoter-TSS (NR_015348)	-281	NR_015348	15397	Mm.469918	NR_015348	ENSMUSG00000086427	Hoxa11os	Hoxa11as|Hoxa11s	homeobox A11, opposite strand	ncRNA
chr14-1294	chr14	32458818	32466146	+	282.3	7328.000	TTS (NM_021712)	TTS (NM_021712)	2368	NM_021712	20508	Mm.190503	NM_021712	ENSMUSG00000100241	Slc18a3	VAChT|VAT	solute carrier family 18 (vesicular monoamine), member 3	protein-coding
chr8-2260	chr8	12382122	12388857	+	280.2	6735.000	promoter-TSS (NR_027975)	promoter-TSS (NR_027975)	-282	NR_027975	434280	Mm.447484	NM_001013812	ENSMUSG00000047935	Sox1ot	EG434280|Gm5607	Sox1 overlapping transcript	ncRNA
chr2-597	chr2	147180090	147186235	+	280.2	6145.000	promoter-TSS (NR_030769)	promoter-TSS (NR_030769)	-921	NR_030769	100313531	Mm.405189	NR_030769	ENSMUSG00000086509	Nkx2-2os	Gm14112|Nkx2-2as|Nkx2.2AS	NK2 homeobox 2, opposite strand	ncRNA
chr18-574	chr18	35651518	35656608	+	277.2	5090.000	exon (NM_001270646, exon 1 of 1)	exon (NM_001270646, exon 1 of 1)	1158	NM_001270646	381148	Mm.297784	NM_001270646	ENSMUSG00000073600	Prob1	Gm1614	proline rich basic protein 1	protein-coding
chr11-3324	chr11	98345474	98351670	+	275.2	6196.000	5' UTR (NM_144828, exon 1 of 7)	5' UTR (NM_144828, exon 1 of 7)	166	NM_144828	19049	Mm.45372	NM_144828	ENSMUSG00000061718	Ppp1r1b	AU040756|DARPP-32|Darpp32	protein phosphatase 1, regulatory inhibitor subunit 1B	protein-coding
chr2-3324	chr2	148035318	148042051	+	275.2	6733.000	Intergenic	CpG	6780	NM_001291067	15376	Mm.938	NM_010446	ENSMUSG00000037025	Foxa2	HNF3-beta|HNF3beta|Hnf-3b|Hnf3b|Tcf-3b|Tcf3b	forkhead box A2	protein-coding
chr11-2435	chr11	95119825	95124915	+	275.2	5090.000	intron (NM_010055, intron 2 of 2)	intron (NM_010055, intron 2 of 2)	2253	NM_010055	13393	Mm.5194	NM_010055	ENSMUSG00000001510	Dlx3	AV237891|Dlx-3	distal-less homeobox 3	protein-coding
chr1-1465	chr1	87151801	87157504	+	275.2	5703.000	exon (NM_001277925, exon 2 of 18)	exon (NM_001277925, exon 2 of 18)	1484	NM_001277925	13599	Mm.140765	NM_021306	ENSMUSG00000026247	Ecel1	DINE|xce	endothelin converting enzyme-like 1	protein-coding
chr17-488	chr17	48094491	48100553	+	273.1	6062.000	Intergenic	Intergenic	-7144	NR_110485	320638	Mm.404482	NR_110485	ENSMUSG00000117334	A730006G06Rik	-	RIKEN cDNA A730006G06 gene	ncRNA
chr12-1426	chr12	56608097	56615433	+	273.1	7336.000	exon (NM_008701, exon 2 of 2)	exon (NM_008701, exon 2 of 2)	1519	NM_008701	18094	Mm.129420	NM_008701	ENSMUSG00000058669	Nkx2-9	Nkx-2.9|Nkx2-8|Nkx2.9|tinman	NK2 homeobox 9	protein-coding
chr15-1356	chr15	103030299	103037684	+	272.1	7385.000	promoter-TSS (NM_013553)	promoter-TSS (NM_013553)	-404	NM_013553	15423	Mm.1351	NM_013553	ENSMUSG00000075394	Hoxc4	Hox-3.5	homeobox C4	protein-coding
chr14-563	chr14	32596620	32601661	+	271.1	5041.000	promoter-TSS (NM_001347590)	promoter-TSS (NM_001347590)	-268	NM_001347590	107751	Mm.119274	NM_001001796	ENSMUSG00000041730	Prrxl1	Drg11|Drgx	paired related homeobox protein-like 1	protein-coding
chr16-19	chr16	18587804	18592339	+	269.0	4535.000	intron (NM_001285472, intron 1 of 8)	intron (NM_001285472, intron 1 of 8)	600	NM_001285472	21380	Mm.295194	NM_011532	ENSMUSG00000009097	Tbx1	-	T-box 1	protein-coding
chr7-729	chr7	49634963	49642275	+	269.0	7312.000	Intergenic	Intergenic	-1784	NM_001005232	13172	Mm.307176	NM_001005232	ENSMUSG00000030507	Dbx1	AI426026|Dbx	developing brain homeobox 1	protein-coding
chr13-592	chr13	71962520	71968009	+	269.0	5489.000	Intergenic	Intergenic	-1541	NM_010573	16371	Mm.316056	NM_010573	ENSMUSG00000060969	Irx1	-	Iroquois homeobox 1	protein-coding
chr7-630	chr7	45174496	45179766	+	268.0	5270.000	TTS (NM_182993)	TTS (NM_182993)	2466	NM_001195255	100039953	Mm.300663	NM_001195255	ENSMUSG00000095276	Gfy	Gm2515|Gm581|Goofy	golgi-associated olfactory signaling regulator	protein-coding
chr2-754	chr2	71538398	71543365	+	268.0	4967.000	intron (NR_039557, intron 2 of 3)	intron (NR_039557, intron 2 of 3)	-2990	NR_002854	111970	Mm.4543	NR_002854		Dlx1as	Dix1as|Dlx1os	distal-less homeobox 1, antisense	ncRNA
chr11-3291	chr11	96349906	96355462	+	268.0	5556.000	intron (NM_134032, intron 1 of 1)	intron (NM_134032, intron 1 of 1)	710	NR_155303	102632302	Mm.281153	NR_155303		Hoxb3os	Gm11530|Hoxb3s	homeobox B3 and homeobox B2, opposite strand	ncRNA
chr6-702	chr6	52208011	52213541	+	266.0	5530.000	intron (NR_015611, intron 1 of 2)	intron (NR_015611, intron 1 of 2)	-2104	NM_010454	15403	Mm.222030	NM_010454	ENSMUSG00000043219	Hoxa6	Hox-1.2	homeobox A6	protein-coding
chr2-4808	chr2	146834065	146840031	+	265.0	5966.000	Intergenic	Intergenic	-18832	NM_001033298	228730	Mm.292352	NM_001033298	ENSMUSG00000074749	Kiz	Gm114|Ncrna00153|Plk1s1	kizuna centrosomal protein	protein-coding
chr5-848	chr5	119802419	119808325	+	263.9	5906.000	Intergenic	Intergenic	-29291	NM_011537	21388	Mm.103636	NM_011537	ENSMUSG00000018263	Tbx5	-	T-box 5	protein-coding
chr6-1579	chr6	52155708	52161269	+	263.9	5561.000	promoter-TSS (NR_131181)	promoter-TSS (NR_131181)	-36	NR_131181	105242658	Mm.372521	NR_131181	ENSMUSG00000087658	Hotairm1	Gm15051|Hoxaas1	Hoxa transcript antisense RNA, myeloid-specific 1	ncRNA
chr19-244	chr19	59164812	59170943	+	262.9	6131.000	intron (NM_009501, intron 2 of 2)	intron (NM_009501, intron 2 of 2)	2520	NM_009501	22326	Mm.23801	NM_009501	ENSMUSG00000006270	Vax1	-	ventral anterior homeobox 1	protein-coding
chr1-1063	chr1	74949324	74954378	+	262.9	5054.000	promoter-TSS (NM_010544)	promoter-TSS (NM_010544)	-179	NM_010544	16147	Mm.439736	NM_010544	ENSMUSG00000006538	Ihh	HHG-2	Indian hedgehog	protein-coding
chr15-344	chr15	103167333	103172541	+	261.9	5208.000	Intergenic	Intergenic	-6653	NM_027885	71726	Mm.254820	NM_027885	ENSMUSG00000036061	Smug1	1200013B09Rik|A930006H09Rik|C85220	single-strand selective monofunctional uracil DNA glycosylase	protein-coding
chr4-735	chr4	114906155	114911162	+	259.9	5007.000	promoter-TSS (NR_030721)	promoter-TSS (NR_030721)	240	NM_008593	17301	Mm.7997	NM_008593	ENSMUSG00000055210	Foxd2	AI426778|Mf2	forkhead box D2	protein-coding
chr7-2512	chr7	144859579	144864028	+	259.9	4449.000	exon (NM_010202, exon 1 of 3)	exon (NM_010202, exon 1 of 3)	417	NM_010202	14175	Mm.4956	NM_010202	ENSMUSG00000050917	Fgf4	Fgf-4|Fgfk|HBGF-4|Hst1|Hstf-1|KS3|hst|hst-1|kFGF	fibroblast growth factor 4	protein-coding
chr4-2074	chr4	115052265	115058700	+	259.9	6435.000	promoter-TSS (NM_011527)	promoter-TSS (NM_011527)	-944	NM_011527	21349	Mm.239869	NM_011527	ENSMUSG00000028717	Tal1	Hpt|SCL/tal-1|Scl|bHLHa17|tal-1	T cell acute lymphocytic leukemia 1	protein-coding
chr16-366	chr16	91265860	91271610	+	259.9	5750.000	Intergenic	MTD|LTR|ERVL-MaLR	-1034	NM_016968	50914	Mm.39300	NM_016968	ENSMUSG00000046160	Olig1	AI836478|AW494459|Bhlhb6|Olg-1|Oligo1|bHLHe21	oligodendrocyte transcription factor 1	protein-coding
chr11-361	chr11	96260433	96266602	+	259.9	6169.000	intron (NR_037977, intron 2 of 2)	intron (NR_037977, intron 2 of 2)	-1647	NR_029721	387191		NR_029721	ENSMUSG00000065546	Mir196a-1	Mirn196|Mirn196a-1|miR-196|mir-196a-1	microRNA 196a-1	ncRNA
chr8-1323	chr8	121113581	121118509	+	258.8	4928.000	promoter-TSS (NM_013519)	promoter-TSS (NM_013519)	-126	NM_013519	14234	Mm.14092	NM_013519	ENSMUSG00000046714	Foxc2	Fkh14|Hfhbf3|MFH-1|Mfh1	forkhead box C2	protein-coding
chr6-171	chr6	52265250	52271583	+	258.8	6333.000	TTS (NR_110442)	TTS (NR_110442)	5641	NR_110442	791364	Mm.97466	NR_110441	ENSMUSG00000055408	Hottip	Gm15053	Hoxa distal transcript antisense RNA	ncRNA
chr15-2287	chr15	75742070	75747802	+	256.8	5732.000	TTS (NM_194350)	TTS (NM_194350)	3385	NM_194350	378435		NM_194350	ENSMUSG00000047591	Mafa	RIPE3b1	v-maf musculoaponeurotic fibrosarcoma oncogene family, protein A (avian)	protein-coding
chr5-1722	chr5	119796538	119801735	+	256.8	5197.000	Intergenic	Intergenic	-35527	NM_011537	21388	Mm.103636	NM_011537	ENSMUSG00000018263	Tbx5	-	T-box 5	protein-coding
chr9-2174	chr9	21033966	21038735	+	254.8	4769.000	exon (NM_008319, exon 7 of 11)	exon (NM_008319, exon 7 of 11)	-4022	NR_035438	100316681		NR_035438	ENSMUSG00000084663	Mir1900	Mirn1900|mmu-mir-1900	microRNA 1900	ncRNA
chr6-1581	chr6	52163272	52168375	+	254.8	5103.000	promoter-TSS (NM_010451)	promoter-TSS (NM_010451)	149	NR_131182	105242657	Mm.490651	NR_131182	ENSMUSG00000056445	Hoxaas2	2810043O09Rik|5730446D14Rik	Hoxa cluster antisense RNA 2	ncRNA
chr10-766	chr10	127530088	127536663	+	254.8	6575.000	intron (NM_183297, intron 1 of 1)	intron (NM_183297, intron 1 of 1)	1184	NM_183297	104080	Mm.437200	NM_183297	ENSMUSG00000040258	Nxph4	1110036M10Rik|AI851051	neurexophilin 4	protein-coding
chr5-996	chr5	28166075	28171535	+	253.8	5460.000	intron (NM_010134, intron 1 of 1)	intron (NM_010134, intron 1 of 1)	3109	NM_010134	13799	Mm.4298	NM_010134	ENSMUSG00000039095	En2	BB131122|En-2|mo-En-2	engrailed 2	protein-coding
chr1-579	chr1	155727701	155733621	+	253.8	5920.000	intron (NM_010712, intron 1 of 5)	intron (NM_010712, intron 1 of 5)	11366	NM_010712	16872	Mm.103624	NM_010712	ENSMUSG00000026468	Lhx4	A330062J17Rik|Gsh-4|Gsh4	LIM homeobox protein 4	protein-coding
chr1-1056	chr1	74880909	74886114	+	252.7	5205.000	intron (NM_153111, intron 2 of 2)	intron (NM_153111, intron 2 of 2)	1897	NM_153111	260298	Mm.150496	NM_153111	ENSMUSG00000055197	Fev	Pet-1|Pet1|mPet-1	FEV (ETS oncogene family)	protein-coding
chr6-2424	chr6	83693082	83699347	+	252.7	6265.000	intron (NR_002871, intron 3 of 5)	B1_Mur2|SINE|Alu	14611	NR_075094	574519	Mm.487605	NR_002871	ENSMUSG00000085794	Vax2os	Vas2os|Vax2os1|Vax2os2	ventral anterior homeobox 2, opposite strand	ncRNA
chr10-840	chr10	79917682	79923152	+	252.7	5470.000	intron (NM_001359010, intron 2 of 5)	intron (NM_001359010, intron 2 of 5)	3446	NM_053244	114229	Mm.191035	NM_053244	ENSMUSG00000035773	Kiss1r	Gpr54|KiSS-1|kiSS-1R	KISS1 receptor	protein-coding
chr2-1718	chr2	119320358	119326368	+	251.7	6010.000	intron (NR_030683, intron 3 of 3)	intron (NR_030683, intron 3 of 3)	-2421	NM_019454	54485	Mm.143719	NM_019454	ENSMUSG00000027314	Dll4	Delta4	delta like canonical Notch ligand 4	protein-coding
chr1-2341	chr1	187605374	187610598	+	251.7	5224.000	Intergenic	Intergenic	-1020	NM_001243792	26381	Mm.89989	NM_011935	ENSMUSG00000026610	Esrrg	ERR3|Errg|NR3B3|mKIAA0832	estrogen-related receptor gamma	protein-coding
chr2-656	chr2	74688981	74694056	+	250.7	5075.000	promoter-TSS (NM_013554)	promoter-TSS (NM_013554)	-373	NM_013554	15430	Mm.24420	NM_013554	ENSMUSG00000050368	Hoxd10	AI385591|AI874987|Hox-4.5|Hox-5.3	homeobox D10	protein-coding
chr15-787	chr15	74515376	74519923	+	247.6	4547.000	intron (NM_174991, intron 1 of 30)	CpG	1453	NM_001359759	107831	Mm.43133	NM_174991	ENSMUSG00000034730	Adgrb1	B830018M07Rik|Bai1|R75078|mKIAA4089	adhesion G protein-coupled receptor B1	protein-coding
chr1-1224	chr1	74799056	74806121	+	246.6	7065.000	intron (NM_009518, intron 3 of 3)	intron (NM_009518, intron 3 of 3)	10569	NM_009518	22409	Mm.5130	NM_009518	ENSMUSG00000026167	Wnt10a	-	wingless-type MMTV integration site family, member 10A	protein-coding
chr9-1150	chr9	74853584	74858579	+	246.6	4995.000	Intergenic	Intergenic	-5840	NM_008262	15379	Mm.303355	NM_008262	ENSMUSG00000043013	Onecut1	D9Ertd423e|HNF-6|Hfh12|Hnf6|Hnf6b|OC-1|Oc1	one cut domain, family member 1	protein-coding
chr7-4019	chr7	144837201	144842525	+	246.6	5324.000	intron (NM_008007, intron 1 of 2)	intron (NM_008007, intron 1 of 2)	1251	NM_008007	14174	Mm.4947	NM_008007	ENSMUSG00000031074	Fgf3	Fgf-3|Int-2|Int-P	fibroblast growth factor 3	protein-coding
chr6-900	chr6	52258768	52263538	+	245.6	4770.000	promoter-TSS (NM_008264)	promoter-TSS (NM_008264)	-273	NM_008264	15398	Mm.377086	NM_008264		Hoxa13	Hd|Hox-1.10	homeobox A13	protein-coding
chr9-650	chr9	24773615	24779534	+	243.6	5919.000	Intergenic	Intergenic	-2271	NM_020496	57246	Mm.31452	NM_020496	ENSMUSG00000031965	Tbx20	9430010M06Rik|AL022859|Tbx12	T-box 20	protein-coding
chr11-3920	chr11	116106987	116111064	+	243.6	4077.000	intron (NM_172570, intron 1 of 5)	intron (NM_172570, intron 1 of 5)	1210	NM_001205081	217333	Mm.347770	NM_172570	ENSMUSG00000020773	Trim47	2210023F24Rik	tripartite motif-containing 47	protein-coding
chr4-219	chr4	46342111	46346275	+	243.6	4164.000	5' UTR (NM_183298, exon 1 of 1)	5' UTR (NM_183298, exon 1 of 1)	549	NM_183298	110805	Mm.354634	NM_183298	ENSMUSG00000070990	Foxe1	TTF-2|Titf2	forkhead box E1	protein-coding
chr2-1206	chr2	74707621	74712883	+	242.5	5262.000	non-coding (NR_027899, exon 3 of 3)	non-coding (NR_027899, exon 3 of 3)	-1741	NM_010468	15434	Mm.430708	NM_010468	ENSMUSG00000079277	Hoxd3	Hox-4.1|Hox-5.5	homeobox D3	protein-coding
chr16-662	chr16	92692977	92700356	+	241.5	7379.000	5' UTR (NM_009821, exon 1 of 5)	5' UTR (NM_009821, exon 1 of 5)	663	NM_009821	12394	Mm.4081	NM_009821	ENSMUSG00000022952	Runx1	AML1|CBF-alpha-2|Cbfa2|Pebp2a2|Pebpa2b	runt related transcription factor 1	protein-coding
chr11-2941	chr11	4744395	4750906	+	240.5	6511.000	promoter-TSS (NM_138948)	promoter-TSS (NM_138948)	-471	NM_138948	192650	Mm.207056	NM_138948	ENSMUSG00000009075	Cabp7	-	calcium binding protein 7	protein-coding
chr11-1134	chr11	57835107	57841165	+	240.5	6058.000	Intergenic	Intergenic	-5989	NM_008213	15110	Mm.4746	NM_008213	ENSMUSG00000037335	Hand1	Ehand1|Hxt|Th1|Thing1|bHLHa27|eHAND	heart and neural crest derivatives expressed 1	protein-coding
chr2-3842	chr2	144328062	144333492	+	240.5	5430.000	intron (NM_152947, intron 2 of 3)	CpG	585	NM_152947	107586	Mm.252750	NM_026924	ENSMUSG00000037279	Ovol2	1700108N11Rik|1810007D21Rik|M-OVO|M-OVO-A|M-OVO-B|MOVO|Ovo2|Zfp339|movo2	ovo like zinc finger 2	protein-coding
chr4-1752	chr4	124984089	124990674	+	240.5	6585.000	intron (NM_138683, intron 1 of 5)	(GA)n|Simple_repeat|Simple_repeat	951	NM_138683	192199	Mm.42202	NM_138683	ENSMUSG00000028871	Rspo1	R-spondin|Rspondin	R-spondin 1	protein-coding
chr3-521	chr3	99237631	99243729	+	240.5	6098.000	Intergenic	MIRc|SINE|MIR	-13080	NM_009323	21384	Mm.88761	NM_009323	ENSMUSG00000027868	Tbx15	Tbx14|Tbx8|de	T-box 15	protein-coding
chr5-2931	chr5	31092372	31096764	+	240.5	4392.000	intron (NM_001347323, intron 1 of 8)	intron (NM_001347323, intron 1 of 8)	-1041	NM_011773	22784	Mm.1396	NM_011773	ENSMUSG00000029151	Slc30a3	Znt3	solute carrier family 30 (zinc transporter), member 3	protein-coding
chr19-502	chr19	45075785	45081359	+	240.5	5574.000	exon (NM_178929, exon 4 of 5)	exon (NM_178929, exon 4 of 5)	2485	NM_001362397	107250	Mm.24417	NM_178929	ENSMUSG00000025213	Kazald1	AI842353|Bono1|IGFBP-rP10	Kazal-type serine peptidase inhibitor domain 1	protein-coding
chr4-804	chr4	44701189	44706777	+	239.5	5588.000	non-coding (NR_073462, exon 1 of 1)	non-coding (NR_073462, exon 1 of 1)	1183	NR_073462	70602	Mm.491142	NR_073462	ENSMUSG00000103995	5730488B01Rik	-	RIKEN cDNA 5730488B01 gene	ncRNA
chr14-431	chr14	63939685	63944708	+	237.4	5023.000	Intergenic	Intergenic	-1510	NM_011446	20680	Mm.42162	NM_011446	ENSMUSG00000063060	Sox7	-	SRY (sex determining region Y)-box 7	protein-coding
chr19-1852	chr19	37432394	37437588	+	236.4	5194.000	exon (NM_008245, exon 1 of 4)	exon (NM_008245, exon 1 of 4)	150	NM_008245	15242	Mm.33896	NM_008245	ENSMUSG00000024986	Hhex	Hex|Hex1|Hhex-rs2|Prh|Prhx	hematopoietically expressed homeobox	protein-coding
chr3-261	chr3	87996566	88001227	+	236.4	4661.000	intron (NM_001109758, intron 1 of 7)	intron (NM_001109758, intron 1 of 7)	1460	NM_001109758	12032	Mm.4598	NM_007529	ENSMUSG00000004892	Bcan	Cspg7	brevican	protein-coding
chr15-631	chr15	76517373	76522244	+	236.4	4871.000	intron (NM_130893, intron 1 of 1)	intron (NM_130893, intron 1 of 1)	2321	NM_130893	170729	Mm.218747	NM_130893	ENSMUSG00000048385	Scrt1	-	scratch family zinc finger 1	protein-coding
chr7-125	chr7	101817144	101821893	+	234.4	4749.000	intron (NM_008887, intron 1 of 2)	intron (NM_008887, intron 1 of 2)	1205	NM_008887	11859	Mm.5028	NM_008887	ENSMUSG00000007946	Phox2a	Arix|Phox2|Pmx2|Pmx2a|Px2a	paired-like homeobox 2a	protein-coding
chr1-1340	chr1	167687356	167693255	+	234.4	5899.000	intron (NM_033652, intron 1 of 7)	intron (NM_033652, intron 1 of 7)	747	NM_033652	110648	Mm.330081	NM_033652	ENSMUSG00000026686	Lmx1a	Lmx1.1|dr|dreher|sst	LIM homeobox transcription factor 1 alpha	protein-coding
chr10-43	chr10	67537870	67541681	+	234.4	3811.000	exon (NM_010118, exon 2 of 2)	exon (NM_010118, exon 2 of 2)	1845	NM_001347458	13654	Mm.290421	NM_010118	ENSMUSG00000037868	Egr2	Egr-2|Krox-20|Krox20|NGF1-B|Zfp-25|Zfp-6	early growth response 2	protein-coding
chr1-695	chr1	56969200	56970076	+	234.4	876.000	intron (NM_139146, intron 2 of 10)	CpG	1696	NM_139146	212712	Mm.145599	NM_139146	ENSMUSG00000038331	Satb2	BAP002|mKIAA1034	special AT-rich sequence binding protein 2	protein-coding
chr2-1106	chr2	122296269	122302278	+	234.4	6009.000	intron (NM_025777, intron 1 of 5)	intron (NM_025777, intron 1 of 5)	373	NM_025777	66811	Mm.171333	NM_025777	ENSMUSG00000027225	Duoxa2	9030623N16Rik|Nip2	dual oxidase maturation factor 2	protein-coding
chr12-773	chr12	84567579	84572964	+	233.4	5385.000	exon (NM_001301427, exon 1 of 5)	exon (NM_001301427, exon 1 of 5)	443	NM_007701	12677	Mm.4405	NM_007701	ENSMUSG00000021239	Vsx2	Chx10|Hox-10|Hox10|or	visual system homeobox 2	protein-coding
chr2-2262	chr2	25288315	25292744	+	233.4	4429.000	promoter-TSS (NM_001242940)	promoter-TSS (NM_001242940)	618	NM_146117	227618	Mm.275228	NM_146117	ENSMUSG00000026961	Lrrc26	-	leucine rich repeat containing 26	protein-coding
chr2-1946	chr2	147186963	147192211	+	232.4	5248.000	intron (NR_030769, intron 1 of 5)	intron (NR_030769, intron 1 of 5)	2163	NR_108091	78068	Mm.261511	NR_108091	ENSMUSG00000053545	6430503K07Rik	-	RIKEN cDNA 6430503K07 gene	ncRNA
chr2-1508	chr2	70565117	70570560	+	231.3	5443.000	intron (NM_008077, intron 3 of 16)	intron (NM_008077, intron 3 of 16)	-4481	NR_040496	68986	Mm.437697	NR_040496	ENSMUSG00000087264	Gad1os	1500002O10Rik	glutamate decarboxylase 1, opposite strand	ncRNA
chr9-920	chr9	122567496	122572816	+	231.3	5320.000	Intergenic	Intergenic	-2345	NR_015610	319626	Mm.186748	NR_015610	ENSMUSG00000097736	9530059O14Rik	-	RIKEN cDNA 9530059O14 gene	ncRNA
chr9-460	chr9	40873901	40879604	+	230.3	5703.000	intron (NM_178245, intron 2 of 2)	intron (NM_178245, intron 2 of 2)	2625	NM_178245	244813	Mm.261652	NM_178245	ENSMUSG00000054360	Bsx	Bsx1a|Bsx1b	brain specific homeobox	protein-coding
chr8-1731	chr8	87467527	87472273	+	229.3	4746.000	3' UTR (NM_019626, exon 3 of 3)	3' UTR (NM_019626, exon 3 of 3)	2692	NM_019626	12404	Mm.4880	NM_019626	ENSMUSG00000031654	Cbln1	AI323299	cerebellin 1 precursor protein	protein-coding
chr10-705	chr10	62128500	62134768	+	226.2	6268.000	Intergenic	Intergenic	-1456	NM_009719	11925	Mm.57236	NM_009719	ENSMUSG00000044312	Neurog3	Atoh5|Math4B|bHLHa7|ngn3	neurogenin 3	protein-coding
chr15-1192	chr15	103013887	103019340	+	225.2	5453.000	3' UTR (NM_175730, exon 2 of 2)	3' UTR (NM_175730, exon 2 of 2)	1703	NR_030526	751557		NR_030526	ENSMUSG00000076010	Mir615	Mir|Mirn615|mir-615|mmu-mir-615	microRNA 615	ncRNA
chr4-615	chr4	9844367	9850021	+	225.2	5654.000	intron (NM_013526, intron 1 of 1)	intron (NM_013526, intron 1 of 1)	2822	NM_013526	242316	Mm.302555	NM_013526	ENSMUSG00000051279	Gdf6	BMP-13|BMP13|GDF16	growth differentiation factor 6	protein-coding
chr12-255	chr12	56532758	56536789	+	225.2	4031.000	exon (NM_009385, exon 2 of 3)	exon (NM_009385, exon 2 of 3)	2135	NM_009385	21869	Mm.89972	NM_009385	ENSMUSG00000001496	Nkx2-1	AV026640|Nkx2.1|T/EBP|Titf1|Ttf-1	NK2 homeobox 1	protein-coding
chr4-2250	chr4	139820887	139826765	+	224.2	5878.000	intron (NM_011039, intron 4 of 8)	CpG	9142	NM_011039	18509	Mm.218760	NM_011039	ENSMUSG00000028736	Pax7	Pax-7	paired box 7	protein-coding
chr17-826	chr17	8432116	8436549	+	222.2	4433.000	promoter-TSS (NM_009309)	promoter-TSS (NM_009309)	-91	NM_009309	20997	Mm.913	NM_009309	ENSMUSG00000062327	T	Bra|D17Mit170|Low|Lr|T1|Tbxt|Tl2|Tl3|cou|me75	brachyury, T-box transcription factor T	protein-coding
chr11-3293	chr11	96364924	96369935	+	220.1	5011.000	3' UTR (NM_008266, exon 2 of 2)	3' UTR (NM_008266, exon 2 of 2)	1671	NM_008266	15407	Mm.890	NM_008266	ENSMUSG00000018973	Hoxb1	Hox-2.9	homeobox B1	protein-coding
chr5-624	chr5	106457011	106462158	+	219.1	5147.000	Intergenic	Intergenic	-1418	NM_001005477	104382	Mm.271593	NM_001005477	ENSMUSG00000034384	Barhl2	E130309B19Rik|MBH1	BarH like homeobox 2	protein-coding
chr11-571	chr11	96170597	96174421	+	219.1	3824.000	Intergenic	Intergenic	-21807	NM_008267	15408	Mm.57221	NM_008267	ENSMUSG00000049604	Hoxb13	-	homeobox B13	protein-coding
chr1-459	chr1	56979563	56984438	+	219.1	4875.000	Intergenic	Intergenic	-1752	NM_001358580	212712	Mm.145599	NM_139146	ENSMUSG00000038331	Satb2	BAP002|mKIAA1034	special AT-rich sequence binding protein 2	protein-coding
chr1-2	chr1	56845388	56845888	+	219.1	500.000	exon (NM_001358581, exon 10 of 12)	exon (NM_001358581, exon 10 of 12)	125696	NM_139146	212712	Mm.145599	NM_139146	ENSMUSG00000038331	Satb2	BAP002|mKIAA1034	special AT-rich sequence binding protein 2	protein-coding
chr8-1467	chr8	105269123	105272848	+	219.1	3725.000	intron (NR_045689, intron 3 of 12)	intron (NR_045689, intron 3 of 12)	1184	NM_001256042	26386	Mm.89204	NM_011939	ENSMUSG00000033249	Hsf4	HSF 4|HSTF 4|HSTF4|ldis1|mHSF4	heat shock transcription factor 4	protein-coding
chr10-148	chr10	80500303	80506237	+	219.1	5934.000	intron (NM_139226, intron 1 of 1)	(TTTTG)n|Simple_repeat|Simple_repeat	8364	NM_139226	246086	Mm.250572	NM_139226	ENSMUSG00000045518	Onecut3	OC-3|Oc3	one cut domain, family member 3	protein-coding
chr7-2701	chr7	70278994	70284384	+	218.1	5390.000	intron (NR_131144, intron 3 of 3)	CpG	56133	NR_131145	624549	Mm.116344	NR_131144	ENSMUSG00000109097	Gm29683	Gm44536	predicted gene, 29683	ncRNA
chr5-1505	chr5	118025342	118029667	+	218.1	4325.000	promoter-TSS (NR_151582)	promoter-TSS (NR_151582)	-239	NR_151582	57816	Mm.273285	NM_021344	ENSMUSG00000029359	Tesc	1010001A17Rik|2410011K10Rik|TE-1	tescalcin	protein-coding
chr13-1169	chr13	94881028	94886154	+	218.1	5126.000	exon (NM_011021, exon 3 of 3)	exon (NM_011021, exon 3 of 3)	7955	NM_011021	18420	Mm.42051	NM_011021	ENSMUSG00000021685	Otp	-	orthopedia homeobox	protein-coding
chr7-386	chr7	49913426	49918242	+	217.1	4816.000	intron (NM_148931, intron 2 of 14)	intron (NM_148931, intron 2 of 14)	4134	NM_148931	104245	Mm.207053	NM_148931	ENSMUSG00000039728	Slc6a5	Glyt2|prestin	solute carrier family 6 (neurotransmitter transporter, glycine), member 5	protein-coding
chr1-1050	chr1	74780408	74784884	+	216.0	4476.000	exon (NM_009526, exon 3 of 4)	exon (NM_009526, exon 3 of 4)	-9373	NM_009518	22409	Mm.5130	NM_009518	ENSMUSG00000026167	Wnt10a	-	wingless-type MMTV integration site family, member 10A	protein-coding
chr7-2068	chr7	16472790	16477358	+	216.0	4568.000	intron (NM_008718, intron 2 of 11)	intron (NM_008718, intron 2 of 11)	1706	NM_008718	18142	Mm.145821	NM_008718	ENSMUSG00000001988	Npas1	MOP5|bHLHe11	neuronal PAS domain protein 1	protein-coding
chr1-1103	chr1	120340034	120343895	+	215.0	3861.000	intron (NM_207233, intron 1 of 1)	intron (NM_207233, intron 1 of 1)	1382	NM_207233	226359	Mm.337409	NM_207233	ENSMUSG00000036907	C1ql2	Adii|BC040774|CTRP10	complement component 1, q subcomponent-like 2	protein-coding
chr7-731	chr7	63755885	63760296	+	215.0	4411.000	exon (NM_130880, exon 14 of 14)	exon (NM_130880, exon 14 of 14)	-158767	NM_001256311	381994	Mm.425466	NM_001256311	ENSMUSG00000095061	E030018B13Rik	Gm1697	RIKEN cDNA E030018B13 gene	protein-coding
chr19-1023	chr19	45239920	45244433	+	214.0	4513.000	Intergenic	Intergenic	-5335	NM_010691	16814	Mm.116815	NM_010691	ENSMUSG00000025216	Lbx1	Lbx1h	ladybird homeobox 1	protein-coding
chr2-4421	chr2	71525243	71529623	+	214.0	4380.000	intron (NR_039557, intron 2 of 3)	intron (NR_039557, intron 2 of 3)	-2012	NM_010053	13390	Mm.475101	NM_010053	ENSMUSG00000041911	Dlx1	Dlx|Dlx-1	distal-less homeobox 1	protein-coding
chr11-1896	chr11	59287032	59292717	+	214.0	5685.000	intron (NM_009522, intron 1 of 3)	CpG	877	NM_009522	22416	Mm.1367	NM_009522	ENSMUSG00000009900	Wnt3a	Wnt-3a|vt	wingless-type MMTV integration site family, member 3A	protein-coding
chr1-1776	chr1	89921378	89925583	+	214.0	4205.000	Intergenic	Intergenic	7696	NM_010262	14472	Mm.204730	NM_010262	ENSMUSG00000034486	Gbx2	D130058E05Rik|Gbx-2|MMoxA|Stra7	gastrulation brain homeobox 2	protein-coding
chr7-1847	chr7	45413291	45418921	+	213.0	5630.000	3' UTR (NM_198190, exon 3 of 3)	3' UTR (NM_198190, exon 3 of 3)	2411	NM_198190	78405	Mm.20344	NM_198190	ENSMUSG00000074121	Ntf5	2900040K06Rik|AI462899|NT-4|NT-5|NT4|NT4/5|Ntf-5|Ntf4	neurotrophin 5	protein-coding
chr9-588	chr9	58197639	58202045	+	213.0	4406.000	exon (NM_001161541, exon 3 of 3)	exon (NM_001161541, exon 3 of 3)	1873	NM_001161535	320563	Mm.186499	NM_177193	ENSMUSG00000051243	Islr2	B930052A04Rik|Linx|Mbu-3|mKIAA1465	immunoglobulin superfamily containing leucine-rich repeat 2	protein-coding
chr12-758	chr12	72936491	72941536	+	213.0	5045.000	promoter-TSS (NM_011384)	promoter-TSS (NM_011384)	-869	NM_011384	20476	Mm.57138	NM_011384	ENSMUSG00000021099	Six6	Optx2|Six9	sine oculis-related homeobox 6	protein-coding
chr11-4806	chr11	102144532	102148662	+	211.0	4130.000	exon (NM_145829, exon 2 of 7)	exon (NM_145829, exon 2 of 7)	1084	NM_145829	217214	Mm.31686	NM_145829	ENSMUSG00000048217	Nags	1700120E20Rik|argA	N-acetylglutamate synthase	protein-coding
chr18-64	chr18	76858618	76861484	+	211.0	2866.000	exon (NM_001109743, exon 2 of 9)	exon (NM_001109743, exon 2 of 9)	3646	NM_001109743	664805	Mm.329543	NM_001109743	ENSMUSG00000091519	Skor2	Corl2|EG664805|Fussel18|Gm7348	SKI family transcriptional corepressor 2	protein-coding
chr19-498	chr19	44759159	44763179	+	209.9	4020.000	intron (NM_001368749, intron 2 of 9)	intron (NM_001368749, intron 2 of 9)	4263	NM_011037	18504	Mm.192158	NM_011037	ENSMUSG00000004231	Pax2	Opdc|Pax-2	paired box 2	protein-coding
chr5-2512	chr5	41760128	41764923	+	208.9	4795.000	intron (NM_007524, intron 1 of 1)	intron (NM_007524, intron 1 of 1)	1695	NM_007524	12020	Mm.2530	NM_007524	ENSMUSG00000049691	Nkx3-2	Bapx1|NKX3.2|Nkx-3.2	NK3 homeobox 2	protein-coding
chr7-436	chr7	44351253	44354541	+	207.9	3288.000	exon (NM_001034115, exon 24 of 25)	exon (NM_001034115, exon 24 of 25)	22133	NM_027049	69349	Mm.358922	NM_027049	ENSMUSG00000008028	1700008O03Rik	-	RIKEN cDNA 1700008O03 gene	protein-coding
chr5-3586	chr5	41753530	41759145	+	207.9	5615.000	Intergenic	L1_Mus1|LINE|L1	7883	NM_007524	12020	Mm.2530	NM_007524	ENSMUSG00000049691	Nkx3-2	Bapx1|NKX3.2|Nkx-3.2	NK3 homeobox 2	protein-coding
chr5-731	chr5	108366672	108370346	+	205.9	3674.000	Intergenic	Intergenic	13614	NR_155521	77560	Mm.403130	NR_155521		9330198I05Rik	Gm43082	RIKEN cDNA 9330198I05 gene	ncRNA
chr11-3638	chr11	63922748	63926375	+	203.8	3627.000	Intergenic	CpG	-2277	NM_018805	54710	Mm.274426	NM_018805	ENSMUSG00000070407	Hs3st3b1	3-OST-3B|3OST3B1|3Ost3b|AU041882|AW536289|Hs3st3b|m3-OST-3B	heparan sulfate (glucosamine) 3-O-sulfotransferase 3B1	protein-coding
chr8-2751	chr8	106133982	106137995	+	203.8	4013.000	intron (NR_040344, intron 1 of 4)	CpG	588	NR_040346	69771	Mm.393274	NR_040344		1810019D21Rik	-	RIKEN cDNA 1810019D21 gene	ncRNA
chr1-757	chr1	136944656	136949184	+	203.8	4528.000	intron (NM_030676, intron 3 of 8)	intron (NM_030676, intron 3 of 8)	6710	NM_001159769	26424	Mm.16794	NM_030676	ENSMUSG00000026398	Nr5a2	AU020803|D1Ertd308e|Ftf|LRH-1|UF2-H3B	nuclear receptor subfamily 5, group A, member 2	protein-coding
chr11-211	chr11	120659341	120663105	+	201.8	3764.000	promoter-TSS (NM_175263)	promoter-TSS (NM_175263)	-386	NM_175263	77583	Mm.32839	NM_175263	ENSMUSG00000042988	Notum	5730593N15Rik	notum palmitoleoyl-protein carboxylesterase	protein-coding
chr7-952	chr7	130934471	130939136	+	201.8	4665.000	intron (NM_019564, intron 1 of 8)	CpG	600	NM_019564	56213	Mm.30156	NM_019564	ENSMUSG00000006205	Htra1	AI429470|HTRA|L56|Prss11|RSPP11	HtrA serine peptidase 1	protein-coding
chr10-1975	chr10	127524407	127529068	+	200.8	4661.000	exon (NM_183297, exon 2 of 2)	exon (NM_183297, exon 2 of 2)	-4293	NM_028230	108037	Mm.29890	NM_028230	ENSMUSG00000025403	Shmt2	2700043D08Rik|AA408223|AA986903|SHMT	serine hydroxymethyltransferase 2 (mitochondrial)	protein-coding
chr11-4439	chr11	75192917	75196821	+	200.8	3904.000	intron (NM_177708, intron 1 of 1)	CpG	876	NM_177708	237847	Mm.82661	NM_177708	ENSMUSG00000045287	Rtn4rl1	Ngr3|Ngrh2|Ngrl2	reticulon 4 receptor-like 1	protein-coding
chr6-791	chr6	52183227	52188093	+	200.8	4866.000	intron (NM_010452, intron 2 of 4)	intron (NM_010452, intron 2 of 4)	6043	NM_008265	15401	Mm.439647	NM_008265	ENSMUSG00000000942	Hoxa4	AV206827|Hox-1.4	homeobox A4	protein-coding
chr6-1420	chr6	88203137	88206907	+	200.8	3770.000	intron (NM_001355253, intron 5 of 5)	intron (NM_001355253, intron 5 of 5)	6358	NM_008090	14461	Mm.491156	NM_008090	ENSMUSG00000015053	Gata2	Gata-2	GATA binding protein 2	protein-coding
chr11-435	chr11	83849826	83853793	+	199.7	3967.000	intron (NM_009330, intron 1 of 8)	intron (NM_009330, intron 1 of 8)	940	NM_009330	21410	Mm.7226	NM_009330	ENSMUSG00000020679	Hnf1b	HNF-1-beta|HNF-1B|HNF-1Beta|Hnf1beta|LFB3|Tcf-2|Tcf2|vHNF1	HNF1 homeobox B	protein-coding
chr14-453	chr14	104469657	104474656	+	199.7	4999.000	Intergenic	Intergenic	-4157	NM_011143	18996	Mm.246550	NM_011143	ENSMUSG00000048349	Pou4f1	Brn-3|Brn-3.0|Brn3|Brn3.0|Brn3a|E130119J07Rik	POU domain, class 4, transcription factor 1	protein-coding
chr6-890	chr6	52224218	52227649	+	199.7	3431.000	exon (NM_001277238, exon 1 of 3)	exon (NM_001277238, exon 1 of 3)	1437	NM_001277238	15405	Mm.4694	NM_010456	ENSMUSG00000038227	Hoxa9	D6a9|Hox-1.7	homeobox A9	protein-coding
chr15-2010	chr15	102915516	102921060	+	199.7	5544.000	Intergenic	Intergenic	-2843	NM_010464	15422	Mm.207062	NM_010464	ENSMUSG00000001655	Hoxc13	-	homeobox C13	protein-coding
chr11-710	chr11	96164927	96169873	+	199.7	4946.000	Intergenic	B3|SINE|B2	-26916	NM_008267	15408	Mm.57221	NM_008267	ENSMUSG00000049604	Hoxb13	-	homeobox B13	protein-coding
chr10-845	chr10	80340820	80346195	+	198.7	5375.000	intron (NR_104340, intron 7 of 11)	intron (NR_104340, intron 7 of 11)	4941	NR_104340	66548	Mm.71891	NM_025629	ENSMUSG00000043822	Adamtsl5	2010109H09Rik|Thsd6	ADAMTS-like 5	protein-coding
chr9-705	chr9	98953689	98957881	+	198.7	4192.000	promoter-TSS (NR_003248)	promoter-TSS (NR_003248)	178	NM_012020	26927	Mm.151239	NM_012020	ENSMUSG00000050397	Foxl2	AU045128|BPES|PINTO|Pfrk	forkhead box L2	protein-coding
chr13-2247	chr13	98388853	98393946	+	197.7	5093.000	Intergenic	CpG	37154	NM_008242	15229	Mm.347441	NM_008242	ENSMUSG00000078302	Foxd1	AI385632|BF-2|FREAC4|Hfh10|Hfhbf2	forkhead box D1	protein-coding
chr12-322	chr12	111273035	111276939	+	196.7	3904.000	exon (NM_033603, exon 7 of 12)	exon (NM_033603, exon 7 of 12)	3891	NM_033603	93835	Mm.197639	NM_033603	ENSMUSG00000021278	Amn	-	amnionless	protein-coding
chr12-992	chr12	57546512	57551000	+	196.7	4488.000	Intergenic	Intergenic	-2645	NM_008259	15375	Mm.4578	NM_008259	ENSMUSG00000035451	Foxa1	Hnf-3a|Hnf3a|Tcf-3a|Tcf3a	forkhead box A1	protein-coding
chr5-1307	chr5	36867041	36871434	+	195.7	4393.000	intron (NM_001360003, intron 1 of 8)	CpG	727	NM_001360003	269643	Mm.41694	NM_172994	ENSMUSG00000029120	Ppp2r2c	6330548O06Rik|IMYPNO|IMYPNO1|PR52	protein phosphatase 2, regulatory subunit B, gamma	protein-coding
chr3-396	chr3	107456641	107461058	+	195.7	4417.000	promoter-TSS (NM_001356447)	promoter-TSS (NM_001356447)	49	NM_145922	99738	Mm.101976	NM_145922	ENSMUSG00000027895	Kcnc4	AI850292|KSHIIIC|Kcr2-4|Kv3.4	potassium voltage gated channel, Shaw-related subfamily, member 4	protein-coding
chr7-902	chr7	45831690	45835107	+	195.7	3417.000	exon (NM_008172, exon 12 of 12)	exon (NM_008172, exon 12 of 12)	-2609	NM_153419	101612	Mm.274847	NM_153419	ENSMUSG00000053801	Grwd1	A301|AI504353|Grwd|Wdr28	glutamate-rich WD repeat containing 1	protein-coding
chr19-875	chr19	44732413	44737290	+	195.7	4877.000	Intergenic	CpG	-11750	NM_001368745	18504	Mm.192158	NM_011037	ENSMUSG00000004231	Pax2	Opdc|Pax-2	paired box 2	protein-coding
chr2-3861	chr2	147192866	147196675	+	194.6	3809.000	intron (NR_030769, intron 1 of 5)	CpG	7346	NR_108091	78068	Mm.261511	NR_108091	ENSMUSG00000053545	6430503K07Rik	-	RIKEN cDNA 6430503K07 gene	ncRNA
chr17-297	chr17	34670402	34674087	+	194.6	3685.000	exon (NM_031176, exon 2 of 33)	exon (NM_031176, exon 2 of 33)	1709	NM_031176	81877	Mm.290527	NM_031176	ENSMUSG00000033327	Tnxb	Tn-mhc|Tnx	tenascin XB	protein-coding
chr2-1572	chr2	147369495	147374994	+	193.6	5499.000	intron (NM_008780, intron 4 of 4)	intron (NM_008780, intron 4 of 4)	7250	NM_008780	18503	Mm.315502	NM_008780	ENSMUSG00000037034	Pax1	Pax-1|hbs|hunchback|un|undulated|wt	paired box 1	protein-coding
chr15-682	chr15	103058507	103062857	+	192.6	4350.000	Intergenic	Intergenic	26287	NM_013553	15423	Mm.1351	NM_013553	ENSMUSG00000075394	Hoxc4	Hox-3.5	homeobox C4	protein-coding
chr4-111	chr4	44710741	44714733	+	192.6	3992.000	Intergenic	Intergenic	-2043	NM_008782	18507	Mm.138828	NM_008782	ENSMUSG00000014030	Pax5	BSAP|EBB-1|KLP|Pax-5	paired box 5	protein-coding
chr2-2436	chr2	127479667	127484652	+	191.6	4985.000	5' UTR (NM_001111331, exon 1 of 8)	5' UTR (NM_001111331, exon 1 of 8)	340	NM_001111331	56461	Mm.315292	NM_019789	ENSMUSG00000079056	Kcnip3	4933407H12Rik|AI413860|Csen|DREAM|KChIP3|R74849	Kv channel interacting protein 3, calsenilin	protein-coding
chr5-1605	chr5	29477214	29482018	+	191.6	4804.000	Intergenic	Intergenic	-1146	NM_019944	15285	Mm.103760	NM_019944	ENSMUSG00000001566	Mnx1	HB9|Hlxb9|MNR2	motor neuron and pancreas homeobox 1	protein-coding
chr13-171	chr13	94870188	94874178	+	191.6	3990.000	Intergenic	Intergenic	-3453	NM_011021	18420	Mm.42051	NM_011021	ENSMUSG00000021685	Otp	-	orthopedia homeobox	protein-coding
chr15-1514	chr15	103038490	103043830	+	191.6	5340.000	Intergenic	Intergenic	6765	NM_013553	15423	Mm.1351	NM_013553	ENSMUSG00000075394	Hoxc4	Hox-3.5	homeobox C4	protein-coding
chr6-228	chr6	85511206	85513979	+	190.6	2773.000	exon (NM_020596, exon 2 of 2)	exon (NM_020596, exon 2 of 2)	997	NM_020596	13656	Mm.44137	NM_020596	ENSMUSG00000071341	Egr4	NGF1-C|NGFI-C|NGFIC|pAT133	early growth response 4	protein-coding
chr7-746	chr7	110625742	110630241	+	190.6	4499.000	intron (NM_009627, intron 1 of 3)	intron (NM_009627, intron 1 of 3)	334	NM_009627	11535	Mm.1408	NM_009627	ENSMUSG00000030790	Adm	AM	adrenomedullin	protein-coding
chr3-379	chr3	89319102	89322508	+	190.6	3406.000	intron (NM_010108, intron 1 of 4)	CpG	2074	NM_010108	13638	Mm.331159	NM_010108	ENSMUSG00000028039	Efna3	AW494418|EFL-2|Ehk1-L|Epl3|LERK-3	ephrin A3	protein-coding
chr18-240	chr18	65936393	65940265	+	189.6	3872.000	intron (NM_013833, intron 1 of 2)	CpG	760	NM_013833	19434	Mm.431047	NM_013833	ENSMUSG00000024518	Rax	7530406A22Rik|E130303K03Rik|Rx|ey-1|ey1	retina and anterior neural fold homeobox	protein-coding
chr15-647	chr15	98892763	98896515	+	189.6	3752.000	intron (NM_007857, intron 2 of 2)	intron (NM_007857, intron 2 of 2)	3901	NM_007857	13363	Mm.324688	NM_007857	ENSMUSG00000023000	Dhh	C78960	desert hedgehog	protein-coding
chr2-1145	chr2	19429450	19432823	+	189.6	3373.000	Intergenic	CpG	-14527	NM_018809	19213	Mm.69647	NM_018809	ENSMUSG00000026735	Ptf1a	PTF1-p48|PTF1p48|bHLHa29	pancreas specific transcription factor, 1a	protein-coding
chr1-150	chr1	4491573	4494944	+	188.5	3371.000	exon (NM_001289464, exon 3 of 4)	exon (NM_001289464, exon 3 of 4)	4096	NM_001289464	20671	Mm.279103	NM_011441	ENSMUSG00000025902	Sox17	-	SRY (sex determining region Y)-box 17	protein-coding
chr15-1305	chr15	99588960	99592876	+	188.5	3916.000	promoter-TSS (NM_009701)	promoter-TSS (NM_009701)	-110	NM_009701	11830	Mm.45580	NM_009701	ENSMUSG00000044217	Aqp5	-	aquaporin 5	protein-coding
chr12-683	chr12	84873872	84877744	+	188.5	3872.000	promoter-TSS (NR_028577)	promoter-TSS (NR_028577)	6	NR_028577	100303738	Mm.479389	NR_028577	ENSMUSG00000092130	D030025P21Rik	-	RIKEN cDNA D030025P21 gene	ncRNA
chr3-95	chr3	107594561	107598441	+	187.5	3880.000	intron (NM_007441, intron 1 of 3)	CpG	1470	NM_007441	11694	Mm.10112	NM_007441	ENSMUSG00000014603	Alx3	-	aristaless-like homeobox 3	protein-coding
chr1-29	chr1	19233835	19237195	+	187.5	3360.000	3' UTR (NM_009334, exon 7 of 7)	3' UTR (NM_009334, exon 7 of 7)	23461	NM_001025305	21419	Mm.137021	NM_009334	ENSMUSG00000025927	Tfap2b	AI606113|AP-2(beta)|E130018K07Rik|Tcfap2b	transcription factor AP-2 beta	protein-coding
chr18-475	chr18	80705947	80710771	+	187.5	4824.000	promoter-TSS (NM_016791)	promoter-TSS (NM_016791)	-186	NM_016791	18018	Mm.329560	NM_016791	ENSMUSG00000033016	Nfatc1	2210017P03Rik|AI449492|AV076380|NF-ATc|NFAT2|NFATc|Nfatcb	nuclear factor of activated T cells, cytoplasmic, calcineurin dependent 1	protein-coding
chr8-627	chr8	121088563	121092326	+	186.5	3763.000	Intergenic	Intergenic	6058	NM_010426	15227	Mm.33897	NM_010426	ENSMUSG00000042812	Foxf1	AI450827|FREAC1|Foxf1a|Freac-1|HFH-8|Hfh8	forkhead box F1	protein-coding
chr15-894	chr15	72545098	72549235	+	186.5	4137.000	5' UTR (NM_001033876, exon 1 of 2)	5' UTR (NM_001033876, exon 1 of 2)	533	NM_001033876	223604	Mm.184971	NM_001033876	ENSMUSG00000036760	Kcnk9	A930009L07Rik|Task3	potassium channel, subfamily K, member 9	protein-coding
chr5-389	chr5	75146923	75151856	+	185.5	4933.000	Intergenic	Intergenic	-2862	NR_144636	18595	Mm.221403	NM_011058	ENSMUSG00000029231	Pdgfra	AI115593|CD140a|Pdgfr-2	platelet derived growth factor receptor, alpha polypeptide	protein-coding
chr11-1727	chr11	70213351	70216633	+	185.5	3282.000	exon (NM_153081, exon 3 of 5)	exon (NM_153081, exon 3 of 5)	1082	NM_153081	216867	Mm.289238	NM_153081	ENSMUSG00000040938	Slc16a11	AB041591|MCT 11|MNCb-2717	solute carrier family 16 (monocarboxylic acid transporters), member 11	protein-coding
chr15-552	chr15	31365781	31369783	+	185.5	4002.000	promoter-TSS (NM_026153)	promoter-TSS (NM_026153)	-23	NM_001357923	67434	Mm.102470	NM_026153	ENSMUSG00000022237	Ankrd33b	0610012A05Rik|3021401C12Rik|5730557B15Rik	ankyrin repeat domain 33B	protein-coding
chr5-1237	chr5	139554541	139558542	+	185.5	4001.000	Intergenic	Intergenic	12643	NM_013702	22255	Mm.42190	NM_013702	ENSMUSG00000029546	Uncx	Chx4|Uncx4.1	UNC homeobox	protein-coding
chr9-1810	chr9	21987409	21992229	+	183.4	4820.000	promoter-TSS (NM_023622)	promoter-TSS (NM_023622)	-366	NM_023622	71746	Mm.110594	NM_023622	ENSMUSG00000040146	Rgl3	1300003D20Rik|mFLJ00153	ral guanine nucleotide dissociation stimulator-like 3	protein-coding
chr4-1823	chr4	138393642	138397890	+	183.4	4248.000	exon (NM_001081672, exon 1 of 1)	exon (NM_001081672, exon 1 of 1)	692	NM_001081672	625638	Mm.379091	NM_001081672	ENSMUSG00000078235	Fam43b	-	family with sequence similarity 43, member B	protein-coding
chr11-1023	chr11	119087279	119090551	+	183.4	3272.000	Intergenic	Intergenic	-2678	NM_007625	12418	Mm.268070	NM_007625	ENSMUSG00000039989	Cbx4	MPc2|PC2	chromobox 4	protein-coding
chr2-1274	chr2	160359782	160363650	+	182.4	3868.000	Intergenic	Intergenic	5349	NM_010658	16658	Mm.330745	NM_010658	ENSMUSG00000074622	Mafb	Kreisler|Krml|Krml1|kr	v-maf musculoaponeurotic fibrosarcoma oncogene family, protein B (avian)	protein-coding
chr11-2204	chr11	96318405	96322908	+	182.4	4503.000	3' UTR (NM_010459, exon 2 of 2)	3' UTR (NM_010459, exon 2 of 2)	2389	NM_010459	15412	Mm.3546	NM_010459	ENSMUSG00000038692	Hoxb4	Hox-2.6	homeobox B4	protein-coding
chr4-1532	chr4	131918018	131923127	+	181.4	5109.000	promoter-TSS (NR_102393)	promoter-TSS (NR_102393)	-543	NR_102394	545681	Mm.2478	NR_102393	ENSMUSG00000085667	Gm12992	-	predicted gene 12992	ncRNA
chr13-1532	chr13	40700886	40705950	+	181.4	5064.000	Intergenic	Intergenic	-24390	NR_125899	102633805		NR_125899	ENSMUSG00000097752	Gm26688	Tfap2a-as1	predicted gene, 26688	ncRNA
chr8-1080	chr8	78434384	78438348	+	181.4	3964.000	exon (NM_138944, exon 1 of 2)	exon (NM_138944, exon 1 of 2)	281	NM_138944	18997	Mm.234261	NM_138944	ENSMUSG00000031688	Pou4f2	Brn-3.2|Brn-3b|Brn3b|Pou4f-rs1|mBrn3-3R	POU domain, class 4, transcription factor 2	protein-coding
chr4-2612	chr4	134249947	134254041	+	181.4	4094.000	exon (NM_001099296, exon 2 of 2)	exon (NM_001099296, exon 2 of 2)	2112	NM_001099296	72690	Mm.100168	NM_001099296	ENSMUSG00000050105	Grrp1	2810043G13Rik|Fam110d	glycine/arginine rich protein 1	protein-coding
chr7-683	chr7	142657673	142661530	+	180.4	3857.000	promoter-TSS (NM_010514)	promoter-TSS (NM_010514)	-79	NR_002855	111975	Mm.440180	NR_002855	ENSMUSG00000086266	Igf2os	Igf2as|Peg8	insulin-like growth factor 2, opposite strand	ncRNA
chr10-137	chr10	50907177	50910789	+	179.4	3612.000	intron (NM_011376, intron 5 of 10)	intron (NM_011376, intron 5 of 10)	13332	NM_011376	20464	Mm.4774	NM_011376	ENSMUSG00000019913	Sim1	bHLHe14|mSIM1	single-minded family bHLH transcription factor 1	protein-coding
chr5-1515	chr5	119680070	119683120	+	179.4	3050.000	intron (NM_011535, intron 7 of 7)	intron (NM_011535, intron 7 of 7)	9623	NR_040416	433944	Mm.491053	NR_040416	ENSMUSG00000086847	Tbx3os2	Gm16065	T-box 3, opposite strand 2	ncRNA
chr5-1094	chr5	143252756	143256453	+	179.4	3697.000	exon (NM_017467, exon 7 of 7)	exon (NM_017467, exon 7 of 7)	15418	NM_017467	54201	Mm.6666	NM_017467	ENSMUSG00000046658	Zfp316	Emzf1|Mzf3|Znf316	zinc finger protein 316	protein-coding
chr12-511	chr12	57541976	57545890	+	179.4	3914.000	intron (NM_008259, intron 1 of 1)	intron (NM_008259, intron 1 of 1)	2178	NM_008259	15375	Mm.4578	NM_008259	ENSMUSG00000035451	Foxa1	Hnf-3a|Hnf3a|Tcf-3a|Tcf3a	forkhead box A1	protein-coding
chr5-2179	chr5	67227771	67232486	+	179.4	4715.000	Intergenic	Intergenic	-30437	NM_028975	67878	Mm.23217	NM_028975	ENSMUSG00000037720	Tmem33	1110006G02Rik|1600019D15Rik|2410089A21Rik|2700052H22Rik|5430406L04Rik|AA388285|AI314185|AI426615|db83	transmembrane protein 33	protein-coding
chr19-436	chr19	44754759	44758256	+	179.4	3497.000	promoter-TSS (NM_011037)	promoter-TSS (NM_011037)	-399	NM_001368748	18504	Mm.192158	NM_011037	ENSMUSG00000004231	Pax2	Opdc|Pax-2	paired box 2	protein-coding
chr4-1038	chr4	152118496	152121971	+	179.4	3475.000	TTS (NM_033042)	TTS (NM_033042)	3890	NM_033042	85030	Mm.101198	NM_033042	ENSMUSG00000024793	Tnfrsf25	APO-3|DDR3|DR3|LARD|TR3|TRAMP|Tnfrsf12|WSL-1|WSL-LR|Wsl	tumor necrosis factor receptor superfamily, member 25	protein-coding
chr5-992	chr5	24524880	24528832	+	178.3	3952.000	promoter-TSS (NM_015739)	promoter-TSS (NM_015739)	-8	NM_015739	231044	Mm.246596	NM_015739	ENSMUSG00000067724	Gbx1	Gbx-1	gastrulation brain homeobox 1	protein-coding
chr9-1158	chr9	87732344	87737027	+	177.3	4683.000	Intergenic	Intergenic	-3425	NM_023814	76365	Mm.158789	NM_023814	ENSMUSG00000032419	Tbx18	2810012F10Rik|2810404D13Rik	T-box18	protein-coding
chr5-1822	chr5	29482814	29486936	+	177.3	4122.000	Intergenic	Intergenic	-6405	NM_019944	15285	Mm.103760	NM_019944	ENSMUSG00000001566	Mnx1	HB9|Hlxb9|MNR2	motor neuron and pancreas homeobox 1	protein-coding
chr6-2303	chr6	52308509	52312306	+	176.3	3797.000	non-coding (NR_038163, exon 4 of 4)	non-coding (NR_038163, exon 4 of 4)	-3091	NM_007966	14028	Mm.389754	NM_007966	ENSMUSG00000005503	Evx1	Evx-1	even-skipped homeobox 1	protein-coding
chr11-1943	chr11	95141004	95144220	+	176.3	3216.000	intron (NM_007867, intron 1 of 2)	intron (NM_007867, intron 1 of 2)	-2441	NR_040279	320453	Mm.442212	NR_040279	ENSMUSG00000086552	Dlx4os	A730090H04Rik|Dlx4as	distal-less homeobox 4, opposite strand	ncRNA
chr7-307	chr7	140921072	140924692	+	176.3	3620.000	exon (NM_133946, exon 4 of 8)	exon (NM_133946, exon 4 of 8)	1980	NM_133946	101613	Mm.386833	NM_133946	ENSMUSG00000038745	Nlrp6	AI504961|Avr|Nalp6|Navr|Navr/Avr|Non-AVR|Pypaf5	NLR family, pyrin domain containing 6	protein-coding
chr13-511	chr13	31556571	31560508	+	176.3	3937.000	5' UTR (NM_008239, exon 1 of 1)	5' UTR (NM_008239, exon 1 of 1)	369	NM_008239	15220	Mm.44235	NM_008239	ENSMUSG00000038415	Foxq1	HFH-1|Hfh1|Hfh1l|sa	forkhead box Q1	protein-coding
chr4-1599	chr4	150030874	150034726	+	175.3	3852.000	Intergenic	Intergenic	-23777	NM_173371	100198	Mm.22183	NM_173371	ENSMUSG00000028980	H6pd	AI785303|G6pd1|Gpd-1|Gpd1	hexose-6-phosphate dehydrogenase (glucose 1-dehydrogenase)	protein-coding
chr7-929	chr7	98834323	98837735	+	174.3	3412.000	intron (NM_001285794, intron 1 of 5)	intron (NM_001285794, intron 1 of 5)	917	NM_001285794	22411	Mm.22182	NM_009519	ENSMUSG00000015957	Wnt11	-	wingless-type MMTV integration site family, member 11	protein-coding
chr10-1964	chr10	127079349	127083184	+	174.3	3835.000	intron (NM_001033263, intron 1 of 18)	intron (NM_001033263, intron 1 of 18)	2359	NM_001301014	216439	Mm.336761	NM_001033263	ENSMUSG00000025422	Agap2	AGAP-2|Centg1|PIKE|cnt-g1|mKIAA0167	ArfGAP with GTPase domain, ankyrin repeat and PH domain 2	protein-coding
chr9-431	chr9	74848398	74852891	+	174.3	4493.000	intron (NR_045284, intron 2 of 2)	intron (NR_045284, intron 2 of 2)	2207	NR_045284	100503019	Mm.482658	NR_045284	ENSMUSG00000066477	Gm16551	-	predicted gene 16551	ncRNA
chr7-2039	chr7	142966228	142970478	+	173.2	4250.000	exon (NM_008554, exon 2 of 3)	exon (NM_008554, exon 2 of 3)	911	NM_008554	17173	Mm.196417	NM_008554	ENSMUSG00000009248	Ascl2	2410083I15Rik|Mash2|bHLHa45	achaete-scute family bHLH transcription factor 2	protein-coding
chr6-578	chr6	52273487	52277611	+	173.2	4124.000	Intergenic	Intergenic	12774	NR_110442	791364	Mm.97466	NR_110441	ENSMUSG00000055408	Hottip	Gm15053	Hoxa distal transcript antisense RNA	ncRNA
chr4-395	chr4	11384317	11387906	+	173.2	3589.000	intron (NM_194055, intron 1 of 15)	intron (NM_194055, intron 1 of 15)	667	NM_001347052	207920	Mm.387719	NM_194055	ENSMUSG00000040728	Esrp1	2210008M09Rik|A630065D16|BC031468|Rbm35a	epithelial splicing regulatory protein 1	protein-coding
chr2-4180	chr2	29248416	29253810	+	172.2	5394.000	intron (NR_029460, intron 1 of 1)	intron (NR_029460, intron 1 of 1)	1880	NR_029460	76220	Mm.330108	NR_029460	ENSMUSG00000079499	6530402F18Rik	mKIAA1857	RIKEN cDNA 6530402F18 gene	ncRNA
chr7-528	chr7	132596621	132601011	+	172.2	4390.000	intron (NM_009123, intron 1 of 1)	intron (NM_009123, intron 1 of 1)	821	NM_009123	20231	Mm.334281	NM_009123	ENSMUSG00000048528	Nkx1-2	Nkx-1.1|Nkx-1.2|Sax1	NK1 homeobox 2	protein-coding
chr7-1584	chr7	49906142	49910743	+	172.2	4601.000	Intergenic	Intergenic	-1857	NM_001146013	104245	Mm.207053	NM_148931	ENSMUSG00000039728	Slc6a5	Glyt2|prestin	solute carrier family 6 (neurotransmitter transporter, glycine), member 5	protein-coding
chr1-845	chr1	134645939	134649474	+	172.2	3535.000	intron (NM_009307, intron 1 of 9)	intron (NM_009307, intron 1 of 9)	1094	NM_009307	20980	Mm.5102	NM_009307	ENSMUSG00000026452	Syt2	IP4BP|R74640|mKIAA4194|sytII	synaptotagmin II	protein-coding
chr11-2574	chr11	116530488	116534282	+	171.2	3794.000	promoter-TSS (NM_001172473)	promoter-TSS (NM_001172473)	-59	NM_001172473	20698	Mm.20944	NM_011451	ENSMUSG00000061878	Sphk1	1110006G24Rik|Sk1|Spk1	sphingosine kinase 1	protein-coding
chr2-2549	chr2	180774863	180778954	+	171.2	4091.000	promoter-TSS (NM_080641)	promoter-TSS (NM_080641)	-8	NM_080641	140489	Mm.134062	NM_080641	ENSMUSG00000045493	Bhlhe23	A930001L02Rik|BETA4|Beta3b|Bhlhb4	basic helix-loop-helix family, member e23	protein-coding
chr2-1463	chr2	19450259	19454473	+	171.2	4214.000	Intergenic	Intergenic	-5692	NR_131924	102637107	Mm.406835	NR_131924	ENSMUSG00000085388	Ptf1aos	Gm13336	pancreas specific transcription factor 1a, opposite strand	ncRNA
chr16-424	chr16	5129823	5133748	+	171.2	3925.000	intron (NM_008909, intron 1 of 21)	CpG	696	NM_008909	19041	Mm.266875	NM_008909	ENSMUSG00000039457	Ppl	AW553870	periplakin	protein-coding
chr6-883	chr6	52188864	52192387	+	170.2	3523.000	exon (NM_008265, exon 2 of 2)	exon (NM_008265, exon 2 of 2)	1078	NM_008265	15401	Mm.439647	NM_008265	ENSMUSG00000000942	Hoxa4	AV206827|Hox-1.4	homeobox A4	protein-coding
chr8-35	chr8	121119038	121122580	+	170.2	3542.000	Intergenic	Intergenic	4638	NM_013519	14234	Mm.14092	NM_013519	ENSMUSG00000046714	Foxc2	Fkh14|Hfhbf3|MFH-1|Mfh1	forkhead box C2	protein-coding
chr8-1520	chr8	123890986	123895502	+	169.2	4516.000	exon (NM_001272041, exon 4 of 8)	exon (NM_001272041, exon 4 of 8)	1531	NM_009606	11459	Mm.214950	NM_009606	ENSMUSG00000031972	Acta1	AA959943|Acta-2|Acts|Actsk-1	actin, alpha 1, skeletal muscle	protein-coding
chr19-1159	chr19	44834215	44837394	+	169.2	3179.000	non-coding (NR_045315, exon 1 of 3)	non-coding (NR_045315, exon 1 of 3)	134	NR_045315	73322	Mm.250457	NR_045315	ENSMUSG00000092369	1700039E22Rik	-	RIKEN cDNA 1700039E22 gene	ncRNA
chr8-2176	chr8	123115589	123119287	+	169.2	3698.000	promoter-TSS (NM_170684)	promoter-TSS (NM_170684)	64	NM_170684	102278	Mm.36434	NM_170684	ENSMUSG00000034796	Cpne7	AW047065	copine VII	protein-coding
chr1-340	chr1	138845832	138849501	+	169.2	3669.000	promoter-TSS (NM_010714)	promoter-TSS (NM_010714)	-87	NM_010714	16876	Mm.250732	NM_010714	ENSMUSG00000019230	Lhx9	3110009O07Rik|BB104635|LH2B	LIM homeobox protein 9	protein-coding
chr10-491	chr10	127325416	127328277	+	168.1	2861.000	intron (NM_146011, intron 7 of 14)	CpG-1596	1204	NM_001359657	216445	Mm.227198	NM_146011	ENSMUSG00000040345	Arhgap9	AU043488	Rho GTPase activating protein 9	protein-coding
chr6-187	chr6	52228465	52231204	+	168.1	2739.000	TTS (NR_029912)	TTS (NR_029912)	331	NR_029912	723820		NR_029912	ENSMUSG00000065443	Mir196b	Mirn196b|mir-196b	microRNA 196b	ncRNA
chr7-1773	chr7	19520396	19525072	+	168.1	4676.000	intron (NM_027116, intron 3 of 3)	intron (NM_027116, intron 3 of 3)	4003	NM_027116	69547	Mm.77325	NM_027116	ENSMUSG00000060621	Nkpd1	2310015G09Rik	NTPase, KAP family P-loop domain containing 1	protein-coding
chr15-2309	chr15	76230545	76233873	+	168.1	3328.000	promoter-TSS (NM_001163542)	promoter-TSS (NM_001163542)	-831	NM_001163542	18810	Mm.234912	NM_011117	ENSMUSG00000022565	Plec	AA591047|AU042537|EBS1|PCN|PLTN|Plec1	plectin	protein-coding
chr11-3309	chr11	97533951	97537452	+	167.1	3501.000	intron (NM_018873, intron 7 of 19)	intron (NM_018873, intron 7 of 19)	-35361	NM_001289118	100141474	Mm.482426	NM_001289118	ENSMUSG00000047988	4933428G20Rik	-	RIKEN cDNA 4933428G20 gene	protein-coding
chr7-2088	chr7	24930042	24934486	+	167.1	4444.000	intron (NM_001370804, intron 1 of 5)	intron (NM_001370804, intron 1 of 5)	12507	NM_001370804	232974		NM_001370804	ENSMUSG00000108367	Gm4881	EG232974	predicted gene 4881	protein-coding
chr11-2211	chr11	96343546	96346914	+	167.1	3368.000	intron (NM_001079869, intron 3 of 3)	intron (NM_001079869, intron 3 of 3)	1461	NM_010458	15410	Mm.342481	NM_010458	ENSMUSG00000048763	Hoxb3	Hox-2.7	homeobox B3	protein-coding
chr11-1856	chr11	119546288	119550206	+	167.1	3918.000	promoter-TSS (NM_008730)	promoter-TSS (NM_008730)	-383	NR_045099	100503830	Mm.428077	NR_045099	ENSMUSG00000087675	Gm11762	-	predicted gene 11762	ncRNA
chr15-1191	chr15	103010221	103013134	+	166.1	2913.000	3' UTR (NM_010465, exon 2 of 2)	3' UTR (NM_010465, exon 2 of 2)	2115	NM_010465	15425	Mm.4444	NM_010465	ENSMUSG00000001661	Hoxc6	Hox-3.3|Hox-6.1	homeobox C6	protein-coding
chr19-1229	chr19	6930993	6934899	+	166.1	3906.000	5' UTR (NM_008431, exon 2 of 7)	5' UTR (NM_008431, exon 2 of 7)	1569	NM_008431	16528	Mm.12894	NM_008431	ENSMUSG00000024957	Kcnk4	Catsperz|MLZ-622|TRAAK|TRAAKt|Tex40	potassium channel, subfamily K, member 4	protein-coding
chr5-2614	chr5	106560027	106564476	+	166.1	4449.000	Intergenic	CT-rich|Low_complexity|Low_complexity	-104085	NM_001005477	104382	Mm.271593	NM_001005477	ENSMUSG00000034384	Barhl2	E130309B19Rik|MBH1	BarH like homeobox 2	protein-coding
chr5-342	chr5	119687030	119691213	+	166.1	4183.000	intron (NR_040416, intron 1 of 2)	intron (NR_040416, intron 1 of 2)	2097	NR_040416	433944	Mm.491053	NR_040416	ENSMUSG00000086847	Tbx3os2	Gm16065	T-box 3, opposite strand 2	ncRNA
chr1-1055	chr1	74855261	74859120	+	165.1	3859.000	3' UTR (NM_009872, exon 1 of 1)	3' UTR (NM_009872, exon 1 of 1)	2161	NM_009872	12570	Mm.153833	NM_009872	ENSMUSG00000090071	Cdk5r2	B230310J22Rik|p39	cyclin-dependent kinase 5, regulatory subunit 2 (p39)	protein-coding
chr1-2643	chr1	75420438	75424154	+	165.1	3716.000	exon (NM_007463, exon 30 of 41)	exon (NM_007463, exon 30 of 41)	-13640	NM_001357169	69080	Mm.23951	NM_133708	ENSMUSG00000033021	Gmppa	1810012N01Rik	GDP-mannose pyrophosphorylase A	protein-coding
chr11-1228	chr11	119057254	119060857	+	165.1	3603.000	Intergenic	Intergenic	-18142	NM_013926	30951	Mm.99953	NM_013926	ENSMUSG00000025578	Cbx8	Pc3	chromobox 8	protein-coding
chr13-598	chr13	72629122	72632241	+	165.1	3119.000	exon (NM_010574, exon 2 of 5)	exon (NM_010574, exon 2 of 5)	1861	NM_010574	16372	Mm.28888	NM_010574	ENSMUSG00000001504	Irx2	-	Iroquois homeobox 2	protein-coding
chr2-1687	chr2	74666418	74670238	+	164.1	3820.000	exon (NM_008275, exon 1 of 2)	exon (NM_008275, exon 1 of 2)	103	NM_008275	15433	Mm.57227	NM_008275	ENSMUSG00000001819	Hoxd13	Hox-4.8|spdh	homeobox D13	protein-coding
chr13-2137	chr13	72634675	72639202	+	164.1	4527.000	Intergenic	Intergenic	8118	NM_010574	16372	Mm.28888	NM_010574	ENSMUSG00000001504	Irx2	-	Iroquois homeobox 2	protein-coding
chr8-416	chr8	84010274	84013145	+	163.1	2871.000	promoter-TSS (NM_001291292)	promoter-TSS (NM_001291292)	11	NM_001291292	70134	Mm.41017	NM_001291292	ENSMUSG00000074217	2210011C24Rik	-	RIKEN cDNA 2210011C24 gene	protein-coding
chr17-992	chr17	26849466	26852731	+	163.1	3265.000	Intergenic	Intergenic	-9533	NM_008700	18091	Mm.41974	NM_008700	ENSMUSG00000015579	Nkx2-5	Csx|Nkx-2.5|Nkx2.5|tinman	NK2 homeobox 5	protein-coding
chr11-756	chr11	44618943	44622562	+	163.1	3619.000	intron (NM_001362579, intron 3 of 16)	intron (NM_001362579, intron 3 of 16)	524	NM_001362569	13591	Mm.439662	NM_007897	ENSMUSG00000057098	Ebf1	Ebf|O/E-1|OE-1|Olf-1|Olf1	early B cell factor 1	protein-coding
chr11-3883	chr11	103748269	103751980	+	163.1	3711.000	promoter-TSS (NM_011719)	promoter-TSS (NM_011719)	-303	NM_011719	22412	Mm.215161	NM_011719	ENSMUSG00000018486	Wnt9b	Wnt14b|Wnt15|clf|clf1|wnt-14b|wnt-15	wingless-type MMTV integration site family, member 9B	protein-coding
chr6-1394	chr6	83085608	83089271	+	163.1	3663.000	intron (NM_010692, intron 1 of 1)	intron (NM_010692, intron 1 of 1)	1074	NM_010692	16815	Mm.20359	NM_010692	ENSMUSG00000034968	Lbx2	Lbx2h	ladybird homeobox 2	protein-coding
chr6-1864	chr6	52149409	52155165	+	163.1	5756.000	Intergenic	Intergenic	-4615	NR_146400	106007488	Mm.483079	NR_146400		Hotairm2	-	Hoxa transcript antisense RNA, myeloid-specific 2	ncRNA
chr4-916	chr4	152157954	152161642	+	162.0	3688.000	intron (NM_008236, intron 2 of 4)	CpG	931	NM_001301805	15206	Mm.57038	NM_008236	ENSMUSG00000028940	Hes2	HES-2	hes family bHLH transcription factor 2	protein-coding
chr14-218	chr14	58072896	58076832	+	162.0	3936.000	intron (NM_013518, intron 1 of 2)	CpG	2178	NM_013518	14180	Mm.8846	NM_013518	ENSMUSG00000021974	Fgf9	Eks	fibroblast growth factor 9	protein-coding
chr11-1224	chr11	119034470	119037324	+	162.0	2854.000	Intergenic	Intergenic	5016	NM_013926	30951	Mm.99953	NM_013926	ENSMUSG00000025578	Cbx8	Pc3	chromobox 8	protein-coding
chr15-1978	chr15	99054292	99058133	+	162.0	3841.000	intron (NM_001163588, intron 2 of 7)	intron (NM_001163588, intron 2 of 7)	1038	NM_001163588	19132	Mm.2477	NM_013639	ENSMUSG00000023484	Prph	Prph1	peripherin	protein-coding
chr11-1303	chr11	96251497	96255805	+	162.0	4308.000	intron (NR_037977, intron 1 of 2)	intron (NR_037977, intron 1 of 2)	1991	NR_037977	193022	Mm.169508	NR_037977		Gm53	-	predicted gene 53	ncRNA
chr4-3185	chr4	114923018	114926826	+	161.0	3808.000	3' UTR (NM_015758, exon 1 of 1)	3' UTR (NM_015758, exon 1 of 1)	1145	NM_015758	30923	Mm.377122	NM_015758	ENSMUSG00000044518	Foxe3	FREAC8|dyl|rct	forkhead box E3	protein-coding
chr6-441	chr6	52251919	52254516	+	161.0	2597.000	Intergenic	CpG	-7407	NM_010450	15396	Mm.26954	NM_010450	ENSMUSG00000038210	Hoxa11	Hox-1.9|Hoxa-11	homeobox A11	protein-coding
chr16-624	chr16	17912655	17916070	+	161.0	3415.000	intron (NM_029469, intron 2 of 2)	CpG	665	NM_029469	195333	Mm.463003	NM_029469	ENSMUSG00000022738	Gsc2	4930568H22Rik|GSC-2|Gscl	goosecoid homebox 2	protein-coding
chr19-740	chr19	37684190	37687988	+	161.0	3798.000	intron (NM_001105201, intron 1 of 5)	intron (NM_001105201, intron 1 of 5)	409	NM_001105201	546726	Mm.457750	NM_001105201	ENSMUSG00000062432	Cyp26c1	EG546726	cytochrome P450, family 26, subfamily c, polypeptide 1	protein-coding
chr5-2160	chr5	37891073	37895050	+	161.0	3977.000	promoter-TSS (NR_153822)	promoter-TSS (NR_153822)	-711	NR_153822	102637176	Mm.332343	NR_153822		Gm20052	Gm34055	predicted gene, 20052	ncRNA
chr11-1088	chr11	96313643	96316867	+	160.0	3224.000	Intergenic	Intergenic	-1910	NR_029784	723893		NR_029784	ENSMUSG00000065519	Mir10a	Mirn10a|miR-10a|mmu-mir-10a	microRNA 10a	ncRNA
chr12-647	chr12	56519533	56523422	+	160.0	3889.000	intron (NR_045082, intron 1 of 6)	intron (NR_045082, intron 1 of 6)	7943	NR_045082	104798	Mm.310950	NR_045082	ENSMUSG00000112343	Sfta3-ps	AI413669|E030019B13Rik|Nanci	surfactant associated 3, pseudogene	ncRNA
chr4-877	chr4	137275672	137279940	+	160.0	4268.000	intron (NM_009523, intron 1 of 4)	CpG	171	NM_009523	22417	Mm.20355	NM_009523	ENSMUSG00000036856	Wnt4	Wnt-4	wingless-type MMTV integration site family, member 4	protein-coding
chr19-1483	chr19	16869438	16873629	+	159.0	4191.000	TTS (NM_008023)	TTS (NM_008023)	2297	NM_008023	14240	Mm.7971	NM_008023	ENSMUSG00000056829	Foxb2	Fkh4	forkhead box B2	protein-coding
chr10-550	chr10	80355695	80358674	+	159.0	2979.000	intron (NM_183152, intron 1 of 14)	intron (NM_183152, intron 1 of 14)	725	NM_001347124	216166	Mm.17613	NM_183152	ENSMUSG00000035486	Plk5	6330514A18Rik	polo like kinase 5	protein-coding
chr9-202	chr9	21243444	21246219	+	159.0	2775.000	exon (NM_053190, exon 3 of 3)	exon (NM_053190, exon 3 of 3)	3612	NM_053190	94226	Mm.190619	NM_053190	ENSMUSG00000045087	S1pr5	Edg8|S1P5|lpB4	sphingosine-1-phosphate receptor 5	protein-coding
chr5-3559	chr5	37815811	37819615	+	156.9	3804.000	Intergenic	Intergenic	-2851	NR_027920	93895		NR_027920		Msx1os	Msx1as	msh homeobox 1 opposite strand	ncRNA
chr9-932	chr9	21029343	21033414	+	156.9	4071.000	promoter-TSS (NM_008319)	promoter-TSS (NM_008319)	-660	NM_008319	15898	Mm.4629	NM_008319	ENSMUSG00000032174	Icam5	CD50|ICAM-3|Icam3|TLN|Tlcn	intercellular adhesion molecule 5, telencephalin	protein-coding
chr7-1394	chr7	70322435	70327085	+	156.9	4650.000	intron (NR_131144, intron 1 of 3)	intron (NR_131144, intron 1 of 3)	13062	NR_131145	624549	Mm.116344	NR_131144	ENSMUSG00000109097	Gm29683	Gm44536	predicted gene, 29683	ncRNA
chr4-790	chr4	155652515	155655819	+	156.9	3304.000	promoter-TSS (NM_001320235)	promoter-TSS (NM_001320235)	-783	NM_011985	26561	Mm.29373	NM_011985	ENSMUSG00000029061	Mmp23	CA-MMP	matrix metallopeptidase 23	protein-coding
chr7-2031	chr7	141292249	141295597	+	155.9	3348.000	exon (NM_007878, exon 3 of 4)	exon (NM_007878, exon 3 of 4)	1905	NM_007878	13491	Mm.41075	NM_007878	ENSMUSG00000025496	Drd4	AW125663|D4R|Drd-4	dopamine receptor D4	protein-coding
chr15-1993	chr15	100634836	100638997	+	155.9	4161.000	promoter-TSS (NR_104337)	promoter-TSS (NR_104337)	24	NR_104338	207818	Mm.26282	NM_174992	ENSMUSG00000053559	Smagp	-	small cell adhesion glycoprotein	protein-coding
chr12-292	chr12	56537328	56540677	+	155.9	3349.000	Intergenic	Intergenic	-2094	NM_009385	21869	Mm.89972	NM_009385	ENSMUSG00000001496	Nkx2-1	AV026640|Nkx2.1|T/EBP|Titf1|Ttf-1	NK2 homeobox 1	protein-coding
chr2-2513	chr2	164167500	164171559	+	155.9	4059.000	intron (NM_008435, intron 1 of 3)	PB1D10|SINE|Alu	1584	NM_008435	16538	Mm.6217	NM_008435	ENSMUSG00000040164	Kcns1	Kv9.1	K+ voltage-gated channel, subfamily S, 1	protein-coding
chr2-430	chr2	19444513	19447102	+	154.9	2589.000	non-coding (NR_131924, exon 2 of 4)	non-coding (NR_131924, exon 2 of 4)	144	NM_018809	19213	Mm.69647	NM_018809	ENSMUSG00000026735	Ptf1a	PTF1-p48|PTF1p48|bHLHa29	pancreas specific transcription factor, 1a	protein-coding
chr16-505	chr16	93681808	93684847	+	154.9	3039.000	exon (NM_173047, exon 1 of 3)	exon (NM_173047, exon 1 of 3)	108	NM_173047	109857	Mm.4512	NM_173047	ENSMUSG00000022947	Cbr3	1110001J05Rik|C81353	carbonyl reductase 3	protein-coding
chr15-1020	chr15	79040828	79044008	+	154.9	3180.000	3' UTR (NM_001161712, exon 9 of 9)	3' UTR (NM_001161712, exon 9 of 9)	533	NM_015738	14429	Mm.390805	NM_015738	ENSMUSG00000114755	Galr3	Galnr3	galanin receptor 3	protein-coding
chr13-792	chr13	72621854	72625917	+	154.9	4063.000	non-coding (NR_030701, exon 1 of 1)	non-coding (NR_030701, exon 1 of 1)	4679	NR_030701	328287	Mm.235072	NR_030701		Gm20554	D430050G20	predicted gene, 20554	ncRNA
chr5-2807	chr5	138818545	138822769	+	154.9	4224.000	intron (NM_001195128, intron 1 of 2)	intron (NM_001195128, intron 1 of 2)	577	NM_001195128	384244	Mm.485002	NM_001195128	ENSMUSG00000094504	Gm5294	EG384244	predicted gene 5294	protein-coding
chr1-1068	chr1	75387140	75390025	+	154.9	2885.000	exon (NM_007463, exon 4 of 41)	exon (NM_007463, exon 4 of 41)	2972	NM_001085370	11790	Mm.275397	NM_007463	ENSMUSG00000026207	Speg	AW125581|Apeg1|BPEG|D1Bwg1450e|SPEGalpha|SPEGbeta|mKIAA1297	SPEG complex locus	protein-coding
chr15-300	chr15	103026176	103029573	+	154.9	3397.000	Intergenic	Intergenic	-6521	NM_013553	15423	Mm.1351	NM_013553	ENSMUSG00000075394	Hoxc4	Hox-3.5	homeobox C4	protein-coding
chr8-1367	chr8	14095069	14098598	+	154.9	3529.000	intron (NM_001145965, intron 1 of 14)	CpG	958	NM_001145965	244310	Mm.404697	NM_172910	ENSMUSG00000047495	Dlgap2	6430596N04Rik|Dap-2|Dap2|Sapap2	DLG associated protein 2	protein-coding
chr12-796	chr12	112875951	112879151	+	154.9	3200.000	Intergenic	Intergenic	-16635	NM_019925	56696	Mm.20455	NM_019925	ENSMUSG00000021298	Gpr132	G2a	G protein-coupled receptor 132	protein-coding
chr9-549	chr9	99868441	99872640	+	153.9	4199.000	Intergenic	Intergenic	5630	NM_011440	20669	Mm.261595	NM_011440	ENSMUSG00000053747	Sox14	-	SRY (sex determining region Y)-box 14	protein-coding
chr1-2787	chr1	91799686	91803268	+	153.9	3582.000	promoter-TSS (NM_007855)	promoter-TSS (NM_007855)	16	NM_007855	13345	Mm.9474	NM_007855	ENSMUSG00000007805	Twist2	Dermo1|bHLHa39	twist basic helix-loop-helix transcription factor 2	protein-coding
chr12-910	chr12	110276917	110280800	+	153.9	3883.000	promoter-TSS (NR_037204)	promoter-TSS (NR_037204)	-372	NM_172119	107585	Mm.154427	NM_172119	ENSMUSG00000075707	Dio3	-	deiodinase, iodothyronine type III	protein-coding
chr16-181	chr16	17831875	17834983	+	153.9	3108.000	non-coding (NR_027959, exon 1 of 2)	non-coding (NR_027959, exon 1 of 2)	310	NR_027959	433004	Mm.310200	NM_001002790		B830017H08Rik	-	RIKEN cDNA B830017H08 gene	ncRNA
chr1-2644	chr1	75447473	75451666	+	152.9	4193.000	promoter-TSS (NM_183022)	promoter-TSS (NM_183022)	-941	NM_183022	241118	Mm.110790	NM_183022	ENSMUSG00000033007	Asic4	Accn4|BNAC4	acid-sensing (proton-gated) ion channel family member 4	protein-coding
chr4-3558	chr4	139850378	139853488	+	152.9	3110.000	Intergenic	Intergenic	-18965	NM_011039	18509	Mm.218760	NM_011039	ENSMUSG00000028736	Pax7	Pax-7	paired box 7	protein-coding
chr2-1877	chr2	74657674	74661905	+	152.9	4231.000	promoter-TSS (NM_007967)	promoter-TSS (NM_007967)	-232	NM_007967	14029	Mm.25365	NM_007967	ENSMUSG00000001815	Evx2	Evx-2	even-skipped homeobox 2	protein-coding
chr15-1264	chr15	82209713	82214043	+	152.9	4330.000	intron (NM_001207021, intron 1 of 3)	CpG	937	NM_001207021	435145	Mm.41289	NM_001207021	ENSMUSG00000096883	Shisa8	Orf26|ckamp39	shisa family member 8	protein-coding
chr2-2721	chr2	94238874	94242946	+	151.8	4072.000	promoter-TSS (NR_106139)	promoter-TSS (NR_106139)	-468	NR_106139	102465777		NR_106139	ENSMUSG00000106336	Mir129b	mmu-mir-129b	microRNA 129b	ncRNA
chr13-437	chr13	22004687	22008307	+	151.8	3620.000	intron (NM_019429, intron 7 of 11)	intron (NM_019429, intron 7 of 11)	3244	NM_019429	54373	Mm.32043	NM_019429	ENSMUSG00000006179	Prss16	AI448615|TSSP	protease, serine 16 (thymus)	protein-coding
chr6-866	chr6	38352828	38356078	+	151.8	3250.000	5' UTR (NM_001347122, exon 1 of 13)	5' UTR (NM_001347122, exon 1 of 13)	150	NM_028864	78781	Mm.25243	NM_028421	ENSMUSG00000029826	Zc3hav1	1200014N16Rik|2900058M19Rik|9130009D18Rik|9830115L13Rik|ARTD13|D6Bwg1452e|PARP13|ZAP	zinc finger CCCH type, antiviral 1	protein-coding
chr4-979	chr4	117492683	117496914	+	151.8	4231.000	intron (NM_025739, intron 1 of 14)	CpG	2254	NM_025739	66743	Mm.318331	NM_025739	ENSMUSG00000028677	Rnf220	4732477A13|4931406I20Rik|5730503K05Rik|AV302541	ring finger protein 220	protein-coding
chr17-1340	chr17	86753282	86757038	+	151.8	3756.000	intron (NM_010137, intron 1 of 15)	CpG	1296	NM_010137	13819	Mm.1415	NM_010137	ENSMUSG00000024140	Epas1	HIF-2alpha|HIF2A|HLF|HRF|MOP2|bHLHe73	endothelial PAS domain protein 1	protein-coding
chr16-179	chr16	17797524	17799982	+	151.8	2458.000	intron (NM_153790, intron 1 of 10)	intron (NM_153790, intron 1 of 10)	1471	NM_153790	224024	Mm.194950	NM_153790	ENSMUSG00000012017	Scarf2	NSR1|SREC-II|SRECRP-1|Scatf1|Srec2|SrecII	scavenger receptor class F, member 2	protein-coding
chr11-2888	chr11	103360884	103364547	+	151.8	3663.000	intron (NM_183288, intron 1 of 2)	intron (NM_183288, intron 1 of 2)	977	NM_183288	544817	Mm.259113	NM_133715	ENSMUSG00000034255	Arhgap27	2310069I04Rik|5730442P18Rik|Gm21552|Sh3d20	Rho GTPase activating protein 27	protein-coding
chr15-470	chr15	98897036	98899670	+	151.8	2634.000	5' UTR (NM_007857, exon 1 of 3)	5' UTR (NM_007857, exon 1 of 3)	187	NM_007857	13363	Mm.324688	NM_007857	ENSMUSG00000023000	Dhh	C78960	desert hedgehog	protein-coding
chr11-1800	chr11	97499267	97502180	+	151.8	2913.000	promoter-TSS (NM_001289118)	promoter-TSS (NM_001289118)	-383	NM_001289118	100141474	Mm.482426	NM_001289118	ENSMUSG00000047988	4933428G20Rik	-	RIKEN cDNA 4933428G20 gene	protein-coding
chr15-998	chr15	35298376	35301697	+	151.8	3321.000	intron (NM_001368665, intron 1 of 3)	intron (NM_001368665, intron 1 of 3)	3938	NM_001368665	107587	Mm.46336	NM_054049	ENSMUSG00000022330	Osr2	5430409I15Rik|Osr2A|Osr2B	odd-skipped related 2	protein-coding
chr13-1143	chr13	71955983	71959864	+	151.8	3881.000	TTS (NM_010573)	TTS (NM_010573)	5800	NM_010573	16371	Mm.316056	NM_010573	ENSMUSG00000060969	Irx1	-	Iroquois homeobox 1	protein-coding
chr7-3260	chr7	46374888	46378980	+	150.8	4092.000	exon (NM_010866, exon 1 of 3)	exon (NM_010866, exon 1 of 3)	460	NM_010866	17927	Mm.1526	NM_010866	ENSMUSG00000009471	Myod1	AI503393|MYF3|MyoD|Myod-1|bHLHc1	myogenic differentiation 1	protein-coding
chr13-618	chr13	98504100	98507374	+	150.8	3274.000	Intergenic	Intergenic	-70672	NR_045498	70090	Mm.410857	NR_045498	ENSMUSG00000099446	2310005E17Rik	-	RIKEN cDNA 2310005E17 gene	ncRNA
chr15-1437	chr15	85733695	85736912	+	150.8	3217.000	promoter-TSS (NM_001113418)	promoter-TSS (NM_001113418)	-261	NM_001113418	19013	Mm.212789	NM_011144	ENSMUSG00000022383	Ppara	4933429D07Rik|AW742785|Nr1c1|PPAR-alpha|PPARalpha|Ppar	peroxisome proliferator activated receptor alpha	protein-coding
chr7-2893	chr7	139579902	139583200	+	150.8	3298.000	exon (NM_183248, exon 3 of 3)	exon (NM_183248, exon 3 of 3)	1246	NM_183248	14912	Mm.28308	NM_183248	ENSMUSG00000041309	Nkx6-2	Gtx|Nkx6.2	NK6 homeobox 2	protein-coding
chr7-551	chr7	27329960	27334558	+	150.8	4598.000	intron (NM_175641, intron 4 of 32)	intron (NM_175641, intron 4 of 32)	1389	NM_001113549	108075	Mm.272251	NM_175641	ENSMUSG00000040488	Ltbp4	2310046A13Rik	latent transforming growth factor beta binding protein 4	protein-coding
chr15-986	chr15	103083490	103087051	+	150.8	3561.000	Intergenic	ID_B1|SINE|B4	50875	NM_013553	15423	Mm.1351	NM_013553	ENSMUSG00000075394	Hoxc4	Hox-3.5	homeobox C4	protein-coding
chr2-858	chr2	71544047	71546866	+	149.8	2819.000	exon (NM_010054, exon 2 of 3)	exon (NM_010054, exon 2 of 3)	1298	NM_010054	13392	Mm.3896	NM_010054	ENSMUSG00000023391	Dlx2	AW121999|Dlx-2|Tes-1	distal-less homeobox 2	protein-coding
chr14-378	chr14	70553269	70556566	+	149.8	3297.000	5' UTR (NM_021877, exon 2 of 20)	5' UTR (NM_021877, exon 2 of 20)	861	NM_021877	15460	Mm.7598	NM_021877	ENSMUSG00000022096	Hr	ALUNC|AU|N|ba|bldy|hr|rh|rh-bmh|rhino	lysine demethylase and nuclear receptor corepressor	protein-coding
chr1-524	chr1	74770100	74772999	+	149.8	2899.000	promoter-TSS (NM_009526)	promoter-TSS (NM_009526)	-343	NM_009526	22420	Mm.268282	NM_009526	ENSMUSG00000033227	Wnt6	AA409270|Wnt-6	wingless-type MMTV integration site family, member 6	protein-coding
chr1-442	chr1	136258120	136262242	+	149.8	4122.000	exon (NM_001101516, exon 1 of 1)	exon (NM_001101516, exon 1 of 1)	745	NM_001101516	383563	Mm.40367	NM_001101516	ENSMUSG00000052759	Gpr25	Gm1300	G protein-coupled receptor 25	protein-coding
chr1-3278	chr1	191183756	191186927	+	149.8	3171.000	Intergenic	CpG	-2008	NM_007498	11910	Mm.2706	NM_007498	ENSMUSG00000026628	Atf3	LRG-21	activating transcription factor 3	protein-coding
chr1-314	chr1	64734617	64738748	+	149.8	4131.000	5' UTR (NM_022721, exon 2 of 2)	5' UTR (NM_022721, exon 2 of 2)	1068	NM_001042659	14367	Mm.150813	NM_022721	ENSMUSG00000045005	Fzd5	5330434N09Rik|AI427138|Fz-5|Fz5|mFz5	frizzled class receptor 5	protein-coding
chr11-3877	chr11	102944152	102947672	+	149.8	3520.000	exon (NM_011795, exon 1 of 2)	exon (NM_011795, exon 1 of 2)	804	NM_011795	23829	Mm.57154	NM_011795	ENSMUSG00000045532	C1ql1	Adil|C1qrf|CRF|CTRP14|gliacolin	complement component 1, q subcomponent-like 1	protein-coding
chr5-773	chr5	28172415	28176514	+	148.8	4099.000	Intergenic	Intergenic	8768	NM_010134	13799	Mm.4298	NM_010134	ENSMUSG00000039095	En2	BB131122|En-2|mo-En-2	engrailed 2	protein-coding
chr13-935	chr13	3358012	3361584	+	148.8	3572.000	Intergenic	CpG	-118505	NR_015522	76937	Mm.487240	NR_015522	ENSMUSG00000097709	2810429I04Rik	AI256682	RIKEN cDNA 2810429I04 gene	ncRNA
chr7-1095	chr7	140046402	140050222	+	148.8	3820.000	intron (NM_010836, intron 1 of 1)	CpG	776	NM_001347609	17703	Mm.4816	NM_010836	ENSMUSG00000025469	Msx3	AI323377	msh homeobox 3	protein-coding
chr5-1173	chr5	101661991	101665673	+	148.8	3682.000	exon (NM_144955, exon 1 of 3)	exon (NM_144955, exon 1 of 3)	879	NM_144955	18096	Mm.193072	NM_144955	ENSMUSG00000035187	Nkx6-1	NKX6A|Nkx6.1	NK6 homeobox 1	protein-coding
chr19-1046	chr19	54045114	54048458	+	148.8	3344.000	exon (NM_007417, exon 1 of 1)	exon (NM_007417, exon 1 of 1)	1527	NM_007417	11551	Mm.235195	NM_007417	ENSMUSG00000033717	Adra2a	AW122659|Adra-2|Adra-2a|alpha(2A)AR|alpha2-C10|alpha2A|alpha2A-AR	adrenergic receptor, alpha 2a	protein-coding
chr9-1625	chr9	69768684	69773557	+	148.8	4873.000	intron (NR_040765, intron 1 of 4)	intron (NR_040765, intron 1 of 4)	9974	NR_040765	319970	Mm.186434	NR_040765	ENSMUSG00000097623	B230323A14Rik	-	RIKEN cDNA B230323A14 gene	ncRNA
chr5-1430	chr5	31135939	31139565	+	148.8	3626.000	TTS (NM_001346010)	TTS (NM_001346010)	1143	NM_021290	22226	Mm.377116	NM_021290	ENSMUSG00000038676	Ucn	Mpv17|Ucn1	urocortin	protein-coding
chr13-371	chr13	98571097	98574312	+	148.8	3215.000	Intergenic	CpG	64706	NM_026685	68344	Mm.28766	NM_026685	ENSMUSG00000046082	Tmem174	0610009B10Rik|AA986094	transmembrane protein 174	protein-coding
chr4-305	chr4	115062610	115065862	+	148.8	3252.000	intron (NM_011527, intron 3 of 4)	intron (NM_011527, intron 3 of 4)	6425	NM_001287388	21349	Mm.239869	NM_011527	ENSMUSG00000028717	Tal1	Hpt|SCL/tal-1|Scl|bHLHa17|tal-1	T cell acute lymphocytic leukemia 1	protein-coding
chr6-898	chr6	52248082	52250687	+	148.8	2605.000	non-coding (NR_015348, exon 5 of 5)	non-coding (NR_015348, exon 5 of 5)	-3574	NM_010450	15396	Mm.26954	NM_010450	ENSMUSG00000038210	Hoxa11	Hox-1.9|Hoxa-11	homeobox A11	protein-coding
chr2-3141	chr2	74646492	74651159	+	148.8	4667.000	Intergenic	Intergenic	10732	NM_007967	14029	Mm.25365	NM_007967	ENSMUSG00000001815	Evx2	Evx-2	even-skipped homeobox 2	protein-coding
chr2-1408	chr2	131053151	131056269	+	148.8	3118.000	intron (NM_001163529, intron 11 of 19)	intron (NM_001163529, intron 11 of 19)	9104	NM_033615	110751	Mm.108550	NM_033615	ENSMUSG00000027318	Adam33	Adaml	a disintegrin and metallopeptidase domain 33	protein-coding
chr8-614	chr8	104540132	104543130	+	147.8	2998.000	intron (NM_001301165, intron 1 of 6)	intron (NM_001301165, intron 1 of 6)	322	NM_001301165	12354	Mm.129265	NM_053070	ENSMUSG00000031883	Car7	AV343731|Ca7	carbonic anhydrase 7	protein-coding
chr7-893	chr7	36691065	36695065	+	147.8	4000.000	Intergenic	Intergenic	-5053	NM_172298	243931	Mm.44141	NM_172298	ENSMUSG00000021217	Tshz3	A630038G13Rik|Tsh3|Zfp537|mKIAA1474|teashirt3	teashirt zinc finger family member 3	protein-coding
chr2-2361	chr2	71530216	71533593	+	147.8	3377.000	non-coding (NR_002854, exon 2 of 2)	non-coding (NR_002854, exon 2 of 2)	2459	NM_010053	13390	Mm.475101	NM_010053	ENSMUSG00000041911	Dlx1	Dlx|Dlx-1	distal-less homeobox 1	protein-coding
chr11-4398	chr11	70252750	70255674	+	147.8	2924.000	intron (NM_007440, intron 2 of 13)	intron (NM_007440, intron 2 of 13)	1158	NM_001331118	11684	Mm.12286	NM_007440	ENSMUSG00000000320	Alox12	9930022G08Rik|Alox12p|P-12LO	arachidonate 12-lipoxygenase	protein-coding
chr10-421	chr10	127048002	127051223	+	146.7	3221.000	intron (NM_010009, intron 2 of 8)	intron (NM_010009, intron 2 of 8)	1366	NM_010009	13115	Mm.6216	NM_010009	ENSMUSG00000006724	Cyp27b1	Cp2b|Cyp1|Cyp27b|Cyp40|P450c1|Pddr|Vdd1|Vddr|VddrI|Vdr	cytochrome P450, family 27, subfamily b, polypeptide 1	protein-coding
chr7-623	chr7	29170944	29173913	+	145.7	2969.000	exon (NM_182694, exon 2 of 3)	exon (NM_182694, exon 2 of 3)	2218	NM_182696	243897	Mm.389886	NM_182694	ENSMUSG00000031493	Ggn	AI593290	gametogenetin	protein-coding
chr7-482	chr7	25687022	25690385	+	145.7	3363.000	intron (NM_011577, intron 1 of 6)	intron (NM_011577, intron 1 of 6)	1701	NM_011577	21803	Mm.248380	NM_011577	ENSMUSG00000002603	Tgfb1	TGF-beta1|TGFbeta1|Tgfb|Tgfb-1	transforming growth factor, beta 1	protein-coding
chr12-844	chr12	55597862	55601200	+	144.7	3338.000	exon (NM_020287, exon 1 of 1)	exon (NM_020287, exon 1 of 1)	614	NM_020287	56856	Mm.114886	NM_020287	ENSMUSG00000045440	Insm2	Mlt1	insulinoma-associated 2	protein-coding
chr6-1139	chr6	6863551	6867615	+	144.7	4064.000	promoter-TSS (NR_002839)	promoter-TSS (NR_002839)	-433	NR_002839	13397	Mm.482625	NR_002839	ENSMUSG00000094868	Dlx6os2	Dlx6as|Dlx6as2	distal-less homeobox 6, opposite strand 2	ncRNA
chr12-436	chr12	33966536	33969272	+	144.7	2736.000	Intergenic	Intergenic	10233	NM_011658	22160	Mm.3280	NM_011658	ENSMUSG00000035799	Twist1	M-Twist|Pde|Ska10|Ska<m10Jus>|Twist|bHLHa38|pdt	twist basic helix-loop-helix transcription factor 1	protein-coding
chr4-2550	chr4	126299535	126302805	+	144.7	3270.000	intron (NM_199473, intron 2 of 3)	CpG	14376	NM_199473	329941	Mm.296327	NM_199473	ENSMUSG00000056174	Col8a2	AI429819	collagen, type VIII, alpha 2	protein-coding
chr5-1904	chr5	93042936	93046818	+	144.7	3882.000	5' UTR (NM_175270, exon 1 of 1)	5' UTR (NM_175270, exon 1 of 1)	145	NM_175270	78088	Mm.245085	NM_175270	ENSMUSG00000045314	Sowahb	5730467H21Rik|Ankrd56	sosondowah ankyrin repeat domain family member B	protein-coding
chr9-416	chr9	56794743	56797616	+	143.7	2873.000	5' UTR (NM_001361119, exon 1 of 5)	5' UTR (NM_001361119, exon 1 of 5)	131	NM_001361119	235402	Mm.246605	NM_181074	ENSMUSG00000049556	Lingo1	4930471K13Rik|AV148400|LERN1|LINGO-1|Lrrn6a|UNQ201	leucine rich repeat and Ig domain containing 1	protein-coding
chr2-4468	chr2	74761748	74764815	+	143.7	3067.000	promoter-TSS (NR_110445)	promoter-TSS (NR_110445)	301	NM_010467	15429	Mm.4932	NM_010467	ENSMUSG00000042448	Hoxd1	Hox-4.9	homeobox D1	protein-coding
chr11-2479	chr11	96309805	96313021	+	143.7	3216.000	Intergenic	Intergenic	-4503	NR_131758	75395	Mm.440014	NR_131758	ENSMUSG00000085645	Hoxb5os	0610040B09Rik|AV302770|Hoxb5/6as	homeobox B5 and homeobox B6, opposite strand	ncRNA
chr3-1609	chr3	102010286	102013149	+	143.7	2863.000	intron (NM_178777, intron 2 of 2)	CpG	1572	NM_178777	18072	Mm.137286	NM_178777	ENSMUSG00000048540	Nhlh2	6230401I09Rik|Hen2|NSCL2|Nscl-2|bHLHa34	nescient helix loop helix 2	protein-coding
chr5-3904	chr5	114272649	114276003	+	143.7	3354.000	promoter-TSS (NM_148935)	promoter-TSS (NM_148935)	-565	NM_148935	116810	Mm.17709	NM_148935	ENSMUSG00000042002	Foxn4	-	forkhead box N4	protein-coding
chr5-1038	chr5	98186426	98190238	+	143.7	3812.000	TTS (NM_029947)	TTS (NM_029947)	-2348	NR_153823	102637492	Mm.399020	NR_153823		A730035I17Rik	Gm34285	RIKEN cDNA A730035I17 gene	ncRNA
chr1-1540	chr1	156202664	156206809	+	143.7	4145.000	intron (NM_177838, intron 1 of 4)	CpG	290	NM_177838	329274	Mm.150857	NM_177838	ENSMUSG00000015484	Fam163a	A230106N23Rik	family with sequence similarity 163, member A	protein-coding
chr1-2224	chr1	136949785	136953400	+	143.7	3615.000	intron (NM_030676, intron 2 of 8)	intron (NM_030676, intron 2 of 8)	2038	NM_001159769	26424	Mm.16794	NM_030676	ENSMUSG00000026398	Nr5a2	AU020803|D1Ertd308e|Ftf|LRH-1|UF2-H3B	nuclear receptor subfamily 5, group A, member 2	protein-coding
chr2-4227	chr2	31844485	31848607	+	143.7	4122.000	promoter-TSS (NM_178887)	promoter-TSS (NM_178887)	-541	NM_178887	98970	Mm.32080	NM_178887	ENSMUSG00000026841	Fibcd1	AI448887	fibrinogen C domain containing 1	protein-coding
chr11-3410	chr11	114849573	114853811	+	143.7	4238.000	promoter-TSS (NM_147217)	promoter-TSS (NM_147217)	152	NM_001110338	70355	Mm.242413	NM_147217	ENSMUSG00000051043	Gprc5c	1110028I06Rik|3200002M13Rik|Raig3	G protein-coupled receptor, family C, group 5, member C	protein-coding
chr12-139	chr12	33955824	33959216	+	143.7	3392.000	promoter-TSS (NM_011658)	promoter-TSS (NM_011658)	-151	NM_011658	22160	Mm.3280	NM_011658	ENSMUSG00000035799	Twist1	M-Twist|Pde|Ska10|Ska<m10Jus>|Twist|bHLHa38|pdt	twist basic helix-loop-helix transcription factor 1	protein-coding
chr6-59	chr6	52321771	52323917	+	142.7	2146.000	Intergenic	Intergenic	-8012	NR_038163	70593	Mm.158412	NR_038163	ENSMUSG00000086126	Evx1os	5730457N03Rik|Evx1as	even skipped homeotic gene 1, opposite strand	ncRNA
chr16-400	chr16	18776100	18779354	+	142.7	3254.000	3' UTR (NM_013805, exon 1 of 1)	3' UTR (NM_013805, exon 1 of 1)	880	NM_013805	12741	Mm.22768	NM_013805	ENSMUSG00000041378	Cldn5	AI854493|MBEC1|Tmvcf	claudin 5	protein-coding
chr2-4994	chr2	164947556	164951170	+	142.7	3614.000	exon (NM_013599, exon 3 of 13)	exon (NM_013599, exon 3 of 13)	1144	NM_013599	17395	Mm.4406	NM_013599	ENSMUSG00000017737	Mmp9	AW743869|B/MMP9|Clg4b|Gel B|MMP-9|pro-MMP-9	matrix metallopeptidase 9	protein-coding
chr13-669	chr13	56751724	56754932	+	142.7	3208.000	Intergenic	CpG	49660	NM_001164042	17129	Mm.272920	NM_008541	ENSMUSG00000021540	Smad5	1110051M15Rik|AI451355|Dwf-C|Madh5|MusMLP	SMAD family member 5	protein-coding
chr9-2284	chr9	40869345	40873190	+	142.7	3845.000	Intergenic	Intergenic	-2860	NM_178245	244813	Mm.261652	NM_178245	ENSMUSG00000054360	Bsx	Bsx1a|Bsx1b	brain specific homeobox	protein-coding
chr2-2751	chr2	119236481	119238964	+	141.7	2483.000	5' UTR (NM_016907, exon 2 of 11)	5' UTR (NM_016907, exon 2 of 11)	362	NM_016907	20732	Mm.104955	NM_016907	ENSMUSG00000027315	Spint1	HAI-1	serine protease inhibitor, Kunitz type 1	protein-coding
chr10-292	chr10	19352479	19356352	+	141.7	3873.000	Intergenic	Intergenic	-2124	NM_053008	94222	Mm.156946	NM_053008	ENSMUSG00000045591	Olig3	Bhlhb7|bHLHe20|oligo3	oligodendrocyte transcription factor 3	protein-coding
chr19-1326	chr19	43616262	43620214	+	141.7	3952.000	Intergenic	Intergenic	5913	NM_008699	18089	Mm.56994	NM_008699	ENSMUSG00000044220	Nkx2-3	Nkx-2.3|Nkx2.3|nkx2-C|tinman	NK2 homeobox 3	protein-coding
chr13-747	chr13	31807041	31809380	+	141.7	2339.000	exon (NM_008592, exon 1 of 1)	exon (NM_008592, exon 1 of 1)	1564	NM_008592	17300	Mm.12949	NM_008592	ENSMUSG00000050295	Foxc1	FREAC3|Fkh1|Mf1|Mf4|ch|fkh-1|frkhda	forkhead box C1	protein-coding
chr7-2602	chr7	30633025	30636407	+	141.7	3382.000	exon (NM_007959, exon 4 of 6)	exon (NM_007959, exon 4 of 6)	1136	NM_007959	14008	Mm.4829	NM_007959	ENSMUSG00000006311	Etv2	Etsrp71	ets variant 2	protein-coding
chr5-1919	chr5	101645904	101649693	+	141.7	3789.000	Intergenic	CpG	16913	NM_144955	18096	Mm.193072	NM_144955	ENSMUSG00000035187	Nkx6-1	NKX6A|Nkx6.1	NK6 homeobox 1	protein-coding
chr5-622	chr5	106447679	106451071	+	141.7	3392.000	Intergenic	Intergenic	8791	NM_001005477	104382	Mm.271593	NM_001005477	ENSMUSG00000034384	Barhl2	E130309B19Rik|MBH1	BarH like homeobox 2	protein-coding
chr11-1912	chr11	75170747	75173812	+	141.7	3065.000	Intergenic	Intergenic	-1109	NR_029794	387208		NR_029794	ENSMUSG00000065590	Mir212	Mirn212|mir-212|mmu-mir-212	microRNA 212	ncRNA
chr10-374	chr10	19359279	19362806	+	140.6	3527.000	Intergenic	Intergenic	4503	NM_053008	94222	Mm.156946	NM_053008	ENSMUSG00000045591	Olig3	Bhlhb7|bHLHe20|oligo3	oligodendrocyte transcription factor 3	protein-coding
chr15-1111	chr15	37231788	37234951	+	140.6	3163.000	promoter-TSS (NR_155441)	promoter-TSS (NR_155441)	-210	NR_155441	105245924	Mm.391911	NR_155441	ENSMUSG00000089804	Gm16136	-	predicted gene 16136	ncRNA
chr13-257	chr13	31618839	31621391	+	140.6	2552.000	Intergenic	Intergenic	-5701	NM_010225	14238	Mm.125548	NM_010225	ENSMUSG00000038402	Foxf2	FREAC2|Fkh20|LUN	forkhead box F2	protein-coding
chr14-1453	chr14	63238819	63241810	+	140.6	2991.000	intron (NM_001310610, intron 2 of 6)	intron (NM_001310610, intron 2 of 6)	4957	NM_001310610	14463	Mm.247669	NM_008092	ENSMUSG00000021944	Gata4	Gata-4	GATA binding protein 4	protein-coding
chr5-2496	chr5	38275568	38278670	+	140.6	3102.000	promoter-TSS (NM_172709)	promoter-TSS (NM_172709)	-285	NM_172709	21906	Mm.204765	NM_172709	ENSMUSG00000051596	Otop1	A530025J20Rik|Otp1|tlt	otopetrin 1	protein-coding
chr6-1124	chr6	115991966	115994717	+	140.6	2751.000	intron (NM_026376, intron 1 of 35)	intron (NM_026376, intron 1 of 35)	1664	NM_026376	67784	Mm.3085	NM_026376	ENSMUSG00000030123	Plxnd1	6230425C21Rik|b2b1863Clo|b2b553Clo	plexin D1	protein-coding
chr11-1841	chr11	116281009	116284231	+	139.6	3222.000	intron (NM_010254, intron 1 of 1)	intron (NM_010254, intron 1 of 1)	1681	NM_010254	14428	Mm.57149	NM_010254	ENSMUSG00000020793	Galr2	mGalR	galanin receptor 2	protein-coding
chr7-800	chr7	30464843	30467951	+	139.6	3108.000	promoter-TSS (NR_004443)	promoter-TSS (NR_004443)	-806	NR_004443	445267	Mm.398140	NR_004443	ENSMUSG00000087009	Nphs1os	Nphs1as	nephrosis 1 homolog, nephrin, opposite strand	ncRNA
chr9-595	chr9	65390068	65392729	+	139.6	2661.000	exon (NM_028974, exon 1 of 1)	exon (NM_028974, exon 1 of 1)	254	NM_028974	74492	Mm.159223	NM_028974	ENSMUSG00000054978	Kbtbd13	5430433E21Rik	kelch repeat and BTB (POZ) domain containing 13	protein-coding
chr17-1217	chr17	36166787	36168812	+	139.6	2025.000	intron (NM_001081032, intron 2 of 7)	CpG-6350	738	NM_001081032	667977	Mm.441651	NM_001081032	ENSMUSG00000073402	Gm8909	EG667977|H2-Tw5l|H2-gs17	predicted gene 8909	protein-coding
chr15-1174	chr15	102694159	102698118	+	139.6	3959.000	Intergenic	Intergenic	-24272	NR_030460	751542		NR_030460	ENSMUSG00000076009	Mir688	Mirn688|mmu-mir-688	microRNA 688	ncRNA
chr1-1175	chr1	13123566	13127406	+	139.6	3840.000	exon (NM_001081209, exon 2 of 8)	exon (NM_001081209, exon 2 of 8)	1677	NM_001081209	383491	Mm.309380	NM_001081209	ENSMUSG00000042414	Prdm14	-	PR domain containing 14	protein-coding
chr2-2578	chr2	18696778	18700276	+	138.6	3498.000	promoter-TSS (NM_001001334)	promoter-TSS (NM_001001334)	-495	NM_001001334	381350	Mm.330024	NM_001001334	ENSMUSG00000037708	Spag6	Spag6l	sperm associated antigen 6	protein-coding
chr11-1253	chr11	61021846	61025502	+	138.6	3656.000	intron (NM_001267593, intron 1 of 1)	intron (NM_001267593, intron 1 of 1)	1110	NM_001267593	16515	Mm.4970	NM_010603	ENSMUSG00000042529	Kcnj12	IRK-2|IRK2|Kir2.2|MB-IRK2	potassium inwardly-rectifying channel, subfamily J, member 12	protein-coding
chr19-527	chr19	59190581	59194733	+	138.6	4152.000	Intergenic	Intergenic	-22260	NM_009501	22326	Mm.23801	NM_009501	ENSMUSG00000006270	Vax1	-	ventral anterior homeobox 1	protein-coding
chr18-371	chr18	80712396	80715483	+	138.6	3087.000	promoter-TSS (NM_001164109)	promoter-TSS (NM_001164109)	-868	NM_001164109	18018	Mm.329560	NM_016791	ENSMUSG00000033016	Nfatc1	2210017P03Rik|AI449492|AV076380|NF-ATc|NFAT2|NFATc|Nfatcb	nuclear factor of activated T cells, cytoplasmic, calcineurin dependent 1	protein-coding
chr5-451	chr5	67099826	67102776	+	138.6	2950.000	Intergenic	Intergenic	-2175	NM_008888	18935	Mm.62505	NM_008888	ENSMUSG00000012520	Phox2b	Dilp1|NBPhox|Pmx2b|Px2b	paired-like homeobox 2b	protein-coding
chr8-1894	chr8	125908508	125912191	+	137.6	3683.000	promoter-TSS (NM_145608)	promoter-TSS (NM_145608)	-101	NM_145608	234878	Mm.216458	NM_145608	ENSMUSG00000031853	Map3k21	Mlk4|mKIAA1804	mitogen-activated protein kinase kinase kinase 21	protein-coding
chr4-2214	chr4	136246255	136249998	+	137.6	3743.000	intron (NM_011542, intron 1 of 10)	CpG	169	NM_011542	21401	Mm.112	NM_011542	ENSMUSG00000001604	Tcea3	S-II|SII-K1	transcription elongation factor A (SII), 3	protein-coding
chr14-1492	chr14	67227435	67230964	+	137.6	3529.000	Intergenic	Intergenic	-4093	NM_010095	13592	Mm.319947	NM_010095	ENSMUSG00000022053	Ebf2	D14Ggc1e|EBF-2|Mmot1|O/E-3|OE-3	early B cell factor 2	protein-coding
chr19-1119	chr19	37688512	37691898	+	137.6	3386.000	intron (NM_001105201, intron 4 of 5)	intron (NM_001105201, intron 4 of 5)	4525	NM_001105201	546726	Mm.457750	NM_001105201	ENSMUSG00000062432	Cyp26c1	EG546726	cytochrome P450, family 26, subfamily c, polypeptide 1	protein-coding
chr7-3223	chr7	45180334	45183882	+	137.6	3548.000	TTS (NM_053256)	TTS (NM_053256)	1113	NM_053256	114640	Mm.207078	NM_053256	ENSMUSG00000038300	Pth2	Tifp39|Tip39	parathyroid hormone 2	protein-coding
chr12-527	chr12	86421548	86424249	+	137.6	2701.000	intron (NM_011934, intron 1 of 6)	CpG	1254	NM_011934	26380	Mm.235550	NM_011934	ENSMUSG00000021255	Esrrb	Err2|Errb|Estrrb|Nr3b2	estrogen related receptor, beta	protein-coding
chr10-1718	chr10	79987247	79990460	+	137.6	3213.000	intron (NM_007725, intron 1 of 6)	intron (NM_007725, intron 1 of 6)	253	NM_007725	12798	Mm.157770	NM_007725	ENSMUSG00000004665	Cnn2	AA408047|AI324678|Calpo2	calponin 2	protein-coding
chr2-1773	chr2	164402565	164405641	+	137.6	3076.000	intron (NM_009036, intron 1 of 11)	intron (NM_009036, intron 1 of 11)	715	NM_013592	17183	Mm.29428	NM_013592	ENSMUSG00000016995	Matn4	matrilin-4	matrilin 4	protein-coding
chr13-37	chr13	98353640	98356336	+	137.6	2696.000	exon (NM_008242, exon 1 of 1)	exon (NM_008242, exon 1 of 1)	743	NM_008242	15229	Mm.347441	NM_008242	ENSMUSG00000078302	Foxd1	AI385632|BF-2|FREAC4|Hfh10|Hfhbf2	forkhead box D1	protein-coding
chr4-2726	chr4	154139421	154141990	+	137.6	2569.000	promoter-TSS (NM_011642)	promoter-TSS (NM_011642)	-830	NM_011642	22062	Mm.78015	NM_011642	ENSMUSG00000029026	Trp73	TAp73|Tp73|deltaNp73|p73	transformation related protein 73	protein-coding
chr4-1302	chr4	135138811	135141942	+	136.6	3131.000	intron (NM_019732, intron 1 of 5)	ID|SINE|ID	-12169	NM_001369050	12399	Mm.378894	NM_019732	ENSMUSG00000070691	Runx3	AML2|Cbfa3|Pebp2a3	runt related transcription factor 3	protein-coding
chr19-1106	chr19	24899153	24902959	+	136.6	3806.000	5' UTR (NM_008022, exon 1 of 1)	5' UTR (NM_008022, exon 1 of 1)	253	NM_008022	14237	Mm.377080	NM_008022	ENSMUSG00000051490	Foxd4	FREAC5|Fkh2	forkhead box D4	protein-coding
chr11-2008	chr11	100969023	100972210	+	136.6	3187.000	promoter-TSS (NM_001359105)	promoter-TSS (NM_001359105)	-1	NM_001359105	19285	Mm.21864	NM_008986	ENSMUSG00000004044	Cavin1	2310075E07Rik|AW546441|Cav-p60|Cavin|Ptrf	caveolae associated 1	protein-coding
chr4-2031	chr4	99661554	99664092	+	136.6	2538.000	Intergenic	Intergenic	6524	NM_010425	15221	Mm.4758	NM_010425	ENSMUSG00000067261	Foxd3	CWH3|Genesis|Hfh2	forkhead box D3	protein-coding
chr13-246	chr13	112988709	112991818	+	136.6	3109.000	3' UTR (NM_001081062, exon 3 of 3)	3' UTR (NM_001081062, exon 3 of 3)	2461	NM_001081062	218630	Mm.25457	NM_001081062	ENSMUSG00000042417	Ccno	C86987|Ccnu|E130318K11|UDG2|Ung2	cyclin O	protein-coding
chr11-747	chr11	5061420	5065000	+	136.6	3580.000	intron (NM_144560, intron 3 of 6)	intron (NM_144560, intron 3 of 6)	2117	NM_144560	78926	Mm.44591	NM_030228	ENSMUSG00000034201	Gas2l1	4930500E24Rik|D0Jmb1|Gar22|TU-71.1	growth arrest-specific 2 like 1	protein-coding
chr18-1009	chr18	82404820	82407907	+	136.6	3087.000	5' UTR (NM_008082, exon 1 of 3)	5' UTR (NM_008082, exon 1 of 3)	414	NM_008082	14427	Mm.6219	NM_008082	ENSMUSG00000024553	Galr1	Galnr1	galanin receptor 1	protein-coding
chr1-1221	chr1	74790283	74793737	+	135.5	3454.000	promoter-TSS (NM_009518)	promoter-TSS (NM_009518)	-9	NM_009518	22409	Mm.5130	NM_009518	ENSMUSG00000026167	Wnt10a	-	wingless-type MMTV integration site family, member 10A	protein-coding
chr17-2072	chr17	79712118	79715584	+	135.5	3466.000	exon (NM_009994, exon 2 of 3)	exon (NM_009994, exon 2 of 3)	1210	NM_001364889	13078	Mm.214016	NM_009994	ENSMUSG00000024087	Cyp1b1	CP1B|CYPIB1|P4501b1	cytochrome P450, family 1, subfamily b, polypeptide 1	protein-coding
chr7-2460	chr7	138938678	138942406	+	135.5	3728.000	promoter-TSS (NM_028708)	promoter-TSS (NM_028708)	-188	NM_028708	74004	Mm.334298	NM_028708		Jakmip3	6330417G02Rik|AI593226|mKIAA4091	janus kinase and microtubule interacting protein 3	protein-coding
chr2-826	chr2	22622326	22624846	+	135.5	2520.000	intron (NM_008078, intron 2 of 15)	CpG-7785	1259	NM_008078	14417	Mm.4784	NM_008078	ENSMUSG00000026787	Gad2	6330404F12Rik|GAD(65)|GAD65|Gad-2	glutamic acid decarboxylase 2	protein-coding
chr11-1412	chr11	72959229	72962217	+	135.5	2988.000	promoter-TSS (NM_016745)	promoter-TSS (NM_016745)	-446	NM_001163337	53313	Mm.6306	NM_016745	ENSMUSG00000020788	Atp2a3	SERCA3b|Serca3	ATPase, Ca++ transporting, ubiquitous	protein-coding
chr17-417	chr17	28362384	28365472	+	135.5	3088.000	intron (NM_021478, intron 4 of 14)	intron (NM_021478, intron 4 of 14)	1288	NM_021478	22157	Mm.42102	NM_021478	ENSMUSG00000037446	Tulp1	Tulp1l	tubby like protein 1	protein-coding
chr3-359	chr3	103573587	103576713	+	135.5	3126.000	promoter-TSS (NM_001276681)	promoter-TSS (NM_001276681)	-95	NM_018800	54524	Mm.88818	NM_018800	ENSMUSG00000027849	Syt6	3110037A08Rik|AW048930|sytVI	synaptotagmin VI	protein-coding
chr15-1440	chr15	89376770	89379659	+	134.5	2889.000	exon (NM_001013022, exon 4 of 5)	exon (NM_001013022, exon 4 of 5)	1040	NM_001013022	70113	Mm.247273	NM_001013022	ENSMUSG00000047394	Odf3b	2010001J22Rik	outer dense fiber of sperm tails 3B	protein-coding
chr3-361	chr3	104779492	104782886	+	134.5	3394.000	exon (NM_027982, exon 1 of 10)	exon (NM_027982, exon 1 of 10)	133	NM_027982	71887	Mm.379204	NM_027982	ENSMUSG00000002228	Ppm1j	2310008J22Rik|PP2Czeta|Ppp2cz	protein phosphatase 1J	protein-coding
chr11-265	chr11	53478140	53480413	+	134.5	2273.000	exon (NM_183173, exon 1 of 1)	exon (NM_183173, exon 1 of 1)	919	NM_183173	237761	Mm.145208	NM_183173	ENSMUSG00000044352	Sowaha	A830006N08Rik|Ankrd43	sosondowah ankyrin repeat domain family member A	protein-coding
chr2-492	chr2	172545775	172548698	+	134.5	2923.000	Intergenic	Intergenic	-2357	NM_009335	21420	Mm.3629	NM_009335	ENSMUSG00000028640	Tfap2c	AA409384|AP2gamma|Ap-2.2|Stra2|Tcfap2c	transcription factor AP-2, gamma	protein-coding
chr15-879	chr15	11035512	11038049	+	134.5	2537.000	exon (NM_178717, exon 1 of 1)	exon (NM_178717, exon 1 of 1)	1188	NM_178717	239336	Mm.209312	NM_178717	ENSMUSG00000060735	Rxfp3	BC053073|GPCR135|Rln3r1|Salpr	relaxin family peptide receptor 3	protein-coding
chr3-430	chr3	88022229	88024574	+	134.5	2345.000	exon (NM_022031, exon 6 of 7)	exon (NM_022031, exon 6 of 7)	4110	NM_022031	73940	Mm.294467	NM_022031	ENSMUSG00000004894	Hapln2	4930401E20Rik|Bral1	hyaluronan and proteoglycan link protein 2	protein-coding
chr7-1359	chr7	45166468	45169138	+	133.5	2670.000	intron (NM_182993, intron 1 of 11)	intron (NM_182993, intron 1 of 11)	3882	NM_182993	72961	Mm.255631	NM_182993	ENSMUSG00000070570	Slc17a7	2900052E22Rik|AI851913|Vglut1	solute carrier family 17 (sodium-dependent inorganic phosphate cotransporter), member 7	protein-coding
chr9-175	chr9	31913076	31915461	+	133.5	2385.000	promoter-TSS (NM_013800)	promoter-TSS (NM_013800)	-983	NM_013800	12023	Mm.261044	NM_013800	ENSMUSG00000032033	Barx2	2310006E12Rik|Barx2b	BarH-like homeobox 2	protein-coding
chr5-1363	chr5	119673643	119677122	+	133.5	3479.000	intron (NM_011535, intron 3 of 7)	intron (NM_011535, intron 3 of 7)	4149	NM_011535	21386	Mm.219139	NM_011535	ENSMUSG00000018604	Tbx3	D5Ertd189e	T-box 3	protein-coding
chr3-258	chr3	87793865	87797562	+	133.5	3697.000	promoter-TSS (NM_001033124)	promoter-TSS (NM_001033124)	-551	NM_001033124	18211	Mm.80682	NM_001033124	ENSMUSG00000028072	Ntrk1	C80751|Tkr|TrkA|trk	neurotrophic tyrosine kinase, receptor, type 1	protein-coding
chr19-1970	chr19	46316300	46319553	+	133.5	3253.000	intron (NM_028627, intron 11 of 17)	CpG	8940	NM_001347454	73728	Mm.268532	NM_028627	ENSMUSG00000037126	Psd	1110007H17Rik|A930015K15|Efa6|Efa6a|Psdl|mKIAA2011	pleckstrin and Sec7 domain containing	protein-coding
chr12-211	chr12	110187294	110189774	+	133.5	2480.000	Intergenic	CpG	-30461	NR_045466	67280	Mm.390495	NR_045466	ENSMUSG00000113331	3110009F21Rik	-	RIKEN cDNA 3110009F21 gene	ncRNA
chr3-265	chr3	96342667	96345296	+	133.5	2629.000	Intergenic	Intergenic	-1306	NR_152105	100504145	Mm.100443	NR_152105	ENSMUSG00000097851	Platr30	Gm17580	pluripotency associated transcript 30	ncRNA
chr7-167	chr7	5052582	5055264	+	133.5	2682.000	TTS (NM_026900)	TTS (NM_026900)	-2229	NM_001290429	232821	Mm.482157	NM_146178	ENSMUSG00000035228	Ccdc106	BC018462	coiled-coil domain containing 106	protein-coding
chr7-2707	chr7	70329873	70333703	+	133.5	3830.000	intron (NR_131144, intron 1 of 3)	CpG	6034	NR_131145	624549	Mm.116344	NR_131144	ENSMUSG00000109097	Gm29683	Gm44536	predicted gene, 29683	ncRNA
chr6-1012	chr6	84583222	84586444	+	132.5	3222.000	intron (NM_175475, intron 2 of 6)	CpG-12217	8977	NM_175475	232174	Mm.255246	NM_175475	ENSMUSG00000063415	Cyp26b1	CP26|P450RAI-2	cytochrome P450, family 26, subfamily b, polypeptide 1	protein-coding
chr10-508	chr10	44002989	44006187	+	132.5	3198.000	exon (NM_001368305, exon 3 of 22)	exon (NM_001368305, exon 3 of 22)	258	NM_172393	11630	Mm.292082	NM_172393	ENSMUSG00000019866	Crybg1	Aim1	crystallin beta-gamma domain containing 1	protein-coding
chr10-1967	chr10	127177754	127180610	+	132.5	2856.000	intron (NM_177615, intron 2 of 16)	intron (NM_177615, intron 2 of 16)	1400	NM_177615	216441	Mm.248373	NM_177615	ENSMUSG00000040441	Slc26a10	C78409|D630010I07	solute carrier family 26, member 10	protein-coding
chr5-3415	chr5	28157511	28160690	+	132.5	3179.000	Intergenic	Intergenic	-6596	NM_010134	13799	Mm.4298	NM_010134	ENSMUSG00000039095	En2	BB131122|En-2|mo-En-2	engrailed 2	protein-coding
chr15-191	chr15	99094666	99097945	+	132.5	3279.000	Intergenic	Intergenic	-3179	NM_176835	72778	Mm.30544	NM_176835	ENSMUSG00000038009	Dnajc22	2810451A06Rik|AI506245	DnaJ heat shock protein family (Hsp40) member C22	protein-coding
chr10-201	chr10	19848939	19852584	+	132.5	3645.000	exon (NM_029529, exon 1 of 2)	exon (NM_029529, exon 1 of 2)	698	NM_029529	76157	Mm.74324	NM_029529	ENSMUSG00000050473	Slc35d3	6230421J19Rik|Frcl1	solute carrier family 35, member D3	protein-coding
chr1-1441	chr1	74891209	74894791	+	132.5	3582.000	intron (NM_021541, intron 1 of 4)	CpG-299	143	NM_021541	12958	Mm.86656	NM_021541	ENSMUSG00000006546	Cryba2	E130107M19Rik	crystallin, beta A2	protein-coding
chr11-4935	chr11	115316596	115319300	+	131.5	2704.000	intron (NM_176847, intron 2 of 2)	intron (NM_176847, intron 2 of 2)	3970	NM_176847	16470	Mm.451539	NM_176847	ENSMUSG00000045288	Ush1g	Sans|js	USH1 protein network component sans	protein-coding
chr4-1401	chr4	46989348	46992602	+	131.5	3254.000	intron (NM_001081141, intron 1 of 18)	intron (NM_001081141, intron 1 of 18)	739	NM_001081141	242425	Mm.101909	NM_001081141	ENSMUSG00000039809	Gabbr2	GABABR2|Gb2|Gm425|Gpr51	gamma-aminobutyric acid (GABA) B receptor, 2	protein-coding
chr4-217	chr4	21677925	21680720	+	131.5	2795.000	exon (NM_001080771, exon 4 of 4)	exon (NM_001080771, exon 4 of 4)	6641	NM_001080771	230025	Mm.208541	NM_001080771	ENSMUSG00000040478	Prdm13	-	PR domain containing 13	protein-coding
chr7-804	chr7	35119351	35121514	+	131.5	2163.000	exon (NM_001287523, exon 1 of 1)	exon (NM_001287523, exon 1 of 1)	1139	NM_007678	12606	Mm.349667	NM_007678	ENSMUSG00000034957	Cebpa	C/ebpalpha|CBF-A|Cebp	CCAAT/enhancer binding protein (C/EBP), alpha	protein-coding
chr3-1173	chr3	129201993	129204671	+	131.5	2678.000	intron (NM_001042504, intron 1 of 3)	intron (NM_001042504, intron 1 of 3)	3454	NM_011098	18741	Mm.246804	NM_011098	ENSMUSG00000028023	Pitx2	9430085M16Rik|Brx1|Brx1b|Munc30|Otlx2|Ptx2|Rieg	paired-like homeodomain transcription factor 2	protein-coding
chr11-2622	chr11	6063552	6067108	+	131.5	3556.000	intron (NM_001174053, intron 1 of 19)	CpG	418	NM_001174053	12323	Mm.439733	NM_007595	ENSMUSG00000057897	Camk2b	CaMKII	calcium/calmodulin-dependent protein kinase II, beta	protein-coding
chr1-1265	chr1	89935497	89938411	+	131.5	2914.000	Intergenic	PB1D7|SINE|Alu	-5778	NM_010262	14472	Mm.204730	NM_010262	ENSMUSG00000034486	Gbx2	D130058E05Rik|Gbx-2|MMoxA|Stra7	gastrulation brain homeobox 2	protein-coding
chr3-67	chr3	87808492	87811594	+	131.5	3102.000	exon (NM_011832, exon 12 of 22)	exon (NM_011832, exon 12 of 22)	13092	NM_011832	23920	Mm.42041	NM_011832	ENSMUSG00000005640	Insrr	Irr	insulin receptor-related receptor	protein-coding
chr4-2029	chr4	99648340	99651525	+	131.5	3185.000	Intergenic	Intergenic	-6367	NM_010425	15221	Mm.4758	NM_010425	ENSMUSG00000067261	Foxd3	CWH3|Genesis|Hfh2	forkhead box D3	protein-coding
chr11-1329	chr11	97017794	97019961	+	131.5	2167.000	5' UTR (NM_001363230, exon 1 of 2)	5' UTR (NM_001363230, exon 1 of 2)	135	NM_001363230	83395	Mm.156282	NM_031183	ENSMUSG00000038560	Sp6	1110025J03Rik|AA591031|AI592962|Epfn|Klf14	trans-acting transcription factor 6	protein-coding
chr5-1016	chr5	35278374	35281618	+	131.5	3244.000	exon (NM_007418, exon 1 of 1)	exon (NM_007418, exon 1 of 1)	1430	NM_007418	11553	Mm.57205	NM_007418	ENSMUSG00000045318	Adra2c	Adra-2c|[a]2C|alpha2-C4|alpha2C	adrenergic receptor, alpha 2c	protein-coding
chr4-865	chr4	133496793	133500750	+	130.4	3957.000	promoter-TSS (NM_001081156)	promoter-TSS (NM_001081156)	-221	NM_001081156	69539	Mm.151594	NM_001081156	ENSMUSG00000056596	Trnp1	2300002D11Rik|Trnp	TMF1-regulated nuclear protein 1	protein-coding
chr1-917	chr1	78216025	78218948	+	130.4	2923.000	Intergenic	CpG	-20350	NM_008781	18505	Mm.1371	NM_008781	ENSMUSG00000004872	Pax3	Pax-3|Sp|Splchl2|splotch	paired box 3	protein-coding
chr15-1338	chr15	102971671	102974392	+	129.4	2721.000	promoter-TSS (NR_029722)	promoter-TSS (NR_029722)	-319	NR_029722	723958		NR_029722	ENSMUSG00000065488	Mir196a-2	Mirn196a-2|mir-196a-2	microRNA 196a-2	ncRNA
chr12-479	chr12	109051778	109054429	+	129.4	2651.000	intron (NM_001163175, intron 1 of 6)	CpG-3504	15114	NM_001163175	380785	Mm.342085	NM_001163175	ENSMUSG00000040867	Begain	BM948371|Gm897	brain-enriched guanylate kinase-associated	protein-coding
chr19-1149	chr19	44682400	44685759	+	129.4	3359.000	Intergenic	Intergenic	-62522	NM_001368745	18504	Mm.192158	NM_011037	ENSMUSG00000004231	Pax2	Opdc|Pax-2	paired box 2	protein-coding
chr8-522	chr8	71557318	71559757	+	128.4	2439.000	exon (NM_001100462, exon 1 of 4)	exon (NM_001100462, exon 1 of 4)	334	NM_001100462	434325	Mm.33613	NM_001100462	ENSMUSG00000043664	Tmem221	-	transmembrane protein 221	protein-coding
chr18-725	chr18	61034858	61037710	+	128.4	2852.000	promoter-TSS (NM_009880)	promoter-TSS (NM_009880)	-85	NM_009880	12590	Mm.144448	NM_009880	ENSMUSG00000024619	Cdx1	Cdx|Cdx-1	caudal type homeobox 1	protein-coding
chr17-982	chr17	25950843	25953076	+	128.4	2233.000	non-coding (NR_152187, exon 1 of 7)	non-coding (NR_152187, exon 1 of 7)	487	NR_152187	240054	Mm.390975	NR_152187		D630044L22Rik	-	RIKEN cDNA gene D630044L22 gene	ncRNA
chr19-1317	chr19	43384596	43387222	+	128.4	2626.000	intron (NM_001081257, intron 1 of 11)	intron (NM_001081257, intron 1 of 11)	2446	NM_001081257	545291	Mm.442200	NM_001081257	ENSMUSG00000074852	Hpse2	Gm968|Hpa2	heparanase 2	protein-coding
chr12-677	chr12	76530814	76534665	+	128.4	3851.000	promoter-TSS (NM_153804)	promoter-TSS (NM_153804)	473	NR_039597	100628604		NR_039597	ENSMUSG00000092738	Mir5135	mir-5135|mmu-mir-5135|mu-mir-5135	microRNA 5135	ncRNA
chr17-1791	chr17	33977110	33980006	+	128.4	2896.000	intron (NR_004446, intron 1 of 5)	CpG-6269	233	NR_004446	630499	Mm.440940	NM_001081015	ENSMUSG00000067203	H2-K2	EG630499|Gm7035|H-2K1|H-2K1K|H-2K2|H2-K1	histocompatibility 2, K region locus 2	pseudo
chr9-2081	chr9	114559205	114563369	+	127.4	4164.000	intron (NM_001042503, intron 1 of 3)	intron (NM_001042503, intron 1 of 3)	3082	NM_001042503	636931	Mm.17857	NM_001042503	ENSMUSG00000079259	Trim71	2610206G21Rik|AL022943|Gm1127|Lin41|lin-41|mLin41|mlin-41	tripartite motif-containing 71	protein-coding
chr5-1341	chr5	101666247	101669227	+	127.4	2980.000	Intergenic	Intergenic	-3026	NM_144955	18096	Mm.193072	NM_144955	ENSMUSG00000035187	Nkx6-1	NKX6A|Nkx6.1	NK6 homeobox 1	protein-coding
chr1-2985	chr1	135816877	135820543	+	127.4	3666.000	5' UTR (NM_133664, exon 1 of 10)	5' UTR (NM_133664, exon 1 of 10)	112	NM_133664	16763	Mm.36726	NM_133664	ENSMUSG00000041782	Lad1	LADA|lad-1	ladinin	protein-coding
chr19-408	chr19	46146731	46149249	+	127.4	2518.000	intron (NM_008852, intron 1 of 3)	intron (NM_008852, intron 1 of 3)	335	NM_008852	18742	Mm.6255	NM_008852	ENSMUSG00000025229	Pitx3	Ptx3|ak|aphakia	paired-like homeodomain transcription factor 3	protein-coding
chr11-1152	chr11	76671808	76674611	+	127.4	2803.000	exon (NM_177182, exon 1 of 1)	exon (NM_177182, exon 1 of 1)	739	NM_177182	320522	Mm.131585	NM_177182	ENSMUSG00000044243	Bhlha9	A830053O21Rik|Fingerin	basic helix-loop-helix family, member a9	protein-coding
chr7-3629	chr7	109185825	109188858	+	126.4	3033.000	Intergenic	Intergenic	-12134	NM_001302205	109594	Mm.360145	NM_057173	ENSMUSG00000036111	Lmo1	Rbtn-1|Rbtn1|Ttg1	LIM domain only 1	protein-coding
chr14-1417	chr14	57103167	57107101	+	126.4	3934.000	promoter-TSS (NM_008125)	promoter-TSS (NM_008125)	-432	NM_008125	14619	Mm.390683	NM_008125	ENSMUSG00000046352	Gjb2	AI325222|Cnx26|Cx26|Gjb-2	gap junction protein, beta 2	protein-coding
chr11-4846	chr11	104231601	104234837	+	126.4	3236.000	intron (NM_001038609, intron 1 of 11)	intron (NM_001038609, intron 1 of 11)	1783	NM_001038609	17762	Mm.1287	NM_010838	ENSMUSG00000018411	Mapt	AI413597|AW045860|Mtapt|Tau	microtubule-associated protein tau	protein-coding
chr13-1412	chr13	94876324	94878537	+	126.4	2213.000	exon (NM_011021, exon 2 of 3)	exon (NM_011021, exon 2 of 3)	1794	NM_011021	18420	Mm.42051	NM_011021	ENSMUSG00000021685	Otp	-	orthopedia homeobox	protein-coding
chr11-1825	chr11	103647339	103650589	+	126.4	3250.000	promoter-TSS (NM_001033212)	promoter-TSS (NM_001033212)	-545	NM_001033212	104582	Mm.44618	NM_001033212	ENSMUSG00000046215	Rprml	AW049332	reprimo-like	protein-coding
chr3-693	chr3	89829263	89832262	+	126.4	2999.000	promoter-TSS (NM_172530)	promoter-TSS (NM_172530)	-608	NM_172530	214547	Mm.225	NM_172530	ENSMUSG00000046280	She	9430022A14	src homology 2 domain-containing transforming protein E	protein-coding
chr5-3026	chr5	75152461	75155457	+	126.4	2996.000	intron (NM_001347719, intron 1 of 15)	intron (NM_001347719, intron 1 of 15)	1023	NM_001347719	18595	Mm.221403	NM_011058	ENSMUSG00000029231	Pdgfra	AI115593|CD140a|Pdgfr-2	platelet derived growth factor receptor, alpha polypeptide	protein-coding
chr8-1978	chr8	57311438	57315472	+	126.4	4034.000	intron (NR_110474, intron 2 of 4)	(GAAAA)n|Simple_repeat|Simple_repeat	7404	NR_154048	102636514	Mm.229304	NR_110474	ENSMUSG00000100510	Hand2os1	Gm28063|Hand2-as1|Uph	Hand2, opposite strand 1	ncRNA
chr15-1980	chr15	99086511	99089977	+	126.4	3466.000	promoter-TSS (NM_001024702)	promoter-TSS (NM_001024702)	-516	NM_001024702	239659	Mm.309917	NM_001024702	ENSMUSG00000001076	C1ql4	C1qtnf11|CTRP11	complement component 1, q subcomponent-like 4	protein-coding
chr8-487	chr8	108695077	108698475	+	126.4	3398.000	Intergenic	Intergenic	-17868	NM_007496	11906	Mm.416972	NM_007496	ENSMUSG00000038872	Zfhx3	A230102L03Rik|Atbf1|Sci|WBP9|mKIAA4228	zinc finger homeobox 3	protein-coding
chr13-658	chr13	53464138	53466934	+	125.3	2796.000	Intergenic	Intergenic	7244	NM_013601	17702	Mm.1763	NM_013601	ENSMUSG00000021469	Msx2	BB122635|Hox-8|Hox8|Hox8.1	msh homeobox 2	protein-coding
chr2-1433	chr2	152942297	152945196	+	125.3	2899.000	intron (NM_001159376, intron 6 of 6)	intron (NM_001159376, intron 6 of 6)	7659	NM_145744	252864	Mm.330671	NM_145744	ENSMUSG00000042662	Dusp15	AI851682|LMW-DSP10|T-DSP10	dual specificity phosphatase-like 15	protein-coding
chr15-1898	chr15	79162135	79165349	+	125.3	3214.000	5' UTR (NM_011437, exon 2 of 4)	5' UTR (NM_011437, exon 2 of 4)	748	NM_011437	20665	Mm.276739	NM_011437	ENSMUSG00000033006	Sox10	Dom|Sox21|gt	SRY (sex determining region Y)-box 10	protein-coding
chr9-993	chr9	79717268	79720850	+	125.3	3582.000	promoter-TSS (NM_001290308)	promoter-TSS (NM_001290308)	-337	NM_001290308	12816	Mm.3819	NM_007730	ENSMUSG00000032332	Col12a1	-	collagen, type XII, alpha 1	protein-coding
chr11-4731	chr11	97627120	97629378	+	125.3	2258.000	exon (NM_175332, exon 1 of 1)	exon (NM_175332, exon 1 of 1)	1467	NM_175332	103551	Mm.24506	NM_175332	ENSMUSG00000043439	Epop	AA409164|AI413509|AW539173|E13|E130012A19Rik|esPRC2p48	elongin BC and polycomb repressive complex 2 associated protein	protein-coding
chr16-429	chr16	13446846	13450582	+	125.3	3736.000	promoter-TSS (NR_030549)	promoter-TSS (NR_030549)	-809	NR_030549	100124432		NR_030549	ENSMUSG00000076972	Mir193b	Mir193|Mirn193b|mir-193b	microRNA 193b	ncRNA
chr2-3156	chr2	74703410	74706149	+	125.3	2739.000	promoter-TSS (NM_008276)	promoter-TSS (NM_008276)	164	NM_001290731	15437	Mm.280673	NM_008276	ENSMUSG00000027102	Hoxd8	4921540P06Rik|AI047735|Hox-4.3|Hox-5.4	homeobox D8	protein-coding
chr13-469	chr13	55824325	55826922	+	125.3	2597.000	3' UTR (NM_011097, exon 3 of 3)	3' UTR (NM_011097, exon 3 of 3)	5802	NM_011097	18740	Mm.135195	NM_011097	ENSMUSG00000021506	Pitx1	Bft|P-OTX|Potx|Ptx1	paired-like homeodomain transcription factor 1	protein-coding
chr9-448	chr9	21163739	21166795	+	125.3	3056.000	promoter-TSS (NM_183408)	promoter-TSS (NM_183408)	-447	NM_183408	18577	Mm.191749	NM_019798	ENSMUSG00000032177	Pde4a	D9Ertd60e|Dpde2	phosphodiesterase 4A, cAMP specific	protein-coding
chr17-796	chr17	56753460	56757084	+	124.3	3624.000	intron (NM_008738, intron 1 of 2)	MIRc|SINE|MIR	2276	NM_008738	18188	Mm.8074	NM_008738	ENSMUSG00000039481	Nrtn	NTN	neurturin	protein-coding
chr7-686	chr7	19304012	19306764	+	124.3	2752.000	intron (NM_008036, intron 3 of 3)	intron (NM_008036, intron 3 of 3)	4657	NM_001347586	14282	Mm.248335	NM_008036	ENSMUSG00000003545	Fosb	-	FBJ osteosarcoma oncogene B	protein-coding
chr4-104	chr4	139074070	139076923	+	124.3	2853.000	promoter-TSS (NM_021358)	promoter-TSS (NM_021358)	-707	NM_021358	15565	Mm.291096	NM_021358	ENSMUSG00000028747	Htr6	5-HT6	5-hydroxytryptamine (serotonin) receptor 6	protein-coding
chr2-1783	chr2	170495260	170498855	+	124.3	3595.000	promoter-TSS (NM_009996)	promoter-TSS (NM_009996)	88	NM_009996	13081	Mm.6575	NM_009996	ENSMUSG00000038567	Cyp24a1	24-OHase|CP24|Cyp24	cytochrome P450, family 24, subfamily a, polypeptide 1	protein-coding
chr5-341	chr5	119662357	119664865	+	124.3	2508.000	Intergenic	Intergenic	-7251	NM_198052	21386	Mm.219139	NM_011535	ENSMUSG00000018604	Tbx3	D5Ertd189e	T-box 3	protein-coding
chr7-1513	chr7	24952659	24956485	+	124.3	3826.000	Intergenic	Intergenic	-9801	NM_001370804	232974		NM_001370804	ENSMUSG00000108367	Gm4881	EG232974	predicted gene 4881	protein-coding
chr5-1028	chr5	41765904	41768031	+	124.3	2127.000	Intergenic	Intergenic	-2747	NM_007524	12020	Mm.2530	NM_007524	ENSMUSG00000049691	Nkx3-2	Bapx1|NKX3.2|Nkx-3.2	NK3 homeobox 2	protein-coding
chr2-1592	chr2	160364868	160367018	+	124.3	2150.000	exon (NM_010658, exon 1 of 1)	exon (NM_010658, exon 1 of 1)	1122	NM_010658	16658	Mm.330745	NM_010658	ENSMUSG00000074622	Mafb	Kreisler|Krml|Krml1|kr	v-maf musculoaponeurotic fibrosarcoma oncogene family, protein B (avian)	protein-coding
chr1-1078	chr1	78207131	78210188	+	124.3	3057.000	Intergenic	Intergenic	-11523	NM_008781	18505	Mm.1371	NM_008781	ENSMUSG00000004872	Pax3	Pax-3|Sp|Splchl2|splotch	paired box 3	protein-coding
chr4-2393	chr4	46533933	46536973	+	124.3	3040.000	promoter-TSS (NR_151695)	promoter-TSS (NR_151695)	-448	NR_151695	105247126	Mm.477962	NR_151695		Gm16731	-	predicted gene, 16731	ncRNA
chr11-391	chr11	63919405	63921880	+	123.3	2475.000	intron (NM_018805, intron 1 of 1)	CpG	1642	NM_018805	54710	Mm.274426	NM_018805	ENSMUSG00000070407	Hs3st3b1	3-OST-3B|3OST3B1|3Ost3b|AU041882|AW536289|Hs3st3b|m3-OST-3B	heparan sulfate (glucosamine) 3-O-sulfotransferase 3B1	protein-coding
chr4-1263	chr4	120746577	120750087	+	123.3	3510.000	promoter-TSS (NM_001081142)	promoter-TSS (NM_001081142)	-933	NM_001081142	60613	Mm.249977	NM_001081142	ENSMUSG00000028631	Kcnq4	-	potassium voltage-gated channel, subfamily Q, member 4	protein-coding
chr6-2296	chr6	52238884	52241923	+	123.3	3039.000	5' UTR (NM_001122950, exon 1 of 2)	5' UTR (NM_001122950, exon 1 of 2)	451	NM_001122950	15395	Mm.5	NM_008263	ENSMUSG00000000938	Hoxa10	Hox-1.8|Hoxa-10	homeobox A10	protein-coding
chr13-1569	chr13	53470650	53474329	+	123.3	3679.000	exon (NM_013601, exon 1 of 2)	exon (NM_013601, exon 1 of 2)	291	NM_013601	17702	Mm.1763	NM_013601	ENSMUSG00000021469	Msx2	BB122635|Hox-8|Hox8|Hox8.1	msh homeobox 2	protein-coding
chr5-513	chr5	67097016	67099314	+	123.3	2298.000	intron (NM_008888, intron 1 of 2)	intron (NM_008888, intron 1 of 2)	961	NM_008888	18935	Mm.62505	NM_008888	ENSMUSG00000012520	Phox2b	Dilp1|NBPhox|Pmx2b|Px2b	paired-like homeobox 2b	protein-coding
chr2-3780	chr2	119742463	119744922	+	123.3	2459.000	intron (NM_146125, intron 1 of 6)	intron (NM_146125, intron 1 of 6)	1355	NM_146125	228550	Mm.65337	NM_146125	ENSMUSG00000027296	Itpka	-	inositol 1,4,5-trisphosphate 3-kinase A	protein-coding
chr15-1086	chr15	103006713	103009609	+	123.3	2896.000	Intergenic	Intergenic	-1401	NM_010465	15425	Mm.4444	NM_010465	ENSMUSG00000001661	Hoxc6	Hox-3.3|Hox-6.1	homeobox C6	protein-coding
chr2-5162	chr2	181669742	181672902	+	123.3	3160.000	exon (NM_009236, exon 1 of 2)	exon (NM_009236, exon 1 of 2)	318	NM_009236	20672	Mm.264904	NM_009236	ENSMUSG00000046470	Sox18	AI385749|Ra|Ragl	SRY (sex determining region Y)-box 18	protein-coding
chr7-2127	chr7	30453282	30455930	+	122.3	2648.000	exon (NM_172898, exon 5 of 15)	exon (NM_172898, exon 5 of 15)	2909	NM_172898	243911	Mm.113908	NM_172898	ENSMUSG00000036915	Kirrel2	C330019F22Rik|NEPH3|NLG1	kirre like nephrin family adhesion molecule 2	protein-coding
chr11-1661	chr11	115264034	115267743	+	122.3	3709.000	intron (NM_010350, intron 3 of 14)	intron (NM_010350, intron 3 of 14)	1355	NM_010350	14813	Mm.39090	NM_010350	ENSMUSG00000020734	Grin2c	GluN2C|NMDAR2C|NR2C	glutamate receptor, ionotropic, NMDA2C (epsilon 3)	protein-coding
chr5-1551	chr5	139550798	139553695	+	122.3	2897.000	Intergenic	Intergenic	8348	NM_013702	22255	Mm.42190	NM_013702	ENSMUSG00000029546	Uncx	Chx4|Uncx4.1	UNC homeobox	protein-coding
chr17-1874	chr17	44733702	44736132	+	122.3	2430.000	intron (NR_073392, intron 2 of 7)	CpG	1259	NM_001271631	12393	Mm.391013	NM_009820	ENSMUSG00000039153	Runx2	AML3|Cbf|Cbfa-1|Cbfa1|LS3|Osf2|PEBP2aA|Pebp2a1|Pebpa2a	runt related transcription factor 2	protein-coding
chr13-1698	chr13	98586412	98590017	+	122.3	3605.000	Intergenic	Intergenic	49196	NM_026685	68344	Mm.28766	NM_026685	ENSMUSG00000046082	Tmem174	0610009B10Rik|AA986094	transmembrane protein 174	protein-coding
chr4-3730	chr4	154638706	154642072	+	122.3	3366.000	Intergenic	Intergenic	-3516	NM_001291029	70673	Mm.257785	NM_027504	ENSMUSG00000039410	Prdm16	5730557K01Rik|csp1|mel1	PR domain containing 16	protein-coding
chr9-575	chr9	32545191	32548171	+	122.3	2980.000	Intergenic	Intergenic	-5229	NM_008026	14247	Mm.258908	NM_008026	ENSMUSG00000016087	Fli1	EWSR2|Fli-1|SIC-1|Sic1	Friend leukemia integration 1	protein-coding
chr4-164	chr4	114911712	114913582	+	122.3	1870.000	non-coding (NR_030721, exon 2 of 4)	non-coding (NR_030721, exon 2 of 4)	3390	NR_030721	100040736	Mm.231287	NR_030721	ENSMUSG00000085399	Foxd2os	9130206I24Rik	forkhead box D2, opposite strand	ncRNA
chr17-186	chr17	8428808	8431593	+	122.3	2785.000	Intergenic	Intergenic	-4223	NM_009309	20997	Mm.913	NM_009309	ENSMUSG00000062327	T	Bra|D17Mit170|Low|Lr|T1|Tbxt|Tl2|Tl3|cou|me75	brachyury, T-box transcription factor T	protein-coding
chr1-2214	chr1	135917661	135920220	+	122.3	2559.000	exon (NM_001313701, exon 1 of 14)	exon (NM_001313701, exon 1 of 14)	267	NM_001313701	18772	Mm.4494	NM_019645	ENSMUSG00000026413	Pkp1	-	plakophilin 1	protein-coding
chr13-1237	chr13	31612590	31615959	+	122.3	3369.000	Intergenic	Intergenic	-11542	NM_010225	14238	Mm.125548	NM_010225	ENSMUSG00000038402	Foxf2	FREAC2|Fkh20|LUN	forkhead box F2	protein-coding
chr7-2963	chr7	4775940	4778865	+	122.3	2925.000	intron (NM_001290423, intron 1 of 4)	intron (NM_001290423, intron 1 of 4)	739	NM_008350	16156	Mm.35814	NM_008350	ENSMUSG00000004371	Il11	IL-11	interleukin 11	protein-coding
chr7-833	chr7	81453006	81455847	+	122.3	2841.000	intron (NM_001252526, intron 1 of 11)	CpG	332	NM_001252525	12877	Mm.273122	NM_007755	ENSMUSG00000025586	Cpeb1	AU024112|Cpe-bp1|Cpeb|mCPEB|mCpeb-1	cytoplasmic polyadenylation element binding protein 1	protein-coding
chr2-2374	chr2	74653882	74656911	+	121.3	3029.000	3' UTR (NM_007967, exon 3 of 3)	3' UTR (NM_007967, exon 3 of 3)	4161	NM_007967	14029	Mm.25365	NM_007967	ENSMUSG00000001815	Evx2	Evx-2	even-skipped homeobox 2	protein-coding
chr8-631	chr8	122459869	122462243	+	121.3	2374.000	promoter-TSS (NM_013914)	promoter-TSS (NM_013914)	-367	NM_013914	30927	Mm.103673	NM_013914	ENSMUSG00000006587	Snai3	AI643946|Smuc|Zfp293	snail family zinc finger 3	protein-coding
chr19-1218	chr19	5083600	5086349	+	121.3	2749.000	intron (NM_001001885, intron 1 of 1)	intron (NM_001001885, intron 1 of 1)	503	NM_001001885	381199	Mm.329663	NM_001001885	ENSMUSG00000061451	Tmem151a	AW125688|Gm961|Tmem151	transmembrane protein 151A	protein-coding
chr11-3659	chr11	69965059	69967544	+	121.3	2485.000	intron (NM_001193619, intron 2 of 4)	CpG	880	NM_016887	53624	Mm.281896	NM_016887	ENSMUSG00000018569	Cldn7	-	claudin 7	protein-coding
chr7-3203	chr7	44335467	44338444	+	121.3	2977.000	intron (NM_001034115, intron 15 of 24)	(TG)n|Simple_repeat|Simple_repeat	26691	NM_001034115	243961	Mm.360368	NM_001034115	ENSMUSG00000038738	Shank1	-	SH3 and multiple ankyrin repeat domains 1	protein-coding
chr7-1203	chr7	66425247	66427827	+	121.3	2580.000	intron (NM_053080, intron 1 of 12)	intron (NM_053080, intron 1 of 12)	940	NM_053080	56847	Mm.140988	NM_053080	ENSMUSG00000015134	Aldh1a3	ALDH6|RALDH3|V1	aldehyde dehydrogenase family 1, subfamily A3	protein-coding
chr7-1184	chr7	45405442	45408598	+	121.3	3156.000	intron (NM_010596, intron 1 of 1)	CpG	1060	NM_010596	16495	Mm.12955	NM_010596	ENSMUSG00000038201	Kcna7	Kv1.7	potassium voltage-gated channel, shaker-related subfamily, member 7	protein-coding
chr4-618	chr4	9857469	9861491	+	121.3	4022.000	exon (NM_013526, exon 2 of 2)	exon (NM_013526, exon 2 of 2)	15108	NM_013526	242316	Mm.302555	NM_013526	ENSMUSG00000051279	Gdf6	BMP-13|BMP13|GDF16	growth differentiation factor 6	protein-coding
chr7-727	chr7	46396805	46398959	+	120.3	2154.000	exon (NM_008421, exon 1 of 2)	exon (NM_008421, exon 1 of 2)	1414	NM_008421	16502	Mm.249386	NM_008421	ENSMUSG00000058975	Kcnc1	C230009H10Rik|KShIIIB|KV4|Kcr2-1|Kv3.1|NGK2|Shaw	potassium voltage gated channel, Shaw-related subfamily, member 1	protein-coding
chr2-1834	chr2	32081746	32084622	+	120.3	2876.000	non-coding (NR_151493, exon 2 of 6)	non-coding (NR_151493, exon 2 of 6)	521	NM_175511	241303	Mm.250441	NM_175511	ENSMUSG00000050592	Fam78a	A130092J06Rik	family with sequence similarity 78, member A	protein-coding
chr17-309	chr17	85607895	85610089	+	120.3	2194.000	TTS (NR_038082)	TTS (NR_038082)	9404	NR_015385	100043902	Mm.150838	NR_015385	ENSMUSG00000093460	Six3os1	D17Mgi26|E130112H22Rik|Rncr1|Six3os	SIX homeobox 3, opposite strand 1	ncRNA
chr17-646	chr17	24751126	24753696	+	120.3	2570.000	promoter-TSS (NM_001357342)	promoter-TSS (NM_001357342)	-577	NM_001357340	328779	Mm.328848	NM_001012402	ENSMUSG00000039628	Hs3st6	3-OST-6	heparan sulfate (glucosamine) 3-O-sulfotransferase 6	protein-coding
chr7-468	chr7	139584007	139586103	+	120.3	2096.000	Intergenic	CpG	-2258	NR_027857	14912	Mm.28308	NM_183248	ENSMUSG00000041309	Nkx6-2	Gtx|Nkx6.2	NK6 homeobox 2	protein-coding
chr15-1661	chr15	80285141	80289103	+	120.3	3962.000	promoter-TSS (NM_001044308)	promoter-TSS (NM_001044308)	-116	NM_001044308	239556	Mm.291058	NM_001044308	ENSMUSG00000022416	Cacna1i	Ca(V)3.3	calcium channel, voltage-dependent, alpha 1I subunit	protein-coding
chr16-1104	chr16	20589400	20592317	+	120.3	2917.000	5' UTR (NM_001144953, exon 4 of 23)	5' UTR (NM_001144953, exon 4 of 23)	1276	NM_001144953	328643	Mm.40539	NM_182636	ENSMUSG00000046613	Vwa5b2	BB182430|EG328644|Gm1738|Gm931	von Willebrand factor A domain containing 5B2	protein-coding
chr19-752	chr19	42199606	42203245	+	120.3	3639.000	intron (NM_018780, intron 1 of 2)	intron (NM_018780, intron 1 of 2)	827	NM_018780	54612	Mm.470071	NM_018780	ENSMUSG00000018822	Sfrp5	AI605071|SARP3	secreted frizzled-related sequence protein 5	protein-coding
chr11-3561	chr11	44611068	44614288	+	120.3	3220.000	Intergenic	Intergenic	-5422	NM_001362577	13591	Mm.439662	NM_007897	ENSMUSG00000057098	Ebf1	Ebf|O/E-1|OE-1|Olf-1|Olf1	early B cell factor 1	protein-coding
chr13-2334	chr13	116302256	116305531	+	119.2	3275.000	intron (NM_021459, intron 3 of 5)	intron (NM_021459, intron 3 of 5)	5795	NM_021459	16392	Mm.42242	NM_021459	ENSMUSG00000042258	Isl1	-	ISL1 transcription factor, LIM/homeodomain	protein-coding
chr15-828	chr15	101052442	101055007	+	119.2	2565.000	exon (NM_001214911, exon 1 of 1)	exon (NM_001214911, exon 1 of 1)	675	NM_001214911	668225	Mm.385011	NM_001214911	ENSMUSG00000095440	Fignl2	EG668225	fidgetin-like 2	protein-coding
chr14-247	chr14	48420692	48424001	+	119.2	3309.000	Intergenic	Intergenic	-23777	NM_001310584	218989	Mm.85211	NM_172600	ENSMUSG00000036339	Tmem260	5930435P15|6720456H20Rik	transmembrane protein 260	protein-coding
chr7-2833	chr7	128416379	128419993	+	119.2	3614.000	promoter-TSS (NM_026418)	promoter-TSS (NM_026418)	-14	NM_026418	67865	Mm.18635	NM_026418	ENSMUSG00000030844	Rgs10	2310010N19Rik	regulator of G-protein signalling 10	protein-coding
chr11-4714	chr11	97020711	97023226	+	119.2	2515.000	non-coding (NR_133649, exon 1 of 2)	non-coding (NR_133649, exon 1 of 2)	3226	NM_001363230	83395	Mm.156282	NM_031183	ENSMUSG00000038560	Sp6	1110025J03Rik|AA591031|AI592962|Epfn|Klf14	trans-acting transcription factor 6	protein-coding
chr15-796	chr15	80013371	80016373	+	119.2	3002.000	5' UTR (NM_011057, exon 1 of 7)	5' UTR (NM_011057, exon 1 of 7)	105	NM_011057	18591	Mm.144089	NM_011057	ENSMUSG00000000489	Pdgfb	PDGF-2|PDGF-B|Sis|c-sis	platelet derived growth factor, B polypeptide	protein-coding
chr4-3640	chr4	148951169	148954256	+	119.2	3087.000	promoter-TSS (NR_154553)	promoter-TSS (NR_154553)	-390	NR_154553	108168987	Mm.393596	NR_154553		Gm13205	AA408865	predicted gene 13205	ncRNA
chr13-1177	chr13	98357452	98360407	+	119.2	2955.000	Intergenic	Intergenic	4684	NM_008242	15229	Mm.347441	NM_008242	ENSMUSG00000078302	Foxd1	AI385632|BF-2|FREAC4|Hfh10|Hfhbf2	forkhead box D1	protein-coding
chr2-828	chr2	24473456	24476095	+	119.2	2639.000	intron (NM_011040, intron 2 of 11)	intron (NM_011040, intron 2 of 11)	824	NM_011040	18510	Mm.2533	NM_011040	ENSMUSG00000026976	Pax8	Pax-8	paired box 8	protein-coding
chr11-1342	chr11	101260873	101262995	+	118.2	2122.000	intron (NM_175638, intron 1 of 18)	intron (NM_175638, intron 1 of 18)	1367	NM_175638	69847	Mm.23656	NM_175638	ENSMUSG00000035112	Wnk4	2010002J11Rik|Pha2b|Prkwnk4	WNK lysine deficient protein kinase 4	protein-coding
chr7-2281	chr7	70345804	70349169	+	118.2	3365.000	Intergenic	Intergenic	-9634	NR_131144	624549	Mm.116344	NR_131144	ENSMUSG00000109097	Gm29683	Gm44536	predicted gene, 29683	ncRNA
chr12-1190	chr12	72944801	72947694	+	118.2	2893.000	Intergenic	Intergenic	6365	NM_011384	20476	Mm.57138	NM_011384	ENSMUSG00000021099	Six6	Optx2|Six9	sine oculis-related homeobox 6	protein-coding
chr2-2107	chr2	74686666	74688414	+	118.2	1748.000	TTS (NM_008273)	TTS (NM_008273)	-4351	NM_013554	15430	Mm.24420	NM_013554	ENSMUSG00000050368	Hoxd10	AI385591|AI874987|Hox-4.5|Hox-5.3	homeobox D10	protein-coding
chr7-2679	chr7	51624366	51627219	+	118.2	2853.000	intron (NM_001355150, intron 2 of 11)	intron (NM_001355150, intron 2 of 11)	1155	NM_001355150	140919	Mm.256618	NM_080853	ENSMUSG00000030500	Slc17a6	2900073D12Rik|DNPI|VGLUT2	solute carrier family 17 (sodium-dependent inorganic phosphate cotransporter), member 6	protein-coding
chr10-210	chr10	81452249	81454731	+	118.2	2482.000	Intergenic	Intergenic	19641	NM_001311127	319586	Mm.152689	NM_176954	ENSMUSG00000034818	Celf5	4930565A21Rik|Brunol5	CUGBP, Elav-like family member 5	protein-coding
chr2-624	chr2	24762184	24764427	+	118.2	2243.000	promoter-TSS (NM_007579)	promoter-TSS (NM_007579)	-153	NM_007579	12287	Mm.4424	NM_007579	ENSMUSG00000004113	Cacna1b	AW050276|AW060892|AW822256|BIII|Cav2.2|Cchn1a|alpha(1B)	calcium channel, voltage-dependent, N type, alpha 1B subunit	protein-coding
chr7-2819	chr7	126079891	126083193	+	118.2	3302.000	intron (NM_001358885, intron 1 of 5)	intron (NM_001358885, intron 1 of 5)	869	NM_001358885	269994	Mm.39599	NM_001101488	ENSMUSG00000046182	Gsg1l	AI852434|C230098I05Rik|G630023A01Rik|Gm637|g1l	GSG1-like	protein-coding
chr8-2010	chr8	70891004	70893447	+	118.2	2443.000	intron (NM_053248, intron 1 of 14)	CpG	532	NM_053248	114479	Mm.172923	NM_053248	ENSMUSG00000000792	Slc5a5	NIS	solute carrier family 5 (sodium iodide symporter), member 5	protein-coding
chr15-600	chr15	102981567	102983928	+	118.2	2361.000	intron (NM_008272, intron 2 of 2)	intron (NM_008272, intron 2 of 2)	-1684	NR_155438	102640931	Mm.385821	NR_155438		Gm36878	-	predicted gene, 36878	ncRNA
chr12-461	chr12	73544452	73546991	+	117.2	2539.000	exon (NM_178715, exon 1 of 1)	exon (NM_178715, exon 1 of 1)	674	NM_178715	238257	Mm.251196	NM_178715	ENSMUSG00000034435	Tmem30b	9130011B11Rik	transmembrane protein 30B	protein-coding
chr17-727	chr17	87796596	87799186	+	117.2	2590.000	5' UTR (NM_199251, exon 1 of 2)	5' UTR (NM_199251, exon 1 of 2)	103	NM_199251	210741	Mm.312046	NM_199251	ENSMUSG00000050138	Kcnk12	mntk1	potassium channel, subfamily K, member 12	protein-coding
chr4-1380	chr4	21684875	21687205	+	117.2	2330.000	promoter-TSS (NM_001080771)	promoter-TSS (NM_001080771)	-77	NM_001080771	230025	Mm.208541	NM_001080771	ENSMUSG00000040478	Prdm13	-	PR domain containing 13	protein-coding
chr13-435	chr13	22000962	22003686	+	117.2	2724.000	3' UTR (NM_019429, exon 12 of 12)	3' UTR (NM_019429, exon 12 of 12)	7417	NM_019429	54373	Mm.32043	NM_019429	ENSMUSG00000006179	Prss16	AI448615|TSSP	protease, serine 16 (thymus)	protein-coding
chr9-1100	chr9	57502636	57505852	+	117.2	3216.000	exon (NM_133982, exon 1 of 1)	exon (NM_133982, exon 1 of 1)	142	NM_133982	102614	Mm.274421	NM_133982	ENSMUSG00000062309	Rpp25	AI851155	ribonuclease P/MRP 25 subunit	protein-coding
chr14-172	chr14	34820420	34823210	+	117.2	2790.000	intron (NM_008166, intron 1 of 15)	intron (NM_008166, intron 1 of 15)	1679	NM_008166	14803	Mm.121569	NM_008166	ENSMUSG00000041078	Grid1	GluD1|GluRdelta1	glutamate receptor, ionotropic, delta 1	protein-coding
chr13-1257	chr13	38344795	38347309	+	117.2	2514.000	exon (NM_007556, exon 1 of 7)	exon (NM_007556, exon 1 of 7)	336	NM_007556	12161	Mm.385759	NM_007556	ENSMUSG00000039004	Bmp6	D13Wsu115e|Vgr1	bone morphogenetic protein 6	protein-coding
chr11-2790	chr11	95584560	95587632	+	117.2	3072.000	intron (NM_033217, intron 1 of 5)	intron (NM_033217, intron 1 of 5)	1602	NM_033217	18053	Mm.283893	NM_033217	ENSMUSG00000000120	Ngfr	LNGFR|Tnfrsf16|p75|p75NGFR|p75NTR	nerve growth factor receptor (TNFR superfamily, member 16)	protein-coding
chr8-1965	chr8	46291336	46294622	+	117.2	3286.000	intron (NM_173789, intron 3 of 3)	intron (NM_173789, intron 3 of 3)	1692	NM_173789	234219	Mm.145631	NM_173789	ENSMUSG00000047171	Helt	A830086M02|Hesl|Heslike|Mgn|megane	helt bHLH transcription factor	protein-coding
chr5-3175	chr5	120423965	120427435	+	116.2	3470.000	Intergenic	Intergenic	-6186	NM_008499	16873	Mm.5151	NM_008499	ENSMUSG00000029595	Lhx5	Lim2	LIM homeobox protein 5	protein-coding
chr10-571	chr10	127090117	127092948	+	116.2	2831.000	intron (NM_001033263, intron 18 of 18)	CpG-1581	12625	NM_001301014	216439	Mm.336761	NM_001033263	ENSMUSG00000025422	Agap2	AGAP-2|Centg1|PIKE|cnt-g1|mKIAA0167	ArfGAP with GTPase domain, ankyrin repeat and PH domain 2	protein-coding
chr7-2023	chr7	139943551	139946112	+	116.2	2561.000	exon (NM_009482, exon 2 of 2)	exon (NM_009482, exon 2 of 2)	975	NM_009482	22286	Mm.10205	NM_009482	ENSMUSG00000047751	Utf1	AI505934	undifferentiated embryonic cell transcription factor 1	protein-coding
chr11-3988	chr11	4946616	4949809	+	116.2	3193.000	promoter-TSS (NM_010904)	promoter-TSS (NM_010904)	-148	NM_010904	380684	Mm.298283	NM_010904	ENSMUSG00000020396	Nefh	NF-H|NF200|Nfh|mKIAA0845	neurofilament, heavy polypeptide	protein-coding
chr4-1492	chr4	124893367	124896152	+	116.2	2785.000	promoter-TSS (NR_040651)	promoter-TSS (NR_040651)	23	NR_040651	73628	Mm.398337	NR_040651	ENSMUSG00000085263	1700125G02Rik	-	RIKEN cDNA 1700125G02 gene	ncRNA
chr17-546	chr17	85610607	85613057	+	115.2	2450.000	non-coding (NR_038082, exon 4 of 4)	non-coding (NR_038082, exon 4 of 4)	6564	NR_015385	100043902	Mm.150838	NR_015385	ENSMUSG00000093460	Six3os1	D17Mgi26|E130112H22Rik|Rncr1|Six3os	SIX homeobox 3, opposite strand 1	ncRNA
chr2-1070	chr2	70473181	70476467	+	115.2	3286.000	promoter-TSS (NM_022435)	promoter-TSS (NM_022435)	-99	NM_022435	64406	Mm.423397	NM_022435	ENSMUSG00000075304	Sp5	-	trans-acting transcription factor 5	protein-coding
chr10-905	chr10	128742350	128745539	+	115.2	3189.000	5' UTR (NM_001358746, exon 3 of 26)	5' UTR (NM_001358746, exon 3 of 26)	132	NM_016811	13139	Mm.291235	NM_016811	ENSMUSG00000025357	Dgka	80kDa|AW146112|Dagk1	diacylglycerol kinase, alpha	protein-coding
chr2-1248	chr2	130633822	130636556	+	115.2	2734.000	exon (NM_001291028, exon 5 of 5)	exon (NM_001291028, exon 5 of 5)	-5151	NM_001255993	140629	Mm.486003	NM_080562	ENSMUSG00000027300	Ubox5	1500010O06Rik|C330018L13Rik|Rnf37|UIP5|Ubce7ip5|Ube7ip5	U box domain containing 5	protein-coding
chr13-1084	chr13	31803086	31806446	+	115.2	3360.000	Intergenic	Intergenic	-1880	NM_008592	17300	Mm.12949	NM_008592	ENSMUSG00000050295	Foxc1	FREAC3|Fkh1|Mf1|Mf4|ch|fkh-1|frkhda	forkhead box C1	protein-coding
chr18-745	chr18	64331985	64333923	+	115.2	1938.000	Intergenic	Intergenic	-7410	NM_194268	225631	Mm.234723	NM_194268	ENSMUSG00000045991	Onecut2	C730009D12|OC-2|Oc2	one cut domain, family member 2	protein-coding
chr14-435	chr14	66278486	66281617	+	114.1	3131.000	intron (NM_172498, intron 1 of 29)	intron (NM_172498, intron 1 of 29)	1001	NM_172498	19229	Mm.21613	NM_172498	ENSMUSG00000059456	Ptk2b	CADTK|CAKB|CAKbeta|E430023O05Rik|FADK2|FAK2|PYK2|Raftk	PTK2 protein tyrosine kinase 2 beta	protein-coding
chr4-1275	chr4	125489620	125492121	+	114.1	2501.000	exon (NM_001081097, exon 1 of 16)	exon (NM_001081097, exon 1 of 16)	174	NM_001081097	14807	Mm.40896	NM_001081097	ENSMUSG00000001985	Grik3	9630027E11|GluK3|GluR7-3|Glur-7|Glur7	glutamate receptor, ionotropic, kainate 3	protein-coding
chr2-1044	chr2	9894973	9897805	+	114.1	2832.000	Intergenic	Intergenic	-6849	NR_040511	77682	Mm.488621	NR_040511	ENSMUSG00000079602	9230102O04Rik	linc_Gata3	RIKEN cDNA 9230102O04 gene	ncRNA
chr9-2247	chr9	32542017	32544668	+	114.1	2651.000	Intergenic	Intergenic	-1890	NM_008026	14247	Mm.258908	NM_008026	ENSMUSG00000016087	Fli1	EWSR2|Fli-1|SIC-1|Sic1	Friend leukemia integration 1	protein-coding
chr14-1503	chr14	69168997	69172814	+	114.1	3817.000	promoter-TSS (NM_010920)	promoter-TSS (NM_010920)	-897	NM_010920	18092	Mm.390691	NM_010920	ENSMUSG00000044186	Nkx2-6	AV044928|Nkx-2.6|Nkx2.6|Tix|tinman	NK2 homeobox 6	protein-coding
chr14-161	chr14	67231528	67233814	+	114.1	2286.000	promoter-TSS (NM_001276387)	promoter-TSS (NM_001276387)	-621	NM_010095	13592	Mm.319947	NM_010095	ENSMUSG00000022053	Ebf2	D14Ggc1e|EBF-2|Mmot1|O/E-3|OE-3	early B cell factor 2	protein-coding
chr5-642	chr5	135855649	135858250	+	114.1	2601.000	intron (NM_021403, intron 10 of 14)	intron (NM_021403, intron 10 of 14)	-30970	NM_013560	15507	Mm.13849	NM_013560	ENSMUSG00000004951	Hspb1	27kDa|Hsp25	heat shock protein 1	protein-coding
chr18-667	chr18	24653080	24655307	+	114.1	2227.000	intron (NM_026779, intron 1 of 14)	intron (NM_026779, intron 1 of 14)	502	NM_026779	68591	Mm.28252	NM_026779	ENSMUSG00000039616	Mocos	1110018O12Rik|HMCS|MCS|MOS	molybdenum cofactor sulfurase	protein-coding
chr8-1680	chr8	75212469	75215591	+	114.1	3122.000	promoter-TSS (NM_029182)	promoter-TSS (NM_029182)	86	NM_029182	75141	Mm.179267	NM_029182	ENSMUSG00000034472	Rasd2	4930526B11Rik|AU045414|Rhes|TEM-2|TEM2	RASD family, member 2	protein-coding
chr1-274	chr1	19209018	19211360	+	114.1	2342.000	intron (NM_001286340, intron 1 of 7)	(A)n|Simple_repeat|Simple_repeat	1275	NM_009334	21419	Mm.137021	NM_009334	ENSMUSG00000025927	Tfap2b	AI606113|AP-2(beta)|E130018K07Rik|Tcfap2b	transcription factor AP-2 beta	protein-coding
chr4-1676	chr4	48046656	48049936	+	113.1	3280.000	intron (NM_001307989, intron 1 of 4)	intron (NM_001307989, intron 1 of 4)	2991	NM_001307989	18124	Mm.247261	NM_015743	ENSMUSG00000028341	Nr4a3	AI573420|CHN|CSMF|MINOR|NOR-1|Nor1|TEC	nuclear receptor subfamily 4, group A, member 3	protein-coding
chr11-3496	chr11	5057666	5060280	+	113.1	2614.000	intron (NM_145216, intron 1 of 2)	intron (NM_145216, intron 1 of 2)	845	NM_145216	75668	Mm.374836	NM_145216	ENSMUSG00000034209	Rasl10a	2210403B10Rik|AI852688	RAS-like, family 10, member A	protein-coding
chr16-471	chr16	97609826	97611935	+	113.1	2109.000	intron (NM_015775, intron 1 of 13)	CpG	315	NM_015775	50528	Mm.276145	NM_015775	ENSMUSG00000000385	Tmprss2	D16Ertd61e	transmembrane protease, serine 2	protein-coding
chr2-2784	chr2	131560959	131563583	+	113.1	2624.000	5' UTR (NM_013460, exon 1 of 2)	5' UTR (NM_013460, exon 1 of 2)	226	NM_013460	11550	Mm.389380	NM_013460	ENSMUSG00000027335	Adra1d	Adra-1|Adra1|Adra1a|Gpcr8|Spr8|[a]1d|alpha1D-AR	adrenergic receptor, alpha 1d	protein-coding
chr12-542	chr12	111422767	111424844	+	113.1	2077.000	exon (NM_001289488, exon 5 of 14)	exon (NM_001289488, exon 5 of 14)	6360	NM_001289489	74190	Mm.248640	NM_028807	ENSMUSG00000021280	Exoc3l4	1200009I06Rik|1600013K19Rik	exocyst complex component 3-like 4	protein-coding
chr7-3475	chr7	81991133	81993982	+	113.1	2849.000	promoter-TSS (NM_007562)	promoter-TSS (NM_007562)	-258	NM_007562	12173	Mm.243802	NM_007562	ENSMUSG00000025105	Bnc1	AI047752|AW546376|Bnc	basonuclin 1	protein-coding
chr13-961	chr13	34650200	34653403	+	113.1	3203.000	intron (NM_025831, intron 1 of 4)	intron (NM_025831, intron 1 of 4)	880	NM_025831	66895	Mm.28943	NM_025831	ENSMUSG00000021411	Pxdc1	1300014I06Rik	PX domain containing 1	protein-coding
chr5-551	chr5	134985737	134987943	+	112.1	2206.000	TTS (NR_026907)	TTS (NR_026907)	626	NM_009902	12739	Mm.158662	NM_009902	ENSMUSG00000070473	Cldn3	AI182374|Cpetr2|mRVP1	claudin 3	protein-coding
chr8-851	chr8	92064391	92068586	+	112.1	4195.000	Intergenic	Intergenic	-264834	NM_001253822	16373	Mm.238044	NM_008393	ENSMUSG00000031734	Irx3	AI894186	Iroquois related homeobox 3	protein-coding
chr8-1291	chr8	105613039	105616223	+	112.1	3184.000	promoter-TSS (NR_035492)	promoter-TSS (NR_035492)	-835	NR_035492	100316712		NR_035492	ENSMUSG00000089432	Mir1966	mir-1966|mmu-mir-1966	microRNA 1966	ncRNA
chr2-1386	chr2	91922170	91924200	+	112.1	2030.000	intron (NM_007699, intron 1 of 1)	intron (NM_007699, intron 1 of 1)	996	NM_007699	12672	Mm.330405	NM_007699	ENSMUSG00000040495	Chrm4	Chrm-4|M4	cholinergic receptor, muscarinic 4	protein-coding
chr14-50	chr14	70176711	70179359	+	112.1	2648.000	promoter-TSS (NM_145978)	promoter-TSS (NM_145978)	-363	NM_145978	213019	Mm.283968	NM_145978	ENSMUSG00000022090	Pdlim2	4732462F18Rik|Slim	PDZ and LIM domain 2	protein-coding
chr1-2766	chr1	89967328	89969929	+	112.1	2601.000	exon (NM_139152, exon 4 of 6)	exon (NM_139152, exon 4 of 6)	-37452	NM_010262	14472	Mm.204730	NM_010262	ENSMUSG00000034486	Gbx2	D130058E05Rik|Gbx-2|MMoxA|Stra7	gastrulation brain homeobox 2	protein-coding
chr9-1976	chr9	78441488	78444438	+	112.1	2950.000	non-coding (NR_125721, exon 1 of 5)	non-coding (NR_125721, exon 1 of 5)	274	NR_125721	214763	Mm.101559	NM_173386	ENSMUSG00000032344	Cgas	E330016A19Rik|Mb21d1	cyclic GMP-AMP synthase	protein-coding
chr18-44	chr18	74442381	74444772	+	112.1	2391.000	intron (NM_201600, intron 1 of 38)	B3A|SINE|B2	957	NM_201600	17919	Mm.260098	NM_008661	ENSMUSG00000025885	Myo5b	AI661750|mKIAA1119	myosin VB	protein-coding
chr12-56	chr12	76404837	76406603	+	112.1	1766.000	exon (NM_008301, exon 1 of 1)	exon (NM_008301, exon 1 of 1)	1350	NM_008301	15512	Mm.296181	NM_008301	ENSMUSG00000059970	Hspa2	70kDa|HSP70.2|HSP70A2|Hsp70-2	heat shock protein 2	protein-coding
chr1-1208	chr1	62703792	62707311	+	112.1	3519.000	intron (NM_001077403, intron 1 of 16)	intron (NM_001077403, intron 1 of 16)	2234	NM_001077404	18187	Mm.266341	NM_010939	ENSMUSG00000025969	Nrp2	1110048P06Rik|Np-2|Np2|Npn-2|Npn2	neuropilin 2	protein-coding
chr4-1590	chr4	148805173	148807705	+	112.1	2532.000	intron (NM_027195, intron 1 of 15)	CpG	2047	NM_027195	69743	Mm.233879	NM_027195	ENSMUSG00000028977	Casz1	2410019P08Rik|AV096627|BC040081|Cst|D4Ertd432e	castor zinc finger 1	protein-coding
chr9-959	chr9	45429159	45431708	+	112.1	2549.000	promoter-TSS (NM_001081270)	promoter-TSS (NM_001081270)	80	NM_001081270	114873	Mm.325499	NM_001081270	ENSMUSG00000032087	Dscaml1	4921507G06Rik|4930435C18Rik|BB239540|mKIAA1132	DS cell adhesion molecule like 1	protein-coding
chr14-510	chr14	67235039	67237943	+	111.1	2904.000	intron (NM_010095, intron 2 of 16)	intron (NM_010095, intron 2 of 16)	1847	NM_001360202	13592	Mm.319947	NM_010095	ENSMUSG00000022053	Ebf2	D14Ggc1e|EBF-2|Mmot1|O/E-3|OE-3	early B cell factor 2	protein-coding
chr5-1980	chr5	119655240	119658371	+	111.1	3131.000	Intergenic	Intergenic	-14057	NM_198052	21386	Mm.219139	NM_011535	ENSMUSG00000018604	Tbx3	D5Ertd189e	T-box 3	protein-coding
chr1-1482	chr1	89939093	89942364	+	111.1	3271.000	Intergenic	Intergenic	-9552	NM_010262	14472	Mm.204730	NM_010262	ENSMUSG00000034486	Gbx2	D130058E05Rik|Gbx-2|MMoxA|Stra7	gastrulation brain homeobox 2	protein-coding
chr5-503	chr5	34286600	34288253	+	111.1	1653.000	intron (NM_001015039, intron 1 of 12)	CpG	898	NM_001015039	231125	Mm.113388	NM_001015039	ENSMUSG00000037224	Zfyve28	9630058O20Rik|Gm146|mKIAA1643	zinc finger, FYVE domain containing 28	protein-coding
chr13-1328	chr13	56250919	56254554	+	111.1	3635.000	promoter-TSS (NM_010896)	promoter-TSS (NM_010896)	-556	NM_010896	18014	Mm.266665	NM_010896	ENSMUSG00000048904	Neurog1	AKA|Math4C|Neurod3|bHLHa6|ngn1	neurogenin 1	protein-coding
chr11-2146	chr11	82388019	82391798	+	110.1	3779.000	intron (NM_001304439, intron 1 of 8)	intron (NM_001304439, intron 1 of 8)	1008	NM_001304439	270893	Mm.341593	NM_023438	ENSMUSG00000020701	Tmem132e	Gm644	transmembrane protein 132E	protein-coding
chr6-1164	chr6	29526230	29529278	+	110.1	3048.000	intron (NM_001311083, intron 1 of 9)	intron (NM_001311083, intron 1 of 9)	1129	NM_001311083	27056	Mm.6479	NM_012057	ENSMUSG00000029771	Irf5	AW491843|mirf5	interferon regulatory factor 5	protein-coding
chr7-1496	chr7	16945098	16947257	+	110.1	2159.000	exon (NM_001099636, exon 1 of 1)	exon (NM_001099636, exon 1 of 1)	1495	NM_001099636	434128	Mm.483018	NM_001099636	ENSMUSG00000070802	Pnmal2	EG434128	PNMA-like 2	protein-coding
chr13-1241	chr13	31810601	31812330	+	110.1	1729.000	TTS (NM_008592)	TTS (NM_008592)	4819	NM_008592	17300	Mm.12949	NM_008592	ENSMUSG00000050295	Foxc1	FREAC3|Fkh1|Mf1|Mf4|ch|fkh-1|frkhda	forkhead box C1	protein-coding
chr15-1365	chr15	103068331	103071333	+	110.1	3002.000	Intergenic	PB1D10|SINE|Alu	35437	NM_013553	15423	Mm.1351	NM_013553	ENSMUSG00000075394	Hoxc4	Hox-3.5	homeobox C4	protein-coding
chr9-1061	chr9	31130288	31132990	+	110.1	2702.000	5' UTR (NM_011176, exon 1 of 19)	5' UTR (NM_011176, exon 1 of 19)	160	NM_011176	19143	Mm.243926	NM_011176	ENSMUSG00000031995	St14	Epithin|MT-SP1|Prss14|Tmprss14|mCAP3|matriptase	suppression of tumorigenicity 14 (colon carcinoma)	protein-coding
chr7-1610	chr7	79791511	79794251	+	110.1	2740.000	exon (NM_008588, exon 1 of 2)	exon (NM_008588, exon 1 of 2)	709	NM_008588	17292	Mm.1404	NM_008588	ENSMUSG00000030544	Mesp1	bHLHc5	mesoderm posterior 1	protein-coding
chr6-2417	chr6	83160418	83163010	+	109.0	2592.000	exon (NM_027948, exon 4 of 4)	exon (NM_027948, exon 4 of 4)	-4210	NM_001198866	13191	Mm.6919	NM_007835	ENSMUSG00000031865	Dctn1	AL022633|DAP-150|DP-150|Glued|p150|p150-glued|p150<glued>	dynactin 1	protein-coding
chr13-1691	chr13	98499375	98501693	+	109.0	2318.000	Intergenic	URR1B|DNA|hAT-Charlie	-65469	NR_045498	70090	Mm.410857	NR_045498	ENSMUSG00000099446	2310005E17Rik	-	RIKEN cDNA 2310005E17 gene	ncRNA
chr2-3322	chr2	148021970	148024789	+	109.0	2819.000	Intergenic	Intergenic	22085	NM_001291067	15376	Mm.938	NM_010446	ENSMUSG00000037025	Foxa2	HNF3-beta|HNF3beta|Hnf-3b|Hnf3b|Tcf-3b|Tcf3b	forkhead box A2	protein-coding
chr7-3542	chr7	98191818	98195162	+	109.0	3344.000	3' UTR (NM_001081167, exon 2 of 2)	3' UTR (NM_001081167, exon 2 of 2)	5985	NM_001081167	272411	Mm.98333	NM_001081167	ENSMUSG00000074004	B3gnt6	BC039789|Core-3|Core3	UDP-GlcNAc:betaGal beta-1,3-N-acetylglucosaminyltransferase 6 (core 3 synthase)	protein-coding
chr7-1803	chr7	27371192	27373116	+	109.0	1924.000	exon (NM_001199234, exon 6 of 19)	exon (NM_001199234, exon 6 of 19)	-16146	NM_138676	192192	Mm.21297	NM_138676	ENSMUSG00000089832	Shkbp1	B930062H15Rik|Sb1	Sh3kbp1 binding protein 1	protein-coding
chr1-1065	chr1	75217883	75220970	+	109.0	3087.000	promoter-TSS (NM_001313724)	promoter-TSS (NM_001313724)	-132	NM_009447	22145	Mm.1155	NM_009447	ENSMUSG00000026202	Tuba4a	M[a]4|Tuba4	tubulin, alpha 4A	protein-coding
chr17-713	chr17	83630649	83632793	+	108.0	2144.000	5' UTR (NM_153512, exon 1 of 2)	5' UTR (NM_153512, exon 1 of 2)	174	NM_153512	225030	Mm.223506	NM_153512	ENSMUSG00000045053	Kcng3	KV6.3|Kv10.1a|Kv10.1b	potassium voltage-gated channel, subfamily G, member 3	protein-coding
chr9-60	chr9	111311288	111312955	+	108.0	1667.000	exon (NM_001164659, exon 1 of 22)	exon (NM_001164659, exon 1 of 22)	382	NM_001164659	320429	Mm.270754	NM_001164659	ENSMUSG00000062296	Trank1	A230061D21Rik|C030048J01Rik|Gm187|Lba1	tetratricopeptide repeat and ankyrin repeat containing 1	protein-coding
chr14-417	chr14	57055641	57058475	+	108.0	2834.000	intron (NM_016975, intron 1 of 1)	intron (NM_016975, intron 1 of 1)	665	NM_001271623	14611	Mm.57207	NM_016975	ENSMUSG00000048582	Gja3	Cnx46|Cx43|Cx46|Gja-3	gap junction protein, alpha 3	protein-coding
chr4-3620	chr4	148164129	148166648	+	108.0	2519.000	intron (NM_176848, intron 4 of 5)	(CA)n|Simple_repeat|Simple_repeat	4720	NM_176848	230904	Mm.262287	NM_176848	ENSMUSG00000041556	Fbxo2	FBG1|FBX2|Fbs1|Fbs2|NFB42|Prpl4	F-box protein 2	protein-coding
chr8-752	chr8	84784268	84786652	+	108.0	2384.000	intron (NM_010906, intron 1 of 8)	intron (NM_010906, intron 1 of 8)	-5378	NM_001371060
chr14-740	chr14	70640843	70643869	+	108.0	3026.000	promoter-TSS (NM_008004)	promoter-TSS (NM_008004)	-88	NM_001360108	14171	Mm.12814	NM_008004	ENSMUSG00000022101	Fgf17	-	fibroblast growth factor 17	protein-coding
chr2-245	chr2	147083651	147085133	+	108.0	1482.000	exon (NM_023504, exon 2 of 2)	exon (NM_023504, exon 2 of 2)	953	NM_023504	228731	Mm.315498	NM_023504	ENSMUSG00000054160	Nkx2-4	1700001P03Rik|Nkx-2.4|tinman	NK2 homeobox 4	protein-coding
chr4-1189	chr4	152311905	152314371	+	108.0	2466.000	intron (NM_001033489, intron 11 of 16)	CpG	5487	NM_001033489	433809	Mm.156205	NM_001033489	ENSMUSG00000058498	Rnf207	D330010C22Rik|Gm143	ring finger protein 207	protein-coding
chr11-3344	chr11	101078269	101081344	+	108.0	3075.000	exon (NM_010475, exon 5 of 6)	exon (NM_010475, exon 5 of 6)	1395	NM_010475	15485	Mm.188939	NM_010475	ENSMUSG00000019301	Hsd17b1	17HSDB1|17beta-HSD|E2DH|Hsd17ba	hydroxysteroid (17-beta) dehydrogenase 1	protein-coding
chr6-381	chr6	6859471	6861741	+	108.0	2270.000	intron (NR_155496, intron 1 of 1)	intron (NR_155496, intron 1 of 1)	1077	NR_155495	320038	Mm.94021	NR_015388		Dlx6os1	A230055N17Rik|Dlx6as1|Evf-1|Evf-2|Evf1|Evf1/2|Evf2|Shhrs	distal-less homeobox 6, opposite strand 1	ncRNA
chr14-306	chr14	28508231	28511236	+	108.0	3005.000	intron (NM_009524, intron 1 of 4)	intron (NM_009524, intron 1 of 4)	-1672	NM_001256224	22418	Mm.287544	NM_009524	ENSMUSG00000021994	Wnt5a	8030457G12Rik|Wnt-5a	wingless-type MMTV integration site family, member 5A	protein-coding
chr19-806	chr19	56721212	56724021	+	108.0	2809.000	exon (NM_007419, exon 1 of 1)	exon (NM_007419, exon 1 of 1)	499	NM_007419	11554	Mm.46797	NM_007419	ENSMUSG00000035283	Adrb1	Adrb-1|beta-AR	adrenergic receptor, beta 1	protein-coding
chr8-1803	chr8	106602598	106604690	+	107.0	2092.000	intron (NM_009864, intron 1 of 15)	CpG	294	NM_009864	12550	Mm.35605	NM_009864	ENSMUSG00000000303	Cdh1	AA960649|ARC-1|E-cad|Ecad|L-CAM|UVO|Um	cadherin 1	protein-coding
chr11-722	chr11	97113963	97116059	+	107.0	2096.000	exon (NM_019507, exon 1 of 6)	exon (NM_019507, exon 1 of 6)	320	NM_019507	57765	Mm.94519	NM_019507	ENSMUSG00000001444	Tbx21	TBT1|Tbet|Tblym	T-box 21	protein-coding
chr18-615	chr18	67388892	67392355	+	107.0	3463.000	promoter-TSS (NM_026473)	promoter-TSS (NM_026473)	-108	NM_026473	67951	Mm.181860	NM_026473	ENSMUSG00000001473	Tubb6	2310057H16Rik|BB220206	tubulin, beta 6 class V	protein-coding
chr10-98	chr10	60685062	60687513	+	107.0	2451.000	intron (NR_045556, intron 2 of 68)	CpG	10203	NR_045556	22295	Mm.440327	NM_023370	ENSMUSG00000012819	Cdh23	4930542A03Rik|USH1D|ahl|ahl1|bob|bus|mdfw|nmf112|nmf181|nmf252|sals|v	cadherin 23 (otocadherin)	protein-coding
chr7-3022	chr7	19576965	19579047	+	107.0	2082.000	intron (NM_022409, intron 2 of 2)	intron (NM_022409, intron 2 of 2)	719	NM_022409	63872	Mm.23310	NM_022409	ENSMUSG00000011267	Zfp296	2210018A16Rik|Znf296	zinc finger protein 296	protein-coding
chr11-1772	chr11	96257330	96259708	+	107.0	2378.000	intron (NR_037977, intron 1 of 2)	intron (NR_037977, intron 1 of 2)	-6645	NR_029721	387191		NR_029721	ENSMUSG00000065546	Mir196a-1	Mirn196|Mirn196a-1|miR-196|mir-196a-1	microRNA 196a-1	ncRNA
chr14-877	chr14	61688696	61691287	+	107.0	2591.000	Intergenic	CpG	-7618	NR_028264	668253	Mm.32886	NR_028264	ENSMUSG00000097589	Dleu2	1810047A16Rik|4932411A06Rik|7730401J12Rik|AI197277|AI788824|Alt1|Gm9069|Leu2	deleted in lymphocytic leukemia, 2	ncRNA
chr18-976	chr18	76841789	76844757	+	107.0	2968.000	Intergenic	(GGAA)n|Simple_repeat|Simple_repeat	-13132	NM_001109743	664805	Mm.329543	NM_001109743	ENSMUSG00000091519	Skor2	Corl2|EG664805|Fussel18|Gm7348	SKI family transcriptional corepressor 2	protein-coding
chr18-149	chr18	34862186	34864621	+	107.0	2435.000	exon (NM_007913, exon 2 of 2)	exon (NM_007913, exon 2 of 2)	2196	NM_007913	13653	Mm.181959	NM_007913	ENSMUSG00000038418	Egr1	A530045N19Rik|ETR103|Egr-1|Krox-1|Krox-24|Krox24|NGF1-A|NGFI-A|NGFIA|TIS8|Zenk|Zfp-6|Zif268|egr	early growth response 1	protein-coding
chr1-633	chr1	86044671	86047291	+	106.0	2620.000	exon (NM_001144993, exon 1 of 3)	exon (NM_001144993, exon 1 of 3)	118	NM_001144992	72792	Mm.54981	NM_001144992	ENSMUSG00000026227	2810459M11Rik	-	RIKEN cDNA 2810459M11 gene	protein-coding
chr8-1056	chr8	70083384	70085485	+	106.0	2101.000	exon (NM_177900, exon 2 of 5)	exon (NM_177900, exon 2 of 5)	905	NM_177900	330790	Mm.152048	NM_177900	ENSMUSG00000007594	Hapln4	9330174O11|Bral2|Lpr4	hyaluronan and proteoglycan link protein 4	protein-coding
chr2-2878	chr2	174297842	174300651	+	106.0	2809.000	exon (NM_001310085, exon 1 of 13)	exon (NM_001310085, exon 1 of 13)	1387	NM_201618	14683	Mm.125770	NM_010309	ENSMUSG00000027523	Gnas	5530400H20Rik|A930027G11Rik|C130027O20Rik|GPSA|GSP|Galphas|Gnas1|Gnasxl|Gs-alpha|Gsa|Nesp|Nesp55|Nespl|Oed-Sml|Oedsml|P1|P2|P3|PHP1A|PHP1B|POH|SCG6	GNAS (guanine nucleotide binding protein, alpha stimulating) complex locus	protein-coding
chr7-518	chr7	121391772	121393925	+	106.0	2153.000	exon (NM_001081327, exon 1 of 2)	exon (NM_001081327, exon 1 of 2)	552	NM_001081327	195646	Mm.247449	NM_177575	ENSMUSG00000046321	Hs3st2	6430516N12Rik|A830061E14Rik|AW491345	heparan sulfate (glucosamine) 3-O-sulfotransferase 2	protein-coding
chr8-750	chr8	84704003	84705954	+	106.0	1951.000	TTS (NM_008535)	TTS (NM_008535)	3521	NM_008535	17095	Mm.4925	NM_008535	ENSMUSG00000034041	Lyl1	Lyl-1|bHLHa18	lymphoblastomic leukemia 1	protein-coding
chr9-842	chr9	54763932	54765869	+	106.0	1937.000	5' UTR (NM_001284507, exon 1 of 3)	5' UTR (NM_001284507, exon 1 of 3)	152	NM_013496	12903	Mm.34797	NM_013496	ENSMUSG00000032291	Crabp1	AI326249|CRABP-I|Crabp-1|CrabpI|Rbp-5	cellular retinoic acid binding protein I	protein-coding
chr6-46	chr6	30957392	30959197	+	106.0	1805.000	exon (NM_001135093, exon 1 of 1)	exon (NM_001135093, exon 1 of 1)	696	NM_001135093	619665	Mm.204671	NM_001135093	ENSMUSG00000073209	Klf14	5330411L03Rik|AL022736|BTEB5	Kruppel-like factor 14	protein-coding
chr7-786	chr7	24636229	24639184	+	106.0	2955.000	intron (NM_133743, intron 2 of 4)	intron (NM_133743, intron 2 of 4)	1136	NM_133743	72434	Mm.281093	NM_133743	ENSMUSG00000057454	Lypd3	2310061G07Rik|C4.4a	Ly6/Plaur domain containing 3	protein-coding
chr4-1136	chr4	126147521	126149897	+	106.0	2376.000	intron (NM_172145, intron 1 of 2)	CpG	706	NM_172145	230752	Mm.41569	NM_172145	ENSMUSG00000050212	Eva1b	2610027C15Rik|Fam176b	eva-1 homolog B (C. elegans)	protein-coding
chr19-970	chr19	43582403	43585680	+	106.0	3277.000	Intergenic	Intergenic	-28284	NM_008699	18089	Mm.56994	NM_008699	ENSMUSG00000044220	Nkx2-3	Nkx-2.3|Nkx2.3|nkx2-C|tinman	NK2 homeobox 3	protein-coding
chr11-2583	chr11	117779876	117782370	+	105.0	2494.000	promoter-TSS (NM_145439)	promoter-TSS (NM_145439)	-431	NM_145439	217353	Mm.286963	NM_145439	ENSMUSG00000025572	Tmc6	D11Ertd204e|EVER1	transmembrane channel-like gene family 6	protein-coding
chr2-1997	chr2	174284868	174288174	+	105.0	3306.000	intron (NR_002846, intron 1 of 4)	intron (NR_002846, intron 1 of 4)	2201	NM_019690	14683	Mm.125770	NM_010309	ENSMUSG00000027523	Gnas	5530400H20Rik|A930027G11Rik|C130027O20Rik|GPSA|GSP|Galphas|Gnas1|Gnasxl|Gs-alpha|Gsa|Nesp|Nesp55|Nespl|Oed-Sml|Oedsml|P1|P2|P3|PHP1A|PHP1B|POH|SCG6	GNAS (guanine nucleotide binding protein, alpha stimulating) complex locus	protein-coding
chr19-92	chr19	25673458	25675295	+	105.0	1837.000	intron (NM_145831, intron 2 of 3)	intron (NM_145831, intron 2 of 3)	1965	NM_145831	226049	Mm.275572	NM_145831	ENSMUSG00000048138	Dmrt2	Terra	doublesex and mab-3 related transcription factor 2	protein-coding
chr15-713	chr15	79503403	79505707	+	105.0	2304.000	intron (NM_008427, intron 1 of 1)	intron (NM_008427, intron 1 of 1)	686	NM_008427	16520	Mm.39759	NM_008427	ENSMUSG00000044216	Kcnj4	IRK3|Kcnf2|MB-IRK3	potassium inwardly-rectifying channel, subfamily J, member 4	protein-coding
chr7-3041	chr7	24610199	24612957	+	105.0	2758.000	exon (NM_001102613, exon 1 of 15)	exon (NM_001102613, exon 1 of 15)	250	NM_001102613	232970	Mm.333663	NM_001102613	ENSMUSG00000074277	Phldb3	EG232970|Gm10102	pleckstrin homology like domain, family B, member 3	protein-coding
chr6-988	chr6	52290168	52292837	+	105.0	2669.000	Intergenic	Intergenic	-21996	NM_007966	14028	Mm.389754	NM_007966	ENSMUSG00000005503	Evx1	Evx-1	even-skipped homeobox 1	protein-coding
chr7-3901	chr7	137308831	137311998	+	105.0	3167.000	intron (NM_001113415, intron 4 of 15)	CpG-13675	4031	NM_010096	13593	Mm.258708	NM_010096	ENSMUSG00000010476	Ebf3	3110018A08Rik|O/E-2|mKIAA4201	early B cell factor 3	protein-coding
chr15-233	chr15	102921847	102924330	+	105.0	2483.000	intron (NM_010464, intron 1 of 1)	intron (NM_010464, intron 1 of 1)	1957	NM_010464	15422	Mm.207062	NM_010464	ENSMUSG00000001655	Hoxc13	-	homeobox C13	protein-coding
chr5-2077	chr5	147276444	147279308	+	103.9	2864.000	Intergenic	Intergenic	5422	NR_105854	102465309		NR_105854	ENSMUSG00000098687	Mir7k	Gm27814|Mirlet7k|mmu-let-7k	microRNA 7k	ncRNA
chr7-1295	chr7	143500737	143503959	+	103.9	3222.000	exon (NM_009434, exon 1 of 2)	exon (NM_009434, exon 1 of 2)	176	NM_009434	22113	Mm.334344	NM_009434	ENSMUSG00000010760	Phlda2	Ipl|Tssc3	pleckstrin homology like domain, family A, member 2	protein-coding
chr4-1943	chr4	41497182	41499966	+	103.9	2784.000	exon (NM_001085515, exon 2 of 2)	exon (NM_001085515, exon 2 of 2)	4501	NM_001085515	329828	Mm.27054	NM_001085515	ENSMUSG00000046312	Myorg	AA408153|AI464131|AI604836|Gm762|Kiaa1161|NET37	myogenesis regulating glycosidase (putative)	protein-coding
chr5-721	chr5	106454132	106455892	+	103.9	1760.000	intron (NM_001005477, intron 2 of 2)	intron (NM_001005477, intron 2 of 2)	3154	NM_001005477	104382	Mm.271593	NM_001005477	ENSMUSG00000034384	Barhl2	E130309B19Rik|MBH1	BarH like homeobox 2	protein-coding
chr18-418	chr18	76855369	76857655	+	103.9	2286.000	intron (NM_001109743, intron 1 of 8)	intron (NM_001109743, intron 1 of 8)	107	NM_001109743	664805	Mm.329543	NM_001109743	ENSMUSG00000091519	Skor2	Corl2|EG664805|Fussel18|Gm7348	SKI family transcriptional corepressor 2	protein-coding
chr14-186	chr14	34817363	34819584	+	103.9	2221.000	Intergenic	Intergenic	-1663	NM_008166	14803	Mm.121569	NM_008166	ENSMUSG00000041078	Grid1	GluD1|GluRdelta1	glutamate receptor, ionotropic, delta 1	protein-coding
chr7-1907	chr7	81212765	81215193	+	103.9	2428.000	exon (NM_008803, exon 1 of 22)	exon (NM_008803, exon 1 of 22)	714	NM_008803	18584	Mm.371577	NM_008803	ENSMUSG00000025584	Pde8a	AI551852|Pde8	phosphodiesterase 8A	protein-coding
chr19-871	chr19	44508904	44511645	+	103.9	2741.000	intron (NM_011720, intron 3 of 5)	intron (NM_011720, intron 3 of 5)	16802	NM_011720	22423	Mm.88365	NM_011720	ENSMUSG00000036961	Wnt8b	-	wingless-type MMTV integration site family, member 8B	protein-coding
chr13-1528	chr13	38150624	38153121	+	103.9	2497.000	intron (NM_023842, intron 1 of 23)	CpG	578	NM_023842	109620	Mm.355327	NM_023842	ENSMUSG00000054889	Dsp	2300002E22Rik|5730453H04Rik|AA407887|AA407888|AW109828|DP|rul	desmoplakin	protein-coding
chr6-1567	chr6	49821414	49823984	+	102.9	2570.000	promoter-TSS (NM_023456)	promoter-TSS (NM_023456)	-11	NM_023456	109648	Mm.154796	NM_023456	ENSMUSG00000029819	Npy	0710005A05Rik	neuropeptide Y	protein-coding
chr7-1604	chr7	70369292	70371562	+	102.9	2270.000	intron (NR_045850, intron 1 of 10)	intron (NR_045850, intron 1 of 10)	-3681	NM_183261	11819	Mm.158143	NM_009697	ENSMUSG00000030551	Nr2f2	2700033K02Rik|9430015G03Rik|ARP-1|Aporp1|COUP-TF2|COUP-TFII|COUPTFB|EAR3|SVP40|Tcfcoup2	nuclear receptor subfamily 2, group F, member 2	protein-coding
chr8-1455	chr8	94694196	94697062	+	102.9	2866.000	intron (NM_026385, intron 1 of 3)	intron (NM_026385, intron 1 of 3)	613	NM_026385	67801	Mm.279977	NM_026385	ENSMUSG00000031775	Pllp	0610010I06Rik|AV001002|Plapi|Tm4sf11	plasma membrane proteolipid	protein-coding
chr11-4946	chr11	115857772	115859668	+	102.9	1896.000	Intergenic	CpG	34662	NM_145438	217325	Mm.290450	NM_145438	ENSMUSG00000020782	Llgl2	9130006H11Rik|Llglh2	LLGL2 scribble cell polarity complex component	protein-coding
chr11-2428	chr11	90387535	90390284	+	102.9	2749.000	intron (NM_172563, intron 1 of 3)	intron (NM_172563, intron 1 of 3)	2008	NM_172563	217082	Mm.158903	NM_172563	ENSMUSG00000003949	Hlf	E230015K02Rik	hepatic leukemia factor	protein-coding
chr14-298	chr14	79768431	79771372	+	102.9	2941.000	promoter-TSS (NR_154550)	promoter-TSS (NR_154550)	-7	NR_154550	102633266		NR_154549		Gm9748	-	predicted gene 9748	ncRNA
chr2-3781	chr2	119757282	119760172	+	102.9	2890.000	promoter-TSS (NM_206941)	promoter-TSS (NM_206941)	-202	NM_008523	17005	Mm.1740	NM_008523	ENSMUSG00000027297	Ltk	-	leukocyte tyrosine kinase	protein-coding
chr6-2138	chr6	29432538	29434983	+	102.9	2445.000	exon (NM_001311074, exon 1 of 47)	exon (NM_001311074, exon 1 of 47)	504	NM_001311074	68794	Mm.39046	NM_026839	ENSMUSG00000068699	Flnc	1110055E19Rik|ABP-280|ABPL|Fln2	filamin C, gamma	protein-coding
chr5-1795	chr5	147725434	147727884	+	102.9	2450.000	promoter-TSS (NM_010228)	promoter-TSS (NM_010228)	-648	NM_001363135	14254	Mm.389712	NM_010228	ENSMUSG00000029648	Flt1	AI323757|Flt-1|VEGFR-1|VEGFR1|sFlt1	FMS-like tyrosine kinase 1	protein-coding
chr10-177	chr10	50891941	50893776	+	102.9	1835.000	Intergenic	Intergenic	-2793	NM_011376	20464	Mm.4774	NM_011376	ENSMUSG00000019913	Sim1	bHLHe14|mSIM1	single-minded family bHLH transcription factor 1	protein-coding
chr14-373	chr14	69173654	69176577	+	102.9	2923.000	exon (NM_001360218, exon 2 of 2)	exon (NM_001360218, exon 2 of 2)	3163	NM_001360218	18092	Mm.390691	NM_010920	ENSMUSG00000044186	Nkx2-6	AV044928|Nkx-2.6|Nkx2.6|Tix|tinman	NK2 homeobox 6	protein-coding
chr3-136	chr3	83127976	83130708	+	101.9	2732.000	promoter-TSS (NM_001358023)	promoter-TSS (NM_001358023)	-96	NM_001358023	100038599	Mm.381315	NM_001358023	ENSMUSG00000074517	Gm10710	-	predicted gene 10710	protein-coding
chr4-3180	chr4	114899922	114903021	+	101.9	3099.000	Intergenic	Intergenic	7427	NM_008593	17301	Mm.7997	NM_008593	ENSMUSG00000055210	Foxd2	AI426778|Mf2	forkhead box D2	protein-coding
chr19-1582	chr19	45064518	45067948	+	101.9	3430.000	Intergenic	B1_Mur4|SINE|Alu	-9008	NM_001362398	107250	Mm.24417	NM_178929	ENSMUSG00000025213	Kazald1	AI842353|Bono1|IGFBP-rP10	Kazal-type serine peptidase inhibitor domain 1	protein-coding
chr11-1466	chr11	98051257	98053223	+	101.9	1966.000	intron (NM_146028, intron 1 of 10)	CpG	1222	NM_146028	217154	Mm.181008	NM_146028	ENSMUSG00000017400	Stac2	24b2|24b2/STAC2|AW240854	SH3 and cysteine rich domain 2	protein-coding
chr8-1373	chr8	25036517	25039242	+	101.9	2725.000	intron (NM_001081187, intron 2 of 8)	intron (NM_001081187, intron 2 of 8)	1083	NM_001081187	330723	Mm.334452	NM_001081187	ENSMUSG00000037406	Htra4	B430206E18Rik	HtrA serine peptidase 4	protein-coding
chr3-1543	chr3	95171403	95174053	+	101.9	2650.000	exon (NM_001272024, exon 21 of 21)	exon (NM_001272024, exon 21 of 21)	8389	NM_011351	20360	Mm.23662	NM_011351	ENSMUSG00000038777	Sema6c	Semay|mKIAA1869	sema domain, transmembrane domain (TM), and cytoplasmic domain, (semaphorin) 6C	protein-coding
chr10-324	chr10	127165410	127167904	+	101.9	2494.000	intron (NM_027739, intron 1 of 9)	intron (NM_027739, intron 1 of 9)	826	NM_001358578	14421	Mm.386762	NM_008080	ENSMUSG00000006731	B4galnt1	4933429D13Rik|Gal-NAc-T|GalNAc-T|GalNAcT|Galgt1|Ggm-2|Ggm2	beta-1,4-N-acetyl-galactosaminyl transferase 1	protein-coding
chr13-1685	chr13	98364778	98367182	+	101.9	2404.000	Intergenic	CpG	11735	NM_008242	15229	Mm.347441	NM_008242	ENSMUSG00000078302	Foxd1	AI385632|BF-2|FREAC4|Hfh10|Hfhbf2	forkhead box D1	protein-coding
chr5-812	chr5	67606995	67609311	+	100.9	2316.000	5' UTR (NM_001033415, exon 1 of 2)	5' UTR (NM_001033415, exon 1 of 2)	270	NM_001033415	330096	Mm.442747	NM_001033415	ENSMUSG00000050010	Shisa3	D830007B15Rik	shisa family member 3	protein-coding
chr8-542	chr8	105274700	105277646	+	100.9	2946.000	promoter-TSS (NM_030152)	promoter-TSS (NM_030152)	-274	NM_030152	78688	Mm.475715	NM_030152	ENSMUSG00000014776	Nol3	ARC|B430311C09Rik|MYC|NOP|Nop30	nucleolar protein 3 (apoptosis repressor with CARD domain)	protein-coding
chr2-1577	chr2	148406214	148409013	+	100.9	2799.000	exon (NM_009378, exon 1 of 1)	exon (NM_009378, exon 1 of 1)	575	NM_009378	21824	Mm.24096	NM_009378	ENSMUSG00000074743	Thbd	AI385582|CD141|TM	thrombomodulin	protein-coding
chr1-406	chr1	4496175	4498255	+	100.9	2080.000	5' UTR (NM_001289464, exon 1 of 4)	5' UTR (NM_001289464, exon 1 of 4)	139	NM_001289464	20671	Mm.279103	NM_011441	ENSMUSG00000025902	Sox17	-	SRY (sex determining region Y)-box 17	protein-coding
chr14-320	chr14	63254356	63257314	+	100.9	2958.000	Intergenic	CpG	-10564	NM_008092	14463	Mm.247669	NM_008092	ENSMUSG00000021944	Gata4	Gata-4	GATA binding protein 4	protein-coding
chr18-518	chr18	61012097	61014697	+	100.9	2600.000	intron (NM_201353, intron 1 of 13)	intron (NM_201353, intron 1 of 13)	802	NM_201353	240332	Mm.39846	NM_201353	ENSMUSG00000052026	Slc6a7	AW455934|PROT	solute carrier family 6 (neurotransmitter transporter, L-proline), member 7	protein-coding
chr2-388	chr2	18688962	18691401	+	100.9	2439.000	Intergenic	CpG	-8841	NM_001001334	381350	Mm.330024	NM_001001334	ENSMUSG00000037708	Spag6	Spag6l	sperm associated antigen 6	protein-coding
chr4-2683	chr4	148160237	148163373	+	100.9	3136.000	intron (NM_176848, intron 1 of 5)	intron (NM_176848, intron 1 of 5)	1137	NM_176848	230904	Mm.262287	NM_176848	ENSMUSG00000041556	Fbxo2	FBG1|FBX2|Fbs1|Fbs2|NFB42|Prpl4	F-box protein 2	protein-coding
chr19-312	chr19	24896566	24898490	+	100.9	1924.000	Intergenic	CpG	3781	NM_008022	14237	Mm.377080	NM_008022	ENSMUSG00000051490	Foxd4	FREAC5|Fkh2	forkhead box D4	protein-coding
chr10-532	chr10	67533591	67535835	+	100.9	2244.000	Intergenic	Intergenic	-3156	NM_010118	13654	Mm.290421	NM_010118	ENSMUSG00000037868	Egr2	Egr-2|Krox-20|Krox20|NGF1-B|Zfp-25|Zfp-6	early growth response 2	protein-coding
chr10-415	chr10	103027656	103030011	+	99.9	2355.000	promoter-TSS (NM_172553)	promoter-TSS (NM_172553)	-56	NM_172553	216285	Mm.19287	NM_172553	ENSMUSG00000036602	Alx1	AI314867|C130005I02|Cart1	ALX homeobox 1	protein-coding
chr4-1154	chr4	133250887	133253167	+	99.9	2280.000	intron (NM_016693, intron 26 of 28)	intron (NM_016693, intron 26 of 28)	11060	NM_031393	269589	Mm.25660	NM_031393	ENSMUSG00000028860	Sytl1	9030417L18|PSGL-1|Slp1	synaptotagmin-like 1	protein-coding
chr3-900	chr3	90463603	90465913	+	99.9	2310.000	intron (NM_008727, intron 1 of 21)	CpG	1108	NM_008727	18160	Mm.4627	NM_008727	ENSMUSG00000027931	Npr1	AI893888|GC-A|NPR-A|NPRA|Pndr	natriuretic peptide receptor 1	protein-coding
chr7-1270	chr7	131966482	131968820	+	99.9	2338.000	intron (NM_173410, intron 1 of 2)	intron (NM_173410, intron 1 of 2)	1191	NM_173410	233919	Mm.208740	NM_173410	ENSMUSG00000040125	Gpr26	9630036A11Rik|A730021D22	G protein-coupled receptor 26	protein-coding
chr8-371	chr8	72319061	72320984	+	99.9	1923.000	exon (NM_008452, exon 2 of 3)	exon (NM_008452, exon 2 of 3)	960	NM_008452	16598	Mm.26938	NM_008452	ENSMUSG00000055148	Klf2	Lklf	Kruppel-like factor 2 (lung)	protein-coding
chr18-393	chr18	53471687	53474179	+	99.9	2492.000	intron (NM_001033281, intron 1 of 6)	intron (NM_001033281, intron 1 of 6)	8387	NM_001033281	225518	Mm.297645	NM_001033281	ENSMUSG00000069378	Prdm6	Gm92|PRISM	PR domain containing 6	protein-coding
chr11-2233	chr11	100957622	100959630	+	99.9	2008.000	exon (NM_008986, exon 2 of 2)	exon (NM_008986, exon 2 of 2)	11989	NM_001359105	19285	Mm.21864	NM_008986	ENSMUSG00000004044	Cavin1	2310075E07Rik|AW546441|Cav-p60|Cavin|Ptrf	caveolae associated 1	protein-coding
chr5-1836	chr5	35381018	35383662	+	99.9	2644.000	non-coding (NR_152157, exon 2 of 2)	non-coding (NR_152157, exon 2 of 2)	6136	NR_152157	442795	Mm.332328	NR_152157	ENSMUSG00000055944	E130018O15Rik	-	RIKEN cDNA E130018O15 gene	ncRNA
chr12-906	chr12	109452192	109454414	+	99.9	2222.000	promoter-TSS (NM_010052)	promoter-TSS (NM_010052)	-152	NM_001190704	13386	Mm.157069	NM_010052	ENSMUSG00000040856	Dlk1	AW742678|DLK-1|DlkI|FA1|Ly107|Peg9|SCP1|ZOG|pG2|pref-1	delta like non-canonical Notch ligand 1	protein-coding
chr11-1885	chr11	50850455	50852390	+	99.9	1935.000	exon (NM_173372, exon 2 of 11)	exon (NM_173372, exon 2 of 11)	737	NM_173372	108072	Mm.134265	NM_173372	ENSMUSG00000000617	Grm6	BC021919|Gm3|Gprc1f|mGluR6|nerg1|nob2|nob3|nob4	glutamate receptor, metabotropic 6	protein-coding
chr15-577	chr15	98167916	98170595	+	99.9	2679.000	3' UTR (NM_177716, exon 1 of 1)	3' UTR (NM_177716, exon 1 of 1)	1449	NM_177716	239650	Mm.54140	NM_177716	ENSMUSG00000029875	Ccdc184	5630400A08|AI836003	coiled-coil domain containing 184	protein-coding
chr17-1240	chr17	46442015	46445342	+	99.9	3327.000	3' UTR (NM_001162864, exon 15 of 15)	3' UTR (NM_001162864, exon 15 of 15)	-5201	NM_144856	108114	Mm.387538	NM_144856	ENSMUSG00000067144	Slc22a7	NLT|OAT2	solute carrier family 22 (organic anion transporter), member 7	protein-coding
chr3-452	chr3	104960624	104962781	+	99.9	2157.000	promoter-TSS (NM_009520)	promoter-TSS (NM_009520)	7	NM_009520	22414	Mm.10740	NM_009520	ENSMUSG00000027840	Wnt2b	Wnt13	wingless-type MMTV integration site family, member 2B	protein-coding
chr11-405	chr11	93099142	93101357	+	99.9	2215.000	exon (NM_028296, exon 1 of 9)	exon (NM_028296, exon 1 of 9)	959	NM_028296	72605	Mm.342160	NM_028296	ENSMUSG00000056158	Car10	2700029L05Rik|BB085816|Ca10	carbonic anhydrase 10	protein-coding
chr11-2747	chr11	82433765	82435545	+	99.9	1780.000	exon (NM_001304439, exon 2 of 9)	exon (NM_001304439, exon 2 of 9)	45755	NM_001304439	270893	Mm.341593	NM_023438	ENSMUSG00000020701	Tmem132e	Gm644	transmembrane protein 132E	protein-coding
chr8-83	chr8	84977158	84979128	+	99.9	1970.000	exon (NM_008416, exon 1 of 1)	exon (NM_008416, exon 1 of 1)	605	NM_008416	16477	Mm.1167	NM_008416	ENSMUSG00000052837	Junb	-	jun B proto-oncogene	protein-coding
chr8-209	chr8	27085754	27087838	+	98.9	2084.000	intron (NM_054044, intron 1 of 18)	intron (NM_054044, intron 1 of 18)	955	NM_054044	78560	Mm.87046	NM_054044	ENSMUSG00000031486	Adgra2	8430414O08Rik|9530074E10Rik|Gpr124|Tem5|mKIAA1531	adhesion G protein-coupled receptor A2	protein-coding
chr10-453	chr10	61976551	61979526	+	98.9	2975.000	intron (NM_001304757, intron 1 of 37)	intron (NM_001304757, intron 1 of 37)	1070	NM_001304757	12817	Mm.300931	NM_007731	ENSMUSG00000058806	Col13a1	-	collagen, type XIII, alpha 1	protein-coding
chr7-1809	chr7	28288685	28291637	+	98.9	2952.000	intron (NM_175033, intron 1 of 5)	intron (NM_175033, intron 1 of 5)	1025	NM_175033	280621	Mm.212777	NM_175033	ENSMUSG00000046750	Selenov	Selv	selenoprotein V	protein-coding
chr2-706	chr2	168280504	168283210	+	98.9	2706.000	Intergenic	Intergenic	-12526	NM_001081134	241794	Mm.425102	NM_001081134	ENSMUSG00000074575	Kcng1	AW536275	potassium voltage-gated channel, subfamily G, member 1	protein-coding
chr11-1659	chr11	114064599	114066531	+	98.9	1932.000	intron (NM_172800, intron 1 of 44)	intron (NM_172800, intron 1 of 44)	1464	NM_172800	237979	Mm.130504	NM_172800	ENSMUSG00000041592	Sdk2	4632412F08Rik|5330435L01Rik|Sdk-2|mKIAA1514	sidekick cell adhesion molecule 2	protein-coding
chr5-1546	chr5	138996488	138998758	+	98.9	2270.000	Intergenic	CpG	-2679	NM_001363271	18590	Mm.2675	NM_008808	ENSMUSG00000025856	Pdgfa	PDGF-1	platelet derived growth factor, alpha	protein-coding
chr18-531	chr18	65933136	65935756	+	98.9	2620.000	TTS (NM_013833)	TTS (NM_013833)	4643	NM_013833	19434	Mm.431047	NM_013833	ENSMUSG00000024518	Rax	7530406A22Rik|E130303K03Rik|Rx|ey-1|ey1	retina and anterior neural fold homeobox	protein-coding
chr11-1956	chr11	96185258	96188018	+	98.9	2760.000	Intergenic	Intergenic	-7678	NM_008267	15408	Mm.57221	NM_008267	ENSMUSG00000049604	Hoxb13	-	homeobox B13	protein-coding
chr7-3131	chr7	31050041	31052876	+	97.8	2835.000	promoter-TSS (NM_022007)	promoter-TSS (NM_022007)	-4	NM_022007	57780	Mm.41770	NM_022007	ENSMUSG00000036578	Fxyd7	1110035I01Rik	FXYD domain-containing ion transport regulator 7	protein-coding
chr4-823	chr4	108030475	108032788	+	97.8	2313.000	promoter-TSS (NM_001285956)	promoter-TSS (NM_001285956)	459	NM_172874	242608	Mm.74710	NM_172874	ENSMUSG00000028600	Podn	9430070G18|Pcan|SLRR5A	podocan	protein-coding
chr2-2817	chr2	152626478	152628827	+	97.8	2349.000	intron (NM_009047, intron 1 of 4)	intron (NM_009047, intron 1 of 4)	644	NM_009047	19700	Mm.8752	NM_009047	ENSMUSG00000000359	Rem1	E030011C07Rik|Ras|Rem	rad and gem related GTP binding protein 1	protein-coding
chr6-1469	chr6	126642016	126645281	+	97.8	3265.000	5' UTR (NM_010595, exon 2 of 2)	5' UTR (NM_010595, exon 2 of 2)	2153	NM_010595	16485	Mm.40424	NM_010595	ENSMUSG00000047976	Kcna1	AI840627|Kca1-1|Kv1.1|MBK1|Mk-1|Shak|mceph	potassium voltage-gated channel, shaker-related subfamily, member 1	protein-coding
chr18-414	chr18	76846174	76848675	+	97.8	2501.000	Intergenic	Intergenic	-8981	NM_001109743	664805	Mm.329543	NM_001109743	ENSMUSG00000091519	Skor2	Corl2|EG664805|Fussel18|Gm7348	SKI family transcriptional corepressor 2	protein-coding
chr2-3823	chr2	133552398	133554872	+	97.8	2474.000	intron (NM_007553, intron 1 of 2)	intron (NM_007553, intron 1 of 2)	1476	NM_007553	12156	Mm.103205	NM_007553	ENSMUSG00000027358	Bmp2	AI467020|Bmp2a	bone morphogenetic protein 2	protein-coding
chr8-1450	chr8	92674039	92676502	+	97.8	2463.000	intron (NM_001301137, intron 1 of 5)	intron (NM_001301137, intron 1 of 5)	981	NM_001301137	64379	Mm.137247	NM_022428	ENSMUSG00000031738	Irx6	-	Iroquois homeobox 6	protein-coding
chr2-3595	chr2	31641354	31643992	+	97.8	2638.000	intron (NM_001123362, intron 2 of 4)	intron (NM_001123362, intron 2 of 4)	2636	NM_001123362	381359	Mm.379512	NM_001123362	ENSMUSG00000079466	Prdm12	Gm998	PR domain containing 12	protein-coding
chr6-419	chr6	113282357	113284274	+	97.8	1917.000	intron (NM_170673, intron 3 of 19)	CpG-12361	1008	NM_170673	211232	Mm.65597	NM_170673	ENSMUSG00000030270	Cpne9	A730016F12Rik|mKIAA4217	copine family member IX	protein-coding
chr14-312	chr14	46387776	46390398	+	96.8	2622.000	intron (NM_007554, intron 1 of 3)	CpG	1582	NM_007554	12159	Mm.6813	NM_007554	ENSMUSG00000021835	Bmp4	Bmp-4|Bmp2b|Bmp2b-1|Bmp2b1	bone morphogenetic protein 4	protein-coding
chr5-644	chr5	135867616	135869502	+	96.8	1886.000	intron (NM_021403, intron 12 of 14)	CpG	-19360	NM_013560	15507	Mm.13849	NM_013560	ENSMUSG00000004951	Hspb1	27kDa|Hsp25	heat shock protein 1	protein-coding
chr4-719	chr4	46337518	46340177	+	96.8	2659.000	Intergenic	Intergenic	-4797	NM_183298	110805	Mm.354634	NM_183298	ENSMUSG00000070990	Foxe1	TTF-2|Titf2	forkhead box E1	protein-coding
chr14-45	chr14	51737938	51740030	+	96.8	2092.000	Intergenic	Intergenic	-21852	NM_001034102	545047	Mm.425915	NM_001034102	ENSMUSG00000068506	Gm5800	EG545047	predicted gene 5800	protein-coding
chr8-2099	chr8	105265566	105268510	+	96.8	2944.000	exon (NM_015821, exon 2 of 3)	exon (NM_015821, exon 2 of 3)	2390	NM_015821	50788	Mm.334764	NM_015821	ENSMUSG00000033313	Fbxl8	FBL8	F-box and leucine-rich repeat protein 8	protein-coding
chr5-1284	chr5	30621572	30623430	+	96.8	1858.000	exon (NM_010608, exon 2 of 2)	exon (NM_010608, exon 2 of 2)	-25435	NR_049199	100885838		NR_049199	ENSMUSG00000093710	Mir5625	Gm23930|mmu-mir-5625	microRNA 5625	ncRNA
chr2-2766	chr2	127363753	127366130	+	96.8	2377.000	3' UTR (NM_009633, exon 1 of 1)	3' UTR (NM_009633, exon 1 of 1)	1762	NM_009633	11552	Mm.347390	NM_009633	ENSMUSG00000058620	Adra2b	Adra-2b|[a]2B|a2b-AR|alpha2-C2|alpha2B	adrenergic receptor, alpha 2b	protein-coding
chr8-815	chr8	57331522	57333557	+	96.8	2035.000	non-coding (NR_131041, exon 1 of 3)	non-coding (NR_131041, exon 1 of 3)	104	NR_131041	75996	Mm.399754	NR_131041	ENSMUSG00000097910	5033428I22Rik	-	RIKEN cDNA 5033428I22 gene	ncRNA
chr9-1066	chr9	32539285	32541368	+	96.8	2083.000	intron (NM_008026, intron 1 of 8)	intron (NM_008026, intron 1 of 8)	1126	NM_008026	14247	Mm.258908	NM_008026	ENSMUSG00000016087	Fli1	EWSR2|Fli-1|SIC-1|Sic1	Friend leukemia integration 1	protein-coding
chr4-917	chr4	152286437	152288576	+	95.8	2139.000	intron (NM_008237, intron 4 of 4)	intron (NM_008237, intron 4 of 4)	4156	NM_008237	15207	Mm.3516	NM_008237	ENSMUSG00000028946	Hes3	Hes-3|bHLHb43	hes family bHLH transcription factor 3	protein-coding
chr17-159	chr17	36160981	36162672	+	95.8	1691.000	non-coding (NR_033517, exon 4 of 4)	non-coding (NR_033517, exon 4 of 4)	6711	NM_001081032	667977	Mm.441651	NM_001081032	ENSMUSG00000073402	Gm8909	EG667977|H2-Tw5l|H2-gs17	predicted gene 8909	protein-coding
chr2-1159	chr2	26120707	26123467	+	95.8	2760.000	intron (NM_026495, intron 1 of 5)	intron (NM_026495, intron 1 of 5)	724	NM_026495	67991	Mm.131074	NM_026495	ENSMUSG00000026932	Nacc2	0610020I02Rik|AI448087|Btbd14a|C030048H19Rik	nucleus accumbens associated 2, BEN and BTB (POZ) domain containing	protein-coding
chr4-1654	chr4	43522245	43525104	+	95.8	2859.000	promoter-TSS (NM_009416)	promoter-TSS (NM_009416)	-120	NM_001277875	22004	Mm.646	NM_009416	ENSMUSG00000028464	Tpm2	Tpm-2|Trop-2	tropomyosin 2, beta	protein-coding
chr14-600	chr14	63261585	63263356	+	95.8	1771.000	Intergenic	Intergenic	-17199	NM_008092	14463	Mm.247669	NM_008092	ENSMUSG00000021944	Gata4	Gata-4	GATA binding protein 4	protein-coding
chr5-2684	chr5	118170825	118173140	+	95.8	2315.000	intron (NM_007545, intron 1 of 1)	CpG	2218	NM_007545	12123	Mm.384468	NM_007545	ENSMUSG00000046607	Hrk	AI838259|Bid3|DP5|harakiri	harakiri, BCL2 interacting protein (contains only BH3 domain)	protein-coding
chr2-3212	chr2	105665989	105669836	+	95.8	3847.000	promoter-TSS (NM_001244198)	promoter-TSS (NM_001244198)	-984	NM_001244201	18508	Mm.3608	NM_013627	ENSMUSG00000027168	Pax6	1500038E17Rik|AEY11|Dey|Gsfaey11|Pax-6|Sey	paired box 6	protein-coding
chr15-1926	chr15	83250512	83252629	+	95.8	2117.000	intron (NM_001004150, intron 1 of 2)	CpG	159	NM_001170954	239559	Mm.323805	NM_001004150	ENSMUSG00000047878	A4galt	-	alpha 1,4-galactosyltransferase	protein-coding
chr11-1848	chr11	118569901	118572027	+	95.8	2126.000	intron (NM_001285436, intron 3 of 13)	intron (NM_001285436, intron 3 of 13)	94132	NM_172573	217364	Mm.473963	NM_172573	ENSMUSG00000033857	Engase	C130099A03|D230014K01Rik	endo-beta-N-acetylglucosaminidase	protein-coding
chr7-236	chr7	35583649	35585271	+	95.8	1622.000	3' UTR (NM_145840, exon 1 of 1)	3' UTR (NM_145840, exon 1 of 1)	1122	NM_145840	243923	Mm.222680	NM_145840	ENSMUSG00000056043	Rgs9bp	R9AP|Rgs9-1bp	regulator of G-protein signalling 9 binding protein	protein-coding
chr15-652	chr15	99583044	99584883	+	95.8	1839.000	exon (NM_009699, exon 4 of 4)	exon (NM_009699, exon 4 of 4)	4907	NM_009699	11827	Mm.20206	NM_009699	ENSMUSG00000023013	Aqp2	AQP-CD|WCH-CD|cph|jpk	aquaporin 2	protein-coding
chr17-684	chr17	36214657	36216789	+	95.8	2132.000	Intergenic	Intergenic	-25572	NM_008208	15043	Mm.426002	NM_008208	ENSMUSG00000054128	H2-T3	H-2T3|H2-Tw3|MumuTL|TL	histocompatibility 2, T region locus 3	protein-coding
chr11-4322	chr11	63130125	63132842	+	95.8	2717.000	promoter-TSS (NM_001302255)	promoter-TSS (NM_001302255)	26	NM_008885	18858	Mm.1237	NM_008885	ENSMUSG00000018217	Pmp22	22kDa|Gas-3|HNPP|TRE002|Tr|trembler	peripheral myelin protein 22	protein-coding
chr9-2003	chr9	91381614	91384339	+	95.8	2725.000	intron (NM_009576, intron 3 of 4)	intron (NM_009576, intron 3 of 4)	14004	NM_009576	22774	Mm.8062	NM_009576	ENSMUSG00000036972	Zic4	-	zinc finger protein of the cerebellum 4	protein-coding
chr14-206	chr14	21985108	21987336	+	95.8	2228.000	exon (NM_145459, exon 3 of 3)	exon (NM_145459, exon 3 of 3)	3379	NM_145459	218820	Mm.292401	NM_145459	ENSMUSG00000039081	Zfp503	AI181838|B830002A16Rik|Nolz-1|Nolz1|Znf503	zinc finger protein 503	protein-coding
chr9-699	chr9	91401415	91403516	+	94.8	2101.000	Intergenic	(TCTA)n|Simple_repeat|Simple_repeat	33493	NM_009576	22774	Mm.8062	NM_009576	ENSMUSG00000036972	Zic4	-	zinc finger protein of the cerebellum 4	protein-coding
chr19-249	chr19	5749509	5751688	+	94.8	2179.000	intron (NM_008520, intron 12 of 27)	B1_Mus2|SINE|Alu	9698	NM_008520	16998	Mm.182396	NM_008520	ENSMUSG00000024940	Ltbp3	Ltbp2|mFLJ00070	latent transforming growth factor beta binding protein 3	protein-coding
chr16-693	chr16	8423788	8426224	+	94.8	2436.000	5' UTR (NM_029070, exon 1 of 4)	5' UTR (NM_029070, exon 1 of 4)	130	NM_029070	74720	Mm.159318	NM_029070	ENSMUSG00000022715	Tmem114	4930511J11Rik|Cldn26	transmembrane protein 114	protein-coding
chr19-662	chr19	16874185	16876860	+	94.8	2675.000	Intergenic	Intergenic	-1692	NM_008023	14240	Mm.7971	NM_008023	ENSMUSG00000056829	Foxb2	Fkh4	forkhead box B2	protein-coding
chr2-3386	chr2	163338295	163340075	+	94.8	1780.000	intron (NM_021566, intron 4 of 5)	CpG	58788	NM_021566	59091	Mm.34459	NM_021566	ENSMUSG00000017817	Jph2	1110002E14Rik|JP-2|Jp2	junctophilin 2	protein-coding
chr7-880	chr7	27365545	27368262	+	94.8	2717.000	intron (NM_032610, intron 27 of 35)	intron (NM_032610, intron 27 of 35)	-10895	NM_138676	192192	Mm.21297	NM_138676	ENSMUSG00000089832	Shkbp1	B930062H15Rik|Sb1	Sh3kbp1 binding protein 1	protein-coding
chr5-161	chr5	120439362	120440598	+	94.8	1236.000	exon (NM_008499, exon 5 of 5)	exon (NM_008499, exon 5 of 5)	8094	NM_008499	16873	Mm.5151	NM_008499	ENSMUSG00000029595	Lhx5	Lim2	LIM homeobox protein 5	protein-coding
chr7-2175	chr7	44591058	44593745	+	94.8	2687.000	intron (NM_001290682, intron 1 of 4)	intron (NM_001290682, intron 1 of 4)	1515	NM_008422	16504	Mm.40312	NM_008422	ENSMUSG00000062785	Kcnc3	KShIIID|Kcr2-3|Kv3.3	potassium voltage gated channel, Shaw-related subfamily, member 3	protein-coding
chr5-2584	chr5	98168282	98170572	+	94.8	2290.000	Intergenic	Intergenic	-11442	NM_029947	77630	Mm.332511	NM_029947	ENSMUSG00000035456	Prdm8	4930565F05Rik|PFM5	PR domain containing 8	protein-coding
chr6-929	chr6	127766987	127769285	+	93.8	2298.000	intron (NR_157230, intron 1 of 9)	CpG	1019	NR_157230	381813	Mm.39750	NM_201371	ENSMUSG00000030350	Prmt8	Hrmt1l3|Hrmt1l4	protein arginine N-methyltransferase 8	protein-coding
chr1-1711	chr1	74899434	74901753	+	93.8	2319.000	TTS (NR_029876)	TTS (NR_029876)	128	NR_029876	723900		NR_029876	ENSMUSG00000065616	Mir375	Mirn375|mir-375|mmu-mir-375	microRNA 375	ncRNA
chr8-1057	chr8	70086211	70088007	+	93.8	1796.000	exon (NM_177900, exon 4 of 5)	exon (NM_177900, exon 4 of 5)	3580	NM_177900	330790	Mm.152048	NM_177900	ENSMUSG00000007594	Hapln4	9330174O11|Bral2|Lpr4	hyaluronan and proteoglycan link protein 4	protein-coding
chr14-621	chr14	70205333	70207823	+	93.8	2490.000	promoter-TSS (NM_001271407)	promoter-TSS (NM_001271407)	-556	NM_001271407	20410	Mm.5068	NM_011366	ENSMUSG00000022091	Sorbs3	SCAM-1|SH3P3|Sh3d4|vinexin-g	sorbin and SH3 domain containing 3	protein-coding
chr6-1453	chr6	118195870	118198372	+	93.8	2502.000	exon (NM_009050, exon 1 of 20)	exon (NM_009050, exon 1 of 20)	623	NM_001080780	19713	Mm.57199	NM_009050	ENSMUSG00000030110	Ret	PTC|RET51|RET9|c-Ret	ret proto-oncogene	protein-coding
chr4-690	chr4	139091438	139094060	+	93.8	2622.000	intron (NM_008675, intron 1 of 3)	CpG	221	NM_008675	17965	Mm.9404	NM_008675	ENSMUSG00000041120	Nbl1	D4H1S1733E|DAN|Dana|NO3	NBL1, DAN family BMP antagonist	protein-coding
chr4-1585	chr4	143349142	143351884	+	93.8	2742.000	exon (NM_001162983, exon 1 of 2)	exon (NM_001162983, exon 1 of 2)	763	NM_001162983	242735	Mm.94020	NM_001162983	ENSMUSG00000028584	Lrrc38	A230053A07Rik	leucine rich repeat containing 38	protein-coding
chr2-2514	chr2	164399648	164401795	+	93.8	2147.000	exon (NM_013592, exon 3 of 11)	exon (NM_013592, exon 3 of 11)	-2473	NM_009036	19668	Mm.473794	NM_009036	ENSMUSG00000017007	Rbpjl	RBP-L|Rbpsuhl	recombination signal binding protein for immunoglobulin kappa J region-like	protein-coding
chr3-423	chr3	66977223	66979521	+	93.8	2298.000	exon (NM_001302357, exon 2 of 5)	exon (NM_001302357, exon 2 of 5)	439	NM_001302358	20429	Mm.39093	NM_013665	ENSMUSG00000027833	Shox2	6330543G17Rik|OG12|Og12x|Prx3|SHOT	short stature homeobox 2	protein-coding
chr11-1144	chr11	68384516	68386153	+	93.8	1637.000	exon (NM_008744, exon 2 of 7)	exon (NM_008744, exon 2 of 7)	1492	NM_008744	18208	Mm.39095	NM_008744	ENSMUSG00000020902	Ntn1	AI561871|BC019633|Netrin-1	netrin 1	protein-coding
chr7-1150	chr7	28544776	28547361	+	93.8	2585.000	intron (NM_001081115, intron 3 of 5)	intron (NM_001081115, intron 3 of 5)	1011	NM_001081115	233038	Mm.224815	NM_001081115	ENSMUSG00000047586	Nccrp1	1190020J12Rik|Gm163|NCCRP-1	non-specific cytotoxic cell receptor protein 1 homolog (zebrafish)	protein-coding
chr17-347	chr17	47833388	47835141	+	93.8	1753.000	promoter-TSS (NM_001276391)	promoter-TSS (NM_001276391)	427	NM_001109973	17240	Mm.329100	NM_010783	ENSMUSG00000032717	Mdfi	I-mf|I-mfa	MyoD family inhibitor	protein-coding
chr15-1215	chr15	25493894	25496966	+	93.8	3072.000	Intergenic	Intergenic	81238	NR_027376	432939	Mm.146555	NM_001013791		Gm5468	100040583|EG432939	predicted gene 5468	ncRNA
chr11-1858	chr11	120529838	120531843	+	93.8	2005.000	intron (NM_008101, intron 1 of 13)	CpG	113	NM_008101	14527	Mm.22329	NM_008101	ENSMUSG00000025127	Gcgr	GR	glucagon receptor	protein-coding
chr4-704	chr4	152281888	152284503	+	93.8	2615.000	exon (NM_178406, exon 6 of 6)	exon (NM_178406, exon 6 of 6)	8467	NM_008237	15207	Mm.3516	NM_008237	ENSMUSG00000028946	Hes3	Hes-3|bHLHb43	hes family bHLH transcription factor 3	protein-coding
chr5-3081	chr5	101657298	101660468	+	93.8	3170.000	TTS (NM_144955)	TTS (NM_144955)	5828	NM_144955	18096	Mm.193072	NM_144955	ENSMUSG00000035187	Nkx6-1	NKX6A|Nkx6.1	NK6 homeobox 1	protein-coding
chr4-915	chr4	152151173	152153141	+	93.8	1968.000	exon (NM_207687, exon 1 of 16)	exon (NM_207687, exon 1 of 16)	232	NM_207687	56226	Mm.264215	NM_019585	ENSMUSG00000028943	Espn	je	espin	protein-coding
chr7-1133	chr7	25180403	25182627	+	92.7	2224.000	Intergenic	Intergenic	26446	NR_045848	434147	Mm.59171	NM_001033781	ENSMUSG00000074274	D930028M14Rik	EG434147	RIKEN cDNA D930028M14 gene	ncRNA
chr14-495	chr14	63270150	63272533	+	92.7	2383.000	Intergenic	(GA)n|Simple_repeat|Simple_repeat	-26070	NM_008092	14463	Mm.247669	NM_008092	ENSMUSG00000021944	Gata4	Gata-4	GATA binding protein 4	protein-coding
chr12-885	chr12	84640408	84642807	+	92.7	2399.000	promoter-TSS (NM_001168588)	promoter-TSS (NM_001168588)	588	NM_001168589	432677	Mm.311913	NM_001033776	ENSMUSG00000071235	Vrtn	7420416P09Rik	vertebrae development associated	protein-coding
chr17-370	chr17	34630329	34632256	+	92.7	1927.000	intron (NM_001368728, intron 3 of 4)	intron (NM_001368728, intron 3 of 4)	1728	NM_001368729	260297	Mm.390965	NM_030890	ENSMUSG00000015476	Prrt1	Bat-4|Bat4|D17H6S54E|DSPD1|G5b|NG5|ORF31|SynDIG4	proline-rich transmembrane protein 1	protein-coding
chr14-127	chr14	21993576	21995776	+	92.7	2200.000	Intergenic	Intergenic	-5075	NM_145459	218820	Mm.292401	NM_145459	ENSMUSG00000039081	Zfp503	AI181838|B830002A16Rik|Nolz-1|Nolz1|Znf503	zinc finger protein 503	protein-coding
chr17-1568	chr17	93199847	93202086	+	92.7	2239.000	intron (NM_009625, intron 2 of 4)	intron (NM_009625, intron 2 of 4)	1798	NM_009625	11516	Mm.3407	NM_009625	ENSMUSG00000024256	Adcyap1	PACAP	adenylate cyclase activating polypeptide 1	protein-coding
chr7-2108	chr7	27403243	27405340	+	92.7	2097.000	exon (NM_032610, exon 16 of 36)	exon (NM_032610, exon 16 of 36)	-7738	NM_001199236	80297	Mm.459123	NM_032610	ENSMUSG00000011751	Sptbn4	1700022P15Rik|5830426A08Rik|ROSA62|SpbIV|Spnb4|dyn|lnd|nmf261|nmf379|qv	spectrin beta, non-erythrocytic 4	protein-coding
chr1-358	chr1	19213677	19215429	+	92.7	1752.000	intron (NM_001025305, intron 2 of 6)	intron (NM_001025305, intron 2 of 6)	2499	NM_001025305	21419	Mm.137021	NM_009334	ENSMUSG00000025927	Tfap2b	AI606113|AP-2(beta)|E130018K07Rik|Tcfap2b	transcription factor AP-2 beta	protein-coding
chr15-683	chr15	103064007	103066320	+	92.7	2313.000	Intergenic	B1_Mur2|SINE|Alu	30768	NM_013553	15423	Mm.1351	NM_013553	ENSMUSG00000075394	Hoxc4	Hox-3.5	homeobox C4	protein-coding
chr11-4804	chr11	102106259	102108324	+	92.7	2065.000	exon (NM_145435, exon 2 of 4)	exon (NM_145435, exon 2 of 4)	485	NM_145435	217212	Mm.46248	NM_145435	ENSMUSG00000017311	Pyy	-	peptide YY	protein-coding
chr7-636	chr7	49631713	49633868	+	92.7	2155.000	intron (NM_001005232, intron 3 of 3)	intron (NM_001005232, intron 3 of 3)	4045	NM_001005232	13172	Mm.307176	NM_001005232	ENSMUSG00000030507	Dbx1	AI426026|Dbx	developing brain homeobox 1	protein-coding
chr7-606	chr7	13043212	13045197	+	92.7	1985.000	exon (NM_145819, exon 6 of 6)	exon (NM_145819, exon 6 of 6)	-5929	NM_001168469	22192	Mm.196580	NM_145578	ENSMUSG00000005575	Ube2m	2510040H03Rik|UBC12|Ubc-rs2	ubiquitin-conjugating enzyme E2M	protein-coding
chr18-697	chr18	38208060	38211059	+	91.7	2999.000	5' UTR (NM_029357, exon 1 of 3)	5' UTR (NM_029357, exon 1 of 3)	203	NM_029357	75599	Mm.36560	NM_029357	ENSMUSG00000051375	Pcdh1	2010005A06Rik|AI585920	protocadherin 1	protein-coding
chr11-2255	chr11	104131944	104134389	+	91.7	2445.000	intron (NM_007762, intron 1 of 12)	CpG	385	NM_001313928	12921	Mm.1892	NM_007762	ENSMUSG00000018634	Crhr1	CRF1R|CRFR1|Crhr	corticotropin releasing hormone receptor 1	protein-coding
chr9-48	chr9	52677499	52679232	+	91.7	1733.000	5' UTR (NM_001286641, exon 2 of 2)	5' UTR (NM_001286641, exon 2 of 2)	1072	NM_178906	330941	Mm.335160	NM_177907	ENSMUSG00000078307	AI593442	E130102D23	expressed sequence AI593442	protein-coding
chr2-965	chr2	70562072	70563833	+	91.7	1761.000	intron (NM_008077, intron 1 of 16)	CpG	405	NR_040496	68986	Mm.437697	NR_040496	ENSMUSG00000087264	Gad1os	1500002O10Rik	glutamate decarboxylase 1, opposite strand	ncRNA
chr3-1205	chr3	157566616	157568181	+	91.7	1565.000	exon (NM_001359745, exon 1 of 4)	exon (NM_001359745, exon 1 of 4)	506	NM_011196	19218	Mm.30424	NM_011196	ENSMUSG00000040016	Ptger3	EP3|Pgerep3|Ptgerep3	prostaglandin E receptor 3 (subtype EP3)	protein-coding
chr17-1822	chr17	35320048	35321782	+	91.7	1734.000	exon (NM_010390, exon 2 of 8)	exon (NM_010390, exon 2 of 8)	368	NM_010390	15006	Mm.466882	NM_010390	ENSMUSG00000079507	H2-Q1	H-2Q1|H2-D1|Q1|Q1b|Q1d|Q1k|Qa-1|Qa1|Qed-1	histocompatibility 2, Q region locus 1	protein-coding
chr8-500	chr8	124750880	124752996	+	91.7	2116.000	promoter-TSS (NM_001081120)	promoter-TSS (NM_001081120)	-72	NM_001081120	69627	Mm.271600	NM_001081120	ENSMUSG00000043068	Fam89a	2310031A18Rik	family with sequence similarity 89, member A	protein-coding
chr10-1055	chr10	81133889	81135761	+	91.7	1872.000	Intergenic	Intergenic	-1446	NM_010731	16969	Mm.20920	NM_010731	ENSMUSG00000035011	Zbtb7a	9030619K07Rik|9130006G12Rik|AI452336|FBI-1|Lrf|Pokemon|Zbtb7	zinc finger and BTB domain containing 7a	protein-coding
chr11-2571	chr11	116221781	116224131	+	91.7	2350.000	exon (NM_025276, exon 22 of 22)	exon (NM_025276, exon 22 of 22)	6954	NR_004853	69681	Mm.33677	NR_004853	ENSMUSG00000092300	Cdk3	2310050O10Rik|Cdk3-ps	cyclin-dependent kinase 3	pseudo
chr1-2032	chr1	39192829	39195452	+	90.7	2623.000	promoter-TSS (NM_008719)	promoter-TSS (NM_008719)	-132	NM_008719	18143	Mm.2380	NM_008719	ENSMUSG00000026077	Npas2	MOP4|bHLHe9	neuronal PAS domain protein 2	protein-coding
chr11-1125	chr11	11114125	11116711	+	90.7	2586.000	intron (NM_177033, intron 1 of 3)	intron (NM_177033, intron 1 of 3)	1402	NM_177033	319922	Mm.337851	NM_177033	ENSMUSG00000050830	Vwc2	A930041G11Rik|G11|PSST739|UNQ739|cradin	von Willebrand factor C domain containing 2	protein-coding
chr7-796	chr7	27394783	27396966	+	90.7	2183.000	intron (NM_032610, intron 18 of 35)	intron (NM_032610, intron 18 of 35)	324	NM_001199234	80297	Mm.459123	NM_032610	ENSMUSG00000011751	Sptbn4	1700022P15Rik|5830426A08Rik|ROSA62|SpbIV|Spnb4|dyn|lnd|nmf261|nmf379|qv	spectrin beta, non-erythrocytic 4	protein-coding
chr17-1699	chr17	26437614	26439455	+	90.7	1841.000	intron (NM_001081656, intron 2 of 4)	intron (NM_001081656, intron 2 of 4)	23675	NM_001081656	240055	Mm.133211	NM_001081656	ENSMUSG00000034413	Neurl1b	C230078M08Rik|EG240055	neuralized E3 ubiquitin protein ligase 1B	protein-coding
chr6-531	chr6	64729244	64731037	+	90.7	1793.000	exon (NM_007500, exon 1 of 1)	exon (NM_007500, exon 1 of 1)	1015	NM_007500	11921	Mm.57229	NM_007500	ENSMUSG00000073043	Atoh1	Hath1|MATH-1|Math1|bHLHa14	atonal bHLH transcription factor 1	protein-coding
chr4-475	chr4	89294202	89296289	+	90.7	2087.000	promoter-TSS (NR_132431)	promoter-TSS (NR_132431)	65	NR_132431	102633081	Mm.409388	NR_132431		Gm12610	ANRIL|Gm12609	predicted gene 12610	ncRNA
chr4-367	chr4	123104589	123106721	+	90.7	2132.000	exon (NM_007559, exon 1 of 7)	exon (NM_007559, exon 1 of 7)	494	NM_007559	12164	Mm.439764	NM_007559	ENSMUSG00000002384	Bmp8b	Op3	bone morphogenetic protein 8b	protein-coding
chr6-858	chr6	8947645	8950569	+	90.7	2924.000	promoter-TSS (NM_008751)	promoter-TSS (NM_008751)	-912	NM_008751	18231	Mm.46954	NM_008751	ENSMUSG00000046178	Nxph1	C130005L03Rik	neurexophilin 1	protein-coding
chr8-1006	chr8	122282757	122284619	+	90.7	1862.000	intron (NM_009569, intron 1 of 9)	intron (NM_009569, intron 1 of 9)	1547	NM_009569	22761	Mm.3105	NM_009569	ENSMUSG00000049577	Zfpm1	FOG|Fog1	zinc finger protein, multitype 1	protein-coding
chr6-659	chr6	85483708	85485289	+	90.7	1581.000	exon (NM_001289674, exon 2 of 13)	exon (NM_001289674, exon 2 of 13)	18496	NM_001289674	330369	Mm.38777	NM_001001160	ENSMUSG00000047013	Fbxo41	9630017H13|D6Ertd538e	F-box protein 41	protein-coding
chr12-1036	chr12	99964423	99967077	+	90.7	2654.000	5' UTR (NM_146037, exon 2 of 3)	5' UTR (NM_146037, exon 2 of 3)	1251	NM_001164427	217826	Mm.312335	NM_146037	ENSMUSG00000045404	Kcnk13	BB085247|F730021E22Rik|Gm1570|Gm1685	potassium channel, subfamily K, member 13	protein-coding
chr15-517	chr15	84718786	84721467	+	89.7	2681.000	promoter-TSS (NM_001164627)	promoter-TSS (NM_001164627)	74	NM_001205334	73167	Mm.128411	NM_028455	ENSMUSG00000078954	Arhgap8	3110043J09Rik	Rho GTPase activating protein 8	protein-coding
chr11-3208	chr11	84514838	84516834	+	89.7	1996.000	Intergenic	Intergenic	-2335	NM_019816	56321	Mm.257482	NM_019816	ENSMUSG00000018697	Aatf	4933415H02Rik|5830465M17Rik|Che-1|Trb	apoptosis antagonizing transcription factor	protein-coding
chr12-476	chr12	102128107	102130664	+	89.7	2557.000	5' UTR (NM_001362345, exon 1 of 17)	5' UTR (NM_001362345, exon 1 of 17)	658	NM_172152	238384	Mm.312448	NM_172152	ENSMUSG00000041771	Slc24a4	A930002M03Rik|AW492432|NCKX4	solute carrier family 24 (sodium/potassium/calcium exchanger), member 4	protein-coding
chr8-2548	chr8	78426297	78428766	+	89.7	2469.000	Intergenic	Intergenic	9116	NM_138944	18997	Mm.234261	NM_138944	ENSMUSG00000031688	Pou4f2	Brn-3.2|Brn-3b|Brn3b|Pou4f-rs1|mBrn3-3R	POU domain, class 4, transcription factor 2	protein-coding
chr14-174	chr14	48654282	48656355	+	89.7	2073.000	Intergenic	Intergenic	7416	NM_144841	18424	Mm.134516	NM_144841	ENSMUSG00000021848	Otx2	E130306E05Rik	orthodenticle homeobox 2	protein-coding
chr8-2054	chr8	84944677	84947165	+	89.7	2488.000	Intergenic	CpG	-1070	NM_144929	234542	Mm.461701	NM_144929	ENSMUSG00000048617	Rtbdn	A330096I21Rik|BC022744|Rtbnd	retbindin	protein-coding
chr14-605	chr14	64585669	64588047	+	89.7	2378.000	Intergenic	Intergenic	-1257	NR_040709	268755	Mm.194050	NR_040709	ENSMUSG00000097545	Mir124a-1hg	A930011O12Rik|Rncr3|mir-124-1|mir-3078	Mir124-1 host gene (non-protein coding)	ncRNA
chr15-1637	chr15	78717222	78720030	+	89.7	2808.000	promoter-TSS (NM_183141)	promoter-TSS (NM_183141)	145	NM_001358692	207393	Mm.323188	NM_183141	ENSMUSG00000043460	Elfn2	6330514E13|AW048948|BC094219|Lrrc62|Ppp1r29	leucine rich repeat and fibronectin type III, extracellular 2	protein-coding
chr3-399	chr3	107580077	107581979	+	89.7	1902.000	Intergenic	Intergenic	-14003	NM_007441	11694	Mm.10112	NM_007441	ENSMUSG00000014603	Alx3	-	aristaless-like homeobox 3	protein-coding
chr10-1166	chr10	128932572	128935574	+	89.7	3002.000	exon (NM_008398, exon 1 of 25)	exon (NM_008398, exon 1 of 25)	260	NM_008398	16404	Mm.179747	NM_008398	ENSMUSG00000025348	Itga7	[a]7|alpha7	integrin alpha 7	protein-coding
chr7-127	chr7	118489779	118491788	+	89.7	2009.000	exon (NM_001033380, exon 1 of 1)	exon (NM_001033380, exon 1 of 1)	1192	NM_001033380	319622	Mm.323386	NM_001033380	ENSMUSG00000095115	Itpripl2	C130081G24|E030018N11Rik	inositol 1,4,5-triphosphate receptor interacting protein-like 2	protein-coding
chr1-1589	chr1	190171429	190173935	+	89.7	2506.000	intron (NR_151620, intron 1 of 1)	intron (NR_151620, intron 1 of 1)	-1855	NM_008937	19130	Mm.132579	NM_008937	ENSMUSG00000010175	Prox1	A230003G05Rik|PROX-1	prospero homeobox 1	protein-coding
chr17-946	chr17	85798867	85800976	+	89.7	2109.000	Intergenic	Intergenic	-111667	NM_011380	20472	Mm.5039	NM_011380	ENSMUSG00000024134	Six2	-	sine oculis-related homeobox 2	protein-coding
chr9-1048	chr9	21960382	21962513	+	89.7	2131.000	intron (NM_010149, intron 4 of 7)	intron (NM_010149, intron 4 of 7)	2129	NM_010149	13857	Mm.2653	NM_010149	ENSMUSG00000006235	Epor	-	erythropoietin receptor	protein-coding
chr15-1000	chr15	35302347	35304331	+	89.7	1984.000	TTS (NM_054049)	TTS (NM_054049)	7241	NM_001368665	107587	Mm.46336	NM_054049	ENSMUSG00000022330	Osr2	5430409I15Rik|Osr2A|Osr2B	odd-skipped related 2	protein-coding
chr1-1151	chr1	171193115	171195773	+	88.7	2658.000	intron (NM_025557, intron 1 of 2)	intron (NM_025557, intron 1 of 2)	1824	NM_025557	66425	Mm.482117	NM_025557	ENSMUSG00000038370	Pcp4l1	1500036F01Rik	Purkinje cell protein 4-like 1	protein-coding
chr14-1656	chr14	119137123	119139786	+	88.7	2663.000	exon (NM_015820, exon 1 of 2)	exon (NM_015820, exon 1 of 2)	189	NM_015820	50787	Mm.445777	NM_015820	ENSMUSG00000053465	Hs6st3	6OST3|HS6ST-3	heparan sulfate 6-O-sulfotransferase 3	protein-coding
chr13-1082	chr13	31800382	31802483	+	88.7	2101.000	Intergenic	Intergenic	-5214	NM_008592	17300	Mm.12949	NM_008592	ENSMUSG00000050295	Foxc1	FREAC3|Fkh1|Mf1|Mf4|ch|fkh-1|frkhda	forkhead box C1	protein-coding
chr10-865	chr10	81341903	81344203	+	88.7	2300.000	intron (NM_148951, intron 1 of 5)	CpG	306	NM_148951	209047	Mm.218755	NM_148951	ENSMUSG00000034872	Gipc3	Ahl5|Rgs19ip3	GIPC PDZ domain containing family, member 3	protein-coding
chr13-1011	chr13	63571744	63573908	+	88.7	2164.000	intron (NM_001328514, intron 1 of 23)	CpG	634	NM_001328514	19206	Mm.228798	NM_008957	ENSMUSG00000021466	Ptch1	A230106A15Rik|Ptc|Ptc1|Ptch|mes|wig	patched 1	protein-coding
chr12-1012	chr12	78910480	78912492	+	88.7	2012.000	Intergenic	Intergenic	-4548	NM_013738	27260	Mm.103380	NM_013738	ENSMUSG00000021118	Plek2	-	pleckstrin 2	protein-coding
chr3-407	chr3	129224078	129225752	+	88.7	1674.000	Intergenic	Intergenic	10983	NM_001042502	18741	Mm.246804	NM_011098	ENSMUSG00000028023	Pitx2	9430085M16Rik|Brx1|Brx1b|Munc30|Otlx2|Ptx2|Rieg	paired-like homeodomain transcription factor 2	protein-coding
chr17-146	chr17	47737576	47739578	+	88.7	2002.000	intron (NM_001161723, intron 1 of 8)	intron (NM_001161723, intron 1 of 8)	646	NM_001161723	21425	Mm.2305	NM_011549	ENSMUSG00000023990	Tfeb	Tcfeb|bHLHe35	transcription factor EB	protein-coding
chr8-197	chr8	104170688	104172875	+	88.7	2187.000	intron (NM_001141925, intron 1 of 4)	intron (NM_001141925, intron 1 of 4)	1268	NM_001141924	65115	Mm.41849	NM_001141922	ENSMUSG00000031872	Bean1	Bean	brain expressed, associated with Nedd4, 1	protein-coding
chr6-1765	chr6	128033192	128035342	+	88.7	2150.000	intron (NM_001356301, intron 1 of 7)	intron (NM_001356301, intron 1 of 7)	109311	NM_001356301	109246	Mm.21814	NM_175414	ENSMUSG00000030352	Tspan9	6720474K14Rik|9430079M16Rik|AU018597|Tspan-9	tetraspanin 9	protein-coding
chr2-4857	chr2	153107121	153109567	+	87.6	2446.000	promoter-TSS (NM_010407)	promoter-TSS (NM_010407)	-124	NM_010407	15162	Mm.715	NM_010407	ENSMUSG00000003283	Hck	AI849071|Bmk	hemopoietic cell kinase	protein-coding
chr6-680	chr6	18030229	18032277	+	87.6	2048.000	promoter-TSS (NM_023653)	promoter-TSS (NM_023653)	-808	NM_023653	22413	Mm.33653	NM_023653	ENSMUSG00000010797	Wnt2	2610510E18Rik|Int1l1|Irp|Mirp|Wnt-2|Wnt2a	wingless-type MMTV integration site family, member 2	protein-coding
chr18-470	chr18	77793472	77796305	+	87.6	2833.000	non-coding (NR_152167, exon 3 of 3)	non-coding (NR_152167, exon 3 of 3)	338	NM_013831	19201	Mm.57174	NM_013831	ENSMUSG00000025429	Pstpip2	MAYP|cmo	proline-serine-threonine phosphatase-interacting protein 2	protein-coding
chr8-2498	chr8	70742670	70744575	+	87.6	1905.000	intron (NM_201607, intron 3 of 16)	intron (NM_201607, intron 3 of 16)	-11057	NM_001328047	19339	Mm.5083	NM_009001	ENSMUSG00000031840	Rab3a	-	RAB3A, member RAS oncogene family	protein-coding
chr2-2223	chr2	180384925	180387023	+	87.6	2098.000	promoter-TSS (NR_040745)	promoter-TSS (NR_040745)	-89	NR_040745	320485	Mm.405172	NR_040745		B230312C02Rik	-	RIKEN cDNA B230312C02 gene	ncRNA
chr7-1454	chr7	137321409	137323449	+	87.6	2040.000	Intergenic	CpG	-7984	NM_001113414	13593	Mm.258708	NM_010096	ENSMUSG00000010476	Ebf3	3110018A08Rik|O/E-2|mKIAA4201	early B cell factor 3	protein-coding
chr11-1931	chr11	85884790	85887034	+	87.6	2244.000	promoter-TSS (NM_011536)	promoter-TSS (NM_011536)	-455	NM_011536	21387	Mm.275336	NM_011536	ENSMUSG00000000094	Tbx4	3930401C23	T-box 4	protein-coding
chr5-2289	chr5	125533418	125535449	+	87.6	2031.000	intron (NM_001190352, intron 1 of 8)	intron (NM_001190352, intron 1 of 8)	2015	NM_001190352	208151	Mm.40397	NM_001190352	ENSMUSG00000070498	Tmem132b	AK220418|mKIAA1786	transmembrane protein 132B	protein-coding
chr17-1521	chr17	57061921	57063769	+	87.6	1848.000	intron (NM_001359814, intron 2 of 4)	CpG-6528	614	NM_001347408	224912	Mm.284447	NM_177638	ENSMUSG00000044279	Crb3	5730439B18|AU015179|AU041752	crumbs family member 3	protein-coding
chr14-1318	chr14	34659833	34662472	+	87.6	2639.000	Intergenic	Intergenic	-7578	NR_029647	723831		NR_029647	ENSMUSG00000094316	Mir297-1	Mir297a-1|Mirn297-1	microRNA 297-1	ncRNA
chr3-294	chr3	66980759	66983082	+	86.6	2323.000	promoter-TSS (NM_001302357)	promoter-TSS (NM_001302357)	-149	NM_001302357	20429	Mm.39093	NM_013665	ENSMUSG00000027833	Shox2	6330543G17Rik|OG12|Og12x|Prx3|SHOT	short stature homeobox 2	protein-coding
chr15-1329	chr15	102925896	102928195	+	86.6	2299.000	intron (NM_010464, intron 1 of 1)	intron (NM_010464, intron 1 of 1)	5914	NM_010464	15422	Mm.207062	NM_010464	ENSMUSG00000001655	Hoxc13	-	homeobox C13	protein-coding
chr5-934	chr5	98184273	98185918	+	86.6	1645.000	exon (NM_029947, exon 4 of 4)	exon (NM_029947, exon 4 of 4)	889	NR_153823	102637492	Mm.399020	NR_153823		A730035I17Rik	Gm34285	RIKEN cDNA A730035I17 gene	ncRNA
chr1-1274	chr1	91343956	91346105	+	86.6	2149.000	exon (NM_001033292, exon 9 of 9)	exon (NM_001033292, exon 9 of 9)	-6043	NM_027551	70788	Mm.68617	NM_027551	ENSMUSG00000026308	Klhl30	4631423F02Rik	kelch-like 30	protein-coding
chr12-209	chr12	100898270	100900020	+	86.6	1750.000	intron (NM_175493, intron 1 of 2)	CpG	379	NM_001177674	238377	Mm.32160	NM_175493	ENSMUSG00000047415	Gpr68	BB131428|Ogr1	G protein-coupled receptor 68	protein-coding
chr7-10	chr7	109169067	109170438	+	86.6	1371.000	intron (NM_001302205, intron 1 of 3)	CpG	760	NM_001302206	109594	Mm.360145	NM_057173	ENSMUSG00000036111	Lmo1	Rbtn-1|Rbtn1|Ttg1	LIM domain only 1	protein-coding
chr10-465	chr10	80808003	80810692	+	86.6	2689.000	intron (NM_028001, intron 5 of 6)	intron (NM_028001, intron 5 of 6)	4107	NM_007445	11705	Mm.376094	NM_007445	ENSMUSG00000035262	Amh	MIS	anti-Mullerian hormone	protein-coding
chr6-1994	chr6	112488428	112490522	+	86.6	2094.000	exon (NM_001081147, exon 1 of 2)	exon (NM_001081147, exon 1 of 2)	350	NM_001081147	18430	Mm.333310	NM_001081147	ENSMUSG00000049112	Oxtr	OTR	oxytocin receptor	protein-coding
chr5-774	chr5	28209394	28211431	+	86.6	2037.000	promoter-TSS (NM_001310511)	promoter-TSS (NM_001310511)	-244	NM_001310511	269637	Mm.68286	NM_175651	ENSMUSG00000044681	Cnpy1	1500012D20Rik|9630008K15Rik|AI853839	canopy FGF signaling regulator 1	protein-coding
chr13-667	chr13	56438311	56440327	+	86.6	2016.000	intron (NM_177809, intron 1 of 7)	intron (NM_177809, intron 1 of 7)	964	NM_177809	328258	Mm.482177	NM_177809	ENSMUSG00000021509	Slc25a48	AU042651|E230025K15	solute carrier family 25, member 48	protein-coding
chr19-865	chr19	43595234	43597522	+	86.6	2288.000	Intergenic	Intergenic	-15947	NM_008699	18089	Mm.56994	NM_008699	ENSMUSG00000044220	Nkx2-3	Nkx-2.3|Nkx2.3|nkx2-C|tinman	NK2 homeobox 3	protein-coding
chr11-2172	chr11	95513180	95515387	+	86.6	2207.000	5' UTR (NM_130858, exon 1 of 2)	5' UTR (NM_130858, exon 1 of 2)	282	NM_130858	104079	Mm.22970	NM_130858	ENSMUSG00000046719	Nxph3	-	neurexophilin 3	protein-coding
chr3-1202	chr3	154333778	154336399	+	85.6	2621.000	TTS (NR_040387)	TTS (NR_040387)	4267	NR_040387	99686	Mm.38082	NR_040387	ENSMUSG00000093738	AI606473	-	expressed sequence AI606473	ncRNA
chr2-2399	chr2	84871315	84873311	+	85.6	1996.000	exon (NM_199223, exon 3 of 3)	exon (NM_199223, exon 3 of 3)	14379	NM_199223	269295	Mm.86447	NM_199223	ENSMUSG00000050896	Rtn4rl2	Ngr2|Ngrh1|Ngrl3	reticulon 4 receptor-like 2	protein-coding
chr7-2760	chr7	100004934	100007671	+	85.6	2737.000	promoter-TSS (NM_133709)	promoter-TSS (NM_133709)	-102	NM_133709	69121	Mm.285295	NM_133709	ENSMUSG00000030732	Chrdl2	1810022C01Rik|Chl2	chordin-like 2	protein-coding
chr2-3572	chr2	29007209	29009639	+	85.6	2430.000	intron (NM_001166705, intron 1 of 5)	ID_B1|SINE|B4	46642	NM_001166705	329375	Mm.425079	NM_001085514	ENSMUSG00000079502	Cfap77	1700101E01Rik|Gm823	cilia and flagella associated protein 77	protein-coding
chr6-2113	chr6	23246658	23249081	+	85.6	2423.000	exon (NM_028462, exon 1 of 4)	exon (NM_028462, exon 1 of 4)	395	NM_028462	73191	Mm.55115	NM_028462	ENSMUSG00000029697	Fezf1	3110069A13Rik|Fez|Zfp312-like|fez-like	Fez family zinc finger 1	protein-coding
chr10-549	chr10	80347444	80349544	+	85.6	2100.000	promoter-TSS (NM_001285435)	promoter-TSS (NM_001285435)	-46	NR_104339	66548	Mm.71891	NM_025629	ENSMUSG00000043822	Adamtsl5	2010109H09Rik|Thsd6	ADAMTS-like 5	protein-coding
chr9-2170	chr9	21014569	21017075	+	85.6	2506.000	promoter-TSS (NM_010493)	promoter-TSS (NM_010493)	-118	NM_010493	15894	Mm.435508	NM_010493	ENSMUSG00000037405	Icam1	CD54|Icam-1|Ly-47|MALA-2	intercellular adhesion molecule 1	protein-coding
chr11-572	chr11	96177446	96178915	+	85.6	1469.000	Intergenic	Intergenic	-16136	NM_008267	15408	Mm.57221	NM_008267	ENSMUSG00000049604	Hoxb13	-	homeobox B13	protein-coding
chr11-546	chr11	59176683	59178716	+	85.6	2033.000	intron (NM_080454, intron 1 of 1)	intron (NM_080454, intron 1 of 1)	5127	NM_175452	118454	Mm.40016	NM_080454	ENSMUSG00000043448	Gjc2	B230382L12Rik|Cx47|Gja12	gap junction protein, gamma 2	protein-coding
chr11-2282	chr11	118906815	118909029	+	85.6	2214.000	intron (NM_001285437, intron 1 of 13)	intron (NM_001285437, intron 1 of 13)	1650	NM_001024931	52897	Mm.341103	NM_001024931	ENSMUSG00000025576	Rbfox3	Fox-3|Hrnbp3|NeuN|Neuna60	RNA binding protein, fox-1 homolog (C. elegans) 3	protein-coding
chr8-1661	chr8	71505705	71508509	+	85.6	2804.000	intron (NM_032398, intron 3 of 5)	intron (NM_032398, intron 3 of 5)	4662	NM_032398	84094	Mm.260768	NM_032398	ENSMUSG00000034845	Plvap	MECA32|Pv1	plasmalemma vesicle associated protein	protein-coding
chr11-1041	chr11	59135494	59137327	+	85.6	1833.000	promoter-TSS (NM_199152)	promoter-TSS (NM_199152)	-35	NM_199152	380698	Mm.339542	NM_199152	ENSMUSG00000061462	Obscn	BC046431|Gm878|UNC89	obscurin, cytoskeletal calmodulin and titin-interacting RhoGEF	protein-coding
chr4-2057	chr4	109656194	109658558	+	85.6	2364.000	Intergenic	CpG	7996	NM_007671	12580	Mm.1912	NM_007671	ENSMUSG00000028551	Cdkn2c	C77269|INK4c|p18|p18-INK4c|p18-INK6|p18INK4c	cyclin dependent kinase inhibitor 2C	protein-coding
chr5-2183	chr5	72502939	72505192	+	85.6	2253.000	exon (NM_016869, exon 1 of 22)	exon (NM_016869, exon 1 of 22)	143	NM_016869	53419	Mm.332425	NM_016869	ENSMUSG00000005220	Corin	AV273130|Lrp4	corin, serine peptidase	protein-coding
chr1-1454	chr1	78192101	78194044	+	85.6	1943.000	intron (NM_001159520, intron 3 of 8)	intron (NM_001159520, intron 3 of 8)	4064	NM_001159520	18505	Mm.1371	NM_008781	ENSMUSG00000004872	Pax3	Pax-3|Sp|Splchl2|splotch	paired box 3	protein-coding
chr1-1002	chr1	180696355	180698889	+	85.6	2534.000	promoter-TSS (NM_013729)	promoter-TSS (NM_013729)	-588	NM_013729	27217	Mm.103647	NM_013729	ENSMUSG00000026497	Mixl1	Mm1|Mml	Mix1 homeobox-like 1 (Xenopus laevis)	protein-coding
chr10-556	chr10	80931493	80933651	+	85.6	2158.000	TTS (NM_008655)	TTS (NM_008655)	2481	NM_008655	17873	Mm.1360	NM_008655	ENSMUSG00000015312	Gadd45b	AI323528|Myd118	growth arrest and DNA-damage-inducible 45 beta	protein-coding
chr14-261	chr14	63264180	63266321	+	85.6	2141.000	Intergenic	Intergenic	-19979	NM_008092	14463	Mm.247669	NM_008092	ENSMUSG00000021944	Gata4	Gata-4	GATA binding protein 4	protein-coding
chr5-2171	chr5	52112677	52115191	+	84.6	2514.000	Intergenic	CpG	22083	NR_105845	102466648		NR_105845	ENSMUSG00000098726	Mir6417	Gm27334|mmu-mir-6417	microRNA 6417	ncRNA
chr3-224	chr3	55782485	55784463	+	84.6	1978.000	exon (NM_010750, exon 1 of 1)	exon (NM_010750, exon 1 of 1)	964	NM_010750	17116	Mm.440209	NM_010750	ENSMUSG00000056947	Mab21l1	AW047968	mab-21-like 1	protein-coding
chr15-247	chr15	78842693	78844645	+	84.6	1952.000	intron (NM_027219, intron 1 of 2)	intron (NM_027219, intron 1 of 2)	1022	NM_027219	104445	Mm.307488	NM_027219	ENSMUSG00000049521	Cdc42ep1	1810058K22Rik|AA980734|Borg5|CEP1|MSE55	CDC42 effector protein (Rho GTPase binding) 1	protein-coding
chr17-344	chr17	47394136	47396374	+	84.6	2238.000	intron (NM_008189, intron 2 of 3)	intron (NM_008189, intron 2 of 3)	5351	NM_008189	14913	Mm.16224	NM_008189	ENSMUSG00000023982	Guca1a	GC-A|Gcap1|Guca1|mGCAP1	guanylate cyclase activator 1a (retina)	protein-coding
chr6-1810	chr6	23253115	23255175	+	84.6	2060.000	Intergenic	Intergenic	-5881	NM_028462	73191	Mm.55115	NM_028462	ENSMUSG00000029697	Fezf1	3110069A13Rik|Fez|Zfp312-like|fez-like	Fez family zinc finger 1	protein-coding
chr5-969	chr5	135106829	135108602	+	84.6	1773.000	intron (NR_152882, intron 1 of 16)	B1F|SINE|Alu	824	NR_152881	58805	Mm.34213	NM_021455	ENSMUSG00000005373	Mlxipl	ChREBP|Mlx|WS-bHLH|Wbscr14|bHLHd14	MLX interacting protein-like	protein-coding
chr5-695	chr5	35384379	35385496	+	84.6	1117.000	intron (NR_152157, intron 1 of 1)	intron (NR_152157, intron 1 of 1)	3539	NR_152157	442795	Mm.332328	NR_152157	ENSMUSG00000055944	E130018O15Rik	-	RIKEN cDNA E130018O15 gene	ncRNA
chr18-309	chr18	64659656	64661655	+	84.6	1999.000	intron (NM_001001488, intron 1 of 27)	CpG	345	NM_001001488	54670	Mm.270043	NM_001001488	ENSMUSG00000039529	Atp8b1	AI451886|FIC1|Ic	ATPase, class I, type 8B, member 1	protein-coding
chr12-1194	chr12	73038646	73040129	+	84.6	1483.000	Intergenic	Intergenic	-6498	NR_162772	114482235		NR_162772		Mir9718	mmu-mir-9718	microRNA mir-9718	ncRNA
chr18-515	chr18	53467701	53470103	+	84.6	2402.000	intron (NM_001033281, intron 1 of 6)	intron (NM_001033281, intron 1 of 6)	4356	NM_001033281	225518	Mm.297645	NM_001033281	ENSMUSG00000069378	Prdm6	Gm92|PRISM	PR domain containing 6	protein-coding
chr5-994	chr5	28161218	28162954	+	83.6	1736.000	Intergenic	Intergenic	-3610	NM_010134	13799	Mm.4298	NM_010134	ENSMUSG00000039095	En2	BB131122|En-2|mo-En-2	engrailed 2	protein-coding
chr4-2146	chr4	129135617	129137922	+	83.6	2305.000	promoter-TSS (NM_027402)	promoter-TSS (NM_027402)	-230	NM_027402	384061	Mm.44075	NM_027402	ENSMUSG00000001334	Fndc5	1500001L03Rik|AI836596|C87088|PeP|Pxp	fibronectin type III domain containing 5	protein-coding
chr3-486	chr3	66972488	66974349	+	83.6	1861.000	3' UTR (NM_001302358, exon 5 of 5)	3' UTR (NM_001302358, exon 5 of 5)	5393	NM_001302358	20429	Mm.39093	NM_013665	ENSMUSG00000027833	Shox2	6330543G17Rik|OG12|Og12x|Prx3|SHOT	short stature homeobox 2	protein-coding
chr5-2314	chr5	139323382	139326305	+	83.6	2923.000	intron (NM_172723, intron 1 of 10)	intron (NM_172723, intron 1 of 10)	621	NM_172723	231821	Mm.297819	NM_172723	ENSMUSG00000056413	Adap1	4930431P11Rik|Centa1|GC1L|p42IP4	ArfGAP with dual PH domains 1	protein-coding
chr5-1544	chr5	137030629	137032868	+	83.6	2239.000	exon (NM_001039385, exon 2 of 2)	exon (NM_001039385, exon 2 of 2)	1453	NM_001039385	381677	Mm.389697	NM_001039385	ENSMUSG00000037428	Vgf	Gm1052	VGF nerve growth factor inducible	protein-coding
chr10-241	chr10	80013377	80015050	+	83.6	1673.000	intron (NM_013850, intron 43 of 46)	intron (NM_013850, intron 43 of 46)	-2459	NM_001142701	70719	Mm.243954	NM_027521	ENSMUSG00000035697	Arhgap45	6330406L22Rik|AW539505|Ha-1|Hmha1	Rho GTPase activating protein 45	protein-coding
chr19-718	chr19	5447578	5449837	+	83.6	2259.000	intron (NM_010235, intron 1 of 3)	CpG	1009	NM_010235	14283	Mm.6215	NM_010235	ENSMUSG00000024912	Fosl1	AW538199|Fra1|fra-1	fos-like antigen 1	protein-coding
chr19-470	chr19	25666375	25668179	+	83.6	1804.000	Intergenic	Intergenic	4962	NR_045347	100503074	Mm.140012	NR_045347	ENSMUSG00000101089	2610016A17Rik	2610317C19Rik	RIKEN cDNA 2610016A17 gene	ncRNA
chr7-1853	chr7	45698300	45700411	+	83.6	2111.000	promoter-TSS (NM_009800)	promoter-TSS (NM_009800)	-449	NM_001368349	12348	Mm.27736	NM_009800	ENSMUSG00000003273	Car11	Ca11	carbonic anhydrase 11	protein-coding
chr9-192	chr9	71215133	71216744	+	82.5	1611.000	promoter-TSS (NR_110519)	promoter-TSS (NR_110519)	149	NM_009022	19378	Mm.42016	NM_009022	ENSMUSG00000013584	Aldh1a2	AV116159|Aldh1a7|Raldh1|Raldh2	aldehyde dehydrogenase family 1, subfamily A2	protein-coding
chr9-1847	chr9	37526974	37529005	+	82.5	2031.000	promoter-TSS (NR_136939)	promoter-TSS (NR_136939)	-100	NR_136939	69524	Mm.41751	NM_027102	ENSMUSG00000001946	Esam	2310008D05Rik|Esam1|W117m	endothelial cell-specific adhesion molecule	protein-coding
chr11-1477	chr11	101263617	101265468	+	82.5	1851.000	intron (NM_175638, intron 4 of 18)	intron (NM_175638, intron 4 of 18)	3975	NM_175638	69847	Mm.23656	NM_175638	ENSMUSG00000035112	Wnk4	2010002J11Rik|Pha2b|Prkwnk4	WNK lysine deficient protein kinase 4	protein-coding
chr4-2564	chr4	129120239	129122965	+	82.5	2726.000	promoter-TSS (NM_010471)	promoter-TSS (NM_010471)	145	NM_001130419	15444	Mm.384452	NM_010471	ENSMUSG00000028785	Hpca	-	hippocalcin	protein-coding
chr2-2423	chr2	118896395	118898778	+	82.5	2383.000	Intergenic	Intergenic	-4029	NM_001045523	228536	Mm.330487	NM_001045523	ENSMUSG00000040007	Bahd1	AL022997|AW541238|Gm117|mKIAA0945	bromo adjacent homology domain containing 1	protein-coding
chr2-3127	chr2	71534444	71536503	+	82.5	2059.000	intron (NR_002854, intron 1 of 1)	intron (NR_002854, intron 1 of 1)	2418	NR_002854	111970	Mm.4543	NR_002854		Dlx1as	Dix1as|Dlx1os	distal-less homeobox 1, antisense	ncRNA
chr9-996	chr9	87729188	87730723	+	82.5	1535.000	intron (NM_023814, intron 1 of 7)	CpG	1305	NM_023814	76365	Mm.158789	NM_023814	ENSMUSG00000032419	Tbx18	2810012F10Rik|2810404D13Rik	T-box18	protein-coding
chr5-603	chr5	37242139	37244704	+	82.5	2565.000	intron (NM_001136058, intron 1 of 13)	intron (NM_001136058, intron 1 of 13)	1363	NM_001136058	12933	Mm.290995	NM_007765	ENSMUSG00000029121	Crmp1	CRMP-1|DRP-1|Dpysl1|ULIP-3|Ulip3	collapsin response mediator protein 1	protein-coding
chr11-1918	chr11	82932908	82934764	+	82.5	1856.000	exon (NM_178680, exon 14 of 20)	exon (NM_178680, exon 14 of 20)	-18266	NM_183201	327978	Mm.42147	NM_183201	ENSMUSG00000054404	Slfn5	AI956840	schlafen 5	protein-coding
chr11-4447	chr11	75651825	75654650	+	82.5	2825.000	intron (NM_001080774, intron 1 of 31)	PB1D10|SINE|Alu	1087	NM_001080774	17913	Mm.234502	NM_008659	ENSMUSG00000017774	Myo1c	C80397|MMIb|MYO1E|NMI|mm1beta|myr2	myosin IC	protein-coding
chr9-1773	chr9	120303218	120306060	+	82.5	2842.000	intron (NM_144557, intron 1 of 16)	intron (NM_144557, intron 1 of 16)	566	NM_144557	245049	Mm.100936	NM_144557	ENSMUSG00000041794	Myrip	A230081N12Rik|Slac2-c|Slac2c	myosin VIIA and Rab interacting protein	protein-coding
chr13-876	chr13	54950166	54952568	+	81.5	2402.000	intron (NM_001311128, intron 1 of 14)	intron (NM_001311128, intron 1 of 14)	1956	NM_153131	107448	Mm.23573	NM_153131	ENSMUSG00000025876	Unc5a	Unc5h1|mKIAA1976	unc-5 netrin receptor A	protein-coding
chr1-965	chr1	127676622	127678714	+	81.5	2092.000	5' UTR (NM_028135, exon 1 of 8)	5' UTR (NM_028135, exon 1 of 8)	353	NM_028135	72160	Mm.281287	NM_028135	ENSMUSG00000026347	Tmem163	2610024A01Rik|A-cre|Act-Cre|SV31|Tg(ACTB-cre)2Mrt|actin-cre|cre<actin>	transmembrane protein 163	protein-coding
chr15-1112	chr15	38470627	38472957	+	81.5	2330.000	Intergenic	Intergenic	18755	NR_105916	102465574		NR_105916	ENSMUSG00000099110	Mir6951	Gm27765|mmu-mir-6951	microRNA 6951	ncRNA
chr8-599	chr8	84787403	84789248	+	81.5	1845.000	intron (NM_010906, intron 1 of 8)	ID4|SINE|ID	-8243	NM_001371060
chr11-2417	chr11	85524584	85526884	+	81.5	2300.000	intron (NM_138681, intron 16 of 25)	intron (NM_138681, intron 16 of 25)	172570	NM_138681	192197	Mm.209989	NM_138681	ENSMUSG00000059439	Bcas3	1500019F07Rik|2610028P08Rik|AU021018|BC028339|K20D4|rudhira	breast carcinoma amplified sequence 3	protein-coding
chr11-554	chr11	78923914	78925777	+	81.5	1863.000	promoter-TSS (NM_001313922)	promoter-TSS (NM_001313922)	105	NM_001313921	18126	Mm.2893	NM_010927	ENSMUSG00000020826	Nos2	MAC-NOS|NOS-II|Nos-2|Nos2a|i-NOS|iNOS	nitric oxide synthase 2, inducible	protein-coding
chr8-1512	chr8	122336680	122338765	+	81.5	2085.000	3' UTR (NM_009569, exon 10 of 10)	3' UTR (NM_009569, exon 10 of 10)	25106	NM_133202	170732	Mm.154808	NM_133202	ENSMUSG00000039079	Trhr2	TRH-R2	thyrotropin releasing hormone receptor 2	protein-coding
chr4-332	chr4	141247283	141248954	+	81.5	1671.000	intron (NM_172520, intron 7 of 16)	intron (NM_172520, intron 7 of 16)	5234	NM_172520	213649	Mm.134460	NM_172520	ENSMUSG00000028919	Arhgef19	6030432F23|6430573B13Rik|WGEF	Rho guanine nucleotide exchange factor (GEF) 19	protein-coding
chr11-3252	chr11	95824489	95826587	+	81.5	2098.000	intron (NM_153104, intron 1 of 2)	intron (NM_153104, intron 1 of 2)	1038	NM_153104	237928	Mm.133075	NM_153104	ENSMUSG00000050860	Phospho1	D11Moh36|Phospo1	phosphatase, orphan 1	protein-coding
chr7-701	chr7	25367568	25369211	+	81.5	1643.000	exon (NM_001081375, exon 2 of 4)	exon (NM_001081375, exon 2 of 4)	1335	NM_028219	72383	Mm.34382	NM_028219	ENSMUSG00000063651	Cnfn	2210418J09Rik	cornifelin	protein-coding
chr4-408	chr4	47207558	47209774	+	80.5	2216.000	intron (NM_009928, intron 2 of 39)	CpG-9907	654	NM_009928	12819	Mm.233547	NM_009928	ENSMUSG00000028339	Col15a1	-	collagen, type XV, alpha 1	protein-coding
chr4-1815	chr4	136423348	136425225	+	80.5	1877.000	promoter-TSS (NM_001285484)	promoter-TSS (NM_001285484)	-326	NM_001285484	15552	Mm.40573	NM_008309	ENSMUSG00000070687	Htr1d	5-HT-1D|5-HT1D|AI853647|Gpcr14|Htr1db	5-hydroxytryptamine (serotonin) receptor 1D	protein-coding
chr5-1741	chr5	121837114	121839442	+	80.5	2328.000	Intergenic	Intergenic	-1419	NM_008507	16923	Mm.65493	NM_008507	ENSMUSG00000042594	Sh2b3	AI429800|Lnk	SH2B adaptor protein 3	protein-coding
chr2-1613	chr2	9873485	9875207	+	80.5	1722.000	intron (NM_001355111, intron 3 of 5)	intron (NM_001355111, intron 3 of 5)	4254	NM_001355112	14462	Mm.313866	NM_008091	ENSMUSG00000015619	Gata3	Gata-3|jal	GATA binding protein 3	protein-coding
chr2-3582	chr2	29750648	29752394	+	80.5	1746.000	intron (NM_001370924, intron 1 of 3)	CpG	136	NM_001370923	433415	Mm.359309	NM_001370923	ENSMUSG00000079497	Gm13420	Dspd2	predicted gene 13420	protein-coding
chr4-2087	chr4	115978332	115980707	+	80.5	2375.000	Intergenic	CpG	38405	NR_151700	14073	Mm.256025	NM_010173	ENSMUSG00000034171	Faah	AW412498	fatty acid amide hydrolase	protein-coding
chr1-151	chr1	9966818	9968402	+	80.5	1584.000	intron (NM_001285425, intron 1 of 2)	CpG	200	NM_001285425	100039596	Mm.412928	NM_001285425	ENSMUSG00000099032	Tcf24	Gm10567|Gm2330	transcription factor 24	protein-coding
chr16-168	chr16	31935089	31937122	+	80.5	2033.000	intron (NM_172822, intron 1 of 2)	MIR|SINE|MIR	2254	NM_172822	239827	Mm.440388	NM_172822	ENSMUSG00000045625	Pigz	F630022B06Rik	phosphatidylinositol glycan anchor biosynthesis, class Z	protein-coding
chr13-1665	chr13	94602169	94604958	+	80.5	2789.000	Intergenic	MIRc|SINE|MIR	-185357	NM_009321	21371	Mm.379025	NM_009321	ENSMUSG00000042043	Tbca	Tbca13	tubulin cofactor A	protein-coding
chr11-1664	chr11	116693764	116695718	+	80.5	1954.000	promoter-TSS (NM_009180)	promoter-TSS (NM_009180)	-81	NM_009180	20446	Mm.3947	NM_009180	ENSMUSG00000057286	St6galnac2	II|ST6GalNAc|Siat7|Siat7b	ST6 (alpha-N-acetyl-neuraminyl-2,3-beta-galactosyl-1,3)-N-acetylgalactosaminide alpha-2,6-sialyltransferase 2	protein-coding
chr11-5042	chr11	121155677	121157984	+	79.5	2307.000	Intergenic	CpG	-3441	NM_145440	217369	Mm.20122	NM_145440	ENSMUSG00000039321	Uts2r	Gpr14|UR-2-R|UTR|UTR2	urotensin 2 receptor	protein-coding
chr10-1285	chr10	79612160	79613850	+	79.5	1690.000	exon (NM_198614, exon 2 of 2)	exon (NM_198614, exon 2 of 2)	1013	NM_198614	237397	Mm.334207	NM_198614	ENSMUSG00000045912	C2cd4c	4932409I22Rik|Fam148c|Gm238	C2 calcium-dependent domain containing 4C	protein-coding
chr4-1887	chr4	156034634	156036496	+	79.5	1862.000	intron (NM_001368641, intron 11 of 11)	intron (NM_001368641, intron 11 of 11)	9243	NM_021985	21936	Mm.3180	NM_009400	ENSMUSG00000041954	Tnfrsf18	AITR|Gitr	tumor necrosis factor receptor superfamily, member 18	protein-coding
chr19-1447	chr19	4214244	4216775	+	79.5	2531.000	intron (NM_001310039, intron 1 of 2)	CpG	1120	NM_001310039	56708	Mm.347919	NM_019952	ENSMUSG00000040663	Clcf1	BSF-3|Bsf3|CLC|NNT-1	cardiotrophin-like cytokine factor 1	protein-coding
chr19-469	chr19	24999819	25001874	+	79.5	2055.000	intron (NM_028785, intron 1 of 47)	intron (NM_028785, intron 1 of 47)	1317	NM_028785	76088	Mm.102485	NM_028785	ENSMUSG00000052085	Dock8	1200017A24Rik|5830472H07Rik|A130095G14Rik|AI461977	dedicator of cytokinesis 8	protein-coding
chr9-1589	chr9	62677298	62679271	+	79.5	1973.000	intron (NM_176922, intron 1 of 29)	intron (NM_176922, intron 1 of 29)	429	NM_176922	319480	Mm.34883	NM_176922	ENSMUSG00000032243	Itga11	4732459H24Rik	integrin alpha 11	protein-coding
chr2-2821	chr2	153070275	153072937	+	79.5	2662.000	intron (NM_145536, intron 4 of 8)	intron (NM_145536, intron 4 of 8)	5651	NM_145536	228788	Mm.299979	NM_145536	ENSMUSG00000027474	Ccm2l	-	cerebral cavernous malformation 2-like	protein-coding
chr11-3322	chr11	98335651	98337919	+	79.5	2268.000	Intergenic	MIRb|SINE|MIR	-7140	NM_010895	18013	Mm.4814	NM_010895	ENSMUSG00000038255	Neurod2	Ndrf|bHLHa1	neurogenic differentiation 2	protein-coding
chr3-470	chr3	154329319	154331045	+	79.5	1726.000	promoter-TSS (NR_040387)	promoter-TSS (NR_040387)	378	NM_010713	16875	Mm.15530	NM_010713	ENSMUSG00000096225	Lhx8	L3|Lhx7	LIM homeobox protein 8	protein-coding
chr7-930	chr7	98838492	98840454	+	79.5	1962.000	intron (NM_001285794, intron 2 of 5)	intron (NM_001285794, intron 2 of 5)	628	NM_009519	22411	Mm.22182	NM_009519	ENSMUSG00000015957	Wnt11	-	wingless-type MMTV integration site family, member 11	protein-coding
chr6-2263	chr6	51172385	51175172	+	79.5	2787.000	Intergenic	Intergenic	96132	NR_029719	387166		NR_029719	ENSMUSG00000065505	Mir148a	Mirn148|Mirn148a|mir-148a	microRNA 148a	ncRNA
chr4-3411	chr4	131913406	131916708	+	79.5	3302.000	intron (NR_102394, intron 2 of 2)	intron (NR_102394, intron 2 of 2)	4972	NR_102393	545681	Mm.2478	NR_102393	ENSMUSG00000085667	Gm12992	-	predicted gene 12992	ncRNA
chr5-3412	chr5	28123394	28125308	+	79.5	1914.000	Intergenic	Intergenic	-41345	NM_010134	13799	Mm.4298	NM_010134	ENSMUSG00000039095	En2	BB131122|En-2|mo-En-2	engrailed 2	protein-coding
chr1-2405	chr1	19103699	19105359	+	79.5	1660.000	exon (NM_153154, exon 2 of 8)	exon (NM_153154, exon 2 of 8)	311	NR_151619	102635013	Mm.404796	NR_151619	ENSMUSG00000089787	Gm15825	-	predicted gene 15825	ncRNA
chr17-1864	chr17	43628330	43630563	+	78.5	2233.000	exon (NM_001161366, exon 1 of 5)	exon (NM_001161366, exon 1 of 5)	853	NM_001161367	210510	Mm.329058	NM_198418	ENSMUSG00000040140	Tdrd6	AB097085|Tdr2	tudor domain containing 6	protein-coding
chr14-133	chr14	48665896	48667261	+	78.5	1365.000	intron (NM_001360225, intron 1 of 3)	CpG	930	NM_001360225	18424	Mm.134516	NM_144841	ENSMUSG00000021848	Otx2	E130306E05Rik	orthodenticle homeobox 2	protein-coding
chr2-3133	chr2	73263189	73265289	+	78.5	2100.000	Intergenic	Intergenic	-7687	NM_001005343	381373	Mm.330293	NM_001005343	ENSMUSG00000068859	Sp9	-	trans-acting transcription factor 9	protein-coding
chr10-505	chr10	22843184	22844771	+	78.5	1587.000	Intergenic	Intergenic	-23834	NM_011545	21412	Mm.16497	NM_011545	ENSMUSG00000045680	Tcf21	Pod-1|Pod1|bHLHa23|capsulin|epc|epicardin	transcription factor 21	protein-coding
chr6-2035	chr6	128298305	128300412	+	78.5	2107.000	intron (NM_001080979, intron 1 of 10)	intron (NM_001080979, intron 1 of 10)	1455	NM_001080979	21679	Mm.14774	NM_011567	ENSMUSG00000030353	Tead4	ETFR-2|Etfr2|FR-19|Rtef1|TEAD-4|TEF-3|Tcf13r1|Tef3|Tefr|Tefr1|Tefr1a	TEA domain family member 4	protein-coding
chr12-1371	chr12	14149017	14151393	+	78.5	2376.000	exon (NM_029007, exon 2 of 2)	exon (NM_029007, exon 2 of 2)	1833	NM_029007	105005	Mm.227253	NM_029007	ENSMUSG00000020607	Lratd1	2310003N02Rik|4731402F03Rik|AW125753|Fam84a|Nse1	LRAT domain containing 1	protein-coding
chr4-1537	chr4	132973402	132975709	+	78.5	2307.000	intron (NM_010208, intron 1 of 12)	intron (NM_010208, intron 1 of 12)	460	NM_010208	14191	Mm.271665	NM_010208	ENSMUSG00000028874	Fgr	Ali18|Mhdaali18	FGR proto-oncogene, Src family tyrosine kinase	protein-coding
chr9-621	chr9	91404142	91406516	+	78.5	2374.000	Intergenic	Intergenic	36357	NM_009576	22774	Mm.8062	NM_009576	ENSMUSG00000036972	Zic4	-	zinc finger protein of the cerebellum 4	protein-coding
chr11-2488	chr11	97439742	97441832	+	78.5	2090.000	Intergenic	Intergenic	-9373	NM_021493	58996	Mm.394118	NM_021493	ENSMUSG00000049807	Arhgap23	A330041B18Rik	Rho GTPase activating protein 23	protein-coding
chr12-1539	chr12	111428443	111431016	+	78.5	2573.000	intron (NM_001289487, intron 13 of 13)	CpG	12284	NM_001289489	74190	Mm.248640	NM_028807	ENSMUSG00000021280	Exoc3l4	1200009I06Rik|1600013K19Rik	exocyst complex component 3-like 4	protein-coding
chr9-1231	chr9	20725369	20727735	+	78.5	2366.000	intron (NM_001357639, intron 1 of 5)	CpG	451	NM_001357635	244723	Mm.293552	NM_173777	ENSMUSG00000032172	Olfm2	A030009A06Rik	olfactomedin 2	protein-coding
chr4-1002	chr4	133600064	133602663	+	78.5	2599.000	exon (NM_018754, exon 1 of 1)	exon (NM_018754, exon 1 of 1)	805	NM_018754	55948	Mm.44482	NM_018754	ENSMUSG00000047281	Sfn	Er|Mme1|Ywhas	stratifin	protein-coding
chr1-1413	chr1	40680396	40682426	+	78.5	2030.000	promoter-TSS (NM_001033289)	promoter-TSS (NM_001033289)	-301	NM_001033289	226999	Mm.256414	NM_001033289	ENSMUSG00000026062	Slc9a2	2210416H12Rik|4932415O19Rik|AV333884|NHE2	solute carrier family 9 (sodium/hydrogen exchanger), member 2	protein-coding
chr2-3801	chr2	127655023	127656832	+	78.5	1809.000	intron (NM_010762, intron 1 of 3)	intron (NM_010762, intron 1 of 3)	768	NM_010762	17153	Mm.39040	NM_010762	ENSMUSG00000027375	Mal	Mpv17|Vip17	myelin and lymphocyte protein, T cell differentiation protein	protein-coding
chr4-2666	chr4	141598322	141600510	+	78.5	2188.000	intron (NM_133754, intron 1 of 8)	intron (NM_133754, intron 1 of 8)	508	NM_001163256	74202	Mm.490327	NM_133754	ENSMUSG00000006219	Fblim1	2410043F08Rik|Cal|Fblp1|Gt10|migfilin|migfilin(s)	filamin binding LIM protein 1	protein-coding
chr5-1958	chr5	113287070	113289189	+	78.5	2119.000	intron (NM_172718, intron 3 of 24)	MTC|LTR|ERVL-MaLR	-7528	NM_001309528	52850	Mm.200203	NM_172718	ENSMUSG00000042216	Sgsm1	2410098H20Rik|AA408781|D5Bwg1524e|E130107M15|NuIP|Rutbc2	small G protein signaling modulator 1	protein-coding
chr11-1764	chr11	95914209	95916362	+	78.5	2153.000	promoter-TSS (NM_008081)	promoter-TSS (NM_008081)	-414	NM_008081	14422	Mm.340702	NM_008081	ENSMUSG00000013418	B4galnt2	AI593864|Dlb-1|Dlb1|Galg2|Galgt2|Ggm3|Igf2bp1	beta-1,4-N-acetyl-galactosaminyl transferase 2	protein-coding
chr11-1441	chr11	96181921	96184278	+	78.5	2357.000	Intergenic	B3|SINE|B2	-11217	NM_008267	15408	Mm.57221	NM_008267	ENSMUSG00000049604	Hoxb13	-	homeobox B13	protein-coding
chr15-2404	chr15	81691933	81694953	+	78.5	3020.000	intron (NM_001164320, intron 3 of 5)	intron (NM_001164320, intron 3 of 5)	3844	NM_001164320	214685	Mm.393287	NM_001164320	ENSMUSG00000063765	Chadl	AY100452|D930017K21Rik	chondroadherin-like	protein-coding
chr15-465	chr15	98772516	98774749	+	77.5	2233.000	intron (NM_011718, intron 4 of 4)	B3|SINE|B2	4518	NM_011718	22410	Mm.4709	NM_011718	ENSMUSG00000022996	Wnt10b	Wnt12	wingless-type MMTV integration site family, member 10B	protein-coding
chr5-2838	chr5	143155487	143157641	+	77.5	2154.000	Intergenic	CT-rich|Low_complexity|Low_complexity	9187	NR_040424	100042605	Mm.332809	NR_040424	ENSMUSG00000104529	Rbakdn	Gm3925	RB-associated KRAB zinc finger downstream neighbor (non-protein coding)	ncRNA
chr8-992	chr8	120114299	120116060	+	77.5	1761.000	intron (NM_001163762, intron 1 of 7)	intron (NM_001163762, intron 1 of 7)	1027	NM_001163761	234797	Mm.101958	NM_172286	ENSMUSG00000031824	6430548M08Rik	AW049007|Kiaa0513|mKIAA0513	RIKEN cDNA 6430548M08 gene	protein-coding
chr10-808	chr10	52026801	52028284	+	77.5	1483.000	exon (NM_153786, exon 3 of 3)	exon (NM_153786, exon 3 of 3)	5040	NM_153786	215031	Mm.87237	NM_153786	ENSMUSG00000049641	Vgll2	C130057C21Rik|VITO-1|Vito1|vgl-2	vestigial like family member 2	protein-coding
chr10-225	chr10	22819223	22820547	+	77.5	1324.000	exon (NM_011545, exon 1 of 2)	exon (NM_011545, exon 1 of 2)	258	NM_011545	21412	Mm.16497	NM_011545	ENSMUSG00000045680	Tcf21	Pod-1|Pod1|bHLHa23|capsulin|epc|epicardin	transcription factor 21	protein-coding
chr14-615	chr14	68081253	68083310	+	77.5	2057.000	Intergenic	Intergenic	-1582	NM_010910	18039	Mm.1956	NM_010910	ENSMUSG00000022055	Nefl	AI847934|CMT2E|NF-L|NF68|Nfl	neurofilament, light polypeptide	protein-coding
chr7-2014	chr7	139185981	139188242	+	77.5	2261.000	intron (NM_001162540, intron 1 of 11)	intron (NM_001162540, intron 1 of 11)	1383	NM_021302	57740	Mm.65336	NM_021302	ENSMUSG00000015981	Stk32c	PKE|Pkek|YANK3	serine/threonine kinase 32C	protein-coding
chr13-924	chr13	105443142	105445651	+	77.5	2509.000	exon (NM_008308, exon 1 of 1)	exon (NM_008308, exon 1 of 1)	703	NM_008308	15550	Mm.4716	NM_008308	ENSMUSG00000021721	Htr1a	Gpcr18	5-hydroxytryptamine (serotonin) receptor 1A	protein-coding
chr11-1245	chr11	53456322	53458766	+	77.5	2444.000	intron (NM_027917, intron 1 of 7)	CpG	339	NM_001290789	71774	Mm.274370	NM_027917	ENSMUSG00000018387	Shroom1	Apx|Shrm1	shroom family member 1	protein-coding
chr4-1444	chr4	107434016	107436014	+	77.5	1998.000	intron (NM_147221, intron 1 of 10)	CpG	296	NM_147221	230587	Mm.331757	NM_147221	ENSMUSG00000034762	Glis1	Gli5|Gli6|GliH1	GLIS family zinc finger 1	protein-coding
chr12-1309	chr12	111270301	111272400	+	77.5	2099.000	intron (NM_033603, intron 1 of 11)	CpG	254	NM_033603	93835	Mm.197639	NM_033603	ENSMUSG00000021278	Amn	-	amnionless	protein-coding
chr6-610	chr6	31217162	31219188	+	77.5	2026.000	non-coding (NR_110469, exon 1 of 4)	non-coding (NR_110469, exon 1 of 4)	299	NR_110469	232685	Mm.443019	NM_144555	ENSMUSG00000044471	Lncpint	Lincpint|MNCb-1768|Pint|linc-Pint	long non-protein coding RNA, Trp53 induced transcript	ncRNA
chr11-2377	chr11	70225620	70227969	+	77.5	2349.000	exon (NM_007528, exon 7 of 9)	exon (NM_007528, exon 7 of 9)	3004	NM_007528	12029	Mm.12930	NM_007528	ENSMUSG00000000317	Bcl6b	Bazf	B cell CLL/lymphoma 6, member B	protein-coding
chr13-1331	chr13	56294661	56296730	+	77.5	2069.000	intron (NM_019568, intron 2 of 3)	intron (NM_019568, intron 2 of 3)	856	NM_019568	57266	Mm.30211	NM_019568	ENSMUSG00000021508	Cxcl14	1110031L23Rik|1200006I23Rik|AI414372|BMAC|BRAK|KS1|Kec|MIP-2g|MIP2gamma|NJAC|Scyb14|bolekine	chemokine (C-X-C motif) ligand 14	protein-coding
chr7-346	chr7	135410120	135412103	+	77.5	1983.000	intron (NM_183193, intron 1 of 1)	intron (NM_183193, intron 1 of 1)	744	NM_183193	270004	Mm.132547	NM_183193	ENSMUSG00000048377	Foxi2	B130055A05Rik	forkhead box I2	protein-coding
chr17-523	chr17	36144499	36146258	+	77.5	1759.000	intron (NR_033517, intron 1 of 3)	CpG	360	NR_033517	675325	Mm.75890	NR_033517	ENSMUSG00000038311	2410017I17Rik	-	RIKEN cDNA 2410017I17 gene	ncRNA
chr4-957	chr4	48050547	48052498	+	77.5	1951.000	exon (NM_015743, exon 3 of 8)	exon (NM_015743, exon 3 of 8)	6217	NM_001307989	18124	Mm.247261	NM_015743	ENSMUSG00000028341	Nr4a3	AI573420|CHN|CSMF|MINOR|NOR-1|Nor1|TEC	nuclear receptor subfamily 4, group A, member 3	protein-coding
chr2-4052	chr2	18608323	18609892	+	77.5	1569.000	Intergenic	Intergenic	-63328	NM_147778	12238	Mm.249586	NM_147778	ENSMUSG00000051154	Commd3	AW550818|Bup|D2Ertd542e	COMM domain containing 3	protein-coding
chr14-131	chr14	48651371	48652792	+	76.4	1421.000	Intergenic	Intergenic	10653	NM_144841	18424	Mm.134516	NM_144841	ENSMUSG00000021848	Otx2	E130306E05Rik	orthodenticle homeobox 2	protein-coding
chr8-1040	chr8	33928640	33930475	+	76.4	1835.000	5' UTR (NM_019733, exon 1 of 9)	5' UTR (NM_019733, exon 1 of 9)	306	NM_001042674	19663	Mm.323997	NM_019733	ENSMUSG00000031586	Rbpms	2010300K22Rik|2700019M19Rik|AU017537|RBP-MS|hermes	RNA binding protein gene with multiple splicing	protein-coding
chr16-848	chr16	97762602	97764451	+	76.4	1849.000	intron (NM_023663, intron 1 of 7)	CpG	253	NM_023663	72388	Mm.35290	NM_023663	ENSMUSG00000005251	Ripk4	2310069J12Rik|AI552420|ANKK2|Ankrd3|DIk|PKK|RIP4	receptor-interacting serine-threonine kinase 4	protein-coding
chr9-714	chr9	118478207	118479819	+	76.4	1612.000	exon (NM_010136, exon 1 of 6)	exon (NM_010136, exon 1 of 6)	824	NM_010136	13813	Mm.200692	NM_010136	ENSMUSG00000032446	Eomes	C77258|TBR-2|Tbr2	eomesodermin	protein-coding
chr11-2078	chr11	18874575	18876446	+	76.4	1871.000	Intergenic	Intergenic	143459	NM_001193271	17268	Mm.356578	NM_010789	ENSMUSG00000020160	Meis1	C530044H18Rik|Evi8	Meis homeobox 1	protein-coding
chr7-1383	chr7	49974869	49977090	+	76.4	2221.000	intron (NM_001037906, intron 1 of 19)	intron (NM_001037906, intron 1 of 19)	629	NM_001037906	338352	Mm.383528	NM_001037906	ENSMUSG00000055409	Nell1	B230343H07Rik|l7R6	NEL-like 1	protein-coding
chr13-293	chr13	100551299	100553085	+	76.4	1786.000	intron (NM_001360536, intron 1 of 8)	CpG	306	NM_008756	18260	Mm.4807	NM_008756	ENSMUSG00000021638	Ocln	AI503564|Ocl	occludin	protein-coding
chr13-1289	chr13	51566121	51568349	+	76.4	2228.000	exon (NM_009167, exon 1 of 12)	exon (NM_009167, exon 1 of 12)	2216	NM_009167	20418	Mm.131870	NM_009167	ENSMUSG00000021448	Shc3	N-Shc|Rai|ShcC	src homology 2 domain-containing transforming protein C3	protein-coding
chr16-308	chr16	94327684	94329543	+	76.4	1859.000	intron (NM_133229, intron 1 of 3)	intron (NM_133229, intron 1 of 3)	191	NM_133229	170765	Mm.42604	NM_133229	ENSMUSG00000022941	Ripply3	Dscr6	ripply transcriptional repressor 3	protein-coding
chr17-302	chr17	36942500	36944735	+	76.4	2235.000	intron (NM_001099632, intron 1 of 3)	B1F2|SINE|Alu	566	NM_001099632	386454	Mm.105324	NM_001099632	ENSMUSG00000036492	Rnf39	BC038661|Gm1786|Gm1787|Gm320|LIRF	ring finger protein 39	protein-coding
chr4-2616	chr4	134702358	134704030	+	76.4	1672.000	exon (NM_207237, exon 1 of 12)	exon (NM_207237, exon 1 of 12)	1096	NM_207237	230815	Mm.18905	NM_207237	ENSMUSG00000037306	Man1c1	AI593348	mannosidase, alpha, class 1C, member 1	protein-coding
chr11-1153	chr11	77931179	77933292	+	75.4	2113.000	intron (NM_021286, intron 1 of 16)	intron (NM_021286, intron 1 of 16)	1396	NM_001291225	20370	Mm.229330	NM_021286	ENSMUSG00000000632	Sez6	BSRP-C|D11Bhm177e|sez-6	seizure related gene 6	protein-coding
chr4-253	chr4	41729907	41731650	+	75.4	1743.000	intron (NM_001017362, intron 1 of 7)	G-rich|Low_complexity|Low_complexity	364	NM_001017362	550619	Mm.425179	NM_001017362	ENSMUSG00000066224	Arid3c	-	AT rich interactive domain 3C (BRIGHT-like)	protein-coding
chr10-458	chr10	79716802	79718916	+	75.4	2114.000	intron (NM_008226, intron 1 of 7)	CpG	1225	NM_008226	15166	Mm.12956	NM_008226	ENSMUSG00000020331	Hcn2	BCNG2|HAC1|trls	hyperpolarization-activated, cyclic nucleotide-gated K+ 2	protein-coding
chr2-2783	chr2	131545779	131547896	+	75.4	2117.000	intron (NM_013460, intron 1 of 1)	intron (NM_013460, intron 1 of 1)	15660	NM_013460	11550	Mm.389380	NM_013460	ENSMUSG00000027335	Adra1d	Adra-1|Adra1|Adra1a|Gpcr8|Spr8|[a]1d|alpha1D-AR	adrenergic receptor, alpha 1d	protein-coding
chr7-3029	chr7	19821987	19823882	+	75.4	1895.000	promoter-TSS (NM_033601)	promoter-TSS (NM_033601)	-179	NM_033601	12051	Mm.439658	NM_033601	ENSMUSG00000053175	Bcl3	AI528691|Bcl-3	B cell leukemia/lymphoma 3	protein-coding
chr4-1745	chr4	123341643	123343618	+	75.4	1975.000	exon (NM_007558, exon 1 of 7)	exon (NM_007558, exon 1 of 7)	622	NM_001256019	12163	Mm.439749	NM_007558	ENSMUSG00000032726	Bmp8a	Bmp7r1|OP-2|OP2	bone morphogenetic protein 8a	protein-coding
chr13-1426	chr13	98361030	98362834	+	75.4	1804.000	Intergenic	(TTTC)n|Simple_repeat|Simple_repeat	7687	NM_008242	15229	Mm.347441	NM_008242	ENSMUSG00000078302	Foxd1	AI385632|BF-2|FREAC4|Hfh10|Hfhbf2	forkhead box D1	protein-coding
chr2-1788	chr2	180103484	180105636	+	75.4	2152.000	promoter-TSS (NR_102309)	promoter-TSS (NR_102309)	-153	NM_133849	99296	Mm.285360	NM_133849	ENSMUSG00000039059	Hrh3	AW049250|Eae8|H3R|HH3R	histamine receptor H3	protein-coding
chr7-2704	chr7	70288014	70290060	+	75.4	2046.000	intron (NR_131144, intron 1 of 3)	intron (NR_131144, intron 1 of 3)	48785	NR_131145	624549	Mm.116344	NR_131144	ENSMUSG00000109097	Gm29683	Gm44536	predicted gene, 29683	ncRNA
chr11-4766	chr11	100395540	100397712	+	75.4	2172.000	intron (NM_010593, intron 1 of 13)	intron (NM_010593, intron 1 of 13)	1164	NM_010593	16480	Mm.299774	NM_010593	ENSMUSG00000001552	Jup	Ctnng|D930025P04Rik|PG	junction plakoglobin	protein-coding
chr15-1063	chr15	102909710	102911252	+	75.4	1542.000	Intergenic	Intergenic	-10650	NM_010464	15422	Mm.207062	NM_010464	ENSMUSG00000001655	Hoxc13	-	homeobox C13	protein-coding
chr14-638	chr14	104464739	104466148	+	75.4	1409.000	intron (NM_011143, intron 2 of 2)	intron (NM_011143, intron 2 of 2)	2556	NM_011143	18996	Mm.246550	NM_011143	ENSMUSG00000048349	Pou4f1	Brn-3|Brn-3.0|Brn3|Brn3.0|Brn3a|E130119J07Rik	POU domain, class 4, transcription factor 1	protein-coding
chr15-1385	chr15	64920004	64922146	+	75.4	2142.000	exon (NM_009623, exon 1 of 18)	exon (NM_009623, exon 1 of 18)	1221	NM_001331075	11514	Mm.1425	NM_009623	ENSMUSG00000022376	Adcy8	AC8|AW060868	adenylate cyclase 8	protein-coding
chr7-425	chr7	19488818	19490294	+	75.4	1476.000	intron (NM_001370800, intron 9 of 11)	intron (NM_001370800, intron 9 of 11)	18814	NM_177692	232946	Mm.64557	NM_177692	ENSMUSG00000057667	Bloc1s3	BC043666|Blos3|E230011O18|rp	biogenesis of lysosomal organelles complex-1, subunit 3	protein-coding
chr4-2548	chr4	126285604	126287208	+	75.4	1604.000	promoter-TSS (NM_199473)	promoter-TSS (NM_199473)	-388	NM_199473	329941	Mm.296327	NM_199473	ENSMUSG00000056174	Col8a2	AI429819	collagen, type VIII, alpha 2	protein-coding
chr7-2539	chr7	19022234	19023882	+	75.4	1648.000	intron (NM_008260, intron 1 of 1)	intron (NM_008260, intron 1 of 1)	481	NM_008260	15377	Mm.42260	NM_008260	ENSMUSG00000040891	Foxa3	Hnf-3g|Hnf3g|Tcf-3g|Tcf3g	forkhead box A3	protein-coding
chr4-2012	chr4	89306421	89307461	+	75.4	1040.000	3' UTR (NM_007670, exon 2 of 2)	3' UTR (NM_007670, exon 2 of 2)	4091	NM_007670	12579	Mm.423094	NM_007670	ENSMUSG00000073802	Cdkn2b	AV083695|INK4b|MTS2|p15|p15(INK4b)|p15INK4b	cyclin dependent kinase inhibitor 2B	protein-coding
chr8-1034	chr8	22974977	22977080	+	75.4	2103.000	intron (NM_001277280, intron 1 of 42)	intron (NM_001277280, intron 1 of 42)	1192	NM_001277280	11733	Mm.334444	NM_031158	ENSMUSG00000031543	Ank1	Ank-1|nb|pale	ankyrin 1, erythroid	protein-coding
chr13-1399	chr13	94595300	94597260	+	75.4	1960.000	Intergenic	Intergenic	-192640	NM_009321	21371	Mm.379025	NM_009321	ENSMUSG00000042043	Tbca	Tbca13	tubulin cofactor A	protein-coding
chr2-2771	chr2	128122770	128124976	+	75.4	2206.000	TTS (NM_028765)	TTS (NM_028765)	-2165	NM_207681	12125	Mm.141083	NM_009754	ENSMUSG00000027381	Bcl2l11	1500006F24Rik|Bim|Bod|bcl2-L-11	BCL2-like 11 (apoptosis facilitator)	protein-coding
chr9-1692	chr9	98971746	98974017	+	74.4	2271.000	Intergenic	(CA)n|Simple_repeat|Simple_repeat	-13492	NM_001122851	23873	Mm.74605	NM_011810	ENSMUSG00000032463	Faim	-	Fas apoptotic inhibitory molecule	protein-coding
chr16-495	chr16	90830466	90832259	+	74.4	1793.000	non-coding (NR_133572, exon 1 of 6)	non-coding (NR_133572, exon 1 of 6)	503	NR_133572	70967	Mm.253077	NM_027627	ENSMUSG00000039903	Eva1c	1700092M14Rik|4931408A02Rik|Fam176c	eva-1 homolog C (C. elegans)	protein-coding
chr19-832	chr19	6829630	6831535	+	74.4	1905.000	promoter-TSS (NR_039555)	promoter-TSS (NR_039555)	-638	NR_039555	100628576		NR_039555	ENSMUSG00000104884	Mir5046	mmu-mir-5046|mu-mir-5046	microRNA 5046	ncRNA
chr17-846	chr17	25430677	25433166	+	74.4	2489.000	intron (NM_001163691, intron 2 of 34)	intron (NM_001163691, intron 2 of 34)	1862	NM_001163691	58226	Mm.268378	NM_021415	ENSMUSG00000024112	Cacna1h	Cav3.2|MNCb-1209|alpha13.2	calcium channel, voltage-dependent, T type, alpha 1H subunit	protein-coding
chr6-639	chr6	52305704	52307973	+	74.4	2269.000	Intergenic	Intergenic	-6660	NM_007966	14028	Mm.389754	NM_007966	ENSMUSG00000005503	Evx1	Evx-1	even-skipped homeobox 1	protein-coding
chr5-1444	chr5	35758184	35760126	+	74.4	1942.000	intron (NM_177678, intron 1 of 19)	intron (NM_177678, intron 1 of 19)	1275	NM_001177696	231148	Mm.254446	NM_177678	ENSMUSG00000029095	Ablim2	AI606905|C230091L11	actin-binding LIM protein 2	protein-coding
chr8-636	chr8	11479189	11481231	+	74.4	2042.000	TTS (NR_126558)	TTS (NR_126558)	-1570	NM_011227	19332	Mm.37632	NM_011227	ENSMUSG00000031504	Rab20	AA536966|D8Ertd350e	RAB20, member RAS oncogene family	protein-coding
chr9-1835	chr9	32343102	32344679	+	74.4	1577.000	intron (NR_157190, intron 1 of 2)	intron (NR_157190, intron 1 of 2)	454	NM_010605	16521	Mm.69472	NM_010605	ENSMUSG00000032034	Kcnj5	CIR|GIRK4|KATP-1|Kir3.4	potassium inwardly-rectifying channel, subfamily J, member 5	protein-coding
chr9-1762	chr9	118486378	118488368	+	74.4	1990.000	Intergenic	Intergenic	9184	NM_010136	13813	Mm.200692	NM_010136	ENSMUSG00000032446	Eomes	C77258|TBR-2|Tbr2	eomesodermin	protein-coding
chr18-34	chr18	52528449	52529888	+	74.4	1439.000	exon (NM_001286182, exon 2 of 8)	exon (NM_001286182, exon 2 of 8)	553	NM_001286181	16948	Mm.172	NM_010728	ENSMUSG00000024529	Lox	AI893619|TSC-160|rrg	lysyl oxidase	protein-coding
chr2-1209	chr2	74713505	74715362	+	74.4	1857.000	intron (NR_027899, intron 1 of 2)	intron (NR_027899, intron 1 of 2)	1697	NR_027899	73429	Mm.443313	NR_027899		Hoxd3os1	1700064D17Rik|1700109F18Rik	homeobox D3, opposite strand 1	ncRNA
chr15-729	chr15	89557396	89559401	+	74.4	2005.000	3' UTR (NM_021423, exon 22 of 22)	3' UTR (NM_021423, exon 22 of 22)	9807	NR_155423	102640064	Mm.416865	NR_155423		Gm36221	-	predicted gene, 36221	ncRNA
chr2-3609	chr2	33543041	33545035	+	74.4	1994.000	Intergenic	CpG	-75506	NM_027947	71834	Mm.44186	NM_027947	ENSMUSG00000026788	Zbtb43	1700010E06Rik|Zfp297b|mKIAA0414	zinc finger and BTB domain containing 43	protein-coding
chr17-1623	chr17	12506056	12508184	+	74.4	2128.000	exon (NM_011395, exon 1 of 11)	exon (NM_011395, exon 1 of 11)	584	NM_011395	20519	Mm.99252	NM_011395	ENSMUSG00000023828	Slc22a3	EMT|Oct3|Orct3|Slca22a3	solute carrier family 22 (organic cation transporter), member 3	protein-coding
chr7-1750	chr7	4471774	4474417	+	74.4	2643.000	intron (NM_026146, intron 12 of 19)	ID_B1|SINE|B4	-2211	NR_028416	320749	Mm.396688	NR_028416		D630041G03Rik	-	RIKEN cDNA D630041G03 gene	ncRNA
chr9-970	chr9	57695649	57697543	+	74.4	1894.000	intron (NM_009992, intron 1 of 6)	intron (NM_009992, intron 1 of 6)	-1017	NM_001136059	13076	Mm.14089	NM_009992	ENSMUSG00000032315	Cyp1a1	AHH|AHRR|CP11|CYPIA1|P450-1	cytochrome P450, family 1, subfamily a, polypeptide 1	protein-coding
chr18-288	chr18	80987805	80990045	+	73.4	2240.000	Intergenic	Intergenic	-1904	NM_178280	20689	Mm.215917	NM_178280	ENSMUSG00000024565	Sall3	B130022O04Rik|Msal|Msal-1|Sal|Salt|Spalt	spalt like transcription factor 3	protein-coding
chr2-648	chr2	61805042	61806392	+	73.4	1350.000	intron (NM_009322, intron 1 of 5)	CpG	1264	NM_009322	21375	Mm.308525	NM_009322	ENSMUSG00000035033	Tbr1	-	T-box brain gene 1	protein-coding
chr12-1144	chr12	56462013	56464685	+	73.4	2672.000	Intergenic	Lx7|LINE|L1	66071	NR_045082	104798	Mm.310950	NR_045082	ENSMUSG00000112343	Sfta3-ps	AI413669|E030019B13Rik|Nanci	surfactant associated 3, pseudogene	ncRNA
chr11-2705	chr11	69803692	69805521	+	73.4	1829.000	non-coding (NR_027913, exon 1 of 1)	non-coding (NR_027913, exon 1 of 1)	937	NR_027913	74341	Mm.280165	NR_027913		G630025P09Rik	4632403M07Rik	RIKEN cDNA G630025P09 gene	ncRNA
chr10-579	chr10	128587958	128589937	+	73.4	1979.000	intron (NM_010153, intron 1 of 27)	intron (NM_010153, intron 1 of 27)	688	NM_010153	13867	Mm.373043	NM_010153	ENSMUSG00000018166	Erbb3	C76256|Erbb-3|Erbb3r|Her3	erb-b2 receptor tyrosine kinase 3	protein-coding
chr7-933	chr7	99626140	99628190	+	73.4	2050.000	promoter-TSS (NM_001195529)	promoter-TSS (NM_001195529)	-62	NM_001195529	100503386	Mm.180719	NM_001195529	ENSMUSG00000096606	Tpbgl	EG245190|Gm4980	trophoblast glycoprotein-like	protein-coding
chr9-158	chr9	43205447	43206995	+	73.4	1548.000	promoter-TSS (NM_011139)	promoter-TSS (NM_011139)	-466	NM_011139	18988	Mm.436650	NM_011139	ENSMUSG00000032015	Pou2f3	Epoc-1|Oct-11a|Oct11|Otf-11|Otf11|Skin|Skin-1a|Skn-1a|Skn-li	POU domain, class 2, transcription factor 3	protein-coding
chr19-1700	chr19	6426952	6428556	+	73.4	1604.000	intron (NM_001369363, intron 1 of 22)	intron (NM_001369363, intron 1 of 22)	8998	NM_001205234	18190	Mm.329616	NM_020253	ENSMUSG00000033768	Nrxn2	6430591O13Rik|mKIAA0921	neurexin II	protein-coding
chr4-460	chr4	3677554	3679753	+	73.4	2199.000	intron (NM_001111096, intron 1 of 12)	CpG	532	NM_010747	17096	Mm.317331	NM_010747	ENSMUSG00000042228	Lyn	AA407514|Hck-2|p53Lyn|p56Lyn	LYN proto-oncogene, Src family tyrosine kinase	protein-coding
chr17-478	chr17	34197733	34199397	+	73.4	1664.000	intron (NM_010724, intron 1 of 5)	intron (NM_010724, intron 1 of 5)	370	NM_010724	16913	Mm.180191	NM_010724	ENSMUSG00000024338	Psmb8	Lmp-7|Lmp7	proteasome (prosome, macropain) subunit, beta type 8 (large multifunctional peptidase 7)	protein-coding
chr17-662	chr17	27513709	27515522	+	73.4	1813.000	Intergenic	Intergenic	-11082	NM_001291045	268934	Mm.358940	NM_001013385	ENSMUSG00000063239	Grm4	Gprc1d|mGluR4	glutamate receptor, metabotropic 4	protein-coding
chr9-2120	chr9	8900264	8902405	+	73.4	2141.000	exon (NM_008829, exon 1 of 8)	exon (NM_008829, exon 1 of 8)	1501	NM_008829	18667	Mm.12798	NM_008829	ENSMUSG00000031870	Pgr	9930019P03Rik|BB114106|NR3C3|PR|PR-A|PR-B	progesterone receptor	protein-coding
chr3-102	chr3	86546527	86548332	+	73.4	1805.000	exon (NM_011839, exon 1 of 1)	exon (NM_011839, exon 1 of 1)	854	NM_011839	23937	Mm.389466	NM_011839	ENSMUSG00000057777	Mab21l2	-	mab-21-like 2	protein-coding
chr17-1244	chr17	47408495	47410522	+	73.4	2027.000	Intergenic	B1_Mur1|SINE|Alu	5203	NM_001172091	75462	Mm.46129	NM_029296	ENSMUSG00000047150	1700001C19Rik	-	RIKEN cDNA 1700001C19 gene	protein-coding
chr2-2840	chr2	160911309	160912985	+	73.4	1676.000	exon (NM_001291145, exon 1 of 4)	exon (NM_001291145, exon 1 of 4)	192	NM_001291145	280635	Mm.330747	NM_182840	ENSMUSG00000050700	Emilin3	1110013O17Rik|EMILIN-3|EMILIN-5|EMILIN-T|Emilin5	elastin microfibril interfacer 3	protein-coding
chr5-1123	chr5	29487472	29489707	+	73.4	2235.000	Intergenic	Intergenic	-10119	NM_019944	15285	Mm.103760	NM_019944	ENSMUSG00000001566	Mnx1	HB9|Hlxb9|MNR2	motor neuron and pancreas homeobox 1	protein-coding
chr11-2518	chr11	100859405	100861643	+	73.4	2238.000	promoter-TSS (NM_001164062)	promoter-TSS (NM_001164062)	40	NM_001164062	20850	Mm.277403	NM_011488	ENSMUSG00000004043	Stat5a	AA959963|STAT5	signal transducer and activator of transcription 5A	protein-coding
chr5-2156	chr5	37823345	37824638	+	73.4	1293.000	exon (NM_010835, exon 1 of 2)	exon (NM_010835, exon 1 of 2)	594	NM_010835	17701	Mm.256509	NM_010835	ENSMUSG00000048450	Msx1	AA675338|AI324650|Hox-7|Hox7|Hox7.1|msh	msh homeobox 1	protein-coding
chr11-1273	chr11	82951156	82952684	+	72.4	1528.000	promoter-TSS (NM_183201)	promoter-TSS (NM_183201)	-182	NM_183201	327978	Mm.42147	NM_183201	ENSMUSG00000054404	Slfn5	AI956840	schlafen 5	protein-coding
chr3-581	chr3	67514647	67516738	+	72.4	2091.000	promoter-TSS (NM_001164763)	promoter-TSS (NM_001164763)	-169	NM_001164763	109222	Mm.38002	NM_001164763	ENSMUSG00000049404	Rarres1	5430417P09Rik|AI662122	retinoic acid receptor responder (tazarotene induced) 1	protein-coding
chr13-1668	chr13	94701352	94703870	+	72.4	2518.000	Intergenic	CpG	-86309	NM_009321	21371	Mm.379025	NM_009321	ENSMUSG00000042043	Tbca	Tbca13	tubulin cofactor A	protein-coding
chr1-2193	chr1	133162633	133165078	+	72.4	2445.000	Intergenic	CpG	32689	NM_133819	108954	Mm.293628	NM_133819	ENSMUSG00000046062	Ppp1r15b	1810033K10Rik|AI606441|C530022L24Rik|CReP	protein phosphatase 1, regulatory subunit 15B	protein-coding
chr10-455	chr10	67563147	67565408	+	72.4	2261.000	Intergenic	Intergenic	5731	NR_155445	105245193	Mm.72938	NR_155444		4930563J15Rik	-	RIKEN cDNA 4930563J15 gene	ncRNA
chr16-383	chr16	11984712	11987188	+	72.4	2476.000	intron (NM_028277, intron 1 of 4)	intron (NM_028277, intron 1 of 4)	1837	NM_028277	72555	Mm.310139	NM_028277	ENSMUSG00000022494	Shisa9	2700045P11Rik|Ckamp44	shisa family member 9	protein-coding
chr1-851	chr1	138836337	138838048	+	72.4	1711.000	intron (NM_001025565, intron 3 of 4)	intron (NM_001025565, intron 3 of 4)	5252	NM_001042577	16876	Mm.250732	NM_010714	ENSMUSG00000019230	Lhx9	3110009O07Rik|BB104635|LH2B	LIM homeobox protein 9	protein-coding
chr9-2632	chr9	78395551	78397715	+	72.4	2164.000	intron (NM_001191044, intron 1 of 16)	intron (NM_001191044, intron 1 of 16)	856	NM_001191044	100048658	Mm.158166	NM_001191044	ENSMUSG00000070291	Ddx43	-	DEAD (Asp-Glu-Ala-Asp) box polypeptide 43	protein-coding
chr5-4016	chr5	120693239	120695410	+	72.4	2171.000	intron (NM_008052, intron 3 of 9)	intron (NM_008052, intron 3 of 9)	17345	NM_008052	14357	Mm.1645	NM_008052	ENSMUSG00000029603	Dtx1	Fxit1|mKIAA4160	deltex 1, E3 ubiquitin ligase	protein-coding
chr17-509	chr17	24687201	24689458	+	72.4	2257.000	intron (NM_011522, intron 1 of 3)	intron (NM_011522, intron 1 of 3)	1620	NM_011522	20974	Mm.26032	NM_011522	ENSMUSG00000007021	Syngr3	-	synaptogyrin 3	protein-coding
chr14-680	chr14	46635156	46637995	+	72.4	2839.000	intron (NR_046460, intron 1 of 4)	intron (NR_046460, intron 1 of 4)	848	NR_046460	74458	Mm.390708	NR_046460	ENSMUSG00000115665	4933425B07Rik	-	RIKEN cDNA 4933425B07 gene	ncRNA
chr5-1543	chr5	137028241	137029723	+	72.4	1482.000	Intergenic	C-rich|Low_complexity|Low_complexity	-1313	NM_001039385	381677	Mm.389697	NM_001039385	ENSMUSG00000037428	Vgf	Gm1052	VGF nerve growth factor inducible	protein-coding
chr4-192	chr4	46347618	46349584	+	72.4	1966.000	Intergenic	B1_Mm|SINE|Alu	4957	NM_183298	110805	Mm.354634	NM_183298	ENSMUSG00000070990	Foxe1	TTF-2|Titf2	forkhead box E1	protein-coding
chr8-1587	chr8	27226458	27228762	+	72.4	2304.000	exon (NM_013462, exon 2 of 4)	exon (NM_013462, exon 2 of 4)	1978	NM_013462	11556	Mm.278475	NM_013462	ENSMUSG00000031489	Adrb3	Adrb-3|beta 3-AR	adrenergic receptor, beta 3	protein-coding
chr2-973	chr2	73279357	73281543	+	71.3	2186.000	Intergenic	Intergenic	8524	NM_001005343	381373	Mm.330293	NM_001005343	ENSMUSG00000068859	Sp9	-	trans-acting transcription factor 9	protein-coding
chr17-970	chr17	23678618	23680606	+	71.3	1988.000	intron (NM_018777, intron 1 of 2)	CpG	247	NM_018777	54419	Mm.86421	NM_018777	ENSMUSG00000023906	Cldn6	AL024037	claudin 6	protein-coding
chr7-542	chr7	19278989	19280362	+	71.3	1373.000	exon (NM_177691, exon 1 of 5)	exon (NM_177691, exon 1 of 5)	374	NM_177691	232941	Mm.134068	NM_177691	ENSMUSG00000030402	Ppm1n	A930002H20|C79127	protein phosphatase, Mg2+/Mn2+ dependent, 1N (putative)	protein-coding
chr2-2997	chr2	28784364	28786927	+	71.3	2563.000	intron (NM_001033874, intron 11 of 12)	intron (NM_001033874, intron 11 of 12)	52367	NR_037271	100526498		NR_037271	ENSMUSG00000092832	Mir3088	mir-3088|mmu-mir-3088	microRNA 3088	ncRNA
chr7-1332	chr7	29018677	29020414	+	71.3	1737.000	exon (NM_009109, exon 91 of 106)	exon (NM_009109, exon 91 of 106)	36691	NM_008279	26411	Mm.148278	NM_008279	ENSMUSG00000037337	Map4k1	Hpk1|mHPK1	mitogen-activated protein kinase kinase kinase kinase 1	protein-coding
chr4-2142	chr4	129104713	129106614	+	71.3	1901.000	5' UTR (NM_133881, exon 1 of 5)	5' UTR (NM_133881, exon 1 of 5)	115	NM_001290706	66260	Mm.25295	NM_025452	ENSMUSG00000028786	Tmem54	1810017F10Rik|AI507302	transmembrane protein 54	protein-coding
chr8-774	chr8	106510716	106512184	+	71.3	1468.000	intron (NM_007665, intron 2 of 15)	CpG	598	NM_001037809	12560	Mm.4658	NM_007665	ENSMUSG00000061048	Cdh3	AI385538|Cadp|Cdhp|P-cadherin|Pcad	cadherin 3	protein-coding
chr6-1295	chr6	124997425	124999193	+	71.3	1768.000	promoter-TSS (NM_001145927)	promoter-TSS (NM_001145927)	-128	NM_001145927	319352	Mm.295327	NM_175696	ENSMUSG00000030329	Pianp	AI255183|AU067746|C530028O21Rik|Panp	PILR alpha associated neural protein	protein-coding
chr5-3985	chr5	119685069	119686435	+	71.3	1366.000	non-coding (NR_040416, exon 3 of 3)	non-coding (NR_040416, exon 3 of 3)	5466	NR_040416	433944	Mm.491053	NR_040416	ENSMUSG00000086847	Tbx3os2	Gm16065	T-box 3, opposite strand 2	ncRNA
chr6-1073	chr6	52193735	52195374	+	71.3	1639.000	intron (NM_010452, intron 2 of 4)	intron (NM_010452, intron 2 of 4)	-2851	NM_008265	15401	Mm.439647	NM_008265	ENSMUSG00000000942	Hoxa4	AV206827|Hox-1.4	homeobox A4	protein-coding
chr7-1811	chr7	29231282	29232963	+	71.3	1681.000	intron (NM_001033525, intron 1 of 2)	intron (NM_001033525, intron 1 of 2)	400	NM_001033525	52150	Mm.24877	NM_001033525	ENSMUSG00000046410	Kcnk6	D7Ertd764e|Toss|Twik2	potassium inwardly-rectifying channel, subfamily K, member 6	protein-coding
chr2-1564	chr2	146222322	146224265	+	71.3	1943.000	exon (NM_016889, exon 1 of 1)	exon (NM_016889, exon 1 of 1)	1296	NM_016889	53626	Mm.379070	NM_016889	ENSMUSG00000068154	Insm1	IA-1	insulinoma-associated 1	protein-coding
chr4-1549	chr4	134342340	134344277	+	71.3	1937.000	promoter-TSS (NM_001346578)	promoter-TSS (NM_001346578)	-158	NM_001346578	230810	Mm.358876	NM_001039677	ENSMUSG00000028836	Slc30a2	ZnT-2|Znt2	solute carrier family 30 (zinc transporter), member 2	protein-coding
chr2-2746	chr2	118676526	118678335	+	71.3	1809.000	intron (NM_001145854, intron 1 of 9)	CpG	184	NM_001145854	214230	Mm.241857	NM_001033254	ENSMUSG00000074923	Pak6	4732456M09	p21 (RAC1) activated kinase 6	protein-coding
chr2-3167	chr2	75136567	75138442	+	71.3	1875.000	Intergenic	CpG	306675	NR_040635	77269	Mm.389278	NR_040635		9430019J16Rik	-	RIKEN cDNA 9430019J16 gene	ncRNA
chr15-566	chr15	78802484	78803995	+	71.3	1511.000	promoter-TSS (NM_130859)	promoter-TSS (NM_130859)	-197	NM_130859	105844	Mm.17629	NM_130859	ENSMUSG00000033170	Card10	AI449026|Bimp1|Carma3	caspase recruitment domain family, member 10	protein-coding
chr5-2392	chr5	25098884	25101392	+	71.3	2508.000	promoter-TSS (NR_027851)	promoter-TSS (NR_027851)	504	NM_145401	108099	Mm.33649	NM_145401	ENSMUSG00000028944	Prkag2	2410051C13Rik|AAKG|AAKG2|AI854673|H91620p|WPWS	protein kinase, AMP-activated, gamma 2 non-catalytic subunit	protein-coding
chr5-1329	chr5	98179778	98181499	+	71.3	1721.000	promoter-TSS (NM_029947)	promoter-TSS (NM_029947)	-231	NM_029947	77630	Mm.332511	NM_029947	ENSMUSG00000035456	Prdm8	4930565F05Rik|PFM5	PR domain containing 8	protein-coding
chr10-1319	chr10	81363513	81365229	+	71.3	1716.000	3' UTR (NM_028657, exon 10 of 10)	3' UTR (NM_028657, exon 10 of 10)	1449	NM_001014836	432479	Mm.440450	NM_001014836	ENSMUSG00000020234	4930404N11Rik	2210409H10Rik|5730551K18Rik|AI854616	RIKEN cDNA 4930404N11 gene	protein-coding
chr3-323	chr3	129226284	129227916	+	71.3	1632.000	Intergenic	Intergenic	13168	NM_001042502	18741	Mm.246804	NM_011098	ENSMUSG00000028023	Pitx2	9430085M16Rik|Brx1|Brx1b|Munc30|Otlx2|Ptx2|Rieg	paired-like homeodomain transcription factor 2	protein-coding
chr9-2901	chr9	121493754	121496516	+	71.3	2762.000	intron (NM_031161, intron 1 of 2)	intron (NM_031161, intron 1 of 2)	559	NM_001284508	12424	Mm.2619	NM_031161	ENSMUSG00000032532	Cck	-	cholecystokinin	protein-coding
chr4-1648	chr4	36950724	36952548	+	70.3	1824.000	5' UTR (NM_001165999, exon 1 of 8)	5' UTR (NM_001165999, exon 1 of 8)	108	NM_001165999	242384	Mm.132507	NM_175516	ENSMUSG00000045083	Lingo2	B230217C06Rik|Lern3|Lrrn6c	leucine rich repeat and Ig domain containing 2	protein-coding
chr12-950	chr12	17323081	17325475	+	70.3	2394.000	intron (NM_001159632, intron 1 of 14)	intron (NM_001159632, intron 1 of 14)	452	NM_133699	68775	Mm.178798	NM_133699	ENSMUSG00000020566	Atp6v1c2	1110038G14Rik	ATPase, H+ transporting, lysosomal V1 subunit C2	protein-coding
chr1-1123	chr1	136049600	136051194	+	70.3	1594.000	promoter-TSS (NM_001270609)	promoter-TSS (NM_001270609)	-407	NM_001270609	226439	Mm.491831	NM_001270609	ENSMUSG00000097918	Ascl5	Ascl5-ps|Gm197|bHLHa47	achaete-scute family bHLH transcription factor 5	protein-coding
chr13-1280	chr13	48730913	48732997	+	70.3	2084.000	Intergenic	Intergenic	68919	NM_007526	12022	Mm.42241	NM_007526	ENSMUSG00000021381	Barx1	-	BarH-like homeobox 1	protein-coding
chr19-811	chr19	59074947	59076719	+	70.3	1772.000	5' UTR (NM_001114312, exon 1 of 17)	5' UTR (NM_001114312, exon 1 of 17)	236	NM_001114312	71653	Mm.37338	NM_175172	ENSMUSG00000041362	Shtn1	4930506M07Rik|Shootin1|mKIAA1598	shootin 1	protein-coding
chr7-1298	chr7	3301975	3304211	+	70.3	2236.000	promoter-TSS (NM_001291434)	promoter-TSS (NM_001291434)	-439	NM_011102	18752	Mm.7980	NM_011102	ENSMUSG00000078816	Prkcg	PKCgamma|Pkcc|Prkcc	protein kinase C, gamma	protein-coding
chr9-779	chr9	87739208	87740714	+	70.3	1506.000	Intergenic	CpG	-8701	NM_023814	76365	Mm.158789	NM_023814	ENSMUSG00000032419	Tbx18	2810012F10Rik|2810404D13Rik	T-box18	protein-coding
chr7-1949	chr7	112953847	112955518	+	70.3	1671.000	exon (NM_175279, exon 1 of 1)	exon (NM_175279, exon 1 of 1)	720	NM_175279	78748	Mm.349943	NM_175279	ENSMUSG00000098132	Rassf10	4632411J06Rik	Ras association (RalGDS/AF-6) domain family (N-terminal) member 10	protein-coding
chr12-327	chr12	111485094	111486903	+	70.3	1809.000	promoter-TSS (NM_001033248)	promoter-TSS (NM_001033248)	-175	NM_001033248	212539	Mm.81916	NM_001033248	ENSMUSG00000010529	Gm266	-	predicted gene 266	protein-coding
chr12-563	chr12	51592948	51594730	+	70.3	1782.000	intron (NM_007728, intron 2 of 10)	CpG-3156	498	NM_007728	12810	Mm.21325	NM_007728	ENSMUSG00000020953	Coch	AW122937|Coch-5B2|D12H14S564E	cochlin	protein-coding
chr5-1159	chr5	75066548	75067902	+	70.3	1354.000	Intergenic	Intergenic	-8376	NM_133256	14843	Mm.218752	NM_133256	ENSMUSG00000035946	Gsx2	Gsh-2|Gsh2	GS homeobox 2	protein-coding
chr17-1444	chr17	32391545	32393394	+	69.3	1849.000	exon (NM_001347343, exon 16 of 19)	exon (NM_001347343, exon 16 of 19)	-3030	NR_033525	22404	Mm.274948	NM_011717	ENSMUSG00000024050	Wiz	-	widely-interspaced zinc finger motifs	protein-coding
chr16-1077	chr16	17276548	17278088	+	69.3	1540.000	intron (NM_177473, intron 5 of 9)	CpG-5550	1018	NM_177473	224019	Mm.246388	NM_177473	ENSMUSG00000055692	Tmem191c	4933405M22Rik|D16Bwg1494e|MNCb-4137	transmembrane protein 191C	protein-coding
chr7-2572	chr7	27324911	27326817	+	69.3	1906.000	intron (NM_175641, intron 14 of 32)	intron (NM_175641, intron 14 of 32)	7784	NM_001113549	108075	Mm.272251	NM_175641	ENSMUSG00000040488	Ltbp4	2310046A13Rik	latent transforming growth factor beta binding protein 4	protein-coding
chr5-1171	chr5	98854985	98856564	+	69.3	1579.000	intron (NM_173404, intron 1 of 2)	intron (NM_173404, intron 1 of 2)	1359	NM_173404	110075	Mm.136461	NM_173404	ENSMUSG00000029335	Bmp3	9530029I04Rik	bone morphogenetic protein 3	protein-coding
chr18-197	chr18	34548867	34550767	+	69.3	1900.000	Intergenic	B3A|SINE|B2	7490	NM_009290	20890	Mm.558	NM_009290	ENSMUSG00000012282	Wnt8a	Stra11|Wnt-8A|Wnt-8D|Wnt8d	wingless-type MMTV integration site family, member 8A	protein-coding
chr9-2565	chr9	69753892	69756363	+	69.3	2471.000	Intergenic	Intergenic	5813	NM_022378	64290	Mm.440890	NM_022378	ENSMUSG00000059246	Foxb1	C43|Fkh5|Foxb1a|Foxb1b|Hfh-e5.1|Mf3|Twh	forkhead box B1	protein-coding
chr12-402	chr12	73034681	73036187	+	69.3	1506.000	Intergenic	Intergenic	-10451	NR_162772	114482235		NR_162772		Mir9718	mmu-mir-9718	microRNA mir-9718	ncRNA
chr11-1163	chr11	88999092	89000090	+	69.3	998.000	exon (NM_009546, exon 1 of 9)	exon (NM_009546, exon 1 of 9)	188	NM_009546	217069	Mm.248445	NM_009546	ENSMUSG00000000275	Trim25	AA960166|AL022677|EFP|Zfp147	tripartite motif-containing 25	protein-coding
chr6-870	chr6	52005963	52007787	+	69.3	1824.000	intron (NM_018773, intron 1 of 12)	intron (NM_018773, intron 1 of 12)	5674	NM_018773	54353	Mm.221479	NM_018773	ENSMUSG00000059182	Skap2	2610021A10Rik|AA960083|BB137539|RA70|SKAP-HOM|Saps|Scap2|mSKAP55R	src family associated phosphoprotein 2	protein-coding
chr5-1242	chr5	143288049	143289417	+	69.3	1368.000	exon (NM_001370826, exon 3 of 3)	exon (NM_001370826, exon 3 of 3)	4801	NM_001370826	330230		NM_001370826	ENSMUSG00000093910	Zfp853	Gm792	zinc finger protein 853	protein-coding
chr14-1678	chr14	122483551	122485695	+	69.3	2144.000	intron (NR_153443, intron 1 of 24)	intron (NR_153443, intron 1 of 24)	258	NR_153443	110821	Mm.23876	NM_144844	ENSMUSG00000041650	Pcca	C79630	propionyl-Coenzyme A carboxylase, alpha polypeptide	protein-coding
chr13-104	chr13	98351195	98352678	+	69.3	1483.000	Intergenic	(GGATG)n|Simple_repeat|Simple_repeat	-2309	NM_008242	15229	Mm.347441	NM_008242	ENSMUSG00000078302	Foxd1	AI385632|BF-2|FREAC4|Hfh10|Hfhbf2	forkhead box D1	protein-coding
chr2-4023	chr2	9875755	9877820	+	69.3	2065.000	intron (NM_001355111, intron 2 of 5)	intron (NM_001355111, intron 2 of 5)	1813	NM_001355112	14462	Mm.313866	NM_008091	ENSMUSG00000015619	Gata3	Gata-3|jal	GATA binding protein 3	protein-coding
chr2-1975	chr2	163917534	163919938	+	69.3	2404.000	promoter-TSS (NM_183023)	promoter-TSS (NM_183023)	-53	NM_183023	241770	Mm.330760	NM_183023	ENSMUSG00000035226	Rims4	6530406L02|Rim4	regulating synaptic membrane exocytosis 4	protein-coding
chr4-1355	chr4	155042290	155043928	+	69.3	1638.000	Intergenic	CpG	-23681	NM_001356470	269615	Mm.379458	NM_175556	ENSMUSG00000029055	Plch2	A930027K05Rik|PLCeta2|Plc-eta2|Plcl4	phospholipase C, eta 2	protein-coding
chr13-1162	chr13	92425736	92427501	+	69.3	1765.000	intron (NM_175455, intron 1 of 4)	CpG	649	NM_175455	218440	Mm.213623	NM_175455	ENSMUSG00000045034	Ankrd34b	6430502M16Rik|DP58	ankyrin repeat domain 34B	protein-coding
chr5-1496	chr5	106574046	106576142	+	69.3	2096.000	Intergenic	Intergenic	-116928	NM_001005477	104382	Mm.271593	NM_001005477	ENSMUSG00000034384	Barhl2	E130309B19Rik|MBH1	BarH like homeobox 2	protein-coding
chr15-1026	chr15	79932881	79934541	+	69.3	1660.000	Intergenic	Intergenic	-1065	NM_144811	52609	Mm.323442	NM_144811	ENSMUSG00000053411	Cbx7	1600014J01Rik|AI851678|D15Ertd417e	chromobox 7	protein-coding
chr10-1982	chr10	127642334	127644240	+	69.3	1906.000	intron (NM_009284, intron 1 of 21)	intron (NM_009284, intron 1 of 21)	301	NM_009284	20852	Mm.121721	NM_009284	ENSMUSG00000002147	Stat6	-	signal transducer and activator of transcription 6	protein-coding
chr11-3327	chr11	98458158	98460552	+	69.3	2394.000	Intergenic	Intergenic	12521	NM_010346	14786	Mm.276702	NM_010346	ENSMUSG00000019312	Grb7	mKIAA4028	growth factor receptor bound protein 7	protein-coding
chr2-711	chr2	180640899	180642246	+	69.3	1347.000	intron (NM_178254, intron 1 of 5)	intron (NM_178254, intron 1 of 5)	1119	NM_001360335	277353	Mm.473700	NM_178254	ENSMUSG00000038932	Tcfl5	Figlb|Sosf1	transcription factor-like 5 (basic helix-loop-helix)	protein-coding
chr9-2512	chr9	64385804	64388188	+	69.3	2384.000	intron (NM_172522, intron 1 of 22)	CpG	1370	NM_172522	214058	Mm.127721	NM_172522	ENSMUSG00000036466	Megf11	2410080H04Rik|D130061K05	multiple EGF-like-domains 11	protein-coding
chr5-1191	chr5	117842026	117844123	+	69.3	2097.000	Intergenic	Intergenic	-23765	NM_008712	18125	Mm.44249	NM_008712	ENSMUSG00000029361	Nos1	2310005C01Rik|N-NOS|NC-NOS|NO|NOS|NOS-I|Nos-1|bNOS|nNOS	nitric oxide synthase 1, neuronal	protein-coding
chr17-335	chr17	27511715	27512952	+	68.3	1237.000	Intergenic	CpG	-8800	NM_001291045	268934	Mm.358940	NM_001013385	ENSMUSG00000063239	Grm4	Gprc1d|mGluR4	glutamate receptor, metabotropic 4	protein-coding
chr11-2874	chr11	101176019	101178372	+	68.3	2353.000	intron (NM_016782, intron 1 of 23)	intron (NM_016782, intron 1 of 23)	1078	NM_016782	53321	Mm.474527	NM_016782	ENSMUSG00000017167	Cntnap1	AI841080|Caspr|NCP1|Nrxn4|p190|shm	contactin associated protein-like 1	protein-coding
chr11-3644	chr11	66523921	66525785	+	68.3	1864.000	intron (NM_001034874, intron 1 of 4)	intron (NM_001034874, intron 1 of 4)	1273	NM_001034874	380702	Mm.351764	NM_001034874	ENSMUSG00000053930	Shisa6	Gm879|ckamp52	shisa family member 6	protein-coding
chr9-1364	chr9	89908673	89910470	+	68.3	1797.000	promoter-TSS (NM_001357743)	promoter-TSS (NM_001357743)	-204	NM_001039655	19417	Mm.44561	NM_011245	ENSMUSG00000032356	Rasgrf1	AI844718|CDC25|CDC25Mm|Gnrp|Grf1|Grfbeta|P190-A|Ras-GRF1|p190|p190RhoGEF	RAS protein-specific guanine nucleotide-releasing factor 1	protein-coding
chr19-1441	chr19	60467127	60468645	+	68.3	1518.000	exon (NM_201615, exon 1 of 1)	exon (NM_201615, exon 1 of 1)	418	NM_201615	226278	Mm.377241	NM_201615	ENSMUSG00000045052	Prlhr	Gm339|Gpr10|Gr3|Prrpr	prolactin releasing hormone receptor	protein-coding
chr3-276	chr3	129199119	129200704	+	68.3	1585.000	promoter-TSS (NM_001286942)	promoter-TSS (NM_001286942)	33	NM_011098	18741	Mm.246804	NM_011098	ENSMUSG00000028023	Pitx2	9430085M16Rik|Brx1|Brx1b|Munc30|Otlx2|Ptx2|Rieg	paired-like homeodomain transcription factor 2	protein-coding
chr15-1013	chr15	76089699	76091401	+	68.3	1702.000	intron (NM_001358359, intron 3 of 17)	CpG-4987	1140	NM_001358359	223649	Mm.101946	NM_144847	ENSMUSG00000075590	Nrbp2	BC011468	nuclear receptor binding protein 2	protein-coding
chr19-1588	chr19	45158768	45160768	+	68.3	2000.000	Intergenic	Intergenic	9053	NM_021901	21908	Mm.391203	NM_021901	ENSMUSG00000025215	Tlx1	Hox-11|Hox11|Tlx-1	T cell leukemia, homeobox 1	protein-coding
chr7-744	chr7	109198481	109200936	+	68.3	2455.000	Intergenic	Intergenic	-24501	NM_001302205	109594	Mm.360145	NM_057173	ENSMUSG00000036111	Lmo1	Rbtn-1|Rbtn1|Ttg1	LIM domain only 1	protein-coding
chr8-156	chr8	57316916	57318552	+	68.3	1636.000	intron (NR_154048, intron 2 of 5)	intron (NR_154048, intron 2 of 5)	3125	NR_154048	102636514	Mm.229304	NR_110474	ENSMUSG00000100510	Hand2os1	Gm28063|Hand2-as1|Uph	Hand2, opposite strand 1	ncRNA
chr2-1060	chr2	33625094	33626667	+	68.3	1573.000	intron (NM_010725, intron 2 of 7)	intron (NM_010725, intron 2 of 7)	15218	NM_010725	16917	Mm.39825	NM_010725	ENSMUSG00000038765	Lmx1b	Icst|LMX1.1|LMX1.2	LIM homeobox transcription factor 1 beta	protein-coding
chr19-1282	chr19	30547137	30549444	+	68.3	2307.000	intron (NM_010051, intron 2 of 3)	intron (NM_010051, intron 2 of 3)	1206	NM_010051	13380	Mm.214717	NM_010051	ENSMUSG00000024868	Dkk1	mdkk-1	dickkopf WNT signaling pathway inhibitor 1	protein-coding
chr15-1370	chr15	6873286	6875030	+	68.3	1744.000	intron (NM_001310469, intron 1 of 17)	CpG	155	NM_011019	18414	Mm.10760	NM_011019	ENSMUSG00000022146	Osmr	OSMRB	oncostatin M receptor	protein-coding
chr4-3218	chr4	117303126	117304972	+	68.3	1846.000	intron (NM_025739, intron 3 of 14)	intron (NM_025739, intron 3 of 14)	-14594	NM_001310731	66743	Mm.318331	NM_025739	ENSMUSG00000028677	Rnf220	4732477A13|4931406I20Rik|5730503K05Rik|AV302541	ring finger protein 220	protein-coding
chr8-868	chr8	120972073	120973830	+	68.3	1757.000	Intergenic	RSINE1|SINE|B4	110159	NR_130109	68790	Mm.246916	NR_045471	ENSMUSG00000097336	Fendrr	1110050K14Rik|LL66|linc-Foxf1a|lincFoxf1	Foxf1 adjacent non-coding developmental regulatory RNA	ncRNA
chr11-2625	chr11	9118456	9119871	+	68.3	1415.000	intron (NM_001159402, intron 1 of 8)	intron (NM_001159402, intron 1 of 8)	656	NM_001159402	22271	Mm.4610	NM_009477	ENSMUSG00000020407	Upp1	AI325217|UPase|UdRPase|Up|Upp	uridine phosphorylase 1	protein-coding
chr8-2800	chr8	111889326	111891128	+	68.3	1802.000	exon (NM_019950, exon 2 of 2)	exon (NM_019950, exon 2 of 2)	-13552	NM_025781	66817	Mm.345350	NM_025781	ENSMUSG00000031953	Tmem170	9030409E16Rik|AA403674|D8Bwg1414e|Tmem170a	transmembrane protein 170	protein-coding
chr10-1899	chr10	112269573	112272172	+	68.3	2599.000	promoter-TSS (NM_001359752)	promoter-TSS (NM_001359752)	-249	NM_001359752	268345	Mm.336242	NM_001025581	ENSMUSG00000035681	Kcnc2	AW047325|B230117I07|KShIIIA|Kv3.2	potassium voltage gated channel, Shaw-related subfamily, member 2	protein-coding
chr18-384	chr18	36726100	36727728	+	68.3	1628.000	promoter-TSS (NM_009841)	promoter-TSS (NM_009841)	-99	NM_009841	12475	Mm.3460	NM_009841	ENSMUSG00000051439	Cd14	-	CD14 antigen	protein-coding
chr8-2920	chr8	121730648	121733145	+	68.3	2497.000	intron (NM_020605, intron 1 of 4)	intron (NM_020605, intron 1 of 4)	1337	NM_020605	57340	Mm.306870	NM_020605	ENSMUSG00000025318	Jph3	JP-3|Jp3	junctophilin 3	protein-coding
chr11-3504	chr11	7063803	7065407	+	68.3	1604.000	intron (NM_009622, intron 1 of 19)	intron (NM_009622, intron 1 of 19)	1172	NM_009622	432530	Mm.259733	NM_009622	ENSMUSG00000020431	Adcy1	AC1|D11Bwg1392e|I-AC|brl	adenylate cyclase 1	protein-coding
chr6-1779	chr6	136660705	136662480	+	68.3	1775.000	exon (NM_025806, exon 1 of 11)	exon (NM_025806, exon 1 of 11)	301	NM_025806	66857	Mm.3311	NM_025806	ENSMUSG00000030214	Plbd1	1100001H23Rik	phospholipase B domain containing 1	protein-coding
chr4-1105	chr4	115059289	115060744	+	67.3	1455.000	intron (NM_011527, intron 2 of 4)	intron (NM_011527, intron 2 of 4)	2205	NM_001287388	21349	Mm.239869	NM_011527	ENSMUSG00000028717	Tal1	Hpt|SCL/tal-1|Scl|bHLHa17|tal-1	T cell acute lymphocytic leukemia 1	protein-coding
chr5-3207	chr5	128598526	128600304	+	67.3	1778.000	intron (NR_015517, intron 1 of 5)	intron (NR_015517, intron 1 of 5)	1272	NR_015517	319616	Mm.387738	NR_015517	ENSMUSG00000072591	Fzd10os	5930412G12Rik|Fzd10as	frizzled class receptor 10, opposite strand	ncRNA
chr1-817	chr1	78138982	78141202	+	67.3	2220.000	intron (NM_001159520, intron 4 of 8)	intron (NM_001159520, intron 4 of 8)	57044	NM_001159520	18505	Mm.1371	NM_008781	ENSMUSG00000004872	Pax3	Pax-3|Sp|Splchl2|splotch	paired box 3	protein-coding
chr17-195	chr17	35424847	35426108	+	67.3	1261.000	intron (NM_207648, intron 2 of 6)	CpG-6322	627	NM_001368742	110557	Mm.439827	NM_207648	ENSMUSG00000073409	H2-Q6	0610037M15Rik|H-2Q6|Qa-6|Qa6	histocompatibility 2, Q region locus 6	protein-coding
chr10-594	chr10	44455414	44457630	+	67.3	2216.000	intron (NM_007548, intron 2 of 6)	intron (NM_007548, intron 2 of 6)	2226	NM_007548	12142	Mm.4800	NM_007548	ENSMUSG00000038151	Prdm1	Blimp-1|Blimp1|PRDI-BF1|ZNFPR1A1|b2b1765Clo	PR domain containing 1, with ZNF domain	protein-coding
chr11-2704	chr11	69801304	69803033	+	67.3	1729.000	5' UTR (NM_001291104, exon 1 of 6)	5' UTR (NM_001291104, exon 1 of 6)	112	NM_001291104	14166	Mm.269011	NM_010198	ENSMUSG00000042826	Fgf11	Fgf-11|Fhf-3|Fhf3	fibroblast growth factor 11	protein-coding
chr11-1890	chr11	53462653	53464527	+	67.3	1874.000	exon (NM_001290789, exon 2 of 7)	exon (NM_001290789, exon 2 of 7)	6385	NM_001290789	71774	Mm.274370	NM_027917	ENSMUSG00000018387	Shroom1	Apx|Shrm1	shroom family member 1	protein-coding
chr11-4778	chr11	101168565	101170745	+	67.3	2180.000	intron (NM_001346769, intron 1 of 12)	intron (NM_001346769, intron 1 of 12)	1647	NM_146030	217198	Mm.273254	NM_146030	ENSMUSG00000035172	Plekhh3	BC020025	pleckstrin homology domain containing, family H (with MyTH4 domain) member 3	protein-coding
chr2-1057	chr2	31313170	31314970	+	67.3	1800.000	promoter-TSS (NM_001370902)	promoter-TSS (NM_001370902)	-262	NM_001370902	665700	Mm.80703	NM_177649	ENSMUSG00000055632	Hmcn2	D030068H01	hemicentin 2	protein-coding
chr17-1554	chr17	85473329	85475083	+	67.3	1754.000	Intergenic	Intergenic	144190	NR_015385	100043902	Mm.150838	NR_015385	ENSMUSG00000093460	Six3os1	D17Mgi26|E130112H22Rik|Rncr1|Six3os	SIX homeobox 3, opposite strand 1	ncRNA
chr5-4155	chr5	135887604	135889765	+	67.3	2161.000	intron (NM_013560, intron 1 of 2)	ID4|SINE|ID	765	NM_013560	15507	Mm.13849	NM_013560	ENSMUSG00000004951	Hspb1	27kDa|Hsp25	heat shock protein 1	protein-coding
chr1-1567	chr1	180934737	180936769	+	67.3	2032.000	intron (NM_010094, intron 1 of 3)	intron (NM_010094, intron 1 of 3)	731	NM_010094	13590	Mm.378911	NM_010094	ENSMUSG00000038793	Lefty1	AI450052|Ebaf|Leftb|Stra3|Tgfb4|lefty|lefty-1	left right determination factor 1	protein-coding
chr8-2236	chr8	11476337	11478458	+	67.3	2121.000	promoter-TSS (NR_126558)	promoter-TSS (NR_126558)	-532	NR_126558	102132	Mm.37632	NR_126558	ENSMUSG00000096957	E230013L22Rik	AI645545	RIKEN cDNA E230013L22 gene	ncRNA
chr1-620	chr1	75263237	75265098	+	67.3	1861.000	promoter-TSS (NM_001359281)	promoter-TSS (NM_001359281)	41	NM_008985	19275	Mm.2902	NM_008985	ENSMUSG00000026204	Ptprn	IA-2|mIA-A|mKIAA4064	protein tyrosine phosphatase, receptor type, N	protein-coding
chr12-396	chr12	56699490	56700895	+	67.3	1405.000	intron (NM_011041, intron 3 of 3)	intron (NM_011041, intron 3 of 3)	4721	NM_011041	18511	Mm.5035	NM_011041	ENSMUSG00000001497	Pax9	Pax-9	paired box 9	protein-coding
chr5-1644	chr5	66150511	66152797	+	67.3	2286.000	promoter-TSS (NM_001291226)	promoter-TSS (NM_001291226)	300	NM_001127382	245945	Mm.36863	NM_139065	ENSMUSG00000070780	Rbm47	9530077J19Rik	RNA binding motif protein 47	protein-coding
chr6-2409	chr6	83063006	83065110	+	67.3	2104.000	intron (NM_033606, intron 8 of 11)	MER2|DNA|TcMar-Tigger	6167	NM_009392	21909	Mm.37	NM_009392	ENSMUSG00000068327	Tlx2	Enx|Hox11L.1|Hox11l1|NCX|Ncx1|Tlx1l1|Tlx1l2	T cell leukemia, homeobox 2	protein-coding
chr6-1449	chr6	118010353	118012757	+	67.3	2404.000	promoter-TSS (NM_001316749)	promoter-TSS (NM_001316749)	50	NM_001362105	70727	Mm.87660	NM_027526	ENSMUSG00000030134	Rasgef1a	6330404M18Rik|AI835194	RasGEF domain family, member 1A	protein-coding
chr8-1831	chr8	119698743	119700566	+	67.3	1823.000	promoter-TSS (NM_026922)	promoter-TSS (NM_026922)	-355	NM_026922	69047	Mm.46251	NM_026922	ENSMUSG00000034112	Atp2c2	1810010G06Rik|Spca2|mKIAA0703	ATPase, Ca++ transporting, type 2C, member 2	protein-coding
chr12-1682	chr12	37107301	37109413	+	67.3	2112.000	promoter-TSS (NM_008584)	promoter-TSS (NM_008584)	-183	NM_008584	17286	Mm.341398	NM_008584	ENSMUSG00000036144	Meox2	AI528662|Gax|Mox-2|Mox2	mesenchyme homeobox 2	protein-coding
chr11-768	chr11	69196890	69197990	+	67.3	1100.000	exon (NM_009661, exon 2 of 14)	exon (NM_009661, exon 2 of 14)	403	NM_009661	11688	Mm.289672	NM_009661	ENSMUSG00000020891	Alox8	15-LOX-2|15-LOX-B|8-LOX|8S-LOX|Alox15b	arachidonate 8-lipoxygenase	protein-coding
chr5-2292	chr5	128600983	128602657	+	67.3	1674.000	exon (NM_175284, exon 1 of 1)	exon (NM_175284, exon 1 of 1)	714	NM_175284	93897	Mm.197628	NM_175284	ENSMUSG00000081683	Fzd10	Fz-10	frizzled class receptor 10	protein-coding
chr3-1738	chr3	129209384	129211192	+	67.3	1808.000	intron (NM_011098, intron 3 of 4)	intron (NM_011098, intron 3 of 4)	-3644	NM_001287048	18741	Mm.246804	NM_011098	ENSMUSG00000028023	Pitx2	9430085M16Rik|Brx1|Brx1b|Munc30|Otlx2|Ptx2|Rieg	paired-like homeodomain transcription factor 2	protein-coding
chrX-332	chrX	71661462	71663674	+	67.3	2212.000	Intergenic	Intergenic	-1099	NM_001308501	14765	Mm.33336	NM_010340	ENSMUSG00000056380	Gpr50	H9	G-protein-coupled receptor 50	protein-coding
chr7-2630	chr7	44587131	44589533	+	67.3	2402.000	Intergenic	Intergenic	-2554	NM_001290682	16504	Mm.40312	NM_008422	ENSMUSG00000062785	Kcnc3	KShIIID|Kcr2-3|Kv3.3	potassium voltage gated channel, Shaw-related subfamily, member 3	protein-coding
chr5-4109	chr5	130448134	130450444	+	67.3	2310.000	5' UTR (NM_021371, exon 1 of 6)	5' UTR (NM_021371, exon 1 of 6)	497	NM_021371	140904	Mm.40875	NM_021371	ENSMUSG00000060371	Caln1	9630012C17Rik|Cabp8|MNCb-0849	calneuron 1	protein-coding
chr7-117	chr7	27363979	27365014	+	67.3	1035.000	exon (NM_001199234, exon 14 of 19)	exon (NM_001199234, exon 14 of 19)	-8488	NM_138676	192192	Mm.21297	NM_138676	ENSMUSG00000089832	Shkbp1	B930062H15Rik|Sb1	Sh3kbp1 binding protein 1	protein-coding
chr3-346	chr3	99234373	99235614	+	66.2	1241.000	Intergenic	Intergenic	-18767	NM_009323	21384	Mm.88761	NM_009323	ENSMUSG00000027868	Tbx15	Tbx14|Tbx8|de	T-box 15	protein-coding
chr19-946	chr19	25505264	25506853	+	66.2	1589.000	exon (NM_015826, exon 1 of 5)	exon (NM_015826, exon 1 of 5)	352	NM_015826	50796	Mm.391208	NM_015826	ENSMUSG00000024837	Dmrt1	-	doublesex and mab-3 related transcription factor 1	protein-coding
chr12-521	chr12	80692059	80693524	+	66.2	1465.000	promoter-TSS (NR_037995)	promoter-TSS (NR_037995)	190	NM_001177503	217682	Mm.154541	NM_001177503	ENSMUSG00000066438	Plekhd1	3830431G21Rik	pleckstrin homology domain containing, family D (with coiled-coil domains) member 1	protein-coding
chr6-692	chr6	39117297	39118975	+	66.2	1678.000	promoter-TSS (NR_045813)	promoter-TSS (NR_045813)	213	NM_172893	243771	Mm.268462	NM_172893	ENSMUSG00000038507	Parp12	9930021O16|AA409132|AA536654|ARTD12|PARP-12|Zc3hdc1	poly (ADP-ribose) polymerase family, member 12	protein-coding
chr1-1628	chr1	34535508	34537496	+	66.2	1988.000	exon (NM_007685, exon 3 of 6)	exon (NM_007685, exon 3 of 6)	854	NM_007685	12627	Mm.2531	NM_007685	ENSMUSG00000026124	Cfc1	AV265756|b2b970Clo|cryptic	cripto, FRL-1, cryptic family 1	protein-coding
chr19-1181	chr19	47013087	47015619	+	66.2	2532.000	promoter-TSS (NM_146100)	promoter-TSS (NM_146100)	-328	NM_146100	226180	Mm.276251	NM_146100	ENSMUSG00000034336	Ina	AV028420|NF-66|NF66|alpha-Inx	internexin neuronal intermediate filament protein, alpha	protein-coding
chr3-214	chr3	107582581	107584080	+	66.2	1499.000	Intergenic	Intergenic	-11701	NM_007441	11694	Mm.10112	NM_007441	ENSMUSG00000014603	Alx3	-	aristaless-like homeobox 3	protein-coding
chr7-2135	chr7	31125507	31127401	+	66.2	1894.000	intron (NM_011322, intron 1 of 5)	GC_rich|Low_complexity|Low_complexity	569	NM_011322	20266	Mm.1418	NM_011322	ENSMUSG00000019194	Scn1b	-	sodium channel, voltage-gated, type I, beta	protein-coding
chr7-3148	chr7	35184908	35187205	+	66.2	2297.000	promoter-TSS (NM_017394)	promoter-TSS (NM_017394)	-329	NM_017394	53896	Mm.35567	NM_017394	ENSMUSG00000030495	Slc7a10	AL024237|Asc-1|D7Bwg0847e	solute carrier family 7 (cationic amino acid transporter, y+ system), member 10	protein-coding
chr4-1623	chr4	154299318	154301742	+	66.2	2424.000	promoter-TSS (NM_001112744)	promoter-TSS (NM_001112744)	-635	NM_001112744	230972	Mm.38481	NM_001112744	ENSMUSG00000029032	Arhgef16	-	Rho guanine nucleotide exchange factor (GEF) 16	protein-coding
chr18-950	chr18	67342459	67344280	+	66.2	1821.000	promoter-TSS (NM_007702)	promoter-TSS (NM_007702)	-195	NM_007702	12683	Mm.449	NM_007702	ENSMUSG00000024526	Cidea	AW212747	cell death-inducing DNA fragmentation factor, alpha subunit-like effector A	protein-coding
chr5-3227	chr5	135851160	135853054	+	66.2	1894.000	intron (NM_021403, intron 3 of 14)	intron (NM_021403, intron 3 of 14)	34001	NM_021403	58212	Mm.271230	NM_021403	ENSMUSG00000039860	Srrm3	2900083I11Rik|AB041661|SRm300-like|Srrm2l	serine/arginine repetitive matrix 3	protein-coding
chr17-1055	chr17	56147954	56149970	+	66.2	2016.000	Intergenic	CpG	-8619	NM_001130456	20359	Mm.8029	NM_013662	ENSMUSG00000001227	Sema6b	Sema|Seman|VIb|semaZ	sema domain, transmembrane domain (TM), and cytoplasmic domain, (semaphorin) 6B	protein-coding
chr6-423	chr6	29169615	29171122	+	66.2	1507.000	exon (NM_001101443, exon 5 of 5)	exon (NM_001101443, exon 5 of 5)	-5644	NM_133925	68272	Mm.40802	NM_026650	ENSMUSG00000029701	Rbm28	2810480G15Rik|AI503051	RNA binding motif protein 28	protein-coding
chr2-2390	chr2	74719697	74721488	+	66.2	1791.000	intron (NM_010468, intron 1 of 2)	intron (NM_010468, intron 1 of 2)	-1386	NM_010469	15436	Mm.482194	NM_010469	ENSMUSG00000101174	Hoxd4	6030436D05Rik|Hox-4.2|Hox-5.1	homeobox D4	protein-coding
chr10-1945	chr10	121640954	121642758	+	66.2	1804.000	exon (NM_177335, exon 1 of 13)	exon (NM_177335, exon 1 of 13)	155	NM_177335	216393	Mm.119759	NM_177335	ENSMUSG00000047642	D930020B18Rik	1500017I17Rik	RIKEN cDNA D930020B18 gene	protein-coding
chr5-1563	chr5	143369633	143371462	+	66.2	1829.000	intron (NM_001347529, intron 1 of 20)	intron (NM_001347529, intron 1 of 20)	473	NM_001347529	170935	Mm.197460	NM_133355	ENSMUSG00000010825	Grid2ip	-	glutamate receptor, ionotropic, delta 2 (Grid2) interacting protein 1	protein-coding
chr4-2085	chr4	115954326	115956425	+	66.2	2099.000	Intergenic	Intergenic	-15449	NM_001025567	140477	Mm.213206	NM_130865	ENSMUSG00000028707	Dmbx1	Atx|Cdmx|Mbx|Otx3	diencephalon/mesencephalon homeobox 1	protein-coding
chr1-1539	chr1	155745037	155747252	+	66.2	2215.000	Intergenic	Intergenic	-4117	NM_010712	16872	Mm.103624	NM_010712	ENSMUSG00000026468	Lhx4	A330062J17Rik|Gsh-4|Gsh4	LIM homeobox protein 4	protein-coding
chr10-79	chr10	19356980	19357933	+	65.2	953.000	3' UTR (NM_053008, exon 1 of 1)	3' UTR (NM_053008, exon 1 of 1)	917	NM_053008	94222	Mm.156946	NM_053008	ENSMUSG00000045591	Olig3	Bhlhb7|bHLHe20|oligo3	oligodendrocyte transcription factor 3	protein-coding
chr12-1763	chr12	57535590	57537431	+	65.2	1841.000	Intergenic	Intergenic	9601	NM_008259	15375	Mm.4578	NM_008259	ENSMUSG00000035451	Foxa1	Hnf-3a|Hnf3a|Tcf-3a|Tcf3a	forkhead box A1	protein-coding
chr4-2475	chr4	114903655	114905460	+	65.2	1805.000	Intergenic	Intergenic	4341	NM_008593	17301	Mm.7997	NM_008593	ENSMUSG00000055210	Foxd2	AI426778|Mf2	forkhead box D2	protein-coding
chr2-354	chr2	61811056	61812519	+	65.2	1463.000	exon (NM_009322, exon 6 of 6)	exon (NM_009322, exon 6 of 6)	7334	NM_009322	21375	Mm.308525	NM_009322	ENSMUSG00000035033	Tbr1	-	T-box brain gene 1	protein-coding
chr2-3299	chr2	136057803	136059838	+	65.2	2035.000	intron (NM_001356548, intron 2 of 6)	intron (NM_001356548, intron 2 of 6)	1072	NM_029530	76161	Mm.41638	NM_029530	ENSMUSG00000027270	Lamp5	3110035N03Rik|6330527O06Rik|BAD-LAMP|LAMP-5	lysosomal-associated membrane protein family, member 5	protein-coding
chr4-1068	chr4	44520037	44521787	+	65.2	1750.000	Intergenic	Intergenic	86656	NR_039580	100628590		NR_039580	ENSMUSG00000092761	Mir5120	mmu-mir-5120|mu-mir-5120	microRNA 5120	ncRNA
chr14-225	chr14	63267854	63269596	+	65.2	1742.000	Intergenic	Intergenic	-23454	NM_008092	14463	Mm.247669	NM_008092	ENSMUSG00000021944	Gata4	Gata-4	GATA binding protein 4	protein-coding
chr11-3973	chr11	3997776	4000036	+	65.2	2260.000	exon (NM_001177703, exon 3 of 3)	exon (NM_001177703, exon 3 of 3)	8973	NM_001177691	53897	Mm.103414	NM_016922	ENSMUSG00000049721	Gal3st1	Cst|Gcst	galactose-3-O-sulfotransferase 1	protein-coding
chr12-661	chr12	57538247	57539819	+	65.2	1572.000	Intergenic	CpG	7078	NM_008259	15375	Mm.4578	NM_008259	ENSMUSG00000035451	Foxa1	Hnf-3a|Hnf3a|Tcf-3a|Tcf3a	forkhead box A1	protein-coding
chr7-3387	chr7	70342840	70345120	+	65.2	2280.000	Intergenic	Intergenic	-6128	NR_131144	624549	Mm.116344	NR_131144	ENSMUSG00000109097	Gm29683	Gm44536	predicted gene, 29683	ncRNA
chr11-4657	chr11	95578229	95580382	+	65.2	2153.000	intron (NM_033217, intron 2 of 5)	intron (NM_033217, intron 2 of 5)	8393	NM_033217	18053	Mm.283893	NM_033217	ENSMUSG00000000120	Ngfr	LNGFR|Tnfrsf16|p75|p75NGFR|p75NTR	nerve growth factor receptor (TNFR superfamily, member 16)	protein-coding
chr2-2221	chr2	180333697	180335657	+	65.2	1960.000	promoter-TSS (NM_008093)	promoter-TSS (NM_008093)	2	NM_008093	14464	Mm.388880	NM_008093	ENSMUSG00000015627	Gata5	-	GATA binding protein 5	protein-coding
chr19-1528	chr19	38096001	38098078	+	65.2	2077.000	promoter-TSS (NM_181748)	promoter-TSS (NM_181748)	-40	NM_181748	107221	Mm.35288	NM_181748	ENSMUSG00000054200	Ffar4	AI552415|Ffa4|GT01|Gpr120|Gpr129|KPG_013|O3far1|Pgr4	free fatty acid receptor 4	protein-coding
chr4-2309	chr4	152315060	152316518	+	65.2	1458.000	exon (NM_001033489, exon 4 of 17)	exon (NM_001033489, exon 4 of 17)	2836	NM_001033489	433809	Mm.156205	NM_001033489	ENSMUSG00000058498	Rnf207	D330010C22Rik|Gm143	ring finger protein 207	protein-coding
chr6-342	chr6	115360812	115362318	+	65.2	1506.000	promoter-TSS (NM_001308354)	promoter-TSS (NM_001308354)	421	NM_001308352	19016	Mm.3020	NM_011146	ENSMUSG00000000440	Pparg	Nr1c3|PPAR-gamma|PPAR-gamma2|PPARgamma|PPARgamma2	peroxisome proliferator activated receptor gamma	protein-coding
chr7-1226	chr7	82334873	82336798	+	65.2	1925.000	5' UTR (NM_001190374, exon 1 of 30)	5' UTR (NM_001190374, exon 1 of 30)	141	NM_001190374	269959	Mm.65306	NM_001190374	ENSMUSG00000070469	Adamtsl3	9230119C12Rik|C130057K09|mKIAA1233	ADAMTS-like 3	protein-coding
chr13-2338	chr13	118714178	118715988	+	65.2	1810.000	5' UTR (NM_008002, exon 1 of 3)	5' UTR (NM_008002, exon 1 of 3)	384	NM_008002	14165	Mm.317323	NM_008002	ENSMUSG00000021732	Fgf10	AEY17|BB213776|Fgf-10|Gsfaey17	fibroblast growth factor 10	protein-coding
chr16-402	chr16	21248246	21250186	+	65.2	1940.000	intron (NR_046162, intron 4 of 4)	intron (NR_046162, intron 4 of 4)	6850	NR_106145	102465781		NR_106145	ENSMUSG00000098400	Mir7680	Gm27417|mmu-mir-7680	microRNA 7680	ncRNA
chr2-904	chr2	148029991	148031339	+	65.2	1348.000	Intergenic	Intergenic	14799	NM_001291067	15376	Mm.938	NM_010446	ENSMUSG00000037025	Foxa2	HNF3-beta|HNF3beta|Hnf-3b|Hnf3b|Tcf-3b|Tcf3b	forkhead box A2	protein-coding
chr17-94	chr17	14203441	14204716	+	65.2	1275.000	promoter-TSS (NM_172826)	promoter-TSS (NM_172826)	-247	NM_172826	240025	Mm.79993	NM_172826	ENSMUSG00000048826	Dact2	2900084M21Rik|A630024E20|Dpr2|Frd2|dapper2	dishevelled-binding antagonist of beta-catenin 2	protein-coding
chr12-830	chr12	30883993	30885681	+	65.2	1688.000	exon (NM_001159743, exon 1 of 5)	exon (NM_001159743, exon 1 of 5)	513	NM_001159743	100294583	Mm.399726	NM_001159743	ENSMUSG00000054204	Alkal2	6230419C23Rik|Fam150b	ALK and LTK ligand 2	protein-coding
chr11-2269	chr11	115322202	115324128	+	65.2	1926.000	intron (NM_172801, intron 2 of 7)	intron (NM_172801, intron 2 of 7)	635	NM_001362400	237987	Mm.44542	NM_172801	ENSMUSG00000050201	Otop2	4732464P15	otopetrin 2	protein-coding
chr10-97	chr10	52024906	52026200	+	65.2	1294.000	intron (NM_001300957, intron 2 of 2)	intron (NM_001300957, intron 2 of 2)	3051	NM_153786	215031	Mm.87237	NM_153786	ENSMUSG00000049641	Vgll2	C130057C21Rik|VITO-1|Vito1|vgl-2	vestigial like family member 2	protein-coding
chr7-1585	chr7	49911491	49912567	+	65.2	1076.000	exon (NM_001146013, exon 2 of 16)	exon (NM_001146013, exon 2 of 16)	329	NM_148931	104245	Mm.207053	NM_148931	ENSMUSG00000039728	Slc6a5	Glyt2|prestin	solute carrier family 6 (neurotransmitter transporter, glycine), member 5	protein-coding
chr2-2677	chr2	73276984	73278405	+	65.2	1421.000	Intergenic	Intergenic	5768	NM_001005343	381373	Mm.330293	NM_001005343	ENSMUSG00000068859	Sp9	-	trans-acting transcription factor 9	protein-coding
chr5-2811	chr5	138992680	138994602	+	64.2	1922.000	intron (NM_001363271, intron 1 of 6)	CpG-11694	640	NR_156469	18590	Mm.2675	NM_008808	ENSMUSG00000025856	Pdgfa	PDGF-1	platelet derived growth factor, alpha	protein-coding
chr10-1513	chr10	41070507	41072113	+	64.2	1606.000	exon (NM_199058, exon 2 of 2)	exon (NM_199058, exon 2 of 2)	980	NM_199058	140741	Mm.290693	NM_199058	ENSMUSG00000046922	Gpr6	AI852874|Gm233	G protein-coupled receptor 6	protein-coding
chr9-1890	chr9	55024523	55026668	+	64.2	2145.000	intron (NM_145129, intron 1 of 5)	intron (NM_145129, intron 1 of 5)	967	NM_145129	110834	Mm.63569	NM_145129	ENSMUSG00000032303	Chrna3	(a)3|A730007P14Rik|Acra-3|Acra3	cholinergic receptor, nicotinic, alpha polypeptide 3	protein-coding
chr5-2066	chr5	145114182	145116261	+	64.2	2079.000	intron (NM_023142, intron 1 of 9)	intron (NM_023142, intron 1 of 9)	965	NM_023142	11867	Mm.30010	NM_023142	ENSMUSG00000029622	Arpc1b	41kDa|AA408064|AA408534|AA571392|AF007010|AW208418|L72|SOP2Hs|p41-ARC	actin related protein 2/3 complex, subunit 1B	protein-coding
chr13-1814	chr13	23394138	23396357	+	64.2	2219.000	Intergenic	Intergenic	-26039	NM_172586	218100	Mm.286454	NM_172586	ENSMUSG00000046351	Zfp322a	Znf322|Znf322a	zinc finger protein 322A	protein-coding
chr19-748	chr19	37877377	37879259	+	64.2	1882.000	Intergenic	Intergenic	165259	NM_001099634	226101	Mm.34674	NM_177035	ENSMUSG00000048612	Myof	2310004N10Rik|2310051D19Rik|E030042N20Rik|Fer1l3	myoferlin	protein-coding
chr14-235	chr14	70627645	70629431	+	64.2	1786.000	intron (NM_013514, intron 1 of 14)	intron (NM_013514, intron 1 of 14)	509	NM_001360028	13829	Mm.210863	NM_013514	ENSMUSG00000022099	Dmtn	AI325486|Epb4.9|Epb49|dematin	dematin actin binding protein	protein-coding
chr11-2092	chr11	49634279	49636035	+	64.2	1756.000	intron (NM_008029, intron 15 of 29)	intron (NM_008029, intron 15 of 29)	25478	NM_008029	14257	Mm.3291	NM_008029	ENSMUSG00000020357	Flt4	AI323512|Chy|Flt-4|VEGFR-3|VEGFR3	FMS-like tyrosine kinase 4	protein-coding
chr16-713	chr16	15886489	15888948	+	64.2	2459.000	exon (NM_007679, exon 1 of 1)	exon (NM_007679, exon 1 of 1)	432	NM_007679	12609	Mm.347407	NM_007679	ENSMUSG00000071637	Cebpd	c/EBPdelta	CCAAT/enhancer binding protein (C/EBP), delta	protein-coding
chr5-1702	chr5	113334029	113335662	+	64.2	1633.000	Intergenic	Intergenic	2800	NR_106089	102466821		NR_106089	ENSMUSG00000104840	Mir7230	mmu-mir-7230	microRNA 7230	ncRNA
chr9-882	chr9	91350487	91352445	+	64.2	1958.000	Intergenic	Intergenic	14333	NM_009573	22771	Mm.335350	NM_009573	ENSMUSG00000032368	Zic1	ZIC|ZNF201	zinc finger protein of the cerebellum 1	protein-coding
chr13-952	chr13	30748818	30750728	+	64.2	1910.000	intron (NM_013674, intron 1 of 8)	intron (NM_013674, intron 1 of 8)	540	NM_001347508	16364	Mm.4677	NM_013674	ENSMUSG00000021356	Irf4	AI385587|IRF-4|LSIRF|NF-EM5|Spip	interferon regulatory factor 4	protein-coding
chr4-1580	chr4	141240439	141242477	+	64.2	2038.000	Intergenic	ID_B1|SINE|B4	-1426	NM_172520	213649	Mm.134460	NM_172520	ENSMUSG00000028919	Arhgef19	6030432F23|6430573B13Rik|WGEF	Rho guanine nucleotide exchange factor (GEF) 19	protein-coding
chr15-2051	chr15	5241787	5243569	+	64.2	1782.000	exon (NM_008965, exon 2 of 3)	exon (NM_008965, exon 2 of 3)	1509	NM_001136079	19219	Mm.18509	NM_008965	ENSMUSG00000039942	Ptger4	EP4|Ptgerep4	prostaglandin E receptor 4 (subtype EP4)	protein-coding
chr9-1668	chr9	91367921	91369788	+	64.2	1867.000	promoter-TSS (NM_009576)	promoter-TSS (NM_009576)	-118	NM_009576	22774	Mm.8062	NM_009576	ENSMUSG00000036972	Zic4	-	zinc finger protein of the cerebellum 4	protein-coding
chr11-1673	chr11	119054684	119056184	+	64.2	1500.000	Intergenic	Intergenic	-14521	NM_013926	30951	Mm.99953	NM_013926	ENSMUSG00000025578	Cbx8	Pc3	chromobox 8	protein-coding
chr13-931	chr13	116707786	116710072	+	63.2	2286.000	Intergenic	Intergenic	129249	NR_153406	74680	Mm.488118	NR_153406	ENSMUSG00000114290	4930435F18Rik	-	RIKEN cDNA 4930435F18 gene	ncRNA
chr4-892	chr4	141301960	141303608	+	63.2	1648.000	intron (NM_010139, intron 1 of 16)	intron (NM_010139, intron 1 of 16)	1563	NM_010139	13836	Mm.2581	NM_010139	ENSMUSG00000006445	Epha2	AW545284|Eck|Myk2|Sek-2|Sek2	Eph receptor A2	protein-coding
chr2-2026	chr2	25310227	25312208	+	63.2	1981.000	intron (NM_001177657, intron 3 of 18)	intron (NM_001177657, intron 3 of 18)	7970	NM_008169	14810	Mm.278672	NM_008169	ENSMUSG00000026959	Grin1	GluN1|GluRdelta1|GluRzeta1|M100174|NMD-R1|NMDAR1|NR1|Nmdar|Rgsc174	glutamate receptor, ionotropic, NMDA1 (zeta 1)	protein-coding
chr17-260	chr17	24657896	24659473	+	63.2	1577.000	promoter-TSS (NM_001099664)	promoter-TSS (NM_001099664)	-132	NM_001099664	381073	Mm.291772	NM_001099664	ENSMUSG00000071230	Npw	Gm935	neuropeptide W	protein-coding
chr2-4214	chr2	31495874	31497905	+	63.2	2031.000	intron (NR_002687, intron 9 of 15)	MIRc|SINE|MIR	26581	NR_002687	432466	Mm.333323	NR_002687	ENSMUSG00000046687	Gm5424	EG432466	argininosuccinate synthase pseudogene	pseudo
chr17-274	chr17	36205384	36206525	+	63.2	1141.000	Intergenic	CpG	-15803	NM_008208	15043	Mm.426002	NM_008208	ENSMUSG00000054128	H2-T3	H-2T3|H2-Tw3|MumuTL|TL	histocompatibility 2, T region locus 3	protein-coding
chr8-2432	chr8	47411303	47413178	+	63.2	1875.000	Intergenic	Intergenic	-59892	NM_175162	71069	Mm.23973	NM_175162	ENSMUSG00000038143	Stox2	4933409N07Rik|AI449080|AI835114|mKIAA1392	storkhead box 2	protein-coding
chr13-875	chr13	54765070	54766768	+	63.2	1698.000	5' UTR (NM_001362407, exon 2 of 7)	5' UTR (NM_001362407, exon 2 of 7)	676	NM_033610	104069	Mm.200843	NM_033610	ENSMUSG00000034891	Sncb	AI838531|betaSYN	synuclein, beta	protein-coding
chr13-1185	chr13	112993105	112995014	+	63.2	1909.000	intron (NM_001037914, intron 1 of 6)	CpG	191	NM_001037914	622408	Mm.360976	NM_001037914	ENSMUSG00000074651	Mcidas	EG622408|Gm6320|Idas|Mci|Mcin	multiciliate differentiation and DNA synthesis associated cell cycle protein	protein-coding
chr14-725	chr14	67238671	67240699	+	63.2	2028.000	intron (NM_010095, intron 6 of 16)	intron (NM_010095, intron 6 of 16)	5041	NM_001360202	13592	Mm.319947	NM_010095	ENSMUSG00000022053	Ebf2	D14Ggc1e|EBF-2|Mmot1|O/E-3|OE-3	early B cell factor 2	protein-coding
chr13-2154	chr13	73535209	73537221	+	63.2	2012.000	promoter-TSS (NM_010020)	promoter-TSS (NM_010020)	-532	NM_010020	13162	Mm.41993	NM_010020	ENSMUSG00000021609	Slc6a3	DAT|Dat1	solute carrier family 6 (neurotransmitter transporter, dopamine), member 3	protein-coding
chr15-2675	chr15	103056394	103057783	+	63.2	1389.000	Intergenic	Intergenic	22693	NM_013553	15423	Mm.1351	NM_013553	ENSMUSG00000075394	Hoxc4	Hox-3.5	homeobox C4	protein-coding
chr19-1015	chr19	45162079	45163596	+	63.2	1517.000	Intergenic	Intergenic	12122	NM_021901	21908	Mm.391203	NM_021901	ENSMUSG00000025215	Tlx1	Hox-11|Hox11|Tlx-1	T cell leukemia, homeobox 1	protein-coding
chr14-626	chr14	70890138	70892118	+	63.2	1980.000	intron (NM_001302095, intron 1 of 6)	CpG	1021	NM_001302095	14586	Mm.32619	NM_008115	ENSMUSG00000022103	Gfra2	-	glial cell line derived neurotrophic factor family receptor alpha 2	protein-coding
chr2-2518	chr2	164967150	164968549	+	63.2	1399.000	promoter-TSS (NM_020333)	promoter-TSS (NM_020333)	-139	NM_020333	57138	Mm.252987	NM_020333	ENSMUSG00000017740	Slc12a5	KCC2|mKIAA1176	solute carrier family 12, member 5	protein-coding
chr9-793	chr9	110725749	110727575	+	63.2	1826.000	intron (NM_001083935, intron 8 of 14)	intron (NM_001083935, intron 8 of 14)	15948	NM_001083936	19228	Mm.3542	NM_011199	ENSMUSG00000032492	Pth1r	PPR|Pthr|Pthr1	parathyroid hormone 1 receptor	protein-coding
chr16-645	chr16	35153235	35155105	+	63.2	1870.000	promoter-TSS (NM_001012765)	promoter-TSS (NM_001012765)	-694	NM_001012765	224129	Mm.41137	NM_001012765	ENSMUSG00000022840	Adcy5	AW121902|Ac5	adenylate cyclase 5	protein-coding
chr5-1774	chr5	143292662	143293865	+	63.2	1203.000	5' UTR (NM_001370826, exon 1 of 3)	5' UTR (NM_001370826, exon 1 of 3)	271	NM_001370826	330230		NM_001370826	ENSMUSG00000093910	Zfp853	Gm792	zinc finger protein 853	protein-coding
chrX-295	chrX	37047641	37049831	+	63.2	2190.000	promoter-TSS (NM_173779)	promoter-TSS (NM_173779)	-109	NM_173779	245381	Mm.123697	NM_173779	ENSMUSG00000044400	Sowahd	A630014H24Rik|Ankrd58	sosondowah ankyrin repeat domain family member D	protein-coding
chr5-1653	chr5	73650781	73652336	+	63.2	1555.000	5' UTR (NM_178387, exon 1 of 13)	5' UTR (NM_178387, exon 1 of 13)	178	NM_178387	73472	Mm.87067	NM_178387	ENSMUSG00000029155	Spata18	1700067I02Rik	spermatogenesis associated 18	protein-coding
chr15-1874	chr15	76228534	76229923	+	63.2	1389.000	intron (NM_011117, intron 1 of 31)	CpG	269	NM_201385	18810	Mm.234912	NM_011117	ENSMUSG00000022565	Plec	AA591047|AU042537|EBS1|PCN|PLTN|Plec1	plectin	protein-coding
chr6-502	chr6	119330125	119332338	+	62.2	2213.000	promoter-TSS (NM_172492)	promoter-TSS (NM_172492)	-465	NM_172492	211187	Mm.121498	NM_172492	ENSMUSG00000055003	Lrtm2	A230084J22|AI841794	leucine-rich repeats and transmembrane domains 2	protein-coding
chr19-310	chr19	6399986	6401772	+	62.2	1786.000	promoter-TSS (NM_001365063)	promoter-TSS (NM_001365063)	338	NR_157554	19395	Mm.77017	NM_011242	ENSMUSG00000032946	Rasgrp2	CDC25L|CalDAG-GEFI|Caldaggef1	RAS, guanyl releasing protein 2	protein-coding
chr7-3385	chr7	70335182	70336959	+	62.2	1777.000	intron (NR_131144, intron 1 of 3)	IMPB_01|Satellite|Satellite	1752	NR_131145	624549	Mm.116344	NR_131144	ENSMUSG00000109097	Gm29683	Gm44536	predicted gene, 29683	ncRNA
chr1-1251	chr1	87185013	87186713	+	62.2	1700.000	intron (NM_027084, intron 6 of 12)	intron (NM_027084, intron 6 of 12)	2549	NM_027084	69453	Mm.84618	NM_027084	ENSMUSG00000036480	Prss56	1700027L20Rik	protease, serine 56	protein-coding
chr5-1165	chr5	75977834	75979459	+	62.2	1625.000	promoter-TSS (NM_001363216)	promoter-TSS (NM_001363216)	-191	NM_001363216	16542	Mm.285	NM_010612	ENSMUSG00000062960	Kdr	6130401C07|Flk-1|Flk1|Krd-1|Ly73|VEGFR-2|VEGFR2|orv|sVEGFR-2	kinase insert domain protein receptor	protein-coding
chr5-425	chr5	24473848	24475346	+	62.2	1498.000	intron (NM_139153, intron 1 of 17)	CpG	22420	NM_139153	213990	Mm.250703	NM_139153	ENSMUSG00000023353	Agap3	AGAP-3|AV028425|Centg3|Crag|Crag.|MRIP-1|cnt-g3	ArfGAP with GTPase domain, ankyrin repeat and PH domain 3	protein-coding
chr4-530	chr4	152115626	152117279	+	62.2	1653.000	5' UTR (NM_033042, exon 1 of 7)	5' UTR (NM_033042, exon 1 of 7)	109	NM_033042	85030	Mm.101198	NM_033042	ENSMUSG00000024793	Tnfrsf25	APO-3|DDR3|DR3|LARD|TR3|TRAMP|Tnfrsf12|WSL-1|WSL-LR|Wsl	tumor necrosis factor receptor superfamily, member 25	protein-coding
chr5-719	chr5	101542165	101544085	+	62.2	1920.000	Intergenic	Intergenic	121586	NM_144955	18096	Mm.193072	NM_144955	ENSMUSG00000035187	Nkx6-1	NKX6A|Nkx6.1	NK6 homeobox 1	protein-coding
chr19-1413	chr19	56873948	56875386	+	62.2	1438.000	intron (NM_172840, intron 1 of 13)	intron (NM_172840, intron 1 of 13)	251	NM_172840	240675	Mm.129534	NM_172840	ENSMUSG00000025082	Vwa2	Amaco	von Willebrand factor A domain containing 2	protein-coding
chr5-3476	chr5	33543927	33545885	+	62.2	1958.000	Intergenic	Intergenic	82605	NM_001359461	74504	Mm.294695	NM_178390	ENSMUSG00000037339	Fam53a	2410018C17Rik|5430419M09Rik|Dntnp	family with sequence similarity 53, member A	protein-coding
chr2-1440	chr2	163853264	163854416	+	62.2	1152.000	promoter-TSS (NM_001030292)	promoter-TSS (NM_001030292)	90	NM_001030292	241769	Mm.295337	NM_001030292	ENSMUSG00000035238	Kcnk15	KCNK11|KCNK14|KT3.3|TASK5	potassium channel, subfamily K, member 15	protein-coding
chr5-1109	chr5	28117383	28118989	+	62.2	1606.000	Intergenic	CpG	46774	NM_153526	231070	Mm.30221	NM_153526	ENSMUSG00000045294	Insig1	1810013C12Rik|Insig-1	insulin induced gene 1	protein-coding
chr17-368	chr17	34186568	34188542	+	62.2	1974.000	promoter-TSS (NM_013683)	promoter-TSS (NM_013683)	-1	NM_013683	21354	Mm.482076	NM_013683	ENSMUSG00000037321	Tap1	ABC17|APT1|Abcb2|Ham-1|Ham1|MTP1|PSF1|RING4|TAP|Tap-1|Y3	transporter 1, ATP-binding cassette, sub-family B (MDR/TAP)	protein-coding
chr2-462	chr2	91975905	91977190	+	62.2	1285.000	Intergenic	Intergenic	-12984	NM_138306	104418	Mm.314923	NM_138306	ENSMUSG00000040479	Dgkz	E130307B02Rik|F730209L11Rik|mDGK[z]	diacylglycerol kinase zeta	protein-coding
chr7-1588	chr7	57507975	57509971	+	62.2	1996.000	intron (NM_001362162, intron 1 of 10)	intron (NM_001362162, intron 1 of 10)	1036	NM_001362162	110886	Mm.273114	NM_176942	ENSMUSG00000055078	Gabra5	A230018I05Rik	gamma-aminobutyric acid (GABA) A receptor, subunit alpha 5	protein-coding
chr11-1540	chr11	61377760	61379316	+	62.2	1556.000	promoter-TSS (NM_026183)	promoter-TSS (NM_026183)	-463	NM_026183	67473	Mm.100741	NM_026183	ENSMUSG00000010122	Slc47a1	1300013J15Rik|AI036982|MATE1|mMATE1	solute carrier family 47, member 1	protein-coding
chr17-882	chr17	35469622	35470882	+	62.2	1260.000	intron (NM_010391, intron 1 of 6)	CpG	163	NM_010391	15007	Mm.88795	NM_010391	ENSMUSG00000067235	H2-Q10	H-2Q10|H2-K1|Q10|Qa10	histocompatibility 2, Q region locus 10	protein-coding
chr11-3204	chr11	83461622	83463467	+	62.2	1845.000	intron (NM_172797, intron 1 of 7)	intron (NM_172797, intron 1 of 7)	496	NM_080453	118453	Mm.264648	NM_080453	ENSMUSG00000020682	Mmp28	D130023P12	matrix metallopeptidase 28 (epilysin)	protein-coding
chr2-1585	chr2	155773654	155775301	+	62.2	1647.000	promoter-TSS (NM_010808)	promoter-TSS (NM_010808)	-865	NM_010808	17391	Mm.389325	NM_010808	ENSMUSG00000027612	Mmp24	AU040325|MMP-21|MT5-MMP|MT5MMP|MTMMP5	matrix metallopeptidase 24	protein-coding
chr6-2269	chr6	51431990	51433954	+	62.2	1964.000	exon (NM_010903, exon 1 of 4)	exon (NM_010903, exon 1 of 4)	303	NM_010903	18025	Mm.42138	NM_010903	ENSMUSG00000029832	Nfe2l3	Nrf3	nuclear factor, erythroid derived 2, like 3	protein-coding
chr4-785	chr4	152132763	152134227	+	62.2	1464.000	intron (NM_207687, intron 7 of 15)	B1_Mus1|SINE|Alu	2830	NM_207689	56226	Mm.264215	NM_019585	ENSMUSG00000028943	Espn	je	espin	protein-coding
chr11-2735	chr11	77914824	77916400	+	62.2	1576.000	intron (NR_033549, intron 2 of 2)	intron (NR_033549, intron 2 of 2)	13676	NR_033549	791423	Mm.483498	NR_033549	ENSMUSG00000055045	Gm11190	-	predicted gene 11190	ncRNA
chr16-718	chr16	17795270	17796880	+	61.1	1610.000	Intergenic	Intergenic	-1207	NM_153790	224024	Mm.194950	NM_153790	ENSMUSG00000012017	Scarf2	NSR1|SREC-II|SRECRP-1|Scatf1|Srec2|SrecII	scavenger receptor class F, member 2	protein-coding
chr12-833	chr12	31264645	31266514	+	61.1	1869.000	exon (NM_008482, exon 1 of 33)	exon (NM_008482, exon 1 of 33)	286	NM_008482	16777	Mm.172674	NM_008482	ENSMUSG00000002900	Lamb1	C77966|C80098|C81607|D130003D08Rik|Lamb-1|Lamb1-1	laminin B1	protein-coding
chr17-421	chr17	32396165	32397094	+	61.1	929.000	exon (NM_001347343, exon 10 of 19)	exon (NM_001347343, exon 10 of 19)	-6385	NR_029458	664702	Mm.381066	NR_029458	ENSMUSG00000117872	A530088E08Rik	-	RIKEN cDNA A530088E08 gene	ncRNA
chr1-2192	chr1	132066638	132068276	+	61.1	1638.000	intron (NM_172510, intron 1 of 10)	intron (NM_172510, intron 1 of 10)	605	NM_001114662	213006	Mm.208445	NM_172510	ENSMUSG00000059149	Mfsd4a	A230072B04|A930031D07Rik|AI850289|Mfsd4	major facilitator superfamily domain containing 4A	protein-coding
chr13-136	chr13	94874820	94875784	+	61.1	964.000	promoter-TSS (NM_011021)	promoter-TSS (NM_011021)	-334	NM_011021	18420	Mm.42051	NM_011021	ENSMUSG00000021685	Otp	-	orthopedia homeobox	protein-coding
chr4-1667	chr4	46039064	46040681	+	61.1	1617.000	intron (NM_021883, intron 1 of 9)	intron (NM_021883, intron 1 of 9)	650	NM_021883	21916	Mm.249594	NM_021883	ENSMUSG00000028328	Tmod1	E-Tmod|Tmod	tropomodulin 1	protein-coding
chr4-1166	chr4	136636922	136638569	+	61.1	1647.000	exon (NM_001243262, exon 8 of 8)	exon (NM_001243262, exon 8 of 8)	15124	NM_001243262	242707	Mm.448979	NM_001243262	ENSMUSG00000070683	Lactbl1	-	lactamase, beta-like 1	protein-coding
chr11-960	chr11	70459342	70461112	+	61.1	1770.000	promoter-TSS (NR_151499)	promoter-TSS (NR_151499)	-243	NM_023158	66102	Mm.425692	NM_023158	ENSMUSG00000018920	Cxcl16	0910001K24Rik|AV290116|BB024863|CXCL16v1|CXCL16v2|SR-PSOX|Zmynd15|b2b498Clo	chemokine (C-X-C motif) ligand 16	protein-coding
chr4-1294	chr4	133517905	133519750	+	61.1	1845.000	promoter-TSS (NM_001083916)	promoter-TSS (NM_001083916)	-136	NM_133707	69073	Mm.299081	NM_133707	ENSMUSG00000037600	Kdf1	1810019J16Rik	keratinocyte differentiation factor 1	protein-coding
chr9-1563	chr9	56746997	56748739	+	61.1	1742.000	intron (NM_001361115, intron 2 of 5)	intron (NM_001361115, intron 2 of 5)	48442	NM_001361119	235402	Mm.246605	NM_181074	ENSMUSG00000049556	Lingo1	4930471K13Rik|AV148400|LERN1|LINGO-1|Lrrn6a|UNQ201	leucine rich repeat and Ig domain containing 1	protein-coding
chr11-1820	chr11	103170342	103171848	+	61.1	1506.000	promoter-TSS (NM_019679)	promoter-TSS (NM_019679)	-43	NM_001077698	57778	Mm.138913	NM_019679	ENSMUSG00000055805	Fmnl1	8030453N10Rik|AI553564|Fmnl|Fnrl|Frls	formin-like 1	protein-coding
chr9-1289	chr9	45138638	45139687	+	61.1	1049.000	intron (NM_001013390, intron 1 of 4)	intron (NM_001013390, intron 1 of 4)	538	NM_001013390	399548	Mm.335112	NM_001013390	ENSMUSG00000046480	Scn4b	Gm1471	sodium channel, type IV, beta	protein-coding
chr15-1582	chr15	55306924	55308769	+	61.1	1845.000	promoter-TSS (NM_181277)	promoter-TSS (NM_181277)	95	NM_181277	12818	Mm.297859	NM_181277	ENSMUSG00000022371	Col14a1	5730412L22Rik|AW108078	collagen, type XIV, alpha 1	protein-coding
chr19-646	chr19	58452601	58454286	+	61.1	1685.000	exon (NM_001285457, exon 3 of 10)	exon (NM_001285457, exon 3 of 10)	1955	NR_104342	14585	Mm.88367	NM_010279	ENSMUSG00000025089	Gfra1	AU042498	glial cell line derived neurotrophic factor family receptor alpha 1	protein-coding
chr3-100	chr3	55780210	55781506	+	61.1	1296.000	intron (NM_030595, intron 41 of 57)	intron (NM_030595, intron 41 of 57)	-1652	NM_010750	17116	Mm.440209	NM_010750	ENSMUSG00000056947	Mab21l1	AW047968	mab-21-like 1	protein-coding
chr8-1100	chr8	104629664	104631186	+	61.1	1522.000	intron (NM_019662, intron 2 of 4)	intron (NM_019662, intron 2 of 4)	864	NM_019662	56437	Mm.29467	NM_019662	ENSMUSG00000031880	Rrad	REM3|Rad	Ras-related associated with diabetes	protein-coding
chr17-1004	chr17	32113063	32114694	+	61.1	1631.000	Intergenic	CpG	-22455	NR_027316	435518	Mm.328944	NR_027316	ENSMUSG00000002791	Pdxk-ps	Gm9743	pyridoxal (pyridoxine, vitamin B6) kinase, pseudogene	pseudo
chr3-1409	chr3	66969912	66971298	+	61.1	1386.000	Intergenic	Intergenic	8206	NM_001302358	20429	Mm.39093	NM_013665	ENSMUSG00000027833	Shox2	6330543G17Rik|OG12|Og12x|Prx3|SHOT	short stature homeobox 2	protein-coding
chr19-1922	chr19	44718866	44720737	+	61.1	1871.000	Intergenic	Intergenic	-26800	NM_001368745	18504	Mm.192158	NM_011037	ENSMUSG00000004231	Pax2	Opdc|Pax-2	paired box 2	protein-coding
chr9-1395	chr9	107676510	107677546	+	61.1	1036.000	intron (NM_008140, intron 4 of 8)	intron (NM_008140, intron 4 of 8)	2606	NM_008140	14685	Mm.284853	NM_008140	ENSMUSG00000034837	Gnat1	Gnat-1|Ird1|Ird2|Tralpha|irdc|irdr|transducin	guanine nucleotide binding protein, alpha transducing 1	protein-coding
chr3-1578	chr3	97887894	97889525	+	61.1	1631.000	promoter-TSS (NM_001289702)	promoter-TSS (NM_001289702)	-2	NM_001289701	83679	Mm.129840	NM_031401	ENSMUSG00000038170	Pde4dip	4732458A06Rik|9430063L05Rik|C87016|D130016K21Rik|D3Bwg1078e|Usmg4|mKIAA0454	phosphodiesterase 4D interacting protein (myomegalin)	protein-coding
chr13-26	chr13	72627256	72628072	+	61.1	816.000	non-coding (NR_030701, exon 1 of 1)	non-coding (NR_030701, exon 1 of 1)	900	NR_030701	328287	Mm.235072	NR_030701		Gm20554	D430050G20	predicted gene, 20554	ncRNA
chr5-3311	chr5	147399643	147401549	+	61.1	1906.000	promoter-TSS (NM_010229)	promoter-TSS (NM_010229)	-107	NM_010229	14255	Mm.194	NM_010229	ENSMUSG00000042817	Flt3	B230315G04|CD135|Flk-2|Flk2|Flt-3|Ly72|wmfl	FMS-like tyrosine kinase 3	protein-coding
chr5-698	chr5	35678972	35680264	+	61.1	1292.000	5' UTR (NM_030127, exon 1 of 9)	5' UTR (NM_030127, exon 1 of 9)	162	NM_001042615	78558	Mm.274255	NM_030127	ENSMUSG00000029096	Htra3	2210021K23Rik|9530081K03Rik|Prsp|Tasp	HtrA serine peptidase 3	protein-coding
chr6-994	chr6	55116246	55118034	+	61.1	1788.000	intron (NM_009953, intron 3 of 12)	intron (NM_009953, intron 3 of 12)	773	NM_001288619	12922	Mm.236081	NM_009953	ENSMUSG00000003476	Crhr2	CRF-R2|CRFR2alpha|CRFR2beta|Crfr2	corticotropin releasing hormone receptor 2	protein-coding
chr13-673	chr13	58452295	58453873	+	61.1	1578.000	Intergenic	Intergenic	-49741	NM_001301341	15387	Mm.142872	NM_025279	ENSMUSG00000021546	Hnrnpk	Hnrpk|KBBP|NOVA	heterogeneous nuclear ribonucleoprotein K	protein-coding
chr8-1979	chr8	57319117	57320792	+	61.1	1675.000	intron (NR_154048, intron 2 of 5)	intron (NR_154048, intron 2 of 5)	905	NR_154048	102636514	Mm.229304	NR_110474	ENSMUSG00000100510	Hand2os1	Gm28063|Hand2-as1|Uph	Hand2, opposite strand 1	ncRNA
chr12-996	chr12	58211470	58213700	+	61.1	2230.000	5' UTR (NM_009216, exon 2 of 2)	5' UTR (NM_009216, exon 2 of 2)	781	NM_009216	20605	Mm.278336	NM_009216	ENSMUSG00000035431	Sstr1	SRIF-2|SS-1-R|SS1-R|SS1R|Smstr-1|Smstr1|sst1	somatostatin receptor 1	protein-coding
chr1-6	chr1	56897762	56898262	+	61.1	500.000	exon (NM_001358581, exon 6 of 12)	exon (NM_001358581, exon 6 of 12)	73322	NM_139146	212712	Mm.145599	NM_139146	ENSMUSG00000038331	Satb2	BAP002|mKIAA1034	special AT-rich sequence binding protein 2	protein-coding
chr2-336	chr2	13009866	13011220	+	61.1	1354.000	exon (NM_153155, exon 1 of 2)	exon (NM_153155, exon 1 of 2)	321	NM_153155	227580	Mm.229322	NM_153155	ENSMUSG00000049630	C1ql3	1110065A22Rik|AI661623|Adij|C1ql|C1qtnf13|CTRP13|K100	C1q-like 3	protein-coding
chr15-788	chr15	74529162	74530809	+	61.1	1647.000	intron (NM_174991, intron 2 of 30)	intron (NM_174991, intron 2 of 30)	13789	NM_001359759	107831	Mm.43133	NM_174991	ENSMUSG00000034730	Adgrb1	B830018M07Rik|Bai1|R75078|mKIAA4089	adhesion G protein-coupled receptor B1	protein-coding
chr2-1023	chr2	157914082	157915784	+	60.1	1702.000	intron (NM_198627, intron 1 of 3)	CpG	280	NM_198627	277432	Mm.441156	NM_198627	ENSMUSG00000037843	Vstm2l	Gm691	V-set and transmembrane domain containing 2-like	protein-coding
chr15-1151	chr15	95653228	95654755	+	60.1	1527.000	intron (NM_207533, intron 1 of 3)	intron (NM_207533, intron 1 of 3)	780	NM_207533	223843	Mm.152937	NM_207533	ENSMUSG00000045608	Dbx2	9430056A22Rik|9630005K15|AI846217|Gm1229	developing brain homeobox 2	protein-coding
chr17-1481	chr17	45544660	45546421	+	60.1	1761.000	exon (NM_001013749, exon 3 of 3)	exon (NM_001013749, exon 3 of 3)	4137	NM_001013749	210573	Mm.329064	NM_001013749	ENSMUSG00000096847	Tmem151b	Gm323	transmembrane protein 151B	protein-coding
chr9-737	chr9	37432618	37434761	+	60.1	2143.000	promoter-TSS (NM_001164767)	promoter-TSS (NM_001164767)	-514	NM_001164767	19649	Mm.212826	NM_011248	ENSMUSG00000032128	Robo3	Rbig1|Rig-1|Rig1|Robo3a|Robo3b	roundabout guidance receptor 3	protein-coding
chr6-532	chr6	67534747	67536050	+	60.1	1303.000	exon (NM_020047, exon 1 of 1)	exon (NM_020047, exon 1 of 1)	424	NM_020047	56753	Mm.439913	NM_020047	ENSMUSG00000051397	Tacstd2	C80403|EGP-1|GA733-1|Ly97|TROP2	tumor-associated calcium signal transducer 2	protein-coding
chr6-1022	chr6	110645978	110647906	+	60.1	1928.000	intron (NM_177328, intron 1 of 9)	intron (NM_177328, intron 1 of 9)	1344	NM_177328	108073	Mm.240881	NM_177328	ENSMUSG00000056755	Grm7	6330570A01Rik|BB176677|C030018L03|E130018M02Rik|Gpr1g|Gprc1g|SMN2|Tg(SMN2)89Ahmb|mGluR7	glutamate receptor, metabotropic 7	protein-coding
chr6-746	chr6	88190076	88191457	+	60.1	1381.000	Intergenic	CpG	-3125	NM_001355253	14461	Mm.491156	NM_008090	ENSMUSG00000015053	Gata2	Gata-2	GATA binding protein 2	protein-coding
chr17-740	chr17	23660575	23662249	+	60.1	1674.000	intron (NM_153784, intron 1 of 9)	intron (NM_153784, intron 1 of 9)	906	NM_153784	212733	Mm.59997	NM_153784	ENSMUSG00000043782	Bicdl2	BICDR-2|Ccdc64b	BICD family like cargo adaptor 2	protein-coding
chr1-400	chr1	180482649	180483844	+	60.1	1195.000	exon (NM_001081227, exon 1 of 4)	exon (NM_001081227, exon 1 of 4)	258	NM_001081227	381310	Mm.44791	NM_001081227	ENSMUSG00000053963	Stum	6330403A02Rik|Gm10001|R75555	mechanosensory transduction mediator	protein-coding
chr13-1501	chr13	20114315	20116317	+	60.1	2002.000	intron (NM_080288, intron 1 of 21)	intron (NM_080288, intron 1 of 21)	24809	NM_080288	140580	Mm.342392	NM_080288	ENSMUSG00000041112	Elmo1	6330578D22Rik|C230095H21Rik|CED-12	engulfment and cell motility 1	protein-coding
chr9-2682	chr9	91352964	91354935	+	60.1	1971.000	Intergenic	Intergenic	11850	NM_009573	22771	Mm.335350	NM_009573	ENSMUSG00000032368	Zic1	ZIC|ZNF201	zinc finger protein of the cerebellum 1	protein-coding
chr6-993	chr6	53818316	53819541	+	60.1	1225.000	exon (NM_025817, exon 1 of 1)	exon (NM_025817, exon 1 of 1)	1897	NM_025817	66873	Mm.422727	NM_025817	ENSMUSG00000043496	Tril	1200009O22Rik|AI316813|mKIAA0644	TLR4 interactor with leucine-rich repeats	protein-coding
chr6-597	chr6	114283007	114284434	+	60.1	1427.000	intron (NM_178703, intron 1 of 15)	intron (NM_178703, intron 1 of 15)	1085	NM_178703	232333	Mm.5260	NM_178703	ENSMUSG00000030310	Slc6a1	A730043E01|GABATHG|GABATR|GAT-1|Gabt|Gabt1|Gat1|XT-1|Xtrp1	solute carrier family 6 (neurotransmitter transporter, GABA), member 1	protein-coding
chr15-328	chr15	102003137	102004200	+	60.1	1063.000	intron (NM_031170, intron 1 of 8)	intron (NM_031170, intron 1 of 8)	674	NM_031170	16691	Mm.358618	NM_031170	ENSMUSG00000049382	Krt8	AA960620|AL022697|AU019895|Card2|EndoA|K8|Krt-2.8|Krt2-8	keratin 8	protein-coding
chr11-3522	chr11	18869637	18871605	+	60.1	1968.000	Intergenic	Intergenic	148348	NM_001193271	17268	Mm.356578	NM_010789	ENSMUSG00000020160	Meis1	C530044H18Rik|Evi8	Meis homeobox 1	protein-coding
chr11-1702	chr11	44615127	44616805	+	60.1	1678.000	Intergenic	Intergenic	-2134	NM_001362577	13591	Mm.439662	NM_007897	ENSMUSG00000057098	Ebf1	Ebf|O/E-1|OE-1|Olf-1|Olf1	early B cell factor 1	protein-coding
chr11-2339	chr11	50601646	50603820	+	60.1	2174.000	intron (NM_175643, intron 1 of 21)	CpG	648	NM_175643	216725	Mm.110597	NM_175643	ENSMUSG00000036545	Adamts2	ADAM-TS 2|ADAM-TS2|ADAMTS-2|PC I-NP|PCINP|pNPI	a disintegrin-like and metallopeptidase (reprolysin type) with thrombospondin type 1 motif, 2	protein-coding
chr6-1967	chr6	89020859	89022919	+	60.1	2060.000	Intergenic	Intergenic	-74221	NR_134977	232217	Mm.281744	NM_175017	ENSMUSG00000055403	4933427D06Rik	-	RIKEN cDNA 4933427D06 gene	ncRNA
chr4-1033	chr4	148403191	148404970	+	60.1	1779.000	Intergenic	Intergenic	40680	NM_027873	71707	Mm.292503	NM_027873	ENSMUSG00000047719	Ubiad1	1200002M06Rik|AI426463|AW320947|Tere1	UbiA prenyltransferase domain containing 1	protein-coding
chr1-843	chr1	121176744	121178535	+	60.1	1791.000	Intergenic	Intergenic	90234	NR_110450	98452	Mm.131017	NR_038008	ENSMUSG00000097881	Celrr	AI848258|B230209K01Rik|Celr|Gm818	cerebellum expressed regulatory RNA	ncRNA
chr6-2794	chr6	145861511	145863700	+	60.1	2189.000	3' UTR (NM_001271768, exon 5 of 5)	3' UTR (NM_001271768, exon 5 of 5)	2815	NM_024469	79362	Mm.154529	NM_024469	ENSMUSG00000030256	Bhlhe41	6430520M22Rik|Bhlhb2l|Bhlhb3|DEC2|Sharp1	basic helix-loop-helix family, member e41	protein-coding
chr2-1475	chr2	28777230	28779007	+	60.1	1777.000	intron (NM_001033874, intron 11 of 12)	intron (NM_001033874, intron 11 of 12)	44840	NR_037271	100526498		NR_037271	ENSMUSG00000092832	Mir3088	mir-3088|mmu-mir-3088	microRNA 3088	ncRNA
chr10-1578	chr10	58812949	58814864	+	60.1	1915.000	exon (NM_172788, exon 1 of 10)	exon (NM_172788, exon 1 of 10)	547	NM_172788	237353	Mm.333078	NM_172788	ENSMUSG00000037990	Sh3rf3	4831416G18Rik|Igfbp5-ip|Sh3md4|Sh3rf31	SH3 domain containing ring finger 3	protein-coding
chr2-3069	chr2	36090348	36092034	+	60.1	1686.000	intron (NM_001355125, intron 7 of 8)	CpG-8045	12869	NM_001083126	16874	Mm.12881	NM_008500	ENSMUSG00000026890	Lhx6	Lhx6.1	LIM homeobox protein 6	protein-coding
chr2-1559	chr2	130361743	130362837	+	60.1	1094.000	exon (NM_001110513, exon 14 of 17)	exon (NM_001110513, exon 14 of 17)	35339	NM_019696	56264	Mm.112701	NM_019696	ENSMUSG00000027408	Cpxm1	AA986902|Cpx-1|Cpx1|Cpxm	carboxypeptidase X 1 (M14 family)	protein-coding
chr1-1631	chr1	34677303	34678938	+	59.1	1635.000	promoter-TSS (NM_001368773)	promoter-TSS (NM_001368773)	-62	NM_001368773	226970	Mm.41604	NM_183019	ENSMUSG00000037509	Arhgef4	9330140K16Rik|Asef|C230030N03Rik	Rho guanine nucleotide exchange factor (GEF) 4	protein-coding
chr9-1244	chr9	21247336	21249194	+	59.1	1858.000	intron (NM_053190, intron 1 of 2)	intron (NM_053190, intron 1 of 2)	178	NM_053190	94226	Mm.190619	NM_053190	ENSMUSG00000045087	S1pr5	Edg8|S1P5|lpB4	sphingosine-1-phosphate receptor 5	protein-coding
chr11-2530	chr11	103332589	103334187	+	59.1	1598.000	exon (NM_133715, exon 14 of 16)	exon (NM_133715, exon 14 of 16)	11314	NM_133715	544817	Mm.259113	NM_133715	ENSMUSG00000034255	Arhgap27	2310069I04Rik|5730442P18Rik|Gm21552|Sh3d20	Rho GTPase activating protein 27	protein-coding
chr13-433	chr13	113034127	113035477	+	59.1	1350.000	promoter-TSS (NM_001281487)	promoter-TSS (NM_001281487)	-577	NM_001281487	238896		NM_001281487	ENSMUSG00000078926	Cdc20b	EG238896|EG622422	cell division cycle 20B	protein-coding
chr1-3044	chr1	152954013	152956233	+	59.1	2220.000	promoter-TSS (NM_175460)	promoter-TSS (NM_175460)	22	NM_175460	226518	Mm.40548	NM_175460	ENSMUSG00000042751	Nmnat2	AI843915|D030041I09Rik|PNAT1|PNAT2	nicotinamide nucleotide adenylyltransferase 2	protein-coding
chr8-979	chr8	95676926	95678742	+	59.1	1816.000	Intergenic	CpG	-25203	NM_145602	234593	Mm.29846	NM_145602	ENSMUSG00000036564	Ndrg4	D8Bwg1337e|Ndr1-rs|Ndr4|R74996|SMAP-8	N-myc downstream regulated gene 4	protein-coding
chr18-321	chr18	80322157	80323528	+	59.1	1371.000	exon (NM_001190373, exon 3 of 4)	exon (NM_001190373, exon 3 of 4)	41412	NM_001190373	240444	Mm.279568	NM_001190373	ENSMUSG00000059852	Kcng2	AA591524	potassium voltage-gated channel, subfamily G, member 2	protein-coding
chr4-1825	chr4	138455482	138456937	+	59.1	1455.000	intron (NM_025451, intron 1 of 1)	intron (NM_025451, intron 1 of 1)	1061	NM_025451	66259	Mm.41603	NM_025451	ENSMUSG00000046447	Camk2n1	1810006K23Rik|AI848599|AI891706	calcium/calmodulin-dependent protein kinase II inhibitor 1	protein-coding
chr17-981	chr17	25496255	25498091	+	59.1	1836.000	5' UTR (NM_001191008, exon 1 of 2)	5' UTR (NM_001191008, exon 1 of 2)	115	NM_001191008	20609	Mm.353282	NM_011425	ENSMUSG00000050824	Sstr5	Smstr5|sst5	somatostatin receptor 5	protein-coding
chr16-355	chr16	33829123	33830792	+	59.1	1669.000	5' UTR (NM_010580, exon 1 of 15)	5' UTR (NM_010580, exon 1 of 15)	292	NM_001145884	16419	Mm.6424	NM_010580	ENSMUSG00000022817	Itgb5	AA475909|AI874634|ESTM23|[b]-5|[b]5|[b]5A|[b]5B|beta-5|beta5	integrin beta 5	protein-coding
chr2-4790	chr2	143547073	143548586	+	59.1	1513.000	promoter-TSS (NR_040354)	promoter-TSS (NR_040354)	8	NR_040354	378776	Mm.381216	NR_040354	ENSMUSG00000086171	Pcsk2os1	C630020P19Rik	proprotein convertase subtilisin/kexin type 2, opposite strand 1	ncRNA
chr2-4734	chr2	131040064	131042009	+	59.1	1945.000	promoter-TSS (NR_105969)	promoter-TSS (NR_105969)	-638	NR_105969	102465606		NR_105969	ENSMUSG00000098686	Mir6973b	Gm27815|mmu-mir-6973b	microRNA 6973b	ncRNA
chr14-578	chr14	48672687	48674541	+	59.1	1854.000	intron (NR_029384, intron 2 of 4)	intron (NR_029384, intron 2 of 4)	4326	NR_029384	606497	Mm.165199	NR_029384	ENSMUSG00000098682	Otx2os1	-	orthodenticle homeobox 2 opposite strand 1	ncRNA
chr13-1114	chr13	53462207	53463550	+	59.1	1343.000	Intergenic	Intergenic	9902	NM_013601	17702	Mm.1763	NM_013601	ENSMUSG00000021469	Msx2	BB122635|Hox-8|Hox8|Hox8.1	msh homeobox 2	protein-coding
chr11-3822	chr11	96373355	96374950	+	59.1	1595.000	Intergenic	Intergenic	8394	NM_008266	15407	Mm.890	NM_008266	ENSMUSG00000018973	Hoxb1	Hox-2.9	homeobox B1	protein-coding
chr11-3413	chr11	115249163	115250872	+	59.1	1709.000	exon (NM_010350, exon 15 of 15)	exon (NM_010350, exon 15 of 15)	17226	NM_010350	14813	Mm.39090	NM_010350	ENSMUSG00000020734	Grin2c	GluN2C|NMDAR2C|NR2C	glutamate receptor, ionotropic, NMDA2C (epsilon 3)	protein-coding
chr11-2897	chr11	113618652	113620723	+	59.1	2071.000	intron (NM_001042606, intron 1 of 1)	CpG	360	NM_001042606	20606		NM_009217	ENSMUSG00000047904	Sstr2	SRIF-1|SS2R|SSTR-2|Smstr-2|Smstr2|sst2	somatostatin receptor 2	protein-coding
chr5-3782	chr5	101520225	101522094	+	59.1	1869.000	Intergenic	Intergenic	143552	NM_144955	18096	Mm.193072	NM_144955	ENSMUSG00000035187	Nkx6-1	NKX6A|Nkx6.1	NK6 homeobox 1	protein-coding
chr5-4209	chr5	139579580	139581204	+	59.1	1624.000	Intergenic	Intergenic	36494	NM_013702	22255	Mm.42190	NM_013702	ENSMUSG00000029546	Uncx	Chx4|Uncx4.1	UNC homeobox	protein-coding
chr8-1184	chr8	35825332	35827102	+	59.1	1770.000	exon (NM_027998, exon 1 of 1)	exon (NM_027998, exon 1 of 1)	342	NM_027998	71908	Mm.37817	NM_027998	ENSMUSG00000055976	Cldn23	2310014B08Rik	claudin 23	protein-coding
chr13-622	chr13	99899722	99901023	+	58.1	1301.000	intron (NM_013732, intron 1 of 2)	intron (NM_013732, intron 1 of 2)	311	NM_001081493	27220	Mm.75498	NM_013732	ENSMUSG00000021647	Cartpt	Cart	CART prepropeptide	protein-coding
chr9-1199	chr9	108081231	108083186	+	58.1	1955.000	TTS (NR_106056)	TTS (NR_106056)	710	NR_106056	102466914		NR_106056	ENSMUSG00000098787	Mir7088	Gm27577|mmu-mir-7088	microRNA 7088	ncRNA
chr11-2089	chr11	35797463	35799852	+	58.1	2389.000	5' UTR (NM_001004147, exon 1 of 1)	5' UTR (NM_001004147, exon 1 of 1)	227	NM_001004147	237730	Mm.189222	NM_001004147	ENSMUSG00000051062	Fbll1	AI595406	fibrillarin-like 1	protein-coding
chr15-1475	chr15	100728405	100729902	+	58.1	1497.000	intron (NM_172451, intron 1 of 11)	CpG	223	NM_172451	207839	Mm.22969	NM_172451	ENSMUSG00000037280	Galnt6	4632410F13|AW047994|GalNAc-T6	polypeptide N-acetylgalactosaminyltransferase 6	protein-coding
chr4-3173	chr4	114666236	114667550	+	58.1	1314.000	Intergenic	Intergenic	-154827	NR_033617	433746	Mm.388908	NR_033617	ENSMUSG00000055198	Gm12830	-	predicted gene 12830	ncRNA
chr2-1584	chr2	155629956	155631696	+	58.1	1740.000	exon (NM_001085378, exon 32 of 42)	exon (NM_001085378, exon 32 of 42)	7946	NR_030757	735275		NR_030757	ENSMUSG00000076312	Mir499	Mirn499|mir-499|mmu-mir-499	microRNA 499	ncRNA
chr19-949	chr19	28678209	28679995	+	58.1	1786.000	intron (NR_045330, intron 1 of 4)	intron (NR_045330, intron 1 of 4)	878	NR_045330	320176	Mm.406716	NR_045330	ENSMUSG00000097735	D930032P07Rik	-	RIKEN cDNA D930032P07 gene	ncRNA
chr2-5049	chr2	168600777	168602726	+	58.1	1949.000	promoter-TSS (NM_001291174)	promoter-TSS (NM_001291174)	-94	NM_001291172	18019	Mm.116802	NM_010899	ENSMUSG00000027544	Nfatc2	AI607462|NF-ATc2|NF-ATp|NFAT1|NFAT1-D|Nfatp	nuclear factor of activated T cells, cytoplasmic, calcineurin dependent 2	protein-coding
chr3-545	chr3	129207024	129208548	+	58.1	1524.000	intron (NM_011098, intron 3 of 4)	intron (NM_011098, intron 3 of 4)	-6146	NM_001287048	18741	Mm.246804	NM_011098	ENSMUSG00000028023	Pitx2	9430085M16Rik|Brx1|Brx1b|Munc30|Otlx2|Ptx2|Rieg	paired-like homeodomain transcription factor 2	protein-coding
chr14-472	chr14	33923245	33925095	+	58.1	1850.000	exon (NM_145741, exon 1 of 3)	exon (NM_145741, exon 1 of 3)	583	NM_145741	14560	Mm.432071	NM_145741	ENSMUSG00000021943	Gdf10	Bmp3b	growth differentiation factor 10	protein-coding
chr9-1816	chr9	24769798	24771025	+	58.1	1227.000	intron (NM_194263, intron 2 of 7)	intron (NM_194263, intron 2 of 7)	3892	NM_194263	57246	Mm.31452	NM_020496	ENSMUSG00000031965	Tbx20	9430010M06Rik|AL022859|Tbx12	T-box 20	protein-coding
chr11-248	chr11	96190028	96191129	+	58.1	1101.000	Intergenic	Intergenic	-3738	NM_008267	15408	Mm.57221	NM_008267	ENSMUSG00000049604	Hoxb13	-	homeobox B13	protein-coding
chr9-281	chr9	21311996	21313725	+	58.1	1729.000	promoter-TSS (NM_009678)	promoter-TSS (NM_009678)	-527	NM_009678	11768	Mm.22239	NM_009678	ENSMUSG00000003309	Ap1m2	D9Ertd818e|[m]1B|mu1B	adaptor protein complex AP-1, mu 2 subunit	protein-coding
chr5-1032	chr5	81021991	81022978	+	58.1	987.000	intron (NM_198702, intron 1 of 27)	intron (NM_198702, intron 1 of 27)	891	NM_198702	319387	Mm.273631	NM_198702	ENSMUSG00000037605	Adgrl3	5430402I23Rik|CIRL-3|D130075K09Rik|Gm1379|LEC3|Lphn3|mKIAA0768	adhesion G protein-coupled receptor L3	protein-coding
chr13-368	chr13	95524481	95525767	+	58.1	1286.000	exon (NM_007974, exon 1 of 2)	exon (NM_007974, exon 1 of 2)	116	NM_007974	14063	Mm.1614	NM_007974	ENSMUSG00000021678	F2rl1	Gpcr11|PAR-2|Par2	coagulation factor II (thrombin) receptor-like 1	protein-coding
chr7-808	chr7	45163970	45165348	+	58.1	1378.000	intron (NM_182993, intron 1 of 11)	intron (NM_182993, intron 1 of 11)	738	NM_182993	72961	Mm.255631	NM_182993	ENSMUSG00000070570	Slc17a7	2900052E22Rik|AI851913|Vglut1	solute carrier family 17 (sodium-dependent inorganic phosphate cotransporter), member 7	protein-coding
chr7-296	chr7	109780571	109781869	+	58.1	1298.000	intron (NM_020610, intron 1 of 6)	intron (NM_020610, intron 1 of 6)	325	NM_020610	78593	Mm.275374	NM_020610	ENSMUSG00000034825	Nrip3	A330103B05Rik|D7H11orf14|ICRFP703B1614Q5.2	nuclear receptor interacting protein 3	protein-coding
chr2-2027	chr2	25364093	25365895	+	57.1	1802.000	non-coding (NR_149315, exon 2 of 9)	non-coding (NR_149315, exon 2 of 9)	669	NM_001033293	227620	Mm.33797	NM_001033293	ENSMUSG00000026956	Uap1l1	5730445F03Rik	UDP-N-acteylglucosamine pyrophosphorylase 1-like 1	protein-coding
chr17-845	chr17	25254822	25256664	+	57.1	1842.000	intron (NM_001163270, intron 1 of 33)	intron (NM_001163270, intron 1 of 33)	621	NM_001163270	545192	Mm.328859	NM_001163270	ENSMUSG00000047507	Baiap3	Bap3|Gm937	BAI1-associated protein 3	protein-coding
chr5-1885	chr5	73405575	73406961	+	57.1	1386.000	5' UTR (NM_181323, exon 1 of 16)	5' UTR (NM_181323, exon 1 of 16)	190	NM_181323	231293	Mm.280211	NM_181323	ENSMUSG00000029154	Cwh43	C130090K23Rik|imds-60	cell wall biogenesis 43 C-terminal homolog	protein-coding
chr3-779	chr3	30510201	30511968	+	57.1	1767.000	Intergenic	Intergenic	-1325	NM_001361034	14013	Mm.56965	NM_007963	ENSMUSG00000027684	Mecom	D630039M04Rik|Evi-1|Evi1|Jbo|Mds|Mds1|Mds1-Evi1|Prdm3|Znfpr1b1	MDS1 and EVI1 complex locus	protein-coding
chr2-817	chr2	181212119	181213141	+	57.1	1022.000	exon (NM_011481, exon 1 of 8)	exon (NM_011481, exon 1 of 8)	541	NM_011481	20811	Mm.4752	NM_011481	ENSMUSG00000027579	Srms	A230069J08Rik|srm	src-related kinase lacking C-terminal regulatory tyrosine and N-terminal myristylation sites	protein-coding
chr8-954	chr8	84781881	84783413	+	57.1	1532.000	intron (NM_010906, intron 1 of 8)	B1_Mur1|SINE|Alu	-2565	NM_001371060
chr17-1769	chr17	30900695	30902540	+	57.1	1845.000	promoter-TSS (NM_021332)	promoter-TSS (NM_021332)	-250	NM_021332	14652	Mm.390969	NM_021332	ENSMUSG00000024027	Glp1r	GLP-1R|GLP1Rc	glucagon-like peptide 1 receptor	protein-coding
chr4-930	chr4	156166109	156167639	+	57.1	1530.000	intron (NM_021604, intron 35 of 35)	intron (NM_021604, intron 35 of 35)	19385	NM_001369026	11603	Mm.273098	NM_021604	ENSMUSG00000041936	Agrn	Agrin|nmf380	agrin	protein-coding
chr2-3836	chr2	144156607	144158310	+	57.1	1703.000	Intergenic	Intergenic	31832	NR_136884	433481	Mm.330630	NR_136884	ENSMUSG00000074758	Gm5535	EG433481	predicted gene 5535	ncRNA
chr8-1855	chr8	122229513	122231900	+	57.1	2387.000	intron (NM_001362883, intron 1 of 2)	CpG	432	NM_001362883	195209	Mm.102191	NM_001362883		Zfp469	Gm22	zinc finger protein 469	protein-coding
chr8-647	chr8	25102367	25103912	+	57.1	1545.000	intron (NR_155282, intron 1 of 1)	CpG	960	NR_155282	74744	Mm.117802	NR_155282		5830408C22Rik	2700026D01Rik	RIKEN cDNA 5830408C22 gene	ncRNA
chr6-2020	chr6	119105703	119107408	+	57.1	1705.000	intron (NM_009781, intron 1 of 46)	intron (NM_009781, intron 1 of 46)	1940	NM_001256002	12288	Mm.41628	NM_009781	ENSMUSG00000051331	Cacna1c	Cav1.2|Cchl1a1|D930026N18Rik|MBC|MELC-CC	calcium channel, voltage-dependent, L type, alpha 1C subunit	protein-coding
chr14-1345	chr14	46385314	46387095	+	57.1	1781.000	intron (NM_001316360, intron 1 of 2)	intron (NM_001316360, intron 1 of 2)	4465	NM_007554	12159	Mm.6813	NM_007554	ENSMUSG00000021835	Bmp4	Bmp-4|Bmp2b|Bmp2b-1|Bmp2b1	bone morphogenetic protein 4	protein-coding
chr12-1722	chr12	54067261	54068736	+	57.1	1475.000	exon (NM_001370960, exon 11 of 11)	exon (NM_001370960, exon 11 of 11)	135876	NM_028133	112407	Mm.133037	NM_028133	ENSMUSG00000035105	Egln3	2610021G09Rik|AI505553|AI648162|Hif-p4h-3|Phd3|SM-20	egl-9 family hypoxia-inducible factor 3	protein-coding
chr11-2389	chr11	75794492	75796201	+	57.1	1709.000	promoter-TSS (NR_136933)	promoter-TSS (NR_136933)	-463	NR_136932	102641247	Mm.411386	NR_136932		Gm12339	-	predicted gene 12339	ncRNA
chr11-2750	chr11	83444107	83445814	+	57.1	1707.000	exon (NM_080453, exon 5 of 8)	exon (NM_080453, exon 5 of 8)	7266	NM_025492	66330	Mm.44800	NM_025492	ENSMUSG00000035085	1700020L24Rik	-	RIKEN cDNA 1700020L24 gene	protein-coding
chr11-2122	chr11	69235875	69237045	+	57.1	1170.000	exon (NM_008192, exon 2 of 19)	exon (NM_008192, exon 2 of 19)	562	NM_008192	14919	Mm.291816	NM_008192	ENSMUSG00000020890	Gucy2e	GC-E|GC1|ROS-GC1	guanylate cyclase 2e	protein-coding
chr2-1602	chr2	172042657	172044180	+	57.1	1523.000	promoter-TSS (NM_175631)	promoter-TSS (NM_175631)	48	NM_175631	228942	Mm.40555	NM_175631	ENSMUSG00000067578	Cbln4	AI848962	cerebellin 4 precursor protein	protein-coding
chr13-963	chr13	36729856	36731484	+	57.1	1628.000	intron (NM_153529, intron 1 of 2)	intron (NM_153529, intron 1 of 2)	3807	NM_153529	68404	Mm.232930	NM_153529	ENSMUSG00000039114	Nrn1	0710008J23Rik|Cpg15|Nrn	neuritin 1	protein-coding
chr11-2495	chr11	97985453	97987045	+	57.1	1592.000	exon (NM_001163608, exon 1 of 14)	exon (NM_001163608, exon 1 of 14)	197	NM_001163608	72324	Mm.39617	NM_028199	ENSMUSG00000017417	Plxdc1	2410003I07Rik|AI848450|Tem7	plexin domain containing 1	protein-coding
chr7-2844	chr7	131539527	131541341	+	57.1	1814.000	Intergenic	Intergenic	-2529	NM_008257	15373	Mm.323562	NM_008257	ENSMUSG00000040148	Hmx3	Nkx-5.1|Nkx5-1|Nkx5.1	H6 homeobox 3	protein-coding
chr2-4590	chr2	105673406	105675600	+	57.1	2194.000	intron (NM_001244201, intron 1 of 11)	intron (NM_001244201, intron 1 of 11)	-1241	NM_001244200	18508	Mm.3608	NM_013627	ENSMUSG00000027168	Pax6	1500038E17Rik|AEY11|Dey|Gsfaey11|Pax-6|Sey	paired box 6	protein-coding
chr9-763	chr9	63134396	63135910	+	57.1	1514.000	Intergenic	Intergenic	11827	NM_172446	207667	Mm.36349	NM_172446	ENSMUSG00000022245	Skor1	AV273001|C230094B15Rik|Corl1|Lbxcor1	SKI family transcriptional corepressor 1	protein-coding
chr13-1158	chr13	76055429	76057191	+	57.1	1762.000	exon (NM_175495, exon 1 of 1)	exon (NM_175495, exon 1 of 1)	686	NM_175495	238725	Mm.167172	NM_175495	ENSMUSG00000045509	Gpr150	C030001A19Rik|PGR11	G protein-coupled receptor 150	protein-coding
chr15-1907	chr15	79803160	79804409	+	57.1	1249.000	intron (NM_001013360, intron 4 of 7)	CpG	925	NM_030689	73340	Mm.38438	NM_030689	ENSMUSG00000022421	Nptxr	1200009K17Rik|1700036C17Rik|5730406O18Rik|AI452369|AI785356|D15Bwg0580e|NPR|Npcd	neuronal pentraxin receptor	protein-coding
chr5-307	chr5	24730026	24731486	+	56.0	1460.000	promoter-TSS (NM_001081441)	promoter-TSS (NM_001081441)	-76	NM_001081441	269633	Mm.392539	NM_026621	ENSMUSG00000055235	Wdr86	2810046M22Rik|BC059069	WD repeat domain 86	protein-coding
chr11-1274	chr11	83441493	83443287	+	56.0	1794.000	3' UTR (NM_080453, exon 8 of 8)	3' UTR (NM_080453, exon 8 of 8)	4696	NM_025492	66330	Mm.44800	NM_025492	ENSMUSG00000035085	1700020L24Rik	-	RIKEN cDNA 1700020L24 gene	protein-coding
chr13-854	chr13	36723317	36725189	+	56.0	1872.000	Intergenic	Intergenic	10224	NM_153529	68404	Mm.232930	NM_153529	ENSMUSG00000039114	Nrn1	0710008J23Rik|Cpg15|Nrn	neuritin 1	protein-coding
chr6-939	chr6	22288354	22290014	+	56.0	1660.000	intron (NM_053116, intron 2 of 3)	intron (NM_053116, intron 2 of 3)	957	NM_053116	93735	Mm.137403	NM_053116	ENSMUSG00000029671	Wnt16	E130309I19Rik	wingless-type MMTV integration site family, member 16	protein-coding
chr15-2140	chr15	34837038	34838545	+	56.0	1507.000	promoter-TSS (NM_001271704)	promoter-TSS (NM_001271704)	-258	NM_001271704	16539	Mm.71045	NM_181317	ENSMUSG00000050963	Kcns2	E130006J24Rik|Kv9.2	K+ voltage-gated channel, subfamily S, 2	protein-coding
chr7-3196	chr7	43796680	43798546	+	56.0	1866.000	promoter-TSS (NM_001324398)	promoter-TSS (NM_001324398)	36	NM_001324398	259277	Mm.458023	NM_008940	ENSMUSG00000064023	Klk8	BSP1|NP|Nrpn|Prss19	kallikrein related-peptidase 8	protein-coding
chr5-1969	chr5	114657522	114658809	+	56.0	1287.000	intron (NM_022017, intron 1 of 15)	CpG	256	NM_022017	63873	Mm.266450	NM_022017	ENSMUSG00000014158	Trpv4	0610033B08Rik|OTRPC4|Trp12|VR-OAC|VRL-2|VROAC	transient receptor potential cation channel, subfamily V, member 4	protein-coding
chr1-1613	chr1	19225469	19227032	+	56.0	1563.000	intron (NM_001025305, intron 3 of 6)	intron (NM_001025305, intron 3 of 6)	14196	NM_001025305	21419	Mm.137021	NM_009334	ENSMUSG00000025927	Tfap2b	AI606113|AP-2(beta)|E130018K07Rik|Tcfap2b	transcription factor AP-2 beta	protein-coding
chr5-2373	chr5	150951681	150953466	+	56.0	1785.000	promoter-TSS (NM_013823)	promoter-TSS (NM_013823)	-34	NM_013823	16591	Mm.6500	NM_013823	ENSMUSG00000058488	Kl	alpha-kl	klotho	protein-coding
chr18-412	chr18	76544681	76546505	+	56.0	1824.000	Intergenic	Intergenic	283148	NM_001311070	17126	Mm.152699	NM_010754	ENSMUSG00000024563	Smad2	7120426M23Rik|Madh2|Madr2|Smad-2|mMad2	SMAD family member 2	protein-coding
chr5-2593	chr5	101524580	101526301	+	56.0	1721.000	Intergenic	Intergenic	139271	NM_144955	18096	Mm.193072	NM_144955	ENSMUSG00000035187	Nkx6-1	NKX6A|Nkx6.1	NK6 homeobox 1	protein-coding
chr16-291	chr16	23980123	23981275	+	56.0	1152.000	5' UTR (NM_001348026, exon 1 of 10)	5' UTR (NM_001348026, exon 1 of 10)	584	NM_001348026	12053	Mm.347398	NM_009744	ENSMUSG00000022508	Bcl6	Bcl5	B cell leukemia/lymphoma 6	protein-coding
chr9-362	chr9	40963697	40964556	+	56.0	859.000	promoter-TSS (NM_001081121)	promoter-TSS (NM_001081121)	-8	NM_001081121	70989	Mm.335087	NM_001081121	ENSMUSG00000032023	Jhy	4931429I11Rik|BB239335	junctional cadherin complex regulator	protein-coding
chr12-105	chr12	56523964	56524962	+	56.0	998.000	intron (NR_045082, intron 1 of 6)	intron (NR_045082, intron 1 of 6)	4957	NR_045082	104798	Mm.310950	NR_045082	ENSMUSG00000112343	Sfta3-ps	AI413669|E030019B13Rik|Nanci	surfactant associated 3, pseudogene	ncRNA
chr2-2035	chr2	26206350	26208021	+	56.0	1671.000	promoter-TSS (NM_001039653)	promoter-TSS (NM_001039653)	-610	NM_001039653	16871	Mm.386765	NM_010711	ENSMUSG00000026934	Lhx3	Lim3|P-LIM|mLIM3|mLim-3	LIM homeobox protein 3	protein-coding
chr4-575	chr4	126296292	126297471	+	56.0	1179.000	intron (NM_199473, intron 2 of 3)	intron (NM_199473, intron 2 of 3)	10087	NM_199473	329941	Mm.296327	NM_199473	ENSMUSG00000056174	Col8a2	AI429819	collagen, type VIII, alpha 2	protein-coding
chr16-1162	chr16	30599801	30601907	+	56.0	2106.000	exon (NM_177632, exon 1 of 1)	exon (NM_177632, exon 1 of 1)	1131	NM_177632	224093	Mm.28244	NM_177632	ENSMUSG00000046546	Fam43a	Tuf1	family with sequence similarity 43, member A	protein-coding
chr4-961	chr4	89288442	89290023	+	56.0	1581.000	intron (NM_009877, intron 1 of 2)	intron (NM_009877, intron 1 of 2)	5387	NM_009877	12578	Mm.4733	NM_009877	ENSMUSG00000044303	Cdkn2a	ARF-INK4a|Arf|INK4a-ARF|Ink4a/Arf|MTS1|Pctr1|p16|p16(INK4a)|p16INK4a|p19<ARF>|p19ARF	cyclin dependent kinase inhibitor 2A	protein-coding
chr11-2937	chr11	3773667	3775309	+	56.0	1642.000	intron (NM_152818, intron 2 of 13)	intron (NM_152818, intron 2 of 13)	180	NM_001363164	74309	Mm.61022	NM_152818	ENSMUSG00000020435	Osbp2	1700095P05Rik|C630001G20Rik|Gm244|ORP-4|OSBPL1	oxysterol binding protein 2	protein-coding
chr12-493	chr12	29533071	29534901	+	56.0	1830.000	promoter-TSS (NM_001093776)	promoter-TSS (NM_001093776)	601	NM_001361656	17933	Mm.253067	NM_008666	ENSMUSG00000061911	Myt1l	2900046C06Rik|2900093J19Rik|C630034G21Rik|Nztf1|Pmng1|Png-1|mKIAA1106	myelin transcription factor 1-like	protein-coding
chr13-773	chr13	55378662	55380407	+	56.0	1745.000	intron (NM_016758, intron 6 of 14)	intron (NM_016758, intron 6 of 14)	9802	NM_016758	51791	Mm.1426	NM_016758	ENSMUSG00000052087	Rgs14	RPIP1	regulator of G-protein signaling 14	protein-coding
chr18-254	chr18	15064826	15066385	+	56.0	1559.000	intron (NM_134112, intron 1 of 4)	intron (NM_134112, intron 1 of 4)	-2023	NM_001142731	106931	Mm.329299	NM_134112	ENSMUSG00000036225	Kctd1	4933402K10Rik|AI661543|AW553000	potassium channel tetramerisation domain containing 1	protein-coding
chr5-2344	chr5	146584379	146586200	+	56.0	1821.000	promoter-TSS (NM_001010941)	promoter-TSS (NM_001010941)	-50	NM_001359056	14738	Mm.153539	NM_008151	ENSMUSG00000041468	Gpr12	Gpcr01|Gpcr12|Gpcr20|Gpcr21	G-protein coupled receptor 12	protein-coding
chr9-758	chr9	58311687	58313097	+	55.0	1410.000	exon (NM_010729, exon 1 of 7)	exon (NM_010729, exon 1 of 7)	820	NM_010729	16949	Mm.250492	NM_010729	ENSMUSG00000032334	Loxl1	Loxl	lysyl oxidase-like 1	protein-coding
chr2-1579	chr2	150687702	150688796	+	55.0	1094.000	intron (NM_054068, intron 1 of 4)	intron (NM_054068, intron 1 of 4)	888	NM_054068	114889	Mm.207061	NM_054068	ENSMUSG00000033080	Vsx1	CHX10-like	visual system homeobox 1	protein-coding
chr10-632	chr10	80985252	80986904	+	55.0	1652.000	intron (NM_001038655, intron 2 of 3)	intron (NM_001038655, intron 2 of 3)	15287	NM_001038655	14708	Mm.222496	NM_010319	ENSMUSG00000048240	Gng7	AI840417	guanine nucleotide binding protein (G protein), gamma 7	protein-coding
chr8-2491	chr8	70111383	70113010	+	55.0	1627.000	intron (NM_007789, intron 5 of 14)	CpG-14074	8648	NM_007789	13004	Mm.268079	NM_007789	ENSMUSG00000002341	Ncan	C230035B04|Cspg3|Cspg3-rs|Tgfbit	neurocan	protein-coding
chr2-342	chr2	31460188	31461353	+	55.0	1165.000	TTS (NM_001370902)	TTS (NM_001370902)	-9500	NM_007494	11898	Mm.3217	NM_007494	ENSMUSG00000076441	Ass1	AA408052|ASS|Ass-1|fold	argininosuccinate synthetase 1	protein-coding
chr11-2923	chr11	119081276	119083200	+	55.0	1924.000	exon (NM_007625, exon 5 of 5)	exon (NM_007625, exon 5 of 5)	3999	NM_007625	12418	Mm.268070	NM_007625	ENSMUSG00000039989	Cbx4	MPc2|PC2	chromobox 4	protein-coding
chr8-1221	chr8	71524539	71526779	+	55.0	2240.000	promoter-TSS (NM_001370849)	promoter-TSS (NM_001370849)	66	NM_001370849	619297	Mm.489394	NM_001370849	ENSMUSG00000108900	Ccdc194	C430049E01Rik	coiled-coil domain containing 194	protein-coding
chr9-578	chr9	37529896	37530819	+	55.0	923.000	intron (NM_027102, intron 1 of 6)	CpG	2268	NM_027102	69524	Mm.41751	NM_027102	ENSMUSG00000001946	Esam	2310008D05Rik|Esam1|W117m	endothelial cell-specific adhesion molecule	protein-coding
chr19-454	chr19	46135789	46137304	+	55.0	1515.000	TTS (NM_007703)	TTS (NM_007703)	4647	NM_007703	12686	Mm.21806	NM_007703	ENSMUSG00000038754	Elovl3	CIN-2|Cig30	elongation of very long chain fatty acids (FEN1/Elo2, SUR4/Elo3, yeast)-like 3	protein-coding
chr2-2055	chr2	31502744	31504224	+	55.0	1480.000	intron (NR_002687, intron 12 of 15)	intron (NR_002687, intron 12 of 15)	33176	NR_002687	432466	Mm.333323	NR_002687	ENSMUSG00000046687	Gm5424	EG432466	argininosuccinate synthase pseudogene	pseudo
chr2-3644	chr2	57101189	57103243	+	55.0	2054.000	Intergenic	Intergenic	12822	NM_013613	18227	Mm.3507	NM_013613	ENSMUSG00000026826	Nr4a2	HZF-3|NOT|Nurr1|RNR-1|TINOR|TINUR	nuclear receptor subfamily 4, group A, member 2	protein-coding
chr6-595	chr6	91842676	91843796	+	55.0	1120.000	Intergenic	Intergenic	-34817	NM_172730	232236	Mm.234879	NM_172730	ENSMUSG00000034083	Ccdc174	C130022K22Rik	coiled-coil domain containing 174	protein-coding
chr12-250	chr12	31559139	31560400	+	55.0	1261.000	intron (NM_011867, intron 1 of 20)	CpG-3119	215	NM_011867	23985	Mm.100187	NM_011867	ENSMUSG00000020651	Slc26a4	Pds|pendrin	solute carrier family 26, member 4	protein-coding
chr10-1142	chr10	121350694	121352289	+	55.0	1595.000	5' UTR (NM_001361015, exon 1 of 13)	5' UTR (NM_001361015, exon 1 of 13)	153	NM_001361015	74694	Mm.233833	NM_029057	ENSMUSG00000052302	Tbc1d30	4930505D03Rik|9530013E20Rik	TBC1 domain family, member 30	protein-coding
chr4-276	chr4	130138723	130140053	+	55.0	1330.000	promoter-TSS (NM_001305392)	promoter-TSS (NM_001305392)	-226	NM_198959	230777	Mm.246595	NM_198959	ENSMUSG00000028778	Hcrtr1	Ox1r|ox-1-R|ox1-R	hypocretin (orexin) receptor 1	protein-coding
chr12-648	chr12	56526079	56527045	+	55.0	966.000	intron (NR_045082, intron 1 of 6)	intron (NR_045082, intron 1 of 6)	2858	NR_045082	104798	Mm.310950	NR_045082	ENSMUSG00000112343	Sfta3-ps	AI413669|E030019B13Rik|Nanci	surfactant associated 3, pseudogene	ncRNA
chrX-80	chrX	103320836	103322215	+	55.0	1379.000	5' UTR (NM_007674, exon 1 of 3)	5' UTR (NM_007674, exon 1 of 3)	127	NM_007674	12592	Mm.4353	NM_007674	ENSMUSG00000031326	Cdx4	Cdx-3|Cdx-4|Cdx3	caudal type homeobox 4	protein-coding
chr9-279	chr9	121643072	121644322	+	55.0	1250.000	intron (NM_011703, intron 1 of 12)	intron (NM_011703, intron 1 of 12)	981	NM_011703	22354	Mm.282007	NM_011703	ENSMUSG00000032528	Vipr1	AV071699|VIP-R1|VPAC1	vasoactive intestinal peptide receptor 1	protein-coding
chr11-4542	chr11	82930490	82932034	+	55.0	1544.000	intron (NM_178680, intron 13 of 19)	CpG	20009	NM_178680	217012	Mm.295205	NM_178680	ENSMUSG00000018845	Unc45b	AA445617|Cmya4|D230041A13Rik|Unc45	unc-45 myosin chaperone B	protein-coding
chrX-120	chrX	168795662	168797074	+	55.0	1412.000	exon (NM_009707, exon 1 of 13)	exon (NM_009707, exon 1 of 13)	1269	NM_009707	11856	Mm.441810	NM_009707	ENSMUSG00000031355	Arhgap6	AI504284|RhoGAPX-1	Rho GTPase activating protein 6	protein-coding
chr7-1527	chr7	28629909	28631373	+	55.0	1464.000	intron (NM_175319, intron 1 of 12)	CpG	272	NM_175319	101744	Mm.26022	NM_175319	ENSMUSG00000037469	Acp7	AU017076|C330005M16Rik|Papl	acid phosphatase 7, tartrate resistant	protein-coding
chr12-338	chr12	33928766	33929987	+	55.0	1221.000	TTS (NM_033522)	TTS (NM_033522)	951	NM_033522	114712	Mm.204643	NM_033522	ENSMUSG00000046518	Ferd3l	Mnato3|N-twist|Nato|Nato3|Ntwist|Ptfb|bHLHa31|fer3	Fer3 like bHLH transcription factor	protein-coding
chr2-1384	chr2	84885206	84886902	+	55.0	1696.000	intron (NM_199223, intron 1 of 2)	C-rich|Low_complexity|Low_complexity	638	NM_199223	269295	Mm.86447	NM_199223	ENSMUSG00000050896	Rtn4rl2	Ngr2|Ngrh1|Ngrl3	reticulon 4 receptor-like 2	protein-coding
chr19-1265	chr19	25669915	25671465	+	55.0	1550.000	TTS (NR_045347)	TTS (NR_045347)	1549	NR_045347	100503074	Mm.140012	NR_045347	ENSMUSG00000101089	2610016A17Rik	2610317C19Rik	RIKEN cDNA 2610016A17 gene	ncRNA
chr14-892	chr14	64589853	64591941	+	55.0	2088.000	promoter-TSS (NR_037239)	promoter-TSS (NR_037239)	-170	NR_162797	114482867		NR_162797		Mir124b	mmu-mir-124b	microRNA mir-124b	ncRNA
chr11-2926	chr11	119395105	119396643	+	55.0	1538.000	intron (NM_001040005, intron 2 of 67)	intron (NM_001040005, intron 2 of 67)	5402	NR_035453	100316690		NR_035453	ENSMUSG00000088015	Mir1932	mir-1932|mmu-mir-1932	microRNA 1932	ncRNA
chr3-1192	chr3	145962442	145963896	+	55.0	1454.000	Intergenic	ID_B1|SINE|B4	-24701	NM_001166064	214804	Mm.268854	NM_001166064	ENSMUSG00000036863	Syde2	C430017H16Rik	synapse defective 1, Rho GTPase, homolog 2 (C. elegans)	protein-coding
chr11-1872	chr11	22858105	22859702	+	55.0	1597.000	intron (NM_001169114, intron 1 of 1)	CpG	832	NM_016888	53625	Mm.395495	NM_016888	ENSMUSG00000051650	B3gnt2	AA408337|AA409404|AW260308|B3Galt6|B3gnt1|BGnT-1|BGnT-2|BGnT1|BGnT2|Beta3gnt	UDP-GlcNAc:betaGal beta-1,3-N-acetylglucosaminyltransferase 2	protein-coding
chr7-1477	chr7	143977453	143978469	+	55.0	1016.000	Intergenic	CpG	-31293	NR_037292	100526562		NR_037292	ENSMUSG00000093221	Mir3105	mmu-mir-3105	microRNA 3105	ncRNA
chr4-921	chr4	154081078	154082332	+	55.0	1254.000	intron (NM_011642, intron 3 of 13)	intron (NM_011642, intron 3 of 13)	15468	NM_001126331	22062	Mm.78015	NM_011642	ENSMUSG00000029026	Trp73	TAp73|Tp73|deltaNp73|p73	transformation related protein 73	protein-coding
chr9-845	chr9	55538756	55539963	+	55.0	1207.000	Intergenic	Intergenic	-1790	NM_027397	104360	Mm.273996	NM_027397	ENSMUSG00000032318	Isl2	3110001N10Rik	insulin related protein 2 (islet 2)	protein-coding
chr15-1133	chr15	79260361	79261981	+	55.0	1620.000	exon (NM_177580, exon 10 of 14)	exon (NM_177580, exon 10 of 14)	-6423	NM_020516	57274	Mm.441697	NM_020516	ENSMUSG00000032988	Slc16a8	Mct3	solute carrier family 16 (monocarboxylic acid transporters), member 8	protein-coding
chr18-246	chr18	80362099	80363375	+	55.0	1276.000	intron (NM_001190373, intron 1 of 3)	CpG	1517	NM_001190373	240444	Mm.279568	NM_001190373	ENSMUSG00000059852	Kcng2	AA591524	potassium voltage-gated channel, subfamily G, member 2	protein-coding
chr9-988	chr9	74846658	74847758	+	55.0	1100.000	Intergenic	Intergenic	-1229	NR_045284	100503019	Mm.482658	NR_045284	ENSMUSG00000066477	Gm16551	-	predicted gene 16551	ncRNA
chr18-266	chr18	64265535	64267087	+	55.0	1552.000	intron (NM_009182, intron 3 of 5)	intron (NM_009182, intron 3 of 5)	10869	NR_045366	73588	Mm.65475	NR_045366	ENSMUSG00000086128	St8sia3os	1700091E21Rik	ST8 alpha-N-acetyl-neuraminide alpha-2,8-sialyltransferase 3, opposite strand	ncRNA
chr15-1995	chr15	101045784	101047127	+	55.0	1343.000	TTS (NM_011323)	TTS (NM_011323)	7944	NM_001214911	668225	Mm.385011	NM_001214911	ENSMUSG00000095440	Fignl2	EG668225	fidgetin-like 2	protein-coding
chr12-1944	chr12	87299773	87300949	+	54.0	1176.000	promoter-TSS (NM_001290302)	promoter-TSS (NM_001290302)	-656	NM_001290302	217738	Mm.219363	NM_001290302	ENSMUSG00000050671	Ism2	Gm264|Thsd3	isthmin 2	protein-coding
chr3-147	chr3	99257541	99258678	+	54.0	1137.000	intron (NM_009323, intron 1 of 7)	intron (NM_009323, intron 1 of 7)	4349	NM_009323	21384	Mm.88761	NM_009323	ENSMUSG00000027868	Tbx15	Tbx14|Tbx8|de	T-box 15	protein-coding
chr7-1807	chr7	27407864	27409249	+	54.0	1385.000	exon (NM_032610, exon 14 of 36)	exon (NM_032610, exon 14 of 36)	-12003	NM_001199236	80297	Mm.459123	NM_032610	ENSMUSG00000011751	Sptbn4	1700022P15Rik|5830426A08Rik|ROSA62|SpbIV|Spnb4|dyn|lnd|nmf261|nmf379|qv	spectrin beta, non-erythrocytic 4	protein-coding
chr11-2384	chr11	72133162	72134757	+	54.0	1595.000	intron (NM_001024927, intron 1 of 19)	intron (NM_001024927, intron 1 of 19)	1930	NM_001081641	327958	Mm.351793	NM_001024927	ENSMUSG00000040543	Pitpnm3	A330068P14Rik|AI848332|Ackr6|Gm880	PITPNM family member 3	protein-coding
chr7-299	chr7	113208017	113208987	+	54.0	970.000	intron (NM_001357070, intron 1 of 19)	CpG	991	NM_001368412	11865	Mm.33970	NM_007489	ENSMUSG00000055116	Arntl	Arnt3|BMAL1b|Bmal1|MOP3|bHLHe5|bmal1b'	aryl hydrocarbon receptor nuclear translocator-like	protein-coding
chr3-670	chr3	66748361	66749832	+	54.0	1471.000	Intergenic	Intergenic	229715	NM_001302358	20429	Mm.39093	NM_013665	ENSMUSG00000027833	Shox2	6330543G17Rik|OG12|Og12x|Prx3|SHOT	short stature homeobox 2	protein-coding
chr3-862	chr3	82902761	82904457	+	54.0	1696.000	promoter-TSS (NR_040381)	promoter-TSS (NR_040381)	365	NM_023624	79235	Mm.33921	NM_023624	ENSMUSG00000028003	Lrat	1300010A18Rik|AI449251	lecithin-retinol acyltransferase (phosphatidylcholine-retinol-O-acyltransferase)	protein-coding
chr16-292	chr16	28564388	28566113	+	54.0	1725.000	promoter-TSS (NM_001357064)	promoter-TSS (NM_001357064)	-299	NM_001276419	14167	Mm.7996	NM_010199	ENSMUSG00000022523	Fgf12	AV114868|B230343J05Rik|FGF-12|FHF-1|Fhf1	fibroblast growth factor 12	protein-coding
chr10-577	chr10	127661578	127663404	+	54.0	1826.000	intron (NM_001122895, intron 5 of 5)	intron (NM_001122895, intron 5 of 5)	4212	NM_001122895	17937	Mm.336898	NM_008668	ENSMUSG00000025402	Nab2	AI451907	Ngfi-A binding protein 2	protein-coding
chr1-362	chr1	56977452	56978757	+	54.0	1305.000	intron (NM_001358580, intron 1 of 11)	intron (NM_001358580, intron 1 of 11)	546	NM_001358581	212712	Mm.145599	NM_139146	ENSMUSG00000038331	Satb2	BAP002|mKIAA1034	special AT-rich sequence binding protein 2	protein-coding
chr19-943	chr19	23134187	23135703	+	54.0	1516.000	Intergenic	CpG	-6281	NM_010638	16601	Mm.291595	NM_010638	ENSMUSG00000033863	Klf9	2310051E17Rik|AA589643|BTEB-1|Bteb1|Gm9971	Kruppel-like factor 9	protein-coding
chr5-2669	chr5	115192689	115194046	+	54.0	1357.000	intron (NM_001310712, intron 1 of 5)	CpG	1014	NM_001310712	29867	Mm.38551	NM_013879	ENSMUSG00000029544	Cabp1	caldendrin	calcium binding protein 1	protein-coding
chr2-3436	chr2	170410698	170412334	+	54.0	1636.000	intron (NM_001164369, intron 3 of 11)	intron (NM_001164369, intron 3 of 11)	16329	NM_029815	76960	Mm.240850	NM_029815	ENSMUSG00000013523	Bcas1	2210416M21Rik|9030223A09Rik|AI841227|NABC1	breast carcinoma amplified sequence 1	protein-coding
chr18-116	chr18	21651704	21652868	+	54.0	1164.000	exon (NM_001081403, exon 2 of 9)	exon (NM_001081403, exon 2 of 9)	721	NM_001271580	74644	Mm.329311	NM_001271580		4930426D05Rik	-	RIKEN cDNA 4930426D05 gene	protein-coding
chr7-3993	chr7	143445237	143446941	+	54.0	1704.000	Intergenic	Intergenic	14961	NM_001354981	12577	Mm.168789	NM_009876	ENSMUSG00000037664	Cdkn1c	AL024410|CDKI|Kip2|p57(kip2)|p57Kip2	cyclin-dependent kinase inhibitor 1C (P57)	protein-coding
chr13-1735	chr13	120024723	120026119	+	54.0	1396.000	Intergenic	Intergenic	26783	NM_001302966	100861753	Mm.165042	NM_001302966	ENSMUSG00000095609	Gm21188	-	predicted gene, 21188	protein-coding
chr13-1536	chr13	40706691	40708074	+	54.0	1383.000	Intergenic	Intergenic	-20426	NR_125899	102633805		NR_125899	ENSMUSG00000097752	Gm26688	Tfap2a-as1	predicted gene, 26688	ncRNA
chr7-1166	chr7	38183637	38185044	+	54.0	1407.000	intron (NM_028166, intron 1 of 3)	intron (NM_028166, intron 1 of 3)	553	NM_028166	72244	Mm.187554	NM_028166		1600014C10Rik	AI428873	RIKEN cDNA 1600014C10 gene	protein-coding
chr2-1837	chr2	33570349	33572037	+	54.0	1688.000	intron (NM_010725, intron 2 of 7)	intron (NM_010725, intron 2 of 7)	69905	NM_010725	16917	Mm.39825	NM_010725	ENSMUSG00000038765	Lmx1b	Icst|LMX1.1|LMX1.2	LIM homeobox transcription factor 1 beta	protein-coding
chr11-1112	chr11	115320183	115321565	+	54.0	1382.000	intron (NM_176847, intron 1 of 2)	intron (NM_176847, intron 1 of 2)	1044	NM_176847	16470	Mm.451539	NM_176847	ENSMUSG00000045288	Ush1g	Sans|js	USH1 protein network component sans	protein-coding
chr6-997	chr6	67532272	67533566	+	54.0	1294.000	Intergenic	Intergenic	2903	NM_020047	56753	Mm.439913	NM_020047	ENSMUSG00000051397	Tacstd2	C80403|EGP-1|GA733-1|Ly97|TROP2	tumor-associated calcium signal transducer 2	protein-coding
chr11-1843	chr11	116653896	116654991	+	54.0	1095.000	promoter-TSS (NM_030206)	promoter-TSS (NM_030206)	-130	NM_030206	114886	Mm.34598	NM_030206	ENSMUSG00000020810	Cygb	3110001K20Rik|HGb|Staap	cytoglobin	protein-coding
chr11-1536	chr11	59175000	59176145	+	54.0	1145.000	TTS (NM_175452)	TTS (NM_175452)	7254	NM_175452	118454	Mm.40016	NM_080454	ENSMUSG00000043448	Gjc2	B230382L12Rik|Cx47|Gja12	gap junction protein, gamma 2	protein-coding
chr15-39	chr15	102408275	102409035	+	54.0	760.000	exon (NM_013672, exon 3 of 6)	exon (NM_013672, exon 3 of 6)	2339	NM_013672	20683	Mm.4618	NM_013672	ENSMUSG00000001280	Sp1	1110003E12Rik|AA450830|AI845540|Sp1-1	trans-acting transcription factor 1	protein-coding
chr10-775	chr10	127665844	127667860	+	54.0	2016.000	promoter-TSS (NM_008668)	promoter-TSS (NM_008668)	-149	NM_008668	17937	Mm.336898	NM_008668	ENSMUSG00000025402	Nab2	AI451907	Ngfi-A binding protein 2	protein-coding
chr4-2740	chr4	155396889	155398653	+	54.0	1764.000	intron (NM_008072, intron 1 of 8)	CpG	298	NM_008072	14403	Mm.388925	NM_008072	ENSMUSG00000029054	Gabrd	AI853201	gamma-aminobutyric acid (GABA) A receptor, subunit delta	protein-coding
chr10-1337	chr10	89343756	89345120	+	54.0	1364.000	Intergenic	Intergenic	-86648	NM_001277188	320091	Mm.236464	NM_178773	ENSMUSG00000035189	Ano4	A330096O15Rik|Gm65|Tmem16d	anoctamin 4	protein-coding
chr10-1084	chr10	88885586	88886692	+	54.0	1106.000	5' UTR (NM_145423, exon 1 of 15)	5' UTR (NM_145423, exon 1 of 15)	147	NM_145423	216225	Mm.77381	NM_145423	ENSMUSG00000020062	Slc5a8	Ait|SMCT	solute carrier family 5 (iodide transporter), member 8	protein-coding
chr4-1124	chr4	117926409	117928111	+	53.0	1702.000	exon (NM_001284193, exon 4 of 5)	exon (NM_001284193, exon 4 of 5)	2503	NM_001284193	11876	Mm.56897	NM_009711	ENSMUSG00000028539	Artn	neublastin	artemin	protein-coding
chr17-1088	chr17	85624978	85626680	+	53.0	1702.000	3' UTR (NM_011381, exon 2 of 2)	3' UTR (NM_011381, exon 2 of 2)	4995	NM_011381	20473	Mm.370208	NM_011381	ENSMUSG00000038805	Six3	E130112M24Rik|Six3a|Six3alpha|Six3b|Six3beta	sine oculis-related homeobox 3	protein-coding
chr5-2540	chr5	67215261	67217001	+	53.0	1740.000	Intergenic	(CA)n|Simple_repeat|Simple_repeat	-44434	NM_028975	67878	Mm.23217	NM_028975	ENSMUSG00000037720	Tmem33	1110006G02Rik|1600019D15Rik|2410089A21Rik|2700052H22Rik|5430406L04Rik|AA388285|AI314185|AI426615|db83	transmembrane protein 33	protein-coding
chr6-1228	chr6	70956336	70957662	+	53.0	1326.000	exon (NM_001101464, exon 1 of 2)	exon (NM_001101464, exon 1 of 2)	393	NM_001101464	232077	Mm.297656	NM_001101464	ENSMUSG00000055874	Foxi3	-	forkhead box I3	protein-coding
chr18-327	chr18	7003844	7005374	+	53.0	1530.000	intron (NM_177595, intron 1 of 6)	intron (NM_177595, intron 1 of 6)	170	NM_177595	210719	Mm.257186	NM_177595	ENSMUSG00000061013	Mkx	9430023B20Rik|Irxl1	mohawk homeobox	protein-coding
chr19-1252	chr19	23891813	23893470	+	53.0	1657.000	intron (NM_177034, intron 1 of 12)	intron (NM_177034, intron 1 of 12)	133765	NM_177034	319924	Mm.22879	NM_177034	ENSMUSG00000024897	Apba1	6430513E09Rik|Lin-10|Mint|Mint1|Urop11|X11|X11alpha	amyloid beta (A4) precursor protein binding, family A, member 1	protein-coding
chr9-1964	chr9	73102878	73104515	+	53.0	1637.000	exon (NM_001311106, exon 3 of 4)	exon (NM_001311106, exon 3 of 4)	1298	NM_001311106	66991	Mm.471745	NM_025890	ENSMUSG00000092622	Khdc3	2410004A20Rik|AI467128|FILIA|OEEP48	KH domain containing 3, subcortical maternal complex member	protein-coding
chr3-194	chr3	82875572	82876739	+	53.0	1167.000	promoter-TSS (NR_040382)	promoter-TSS (NR_040382)	328	NM_001277170	633285	Mm.265114	NM_001146328	ENSMUSG00000033882	Rbm46	EG633285|Gm761	RNA binding motif protein 46	protein-coding
chr2-2958	chr2	25262835	25264360	+	53.0	1525.000	exon (NM_175286, exon 1 of 4)	exon (NM_175286, exon 1 of 4)	999	NM_175286	97031	Mm.308539	NM_175286	ENSMUSG00000048707	Tprn	C430004E15Rik|C87750	taperin	protein-coding
chr2-1096	chr2	92023248	92024745	+	53.0	1497.000	intron (NM_011957, intron 1 of 11)	intron (NM_011957, intron 1 of 11)	174	NM_011957	26427	Mm.10353	NM_011957	ENSMUSG00000027230	Creb3l1	Oasis	cAMP responsive element binding protein 3-like 1	protein-coding
chr7-1232	chr7	100178392	100179828	+	53.0	1436.000	intron (NM_001190950, intron 1 of 1)	intron (NM_001190950, intron 1 of 1)	427	NM_020574	57442	Mm.282386	NM_020574	ENSMUSG00000035165	Kcne3	2210017H05Rik|MiRP2	potassium voltage-gated channel, Isk-related subfamily, gene 3	protein-coding
chr13-1037	chr13	94709724	94711358	+	53.0	1634.000	Intergenic	CpG	-78379	NM_009321	21371	Mm.379025	NM_009321	ENSMUSG00000042043	Tbca	Tbca13	tubulin cofactor A	protein-coding
chr13-786	chr13	72294642	72296294	+	53.0	1652.000	Intergenic	Intergenic	-331745	NM_010573	16371	Mm.316056	NM_010573	ENSMUSG00000060969	Irx1	-	Iroquois homeobox 1	protein-coding
chr4-612	chr4	156254891	156255831	+	53.0	940.000	promoter-TSS (NM_001110516)	promoter-TSS (NM_001110516)	-19	NM_001355709	231004	Mm.406833	NM_173736	ENSMUSG00000096351	Samd11	BC026991|mr-s	sterile alpha motif domain containing 11	protein-coding
chr5-1894	chr5	75350663	75352360	+	53.0	1697.000	Intergenic	Intergenic	174680	NR_105992	102465620		NR_105992	ENSMUSG00000099060	Mir7025	Gm27860|mmu-mir-7025	microRNA 7025	ncRNA
chr9-1780	chr9	121777360	121779078	+	53.0	1718.000	exon (NM_028202, exon 1 of 6)	exon (NM_028202, exon 1 of 6)	612	NM_028202	72330	Mm.45734	NM_028202	ENSMUSG00000074001	Klhl40	2310024D23Rik|Kbtbd5	kelch-like 40	protein-coding
chr9-1778	chr9	121640839	121642523	+	53.0	1684.000	promoter-TSS (NM_026915)	promoter-TSS (NM_026915)	-88	NM_026915	69032	Mm.33351	NM_026915	ENSMUSG00000032530	Lyzl4	1810009N24Rik|AI504271|Lyc4|Lyza	lysozyme-like 4	protein-coding
chrX-14	chrX	140061228	140063007	+	53.0	1779.000	promoter-TSS (NM_177921)	promoter-TSS (NM_177921)	451	NM_001081668	279706	Mm.102590	NM_001081668	ENSMUSG00000072944	Nup62cl	Gm719	nucleoporin 62 C-terminal like	protein-coding
chr15-2669	chr15	103023401	103025292	+	53.0	1891.000	Intergenic	Intergenic	9436	NR_030526	751557		NR_030526	ENSMUSG00000076010	Mir615	Mir|Mirn615|mir-615|mmu-mir-615	microRNA 615	ncRNA
chr5-836	chr5	113344802	113346534	+	53.0	1732.000	Intergenic	RLTR20B3|LTR|ERVK	-8023	NR_106089	102466821		NR_106089	ENSMUSG00000104840	Mir7230	mmu-mir-7230	microRNA 7230	ncRNA
chr5-1131	chr5	33546556	33548001	+	53.0	1445.000	Intergenic	Intergenic	80233	NM_001359461	74504	Mm.294695	NM_178390	ENSMUSG00000037339	Fam53a	2410018C17Rik|5430419M09Rik|Dntnp	family with sequence similarity 53, member A	protein-coding
chr2-2150	chr2	126552263	126553740	+	53.0	1477.000	promoter-TSS (NM_011978)	promoter-TSS (NM_011978)	-23	NM_011978	26458	Mm.290044	NM_011978	ENSMUSG00000027359	Slc27a2	ACSVL1|FATP2|VLCS|Vlac|Vlacs	solute carrier family 27 (fatty acid transporter), member 2	protein-coding
chr15-1763	chr15	102984518	102985844	+	52.0	1326.000	TTS (NM_008272)	TTS (NM_008272)	-4118	NR_155438	102640931	Mm.385821	NR_155438		Gm36878	-	predicted gene, 36878	ncRNA
chr5-779	chr5	28467791	28469293	+	52.0	1502.000	intron (NR_015562, intron 1 of 6)	intron (NR_015562, intron 1 of 6)	-1441	NM_009170	20423	Mm.57202	NM_009170	ENSMUSG00000002633	Shh	9530036O11Rik|Dsh|Hhg1|Hx|Hxl3|M100081|ShhNC	sonic hedgehog	protein-coding
chr11-2416	chr11	84957366	84958438	+	52.0	1072.000	exon (NM_007607, exon 1 of 8)	exon (NM_007607, exon 1 of 8)	148	NM_007607	12351	Mm.1641	NM_007607	ENSMUSG00000000805	Car4	AW456718|Ca4	carbonic anhydrase 4	protein-coding
chr10-917	chr10	7392557	7394167	+	52.0	1610.000	Intergenic	CpG	80115	NM_029975	77777	Mm.442442	NM_029975	ENSMUSG00000079685	Ulbp1	A430108B07Rik|MULT1	UL16 binding protein 1	protein-coding
chr10-867	chr10	81572197	81573529	+	52.0	1332.000	Intergenic	Intergenic	-2424	NM_001252401	21886	Mm.38608	NM_019725	ENSMUSG00000034771	Tle2	Grg2|mKIAA4188	transducin-like enhancer of split 2	protein-coding
chr10-1306	chr10	80834076	80835573	+	52.0	1497.000	exon (NM_001013758, exon 2 of 2)	exon (NM_001013758, exon 2 of 2)	6027	NR_035503	100316778		NR_035503	ENSMUSG00000087993	Mir1982	mir-1982|mmu-mir-1982	microRNA 1982	ncRNA
chr15-518	chr15	85660578	85661660	+	52.0	1082.000	Intergenic	Intergenic	-42654	NR_110483	102800312	Mm.33117	NR_110483		Lncppara	Lincppara|Mirlet7bhg|linc-Ppara	long noncoding RNA near Ppara	ncRNA
chr2-2096	chr2	69586689	69588381	+	52.0	1692.000	Intergenic	Intergenic	-1506	NM_001081088	14725	Mm.23847	NM_001081088	ENSMUSG00000027070	Lrp2	AI315343|AW536255|D230004K18Rik|Gp330|Megalin|b2b1625.2Clo	low density lipoprotein receptor-related protein 2	protein-coding
chr19-673	chr19	41742642	41744101	+	52.0	1459.000	exon (NM_015748, exon 1 of 37)	exon (NM_015748, exon 1 of 37)	485	NM_015748	20562	Mm.39155	NM_015748	ENSMUSG00000025020	Slit1	Slil1|mKIAA0813	slit guidance ligand 1	protein-coding
chr2-1723	chr2	119328089	119329724	+	52.0	1635.000	intron (NM_019454, intron 6 of 10)	intron (NM_019454, intron 6 of 10)	-2709	NR_030683	100043609	Mm.185068	NR_030683	ENSMUSG00000074912	Gm14207	Dll4	predicted gene 14207	ncRNA
chr19-1648	chr19	58931900	58933623	+	52.0	1723.000	intron (NM_001327998, intron 1 of 12)	intron (NM_001327998, intron 1 of 12)	-10664	NM_178689	226265	Mm.103154	NM_178689	ENSMUSG00000048029	Eno4	6430537H07Rik	enolase 4	protein-coding
chr8-867	chr8	120884503	120886032	+	52.0	1529.000	Intergenic	Intergenic	146628	NM_001301811	15900	Mm.334861	NM_008320	ENSMUSG00000041515	Irf8	AI893568|ICSBP|IRF-8|Icsbp1|Myls	interferon regulatory factor 8	protein-coding
chr8-2044	chr8	84707155	84708432	+	52.0	1277.000	3' UTR (NM_001371052, exon 11 of 11)	3' UTR (NM_001371052, exon 11 of 11)	6336	NM_008535	17095	Mm.4925	NM_008535	ENSMUSG00000034041	Lyl1	Lyl-1|bHLHa18	lymphoblastomic leukemia 1	protein-coding
chr7-2493	chr7	143106750	143108230	+	52.0	1480.000	exon (NM_008434, exon 1 of 16)	exon (NM_008434, exon 1 of 16)	236	NM_008434	16535	Mm.439769	NM_008434	ENSMUSG00000009545	Kcnq1	AW559127|KVLQT1|Kcna9	potassium voltage-gated channel, subfamily Q, member 1	protein-coding
chr7-2010	chr7	137312583	137313843	+	52.0	1260.000	intron (NM_001113415, intron 2 of 15)	CpG	1232	NM_010096	13593	Mm.258708	NM_010096	ENSMUSG00000010476	Ebf3	3110018A08Rik|O/E-2|mKIAA4201	early B cell factor 3	protein-coding
chr9-260	chr9	40885909	40887053	+	52.0	1144.000	Intergenic	ID_B1|SINE|B4	12354	NM_178245	244813	Mm.261652	NM_178245	ENSMUSG00000054360	Bsx	Bsx1a|Bsx1b	brain specific homeobox	protein-coding
chr3-1157	chr3	116251230	116252634	+	52.0	1404.000	exon (NM_022427, exon 2 of 2)	exon (NM_022427, exon 2 of 2)	1552	NM_022427	64378	Mm.40025	NM_022427	ENSMUSG00000068696	Gpr88	AW061286|Strg	G-protein coupled receptor 88	protein-coding
chr12-418	chr12	110281543	110282696	+	52.0	1153.000	Intergenic	Intergenic	2889	NM_172119	107585	Mm.154427	NM_172119	ENSMUSG00000075707	Dio3	-	deiodinase, iodothyronine type III	protein-coding
chr9-2833	chr9	114056762	114058720	+	52.0	1958.000	intron (NM_001101510, intron 1 of 4)	CpG	387	NM_001101510	382111	Mm.376140	NM_001101510	ENSMUSG00000086596	Susd5	Gm1126	sushi domain containing 5	protein-coding
chr7-3114	chr7	30458870	30460907	+	52.0	2037.000	promoter-TSS (NM_019459)	promoter-TSS (NM_019459)	-170	NM_019459	54631	Mm.437830	NM_019459	ENSMUSG00000006649	Nphs1	NephrinB|nephrin	nephrosis 1, nephrin	protein-coding
chr10-178	chr10	50894922	50895969	+	52.0	1047.000	promoter-TSS (NM_011376)	promoter-TSS (NM_011376)	-206	NM_011376	20464	Mm.4774	NM_011376	ENSMUSG00000019913	Sim1	bHLHe14|mSIM1	single-minded family bHLH transcription factor 1	protein-coding
chr13-733	chr13	22014375	22015870	+	51.0	1495.000	Intergenic	Intergenic	-5381	NM_019429	54373	Mm.32043	NM_019429	ENSMUSG00000006179	Prss16	AI448615|TSSP	protease, serine 16 (thymus)	protein-coding
chr2-1617	chr2	10370108	10371804	+	51.0	1696.000	intron (NM_001198808, intron 1 of 22)	intron (NM_001198808, intron 1 of 22)	505	NM_001198808	353282	Mm.329991	NM_177386	ENSMUSG00000061186	Sfmbt2	D2Wsu23e|D330030P06Rik	Scm-like with four mbt domains 2	protein-coding
chr4-1167	chr4	136956805	136958450	+	51.0	1645.000	promoter-TSS (NM_007939)	promoter-TSS (NM_007939)	-811	NM_007939	13842	Mm.1390	NM_007939	ENSMUSG00000028661	Epha8	AW047546|Eek|Hek3|mKIAA1459	Eph receptor A8	protein-coding
chr17-1330	chr17	85489321	85490533	+	51.0	1212.000	Intergenic	Intergenic	128469	NR_015385	100043902	Mm.150838	NR_015385	ENSMUSG00000093460	Six3os1	D17Mgi26|E130112H22Rik|Rncr1|Six3os	SIX homeobox 3, opposite strand 1	ncRNA
chr9-1716	chr9	107381834	107383555	+	51.0	1721.000	Intergenic	Intergenic	-17186	NM_020263	56808	Mm.273084	NM_020263	ENSMUSG00000010066	Cacna2d2	Cacna2d|a2d2|du|mKIAA0558|td|torpid	calcium channel, voltage-dependent, alpha 2/delta subunit 2	protein-coding
chr18-698	chr18	38599663	38601333	+	51.0	1670.000	intron (NM_011898, intron 1 of 1)	intron (NM_011898, intron 1 of 1)	849	NM_011898	24066	Mm.42038	NM_011898	ENSMUSG00000024427	Spry4	A030006O18Rik|sprouty4	sprouty RTK signaling antagonist 4	protein-coding
chr9-453	chr9	22099053	22100185	+	51.0	1132.000	intron (NM_009922, intron 1 of 6)	intron (NM_009922, intron 1 of 6)	366	NM_009922	12797	Mm.4356	NM_009922	ENSMUSG00000001349	Cnn1	CN|CnnI	calponin 1	protein-coding
chr7-834	chr7	84085125	84086541	+	51.0	1416.000	intron (NM_030728, intron 1 of 28)	intron (NM_030728, intron 1 of 28)	672	NM_030728	80982	Mm.160389	NM_030728	ENSMUSG00000052353	Cemip	12H19.01.T7|6330404C01Rik|9930013L23Rik|AY007814|Kiaa1199	cell migration inducing protein, hyaluronan binding	protein-coding
chr10-113	chr10	50900998	50901949	+	51.0	951.000	intron (NM_011376, intron 1 of 10)	intron (NM_011376, intron 1 of 10)	5822	NM_011376	20464	Mm.4774	NM_011376	ENSMUSG00000019913	Sim1	bHLHe14|mSIM1	single-minded family bHLH transcription factor 1	protein-coding
chr10-1307	chr10	80843360	80845397	+	51.0	2037.000	promoter-TSS (NM_001013758)	promoter-TSS (NM_001013758)	-339	NM_001013758	237403	Mm.40213	NM_001013758	ENSMUSG00000051067	Lingo3	AI851712|LERN2	leucine rich repeat and Ig domain containing 3	protein-coding
chr12-224	chr12	56470411	56472228	+	51.0	1817.000	Intergenic	Intergenic	58101	NR_045082	104798	Mm.310950	NR_045082	ENSMUSG00000112343	Sfta3-ps	AI413669|E030019B13Rik|Nanci	surfactant associated 3, pseudogene	ncRNA
chr1-1244	chr1	78211978	78213356	+	51.0	1378.000	Intergenic	Intergenic	-15531	NM_008781	18505	Mm.1371	NM_008781	ENSMUSG00000004872	Pax3	Pax-3|Sp|Splchl2|splotch	paired box 3	protein-coding
chr6-1573	chr6	51183084	51184580	+	51.0	1496.000	Intergenic	Intergenic	86078	NR_029719	387166		NR_029719	ENSMUSG00000065505	Mir148a	Mirn148|Mirn148a|mir-148a	microRNA 148a	ncRNA
chr5-2661	chr5	114276823	114278488	+	51.0	1665.000	Intergenic	Intergenic	-3894	NM_148935	116810	Mm.17709	NM_148935	ENSMUSG00000042002	Foxn4	-	forkhead box N4	protein-coding
chr5-1793	chr5	147720866	147722109	+	51.0	1243.000	intron (NM_001363135, intron 1 of 12)	intron (NM_001363135, intron 1 of 12)	4524	NM_010228	14254	Mm.389712	NM_010228	ENSMUSG00000029648	Flt1	AI323757|Flt-1|VEGFR-1|VEGFR1|sFlt1	FMS-like tyrosine kinase 1	protein-coding
chr1-1775	chr1	89919421	89920654	+	51.0	1233.000	Intergenic	Intergenic	11139	NM_010262	14472	Mm.204730	NM_010262	ENSMUSG00000034486	Gbx2	D130058E05Rik|Gbx-2|MMoxA|Stra7	gastrulation brain homeobox 2	protein-coding
chr4-3391	chr4	130792005	130793739	+	51.0	1734.000	intron (NM_011520, intron 1 of 4)	CpG	335	NM_011520	20970	Mm.206536	NM_011520	ENSMUSG00000025743	Sdc3	Synd3|mKIAA0468|syn-3	syndecan 3	protein-coding
chr18-790	chr18	76059599	76060750	+	51.0	1151.000	intron (NM_001357506, intron 1 of 2)	intron (NM_001357506, intron 1 of 2)	848	NM_001357506	207259	Mm.159332	NM_145356	ENSMUSG00000044646	Zbtb7c	B230208J24Rik|Kr-pok|Zbtb36	zinc finger and BTB domain containing 7C	protein-coding
chr6-544	chr6	120492196	120493272	+	51.0	1076.000	exon (NM_033567, exon 1 of 1)	exon (NM_033567, exon 1 of 1)	1212	NM_033567	94047	Mm.23088	NM_033567	ENSMUSG00000094626	Tmem121b	AW048664|Cecr6	transmembrane protein 121B	protein-coding
chr18-765	chr18	67132997	67134050	+	51.0	1053.000	promoter-TSS (NM_010307)	promoter-TSS (NM_010307)	-37	NM_010307	14680	Mm.440746	NM_010307	ENSMUSG00000024524	Gnal	2610011C15Rik|9630020G10Rik|Galphaolf|Gna10|Golf	guanine nucleotide binding protein, alpha stimulating, olfactory type	protein-coding
chr8-300	chr8	108699445	108700494	+	51.0	1049.000	Intergenic	Intergenic	-14675	NM_007496	11906	Mm.416972	NM_007496	ENSMUSG00000038872	Zfhx3	A230102L03Rik|Atbf1|Sci|WBP9|mKIAA4228	zinc finger homeobox 3	protein-coding
chr2-3701	chr2	77815605	77817240	+	51.0	1635.000	intron (NM_178723, intron 1 of 9)	CpG	394	NM_178723	241494	Mm.490320	NM_178723	ENSMUSG00000027016	Zfp385b	B830010L13Rik|C130013B13Rik|Zfp533|Znf385b	zinc finger protein 385B	protein-coding
chr11-263	chr11	49609961	49610941	+	51.0	980.000	intron (NM_008029, intron 1 of 29)	intron (NM_008029, intron 1 of 29)	772	NM_008029	14257	Mm.3291	NM_008029	ENSMUSG00000020357	Flt4	AI323512|Chy|Flt-4|VEGFR-3|VEGFR3	FMS-like tyrosine kinase 4	protein-coding
chr9-523	chr9	48141960	48143017	+	49.9	1057.000	Intergenic	ORR1F|LTR|ERVL-MaLR	198410	NM_030069	78252	Mm.31626	NM_030069	ENSMUSG00000032028	Nxpe2	4432416J03Rik|AI323362|Fam55b	neurexophilin and PC-esterase domain family, member 2	protein-coding
chr13-1637	chr13	72815789	72817331	+	49.9	1542.000	intron (NR_046196, intron 1 of 3)	intron (NR_046196, intron 1 of 3)	203	NR_046196	78446	Mm.244082	NR_046196	ENSMUSG00000113082	D730050B12Rik	-	RIKEN cDNA D730050B12 gene	ncRNA
chr8-434	chr8	120229426	120230595	+	49.9	1169.000	Intergenic	CpG	-1780	NR_110496	434353	Mm.411793	NR_110496	ENSMUSG00000097960	A330074K22Rik	-	RIKEN cDNA A330074K22 gene	ncRNA
chr13-1036	chr13	94706974	94708228	+	49.9	1254.000	Intergenic	Intergenic	-81319	NM_009321	21371	Mm.379025	NM_009321	ENSMUSG00000042043	Tbca	Tbca13	tubulin cofactor A	protein-coding
chr2-1489	chr2	33616889	33618408	+	49.9	1519.000	intron (NM_010725, intron 2 of 7)	intron (NM_010725, intron 2 of 7)	23450	NM_010725	16917	Mm.39825	NM_010725	ENSMUSG00000038765	Lmx1b	Icst|LMX1.1|LMX1.2	LIM homeobox transcription factor 1 beta	protein-coding
chr15-1060	chr15	102744490	102745747	+	49.9	1257.000	Intergenic	Intergenic	1791	NR_104334	102216269		NR_104334		Cistr	Cistr-act|Gm38436	chondrogenesis associated transcript	ncRNA
chr2-2164	chr2	130695760	130697316	+	49.9	1556.000	intron (NM_001081162, intron 2 of 20)	intron (NM_001081162, intron 2 of 20)	981	NM_001081162	269356	Mm.441391	NM_001081162	ENSMUSG00000074796	Slc4a11	AI503023|BTR1|NaBC1	solute carrier family 4, sodium bicarbonate transporter-like, member 11	protein-coding
chr7-2547	chr7	19403095	19404136	+	49.9	1041.000	intron (NM_001286039, intron 1 of 12)	intron (NM_001286039, intron 1 of 12)	489	NM_001286039	232943	Mm.213403	NM_146182	ENSMUSG00000040714	Klc3	BC017147|Klct	kinesin light chain 3	protein-coding
chr18-319	chr18	76853684	76854800	+	49.9	1116.000	Intergenic	Intergenic	-2163	NM_001109743	664805	Mm.329543	NM_001109743	ENSMUSG00000091519	Skor2	Corl2|EG664805|Fussel18|Gm7348	SKI family transcriptional corepressor 2	protein-coding
chr17-422	chr17	33999408	34000706	+	49.9	1298.000	intron (NM_001001892, intron 1 of 7)	CpG-6270	276	NM_001001892	14972	Mm.422886	NM_001001892	ENSMUSG00000061232	H2-K1	H-2K|H-2K(d)|H2-D1|H2-K|K-f	histocompatibility 2, K1, K region	protein-coding
chr11-2700	chr11	68399842	68401335	+	49.9	1493.000	Intergenic	CpG	-13762	NM_008744	18208	Mm.39095	NM_008744	ENSMUSG00000020902	Ntn1	AI561871|BC019633|Netrin-1	netrin 1	protein-coding
chr5-3799	chr5	101764579	101766866	+	49.9	2287.000	intron (NM_173370, intron 1 of 12)	intron (NM_173370, intron 1 of 12)	592	NM_173370	74596	Mm.46764	NM_173370	ENSMUSG00000029330	Cds1	4833409J18Rik|AI314024|AW125888	CDP-diacylglycerol synthase 1	protein-coding
chr1-1377	chr1	193152845	193154309	+	49.9	1464.000	intron (NM_016851, intron 1 of 7)	intron (NM_016851, intron 1 of 7)	465	NM_016851	54139	Mm.273695	NM_016851	ENSMUSG00000026638	Irf6	AI876454|E230028I05Rik|mirf6	interferon regulatory factor 6	protein-coding
chr7-1822	chr7	34810913	34812085	+	49.9	1172.000	intron (NM_175140, intron 1 of 3)	intron (NM_175140, intron 1 of 3)	1212	NM_175140	68947	Mm.29380	NM_175140	ENSMUSG00000060402	Chst8	1500011J21Rik|AI426009	carbohydrate sulfotransferase 8	protein-coding
chr11-242	chr11	74619644	74620406	+	49.9	762.000	intron (NM_001013784, intron 1 of 3)	CpG	420	NM_001013784	432582	Mm.274369	NM_001013784	ENSMUSG00000069814	Ccdc92b	E130309D14Rik	coiled-coil domain containing 92B	protein-coding
chr1-2961	chr1	134298610	134300295	+	49.9	1685.000	exon (NM_001144855, exon 27 of 29)	exon (NM_001144855, exon 27 of 29)	9448	NM_031189	17928	Mm.16528	NM_031189	ENSMUSG00000026459	Myog	MYF4|bHLHc3|myo	myogenin	protein-coding
chr17-665	chr17	28769573	28770652	+	49.9	1079.000	exon (NM_011950, exon 2 of 12)	exon (NM_011950, exon 2 of 12)	795	NM_011950	26415	Mm.27970	NM_011950	ENSMUSG00000004864	Mapk13	SAPK4|Serk4	mitogen-activated protein kinase 13	protein-coding
chr3-635	chr3	129194416	129195549	+	49.9	1133.000	Intergenic	Intergenic	-4896	NM_001042504	18741	Mm.246804	NM_011098	ENSMUSG00000028023	Pitx2	9430085M16Rik|Brx1|Brx1b|Munc30|Otlx2|Ptx2|Rieg	paired-like homeodomain transcription factor 2	protein-coding
chr2-3369	chr2	158667649	158669211	+	49.9	1562.000	intron (NM_001159662, intron 1 of 10)	intron (NM_001159662, intron 1 of 10)	1295	NM_001159662	228852	Mm.150540	NM_153089	ENSMUSG00000037754	Ppp1r16b	ANKRD4|C130078N17Rik|TIMAP|Wdt4	protein phosphatase 1, regulatory subunit 16B	protein-coding
chr17-559	chr17	87635997	87637178	+	49.9	1181.000	5' UTR (NM_008532, exon 2 of 10)	5' UTR (NM_008532, exon 2 of 10)	608	NM_008532	17075	Mm.4259	NM_008532	ENSMUSG00000045394	Epcam	CD326|EGP|EGP-2|Egp314|Ep-CAM|EpCAM1|GA733-2|Ly74|TROP1|Tacsd1|Tacstd1|gp40	epithelial cell adhesion molecule	protein-coding
[truncated: 12,953 more rows]
