# Supplementary material for: Regulation of chromatin accessibility and gene expression in the developing hippocampal primordium by LIM-HD transcription factor LHX2
Source: PLoS Genet. 2023 Aug 18;19(8):e1010874. doi: 10.1371/journal.pgen.1010874 (PMC10482279; doi:10.1371/journal.pgen.1010874)
Supplement: S1 Data — (ZIP) [file pgen.1010874.s012.zip › Annotated_DiffPEaks_cnt_Ncp_H3K4Me3.txt]

PeakID (cmd=annotatePeaks.pl DiffPEaks_cnt_ctx_H3K4Me3.txt mm10 -annStats Stats_DiffPEaks_cnt_ctx_H3K4Me3.txt)	Chr	Start	End	Strand	Peak Score	Focus Ratio/Region Size	Annotation	Detailed Annotation	Distance to TSS	Nearest PromoterID	Entrez ID	Nearest Unigene	Nearest Refseq	Nearest Ensembl	Gene Name	Gene Alias	Gene Description	Gene Type
chr17-2	chr17	39846384	39848381	+	105040.1	1997.000	non-coding (NR_046233, exon 1 of 1)	non-coding (NR_046233, exon 1 of 1)	4385	NR_046233	100861531		NR_046233		Rn45s	-	45S pre-ribosomal RNA	rRNA
chrM-18	chrM	2654	6673	+	42818.9	4019.000	NA	Intergenic	NA	NA
chrM-10	chrM	11110	15545	+	35682.4	4435.000	NA	Intergenic	NA	NA
chr16-1	chr16	57391246	57391876	+	17841.2	630.000	intron (NM_001040397, intron 1 of 4)	LSU-rRNA_Hsa|rRNA|rRNA	38284	NM_001040397	78749	Mm.328360	NM_001040397	ENSMUSG00000043336	Filip1l	4631422O05Rik|Doc1	filamin A interacting protein 1-like	protein-coding
chr17-12	chr17	35834881	35836114	+	10481.7	1233.000	exon (NM_011655, exon 4 of 4)	exon (NM_011655, exon 4 of 4)	2804	NM_011655	22154	Mm.273538	NM_011655	ENSMUSG00000001525	Tubb5	AA408537|AI596182|B130022C14Rik|M(beta)5	tubulin, beta 5 class I	protein-coding
chr9-1	chr9	123461762	123462262	+	9812.7	500.000	3' UTR (NM_001348168, exon 22 of 22)	3' UTR (NM_001348168, exon 22 of 22)	-16689	NM_013860	29806	Mm.10987	NM_013860	ENSMUSG00000025239	Limd1	AW822033|D9Ertd192e	LIM domains containing 1	protein-coding
chr11-1	chr11	109011687	109012314	+	9589.7	627.000	Intergenic	LSU-rRNA_Hsa|rRNA|rRNA	91651	NM_015732	12006	Mm.71710	NM_015732	ENSMUSG00000000142	Axin2	Axi1|Axil|Conductin	axin 2	protein-coding
chr11-2	chr11	32277662	32278292	+	8920.6	630.000	exon (NM_010405, exon 3 of 3)	exon (NM_010405, exon 3 of 3)	1377	NM_010405	15126	Mm.141758	NM_010405	ENSMUSG00000055609	Hba-x	AI450015|Hbz	hemoglobin X, alpha-like embryonic chain in Hba complex	protein-coding
chr18-1	chr18	20673521	20674154	+	6690.5	633.000	3' UTR (NM_013697, exon 4 of 4)	3' UTR (NM_013697, exon 4 of 4)	-8577	NR_155534	102633478		NR_155534	ENSMUSG00000085595	Gm16090	-	predicted gene 16090	ncRNA
chr6-2	chr6	99877791	99878562	+	6467.4	771.000	Intergenic	CpG	-151784	NM_001037539	50501	Mm.87365	NM_015768	ENSMUSG00000030069	Prok2	Bv8|PK2|Prok1	prokineticin 2	protein-coding
chr17-34	chr17	45568783	45570666	+	6244.4	1883.000	exon (NM_008302, exon 7 of 11)	exon (NM_008302, exon 7 of 11)	3537	NM_008302	15516	Mm.2180	NM_008302	ENSMUSG00000023944	Hsp90ab1	90kDa|AL022974|C81438|Hsp84|Hsp84-1|Hsp90|Hspcb	heat shock protein 90 alpha (cytosolic), class B member 1	protein-coding
chr3-1	chr3	5860297	5860923	+	6244.4	626.000	Intergenic	LSU-rRNA_Hsa|rRNA|rRNA	-284362	NM_001163305	19302	Mm.132336	NM_008994	ENSMUSG00000040374	Pex2	D3Ertd138e|PAF-1|PMP35|Pxmp3	peroxisomal biogenesis factor 2	protein-coding
chr2-3	chr2	40555877	40557225	+	6021.4	1348.000	Intergenic	Intergenic	-1330202	NM_024209	67857	Mm.389242	NM_024209	ENSMUSG00000026753	Ppp6c	2310003C10Rik|Pp6C	protein phosphatase 6, catalytic subunit	protein-coding
chr5-1	chr5	146260889	146261516	+	5352.4	627.000	intron (NM_153599, intron 2 of 12)	LSU-rRNA_Hsa|rRNA|rRNA	29952	NM_153599	264064	Mm.260576	NM_153599	ENSMUSG00000029635	Cdk8	-	cyclin-dependent kinase 8	protein-coding
chr12-1	chr12	78350742	78351242	+	4906.3	500.000	intron (NM_145965, intron 2 of 22)	LSU-rRNA_Hsa|rRNA|rRNA	124337	NM_145965	268566	Mm.341742	NM_145965	ENSMUSG00000047454	Gphn	5730552E08Rik|AI662856|BC027112|C230040D23|GPH|GPHRYN|geph	gephyrin	protein-coding
chr6-3	chr6	124913719	124914349	+	4683.3	630.000	3' UTR (NM_026988, exon 5 of 5)	3' UTR (NM_026988, exon 5 of 5)	-2329	NM_008479	16768	Mm.4528	NM_008479	ENSMUSG00000030124	Lag3	CD223|LAG-3|Ly66	lymphocyte-activation gene 3	protein-coding
chr6-4	chr6	116173679	116174313	+	4460.3	634.000	intron (NM_177412, intron 1 of 5)	intron (NM_177412, intron 1 of 5)	19378	NM_177412	330401	Mm.425352	NM_177412	ENSMUSG00000030126	Tmcc1	3632431M01Rik|mKIAA0779	transmembrane and coiled coil domains 1	protein-coding
chr8-1	chr8	42246850	42247350	+	4460.3	500.000	Intergenic	Intergenic	419833	NR_045497	69966	Mm.416903	NR_045497	ENSMUSG00000102046	2810404M03Rik	-	RIKEN cDNA 2810404M03 gene	ncRNA
chr9-9	chr9	44603843	44605565	+	4460.3	1722.000	promoter-TSS (NM_001357703)	promoter-TSS (NM_001357703)	-188	NM_181324	13209	Mm.267061	NM_007841	ENSMUSG00000032097	Ddx6	1110001P04Rik|C430015D01Rik|E230023J21Rik|HLR2|mRCK/P54|p54|rck	DEAD (Asp-Glu-Ala-Asp) box polypeptide 6	protein-coding
chr17-16	chr17	70963511	70964011	+	4460.3	500.000	Intergenic	LSU-rRNA_Hsa|rRNA|rRNA	26755	NM_023402	67938	Mm.261329	NM_023402	ENSMUSG00000034868	Myl12b	1500001M02Rik|C77744|Mylc2b|RLC-B	myosin, light chain 12B, regulatory	protein-coding
chr5-50	chr5	118244526	118246110	+	4460.3	1584.000	promoter-TSS (NM_001109902)	promoter-TSS (NM_001109902)	91	NM_001081236	76792	Mm.103428	NM_001081236	ENSMUSG00000032840	2410131K14Rik	-	RIKEN cDNA 2410131K14 gene	protein-coding
chr11-222	chr11	77982846	77985180	+	4014.3	2334.000	intron (NM_174852, intron 1 of 14)	CpG	1197	NM_174852	268448	Mm.274329	NM_174852	ENSMUSG00000037791	Phf12	2410142K10Rik|F630045O13|PF1|mKIAA1523	PHD finger protein 12	protein-coding
chr15-27	chr15	81585976	81587288	+	4014.3	1312.000	exon (NM_177821, exon 1 of 31)	exon (NM_177821, exon 1 of 31)	418	NM_177821	328572	Mm.258397	NM_177821	ENSMUSG00000055024	Ep300	A430090G16|A730011L11|KAT3B|p300|p300 HAT	E1A binding protein p300	protein-coding
chr9-2	chr9	64178147	64178647	+	4014.3	500.000	promoter-TSS (NM_183316)	promoter-TSS (NM_183316)	-900	NM_183316	330959	Mm.24082	NM_183316	ENSMUSG00000032398	Snapc5	2010103A03Rik	small nuclear RNA activating complex, polypeptide 5	protein-coding
chr5-2	chr5	115103138	115103638	+	4014.3	500.000	exon (NM_001271591, exon 2 of 2)	exon (NM_001271591, exon 2 of 2)	4574	NM_001271591	100502825	Mm.361657	NM_001271590		Rpl37rt	EyeLinc4|Gm13826|Rpl37	ribosomal protein L37, retrotransposed	protein-coding
chr1-1	chr1	99790379	99791020	+	3791.3	641.000	intron (NM_172851, intron 1 of 23)	intron (NM_172851, intron 1 of 23)	18298	NM_172851	241175	Mm.251301	NM_172851	ENSMUSG00000067028	Cntnap5b	C230078M14Rik|Caspr5-2	contactin associated protein-like 5B	protein-coding
chr16-3	chr16	76403246	76403746	+	3568.2	500.000	exon (NM_001160239, exon 1 of 1)	exon (NM_001160239, exon 1 of 1)	215	NM_007990	14109	Mm.329631	NM_007990	ENSMUSG00000038274	Fau	MNSFbeta	Finkel-Biskis-Reilly murine sarcoma virus (FBR-MuSV) ubiquitously expressed (fox derived)	protein-coding
chr17-20	chr17	17345461	17346241	+	3568.2	780.000	Intergenic	Intergenic	-28481	NM_025934	67045	Mm.35117	NM_025934	ENSMUSG00000116564	Riok2	2010110K24Rik|2410085M17Rik	RIO kinase 2	protein-coding
chr8-29	chr8	94036015	94037795	+	3568.2	1780.000	promoter-TSS (NM_001093757)	promoter-TSS (NM_001093757)	134	NM_026623	68219	Mm.354445	NM_026623	ENSMUSG00000031754	Nudt21	25kDa|3110048P04Rik|5730530J16Rik|AU014860|AW549947|Cpsf5	nudix (nucleoside diphosphate linked moiety X)-type motif 21	protein-coding
chr6-7	chr6	117906825	117907730	+	3568.2	905.000	promoter-TSS (NM_001166429)	intron (NM_133834, intron 1 of 3)	495	NM_001166430	98758	Mm.422979	NM_133834	ENSMUSG00000042079	Hnrnpf	4833420I20Rik|AA407306|Hnrpf	heterogeneous nuclear ribonucleoprotein F	protein-coding
chr6-12	chr6	86525012	86525962	+	3568.2	950.000	exon (NM_011865, exon 1 of 1)	exon (NM_011865, exon 1 of 1)	702	NM_011865	23983	Mm.274146	NM_011865	ENSMUSG00000051695	Pcbp1	WBP17|[a]CP-1|alphaCP-1|hnRNP E1|hnRNP-E1	poly(rC) binding protein 1	protein-coding
chr16-2	chr16	23050312	23050942	+	3345.2	630.000	Intergenic	Intergenic	-7673	NM_001102411	16644	Mm.2160	NM_023125	ENSMUSG00000022875	Kng1	Kng	kininogen 1	protein-coding
chrX-1	chrX	167207072	167207572	+	3122.2	500.000	3' UTR (NM_021278, exon 3 of 3)	3' UTR (NM_021278, exon 3 of 3)	1896	NM_021278	19241	Mm.142729	NM_021278	ENSMUSG00000049775	Tmsb4x	Ptmb4|Tb4|Tbeta4	thymosin, beta 4, X chromosome	protein-coding
chr4-63	chr4	155891161	155893024	+	3122.2	1863.000	promoter-TSS (NM_001033490)	promoter-TSS (NM_001033490)	217	NM_207223	140500	Mm.219591	NM_207223	ENSMUSG00000029033	Acap3	Centb5|Kiaa1716-hp|mKIAA1716	ArfGAP with coiled-coil, ankyrin repeat and PH domains 3	protein-coding
chr1-9	chr1	36556546	36558179	+	3122.2	1633.000	5' UTR (NM_001304330, exon 1 of 16)	5' UTR (NM_001304330, exon 1 of 16)	195	NM_001304329	20353	Mm.29558	NM_001126047	ENSMUSG00000026121	Sema4c	AI426163|M-Sema F|Semacl1|Semaf|Semai|sema I	sema domain, immunoglobulin domain (Ig), transmembrane domain (TM) and short cytoplasmic domain, (semaphorin) 4C	protein-coding
chr17-27	chr17	25272380	25273384	+	3122.2	1004.000	intron (NM_001177609, intron 1 of 7)	intron (NM_001177609, intron 1 of 7)	549	NM_001177610	22196	Mm.240044	NM_011665	ENSMUSG00000015120	Ube2i	5830467E05Rik|UBC9|Ubce2i|Ubce9	ubiquitin-conjugating enzyme E2I	protein-coding
chr11-243	chr11	87085938	87087016	+	3122.2	1078.000	exon (NM_024262, exon 1 of 4)	exon (NM_024262, exon 1 of 4)	300	NM_024262	74133	Mm.23257	NM_024262	ENSMUSG00000020495	Smg8	1200011M11Rik	smg-8 homolog, nonsense mediated mRNA decay factor (C. elegans)	protein-coding
chr2-4	chr2	157561861	157562361	+	3122.2	500.000	3' UTR (NM_001291130, exon 3 of 3)	3' UTR (NM_001291130, exon 3 of 3)	2033	NM_001291130	18111	Mm.34330	NM_010923	ENSMUSG00000067786	Nnat	5730414I02Rik|AW107673|Peg5	neuronatin	protein-coding
chr3-3	chr3	69005144	69006039	+	3122.2	895.000	intron (NM_001356976, intron 1 of 23)	CpG	853	NM_001356976	70099	Mm.206841	NM_133786	ENSMUSG00000034349	Smc4	2500002A22Rik|C79747|SMC-4|Smc4l1	structural maintenance of chromosomes 4	protein-coding
chr1-2	chr1	97948830	97949457	+	3122.2	627.000	intron (NM_001357127, intron 3 of 25)	intron (NM_001357127, intron 3 of 25)	98650	NR_037993	78603	Mm.442597	NR_037993	ENSMUSG00000089706	B230216N24Rik	-	RIKEN cDNA B230216N24 gene	ncRNA
chr1-165	chr1	119052180	119054370	+	3122.2	2190.000	intron (NM_001081125, intron 1 of 13)	(GAAA)n|Simple_repeat|Simple_repeat	344	NM_001081125	14633	Mm.273292	NM_001081125	ENSMUSG00000048402	Gli2	-	GLI-Kruppel family member GLI2	protein-coding
chr16-4	chr16	32277451	32278262	+	3122.2	811.000	5' UTR (NM_027355, exon 1 of 6)	5' UTR (NM_027355, exon 1 of 6)	395	NM_027355	70238	Mm.228263	NM_027355	ENSMUSG00000014074	Rnf168	3110001H15Rik	ring finger protein 168	protein-coding
chr14-2	chr14	54898047	54898690	+	3122.2	643.000	3' UTR (NM_019402, exon 7 of 7)	3' UTR (NM_019402, exon 7 of 7)	4225	NM_019402	54196	Mm.7723	NM_019402	ENSMUSG00000022194	Pabpn1	PAB2|Pabp3|mPABII	poly(A) binding protein, nuclear 1	protein-coding
chr16-6	chr16	5049149	5050546	+	3122.2	1397.000	promoter-TSS (NM_026666)	promoter-TSS (NM_026666)	63	NM_001359748	74022	Mm.21652	NM_028720	ENSMUSG00000022536	Glyr1	2810419J22Rik|3930401K13Rik|AW545332|Npac	glyoxylate reductase 1 homolog (Arabidopsis)	protein-coding
chr16-25	chr16	31947771	31949098	+	3122.2	1327.000	promoter-TSS (NM_026554)	promoter-TSS (NM_026554)	87	NR_027897	106264	Mm.347369	NM_025320	ENSMUSG00000107002	0610012G03Rik	AI839730	RIKEN cDNA 0610012G03 gene	ncRNA
chr5-3	chr5	115845101	115845601	+	3122.2	500.000	promoter-TSS (NM_007708)	promoter-TSS (NM_007708)	-305	NM_007708	12704	Mm.8321	NM_007708	ENSMUSG00000029516	Cit	C030025P15Rik|CRIK|CRIK-SK|Cit-k	citron	protein-coding
chr6-5	chr6	66875272	66875772	+	2899.2	500.000	Intergenic	Intergenic	-20875	NM_001177556	14701	Mm.234342	NM_025278	ENSMUSG00000036402	Gng12	2010305F15Rik|AA536815|AI115529|AI314170|AI842738	guanine nucleotide binding protein (G protein), gamma 12	protein-coding
chr14-33	chr14	122476105	122477276	+	2899.2	1171.000	exon (NM_009574, exon 1 of 3)	exon (NM_009574, exon 1 of 3)	1306	NM_009574	22772	Mm.308936	NM_009574	ENSMUSG00000061524	Zic2	HPE5|Ku	zinc finger protein of the cerebellum 2	protein-coding
chr17-18	chr17	34850440	34851116	+	2676.2	676.000	promoter-TSS (NM_021337)	promoter-TSS (NM_021337)	387	NM_001045863	27632	Mm.653	NM_138580	ENSMUSG00000024369	Nelfe	D17H6S45|NELF-E|RD|Rdbp	negative elongation factor complex member E, Rdbp	protein-coding
chr4-19	chr4	40267887	40269073	+	2676.2	1186.000	exon (NM_134097, exon 2 of 3)	exon (NM_134097, exon 2 of 3)	-1099	NM_001349093	100504309	Mm.392019	NM_001349093		Smim27	2010003O02Rik|Toporsos	small integral membrane protein 27	protein-coding
chr18-2	chr18	68691919	68692419	+	2676.2	500.000	Intergenic	LSU-rRNA_Hsa|rRNA|rRNA	-47231	NR_105774	102465183		NR_105774	ENSMUSG00000099300	Mir6356	Gm27461|mmu-mir-6356	microRNA 6356	ncRNA
chr2-24	chr2	4560473	4561521	+	2676.2	1048.000	intron (NM_001177844, intron 1 of 11)	intron (NM_001177844, intron 1 of 11)	1243	NM_001177844	209630	Mm.37932	NM_172475	ENSMUSG00000026657	Frmd4a	2700017I06Rik|5330420J21|AI594879|C230040M21Rik|Frmd4|Gm13190|mKIAA1294	FERM domain containing 4A	protein-coding
chr17-31	chr17	35163336	35164473	+	2676.2	1137.000	intron (NM_001199044, intron 1 of 30)	intron (NM_001199044, intron 1 of 30)	973	NM_001199044	53761	Mm.272462	NM_020027	ENSMUSG00000024393	Prrc2a	3110039B05Rik|Bat-2|Bat2|D17H6S51E|G2|Wbp12|mKIAA4178	proline-rich coiled-coil 2A	protein-coding
chr5-58	chr5	136566304	136567316	+	2676.2	1012.000	promoter-TSS (NM_001291240)	promoter-TSS (NM_001291240)	680	NM_009986	13047	Mm.320317	NM_009986	ENSMUSG00000029705	Cux1	CDP|Cutl1|Cux|Cux-1	cut-like homeobox 1	protein-coding
chr2-5	chr2	24962438	24963090	+	2676.2	652.000	5' UTR (NM_001355557, exon 1 of 8)	5' UTR (NM_001355557, exon 1 of 8)	342	NM_001355556	67228	Mm.389248	NM_026044	ENSMUSG00000026975	Dph7	2810443J12Rik|AW060693|Wdr85	diphthamine biosynethesis 7	protein-coding
chr11-3	chr11	86630318	86630818	+	2676.2	500.000	intron (NM_029478, intron 7 of 11)	intron (NM_029478, intron 7 of 11)	40707	NM_001356531	75909	Mm.390398	NM_029478	ENSMUSG00000018171	Vmp1	3110098I04Rik|4930579A11Rik|AI787464|Tango5|Tmem49|mir-21a|ni-2	vacuole membrane protein 1	protein-coding
chr7-22	chr7	16915497	16916837	+	2676.2	1340.000	3' UTR (NM_007590, exon 6 of 6)	3' UTR (NM_007590, exon 6 of 6)	7865	NM_007590	12315	Mm.288630	NM_007590	ENSMUSG00000019370	Calm3	CaMA|Cam3|Camc|R75142	calmodulin 3	protein-coding
chr1-3	chr1	95498647	95499147	+	2676.2	500.000	Intergenic	Intergenic	168697	NM_009183	20452	Mm.306228	NM_009183	ENSMUSG00000040710	St8sia4	PST|PST-1|SIAT8-D|ST8SiaIV|Siat8d	ST8 alpha-N-acetyl-neuraminide alpha-2,8-sialyltransferase 4	protein-coding
chr15-118	chr15	82015338	82016225	+	2676.2	887.000	promoter-TSS (NM_010247)	promoter-TSS (NM_010247)	439	NM_001356541	28075	Mm.474453	NM_134095	ENSMUSG00000022472	Desi1	AI427858|AI850401|D15Wsu75e|DeSI-1|Fam152b|Pppde2	desumoylating isopeptidase 1	protein-coding
chr1-10	chr1	51477948	51479062	+	2676.2	1114.000	promoter-TSS (NM_001310549)	promoter-TSS (NM_001310549)	-106	NM_028696	109019	Mm.196290	NM_028696	ENSMUSG00000026107	Nabp1	4930434H03Rik|4930442A21Rik|4930488J04Rik|4933440J18Rik|5830411E10Rik|AI852561|Nbp1|Obfc2a|Ssb2	nucleic acid binding protein 1	protein-coding
chr11-16	chr11	62552198	62552921	+	2676.2	723.000	exon (NM_011664, exon 2 of 2)	exon (NM_011664, exon 2 of 2)	828	NM_001313984	22187	Mm.371592	NM_011664	ENSMUSG00000019505	Ubb	AL033289|Rps27a|Uba52|Ubb2|Ubc	ubiquitin B	protein-coding
chr7-78	chr7	111074198	111075064	+	2676.2	866.000	intron (NM_001040131, intron 17 of 20)	intron (NM_001040131, intron 17 of 20)	8399	NM_013507	13690	Mm.185453	NM_013507	ENSMUSG00000005610	Eif4g2	DAP-5|E130105L11Rik|Nat1|Natm1|p97	eukaryotic translation initiation factor 4, gamma 2	protein-coding
chrX-14	chrX	103466638	103467631	+	2676.2	993.000	non-coding (NR_001570, exon 7 of 8)	non-coding (NR_001570, exon 7 of 8)	16099	NR_001570	213742	Mm.274770	NR_001463	ENSMUSG00000086503	Xist	A430022B11|AI314753	inactive X specific transcripts	ncRNA
chr9-8	chr9	30427104	30427604	+	2676.2	500.000	promoter-TSS (NM_028874)	promoter-TSS (NM_028874)	25	NM_028874	102607	Mm.35084	NM_028874	ENSMUSG00000031993	Snx19	3526401K03Rik|AI195321|AI848208|mKIAA0254	sorting nexin 19	protein-coding
chr18-19	chr18	36782719	36783797	+	2676.2	1078.000	promoter-TSS (NM_080636)	promoter-TSS (NM_080636)	49	NM_001305627	70791	Mm.282700	NM_080636	ENSMUSG00000019143	Hars2	4631412B19Rik|HARSR|HO3|Harsl	histidyl-tRNA synthetase 2	protein-coding
chr3-4	chr3	88058045	88058545	+	2676.2	500.000	intron (NM_144897, intron 1 of 5)	CpG	200	NM_144897	246703	Mm.205996	NM_144897	ENSMUSG00000028070	Naxe	AA087124|AI-BP|AIBP|Apoa1bp|Apoa1ip|ESTM37	NAD(P)HX epimerase	protein-coding
chr4-47	chr4	134286361	134287878	+	2676.2	1517.000	intron (NM_146156, intron 1 of 2)	CpG	134	NM_001163794	230809	Mm.22778	NM_146156	ENSMUSG00000050890	Pdik1l	BC027088|stk35l2	PDLIM1 interacting kinase 1 like	protein-coding
chr7-66	chr7	29517956	29519181	+	2676.2	1225.000	Intergenic	CpG	-13108	NM_001081028	74206	Mm.447042	NM_001081028	ENSMUSG00000030583	Sipa1l3	2610511M17Rik	signal-induced proliferation-associated 1 like 3	protein-coding
chr12-3	chr12	80643416	80644839	+	2676.2	1423.000	promoter-TSS (NM_007951)	promoter-TSS (NM_007951)	-16	NM_001347409	13877	Mm.246551	NM_007951	ENSMUSG00000021131	Erh	Mer|Prei1	ERH mRNA splicing and mitosis factor	protein-coding
chr7-7	chr7	29768327	29769194	+	2676.2	867.000	intron (NM_023750, intron 1 of 4)	intron (NM_023750, intron 1 of 4)	208	NM_023750	74352	Mm.251083	NM_023750	ENSMUSG00000046185	Zfp84	2210410P13Rik|4633401C23Rik|AI415447|BB081605|C86188|KRAB18|Zfp69	zinc finger protein 84	protein-coding
chr2-9	chr2	157560181	157561048	+	2676.2	867.000	intron (NM_001291128, intron 2 of 2)	intron (NM_001291128, intron 2 of 2)	536	NM_001291130	18111	Mm.34330	NM_010923	ENSMUSG00000067786	Nnat	5730414I02Rik|AW107673|Peg5	neuronatin	protein-coding
chr1-5	chr1	60704059	60704862	+	2676.2	803.000	Intergenic	Intergenic	-41928	NM_007642	12487	Mm.255003	NM_007642	ENSMUSG00000026012	Cd28	-	CD28 antigen	protein-coding
chr13-8	chr13	54468119	54468990	+	2453.2	871.000	exon (NM_028597, exon 1 of 6)	exon (NM_028597, exon 1 of 6)	286	NM_028597	73666	Mm.292487	NM_028597	ENSMUSG00000025872	Thoc3	2410044K02Rik|AL033344	THO complex 3	protein-coding
chr5-36	chr5	73255861	73256778	+	2453.2	917.000	intron (NM_028194, intron 1 of 62)	CpG	299	NM_028194	72313	Mm.260594	NM_028194	ENSMUSG00000070733	Fryl	2010313D22Rik|2310004H21Rik|2510002A14Rik|9030227G01Rik|mKIAA0826	FRY like transcription coactivator	protein-coding
chr19-7	chr19	43523943	43524956	+	2453.2	1013.000	exon (NM_010324, exon 1 of 9)	exon (NM_010324, exon 1 of 9)	156	NM_010324	14718	Mm.19039	NM_010324	ENSMUSG00000025190	Got1	AI789014|Got-1|cAspAT|cCAT	glutamic-oxaloacetic transaminase 1, soluble	protein-coding
chr19-2	chr19	44294178	44294860	+	2453.2	682.000	intron (NM_009128, intron 1 of 5)	intron (NM_009128, intron 1 of 5)	843	NM_009128	20250	Mm.487021	NM_009128	ENSMUSG00000025203	Scd2	Mir5114|Scd-2|mir-5114|swty	stearoyl-Coenzyme A desaturase 2	protein-coding
chr15-31	chr15	102349806	102351368	+	2453.2	1562.000	promoter-TSS (NR_155425)	promoter-TSS (NR_155425)	172	NM_153416	223921	Mm.352946	NM_153416	ENSMUSG00000036678	Aaas	AAA|ADRACALA|D030041N15Rik|GL003	achalasia, adrenocortical insufficiency, alacrimia	protein-coding
chr19-1	chr19	5801123	5801783	+	2453.2	660.000	non-coding (NR_002847, exon 1 of 1)	non-coding (NR_002847, exon 1 of 1)	1219	NR_002847	72289	Mm.298256	NR_002847	ENSMUSG00000092341	Malat1	2210401K01Rik|9430072K23Rik|AI647968|Neat2	metastasis associated lung adenocarcinoma transcript 1 (non-coding RNA)	ncRNA
chr11-10	chr11	75764923	75765563	+	2453.2	640.000	3' UTR (NM_009536, exon 6 of 6)	3' UTR (NM_009536, exon 6 of 6)	-30566	NR_136933	102641247	Mm.411386	NR_136932		Gm12339	-	predicted gene 12339	ncRNA
chr16-139	chr16	85172575	85173859	+	2453.2	1284.000	intron (NM_007471, intron 1 of 15)	CpG	490	NM_001198826	11820	Mm.277585	NM_007471	ENSMUSG00000022892	App	Abeta|Abpp|Adap|Ag|Cvap|E030013M08Rik|betaApp	amyloid beta (A4) precursor protein	protein-coding
chr4-23	chr4	43578361	43579440	+	2453.2	1079.000	promoter-TSS (NM_172692)	promoter-TSS (NM_172692)	-36	NM_172692	230101	Mm.229444	NM_172692	ENSMUSG00000028467	Gba2	F630034E04	glucosidase beta 2	protein-coding
chr14-1	chr14	8799862	8800511	+	2453.2	649.000	Intergenic	Intergenic	133796	NR_045968	74859	Mm.84041	NR_045968	ENSMUSG00000097898	4930455B14Rik	1700027C12Rik	RIKEN cDNA 4930455B14 gene	ncRNA
chr2-79	chr2	25557403	25558622	+	2453.2	1219.000	exon (NM_021519, exon 1 of 5)	exon (NM_021519, exon 1 of 5)	165	NM_021519	59022	Mm.29945	NM_021519	ENSMUSG00000015092	Edf1	0610008L11Rik|AA409425|MBF1	endothelial differentiation-related factor 1	protein-coding
chr19-4	chr19	8723825	8724325	+	2230.2	500.000	promoter-TSS (NM_001161413)	promoter-TSS (NM_001161413)	588	NR_002896	83673	Mm.292489	NR_002896	ENSMUSG00000108414	Snhg1	-	small nucleolar RNA host gene 1	ncRNA
chr11-42	chr11	67052197	67053068	+	2230.2	871.000	promoter-TSS (NM_025510)	promoter-TSS (NM_025510)	-14	NM_025510	66358	Mm.22511	NM_025510	ENSMUSG00000020910	Adprm	2310004I24Rik|MDS006	ADP-ribose/CDP-alcohol diphosphatase, manganese dependent	protein-coding
chr4-181	chr4	126046897	126048185	+	2230.2	1288.000	intron (NM_025544, intron 2 of 7)	intron (NM_025544, intron 2 of 7)	613	NM_025544	66407	Mm.195628	NM_025544	ENSMUSG00000028861	Mrps15	1500003E24Rik|2410002B11Rik|Mprs15	mitochondrial ribosomal protein S15	protein-coding
chr10-50	chr10	59323789	59324887	+	2230.2	1098.000	intron (NM_001316370, intron 1 of 13)	intron (NM_001316370, intron 1 of 13)	1042	NM_011030	18451	Mm.2212	NM_011030	ENSMUSG00000019916	P4ha1	AL022634|P4ha	procollagen-proline, 2-oxoglutarate 4-dioxygenase (proline 4-hydroxylase), alpha 1 polypeptide	protein-coding
chr5-6	chr5	66676609	66677252	+	2230.2	643.000	promoter-TSS (NR_102714)	promoter-TSS (NR_102714)	-433	NR_102714	101202684	Mm.381468	NR_102714	ENSMUSG00000087601	Uchl1os	Gm16832|Uchl1as	ubiquitin carboxy-terminal hydrolase L1, opposite strand	ncRNA
chr7-6	chr7	141177824	141178324	+	2230.2	500.000	Intergenic	Intergenic	-5223	NM_001172100	107702	Mm.197493	NM_145135	ENSMUSG00000038650	Rnh1	AW546468|C80305|RNH	ribonuclease/angiogenin inhibitor 1	protein-coding
chr6-48	chr6	42265087	42266451	+	2230.2	1364.000	intron (NM_007610, intron 1 of 10)	intron (NM_007610, intron 1 of 10)	784	NM_007610	12366	Mm.3921	NM_007610	ENSMUSG00000029863	Casp2	CASP-2|ICH-1|NEDD-2|Nedd2	caspase 2	protein-coding
chr2-91	chr2	154791391	154792299	+	2230.2	908.000	intron (NM_001139513, intron 1 of 8)	CpG	735	NM_001139513	19383	Mm.221440	NM_023130	ENSMUSG00000027593	Raly	AI663842|Merc	hnRNP-associated with lethal yellow	protein-coding
chr9-6	chr9	116040620	116041120	+	2230.2	500.000	intron (NM_028638, intron 14 of 14)	intron (NM_028638, intron 14 of 14)	131415	NM_028638	73748	Mm.485018	NM_028638	ENSMUSG00000056880	Gadl1	1110027M19Rik|ADC|CSADC	glutamate decarboxylase-like 1	protein-coding
chr2-13	chr2	181864342	181864953	+	2230.2	611.000	intron (NM_025901, intron 1 of 2)	CpG	287	NM_025901	67005	Mm.271986	NM_025901	ENSMUSG00000038628	Polr3k	12.3kDa|1500004O14Rik|AI196849|AU014893|C11|RPC10|RPC11	polymerase (RNA) III (DNA directed) polypeptide K	protein-coding
chr5-15	chr5	122422309	122423101	+	2230.2	792.000	intron (NM_019805, intron 1 of 10)	CpG	261	NM_019805	56317	Mm.37341	NM_019805	ENSMUSG00000029466	Anapc7	APC7|AW545589	anaphase promoting complex subunit 7	protein-coding
chr3-159	chr3	104863988	104865471	+	2230.2	1483.000	promoter-TSS (NM_009797)	promoter-TSS (NM_009797)	223	NM_153091	229681	Mm.206379	NM_153091	ENSMUSG00000045576	St7l	St7r	suppression of tumorigenicity 7-like	protein-coding
chr4-4	chr4	136311177	136311802	+	2230.2	625.000	promoter-TSS (NM_001355182)	promoter-TSS (NM_001355182)	-109	NM_001355182	74326	Mm.31051	NM_028871	ENSMUSG00000066037	Hnrnpr	2610003J05Rik|2610528B01Rik|Hnrpr	heterogeneous nuclear ribonucleoprotein R	protein-coding
chr9-5	chr9	97018106	97018744	+	2230.2	638.000	promoter-TSS (NM_145134)	promoter-TSS (NM_145134)	-70	NM_145134	211949	Mm.491271	NM_145134	ENSMUSG00000046997	Spsb4	D030068E18Rik|SSB-4|Ssb4	splA/ryanodine receptor domain and SOCS box containing 4	protein-coding
chrX-76	chrX	101640425	101641587	+	2230.2	1162.000	intron (NM_001290535, intron 1 of 21)	intron (NM_001290535, intron 1 of 21)	788	NM_001290535	108155	Mm.487332	NM_139144	ENSMUSG00000034160	Ogt	1110038P24Rik|4831420N21Rik|AI115525|Ogtl	O-linked N-acetylglucosamine (GlcNAc) transferase (UDP-N-acetylglucosamine:polypeptide-N-acetylglucosaminyl transferase)	protein-coding
chr12-2	chr12	103425226	103425726	+	2230.2	500.000	intron (NM_020494, intron 1 of 8)	MIRb|SINE|MIR	371	NM_020494	27225	Mm.3935	NM_020494	ENSMUSG00000041645	Ddx24	1700055J08Rik|2510027P10Rik|AI649272	DEAD (Asp-Glu-Ala-Asp) box polypeptide 24	protein-coding
chr6-37	chr6	112717975	112718475	+	2230.2	500.000	3' UTR (NM_080448, exon 22 of 22)	3' UTR (NM_080448, exon 22 of 22)	-21555	NM_001167730	58186	Mm.103812	NM_021385	ENSMUSG00000030254	Rad18	2810024C04Rik|Rad18sc	RAD18 E3 ubiquitin protein ligase	protein-coding
chrX-19	chrX	151521158	151522110	+	2230.2	952.000	intron (NM_177201, intron 1 of 18)	intron (NM_177201, intron 1 of 18)	962	NM_001113354	320595	Mm.17156	NM_177201	ENSMUSG00000041229	Phf8	9830141C09Rik|mKIAA1111	PHD finger protein 8	protein-coding
chr16-14	chr16	78301352	78302169	+	2230.2	817.000	promoter-TSS (NM_001276263)	promoter-TSS (NM_001276263)	89	NM_001276263	13052	Mm.66222	NM_009988	ENSMUSG00000022865	Cxadr	2610206D03Rik|AU016810|AW553441|CAR|MCAR|MCVADR	coxsackie virus and adenovirus receptor	protein-coding
chr12-53	chr12	27335070	27336373	+	2230.2	1303.000	3' UTR (NM_009234, exon 1 of 1)	3' UTR (NM_009234, exon 1 of 1)	6997	NM_009234	20666	Mm.41702	NM_009234	ENSMUSG00000063632	Sox11	1110038H03Rik|6230403H02Rik|AI836553|end1	SRY (sex determining region Y)-box 11	protein-coding
chr4-1	chr4	55350292	55350792	+	2230.2	500.000	intron (NM_009011, intron 1 of 9)	CpG	500	NM_009011	19359	Mm.196846	NM_009011	ENSMUSG00000028426	Rad23b	0610007D13Rik|AV001138|HR23B|mHR23B|p58	RAD23 homolog B, nucleotide excision repair protein	protein-coding
chr9-13	chr9	78478487	78478987	+	2230.2	500.000	exon (NM_010106, exon 8 of 8)	exon (NM_010106, exon 8 of 8)	2987	NM_010106	13627	Mm.138471	NM_010106	ENSMUSG00000037742	Eef1a1	-	eukaryotic translation elongation factor 1 alpha 1	protein-coding
chr13-12	chr13	37993431	37994067	+	2230.2	636.000	intron (NM_001360842, intron 1 of 8)	CpG	459	NM_001360842	107513	Mm.426670	NM_025965	ENSMUSG00000021427	Ssr1	2510001K09Rik|6330400D04|AI159733|AI452176|SSR|TRAPA	signal sequence receptor, alpha	protein-coding
chr2-6	chr2	13574328	13574828	+	2230.2	500.000	exon (NM_011701, exon 1 of 9)	exon (NM_011701, exon 1 of 9)	267	NM_011701	22352	Mm.268000	NM_011701	ENSMUSG00000026728	Vim	-	vimentin	protein-coding
chr8-4	chr8	33731989	33732793	+	2230.2	804.000	promoter-TSS (NM_001167922)	promoter-TSS (NM_001167922)	52	NM_001167922	68153	Mm.286104	NM_026584	ENSMUSG00000031585	Gtf2e2	34kDa|AI462509|C330006J08Rik	general transcription factor II E, polypeptide 2 (beta subunit)	protein-coding
chr14-20	chr14	56777187	56778315	+	2230.2	1128.000	intron (NM_025682, intron 1 of 8)	CpG	567	NM_001360420	66645	Mm.20129	NM_025682	ENSMUSG00000021938	Pspc1	5730470C09Rik|AI327109|AI449052|PSP1	paraspeckle protein 1	protein-coding
chr2-18	chr2	113847973	113848473	+	2230.2	500.000	5' UTR (NM_181416, exon 1 of 12)	5' UTR (NM_181416, exon 1 of 12)	438	NM_181416	228482	Mm.45753	NM_181416	ENSMUSG00000041219	Arhgap11a	6530401L14Rik|mKIAA0013	Rho GTPase activating protein 11A	protein-coding
chr7-4	chr7	30534030	30534711	+	2230.2	681.000	intron (NM_178252, intron 1 of 21)	intron (NM_178252, intron 1 of 21)	690	NM_001289670	233071	Mm.190704	NM_178252	ENSMUSG00000036882	Arhgap33	AW324378|NOMA-GAP|Snx26|TCGAP	Rho GTPase activating protein 33	protein-coding
chr11-352	chr11	120467031	120468039	+	2230.2	1008.000	promoter-TSS (NM_008244)	promoter-TSS (NM_008244)	65	NM_197995	70317	Mm.485046	NM_197995	ENSMUSG00000057594	Arl16	2600005N12Rik	ADP-ribosylation factor-like 16	protein-coding
chr5-22	chr5	144255427	144256207	+	2230.2	780.000	exon (NM_001163709, exon 2 of 3)	exon (NM_001163709, exon 2 of 3)	592	NM_018772	55950	Mm.38011	NM_018772	ENSMUSG00000047843	Bri3	I3	brain protein I3	protein-coding
chr3-14	chr3	103280379	103280879	+	2230.2	500.000	intron (NM_053170, intron 1 of 19)	intron (NM_053170, intron 1 of 19)	1336	NM_001079830	94093	Mm.195036	NM_053170	ENSMUSG00000033014	Trim33	8030451N04Rik|AI413936|Ecto|Tif1g	tripartite motif-containing 33	protein-coding
chr16-5	chr16	57121899	57122399	+	2230.2	500.000	exon (NM_138599, exon 1 of 12)	exon (NM_138599, exon 1 of 12)	435	NM_138599	28185	Mm.196933	NM_138599	ENSMUSG00000022752	Tomm70a	2610044B22Rik|D16Ium22|D16Ium22e|D16Wsu109e|Tom70|Tomm70|mKIAA0719	translocase of outer mitochondrial membrane 70A	protein-coding
chr13-6	chr13	41358292	41358939	+	2230.2	647.000	intron (NM_001111324, intron 2 of 7)	intron (NM_001111324, intron 2 of 7)	386	NM_017464	18003	Mm.288980	NM_017464	ENSMUSG00000021365	Nedd9	Cas-L|CasL|HEF1|MEF1|Nedd-9|p105	neural precursor cell expressed, developmentally down-regulated gene 9	protein-coding
chr6-9	chr6	122339164	122339664	+	2230.2	500.000	intron (NM_001355215, intron 1 of 15)	CpG	243	NM_001355215	13619	Mm.6822	NM_007905	ENSMUSG00000040669	Phc1	AW557034|Edr|Edr1|Mph1|Rae-28|rae28	polyhomeotic 1	protein-coding
chr17-21	chr17	24414895	24415531	+	2230.2	636.000	promoter-TSS (NR_033554)	promoter-TSS (NR_033554)	538	NM_009070	19826	Mm.1951	NM_009070	ENSMUSG00000034681	Rnps1	-	ribonucleic acid binding protein S1	protein-coding
chr11-210	chr11	74831023	74831977	+	2230.2	954.000	intron (NM_010813, intron 1 of 5)	CpG-2219	576	NM_010813	17428	Mm.3759	NM_010813	ENSMUSG00000000282	Mnt	Rox|bHLHd3	max binding protein	protein-coding
chr1-63	chr1	191575713	191576792	+	2230.2	1079.000	promoter-TSS (NM_001305233)	promoter-TSS (NM_001305233)	616	NM_001306204	77065	Mm.338175	NM_178632	ENSMUSG00000037461	Ints7	5930412E23Rik|int7	integrator complex subunit 7	protein-coding
chr17-26	chr17	23820379	23820879	+	2230.2	500.000	exon (NM_175229, exon 10 of 14)	exon (NM_175229, exon 10 of 14)	-2662	NR_039586	100628593		NR_039586	ENSMUSG00000092981	Mir5125	mmu-mir-5125|mu-mir-5125	microRNA 5125	ncRNA
chr14-53	chr14	20703015	20704092	+	2230.2	1077.000	promoter-TSS (NR_029446)	promoter-TSS (NR_029446)	-454	NR_029446	76133	Mm.436043	NR_029446	ENSMUSG00000097577	6230400D17Rik	-	RIKEN cDNA 6230400D17 gene	ncRNA
chr11-11	chr11	94296780	94297280	+	2230.2	500.000	exon (NM_001361575, exon 8 of 11)	exon (NM_001361575, exon 8 of 11)	24933	NM_001361573	67684	Mm.30927	NM_026313	ENSMUSG00000020863	Luc7l3	3300001P08Rik|Luc7a	LUC7-like 3 (S. cerevisiae)	protein-coding
chr6-41	chr6	134920646	134921831	+	2230.2	1185.000	exon (NM_009875, exon 1 of 3)	exon (NM_009875, exon 1 of 3)	837	NM_009875	12576	Mm.2958	NM_009875	ENSMUSG00000003031	Cdkn1b	AA408329|AI843786|Kip1|p27|p27Kip1	cyclin-dependent kinase inhibitor 1B	protein-coding
chr11-197	chr11	69670890	69671907	+	2230.2	1017.000	intron (NM_144958, intron 1 of 10)	CpG	1025	NM_001159375	13681	Mm.26680	NM_144958	ENSMUSG00000059796	Eif4a1	BM-010|Ddx2a|Eif4	eukaryotic translation initiation factor 4A1	protein-coding
chr19-3	chr19	5799562	5800211	+	2230.2	649.000	non-coding (NR_002847, exon 1 of 1)	non-coding (NR_002847, exon 1 of 1)	2786	NR_002847	72289	Mm.298256	NR_002847	ENSMUSG00000092341	Malat1	2210401K01Rik|9430072K23Rik|AI647968|Neat2	metastasis associated lung adenocarcinoma transcript 1 (non-coding RNA)	ncRNA
chr2-12	chr2	129801127	129801791	+	2230.2	664.000	promoter-TSS (NR_029452)	promoter-TSS (NR_029452)	0	NR_029452	654409	Mm.305555	NR_029452		Stk35os1	4932416H05Rik	serine/threonine kinase 35, opposite strand 1	ncRNA
chr13-1	chr13	119790019	119790462	+	2230.2	443.000	exon (NM_001302550, exon 2 of 7)	exon (NM_001302550, exon 2 of 7)	218	NM_001302547	72465	Mm.139115	NM_028245	ENSMUSG00000094870	Zfp131	2610109I01Rik|AW558871|Znf131	zinc finger protein 131	protein-coding
chr10-10	chr10	61146872	61147715	+	2230.2	843.000	intron (NM_001316674, intron 1 of 14)	(CAGCT)n|Simple_repeat|Simple_repeat	391	NM_001316673	20397	Mm.412319	NM_009163	ENSMUSG00000020097	Sgpl1	AI428538|D10Xrf456|S1PL|Spl	sphingosine phosphate lyase 1	protein-coding
chr18-103	chr18	72349992	72350864	+	2230.2	872.000	exon (NM_007831, exon 1 of 29)	exon (NM_007831, exon 1 of 29)	641	NM_007831	13176	Mm.167882	NM_007831	ENSMUSG00000060534	Dcc	C030036D22Rik|Igdcc1	deleted in colorectal carcinoma	protein-coding
chr1-34	chr1	63176984	63177923	+	2230.2	939.000	promoter-TSS (NM_001160039)	promoter-TSS (NM_001160039)	622	NM_018796	55949	Mm.2718	NM_018796	ENSMUSG00000025967	Eef1b2	2810017J07Rik|Eef1b	eukaryotic translation elongation factor 1 beta 2	protein-coding
chr3-5	chr3	131271586	131272211	+	2230.2	625.000	exon (NM_008212, exon 1 of 8)	exon (NM_008212, exon 1 of 8)	203	NM_008212	15107	Mm.260164	NM_008212	ENSMUSG00000027984	Hadh	AA409008|AU019341|AW742602|HCDH|Hadhsc|Schad	hydroxyacyl-Coenzyme A dehydrogenase	protein-coding
chr18-35	chr18	60774506	60775296	+	2230.2	790.000	intron (NM_020600, intron 1 of 4)	CpG	305	NM_020600	20044	Mm.43778	NM_020600	ENSMUSG00000024608	Rps14	2600014J02Rik|AL023078	ribosomal protein S14	protein-coding
chr2-41	chr2	30447188	30447688	+	2230.2	500.000	non-coding (NR_156127, exon 3 of 3)	non-coding (NR_156127, exon 3 of 3)	5585	NR_156127	110854	Mm.275393	NM_138748	ENSMUSG00000039515	Ptpa	2610042B21Rik|C77440|N28142|PR53|Ppp2r4	protein phosphatase 2 protein activator	protein-coding
chr9-3	chr9	44334897	44335536	+	2230.2	639.000	3' UTR (NM_010436, exon 1 of 1)	3' UTR (NM_010436, exon 1 of 1)	501	NM_010436	15270	Mm.245931	NM_010436	ENSMUSG00000049932	H2afx	AW228881|H2A.X|H2ax|Hist5-2ax|gammaH2ax	H2A histone family, member X	protein-coding
chr4-3	chr4	106912044	106912681	+	2230.2	637.000	intron (NM_198438, intron 1 of 16)	CpG	892	NM_198438	72475	Mm.195635	NM_023672	ENSMUSG00000061887	Ssbp3	2610021L12Rik|2610200M23Rik|5730488C10Rik|AI854733|AW551939|LAST|SSDP1	single-stranded DNA binding protein 3	protein-coding
chr2-11	chr2	104590655	104591297	+	2230.2	642.000	intron (NM_177253, intron 1 of 2)	CpG	492	NM_177253	228410	Mm.259876	NM_145529	ENSMUSG00000027176	Cstf3	4732468G05Rik|C79532|CstF-77	cleavage stimulation factor, 3' pre-RNA, subunit 3	protein-coding
chr13-2	chr13	95617887	95618387	+	2230.2	500.000	intron (NM_010169, intron 1 of 1)	CpG	329	NM_010169	14062	Mm.24816	NM_010169	ENSMUSG00000048376	F2r	AI482343|Cf2r|Par1|ThrR	coagulation factor II (thrombin) receptor	protein-coding
chr15-4	chr15	79028812	79029478	+	2230.2	666.000	exon (NM_008197, exon 1 of 1)	exon (NM_008197, exon 1 of 1)	933	NM_008197	14958	Mm.24350	NM_008197	ENSMUSG00000096210	H1f0	D130017D06Rik|H1(0)|H1fv	H1 histone family, member 0	protein-coding
chr11-4	chr11	70669442	70669942	+	2230.2	500.000	promoter-TSS (NM_172561)	promoter-TSS (NM_172561)	-276	NM_001167669	216873	Mm.432524	NM_172561	ENSMUSG00000018287	Spag7	5730443G10|ACRP|FSA-1|Fsa1l	sperm associated antigen 7	protein-coding
chr7-231	chr7	111082551	111083568	+	2230.2	1017.000	promoter-TSS (NM_013507)	promoter-TSS (NM_013507)	-29	NM_001040131	13690	Mm.185453	NM_013507	ENSMUSG00000005610	Eif4g2	DAP-5|E130105L11Rik|Nat1|Natm1|p97	eukaryotic translation initiation factor 4, gamma 2	protein-coding
chr5-52	chr5	124424535	124425373	+	2230.2	838.000	intron (NM_001081203, intron 1 of 31)	CpG	648	NM_001359979	243272	Mm.23879	NM_145631	ENSMUSG00000038095	Sbno1	9330180L10Rik|AI849128|AW557836|BC021875|Sbno|mSno1|sno	strawberry notch 1	protein-coding
chr11-8	chr11	118418493	118419142	+	2007.1	649.000	intron (NM_029502, intron 1 of 4)	CpG	301	NM_001025618	76025	Mm.177551	NM_029502	ENSMUSG00000025575	Cant1	5830420C20Rik|Apy1h|D11Bwg0554e|Entpd8|SCAN-1|Shapy	calcium activated nucleotidase 1	protein-coding
chr10-2	chr10	81384616	81385116	+	2007.1	500.000	intron (NM_133964, intron 1 of 4)	intron (NM_133964, intron 1 of 4)	438	NM_133964	102115	Mm.294975	NM_133964	ENSMUSG00000078440	Dohh	1110033C18Rik|AI585913|AL022869|Hlrc1	deoxyhypusine hydroxylase/monooxygenase	protein-coding
chr14-68	chr14	31172042	31173360	+	2007.1	1318.000	intron (NM_022656, intron 19 of 20)	intron (NM_022656, intron 19 of 20)	-4060	NM_138672	192187	Mm.220821	NM_138672	ENSMUSG00000042286	Stab1	FEEL-1|FELE-1|MFEEL-1|MS-1|STAB-1|mKIAA0246	stabilin 1	protein-coding
chr3-16	chr3	34650809	34651309	+	2007.1	500.000	exon (NM_011443, exon 1 of 1)	exon (NM_011443, exon 1 of 1)	1064	NM_011443	20674	Mm.65396	NM_011443	ENSMUSG00000074637	Sox2	Sox-2|lcc|ysb	SRY (sex determining region Y)-box 2	protein-coding
chr9-4	chr9	78480163	78480663	+	2007.1	500.000	exon (NM_010106, exon 3 of 8)	exon (NM_010106, exon 3 of 8)	1311	NM_010106	13627	Mm.138471	NM_010106	ENSMUSG00000037742	Eef1a1	-	eukaryotic translation elongation factor 1 alpha 1	protein-coding
chr3-7	chr3	122618319	122618947	+	2007.1	628.000	intron (NM_001114665, intron 1 of 15)	CpG	1081	NM_153118	214459	Mm.209491	NM_153118	ENSMUSG00000039735	Fnbp1l	2610318I01Rik|AW548221|TOCA1|toca-1	formin binding protein 1-like	protein-coding
chr1-7	chr1	178336938	178337569	+	2007.1	631.000	exon (NM_016805, exon 1 of 14)	exon (NM_016805, exon 1 of 14)	562	NM_016805	51810	Mm.86589	NM_016805	ENSMUSG00000039630	Hnrnpu	AA408410|AI256620|AL024194|AL024437|AW557595|C86794|Hnrpu|SAFA|Sp120|hnRNP U	heterogeneous nuclear ribonucleoprotein U	protein-coding
chr10-1	chr10	11281876	11282508	+	2007.1	632.000	intron (NM_001168297, intron 1 of 2)	intron (NM_001168297, intron 1 of 2)	605	NM_001168297	71865	Mm.276229	NM_027968	ENSMUSG00000047648	Fbxo30	1700026A16Rik|MUSA1	F-box protein 30	protein-coding
chr5-5	chr5	45857326	45857826	+	2007.1	500.000	promoter-TSS (NM_001163073)	promoter-TSS (NM_001163073)	-36	NM_001359873	209707	Mm.71498	NM_172153	ENSMUSG00000015882	Lcorl	Mlr1	ligand dependent nuclear receptor corepressor-like	protein-coding
chr7-5	chr7	30649987	30650633	+	2007.1	646.000	promoter-TSS (NM_133693)	promoter-TSS (NM_133693)	-82	NM_133693	68035	Mm.401747	NM_133693	ENSMUSG00000036733	Rbm42	1700003D06Rik|3100004P22Rik	RNA binding motif protein 42	protein-coding
chr6-16	chr6	124711716	124712428	+	2007.1	712.000	promoter-TSS (NM_007531)	promoter-TSS (NM_007531)	106	NM_013536	14791	Mm.6390	NM_013536	ENSMUSG00000004268	Emg1	C2f|Grcc2f	EMG1 N1-specific pseudouridine methyltransferase	protein-coding
chr14-4	chr14	24486255	24487114	+	2007.1	859.000	intron (NM_001081247, intron 1 of 30)	intron (NM_001081247, intron 1 of 30)	374	NM_001081247	218832	Mm.343610	NM_183157	ENSMUSG00000025280	Polr3a	9330175N20Rik|BC053071|RPC1|RPC155	polymerase (RNA) III (DNA directed) polypeptide A	protein-coding
chr9-16	chr9	69289419	69290263	+	2007.1	844.000	promoter-TSS (NM_001289916)	promoter-TSS (NM_001289916)	0	NM_001289916	19883	Mm.378450	NM_013646	ENSMUSG00000032238	Rora	9530021D13Rik|Nr1f1|ROR1|ROR2|ROR3|nmf267|sg|staggerer|tmgc26	RAR-related orphan receptor alpha	protein-coding
chr15-11	chr15	103298944	103299752	+	2007.1	808.000	3' UTR (NM_019817, exon 9 of 9)	3' UTR (NM_019817, exon 9 of 9)	11090	NM_030720	80910	Mm.160369	NM_030720	ENSMUSG00000063234	Gpr84	EX33	G protein-coupled receptor 84	protein-coding
chr15-32	chr15	103199111	103199738	+	2007.1	627.000	3' UTR (NM_007626, exon 5 of 5)	3' UTR (NM_007626, exon 5 of 5)	15928	NM_007626	12419	Mm.262059	NM_007626	ENSMUSG00000009575	Cbx5	2610029O15Rik|C75991|HP1|Hp1a|Hp1alpha	chromobox 5	protein-coding
chr5-9	chr5	93267133	93267769	+	2007.1	636.000	promoter-TSS (NM_007635)	promoter-TSS (NM_007635)	-122	NM_007635	12452	Mm.3527	NM_007635	ENSMUSG00000029385	Ccng2	-	cyclin G2	protein-coding
chr9-17	chr9	107615762	107616411	+	2007.1	649.000	intron (NM_008138, intron 7 of 8)	intron (NM_008138, intron 7 of 8)	-6845	NM_001291539	20347	Mm.4083	NM_009153	ENSMUSG00000057969	Sema3b	SemA|Semaa|sema5|semaV	sema domain, immunoglobulin domain (Ig), short basic domain, secreted, (semaphorin) 3B	protein-coding
chr4-2	chr4	95051052	95051709	+	2007.1	657.000	5' UTR (NM_010591, exon 1 of 1)	5' UTR (NM_010591, exon 1 of 1)	842	NM_010591	16476	Mm.275071	NM_010591	ENSMUSG00000052684	Jun	AP-1|Junc|c-jun	jun proto-oncogene	protein-coding
chr18-8	chr18	61726084	61726726	+	2007.1	642.000	promoter-TSS (NM_021296)	promoter-TSS (NM_021296)	15	NR_029432	68982	Mm.441992	NR_029432	ENSMUSG00000098702	1500015A07Rik	-	RIKEN cDNA 1500015A07 gene	ncRNA
chr3-13	chr3	95105978	95106688	+	2007.1	710.000	intron (NM_001293707, intron 1 of 14)	intron (NM_001293707, intron 1 of 14)	597	NM_008847	18720	Mm.296409	NM_008847	ENSMUSG00000028126	Pip5k1a	PI4P5K-I[a]|PIP5K1-alpha|PIP5KIalpha|Pipk5a	phosphatidylinositol-4-phosphate 5-kinase, type 1 alpha	protein-coding
chr15-7	chr15	98950276	98950776	+	2007.1	500.000	exon (NM_011653, exon 4 of 4)	exon (NM_011653, exon 4 of 4)	2975	NM_011653	22142	Mm.405359	NM_011653	ENSMUSG00000072235	Tuba1a	Tuba-1|Tuba1	tubulin, alpha 1A	protein-coding
chr19-72	chr19	6276199	6277421	+	2007.1	1222.000	promoter-TSS (NM_010119)	promoter-TSS (NM_010119)	-86	NM_010119	13660	Mm.30169	NM_010119	ENSMUSG00000024772	Ehd1	AA409636|Past1|RME-1	EH-domain containing 1	protein-coding
chr13-15	chr13	28950618	28951257	+	2007.1	639.000	3' UTR (NM_009238, exon 1 of 1)	3' UTR (NM_009238, exon 1 of 1)	2762	NM_009238	20677	Mm.240627	NM_009238	ENSMUSG00000076431	Sox4	AA682046|Sox-4	SRY (sex determining region Y)-box 4	protein-coding
chr11-58	chr11	94991720	94992593	+	2007.1	873.000	exon (NM_172261, exon 1 of 10)	exon (NM_172261, exon 1 of 10)	944	NM_172261	217124	Mm.229087	NM_172261	ENSMUSG00000038976	Ppp1r9b	SPL|Spn	protein phosphatase 1, regulatory subunit 9B	protein-coding
chr1-4	chr1	75211013	75211513	+	2007.1	500.000	promoter-TSS (NM_029010)	promoter-TSS (NM_029010)	434	NR_102731	20872	Mm.1155	NM_011494	ENSMUSG00000026201	Stk16	EDPK|Krct|MPSK|PKL12|TSF-1	serine/threonine kinase 16	protein-coding
chr15-8	chr15	76477736	76478475	+	1784.1	739.000	promoter-TSS (NM_013481)	promoter-TSS (NM_013481)	743	NM_001331152	15499	Mm.347444	NM_008296	ENSMUSG00000022556	Hsf1	AA960185|HSTF|HSTF 1|Hsf1alpha|Hsf1beta	heat shock factor 1	protein-coding
chr10-178	chr10	82762690	82763537	+	1784.1	847.000	intron (NM_010914, intron 1 of 7)	intron (NM_010914, intron 1 of 7)	1028	NM_010914	18045	Mm.245998	NM_010914	ENSMUSG00000020248	Nfyb	AA985999|Cbf-A	nuclear transcription factor-Y beta	protein-coding
chr8-6	chr8	70862812	70863446	+	1784.1	634.000	5' UTR (NM_001363407, exon 1 of 11)	5' UTR (NM_001363407, exon 1 of 11)	129	NM_001363407	84036	Mm.32074	NM_032397	ENSMUSG00000002908	Kcnn1	AI854248|KCa2.1|SK1	potassium intermediate/small conductance calcium-activated channel, subfamily N, member 1	protein-coding
chr17-116	chr17	25926769	25927269	+	1784.1	500.000	3' UTR (NM_001357592, exon 8 of 8)	3' UTR (NM_001357592, exon 8 of 8)	-7305	NM_139154	224624	Mm.328872	NM_139154	ENSMUSG00000025730	Rab40c	RAR3	Rab40C, member RAS oncogene family	protein-coding
chr17-24	chr17	12318145	12318645	+	1784.1	500.000	promoter-TSS (NR_045290)	promoter-TSS (NR_045290)	265	NM_011948	26407	Mm.28587	NM_011948	ENSMUSG00000014426	Map3k4	D17Rp17|D17Rp17e|MAPKKK4|MEKK 4|MTK1|Mek4b|Mekk4|RP17|Rp17a|Tas|mKIAA0213	mitogen-activated protein kinase kinase kinase 4	protein-coding
chr13-5	chr13	41000437	41000937	+	1784.1	500.000	promoter-TSS (NM_026550)	promoter-TSS (NM_026550)	-323	NM_026550	68083	Mm.24789	NM_026550	ENSMUSG00000038683	Pak1ip1	5830431I15Rik|5930415H02Rik|AA419825|AI314040|AW556169|Gdpd1|PIP1	PAK1 interacting protein 1	protein-coding
chr12-129	chr12	110695155	110696280	+	1784.1	1125.000	intron (NM_010480, intron 1 of 10)	intron (NM_010480, intron 1 of 10)	678	NM_010480	15519	Mm.1843	NM_010480	ENSMUSG00000021270	Hsp90aa1	86kDa|89kDa|AL024080|AL024147|Hsp86-1|Hsp89|Hsp90|Hspca|hsp4	heat shock protein 90, alpha (cytosolic), class A member 1	protein-coding
chr9-86	chr9	21592480	21593432	+	1784.1	952.000	promoter-TSS (NM_001205157)	promoter-TSS (NM_001205157)	-125	NM_001359298	74766	Mm.475712	NM_138303	ENSMUSG00000032182	Yipf2	1300010K09Rik	Yip1 domain family, member 2	protein-coding
chr11-64	chr11	100618956	100619630	+	1784.1	674.000	intron (NM_019795, intron 1 of 13)	CpG	875	NM_019795	56354	Mm.402409	NM_019795	ENSMUSG00000014195	Dnajc7	2010003F24Rik|2010004G07Rik|CCRP|Ttc2|mDj11|mTpr2	DnaJ heat shock protein family (Hsp40) member C7	protein-coding
chr18-21	chr18	45558331	45559012	+	1784.1	681.000	intron (NM_001312905, intron 3 of 10)	L1MDb|LINE|L1	-1483	NM_080465	140492	Mm.411614	NM_080465	ENSMUSG00000054477	Kcnn2	KCa2.2|SK2|SKCA2|bc|fri	potassium intermediate/small conductance calcium-activated channel, subfamily N, member 2	protein-coding
chr5-21	chr5	142903217	142903717	+	1784.1	500.000	3' UTR (NM_007393, exon 6 of 6)	3' UTR (NM_007393, exon 6 of 6)	3287	NM_007393	11461	Mm.328431	NM_007393	ENSMUSG00000029580	Actb	Actx|E430023M04Rik|beta-actin	actin, beta	protein-coding
chr14-13	chr14	121036015	121036661	+	1784.1	646.000	intron (NM_134082, intron 1 of 26)	CpG	764	NM_134082	223254	Mm.223980	NM_134082	ENSMUSG00000025555	Farp1	AW228844|BC030329|Cdep	FERM, RhoGEF (Arhgef) and pleckstrin domain protein 1 (chondrocyte-derived)	protein-coding
chrX-4	chrX	136740171	136740671	+	1784.1	500.000	intron (NM_001168228, intron 1 of 3)	L1MC5a|LINE|L1	734	NM_001168225	56397	Mm.27218	NM_019768	ENSMUSG00000031422	Morf4l2	2410017O14Rik|Mrgx|Sid393p|mKIAA0026	mortality factor 4 like 2	protein-coding
chr13-73	chr13	34128673	34129924	+	1784.1	1251.000	exon (NM_023716, exon 2 of 4)	exon (NM_023716, exon 2 of 4)	1056	NM_023716	73710	Mm.379227	NM_023716	ENSMUSG00000045136	Tubb2b	2410129E14Rik|brdp	tubulin, beta 2B class IIB	protein-coding
chr14-105	chr14	60250742	60252141	+	1784.1	1399.000	promoter-TSS (NM_001362440)	promoter-TSS (NM_001362440)	38	NM_170591	71844	Mm.258051	NM_170591	ENSMUSG00000114797	Nupl1	1700017F11Rik|Nup58|mKIAA0410	nucleoporin like 1	protein-coding
chr15-9	chr15	76904125	76904760	+	1784.1	635.000	exon (NM_012053, exon 2 of 6)	exon (NM_012053, exon 2 of 6)	371	NM_012053	26961	Mm.30066	NM_012053	ENSMUSG00000003970	Rpl8	-	ribosomal protein L8	protein-coding
chr9-15	chr9	107887940	107888440	+	1784.1	500.000	promoter-TSS (NM_028369)	promoter-TSS (NM_028369)	61	NM_028369	72825	Mm.38037	NM_028369	ENSMUSG00000032583	Mon1a	2810468K17Rik	MON1 homolog A, secretory traffciking associated	protein-coding
chr4-170	chr4	122885688	122886705	+	1784.1	1017.000	promoter-TSS (NM_001301067)	promoter-TSS (NM_001301067)	-120	NM_007598	12331	Mm.8687	NM_007598	ENSMUSG00000028656	Cap1	-	CAP, adenylate cyclase-associated protein 1 (yeast)	protein-coding
chr3-9	chr3	53016651	53017279	+	1784.1	628.000	intron (NM_026225, intron 1 of 18)	CpG	258	NM_026225	67542	Mm.249548	NM_026225	ENSMUSG00000027742	Cog6	4933405E16Rik|AU018618|mKIAA1134	component of oligomeric golgi complex 6	protein-coding
chr14-3	chr14	98167929	98168554	+	1784.1	625.000	intron (NM_001038610, intron 1 of 10)	intron (NM_001038610, intron 1 of 10)	1524	NM_001038610	13134	Mm.320593	NM_007826	ENSMUSG00000055639	Dach1	Dac|Dach	dachshund family transcription factor 1	protein-coding
chr11-28	chr11	117653971	117654709	+	1784.1	738.000	promoter-TSS (NM_198022)	promoter-TSS (NM_198022)	51	NM_198022	217351	Mm.40272	NM_198022	ENSMUSG00000025571	Tnrc6c	9930033H14Rik|mKIAA1582	trinucleotide repeat containing 6C	protein-coding
chr18-37	chr18	4920935	4921949	+	1784.1	1014.000	Intergenic	Intergenic	108956	NR_045881	100038439	Mm.387569	NR_045881	ENSMUSG00000097043	Gm10556	-	predicted gene 10556	ncRNA
chr2-22	chr2	180709320	180710086	+	1784.1	766.000	promoter-TSS (NM_001289652)	promoter-TSS (NM_001289652)	296	NM_177852	23856	Mm.253836	NM_011805	ENSMUSG00000038914	Dido1	6720461J16Rik|D130048F08Rik|DATF-1|DIO-1|Datf1|dido	death inducer-obliterator 1	protein-coding
chr5-86	chr5	142820877	142821777	+	1784.1	900.000	Intergenic	Intergenic	-3665	NM_178242	231861	Mm.354649	NM_178242	ENSMUSG00000039477	Tnrc18	BC025631|EG381742|Zfp469	trinucleotide repeat containing 18	protein-coding
chr11-14	chr11	35770006	35770506	+	1784.1	500.000	intron (NM_145962, intron 1 of 6)	intron (NM_145962, intron 1 of 6)	761	NM_145962	211347	Mm.255044	NM_145962	ENSMUSG00000018846	Pank3	-	pantothenate kinase 3	protein-coding
chr1-93	chr1	17397739	17398239	+	1784.1	500.000	Intergenic	Intergenic	-203912	NM_053191	94227	Mm.442452	NM_053191	ENSMUSG00000067780	Pi15	P24TI|P25TI|PI-15|SugarCrisp	peptidase inhibitor 15	protein-coding
chr5-119	chr5	36465060	36465560	+	1784.1	500.000	promoter-TSS (NR_126489)	promoter-TSS (NR_126489)	125	NM_024478	17713	Mm.21535	NM_024478	ENSMUSG00000029198	Grpel1	AA408748|mt-GrpE#1|mt-Grpel1	GrpE-like 1, mitochondrial	protein-coding
chr3-157	chr3	103820333	103820833	+	1784.1	500.000	intron (NM_026193, intron 8 of 9)	intron (NM_026193, intron 8 of 9)	11066	NM_001163553	67489	Mm.197568	NM_026193	ENSMUSG00000032952	Ap4b1	1810038H16Rik|AV004952|Ap4b4	adaptor-related protein complex AP-4, beta 1	protein-coding
chr11-69	chr11	103028481	103029337	+	1784.1	856.000	intron (NM_008707, intron 1 of 11)	intron (NM_008707, intron 1 of 11)	366	NM_008707	18107	Mm.10265	NM_008707	ENSMUSG00000020936	Nmt1	AW536594	N-myristoyltransferase 1	protein-coding
chr8-59	chr8	124862619	124863670	+	1784.1	1051.000	promoter-TSS (NM_025615)	promoter-TSS (NM_025615)	111	NM_010322	14712	Mm.29114	NM_010322	ENSMUSG00000031985	Gnpat	AU019525|D1Ertd819e|DHAPAT	glyceronephosphate O-acyltransferase	protein-coding
chr10-114	chr10	61451816	61453044	+	1784.1	1228.000	exon (NM_010124, exon 1 of 3)	exon (NM_010124, exon 1 of 3)	239	NM_010124	13688	Mm.259516	NM_010124	ENSMUSG00000020091	Eif4ebp2	2810011I19Rik|4E-BP2|AA792569|BC010348|PHAS-II	eukaryotic translation initiation factor 4E binding protein 2	protein-coding
chr12-11	chr12	21112027	21112717	+	1784.1	690.000	intron (NM_001004364, intron 1 of 26)	CpG	616	NM_001004364	211914	Mm.358946	NM_001004364	ENSMUSG00000052632	Asap2	6530401G17Rik|Ddef2|Gm1523|Gm592|PAG3|PAP	ArfGAP with SH3 domain, ankyrin repeat and PH domain 2	protein-coding
chr10-4	chr10	61695376	61695876	+	1784.1	500.000	promoter-TSS (NR_073587)	promoter-TSS (NR_073587)	40	NR_073587	71767	Mm.71514	NM_027912	ENSMUSG00000020087	Tysnd1	1300019N10Rik	trypsin domain containing 1	protein-coding
chr5-18	chr5	125389333	125389833	+	1784.1	500.000	intron (NM_019639, intron 1 of 1)	CpG	434	NM_019639	22190	Mm.331	NM_019639	ENSMUSG00000008348	Ubc	2700054O04Rik|AI194771|Rps27a|TI-225|Uba52|Ubb	ubiquitin C	protein-coding
chr18-15	chr18	9957950	9958807	+	1784.1	857.000	intron (NM_153552, intron 1 of 20)	CpG	198	NM_153552	225160	Mm.219648	NM_153552	ENSMUSG00000024287	Thoc1	3110002N20Rik|AW107452|NMP-84	THO complex 1	protein-coding
chr15-22	chr15	79062463	79062963	+	1784.1	500.000	exon (NM_144849, exon 1 of 8)	exon (NM_144849, exon 1 of 8)	146	NM_144849	223690	Mm.24262	NM_144849	ENSMUSG00000033055	Ankrd54	C730048E16Rik|EST1068184|EST475269|Liar	ankyrin repeat domain 54	protein-coding
chr11-22	chr11	120990410	120990910	+	1784.1	500.000	intron (NM_139059, intron 1 of 8)	intron (NM_139059, intron 1 of 8)	673	NM_027874	104318	Mm.216227	NM_027874	ENSMUSG00000025162	Csnk1d	1200006A05Rik|AA409348|D930010H05Rik	casein kinase 1, delta	protein-coding
chr10-26	chr10	75517549	75518049	+	1784.1	500.000	promoter-TSS (NM_026095)	promoter-TSS (NM_026095)	173	NM_001347201	68778	Mm.29382	NM_175133	ENSMUSG00000033416	Gucd1	1110038D17Rik	guanylyl cyclase domain containing 1	protein-coding
chr7-58	chr7	142577299	142577979	+	1784.1	680.000	promoter-TSS (NR_030416)	promoter-TSS (NR_030416)	-492	NR_030416	735280		NR_030416	ENSMUSG00000076275	Mir675	Mirn675|mir-675|mmu-mir-675	microRNA 675	ncRNA
chr11-56	chr11	88068965	88069465	+	1784.1	500.000	intron (NM_016686, intron 1 of 5)	CpG	936	NM_016686	22344	Mm.46628	NM_016686	ENSMUSG00000018377	Vezf1	AI848691|AW046909|db1	vascular endothelial zinc finger 1	protein-coding
chr4-5	chr4	32657091	32657591	+	1784.1	500.000	exon (NM_001081392, exon 1 of 102)	exon (NM_001081392, exon 1 of 102)	222	NM_001081392	100019	Mm.24627	NM_133874	ENSMUSG00000058006	Mdn1	4833432B22Rik|A130070M06|AA958993|D4Abb1e|Gm135	midasin AAA ATPase 1	protein-coding
chr11-18	chr11	86756963	86757463	+	1784.1	500.000	intron (NM_001003908, intron 1 of 31)	intron (NM_001003908, intron 1 of 31)	354	NM_001003908	67300	Mm.254588	NM_001003908	ENSMUSG00000047126	Cltc	3110065L21Rik|CHC|R74732	clathrin, heavy polypeptide (Hc)	protein-coding
chr3-12	chr3	88540833	88541333	+	1784.1	500.000	TTS (NM_016899)	TTS (NM_016899)	-4701	NR_035434	100316808		NR_035434	ENSMUSG00000084728	Mir1905	Mirn1905|mmu-mir-1905	microRNA 1905	ncRNA
chr2-21	chr2	160645935	160646435	+	1784.1	500.000	5' UTR (NM_009408, exon 1 of 21)	5' UTR (NM_009408, exon 1 of 21)	288	NM_009408	21969	Mm.217233	NM_009408	ENSMUSG00000070544	Top1	AI467334|D130064I21Rik|Top-1	topoisomerase (DNA) I	protein-coding
chr5-24	chr5	107900749	107901486	+	1784.1	737.000	intron (NM_016980, intron 1 of 7)	intron (NM_016980, intron 1 of 7)	589	NM_016980	100503670	Mm.277897	NM_016980	ENSMUSG00000058558	Rpl5	U21RNA	ribosomal protein L5	protein-coding
chr3-8	chr3	40800184	40800863	+	1784.1	679.000	intron (NM_173169, intron 1 of 15)	CpG	572	NM_173169	20873	Mm.3794	NM_011495	ENSMUSG00000025758	Plk4	1700028H20|AI385771|Sak|Stk18	polo like kinase 4	protein-coding
chr17-221	chr17	87445674	87446833	+	1784.1	1159.000	intron (NM_007589, intron 1 of 5)	CpG	682	NM_007589	12314	Mm.329243	NM_007589	ENSMUSG00000036438	Calm2	1500001E21Rik|AL024017|Cam2|CamC	calmodulin 2	protein-coding
chr3-10	chr3	55470501	55471202	+	1784.1	701.000	3' UTR (NM_001111053, exon 7 of 7)	3' UTR (NM_001111053, exon 7 of 7)	9123	NM_001357468	13175	Mm.393242	NM_019978	ENSMUSG00000027797	Dclk1	1700113D08Rik|2810480F11Rik|AI836758|Click-I|Cpg16|Dcamkl1|Dcl|Dclk|mKIAA0369	doublecortin-like kinase 1	protein-coding
chr6-13	chr6	91516083	91516741	+	1784.1	658.000	promoter-TSS (NM_009531)	promoter-TSS (NM_009531)	377	NM_026309	67678	Mm.246693	NM_026309	ENSMUSG00000034192	Lsm3	1010001J12Rik|2610005D18Rik|6030401D18Rik|SMX4|USS2	LSM3 homolog, U6 small nuclear RNA and mRNA degradation associated	protein-coding
chr3-101	chr3	80801087	80802126	+	1784.1	1039.000	intron (NR_152148, intron 2 of 17)	intron (NR_152148, intron 2 of 17)	1229	NR_152147	14800	Mm.220224	NM_013540	ENSMUSG00000033981	Gria2	GluA2|GluR-B|Glur-2|Glur2|gluR-K2	glutamate receptor, ionotropic, AMPA2 (alpha 2)	protein-coding
chr5-34	chr5	48372349	48373150	+	1784.1	801.000	intron (NM_025755, intron 1 of 8)	intron (NM_025755, intron 1 of 8)	357	NM_025755	66768	Mm.29409	NM_025755	ENSMUSG00000029089	Pacrgl	4933428G09Rik	PARK2 co-regulated-like	protein-coding
chr10-6	chr10	108162363	108162863	+	1784.1	500.000	exon (NM_001368736, exon 1 of 25)	exon (NM_001368736, exon 1 of 25)	515	NM_001368737	17931	Mm.422959	NM_027892	ENSMUSG00000019907	Ppp1r12a	1200015F06Rik|5730577I22Rik|AA792106|AV099298|D10Ertd625e|Mypt1	protein phosphatase 1, regulatory subunit 12A	protein-coding
chr4-265	chr4	155943266	155944509	+	1784.1	1243.000	promoter-TSS (NM_001284312)	promoter-TSS (NM_001284312)	74	NM_001039159	140499	Mm.371673	NM_021402	ENSMUSG00000023286	Ube2j2	1200007B18Rik|2400008G19Rik|5730472G04Rik|AL022923|NCUBE-2|Ubc6|Ubc6p	ubiquitin-conjugating enzyme E2J 2	protein-coding
chr15-12	chr15	79141176	79141823	+	1784.1	647.000	promoter-TSS (NM_001310576)	promoter-TSS (NM_001310576)	174	NM_027231	69833	Mm.279861	NM_027231	ENSMUSG00000033020	Polr2f	1810060D16Rik|RPB6	polymerase (RNA) II (DNA directed) polypeptide F	protein-coding
chr10-128	chr10	63022880	63023878	+	1784.1	998.000	intron (NM_001079824, intron 1 of 9)	CpG	470	NM_001079824	432467	Mm.274784	NM_001079824	ENSMUSG00000020069	Hnrnph3	AA693301|AI666703|Hnrph3	heterogeneous nuclear ribonucleoprotein H3	protein-coding
chr8-107	chr8	54076980	54078323	+	1784.1	1343.000	5' UTR (NM_009506, exon 1 of 7)	5' UTR (NM_009506, exon 1 of 7)	119	NM_009506	22341	Mm.1402	NM_009506	ENSMUSG00000031520	Vegfc	AW228853|VEGF-C	vascular endothelial growth factor C	protein-coding
chr14-5	chr14	34548869	34549369	+	1784.1	500.000	intron (NM_001039072, intron 10 of 14)	CpG	-26318	NM_030062	78243	Mm.117483	NM_030062	ENSMUSG00000021797	9230112D13Rik	-	RIKEN cDNA 9230112D13 gene	protein-coding
chr4-91	chr4	10874202	10875006	+	1784.1	804.000	5' UTR (NM_026005, exon 1 of 6)	5' UTR (NM_026005, exon 1 of 6)	106	NM_026005	67157	Mm.440552	NM_026005	ENSMUSG00000059482	2610301B20Rik	AI428449	RIKEN cDNA 2610301B20 gene	protein-coding
chr8-53	chr8	107055955	107056713	+	1784.1	758.000	promoter-TSS (NM_001164472)	promoter-TSS (NM_001164472)	403	NM_139229	97484	Mm.288641	NM_139229	ENSMUSG00000031916	Cog8	BB235941|C87832	component of oligomeric golgi complex 8	protein-coding
chr19-6	chr19	10203355	10203855	+	1784.1	500.000	promoter-TSS (NM_026919)	promoter-TSS (NM_026919)	316	NM_001271615	14156	Mm.2952	NM_007999	ENSMUSG00000024742	Fen1	AW538437|FEN-1	flap structure specific endonuclease 1	protein-coding
chr11-27	chr11	116023363	116023996	+	1784.1	633.000	exon (NM_008211, exon 3 of 4)	exon (NM_008211, exon 3 of 4)	825	NM_008211	15081	Mm.18516	NM_008211	ENSMUSG00000016559	H3f3b	9430068D06Rik|H3.3B	H3 histone, family 3B	protein-coding
chr17-43	chr17	17827157	17827884	+	1784.1	727.000	Intergenic	(TGG)n|Simple_repeat|Simple_repeat	-2668	NR_029536	387230		NR_029536	ENSMUSG00000065396	Mir99b	Mirn99b|mmu-mir-99b	microRNA 99b	ncRNA
chr16-48	chr16	52450440	52451111	+	1784.1	671.000	intron (NM_009655, intron 1 of 15)	intron (NM_009655, intron 1 of 15)	2306	NM_009655	11658	Mm.288282	NM_009655	ENSMUSG00000022636	Alcam	AI853494|BEN|CD166|DM-GRASP|MuSC|SC1	activated leukocyte cell adhesion molecule	protein-coding
chr15-10	chr15	89591574	89592074	+	1784.1	500.000	promoter-TSS (NM_026817)	promoter-TSS (NM_026817)	99	NM_026817	68708	Mm.23258	NM_026817	ENSMUSG00000022621	Rabl2	1110031N17Rik|AW549303|Rabl2a	RAB, member RAS oncogene family-like 2	protein-coding
chr13-10	chr13	67552518	67553181	+	1784.1	663.000	promoter-TSS (NR_131100)	promoter-TSS (NR_131100)	303	NM_001035231	212276	Mm.422831	NM_183145	ENSMUSG00000095432	Zfp748	KRAB-O|Rslcan20/21|Zfp208|mszf54	zinc finger protein 748	protein-coding
chr5-32	chr5	34174461	34174961	+	1784.1	500.000	Intergenic	Intergenic	-5185	NM_001289803	272158	Mm.319286	NM_181857	ENSMUSG00000045102	Poln	POL4P	DNA polymerase N	protein-coding
chr13-172	chr13	108043902	108045125	+	1784.1	1223.000	promoter-TSS (NM_001048250)	promoter-TSS (NM_001048250)	39	NM_001048250	75616	Mm.491164	NM_001048250	ENSMUSG00000071180	Smim15	2810008M24Rik	small integral membrane protein 15	protein-coding
chr14-8	chr14	105895379	105895879	+	1784.1	500.000	intron (NM_011897, intron 1 of 1)	intron (NM_011897, intron 1 of 1)	1190	NM_011897	24064	Mm.89982	NM_011897	ENSMUSG00000022114	Spry2	sprouty2	sprouty RTK signaling antagonist 2	protein-coding
chr1-23	chr1	172148177	172148842	+	1784.1	665.000	intron (NM_001357204, intron 1 of 13)	CpG	494	NR_151641	98193	Mm.159915	NM_153555	ENSMUSG00000026554	Dcaf8	AA408877|AA433120|AA792214|AU018973|C76055|D1Dau35e|D1Ucla4|H326|Wdr42a	DDB1 and CUL4 associated factor 8	protein-coding
chr14-9	chr14	105897603	105898103	+	1784.1	500.000	Intergenic	G-rich|Low_complexity|Low_complexity	-1034	NM_011897	24064	Mm.89982	NM_011897	ENSMUSG00000022114	Spry2	sprouty2	sprouty RTK signaling antagonist 2	protein-coding
chr1-12	chr1	72849128	72849628	+	1784.1	500.000	intron (NM_008342, intron 2 of 3)	intron (NM_008342, intron 2 of 3)	23991	NM_001310659	16008	Mm.141936	NM_008342	ENSMUSG00000039323	Igfbp2	AI255832|IBP-2|Igfbp-2|mIGFBP-2	insulin-like growth factor binding protein 2	protein-coding
chr5-27	chr5	138263193	138263854	+	1784.1	661.000	promoter-TSS (NR_045821)	promoter-TSS (NR_045821)	-522	NR_045821	69004	Mm.439868	NR_045821	ENSMUSG00000085227	6330418K02Rik	-	RIKEN cDNA 6330418K02 gene	ncRNA
chr12-4	chr12	86881959	86882459	+	1784.1	500.000	exon (NM_145836, exon 1 of 1)	exon (NM_145836, exon 1 of 1)	2605	NM_145836	238330	Mm.248358	NM_145836	ENSMUSG00000034168	Irf2bpl	6430527G18Rik|Eap1	interferon regulatory factor 2 binding protein-like	protein-coding
chr6-144	chr6	94699513	94700292	+	1784.1	779.000	5' UTR (NM_008377, exon 1 of 19)	5' UTR (NM_008377, exon 1 of 19)	243	NM_001355269	16206	Mm.245210	NM_008377	ENSMUSG00000030029	Lrig1	D6Bwg0781e|Img|LIG-1	leucine-rich repeats and immunoglobulin-like domains 1	protein-coding
chr5-13	chr5	31295689	31296189	+	1784.1	500.000	promoter-TSS (NM_022424)	promoter-TSS (NM_022424)	-7	NM_001356945	64339	Mm.292544	NM_022424	ENSMUSG00000038552	Fndc4	2810430J06Rik|6330410H20Rik|AB030187|AI838506|AW487863|FRCP1|Fnmp1	fibronectin type III domain containing 4	protein-coding
chr2-19	chr2	135659629	135660129	+	1784.1	500.000	intron (NM_001355153, intron 1 of 38)	CpG	332	NM_001355155	18798	Mm.38009	NM_013829	ENSMUSG00000039943	Plcb4	A930039J07Rik|AI854601|C230058B11Rik	phospholipase C, beta 4	protein-coding
chr13-79	chr13	38037162	38038005	+	1784.1	843.000	promoter-TSS (NM_027724)	promoter-TSS (NM_027724)	594	NM_024242	71340	Mm.297130	NM_024242	ENSMUSG00000021428	Riok1	3110046C13Rik|5430416A05Rik|Ad034	RIO kinase 1	protein-coding
chr10-212	chr10	127534859	127535359	+	1784.1	500.000	promoter-TSS (NM_183297)	promoter-TSS (NM_183297)	-550	NM_183297	104080	Mm.437200	NM_183297	ENSMUSG00000040258	Nxph4	1110036M10Rik|AI851051	neurexophilin 4	protein-coding
chr1-8	chr1	9545363	9545863	+	1784.1	500.000	exon (NM_021511, exon 1 of 1)	exon (NM_021511, exon 1 of 1)	205	NM_021511	59014	Mm.29061	NM_021511	ENSMUSG00000061024	Rrs1	5730466A07Rik|AA415037|D1Ertd701e|Rrr	ribosome biogenesis regulator 1	protein-coding
chr11-68	chr11	102430744	102431244	+	1784.1	500.000	intron (NM_008175, intron 1 of 12)	intron (NM_008175, intron 1 of 12)	487	NM_008175	14824	Mm.1568	NM_008175	ENSMUSG00000034708	Grn	GP88|PCDGF|PEPI|Pgrn|epithelin	granulin	protein-coding
chr14-26	chr14	64588562	64589263	+	1784.1	701.000	non-coding (NR_040709, exon 2 of 4)	non-coding (NR_040709, exon 2 of 4)	797	NR_040709	268755	Mm.194050	NR_040709	ENSMUSG00000097545	Mir124a-1hg	A930011O12Rik|Rncr3|mir-124-1|mir-3078	Mir124-1 host gene (non-protein coding)	ncRNA
chr4-28	chr4	54948694	54949427	+	1784.1	733.000	intron (NM_172867, intron 1 of 12)	intron (NM_172867, intron 1 of 12)	1115	NM_172867	242466	Mm.102904	NM_172867	ENSMUSG00000060206	Zfp462	6030417H05|9430078C22Rik|Gt4-2|Zfpip|Znf462	zinc finger protein 462	protein-coding
chr2-209	chr2	91649339	91650536	+	1784.1	1197.000	promoter-TSS (NM_001145902)	promoter-TSS (NM_001145902)	-146	NM_001347175	381410	Mm.330401	NM_001033451	ENSMUSG00000075040	Zfp408	Gm1011	zinc finger protein 408	protein-coding
chrX-101	chrX	160834164	160834664	+	1784.1	500.000	exon (NM_001024624, exon 12 of 19)	exon (NM_001024624, exon 12 of 19)	66401	NM_011302	20147	Mm.41982	NM_011302	ENSMUSG00000031293	Rs1	Rs1h|Xlrs1|tmgc1	retinoschisis (X-linked, juvenile) 1 (human)	protein-coding
chr5-11	chr5	22725223	22725723	+	1784.1	500.000	Intergenic	Intergenic	-20581	NM_001081231	269629	Mm.371712	NM_029990	ENSMUSG00000106379	Lhfpl3	A930031L14Rik	lipoma HMGIC fusion partner-like 3	protein-coding
chr11-189	chr11	69117410	69118513	+	1784.1	1103.000	Intergenic	Intergenic	-2492	NM_033041	84653	Mm.98505	NM_033041	ENSMUSG00000023781	Hes7	bHLHb37	hes family bHLH transcription factor 7	protein-coding
chr11-249	chr11	87986292	87987434	+	1784.1	1142.000	promoter-TSS (NM_001168472)	promoter-TSS (NM_001168472)	-278	NM_001168472	68097	Mm.246436	NM_026556	ENSMUSG00000020483	Dynll2	1700064A15Rik|6720463E02Rik|C87222|DLC8|DLC8b|Dlc2	dynein light chain LC8-type 2	protein-coding
chr2-14	chr2	5378985	5379485	+	1784.1	500.000	promoter-TSS (NR_030601)	promoter-TSS (NR_030601)	-155	NR_030601	100124465		NR_030601	ENSMUSG00000078031	Mir466d	Mirn466d	microRNA 466d	ncRNA
chr12-9	chr12	112828357	112829005	+	1784.1	648.000	intron (NM_001359292, intron 1 of 2)	intron (NM_001359292, intron 1 of 2)	708	NM_001359292	71963	Mm.313185	NM_028023	ENSMUSG00000047832	Cdca4	2410018C03Rik|HEPP|SEI-3	cell division cycle associated 4	protein-coding
chr11-75	chr11	117361446	117362135	+	1784.1	689.000	3' UTR (NM_001113488, exon 10 of 10)	3' UTR (NM_001113488, exon 10 of 10)	29477	NM_001113488	53860	Mm.38450	NM_017380	ENSMUSG00000059248	Sept9	MSF1|Msf|PNUTL4|Sint1	septin 9	protein-coding
chr8-197	chr8	123102588	123103586	+	1784.1	998.000	promoter-TSS (NR_028128)	promoter-TSS (NR_028128)	29	NR_028128	100302565		NR_028128		Snord68	MBII-202	small nucleolar RNA, C/D box 68	snoRNA
chr2-54	chr2	118696944	118697444	+	1784.1	500.000	3' UTR (NM_001145854, exon 10 of 10)	3' UTR (NM_001145854, exon 10 of 10)	6769	NM_001081971	383787	Mm.35758	NM_001081971	ENSMUSG00000078137	Ankrd63	Gm1337	ankyrin repeat domain 63	protein-coding
chrX-17	chrX	106282978	106283478	+	1784.1	500.000	Intergenic	Intergenic	-26598	NR_105803	102465963		NR_105803	ENSMUSG00000099128	Mir6382	Gm27319|mmu-mir-6382	microRNA 6382	ncRNA
chr10-125	chr10	62886659	62887724	+	1784.1	1065.000	5' UTR (NM_001253857, exon 1 of 13)	5' UTR (NM_001253857, exon 1 of 13)	133	NM_001253857	52463	Mm.17774	NM_027384	ENSMUSG00000047146	Tet1	2510010B09Rik|AA517754|BB001228|Cxxc6|D10Ertd17e|LCX|mKIAA1676	tet methylcytosine dioxygenase 1	protein-coding
chr9-219	chr9	108747265	108747765	+	1784.1	500.000	3' UTR (NM_008924, exon 11 of 11)	3' UTR (NM_008924, exon 11 of 11)	-48479	NM_029634	76500	Mm.276336	NM_029634	ENSMUSG00000032599	Ip6k2	1500005N04Rik|AW050208|Ihpk2	inositol hexaphosphate kinase 2	protein-coding
chr4-9	chr4	117155599	117156099	+	1784.1	500.000	promoter-TSS (NR_030704)	promoter-TSS (NR_030704)	-1	NR_030704	100216533		NR_030704	ENSMUSG00000092680	Snord55	-	small nucleolar RNA, C/D box 55	snoRNA
chr11-319	chr11	106261290	106261790	+	1784.1	500.000	exon (NM_008950, exon 5 of 11)	exon (NM_008950, exon 5 of 11)	5355	NM_008950	19184	Mm.272361	NM_008950	ENSMUSG00000020708	Psmc5	Rpt6|mSUG1	protease (prosome, macropain) 26S subunit, ATPase 5	protein-coding
chr3-15	chr3	152714119	152714778	+	1784.1	659.000	intron (NM_178016, intron 1 of 11)	CpG	348	NM_178016	329777	Mm.331447	NM_025662	ENSMUSG00000039047	Pigk	3000001O05Rik|Gm38470|PIG-K	phosphatidylinositol glycan anchor biosynthesis, class K	protein-coding
chr10-3	chr10	42582366	42583095	+	1784.1	729.000	intron (NM_152229, intron 1 of 8)	CpG	860	NM_152229	21907	Mm.287100	NM_152229	ENSMUSG00000019803	Nr2e1	Mtl1|Mtll|TLL|Tlx|XTLL|fierce|frc|tailless	nuclear receptor subfamily 2, group E, member 1	protein-coding
chr7-11	chr7	140035820	140036320	+	1784.1	500.000	promoter-TSS (NM_027201)	promoter-TSS (NM_027201)	280	NM_133755	74237	Mm.40888	NM_133755	ENSMUSG00000025474	Tubgcp2	1700022B05Rik	tubulin, gamma complex associated protein 2	protein-coding
chr9-29	chr9	62536402	62537074	+	1784.1	672.000	5' UTR (NM_175484, exon 1 of 12)	5' UTR (NM_175484, exon 1 of 12)	306	NM_175484	235431	Mm.335229	NM_175484	ENSMUSG00000041729	Coro2b	CLIPINC|E130012P22Rik	coronin, actin binding protein, 2B	protein-coding
chr1-15	chr1	135232772	135233272	+	1784.1	500.000	Intergenic	Intergenic	25450	NM_001163131	13710	Mm.441439	NM_007921	ENSMUSG00000003051	Elf3	ESE-1|ESX|jen	E74-like factor 3	protein-coding
chr13-11	chr13	85189362	85189862	+	1784.1	500.000	exon (NM_001347587, exon 1 of 9)	exon (NM_001347587, exon 1 of 9)	227	NM_001347588	66671	Mm.18474	NM_023243	ENSMUSG00000021548	Ccnh	6330408H09Rik|AI661354|AV102684|AW538719	cyclin H	protein-coding
chr11-279	chr11	97699990	97700880	+	1784.1	890.000	promoter-TSS (NM_001163308)	promoter-TSS (NM_001163308)	62	NM_009545	22658	Mm.2418	NM_009545	ENSMUSG00000018537	Pcgf2	Mel18|Rnf110|Zfp144|mel-18	polycomb group ring finger 2	protein-coding
chr7-251	chr7	125705303	125705803	+	1784.1	500.000	intron (NM_207239, intron 1 of 36)	intron (NM_207239, intron 1 of 36)	2135	NM_207239	233863	Mm.294173	NM_207239	ENSMUSG00000032777	Gtf3c1	-	general transcription factor III C 1	protein-coding
chr5-25	chr5	122372103	122372970	+	1784.1	867.000	promoter-TSS (NM_026883)	promoter-TSS (NM_026883)	28	NM_024216	68080	Mm.266328	NM_024216	ENSMUSG00000029464	Gpn3	A930018B01Rik|Atpbd1c|D5Ertd708e	GPN-loop GTPase 3	protein-coding
chr4-11	chr4	3835181	3835871	+	1784.1	690.000	5' UTR (NM_026147, exon 1 of 4)	5' UTR (NM_026147, exon 1 of 4)	129	NM_026147	67427	Mm.21938	NM_026147	ENSMUSG00000028234	Rps20	4632426K06Rik|Dsk4	ribosomal protein S20	protein-coding
chr9-11	chr9	62340415	62341053	+	1784.1	638.000	promoter-TSS (NM_009672)	promoter-TSS (NM_009672)	-609	NM_009672	11737	Mm.269088	NM_009672	ENSMUSG00000032249	Anp32a	Anp32|I1PP2A|LANP|PHAP1|W91701|pp32	acidic (leucine-rich) nuclear phosphoprotein 32 family, member A	protein-coding
chr11-161	chr11	58977668	58978767	+	1784.1	1099.000	5' UTR (NM_001290988, exon 1 of 7)	5' UTR (NM_001290988, exon 1 of 7)	124	NM_001290988	94091	Mm.248049	NM_053168	ENSMUSG00000020455	Trim11	-	tripartite motif-containing 11	protein-coding
chr2-17	chr2	104027895	104028533	+	1784.1	638.000	5' UTR (NM_175161, exon 1 of 5)	intron (NM_001355507, intron 1 of 10)	147	NM_175161	70986	Mm.460738	NM_175161		4931422A03Rik	-	RIKEN cDNA 4931422A03 gene	protein-coding
chr14-7	chr14	70765719	70766219	+	1784.1	500.000	intron (NM_023045, intron 1 of 27)	CpG	659	NM_023045	65246	Mm.152987	NM_023045	ENSMUSG00000022100	Xpo7	4930506C02Rik|BB164534|Ranbp16|exp7	exportin 7	protein-coding
chr1-58	chr1	172003471	172003971	+	1784.1	500.000	3' UTR (NM_033509, exon 8 of 8)	3' UTR (NM_033509, exon 8 of 8)	23574	NM_033509	93840	Mm.36148	NM_033509	ENSMUSG00000026556	Vangl2	C530001F03Rik|Lootl|Lp|Lpp1|Ltap|Vang1l2|loop-tail|ska17|ska<m17Jus>|stbm|strabismus	VANGL planar cell polarity 2	protein-coding
chr12-14	chr12	27343247	27343747	+	1784.1	500.000	promoter-TSS (NM_009234)	promoter-TSS (NM_009234)	-779	NM_009234	20666	Mm.41702	NM_009234	ENSMUSG00000063632	Sox11	1110038H03Rik|6230403H02Rik|AI836553|end1	SRY (sex determining region Y)-box 11	protein-coding
chr8-175	chr8	106892264	106893324	+	1784.1	1060.000	promoter-TSS (NM_011574)	promoter-TSS (NM_011574)	799	NM_001364186	214987	Mm.490308	NM_145412	ENSMUSG00000046691	Chtf8	5830457O10Rik|Ctf8|Derpc	CTF8, chromosome transmission fidelity factor 8	protein-coding
chr18-10	chr18	84851430	84852081	+	1784.1	651.000	intron (NM_001348159, intron 1 of 5)	intron (NM_001348159, intron 1 of 5)	417	NM_025797	109672	Mm.31018	NM_025797	ENSMUSG00000024646	Cyb5a	0610009N12Rik|Cyb5	cytochrome b5 type A (microsomal)	protein-coding
chr6-11	chr6	72616594	72617240	+	1784.1	646.000	promoter-TSS (NM_009443)	promoter-TSS (NM_009443)	83	NM_009443	22134	Mm.246563	NM_009443	ENSMUSG00000056429	Tgoln1	AU015504|D6Ertd384e|TGN38|TGN38A|Ttgn1	trans-golgi network protein	protein-coding
chr2-180	chr2	51147636	51148548	+	1784.1	912.000	intron (NM_028810, intron 2 of 4)	CpG	1019	NM_028810	74194	Mm.46497	NM_028810	ENSMUSG00000017144	Rnd3	2610017M01Rik|AI661404|Arhe|Rhoe	Rho family GTPase 3	protein-coding
chr10-218	chr10	128377153	128378066	+	1784.1	913.000	exon (NM_172790, exon 2 of 28)	exon (NM_172790, exon 2 of 28)	485	NM_172790	237615	Mm.440177	NM_172790	ENSMUSG00000014498	Ankrd52	6430544C07|G431002C21Rik	ankyrin repeat domain 52	protein-coding
chr4-10	chr4	148617937	148618579	+	1784.1	642.000	3' UTR (NM_001305425, exon 7 of 7)	3' UTR (NM_001305425, exon 7 of 7)	8738	NR_027864	230908	Mm.22453	NM_145556	ENSMUSG00000041459	Tardbp	1190002A23Rik|C85084|TDP-43|Tdp43	TAR DNA binding protein	protein-coding
chr3-147	chr3	96904581	96905413	+	1784.1	832.000	intron (NM_026229, intron 1 of 13)	CpG	301	NM_026229	67549	Mm.46722	NM_026229	ENSMUSG00000028096	Gpr89	4933412D19Rik|Gpr89a|SH120	G protein-coupled receptor 89	protein-coding
chr4-8	chr4	109452706	109453206	+	1784.1	500.000	TTS (NM_013876)	TTS (NM_013876)	23549	NM_013876	29864	Mm.392580	NM_013876	ENSMUSG00000028557	Rnf11	-	ring finger protein 11	protein-coding
chr9-10	chr9	59678810	59679310	+	1784.1	500.000	3' UTR (NM_001253883, exon 11 of 11)	3' UTR (NM_001253883, exon 11 of 11)	22692	NM_011099	18746	Mm.326167	NM_011099	ENSMUSG00000032294	Pkm	AA414905|AL024370|AL024424|Pk-2|Pk-3|Pk3|Pkm2	pyruvate kinase, muscle	protein-coding
chr10-64	chr10	121739615	121740350	+	1784.1	735.000	promoter-TSS (NM_173022)	promoter-TSS (NM_173022)	52	NM_001359720	270802	Mm.209172	NM_173022	ENSMUSG00000053684	BC048403	E030027L10	cDNA sequence BC048403	protein-coding
chr17-33	chr17	24850005	24850632	+	1784.1	627.000	promoter-TSS (NM_001159626)	promoter-TSS (NM_001159626)	-16	NM_023480	68636	Mm.347964	NM_023480	ENSMUSG00000045316	Fahd1	1110025H10Rik|AV002085	fumarylacetoacetate hydrolase domain containing 1	protein-coding
chr2-60	chr2	132310055	132310555	+	1784.1	500.000	3' UTR (NM_138651, exon 13 of 13)	3' UTR (NM_138651, exon 13 of 13)	24366	NM_001291039	110911	Mm.284503	NM_138651	ENSMUSG00000058793	Cds2	5730450N06Rik|5730460C18Rik|AI854580|D2Wsu127e	CDP-diacylglycerol synthase (phosphatidate cytidylyltransferase) 2	protein-coding
chr11-21	chr11	119942185	119942685	+	1784.1	500.000	promoter-TSS (NM_130862)	promoter-TSS (NM_130862)	-657	NM_001037754	108100	Mm.197534	NM_130862	ENSMUSG00000025372	Baiap2	IRSp53|R75030	brain-specific angiogenesis inhibitor 1-associated protein 2	protein-coding
chr6-33	chr6	83341202	83341702	+	1784.1	500.000	TTS (NM_145571)	TTS (NM_145571)	-7695	NM_001363772	78653	Mm.52024	NM_175277	ENSMUSG00000045160	Bola3	1810056O20Rik	bolA-like 3 (E. coli)	protein-coding
chr4-83	chr4	149675265	149676252	+	1784.1	987.000	intron (NM_001029837, intron 1 of 23)	intron (NM_001029837, intron 1 of 23)	331	NM_001164051	18707	Mm.229108	NM_008840	ENSMUSG00000039936	Pik3cd	2410099E07Rik|2610208K16Rik|AW545373|p110delta	phosphatidylinositol-4,5-bisphosphate 3-kinase catalytic subunit delta	protein-coding
chr15-53	chr15	9139872	9140884	+	1784.1	1012.000	promoter-TSS (NM_013787)	promoter-TSS (NM_013787)	76	NM_013787	27401	Mm.35584	NM_013787	ENSMUSG00000054115	Skp2	4930500A04Rik|FBXL1|FWD1|p45	S-phase kinase-associated protein 2 (p45)	protein-coding
chr6-10	chr6	39206032	39206532	+	1784.1	500.000	intron (NM_001033430, intron 1 of 19)	CpG	491	NM_001033430	338523	Mm.293175	NM_001033430	ENSMUSG00000042599	Kdm7a	A630082K20Rik|BB041802|Jhdm1d|mKIAA1718	lysine (K)-specific demethylase 7A	protein-coding
chr17-30	chr17	35050561	35051061	+	1784.1	500.000	intron (NM_033444, intron 1 of 5)	intron (NM_033444, intron 1 of 5)	568	NM_033444	114584	Mm.29524	NM_033444	ENSMUSG00000007041	Clic1	Clcp|G6	chloride intracellular channel 1	protein-coding
chr11-199	chr11	69995870	69997069	+	1784.1	1199.000	promoter-TSS (NM_001291127)	promoter-TSS (NM_001291127)	-472	NM_001291126	78246	Mm.20805	NM_030064	ENSMUSG00000018572	Phf23	JUNE-1	PHD finger protein 23	protein-coding
chr10-5	chr10	81181824	81182324	+	1784.1	500.000	promoter-TSS (NM_001190474)	promoter-TSS (NM_001190474)	-933	NM_001190474	13144	Mm.10294	NM_007828	ENSMUSG00000034974	Dapk3	ZIPK|dlk	death-associated protein kinase 3	protein-coding
chr19-22	chr19	27217277	27218074	+	1784.1	797.000	exon (NM_001161420, exon 1 of 18)	exon (NM_001161420, exon 1 of 18)	655	NM_013703	22359	Mm.4141	NM_013703	ENSMUSG00000024924	Vldlr	AA408956|AI451093|AW047288	very low density lipoprotein receptor	protein-coding
chr6-17	chr6	29609109	29609911	+	1784.1	802.000	5' UTR (NM_177296, exon 1 of 23)	5' UTR (NM_177296, exon 1 of 23)	339	NM_001361290	320938	Mm.276381	NM_177296	ENSMUSG00000012535	Tnpo3	5730544L10Rik|C430013M08Rik|C81142|D6Ertd313e|Trn-SR|mKIAA4133	transportin 3	protein-coding
chr1-24	chr1	183388925	183389590	+	1784.1	665.000	intron (NM_001277959, intron 1 of 10)	intron (NM_001277959, intron 1 of 10)	272	NM_001277958	21339	Mm.383556	NM_021466	ENSMUSG00000072258	Taf1a	TAFI48|mTAFI48	TATA-box binding protein associated factor, RNA polymerase I, A	protein-coding
chr13-7	chr13	48879813	48880313	+	1784.1	500.000	3' UTR (NM_001033268, exon 18 of 18)	3' UTR (NM_001033268, exon 18 of 18)	-9178	NM_011078	18676	Mm.486213	NM_011078	ENSMUSG00000038025	Phf2	GRC5	PHD finger protein 2	protein-coding
chr14-16	chr14	25460536	25461036	+	1784.1	500.000	intron (NM_183208, intron 1 of 23)	CpG	1601	NM_183208	328365	Mm.227484	NM_183208	ENSMUSG00000007817	Zmiz1	BC065120|E330020C23|Gm10397|I920194n01|Rai17|Zimp10	zinc finger, MIZ-type containing 1	protein-coding
chr19-8	chr19	45560195	45560695	+	1784.1	500.000	promoter-TSS (NM_001356947)	promoter-TSS (NM_001356947)	119	NM_020032	56626	Mm.46509	NM_020032	ENSMUSG00000025218	Poll	1110003P06Rik|AV007317	polymerase (DNA directed), lambda	protein-coding
chr1-13	chr1	78657913	78658413	+	1784.1	500.000	promoter-TSS (NM_001136226)	promoter-TSS (NM_001136226)	-277	NM_001136226	195434	Mm.276016	NM_001001981	ENSMUSG00000079470	Utp14b	4932411L21Rik|jsd	UTP14B small subunit processome component	protein-coding
chr1-22	chr1	160195368	160196024	+	1784.1	656.000	intron (NM_001347121, intron 1 of 2)	intron (NM_001347121, intron 1 of 2)	364	NM_001347121	64659	Mm.29599	NM_025474	ENSMUSG00000058267	Mrps14	1810032L21Rik|AL022847|Rpms14	mitochondrial ribosomal protein S14	protein-coding
chr7-33	chr7	35201208	35201708	+	1784.1	500.000	TTS (NM_017394)	TTS (NM_017394)	13887	NM_001024707	435965	Mm.333783	NM_001024707	ENSMUSG00000001802	Lrp3	-	low density lipoprotein receptor-related protein 3	protein-coding
chr13-4	chr13	23621912	23622412	+	1784.1	500.000	exon (NM_015787, exon 1 of 1)	exon (NM_015787, exon 1 of 1)	396	NM_015787	50709	Mm.170587	NM_015787	ENSMUSG00000051627	Hist1h1e	H1-4|H1.4|H1e|H1f4|H1s-4|H1var2	histone cluster 1, H1e	protein-coding
chr12-44	chr12	8674430	8675559	+	1784.1	1129.000	intron (NM_030723, intron 1 of 20)	intron (NM_030723, intron 1 of 20)	313	NM_030723	80913	Mm.341243	NM_030723	ENSMUSG00000020594	Pum2	5730503J23Rik|Pumm2	pumilio RNA-binding family member 2	protein-coding
chr14-6	chr14	63177543	63178043	+	1784.1	500.000	promoter-TSS (NM_001360211)	promoter-TSS (NM_001360211)	94	NM_001360211	14137	Mm.474432	NM_010191	ENSMUSG00000021273	Fdft1	SQS|SS	farnesyl diphosphate farnesyl transferase 1	protein-coding
chr11-15	chr11	40732955	40733455	+	1784.1	500.000	promoter-TSS (NM_026023)	promoter-TSS (NM_026023)	232	NM_013552	15366	Mm.116997	NM_013552	ENSMUSG00000020330	Hmmr	AA386826|CD168|Rhamm	hyaluronan mediated motility receptor (RHAMM)	protein-coding
chr13-76	chr13	34875571	34876323	+	1784.1	752.000	intron (NM_013830, intron 1 of 14)	CpG	453	NM_013830	19134	Mm.10027	NM_013830	ENSMUSG00000021413	Prpf4b	2610037H07|Prp4|Prp4k|Prpk|cbp143	pre-mRNA processing factor 4B	protein-coding
chr8-2	chr8	79028564	79029064	+	1784.1	500.000	intron (NM_178267, intron 1 of 14)	intron (NM_178267, intron 1 of 14)	377	NM_178267	622675	Mm.48724	NM_178267	ENSMUSG00000071064	Zfp827	2810449M09Rik|D630040G17Rik|Znf827	zinc finger protein 827	protein-coding
chr2-16	chr2	74578174	74578674	+	1784.1	500.000	intron (NM_001110209, intron 1 of 13)	intron (NM_001110209, intron 1 of 13)	524	NM_027133	69605	Mm.156113	NM_027133	ENSMUSG00000009207	Lnpk	2310011O18Rik|4921514L11Rik|9530051D01Rik|AI666268|Lnp|Lnpk1|Ul|ulnaless	lunapark, ER junction formation factor	protein-coding
chr7-8	chr7	4147553	4148192	+	1784.1	639.000	TTS (NM_175529)	TTS (NM_175529)	2000	NM_175529	243813	Mm.347643	NM_175529	ENSMUSG00000043432	Leng9	9530024C23Rik|F630035L11Rik	leukocyte receptor cluster (LRC) member 9	protein-coding
chr10-123	chr10	62791419	62792414	+	1784.1	995.000	intron (NM_026201, intron 1 of 24)	CpG	452	NM_026201	67500	Mm.196371	NM_026201	ENSMUSG00000020074	Ccar1	2610511G16Rik|9430036H15Rik|Carp1	cell division cycle and apoptosis regulator 1	protein-coding
chr7-263	chr7	127344894	127346131	+	1784.1	1237.000	promoter-TSS (NM_146202)	promoter-TSS (NM_146202)	-198	NM_146202	233890	Mm.23031	NM_146202	ENSMUSG00000047371	Zfp768	BC026432|Znf768	zinc finger protein 768	protein-coding
chr1-112	chr1	42711789	42712289	+	1784.1	500.000	intron (NR_110495, intron 2 of 3)	intron (NR_110495, intron 2 of 3)	1415	NR_110495	66620	Mm.383631	NR_110495	ENSMUSG00000097063	Pantr2	2610207O16Rik|Pou3f3os2|linc-Brn1b	POU domain, class 3, transcription factor 3 adjacent noncoding transcript 2	ncRNA
chr8-3	chr8	31187396	31187896	+	1784.1	500.000	intron (NM_001286425, intron 1 of 3)	intron (NM_001286425, intron 1 of 3)	315	NM_001286425	171167	Mm.334477	NM_134161	ENSMUSG00000046152	Fut10	fuc-TX|fut10A	fucosyltransferase 10	protein-coding
chr5-47	chr5	114774047	114774906	+	1784.1	859.000	promoter-TSS (NM_019834)	promoter-TSS (NM_019834)	507	NR_027872	67642	Mm.482535	NM_175120	ENSMUSG00000092183	4930515G01Rik	-	RIKEN cDNA 4930515G01 gene	ncRNA
chr16-33	chr16	90283507	90284193	+	1784.1	686.000	intron (NM_001346799, intron 1 of 19)	CpG	636	NM_001346799	224432	Mm.439811	NM_178923	ENSMUSG00000022983	Scaf4	AA517739|Sfrs15|Sra4|Srsf15	SR-related CTD-associated factor 4	protein-coding
chr4-176	chr4	124802289	124803105	+	1784.1	816.000	intron (NM_008636, intron 1 of 10)	CpG	148	NM_008636	17764	Mm.272397	NM_008636	ENSMUSG00000028890	Mtf1	MTF-1|Thyls	metal response element binding transcription factor 1	protein-coding
chr4-213	chr4	135352076	135353223	+	1784.1	1147.000	intron (NM_016799, intron 1 of 17)	CpG	497	NM_016799	51796	Mm.1963	NM_016799	ENSMUSG00000028809	Srrm1	AA407769|POP101|Srm160	serine/arginine repetitive matrix 1	protein-coding
chr7-274	chr7	131344811	131345311	+	1784.1	500.000	intron (NM_026655, intron 5 of 5)	ORR1D1|LTR|ERVL-MaLR	10439	NM_183272	68223	Mm.233827	NM_183272	ENSMUSG00000030859	Fam24a	1700063I17Rik	family with sequence similarity 24, member A	protein-coding
chr7-12	chr7	141131199	141131699	+	1784.1	500.000	exon (NM_013782, exon 1 of 12)	exon (NM_013782, exon 1 of 12)	163	NM_013782	27388	Mm.293591	NM_013782	ENSMUSG00000025495	Ptdss2	AI481134|AI988017|PSS2	phosphatidylserine synthase 2	protein-coding
chr14-10	chr14	120911647	120912279	+	1561.1	632.000	intron (NM_023579, intron 1 of 25)	intron (NM_023579, intron 1 of 25)	769	NM_023579	70572	Mm.221452	NM_023579	ENSMUSG00000030662	Ipo5	1110011C18Rik|5730478E03Rik|AA409333|C76941|IMB3|Kpnb3|Ranbp5|imp5	importin 5	protein-coding
chr11-20	chr11	98795810	98796310	+	1561.1	500.000	exon (NM_028722, exon 1 of 9)	exon (NM_028722, exon 1 of 9)	544	NM_001361931	74026	Mm.258352	NM_028722	ENSMUSG00000052915	Msl1	2810017F12Rik|4121402D02Rik|4930463F05Rik|AA682082|Msl-1	male specific lethal 1	protein-coding
chr16-13	chr16	55973530	55974030	+	1561.1	500.000	promoter-TSS (NM_173026)	promoter-TSS (NM_173026)	-24	NM_173026	271377	Mm.282814	NM_173026	ENSMUSG00000022601	Zbtb11	9230110G02Rik|ZNF-U69274	zinc finger and BTB domain containing 11	protein-coding
chr10-7	chr10	29453972	29454472	+	1561.1	500.000	exon (NM_028351, exon 5 of 5)	exon (NM_028351, exon 5 of 5)	81645	NM_028351	72780	Mm.45191	NM_028351	ENSMUSG00000019880	Rspo3	2810459H04Rik|AW742308|Cristin1|Thsd2	R-spondin 3	protein-coding
chr9-18	chr9	110476243	110476891	+	1561.1	648.000	promoter-TSS (NM_001163569)	promoter-TSS (NM_001163569)	127	NM_001360306	270201	Mm.41744	NM_177771	ENSMUSG00000054792	Klhl18	A930041K15|AW545966	kelch-like 18	protein-coding
chr4-59	chr4	154964236	154964933	+	1561.1	697.000	intron (NM_172990, intron 1 of 18)	CpG	461	NR_131230	269614	Mm.30042	NM_172990	ENSMUSG00000029056	Pank4	D030031I12Rik|R75150	pantothenate kinase 4	protein-coding
chr16-10	chr16	96127008	96127681	+	1561.1	673.000	intron (NM_008251, intron 2 of 5)	CpG-5899	381	NM_008251	15312	Mm.2756	NM_008251	ENSMUSG00000040681	Hmgn1	HMG-14|Hmg14	high mobility group nucleosomal binding domain 1	protein-coding
chr8-21	chr8	72219760	72220386	+	1561.1	626.000	exon (NM_026455, exon 2 of 4)	exon (NM_026455, exon 2 of 4)	328	NM_026455	67922	Mm.28327	NM_026455	ENSMUSG00000003039	Fam32a	2510049I19Rik|AW822030|OTAG-12|Otag12	family with sequence similarity 32, member A	protein-coding
chr10-58	chr10	80151218	80151874	+	1561.1	656.000	intron (NM_021565, intron 3 of 8)	intron (NM_021565, intron 3 of 8)	1864	NM_001305799	59090	Mm.143813	NM_021565	ENSMUSG00000035621	Midn	3000003C15Rik	midnolin	protein-coding
chr2-27	chr2	39190249	39190896	+	1561.1	647.000	intron (NM_178778, intron 1 of 17)	CpG	158	NM_178778	320271	Mm.204836	NM_178778	ENSMUSG00000035236	Scai	9330112M16|A930041I02Rik|AI662729	suppressor of cancer cell invasion	protein-coding
chr5-90	chr5	143328751	143329603	+	1561.1	852.000	promoter-TSS (NR_153112)	promoter-TSS (NR_153112)	61	NR_153112	72881	Mm.261606	NM_028379	ENSMUSG00000001844	Zdhhc4	1810021D01Rik|2900029I10Rik|DHHC-4	zinc finger, DHHC domain containing 4	protein-coding
chr3-11	chr3	67430199	67430699	+	1561.1	500.000	intron (NM_138591, intron 1 of 17)	CpG	334	NM_138591	28030	Mm.122466	NM_138591	ENSMUSG00000027774	Gfm1	AW545374|D3Wsu133e|Gfm	G elongation factor, mitochondrial 1	protein-coding
chr1-16	chr1	183221040	183221540	+	1561.1	500.000	intron (NM_026866, intron 1 of 9)	CpG	239	NM_001278218	68897	Mm.327216	NM_026866	ENSMUSG00000030768	Disp1	1190008H24Rik|DispA	dispatched RND transporter family member 1	protein-coding
chr17-68	chr17	3556985	3557786	+	1561.1	801.000	promoter-TSS (NR_045303)	promoter-TSS (NR_045303)	370	NM_146074	224481	Mm.226554	NM_146074	ENSMUSG00000036983	Tfb1m	AI429207|mtTFB1	transcription factor B1, mitochondrial	protein-coding
chr1-64	chr1	10112524	10113024	+	1561.1	500.000	intron (NM_001368816, intron 18 of 28)	intron (NM_001368816, intron 18 of 28)	66281	NM_001368816	211660	Mm.244046	NM_026493	ENSMUSG00000056763	Cspp1	2310020J12Rik|4930413O22Rik|AA387550|BC055915|Cspp2|Cspp3	centrosome and spindle pole associated protein 1	protein-coding
chr7-26	chr7	25282796	25283454	+	1561.1	658.000	intron (NM_027882, intron 1 of 19)	intron (NM_027882, intron 1 of 19)	946	NM_027882	71722	Mm.28833	NM_027882	ENSMUSG00000005442	Cic	1200010B10Rik|mKIAA0306	capicua transcriptional repressor	protein-coding
chr4-21	chr4	41349154	41349855	+	1561.1	701.000	intron (NM_001290454, intron 1 of 5)	intron (NM_001290454, intron 1 of 5)	508	NM_001290454	67123	Mm.289795	NM_023305	ENSMUSG00000028437	Ubap1	2700092A01Rik|NAG20|UBAP-1|Ubap	ubiquitin-associated protein 1	protein-coding
chr3-17	chr3	96630228	96630728	+	1561.1	500.000	promoter-TSS (NR_003619)	promoter-TSS (NR_003619)	550	NM_025875	60365	Mm.261972	NM_025875	ENSMUSG00000038374	Rbm8a	2310057C03Rik|AA673428|Rbm8	RNA binding motif protein 8a	protein-coding
chr14-96	chr14	55659588	55660460	+	1561.1	872.000	exon (NM_023397, exon 3 of 6)	exon (NM_023397, exon 3 of 6)	427	NR_028316	67881	Mm.24601	NM_023397	ENSMUSG00000002329	Mdp1	1810034K20Rik|AI035604	magnesium-dependent phosphatase 1	protein-coding
chr19-11	chr19	32758065	32758718	+	1561.1	653.000	5' UTR (NM_008960, exon 1 of 9)	5' UTR (NM_008960, exon 1 of 9)	814	NM_008960	19211	Mm.245395	NM_008960	ENSMUSG00000013663	Pten	2310035O07Rik|A130070J02Rik|AI463227|B430203M17Rik|MMAC1|PTENbeta|TEP1	phosphatase and tensin homolog	protein-coding
chr2-81	chr2	28839621	28840303	+	1561.1	682.000	promoter-TSS (NR_156412)	promoter-TSS (NR_156412)	398	NM_172977	269252	Mm.26043	NM_172977	ENSMUSG00000035666	Gtf3c4	5330400C03|AI426938|AU014771|AU017413|KAT12|TFIIIC90	general transcription factor IIIC, polypeptide 4	protein-coding
chr1-14	chr1	134075294	134075794	+	1561.1	500.000	3' UTR (NM_007570, exon 2 of 2)	3' UTR (NM_007570, exon 2 of 2)	3611	NM_007570	12227	Mm.392646	NM_007570	ENSMUSG00000020423	Btg2	AA959598|APRO1|Pc3|TIS21	B cell translocation gene 2, anti-proliferative	protein-coding
chr3-50	chr3	108257217	108257862	+	1561.1	645.000	intron (NM_011967, intron 1 of 8)	CpG	613	NM_011967	26442	Mm.208883	NM_011967	ENSMUSG00000068749	Psma5	ZETA	proteasome (prosome, macropain) subunit, alpha type 5	protein-coding
chr11-12	chr11	26210480	26210980	+	1561.1	500.000	promoter-TSS (NR_027973)	promoter-TSS (NR_027973)	-154	NR_027973	70626	Mm.379180	NM_027486		5730522E02Rik	-	RIKEN cDNA 5730522E02 gene	ncRNA
chr1-17	chr1	20819397	20820023	+	1561.1	626.000	intron (NM_008563, intron 1 of 16)	intron (NM_008563, intron 1 of 16)	602	NM_008563	17215	Mm.4502	NM_008563	ENSMUSG00000041859	Mcm3	AL033361|C80350|Mcmd|P1|P1-MCM3|p1.m	minichromosome maintenance complex component 3	protein-coding
chr5-20	chr5	136987039	136987539	+	1561.1	500.000	promoter-TSS (NM_001310748)	promoter-TSS (NM_001310748)	270	NM_011962	26433	Mm.251003	NM_011962	ENSMUSG00000004846	Plod3	AI414586|LH3	procollagen-lysine, 2-oxoglutarate 5-dioxygenase 3	protein-coding
chr3-19	chr3	108910337	108910978	+	1561.1	641.000	intron (NM_001356292, intron 1 of 6)	intron (NM_001356292, intron 1 of 6)	1072	NM_001356292	66921	Mm.51049	NM_025845	ENSMUSG00000027881	Prpf38b	1110021E09Rik|AU018955	PRP38 pre-mRNA processing factor 38 (yeast) domain containing B	protein-coding
chr18-12	chr18	62952167	62952667	+	1561.1	500.000	3' UTR (NM_133237, exon 5 of 5)	3' UTR (NM_133237, exon 5 of 5)	-25499	NM_028017	108123	Mm.292687	NM_028017	ENSMUSG00000024581	Napg	2400003O04Rik|SNARE	N-ethylmaleimide sensitive fusion protein attachment protein gamma	protein-coding
chr8-11	chr8	113635710	113636345	+	1561.1	635.000	5' UTR (NM_173015, exon 1 of 5)	5' UTR (NM_173015, exon 1 of 5)	228	NM_173015	270096	Mm.74689	NM_173015	ENSMUSG00000078908	Mon1b	5031407H10|5033413H12Rik	MON1 homolog B, secretory traffciking associated	protein-coding
chr12-8	chr12	108793360	108793860	+	1561.1	500.000	exon (NM_009537, exon 1 of 5)	exon (NM_009537, exon 1 of 5)	313	NM_009537	22632	Mm.3868	NM_009537	ENSMUSG00000021264	Yy1	NF-E1|YY-1	YY1 transcription factor	protein-coding
chr12-133	chr12	111538690	111539529	+	1561.1	839.000	intron (NM_178041, intron 2 of 11)	CpG-3539	1008	NM_178041	217869	Mm.271222	NM_173363	ENSMUSG00000021282	Eif5	2810011H21Rik|D12Ertd549e	eukaryotic translation initiation factor 5	protein-coding
chr1-31	chr1	39367908	39368689	+	1561.1	781.000	intron (NM_053257, intron 2 of 4)	CpG	447	NM_001252218	114641	Mm.379302	NM_053257	ENSMUSG00000073702	Rpl31	Dts	ribosomal protein L31	protein-coding
chr6-51	chr6	113078060	113078777	+	1561.1	717.000	intron (NM_028385, intron 1 of 21)	intron (NM_028385, intron 1 of 21)	779	NM_028385	72895	Mm.367159	NM_028385	ENSMUSG00000034269	Setd5	2900045N06Rik|C330007C20|C85544|mKIAA1757	SET domain containing 5	protein-coding
chr7-9	chr7	27978928	27979554	+	1561.1	626.000	promoter-TSS (NM_001081021)	promoter-TSS (NM_001081021)	-84	NM_001081021	338354	Mm.389873	NM_001081021	ENSMUSG00000063047	Zfp780b	B230208L21Rik	zinc finger protein 780B	protein-coding
chr5-28	chr5	5663649	5664417	+	1561.1	768.000	TTS (NM_028734)	TTS (NM_028734)	199	NM_172447	207686	Mm.319007	NM_172447	ENSMUSG00000040473	Cfap69	4921525K03|A330021E22Rik|AI427898	cilia and flagella associated protein 69	protein-coding
chr19-49	chr19	46338095	46339001	+	1561.1	906.000	intron (NM_001164290, intron 1 of 9)	CpG	112	NM_024192	67116	Mm.218848	NM_024192	ENSMUSG00000036748	Cuedc2	3010002G01Rik	CUE domain containing 2	protein-coding
chr8-9	chr8	95887730	95888230	+	1561.1	500.000	intron (NM_010325, intron 1 of 9)	intron (NM_010325, intron 1 of 9)	421	NM_010325	14719	Mm.230169	NM_010325	ENSMUSG00000031672	Got2	AL022787|FABP-pm|Got-2|Kyat4|mAspAT	glutamatic-oxaloacetic transaminase 2, mitochondrial	protein-coding
chr1-55	chr1	165281929	165282642	+	1561.1	713.000	Intergenic	CpG	-13481	NM_001081126	240888	Mm.329929	NM_001081126	ENSMUSG00000040836	Gpr161	Gm208|Gm208Gpr|vl	G protein-coupled receptor 161	protein-coding
chr17-37	chr17	65885304	65885804	+	1561.1	500.000	promoter-TSS (NM_001198949)	promoter-TSS (NM_001198949)	201	NM_009067	19765	Mm.17009	NM_009067	ENSMUSG00000024096	Ralbp1	RLIP76|Rip1	ralA binding protein 1	protein-coding
chr19-12	chr19	45782729	45783386	+	1561.1	657.000	exon (NM_023799, exon 1 of 16)	exon (NM_023799, exon 1 of 16)	496	NR_151594	76055	Mm.122725	NM_023799	ENSMUSG00000025220	Oga	Hy5|Mgea5|Ncoat	O-GlcNAcase	protein-coding
chr7-14	chr7	13030519	13031019	+	1561.1	500.000	exon (NM_011588, exon 17 of 17)	exon (NM_011588, exon 17 of 17)	4008	NM_001360731	68953	Mm.295670	NM_026885	ENSMUSG00000033916	Chmp2a	1500016L11Rik|mVps2	charged multivesicular body protein 2A	protein-coding
chr1-69	chr1	51915348	51916005	+	1561.1	657.000	intron (NM_001161817, intron 1 of 30)	CpG	302	NM_010863	17912	Mm.3390	NM_010863	ENSMUSG00000018417	Myo1b	AA406997|MIH-L|MMIa	myosin IB	protein-coding
chr9-12	chr9	62810926	62811426	+	1561.1	500.000	exon (NM_010193, exon 1 of 2)	exon (NM_010193, exon 1 of 2)	472	NM_010193	14155	Mm.24069	NM_010193	ENSMUSG00000032244	Fem1b	mKIAA0396	feminization 1 homolog b (C. elegans)	protein-coding
chr9-42	chr9	110116979	110117788	+	1561.1	809.000	5' UTR (NM_001252682, exon 1 of 23)	5' UTR (NM_001252682, exon 1 of 23)	233	NM_001252682	72831	Mm.276305	NM_133347	ENSMUSG00000032480	Dhx30	2810477H02Rik|C130058C04Rik|Ddx30|HELG|Ret-CoR	DEAH (Asp-Glu-Ala-His) box polypeptide 30	protein-coding
chr10-8	chr10	40884037	40884537	+	1561.1	500.000	intron (NM_031877, intron 1 of 8)	CpG	753	NM_031877	83767	Mm.41353	NM_031877	ENSMUSG00000019831	Wasf1	AI195380|AI838537|Scar|WAVE|WAVE-1	WAS protein family, member 1	protein-coding
chr5-14	chr5	65537427	65537927	+	1561.1	500.000	intron (NM_001310618, intron 1 of 4)	CpG	432	NM_001310618	53323	Mm.319512	NM_016786	ENSMUSG00000029203	Ube2k	AW492011|D5Ertd601e|E2-25k|HIP-2|Hip2|Hypg|Lig	ubiquitin-conjugating enzyme E2K	protein-coding
chr8-8	chr8	47287705	47288364	+	1561.1	659.000	exon (NM_001114311, exon 1 of 4)	exon (NM_001114311, exon 1 of 4)	1368	NM_001363119	71069	Mm.23973	NM_175162	ENSMUSG00000038143	Stox2	4933409N07Rik|AI449080|AI835114|mKIAA1392	storkhead box 2	protein-coding
chr19-5	chr19	8820460	8820960	+	1561.1	500.000	exon (NM_001081196, exon 1 of 14)	exon (NM_001081196, exon 1 of 14)	1309	NM_001081196	68693	Mm.476519	NM_001081196	ENSMUSG00000071659	Hnrnpul2	1110031M08Rik|AI465155|Hnrpul2	heterogeneous nuclear ribonucleoprotein U-like 2	protein-coding
chr1-20	chr1	86527648	86528398	+	1561.1	750.000	intron (NR_153834, intron 1 of 4)	CpG-365	1466	NR_153833	19231	Mm.19187	NM_008972	ENSMUSG00000026238	Ptma	Thym	prothymosin alpha	protein-coding
chr4-14	chr4	155820736	155821236	+	1561.1	500.000	exon (NM_207678, exon 8 of 11)	exon (NM_207678, exon 8 of 11)	8497	NM_207678	56036	Mm.23492	NM_018856	ENSMUSG00000029068	Ccnl2	1700010A01Rik|1810019L15Rik|2010319M22Rik|AA409936|AW261738|Ania-6b|HCLA-150|Pcee|SB138	cyclin L2	protein-coding
chr17-66	chr17	80206330	80207004	+	1561.1	674.000	intron (NM_001360435, intron 1 of 6)	CpG	638	NM_001195487	225027	Mm.292016	NM_146083	ENSMUSG00000024097	Srsf7	35kDa|9430065L19Rik|9G8|NX-96|Sfrs7	serine/arginine-rich splicing factor 7	protein-coding
chr8-7	chr8	94386842	94387491	+	1561.1	649.000	intron (NM_001357205, intron 1 of 7)	intron (NM_001357205, intron 1 of 7)	737	NM_022331	64209	Mm.29151	NM_022331	ENSMUSG00000031770	Herpud1	Herp|Mifl|SUP	homocysteine-inducible, endoplasmic reticulum stress-inducible, ubiquitin-like domain member 1	protein-coding
chr13-42	chr13	107021215	107021885	+	1338.1	670.000	intron (NM_008442, intron 1 of 21)	intron (NM_008442, intron 1 of 21)	564	NM_001145779	16563	Mm.355686	NM_008442	ENSMUSG00000021693	Kif2a	C530030B14Rik|Kif2|Kns2|M-kinesin	kinesin family member 2A	protein-coding
chr1-60	chr1	185204259	185204759	+	1338.1	500.000	intron (NM_001163754, intron 1 of 34)	intron (NM_001163754, intron 1 of 34)	341	NM_001163754	98732	Mm.275841	NM_172649	ENSMUSG00000039318	Rab3gap2	1110059F07Rik|2010002H18Rik|5830469C09|AI851069|AW743433|RAB3-GAP150|mKIAA0839	RAB3 GTPase activating protein subunit 2	protein-coding
chr10-107	chr10	58254894	58255667	+	1338.1	773.000	promoter-TSS (NM_027375)	promoter-TSS (NM_027375)	-246	NM_027375	70297	Mm.25531	NM_027375	ENSMUSG00000038039	Gcc2	0610043A03Rik|2210420P05Rik|2600014C01Rik|AW112121|mKIAA0336	GRIP and coiled-coil domain containing 2	protein-coding
chr13-17	chr13	36118006	36118506	+	1338.1	500.000	promoter-TSS (NM_201358)	promoter-TSS (NM_201358)	613	NM_001039189	69955	Mm.70690	NM_024274	ENSMUSG00000021420	Fars2	Fars1|pheRS	phenylalanine-tRNA synthetase 2 (mitochondrial)	protein-coding
chr3-25	chr3	87885207	87885707	+	1338.1	500.000	5' UTR (NM_033573, exon 1 of 7)	5' UTR (NM_033573, exon 1 of 7)	105	NM_033573	94315	Mm.35089	NM_033573	ENSMUSG00000004895	Prcc	-	papillary renal cell carcinoma (translocation-associated)	protein-coding
chr4-55	chr4	149425549	149426193	+	1338.1	644.000	intron (NM_022022, intron 1 of 26)	intron (NM_022022, intron 1 of 26)	760	NM_022022	63958	Mm.415260	NM_022022	ENSMUSG00000028960	Ube4b	4930551I19Rik|4933406G05Rik|AU014668|D4Bwg0973e|UFD2|UFD2a|Ufd2p|mKIAA0684	ubiquitination factor E4B	protein-coding
chr4-26	chr4	46138101	46138601	+	1338.1	500.000	promoter-TSS (NM_001033201)	promoter-TSS (NM_001033201)	124	NM_173033	272027	Mm.249594	NM_173033	ENSMUSG00000035495	Tstd2	3010020C06	thiosulfate sulfurtransferase (rhodanese)-like domain containing 2	protein-coding
chr9-45	chr9	121285519	121286019	+	1338.1	500.000	Intergenic	Intergenic	-8597	NM_177589	209012	Mm.371804	NM_177589	ENSMUSG00000040936	Ulk4	4932415A06Rik|A730098P15	unc-51-like kinase 4	protein-coding
chr15-17	chr15	59080499	59080999	+	1338.1	500.000	intron (NM_001146180, intron 1 of 13)	intron (NM_001146180, intron 1 of 13)	1277	NM_144800	211401	Mm.215481	NM_144800	ENSMUSG00000022353	Mtss1	2310003N14Rik|BC024131|D130001D01Rik|Mim|mKIAA0429	MTSS I-BAR domain containing 1	protein-coding
chr16-140	chr16	85834464	85834964	+	1338.1	500.000	Intergenic	Lx5|LINE|L1	15503	NR_040506	75310	Mm.108627	NR_040506	ENSMUSG00000116586	4930556C24Rik	-	RIKEN cDNA 4930556C24 gene	ncRNA
chr16-29	chr16	35541682	35542182	+	1338.1	500.000	intron (NM_013661, intron 1 of 21)	CpG	570	NM_013661	20357	Mm.42015	NM_013661	ENSMUSG00000052133	Sema5b	AI893641|SemG|Semag|mKIAA1445	sema domain, seven thrombospondin repeats (type 1 and type 1-like), transmembrane domain (TM) and short cytoplasmic domain, (semaphorin) 5B	protein-coding
chr3-28	chr3	96635352	96635852	+	1338.1	500.000	promoter-TSS (NM_001162388)	promoter-TSS (NM_001162388)	172	NR_027844	18632	Mm.20901	NM_011069	ENSMUSG00000028102	Pex11b	PEX11beta|Pex11pbeta	peroxisomal biogenesis factor 11 beta	protein-coding
chr1-51	chr1	136269320	136269820	+	1338.1	500.000	3' UTR (NM_001347109, exon 18 of 18)	3' UTR (NM_001347109, exon 18 of 18)	-8644	NM_001101516	383563	Mm.40367	NM_001101516	ENSMUSG00000052759	Gpr25	Gm1300	G protein-coupled receptor 25	protein-coding
chr4-58	chr4	154961261	154961936	+	1338.1	675.000	exon (NM_001370755, exon 3 of 3)	exon (NM_001370755, exon 3 of 3)	675	NM_001370755	15208	Mm.137268	NM_010419	ENSMUSG00000048001	Hes5	bHLHb38	hes family bHLH transcription factor 5	protein-coding
chr15-20	chr15	75929400	75929900	+	1338.1	500.000	promoter-TSS (NM_031201)	promoter-TSS (NM_031201)	80	NM_031201	22122	Mm.22596	NM_031201	ENSMUSG00000022570	Tsta3	AI256181|FX|Tstap35b	tissue specific transplantation antigen P35B	protein-coding
chr19-76	chr19	6909598	6910098	+	1338.1	500.000	5' UTR (NM_001358444, exon 1 of 6)	5' UTR (NM_001358444, exon 1 of 6)	150	NM_026306	67674	Mm.318804	NM_026306	ENSMUSG00000038812	Trmt112	0610038D11Rik|Trm112p	tRNA methyltransferase 11-2	protein-coding
chr12-30	chr12	116262681	116263181	+	1338.1	500.000	promoter-TSS (NM_146039)	promoter-TSS (NM_146039)	94	NM_146039	217935	Mm.31382	NM_146039	ENSMUSG00000042050	Wdr60	D430033N04Rik	WD repeat domain 60	protein-coding
chr19-15	chr19	7268675	7269175	+	1338.1	500.000	5' UTR (NM_001320554, exon 1 of 12)	5' UTR (NM_001320554, exon 1 of 12)	646	NM_001320554	104383	Mm.283859	NM_054048	ENSMUSG00000024968	Rcor2	1A13|AW122124|CoREST|Rcor|Rcor1	REST corepressor 2	protein-coding
chr2-69	chr2	161109158	161109658	+	1338.1	500.000	promoter-TSS (NM_173368)	promoter-TSS (NM_173368)	-322	NR_126509	71389	Mm.122738	NM_173368	ENSMUSG00000057133	Chd6	5430439G14Rik|6330406J24Rik|CHD-6	chromodomain helicase DNA binding protein 6	protein-coding
chrX-20	chrX	153498561	153499061	+	1338.1	500.000	exon (NM_018798, exon 1 of 1)	exon (NM_018798, exon 1 of 1)	579	NM_018798	54609	Mm.430772	NM_018798	ENSMUSG00000050148	Ubqln2	Chap1|Dsk2|HRIHFB2157|Plic-2|Plic2	ubiquilin 2	protein-coding
chr7-21	chr7	16387416	16387916	+	1338.1	500.000	exon (NM_001285892, exon 1 of 9)	exon (NM_001285892, exon 1 of 9)	230	NM_001285892	56459	Mm.258530	NM_019748	ENSMUSG00000052833	Sae1	2400010M20Rik|2610044L12Rik|AL033372|AOS1|AW743391|D7Ertd177e|HSPC140|Sua1|Uble1a	SUMO1 activating enzyme subunit 1	protein-coding
chr3-39	chr3	145576360	145576860	+	1338.1	500.000	exon (NM_001081094, exon 1 of 10)	exon (NM_001081094, exon 1 of 10)	394	NM_001346521	229937	Mm.24586	NM_001081094	ENSMUSG00000074182	Znhit6	2410019A14Rik	zinc finger, HIT type 6	protein-coding
chr16-68	chr16	16358154	16358951	+	1338.1	797.000	promoter-TSS (NR_075074)	promoter-TSS (NR_075074)	23	NR_075074	74006	Mm.218820	NM_152816	ENSMUSG00000022789	Dnm1l	6330417M19Rik|AI450666|Dlp1|Dnmlp1|Drp1|python	dynamin 1-like	protein-coding
chr17-63	chr17	63864382	63864882	+	1338.1	500.000	intron (NM_001037997, intron 1 of 18)	intron (NM_001037997, intron 1 of 18)	651	NM_001037997	14158	Mm.23039	NM_008000	ENSMUSG00000000127	Fer	AV082135|C330004K01Rik|Fert|Fert2	fer (fms/fps related) protein kinase	protein-coding
chr5-31	chr5	33983731	33984231	+	1338.1	500.000	intron (NM_001310547, intron 2 of 3)	CpG-10988	548	NM_001310546	381633	Mm.4923	NM_001033458	ENSMUSG00000070858	Gm1673	-	predicted gene 1673	protein-coding
chr9-19	chr9	3335429	3335929	+	1338.1	500.000	intron (NM_026303, intron 1 of 11)	intron (NM_026303, intron 1 of 11)	448	NM_026303	67667	Mm.116968	NM_026303	ENSMUSG00000025899	Alkbh8	4930562C03Rik|8030431D03Rik|9430088N01Rik|Abh8	alkB homolog 8, tRNA methyltransferase	protein-coding
chr13-20	chr13	46727243	46727743	+	1338.1	500.000	5' UTR (NM_175749, exon 1 of 22)	5' UTR (NM_175749, exon 1 of 22)	356	NM_175749	218210	Mm.255398	NM_175749	ENSMUSG00000021374	Nup153	B130015D15Rik|C88147	nucleoporin 153	protein-coding
chr10-34	chr10	81230172	81230672	+	1338.1	500.000	intron (NM_178662, intron 1 of 12)	intron (NM_178662, intron 1 of 12)	364	NM_178662	16467	Mm.127681	NM_178662	ENSMUSG00000034958	Atcay	3322401A10Rik|BB077577|BNIP-H|CLAC|hes|ji	ataxia, cerebellar, Cayman type	protein-coding
chr11-70	chr11	104468648	104469148	+	1338.1	500.000	promoter-TSS (NM_001359634)	promoter-TSS (NM_001359634)	-37	NM_001359634	76719	Mm.136418	NM_001081045	ENSMUSG00000018412	Kansl1	1700081L11Rik|9430041J06Rik|mKIAA1267	KAT8 regulatory NSL complex subunit 1	protein-coding
chr16-36	chr16	93832446	93832946	+	1338.1	500.000	intron (NM_001045529, intron 1 of 16)	CpG	575	NM_001045529	338467	Mm.287329	NM_001045529	ENSMUSG00000039456	Morc3	1110051N18Rik|AI452146|BF318192|D16Jhu32e|NXP2|Zcwcc3	microrchidia 3	protein-coding
chr6-36	chr6	105677162	105677662	+	1338.1	500.000	promoter-TSS (NM_173004)	promoter-TSS (NM_173004)	169	NR_132434	102638038	Mm.360282	NR_132434		Gm15631	-	predicted gene 15631	ncRNA
chr13-19	chr13	43303072	43303572	+	1338.1	500.000	exon (NM_001033399, exon 1 of 2)	exon (NM_001033399, exon 1 of 2)	850	NM_001033399	328232	Mm.441399	NM_001033399	ENSMUSG00000051335	Gfod1	9630032O13|AI850995	glucose-fructose oxidoreductase domain containing 1	protein-coding
chr4-18	chr4	25613512	25614012	+	1338.1	500.000	3' UTR (NM_010243, exon 3 of 3)	3' UTR (NM_010243, exon 3 of 3)	186241	NM_010243	14348	Mm.39101	NM_010243	ENSMUSG00000055373	Fut9	AI746471|AU067636|mFUT9|mFuc-TIX	fucosyltransferase 9	protein-coding
chr4-49	chr4	134468240	134468740	+	1338.1	500.000	intron (NM_019641, intron 1 of 4)	CpG	170	NM_019641	16765	Mm.378957	NM_019641	ENSMUSG00000028832	Stmn1	19k|Lag|Lap18|Op18|P18|P19|Pig|Pp17|Pp18|Pp19|Pr22|Smn	stathmin 1	protein-coding
chr17-55	chr17	34647279	34647779	+	1338.1	500.000	TTS (NM_019873)	TTS (NM_019873)	383	NM_017406	12915	Mm.4068	NM_017406	ENSMUSG00000015461	Atf6b	AA617266|ATF6beta|Creb-rp|Crebl1	activating transcription factor 6 beta	protein-coding
chr4-100	chr4	24966273	24966953	+	1338.1	680.000	Intergenic	CpG	-6806	NM_030733	81006	Mm.160412	NM_030733	ENSMUSG00000040372	Gpr63	PSP24beta|Psp24-2	G protein-coupled receptor 63	protein-coding
chr15-19	chr15	75921030	75921530	+	1338.1	500.000	intron (NM_025412, intron 1 of 5)	intron (NM_025412, intron 1 of 5)	280	NM_025412	66194	Mm.250599	NM_025412	ENSMUSG00000022571	Pycrl	1110058B13Rik|2700073G24Rik|Pycr3	pyrroline-5-carboxylate reductase-like	protein-coding
chr6-26	chr6	35539231	35539731	+	1338.1	500.000	intron (NM_008098, intron 1 of 3)	CpG	407	NM_008098	14489	Mm.182746	NM_008098	ENSMUSG00000029840	Mtpn	5033418D15Rik|Gcdp|V1	myotrophin	protein-coding
chr11-218	chr11	76781105	76781605	+	1338.1	500.000	3' UTR (NM_007754, exon 21 of 21)	3' UTR (NM_007754, exon 21 of 21)	-17777	NM_001356321	53334	Mm.20931	NM_016810	ENSMUSG00000010392	Gosr1	AI414660|AI426320|BB145494|GOS-28|GOSRI|GS28	golgi SNAP receptor complex member 1	protein-coding
chrX-72	chrX	99372681	99373181	+	1338.1	500.000	Intergenic	Intergenic	70866	NR_033544	100038584	Mm.368385	NR_033544	ENSMUSG00000073051	Gm14812	-	predicted gene 14812	ncRNA
chr11-51	chr11	76763055	76763555	+	1338.1	500.000	intron (NM_001356321, intron 1 of 8)	intron (NM_001356321, intron 1 of 8)	273	NM_016810	53334	Mm.20931	NM_016810	ENSMUSG00000010392	Gosr1	AI414660|AI426320|BB145494|GOS-28|GOSRI|GS28	golgi SNAP receptor complex member 1	protein-coding
chr16-135	chr16	84774047	84774838	+	1338.1	791.000	5' UTR (NM_023844, exon 1 of 10)	5' UTR (NM_023844, exon 1 of 10)	319	NM_023844	67374	Mm.41758	NM_023844	ENSMUSG00000053062	Jam2	1110002N23Rik|2410030G21Rik|2410167M24Rik|JAM-2|JAM-B|Jcam2|VE-JAM	junction adhesion molecule 2	protein-coding
chr2-65	chr2	155517845	155518345	+	1338.1	500.000	promoter-TSS (NM_019811)	promoter-TSS (NM_019811)	52	NM_019811	60525	Mm.255026	NM_019811	ENSMUSG00000027605	Acss2	1110017C11Rik|ACAS|ACS|Acas1|Acas2|AceCS1|Acs1|aceCS	acyl-CoA synthetase short-chain family member 2	protein-coding
chr15-23	chr15	79529970	79530470	+	1338.1	500.000	exon (NM_199080, exon 13 of 13)	exon (NM_199080, exon 13 of 13)	2697	NM_152806	67040	Mm.29644	NM_152806	ENSMUSG00000055065	Ddx17	2610007K22Rik|A430025E01Rik|AI047725|C80929|Gm926|p72	DEAD (Asp-Glu-Ala-Asp) box polypeptide 17	protein-coding
chr15-35	chr15	13173166	13173887	+	1338.1	721.000	5' UTR (NM_007666, exon 1 of 12)	5' UTR (NM_007666, exon 1 of 12)	149	NM_007666	12563	Mm.57048	NM_007666	ENSMUSG00000039385	Cdh6	cad6	cadherin 6	protein-coding
chr17-157	chr17	35516982	35517482	+	1338.1	500.000	promoter-TSS (NM_025674)	promoter-TSS (NM_025674)	116	NM_146248	240084	Mm.49544	NM_146248	ENSMUSG00000040312	Cchcr1	Hcr	coiled-coil alpha-helical rod protein 1	protein-coding
chr4-230	chr4	141475206	141475706	+	1338.1	500.000	exon (NM_019763, exon 12 of 16)	exon (NM_019763, exon 12 of 16)	30783	NM_009541	22642	Mm.389590	NM_009541	ENSMUSG00000006215	Zbtb17	AA589413|Lp-1|Miz1|Zfp100|mZ13	zinc finger and BTB domain containing 17	protein-coding
chr19-41	chr19	29812570	29813241	+	1338.1	671.000	promoter-TSS (NM_177721)	promoter-TSS (NM_177721)	69	NM_177721	240614	Mm.125503	NM_177721	ENSMUSG00000074909	Ranbp6	C630001B19	RAN binding protein 6	protein-coding
chr15-48	chr15	100615877	100616589	+	1338.1	712.000	intron (NM_011873, intron 1 of 3)	CpG	571	NM_011873	23994	Mm.486175	NM_011873	ENSMUSG00000000346	Dazap2	AI314727|Brbp|Gcap28|Prtb|gt6-12|mKIAA0058	DAZ associated protein 2	protein-coding
chr11-48	chr11	71033015	71033515	+	1338.1	500.000	exon (NM_134022, exon 1 of 2)	exon (NM_134022, exon 1 of 2)	352	NM_134022	103712	Mm.27768	NM_134022	ENSMUSG00000018451	6330403K07Rik	AI415455|AV161034|UGS148	RIKEN cDNA 6330403K07 gene	protein-coding
chr5-178	chr5	112215846	112216346	+	1338.1	500.000	non-coding (NR_003718, exon 7 of 7)	non-coding (NR_003718, exon 7 of 7)	9333	NR_045377	75569	Mm.243721	NR_045377	ENSMUSG00000101683	1700028D13Rik	-	RIKEN cDNA 1700028D13 gene	ncRNA
chr3-93	chr3	60528805	60529305	+	1338.1	500.000	5' UTR (NM_001253708, exon 2 of 9)	5' UTR (NM_001253708, exon 2 of 9)	27876	NM_020007	56758	Mm.255723	NM_020007	ENSMUSG00000027763	Mbnl1	Mbnl|mKIAA0428	muscleblind like splicing factor 1	protein-coding
chr17-60	chr17	56626477	56626977	+	1338.1	500.000	promoter-TSS (NM_001357897)	promoter-TSS (NM_001357897)	176	NM_028782	74142	Mm.329136	NM_028782	ENSMUSG00000041168	Lonp1	1200017E13Rik|LON|Prss15	lon peptidase 1, mitochondrial	protein-coding
chr12-16	chr12	56345327	56345827	+	1338.1	500.000	intron (NM_145442, intron 1 of 8)	CpG	317	NM_145442	217588	Mm.25656	NM_145442	ENSMUSG00000021028	Mbip	4933408E06Rik	MAP3K12 binding inhibitory protein 1	protein-coding
chr9-36	chr9	102717739	102718433	+	1338.1	694.000	intron (NM_019764, intron 1 of 9)	CpG	282	NM_019764	56332	Mm.21145	NM_019764	ENSMUSG00000032531	Amotl2	AW549739|C79691|Lccp|MASCOT|mKIAA0989	angiomotin-like 2	protein-coding
chr2-144	chr2	29251079	29251579	+	1338.1	500.000	intron (NR_029460, intron 1 of 1)	intron (NR_029460, intron 1 of 1)	1664	NR_029460	76220	Mm.330108	NR_029460	ENSMUSG00000079499	6530402F18Rik	mKIAA1857	RIKEN cDNA 6530402F18 gene	ncRNA
chr11-73	chr11	108949357	108949857	+	1338.1	500.000	3' UTR (NM_015732, exon 11 of 11)	3' UTR (NM_015732, exon 11 of 11)	29258	NM_015732	12006	Mm.71710	NM_015732	ENSMUSG00000000142	Axin2	Axi1|Axil|Conductin	axin 2	protein-coding
chr4-36	chr4	103119577	103120077	+	1338.1	500.000	intron (NM_001039081, intron 1 of 12)	CpG	437	NM_001039081	71148	Mm.288721	NM_027696	ENSMUSG00000028522	Mier1	4933425I22Rik|5830411K19Rik|er1	MEIR1 treanscription regulator	protein-coding
chr3-35	chr3	108721668	108722168	+	1338.1	500.000	intron (NM_029522, intron 1 of 14)	CpG	381	NM_029522	76123	Mm.226941	NM_029522	ENSMUSG00000027883	Gpsm2	6230410J09Rik|LGN|Pins	G-protein signalling modulator 2 (AGS3-like, C. elegans)	protein-coding
chr10-37	chr10	94688727	94689227	+	1338.1	500.000	promoter-TSS (NR_015524)	promoter-TSS (NR_015524)	187	NM_029852	77048	Mm.296971	NM_029852	ENSMUSG00000020024	Cep83	2600001G24Rik|4921537D05Rik|5730513H21Rik|Ccdc41	centrosomal protein 83	protein-coding
chr13-43	chr13	108158862	108159542	+	1338.1	680.000	promoter-TSS (NM_001127346)	promoter-TSS (NM_001127346)	464	NM_001362403	71991	Mm.212208	NM_028042	ENSMUSG00000021694	Ercc8	2410022P04Rik|2810431L23Rik|4631412O06Rik|B130065P18Rik|Ckn1|Csa	excision repaiross-complementing rodent repair deficiency, complementation group 8	protein-coding
chr10-155	chr10	80168615	80169115	+	1338.1	500.000	intron (NR_152857, intron 1 of 7)	intron (NR_152857, intron 1 of 7)	1026	NR_152857	12696	Mm.17898	NM_007705	ENSMUSG00000045193	Cirbp	Cirp|R74941	cold inducible RNA binding protein	protein-coding
chr5-148	chr5	80901071	80901571	+	1338.1	500.000	Intergenic	Intergenic	-119250	NM_001347369	319387	Mm.273631	NM_198702	ENSMUSG00000037605	Adgrl3	5430402I23Rik|CIRL-3|D130075K09Rik|Gm1379|LEC3|Lphn3|mKIAA0768	adhesion G protein-coupled receptor L3	protein-coding
chr11-78	chr11	120098879	120099379	+	1338.1	500.000	promoter-TSS (NM_183137)	promoter-TSS (NM_183137)	195	NM_001110242	208501	Mm.46699	NM_001110242	ENSMUSG00000078572	Ndufaf8	1810043H04Rik	NADH:ubiquinone oxidoreductase complex assembly factor 8	protein-coding
chr7-18	chr7	3645840	3646340	+	1338.1	500.000	intron (NM_146176, intron 1 of 17)	intron (NM_146176, intron 1 of 17)	821	NM_146176	232791	Mm.358731	NM_146176	ENSMUSG00000035632	Cnot3	A930039N10Rik	CCR4-NOT transcription complex, subunit 3	protein-coding
chr8-45	chr8	64732865	64733551	+	1338.1	686.000	intron (NM_025436, intron 1 of 5)	intron (NM_025436, intron 1 of 5)	370	NM_025436	66234	Mm.30119	NM_025436	ENSMUSG00000031604	Msmo1	1500001G16Rik|C78600|DESP4|ERG25|Sc4mol	methylsterol monoxygenase 1	protein-coding
chr12-38	chr12	100110246	100110954	+	1338.1	708.000	Intergenic	Intergenic	-1731	NM_008947	19179	Mm.157105	NM_008947	ENSMUSG00000021178	Psmc1	AI325227|P26s4|Rpt2/S4|S4|rpt2	protease (prosome, macropain) 26S subunit, ATPase 1	protein-coding
chr1-194	chr1	166398711	166399211	+	1338.1	500.000	exon (NM_001142948, exon 5 of 5)	exon (NM_001142948, exon 5 of 5)	10867	NM_001142948	71592	Mm.192094	NM_175170	ENSMUSG00000040596	Pogk	9130401E23Rik|BASS2|mKIAA1513	pogo transposable element with KRAB domain	protein-coding
chr14-24	chr14	60784782	60785282	+	1338.1	500.000	intron (NM_027436, intron 1 of 18)	intron (NM_027436, intron 1 of 18)	466	NR_040642	70478	Mm.274650	NM_027436	ENSMUSG00000021993	Mipep	5730405E07Rik|MIP	mitochondrial intermediate peptidase	protein-coding
chr4-31	chr4	82504251	82504947	+	1338.1	696.000	intron (NM_001113209, intron 1 of 11)	CpG	1180	NM_008687	18028	Mm.317947	NM_008687	ENSMUSG00000008575	Nfib	6720429L07Rik|CTF|E030026I10Rik|NF-I/B|NF1-B|NFI-B	nuclear factor I/B	protein-coding
chr4-211	chr4	135152033	135152533	+	1338.1	500.000	promoter-TSS (NM_001369050)	promoter-TSS (NM_001369050)	-262	NM_001369050	12399	Mm.378894	NM_019732	ENSMUSG00000070691	Runx3	AML2|Cbfa3|Pebp2a3	runt related transcription factor 3	protein-coding
chr1-38	chr1	84723172	84723672	+	1338.1	500.000	3' UTR (NM_133975, exon 41 of 41)	3' UTR (NM_133975, exon 41 of 41)	-27201	NM_152915	227325	Mm.292560	NM_152915	ENSMUSG00000036766	Dner	A930026D19Rik|BET|Bret	delta/notch-like EGF repeat containing	protein-coding
chr16-143	chr16	90143009	90143509	+	1338.1	500.000	non-coding (NR_033476, exon 1 of 1)	non-coding (NR_033476, exon 1 of 1)	1022	NR_033476	100038709	Mm.484070	NR_033476		Gm10789	-	predicted gene 10789	ncRNA
chr15-28	chr15	82046899	82047399	+	1338.1	500.000	intron (NM_011482, intron 1 of 2)	CpG	449	NM_011482	20826	Mm.299312	NM_011482	ENSMUSG00000063480	Snu13	FA-1|Fta1|Nhp2l1|Ssfa1	SNU13 homolog, small nuclear ribonucleoprotein (U4/U6.U5)	protein-coding
chr12-57	chr12	29937989	29938658	+	1338.1	669.000	exon (NM_181395, exon 1 of 23)	exon (NM_181395, exon 1 of 23)	287	NM_181395	69675	Mm.251774	NM_181395	ENSMUSG00000020674	Pxdn	2310075M15Rik|C85409|E330004E07|VPO1|mKIAA0230	peroxidasin	protein-coding
chr11-351	chr11	120457974	120458671	+	1338.1	697.000	promoter-TSS (NM_025560)	promoter-TSS (NM_025560)	193	NM_152807	67291	Mm.103384	NM_152807	ENSMUSG00000049957	Ccdc137	3110023B02Rik	coiled-coil domain containing 137	protein-coding
chr18-58	chr18	24711861	24712361	+	1338.1	500.000	intron (NM_175276, intron 1 of 26)	intron (NM_175276, intron 1 of 26)	3488	NM_175276	225288	Mm.329322	NM_175276	ENSMUSG00000034295	Fhod3	A930009H06Rik|FHOS2|mKIAA1695	formin homology 2 domain containing 3	protein-coding
chr16-31	chr16	65562626	65563126	+	1338.1	500.000	promoter-TSS (NM_026879)	promoter-TSS (NM_026879)	-114	NM_026879	68942	Mm.432944	NM_026879	ENSMUSG00000004843	Chmp2b	1190006E07Rik	charged multivesicular body protein 2B	protein-coding
chr7-49	chr7	126565908	126566543	+	1338.1	635.000	intron (NM_146200, intron 1 of 20)	CpG-13564	141	NM_146200	56347	Mm.22776	NM_146200	ENSMUSG00000030738	Eif3c	110kDa|3230401O13Rik|Eif3s8|NIPIL(A3)|NipilA3|Xs|Xsl	eukaryotic translation initiation factor 3, subunit C	protein-coding
chr16-12	chr16	35155027	35155527	+	1338.1	500.000	5' UTR (NM_001012765, exon 1 of 21)	5' UTR (NM_001012765, exon 1 of 21)	413	NM_001012765	224129	Mm.41137	NM_001012765	ENSMUSG00000022840	Adcy5	AW121902|Ac5	adenylate cyclase 5	protein-coding
chr15-14	chr15	36608352	36608852	+	1338.1	500.000	5' UTR (NM_008774, exon 1 of 15)	5' UTR (NM_008774, exon 1 of 15)	371	NM_008774	18458	Mm.371570	NM_008774	ENSMUSG00000022283	Pabpc1	PABP|Pabp1|PabpI|Pabpl1|ePAB	poly(A) binding protein, cytoplasmic 1	protein-coding
chr11-290	chr11	98828888	98829388	+	1338.1	500.000	intron (NM_138660, intron 10 of 13)	intron (NM_138660, intron 10 of 13)	-7647	NM_001080925	268480	Mm.340766	NM_001080925	ENSMUSG00000038020	Rapgefl1	B230105J10	Rap guanine nucleotide exchange factor (GEF)-like 1	protein-coding
chr10-41	chr10	118868145	118868645	+	1338.1	500.000	intron (NM_001014390, intron 1 of 2)	CpG-1533	508	NM_001014390	69181	Mm.45565	NM_001014390	ENSMUSG00000028630	Dyrk2	1810038L18Rik	dual-specificity tyrosine-(Y)-phosphorylation regulated kinase 2	protein-coding
chr11-216	chr11	76179004	76179858	+	1338.1	854.000	exon (NM_001364738, exon 1 of 3)	exon (NM_001364738, exon 1 of 3)	207	NM_001364738	68299	Mm.46397	NM_026664	ENSMUSG00000017288	Vps53	2010002A08Rik|2310040I21Rik|3100002B05Rik|Hccs1	VPS53 GARP complex subunit	protein-coding
chr8-123	chr8	70673266	70673766	+	1338.1	500.000	intron (NM_015816, intron 1 of 4)	CpG	285	NM_015816	50783	Mm.248188	NM_015816	ENSMUSG00000031848	Lsm4	-	LSM4 homolog, U6 small nuclear RNA and mRNA degradation associated	protein-coding
chr11-269	chr11	97041250	97042043	+	1338.1	793.000	promoter-TSS (NM_027026)	promoter-TSS (NM_027026)	64	NM_001357808	107732	Mm.208946	NM_026154	ENSMUSG00000001445	Mrpl10	0610040E02Rik|C78440|L10mt|MRP-L8|Rpml8	mitochondrial ribosomal protein L10	protein-coding
chr5-55	chr5	129942341	129942841	+	1338.1	500.000	intron (NM_001001327, intron 1 of 1)	CpG	482	NM_001001327	69568	Mm.288718	NM_027121	ENSMUSG00000066735	Vkorc1l1	2310024K08Rik	vitamin K epoxide reductase complex, subunit 1-like 1	protein-coding
chr7-36	chr7	44553580	44554080	+	1338.1	500.000	5' UTR (NM_001285519, exon 1 of 10)	5' UTR (NM_001285519, exon 1 of 10)	135	NM_001285519	22260	Mm.968	NM_009473	ENSMUSG00000060601	Nr1h2	AI194859|LXR|LXRB|LXRBSV|LXRbeta|NER1|OR-1|RIP15|UR|Unr|Unr2	nuclear receptor subfamily 1, group H, member 2	protein-coding
chr5-45	chr5	109751127	109751627	+	1338.1	500.000	Intergenic	Intergenic	82765	NR_027964	667213	Mm.454429	NR_027964	ENSMUSG00000105044	Gm10416	EG667213	zinc finger protein pseudogene	pseudo
chr17-62	chr17	63500717	63501217	+	1338.1	500.000	promoter-TSS (NM_015794)	promoter-TSS (NM_015794)	-387	NM_015794	50758	Mm.136366	NM_015794	ENSMUSG00000023965	Fbxl17	6330576B01Rik|AI452053|BB073797|C130023C01Rik|Fbx13|Fbxo13	F-box and leucine-rich repeat protein 17	protein-coding
chr8-76	chr8	13792582	13793082	+	1338.1	500.000	intron (NM_025924, intron 5 of 8)	B3|SINE|B2	7217	NM_025924	67031	Mm.44858	NM_025924	ENSMUSG00000038398	Upf3a	2600001C03Rik|4930546M19Rik|RENT3A|UPF3	UPF3 regulator of nonsense transcripts homolog A (yeast)	protein-coding
chr18-4	chr18	6490297	6490949	+	1338.1	652.000	promoter-TSS (NR_035446)	promoter-TSS (NR_035446)	23	NR_035446	100316773		NR_035446	ENSMUSG00000084514	Mir1893	Mirn1893|mmu-mir-1893	microRNA 1893	ncRNA
chr8-142	chr8	83900449	83900949	+	1338.1	500.000	5' UTR (NM_181039, exon 1 of 23)	5' UTR (NM_181039, exon 1 of 23)	601	NM_181039	330814	Mm.260733	NM_181039	ENSMUSG00000013033	Adgrl1	2900070I05Rik|AI182398|CLIBA|Lec2|Lphn1|mKIAA0821	adhesion G protein-coupled receptor L1	protein-coding
chr17-36	chr17	46203199	46203845	+	1338.1	646.000	promoter-TSS (NM_030715)	promoter-TSS (NM_030715)	711	NM_028198	72322	Mm.275039	NM_028198	ENSMUSG00000067150	Xpo5	2410004H11Rik|2700038C24Rik|AI648907|AW549301|Exp5|RanBp21|mKIAA1291	exportin 5	protein-coding
chr10-39	chr10	95515509	95516009	+	1338.1	500.000	intron (NM_080560, intron 1 of 3)	CpG	597	NM_080560	93765	Mm.371667	NM_080560	ENSMUSG00000074781	Ube2n	1500026J17Rik|AL022654|BB101821|UBC13	ubiquitin-conjugating enzyme E2N	protein-coding
chr11-346	chr11	119293554	119294054	+	1338.1	500.000	intron (NM_138669, intron 7 of 11)	intron (NM_138669, intron 7 of 11)	6239	NM_138669	192170	Mm.197555	NM_138669	ENSMUSG00000025580	Eif4a3	2400003O03Rik|Ddx48|eIF4A-III|mKIAA0111	eukaryotic translation initiation factor 4A3	protein-coding
chr6-31	chr6	83051103	83051603	+	1338.1	500.000	TTS (NM_019752)	TTS (NM_019752)	1642	NR_106007	102465630		NR_106007	ENSMUSG00000099035	Mir7040	Gm27489|mmu-mir-7040	microRNA 7040	ncRNA
chr7-45	chr7	105641112	105641612	+	1338.1	500.000	promoter-TSS (NM_029802)	promoter-TSS (NM_029802)	917	NR_153392	14356	Mm.220330	NM_019502	ENSMUSG00000089847	Timm10b	Fxc1|Tim10b|Tim9b	translocase of inner mitochondrial membrane 10B	protein-coding
chr8-18	chr8	70699848	70700348	+	1338.1	500.000	3' UTR (NM_010592, exon 1 of 1)	3' UTR (NM_010592, exon 1 of 1)	-1927	NM_001370847	637079	Mm.462671	NM_001370846	ENSMUSG00000110622	Iqcn	Gm16486	IQ motif containing N	protein-coding
chr2-72	chr2	180701362	180701862	+	1338.1	500.000	intron (NM_177852, intron 1 of 14)	CpG	490	NM_011805	23856	Mm.253836	NM_011805	ENSMUSG00000038914	Dido1	6720461J16Rik|D130048F08Rik|DATF-1|DIO-1|Datf1|dido	death inducer-obliterator 1	protein-coding
chr12-97	chr12	81332078	81332906	+	1338.1	828.000	intron (NM_001167920, intron 1 of 6)	intron (NM_001167920, intron 1 of 6)	688	NM_080440	110893	Mm.443748	NM_080440	ENSMUSG00000079055	Slc8a3	AW742262|Ncx3	solute carrier family 8 (sodium/calcium exchanger), member 3	protein-coding
chr16-18	chr16	16599680	16600180	+	1338.1	500.000	promoter-TSS (NM_001301817)	promoter-TSS (NM_001301817)	48	NM_001301817	224014	Mm.256131	NM_139232	ENSMUSG00000022788	Fgd4	9030023J02Rik|9330209B17Rik|Frabp|ZFYVE6	FYVE, RhoGEF and PH domain containing 4	protein-coding
chr7-55	chr7	132317092	132317592	+	1338.1	500.000	promoter-TSS (NM_001360768)	promoter-TSS (NM_001360768)	-114	NM_029935	77590	Mm.213582	NM_029935	ENSMUSG00000030930	Chst15	4631426J05Rik|BRAG|GalNAc4S-6ST|GalNAcS-6ST|MAd5|mKIAA0598	carbohydrate sulfotransferase 15	protein-coding
chr11-40	chr11	62077138	62077638	+	1338.1	500.000	intron (NM_001029936, intron 1 of 12)	intron (NM_001029936, intron 1 of 12)	364	NM_001029936	432572	Mm.438022	NM_001029936	ENSMUSG00000042331	Specc1	2810012G08Rik|B230396K10Rik|Cytsb	sperm antigen with calponin homology and coiled-coil domains 1	protein-coding
chr8-15	chr8	36247989	36248489	+	1338.1	500.000	intron (NM_001081150, intron 1 of 11)	CpG	1120	NM_001081150	244421	Mm.324032	NM_001081150	ENSMUSG00000039633	Lonrf1	-	LON peptidase N-terminal domain and ring finger 1	protein-coding
chr19-34	chr19	60790177	60790677	+	1338.1	500.000	intron (NM_010123, intron 1 of 21)	CpG	266	NM_010123	13669	Mm.2238	NM_010123	ENSMUSG00000024991	Eif3a	A830012B05Rik|Csma|Eif3|Eif3s10|mKIAA0139	eukaryotic translation initiation factor 3, subunit A	protein-coding
chr16-24	chr16	22009665	22010165	+	1338.1	500.000	intron (NM_001357424, intron 1 of 15)	CpG	431	NM_029457	75826	Mm.297431	NM_029457	ENSMUSG00000022855	Senp2	2310007L05Rik|4930538C18Rik|AI646780|AW554757|Smt3ip2|SuPr-1|mKIAA1331	SUMO/sentrin specific peptidase 2	protein-coding
chr17-44	chr17	22314594	22315094	+	1338.1	500.000	promoter-TSS (NM_001357992)	promoter-TSS (NM_001357992)	-2	NM_001357992	631624	Mm.440794	NM_001357991	ENSMUSG00000117284	Gm7072	EG631624	predicted gene 7072	protein-coding
chr8-36	chr8	105881009	105881509	+	1338.1	500.000	TTS (NM_026532)	TTS (NM_026532)	378	NM_001301100	234699	Mm.28979	NM_181594	ENSMUSG00000036270	Edc4	BC022641	enhancer of mRNA decapping 4	protein-coding
chr2-70	chr2	166995635	166996135	+	1338.1	500.000	intron (NM_001109906, intron 1 of 11)	CpG	414	NM_001109905	20853	Mm.73276	NM_011490	ENSMUSG00000039536	Stau1	5830401L18Rik|AW549911|C85792|Stau	staufen double-stranded RNA binding protein 1	protein-coding
chr1-39	chr1	87756232	87756732	+	1338.1	500.000	promoter-TSS (NR_157047)	promoter-TSS (NR_157047)	471	NM_001205392	77040	Mm.272972	NM_029846	ENSMUSG00000026289	Atg16l1	1500009K01Rik|Apg16l|Atg16l|WDR30	autophagy related 16-like 1 (S. cerevisiae)	protein-coding
chr2-37	chr2	26910801	26911301	+	1338.1	500.000	promoter-TSS (NM_011513)	promoter-TSS (NM_011513)	244	NM_013721	27176	Mm.328601	NM_013721	ENSMUSG00000062647	Rpl7a	Surf3	ribosomal protein L7A	protein-coding
chr2-160	chr2	31973707	31974207	+	1338.1	500.000	promoter-TSS (NM_172268)	promoter-TSS (NM_172268)	-493	NM_172268	227720	Mm.289686	NM_172268	ENSMUSG00000001855	Nup214	BC039282|CAN|D2H9S46E	nucleoporin 214	protein-coding
chr12-32	chr12	16811020	16811722	+	1338.1	702.000	intron (NM_033270, intron 1 of 6)	CpG	406	NM_033270	50496	Mm.23296	NM_033270	ENSMUSG00000057469	E2f6	AI462434|E2F6a|E2F6b|EMA	E2F transcription factor 6	protein-coding
chr17-79	chr17	71474251	71474913	+	1338.1	662.000	intron (NM_028887, intron 1 of 47)	intron (NM_028887, intron 1 of 47)	761	NM_028887	74355	Mm.194450	NM_028887	ENSMUSG00000024054	Smchd1	4931400A14Rik|AW554188|MommeD1|mKIAA0650	SMC hinge domain containing 1	protein-coding
chr11-72	chr11	106036821	106037321	+	1338.1	500.000	5' UTR (NM_027946, exon 1 of 7)	5' UTR (NM_027946, exon 1 of 7)	199	NM_027946	71833	Mm.307455	NM_027946	ENSMUSG00000049354	Dcaf7	1700012F10Rik|2610037L01Rik|C86529|HAN11|Wdr68	DDB1 and CUL4 associated factor 7	protein-coding
chr5-49	chr5	118170626	118171126	+	1338.1	500.000	intron (NM_007545, intron 1 of 1)	intron (NM_007545, intron 1 of 1)	1112	NM_007545	12123	Mm.384468	NM_007545	ENSMUSG00000046607	Hrk	AI838259|Bid3|DP5|harakiri	harakiri, BCL2 interacting protein (contains only BH3 domain)	protein-coding
chr7-275	chr7	132987901	132988401	+	1338.1	500.000	3' UTR (NM_009980, exon 11 of 11)	3' UTR (NM_009980, exon 11 of 11)	27096	NM_001170744	13017	Mm.246240	NM_009980	ENSMUSG00000030970	Ctbp2	AA407280|D7Ertd45e|Gtrgeo6|Ribeye	C-terminal binding protein 2	protein-coding
chr2-43	chr2	32363319	32363819	+	1338.1	500.000	5' UTR (NM_001252534, exon 1 of 18)	5' UTR (NM_001252534, exon 1 of 18)	371	NM_001252534	68379	Mm.170508	NM_028412	ENSMUSG00000039205	Ciz1	0610038H21Rik|2900056O04Rik|LSFR1|ZNF356	CDKN1A interacting zinc finger protein 1	protein-coding
chr7-19	chr7	10494696	10495196	+	1338.1	500.000	intron (NM_009577, intron 1 of 3)	intron (NM_009577, intron 1 of 3)	435	NM_009577	22775	Mm.49441	NM_009577	ENSMUSG00000030393	Zik1	-	zinc finger protein interacting with K protein 1	protein-coding
chr2-32	chr2	11602378	11603086	+	1338.1	708.000	intron (NM_152824, intron 1 of 11)	intron (NM_152824, intron 1 of 11)	467	NM_152824	76938	Mm.182769	NM_152824	ENSMUSG00000037197	Rbm17	2700027J02Rik	RNA binding motif protein 17	protein-coding
chr11-67	chr11	102318326	102318826	+	1338.1	500.000	promoter-TSS (NM_001362548)	promoter-TSS (NM_001362548)	520	NM_001302954	21429	Mm.2845	NM_011551	ENSMUSG00000020923	Ubtf	A930005G04Rik|NOR-90|Tcfubf|UBF|UBF-1|UBF1	upstream binding transcription factor, RNA polymerase I	protein-coding
chr9-21	chr9	15493126	15493626	+	1338.1	500.000	promoter-TSS (NM_001359604)	promoter-TSS (NM_001359604)	-56	NM_001359604	170748	Mm.86572	NM_133214	ENSMUSG00000058173	Smco4	Fn5	single-pass membrane protein with coiled-coil domains 4	protein-coding
chr16-74	chr16	20097664	20098164	+	1338.1	500.000	intron (NM_029436, intron 1 of 7)	CpG	360	NM_029436	75785	Mm.392450	NM_029436	ENSMUSG00000062901	Klhl24	1110046J11Rik|4930429H24Rik|6530402O20Rik|C85082	kelch-like 24	protein-coding
chr10-15	chr10	19933790	19934290	+	1338.1	500.000	promoter-TSS (NM_008580)	promoter-TSS (NM_008580)	-486	NM_008580	26408	Mm.6595	NM_008580	ENSMUSG00000071369	Map3k5	7420452D20Rik|ASK|ASK1|MAPKKK5|Mekk5	mitogen-activated protein kinase kinase kinase 5	protein-coding
chr13-22	chr13	55105288	55105788	+	1338.1	500.000	intron (NM_012017, intron 1 of 6)	CpG	229	NM_012017	26919	Mm.22795	NM_012017	ENSMUSG00000021481	Zfp346	Jaz|Znf346	zinc finger protein 346	protein-coding
chr1-28	chr1	34813496	34813996	+	1338.1	500.000	3' UTR (NM_001160235, exon 8 of 8)	3' UTR (NM_001160235, exon 8 of 8)	12005	NM_183019	226970	Mm.41604	NM_183019	ENSMUSG00000037509	Arhgef4	9330140K16Rik|Asef|C230030N03Rik	Rho guanine nucleotide exchange factor (GEF) 4	protein-coding
chr5-113	chr5	32985854	32986354	+	1338.1	500.000	intron (NM_001025426, intron 41 of 42)	intron (NM_001025426, intron 41 of 42)	-32712	NM_011738	22629	Mm.332314	NM_011738	ENSMUSG00000018965	Ywhah	-	tyrosine 3-monooxygenase/tryptophan 5-monooxygenase activation protein, eta polypeptide	protein-coding
chr9-37	chr9	104262608	104263108	+	1338.1	500.000	promoter-TSS (NM_001359740)	promoter-TSS (NM_001359740)	72	NM_001359740	235567	Mm.217256	NM_001163026	ENSMUSG00000032560	Dnajc13	D030002L11Rik|Gm1124|RME-8|Rme8|mKIAA0678	DnaJ heat shock protein family (Hsp40) member C13	protein-coding
chr2-287	chr2	156550608	156551368	+	1338.1	760.000	exon (NM_026661, exon 2 of 4)	exon (NM_026661, exon 2 of 4)	3412	NM_026661	68295	Mm.253648	NM_026661	ENSMUSG00000027628	Aar2	0610011L14Rik	AAR2 splicing factor homolog	protein-coding
chr10-147	chr10	77581609	77582426	+	1338.1	817.000	intron (NM_145925, intron 1 of 5)	CpG	362	NM_145925	108705	Mm.28853	NM_145925	ENSMUSG00000009291	Pttg1ip	1810010L20Rik|AI314311|AU018448|C79540|PBF	pituitary tumor-transforming 1 interacting protein	protein-coding
chr11-63	chr11	98729083	98729583	+	1338.1	500.000	promoter-TSS (NM_001361994)	promoter-TSS (NM_001361994)	41	NM_001361994	23989	Mm.246493	NM_011869	ENSMUSG00000017210	Med24	911GSE|AU040102|AW547152|D11Ertd307e|DRIP100|Gse2|Pparb2|Pparbp2|R75526|Thrap4|Trap100	mediator complex subunit 24	protein-coding
chr15-18	chr15	62218637	62219137	+	1338.1	500.000	non-coding (NR_003523, exon 1 of 1)	non-coding (NR_003523, exon 1 of 1)	564	NR_003523	67552	Mm.484027	NM_026230		H2afy3	4933432H23Rik	H2A histone family, member Y3	pseudo
chr14-14	chr14	7801618	7802118	+	1338.1	500.000	Intergenic	Intergenic	-16089	NM_134080	286940	Mm.489652	NM_134080	ENSMUSG00000025278	Flnb	AL024016|Fln-b	filamin, beta	protein-coding
chr5-68	chr5	147859966	147860466	+	1338.1	500.000	promoter-TSS (NM_025624)	promoter-TSS (NM_025624)	-412	NM_025624	66537	Mm.332855	NM_025624	ENSMUSG00000029649	Pomp	2510048O06Rik|Ump1	proteasome maturation protein	protein-coding
chr8-24	chr8	79711026	79711526	+	1338.1	500.000	promoter-TSS (NM_001357235)	promoter-TSS (NM_001357235)	464	NM_015751	24015	Mm.5831	NM_015751	ENSMUSG00000058355	Abce1	C79080|Oabp|RLI|RNS41|RNS4I|Rnaseli	ATP-binding cassette, sub-family E (OABP), member 1	protein-coding
chr2-311	chr2	167976323	167976823	+	1338.1	500.000	exon (NM_011201, exon 9 of 9)	exon (NM_011201, exon 9 of 9)	34045	NM_001080708	69553	Mm.68454	NM_001080708	ENSMUSG00000074577	Ripor3	2310033K02Rik|Fam65c|Gm124	RIPOR family member 3	protein-coding
chr9-32	chr9	74953068	74953568	+	1338.1	500.000	intron (NM_001113283, intron 1 of 12)	CpG	265	NM_001113283	235493	Mm.208955	NM_153584	ENSMUSG00000034858	Fam214a	6330415I01Rik|AI553555|C130047D21Rik|Kiaa1370|mKIAA1370	family with sequence similarity 214, member A	protein-coding
chr4-53	chr4	148038268	148038768	+	1338.1	500.000	promoter-TSS (NM_010840)	promoter-TSS (NM_010840)	295	NM_011929	26372	Mm.89987	NM_011929	ENSMUSG00000029016	Clcn6	AI850629|Clc6	chloride channel, voltage-sensitive 6	protein-coding
chr4-185	chr4	127060629	127061129	+	1338.1	500.000	intron (NM_001356311, intron 1 of 8)	intron (NM_001356311, intron 1 of 8)	275	NM_026670	68310	Mm.273806	NM_026670	ENSMUSG00000043872	Zmym1	5830412B09Rik|AW209050	zinc finger, MYM domain containing 1	protein-coding
chrX-18	chrX	151169414	151169914	+	1338.1	500.000	Intergenic	CpG	-28414	NM_001271678	279561	Mm.441474	NM_001271678	ENSMUSG00000041245	Wnk3	Prkwnk3|Wnk3-ps	WNK lysine deficient protein kinase 3	protein-coding
chr18-30	chr18	77564260	77564760	+	1338.1	500.000	intron (NM_001164504, intron 1 of 7)	intron (NM_001164504, intron 1 of 7)	626	NM_001164504	225743	Mm.23293	NM_001164504	ENSMUSG00000025427	Rnf165	2900024M11Rik|AI427432|Akd2|Ark2c|G630064H08Rik|Gm96	ring finger protein 165	protein-coding
chr6-80	chr6	34028918	34029418	+	1338.1	500.000	promoter-TSS (NM_028886)	promoter-TSS (NM_028886)	-280	NM_028886	74354	Mm.127952	NM_028886	ENSMUSG00000056215	Lrguk	4921528H16Rik	leucine-rich repeats and guanylate kinase domain containing	protein-coding
chr7-34	chr7	36697127	36697627	+	1338.1	500.000	promoter-TSS (NM_172298)	promoter-TSS (NM_172298)	-741	NM_172298	243931	Mm.44141	NM_172298	ENSMUSG00000021217	Tshz3	A630038G13Rik|Tsh3|Zfp537|mKIAA1474|teashirt3	teashirt zinc finger family member 3	protein-coding
chr8-136	chr8	80879122	80879934	+	1338.1	812.000	intron (NM_021356, intron 1 of 9)	CpG	951	NM_021356	14388	Mm.277409	NM_021356	ENSMUSG00000031714	Gab1	AA408973|AW107238	growth factor receptor bound protein 2-associated protein 1	protein-coding
chr19-89	chr19	10182945	10183718	+	1338.1	773.000	intron (NM_146094, intron 1 of 11)	CpG	443	NM_146094	76267	Mm.30158	NM_146094	ENSMUSG00000010663	Fads1	0710001O03Rik|A930006B21Rik|AI317215|DSD	fatty acid desaturase 1	protein-coding
chr6-27	chr6	37870707	37871207	+	1338.1	500.000	5' UTR (NM_145076, exon 1 of 19)	5' UTR (NM_145076, exon 1 of 19)	146	NM_145076	21848	Mm.41063	NM_145076	ENSMUSG00000029833	Trim24	A130082H20Rik|AI447469|D430004I05Rik|TIF1|TIF1-alpha|TIF1alpha|Tif1a	tripartite motif-containing 24	protein-coding
chr4-30	chr4	74251879	74252379	+	1338.1	500.000	intron (NM_001356561, intron 1 of 20)	CpG	250	NM_001356561	76804	Mm.209059	NM_144787	ENSMUSG00000028397	Kdm4c	2410141F18Rik|AA517467|Gasc1|Jmjd2c	lysine (K)-specific demethylase 4C	protein-coding
chr11-95	chr11	103878945	103879445	+	1338.1	500.000	intron (NM_008740, intron 9 of 20)	B1_Mm|SINE|Alu	74861	NM_008740	18195	Mm.260117	NM_008740	ENSMUSG00000034187	Nsf	AI316878|AU020090|AU067812|SKD2	N-ethylmaleimide sensitive fusion protein	protein-coding
chr12-34	chr12	40221970	40222621	+	1338.1	651.000	TTS (NR_035459)	TTS (NR_035459)	516	NR_035459	100316693		NR_035459	ENSMUSG00000089371	Mir1938	mir-1938|mmu-mir-1938	microRNA 1938	ncRNA
chr2-178	chr2	48815022	48815522	+	1338.1	500.000	intron (NM_007396, intron 1 of 10)	intron (NM_007396, intron 1 of 10)	1163	NM_007396	11480	Mm.314338	NM_007396	ENSMUSG00000052155	Acvr2a	ActrIIa|Acvr2|TactrII	activin receptor IIA	protein-coding
chr11-49	chr11	72441314	72441814	+	1338.1	500.000	exon (NM_016776, exon 1 of 26)	exon (NM_016776, exon 1 of 26)	237	NM_016776	18432	Mm.147946	NM_016776	ENSMUSG00000040463	Mybbp1a	AL024407|AU019902|P160|p160MBP|p67MBP	MYB binding protein (P160) 1a	protein-coding
chr14-28	chr14	73525064	73525564	+	1338.1	500.000	promoter-TSS (NM_001360484)	promoter-TSS (NM_001360484)	-65	NM_001360484	214254	Mm.386852	NM_172527	ENSMUSG00000033405	Nudt15	6530403O17|A730068G11Rik|MTH2	nudix (nucleoside diphosphate linked moiety X)-type motif 15	protein-coding
chr17-42	chr17	17373705	17374205	+	1338.1	500.000	promoter-TSS (NM_025934)	promoter-TSS (NM_025934)	-377	NM_025934	67045	Mm.35117	NM_025934	ENSMUSG00000116564	Riok2	2010110K24Rik|2410085M17Rik	RIO kinase 2	protein-coding
chr15-24	chr15	79686864	79687364	+	1338.1	500.000	5' UTR (NM_028792, exon 1 of 4)	5' UTR (NM_028792, exon 1 of 4)	758	NM_028792	74158	Mm.323393	NM_028792	ENSMUSG00000022426	Josd1	1300006C06Rik|mKIAA0063	Josephin domain containing 1	protein-coding
chr2-257	chr2	131029823	131030323	+	1338.1	500.000	3' UTR (NM_009730, exon 29 of 29)	3' UTR (NM_009730, exon 29 of 29)	10325	NR_105969	102465606		NR_105969	ENSMUSG00000098686	Mir6973b	Gm27815|mmu-mir-6973b	microRNA 6973b	ncRNA
chrX-49	chrX	52988081	52988581	+	1338.1	500.000	intron (NM_013556, intron 1 of 8)	CpG	253	NM_013556	15452	Mm.299381	NM_013556	ENSMUSG00000025630	Hprt	C81579|HPGRT|Hprt1	hypoxanthine guanine phosphoribosyl transferase	protein-coding
chr13-24	chr13	55535783	55536283	+	1338.1	500.000	exon (NM_134059, exon 3 of 17)	exon (NM_134059, exon 3 of 17)	625	NM_134059	72935	Mm.205045	NM_134059	ENSMUSG00000021494	Ddx41	2900024F02Rik|AA958953|ABS|AI324246	DEAD (Asp-Glu-Ala-Asp) box polypeptide 41	protein-coding
chr10-30	chr10	80917649	80918149	+	1338.1	500.000	intron (NM_010722, intron 1 of 11)	CpG	346	NM_010722	16907	Mm.7362	NM_010722	ENSMUSG00000062075	Lmnb2	-	lamin B2	protein-coding
chr6-22	chr6	8258401	8258901	+	1338.1	500.000	promoter-TSS (NM_001302354)	promoter-TSS (NM_001302354)	490	NM_026632	68240	Mm.29073	NM_026632	ENSMUSG00000012483	Rpa3	14kDa|C330026P08Rik	replication protein A3	protein-coding
chr3-40	chr3	152211484	152211984	+	1338.1	500.000	intron (NM_001355373, intron 1 of 19)	intron (NM_001355373, intron 1 of 19)	1312	NR_149713	51886	Mm.278922	NM_057172	ENSMUSG00000028034	Fubp1	9530027K12Rik|D3Ertd330e|FBP|Fubp|Fubp4	far upstream element (FUSE) binding protein 1	protein-coding
chr3-190	chr3	141829602	141830102	+	1338.1	500.000	3' UTR (NM_009472, exon 16 of 16)	3' UTR (NM_009472, exon 16 of 16)	101568	NM_001355043	12167	Mm.39089	NM_007560	ENSMUSG00000052430	Bmpr1b	AI385617|ALK-6|AV355320|Acvrlk6|Alk6|BMPR-1B|BMPR-IB|CFK-43a|SKR6	bone morphogenetic protein receptor, type 1B	protein-coding
chr13-31	chr13	90923091	90923591	+	1338.1	500.000	intron (NM_024175, intron 1 of 3)	CpG	219	NM_024175	66475	Mm.306302	NM_024175	ENSMUSG00000049517	Rps23	2410044J15Rik	ribosomal protein S23	protein-coding
chr9-20	chr9	13749032	13749532	+	1338.1	500.000	non-coding (NR_024025, exon 1 of 16)	non-coding (NR_024025, exon 1 of 16)	101	NR_024025	77116	Mm.210405	NM_023858	ENSMUSG00000031918	Mtmr2	6030445P13Rik	myotubularin related protein 2	protein-coding
chr7-24	chr7	19095630	19096130	+	1338.1	500.000	intron (NM_011383, intron 1 of 2)	intron (NM_011383, intron 1 of 2)	1336	NM_011383	20475	Mm.3410	NM_011383	ENSMUSG00000040841	Six5	Dmahp|MDMAHP|TrexBF	sine oculis-related homeobox 5	protein-coding
chr15-60	chr15	25411886	25412669	+	1338.1	783.000	intron (NM_027395, intron 1 of 1)	intron (NM_027395, intron 1 of 1)	1487	NM_027395	70350	Mm.29586	NM_027395	ENSMUSG00000045763	Basp1	2610024P12Rik|CAP-23|CAP23|Ckap3|NAP-22|NAP22	brain abundant, membrane attached signal protein 1	protein-coding
chr7-65	chr7	28164320	28164820	+	1338.1	500.000	intron (NM_001164655, intron 19 of 19)	intron (NM_001164655, intron 19 of 19)	-5178	NM_007991	14113	Mm.4595	NM_007991	ENSMUSG00000046865	Fbl	AL022665|FIB|FLRN|RNU3IP1	fibrillarin	protein-coding
chr11-60	chr11	95713416	95713916	+	1338.1	500.000	promoter-TSS (NR_045780)	promoter-TSS (NR_045780)	-912	NR_045780	432396	Mm.426849	NR_045780	ENSMUSG00000086191	Zfp652os	1110035M17Rik	zinc finger protein 652, opposite strand	ncRNA
chr16-43	chr16	20141078	20141755	+	1338.1	677.000	intron (NM_001033237, intron 1 of 29)	CpG	353	NM_001033237	208146	Mm.390895	NM_001033237	ENSMUSG00000041215	Yeats2	BC042768|mKIAA1197	YEATS domain containing 2	protein-coding
chr14-22	chr14	59625439	59625939	+	1338.1	500.000	5' UTR (NM_145463, exon 1 of 2)	5' UTR (NM_145463, exon 1 of 2)	408	NM_145463	219134	Mm.275409	NM_145463	ENSMUSG00000044461	Shisa2	9430059P22Rik|MAd2|Tmem46|mShisa|shisa	shisa family member 2	protein-coding
chr12-21	chr12	84192917	84193417	+	1338.1	500.000	intron (NM_001163501, intron 1 of 12)	CpG	848	NM_001163502	238317	Mm.31256	NM_001163501	ENSMUSG00000042507	Elmsan1	9430029N19Rik|C130039O16Rik|Gm260	ELM2 and Myb/SANT-like domain containing 1	protein-coding
chr6-32	chr6	83054070	83054570	+	1338.1	500.000	promoter-TSS (NM_007517)	promoter-TSS (NM_007517)	-201	NM_007517	11993	Mm.386752	NM_007517	ENSMUSG00000068328	Aup1	AA589454	ancient ubiquitous protein 1	protein-coding
chr6-43	chr6	148830740	148831367	+	1338.1	627.000	intron (NM_001081113, intron 1 of 24)	intron (NM_001081113, intron 1 of 24)	414	NM_001081113	320727	Mm.260105	NM_001081113	ENSMUSG00000040029	Ipo8	6230418K12Rik|Abcc10|C130009K11Rik|MRP7|OM-1|Om1|Ranbp8	importin 8	protein-coding
chr11-31	chr11	29246885	29247385	+	1338.1	500.000	5' UTR (NM_025740, exon 1 of 10)	5' UTR (NM_025740, exon 1 of 10)	137	NM_025740	216618	Mm.128663	NM_025740	ENSMUSG00000020462	Cfap36	2300003H10|4931428D14Rik|Ccdc104	cilia and flagella associated protein 36	protein-coding
chr11-143	chr11	50378254	50378754	+	1338.1	500.000	intron (NM_001362532, intron 2 of 12)	CpG	213	NM_001362530	59013	Mm.21740	NM_021510	ENSMUSG00000007850	Hnrnph1	AI642080|E430005G16Rik|Hnrnph|Hnrph1	heterogeneous nuclear ribonucleoprotein H1	protein-coding
chr1-54	chr1	160792381	160792881	+	1338.1	500.000	intron (NM_013862, intron 1 of 20)	CpG	307	NM_013862	29809	Mm.25833	NM_013862	ENSMUSG00000026721	Rabgap1l	5830411O09Rik|8430421H08Rik|9630005B12Rik|AW049894|HHL|Hh1|mKIAA0471	RAB GTPase activating protein 1-like	protein-coding
chr2-71	chr2	167015196	167015696	+	1338.1	500.000	intron (NM_153065, intron 1 of 20)	CpG	133	NM_153065	228889	Mm.295031	NM_153065	ENSMUSG00000017999	Ddx27	C86129	DEAD (Asp-Glu-Ala-Asp) box polypeptide 27	protein-coding
chr16-28	chr16	35490231	35490731	+	1338.1	500.000	intron (NM_028295, intron 1 of 16)	CpG	392	NM_028295	72599	Mm.71015	NM_028295	ENSMUSG00000022844	Pdia5	2700053F16Rik|AU015525|Pdir	protein disulfide isomerase associated 5	protein-coding
chr4-27	chr4	47352393	47352893	+	1338.1	500.000	promoter-TSS (NM_009370)	promoter-TSS (NM_009370)	-579	NM_001312868	21812	Mm.197552	NM_009370	ENSMUSG00000007613	Tgfbr1	ALK5|AU017191|Alk-5|ESK2|TGFR-1|TbetaR-I|TbetaRI	transforming growth factor, beta receptor I	protein-coding
chr18-25	chr18	56708284	56708784	+	1338.1	500.000	intron (NM_010721, intron 1 of 10)	CpG	721	NM_010721	16906	Mm.4105	NM_010721	ENSMUSG00000024590	Lmnb1	-	lamin B1	protein-coding
chr17-51	chr17	28399347	28399847	+	1338.1	500.000	3' UTR (NM_010220, exon 11 of 11)	3' UTR (NM_010220, exon 11 of 11)	-34381	NM_021478	22157	Mm.42102	NM_021478	ENSMUSG00000037446	Tulp1	Tulp1l	tubby like protein 1	protein-coding
chr6-30	chr6	83033116	83033616	+	1338.1	500.000	promoter-TSS (NM_013586)	promoter-TSS (NM_013586)	105	NM_010070	13448	Mm.156	NM_010070	ENSMUSG00000068335	Dok1	AW557123|p62DOK	docking protein 1	protein-coding
chr11-185	chr11	67362961	67363461	+	1338.1	500.000	exon (NM_001081250, exon 31 of 39)	exon (NM_001081250, exon 31 of 39)	36108	NM_001081250	544791	Mm.461064	NM_001081250	ENSMUSG00000060180	Myh13	MyHC-eo	myosin, heavy polypeptide 13, skeletal muscle	protein-coding
chr15-47	chr15	98634301	98634979	+	1338.1	678.000	promoter-TSS (NM_001286226)	promoter-TSS (NM_001286226)	-127	NM_007581	12297	Mm.3544	NM_007581	ENSMUSG00000003352	Cacnb3	Beta3|CAB3|Ca(v)beta3|Cchb3	calcium channel, voltage-dependent, beta 3 subunit	protein-coding
chr17-132	chr17	29490966	29491791	+	1338.1	825.000	exon (NM_008842, exon 2 of 6)	exon (NM_008842, exon 2 of 6)	593	NM_008842	18712	Mm.328931	NM_008842	ENSMUSG00000024014	Pim1	Pim-1	proviral integration site 1	protein-coding
chr7-109	chr7	25072121	25072621	+	1338.1	500.000	promoter-TSS (NM_008168)	promoter-TSS (NM_008168)	-2	NM_001360067	14809	Mm.2879	NM_008168	ENSMUSG00000003378	Grik5	GluK5|GluRgamma2|KA2	glutamate receptor, ionotropic, kainate 5 (gamma 2)	protein-coding
chr5-69	chr5	149050107	149050607	+	1338.1	500.000	exon (NM_010439, exon 3 of 5)	exon (NM_010439, exon 3 of 5)	1259	NM_001313894	15289	Mm.207047	NM_010439	ENSMUSG00000066551	Hmgb1	HMG-1|Hmg1|SBP-1|p30	high mobility group box 1	protein-coding
chr19-115	chr19	41602066	41602566	+	1338.1	500.000	exon (NM_015748, exon 35 of 37)	exon (NM_015748, exon 35 of 37)	13665	NR_106166	102465884		NR_106166	ENSMUSG00000098286	Mir8091	Gm27575|mmu-mir-8091	microRNA 8091	ncRNA
chr2-63	chr2	152332233	152332733	+	1338.1	500.000	promoter-TSS (NM_001083921)	promoter-TSS (NM_001083921)	-58	NM_001355282	24105	Mm.182145	NM_019705	ENSMUSG00000027466	Rbck1	AL033326|HOIL-1|HOIL-1L|UIP28|Ubce7ip3	RanBP-type and C3HC4-type zinc finger containing 1	protein-coding
chr4-149	chr4	107313289	107314072	+	1338.1	783.000	promoter-TSS (NM_001205156)	promoter-TSS (NM_001205156)	-683	NM_001205156	230584	Mm.29118	NM_145550	ENSMUSG00000057375	Yipf1	C030002N13Rik	Yip1 domain family, member 1	protein-coding
chr9-22	chr9	21204590	21205090	+	1338.1	500.000	intron (NM_183408, intron 11 of 14)	intron (NM_183408, intron 11 of 14)	8135	NM_019798	18577	Mm.191749	NM_019798	ENSMUSG00000032177	Pde4a	D9Ertd60e|Dpde2	phosphodiesterase 4A, cAMP specific	protein-coding
chr3-33	chr3	108209693	108210193	+	1338.1	500.000	intron (NM_175183, intron 1 of 11)	intron (NM_175183, intron 1 of 11)	584	NM_175183	72522	Mm.187326	NM_175183	ENSMUSG00000048997	Atxn7l2	2610528J18Rik	ataxin 7-like 2	protein-coding
chr3-42	chr3	30793227	30793874	+	1338.1	647.000	intron (NM_001357528, intron 1 of 8)	CpG	674	NM_027016	69276	Mm.26017	NM_027016	ENSMUSG00000027706	Sec62	3100002M17Rik|AI844545|AW545092|Dtrp1|HTP1|Tloc1	SEC62 homolog (S. cerevisiae)	protein-coding
chr18-75	chr18	36610398	36610898	+	1338.1	500.000	intron (NM_175375, intron 10 of 33)	intron (NM_175375, intron 10 of 33)	50045	NM_175375	108857	Mm.482287	NM_175375	ENSMUSG00000024483	Ankhd1	1110004O12Rik|4933432B13Rik|9130019P20Rik|A530027J04Rik|A630021B20Rik|AA571404|Mask|mFLJ00246|mKIAA1085	ankyrin repeat and KH domain containing 1	protein-coding
chr10-25	chr10	73201667	73202167	+	1338.1	500.000	Intergenic	Intergenic	-115212	NR_040646	327768	Mm.417745	NR_040646	ENSMUSG00000111994	A330049N07Rik	-	RIKEN cDNA A330049N07 gene	ncRNA
chr7-68	chr7	30089835	30090505	+	1338.1	670.000	intron (NM_152814, intron 1 of 3)	intron (NM_152814, intron 1 of 3)	340	NM_152814	72556	Mm.441512	NM_152814	ENSMUSG00000078768	Zfp566	2700043M03Rik|mszf4	zinc finger protein 566	protein-coding
chr17-64	chr17	74717643	74718143	+	1338.1	500.000	5' UTR (NM_152817, exon 1 of 20)	5' UTR (NM_152817, exon 1 of 20)	143	NM_152817	74196	Mm.209503	NM_152817	ENSMUSG00000024078	Ttc27	2610511O17Rik	tetratricopeptide repeat domain 27	protein-coding
chr11-62	chr11	98192745	98193245	+	1338.1	500.000	promoter-TSS (NM_013634)	promoter-TSS (NM_013634)	-89	NM_013634	19014	Mm.12926	NM_013634	ENSMUSG00000018160	Med1	AI480703|CRSP210|DRIP205|PBP|Pparbp|TRAP220|TRIP-2|l11Jus15	mediator complex subunit 1	protein-coding
chr2-254	chr2	129294509	129295009	+	1338.1	500.000	intron (NM_181589, intron 2 of 8)	Lx|LINE|L1	2453	NM_181589	70466	Mm.45785	NM_181589	ENSMUSG00000048327	Ckap2l	2010016H04Rik|2610318C08Rik|AV070319|radmis|rdm	cytoskeleton associated protein 2-like	protein-coding
chr5-30	chr5	25759905	25760405	+	1338.1	500.000	intron (NM_001310504, intron 1 of 10)	CpG	182	NM_001004365	242894	Mm.150319	NM_001004365	ENSMUSG00000056367	Actr3b	9630005C02|ARP11|AW047569|Arp3b|Arp3beta	ARP3 actin-related protein 3B	protein-coding
chr11-256	chr11	93885062	93885562	+	1338.1	500.000	promoter-TSS (NM_001346525)	promoter-TSS (NM_001346525)	454	NM_001013375	217109	Mm.379350	NM_001013375	ENSMUSG00000054079	Utp18	6230425C22Rik|6430513M13|Wdr50	UTP18 small subunit processome component	protein-coding
chr11-77	chr11	119913857	119914357	+	1338.1	500.000	intron (NM_001085498, intron 1 of 7)	CpG	297	NM_001085498	208092	Mm.306673	NM_001085498	ENSMUSG00000025371	Chmp6	2400004G01Rik	charged multivesicular body protein 6	protein-coding
chr10-45	chr10	128492861	128493361	+	1338.1	500.000	promoter-TSS (NM_001317220)	promoter-TSS (NM_001317220)	-102	NM_001317219	17904	Mm.337074	NM_010860	ENSMUSG00000090841	Myl6	ESMLC|LC17|LC17-GI|MLC-3|MLC1SM|Myln	myosin, light polypeptide 6, alkali, smooth muscle and non-muscle	protein-coding
chr13-119	chr13	62382905	62383405	+	1338.1	500.000	promoter-TSS (NM_001162910)	promoter-TSS (NM_001162910)	19	NM_001162910	100041979	Mm.445930	NM_001162910	ENSMUSG00000094942	Gm3604	-	predicted gene 3604	protein-coding
chr13-27	chr13	62684709	62685209	+	1338.1	500.000	Intergenic	Intergenic	-60777	NM_173381	211378	Mm.247448	NM_173381	ENSMUSG00000072066	6720489N17Rik	9330128I06	RIKEN cDNA 6720489N17 gene	protein-coding
chr10-38	chr10	94945139	94945639	+	1338.1	500.000	promoter-TSS (NM_018797)	promoter-TSS (NM_018797)	-544	NM_018797	54712	Mm.256712	NM_018797	ENSMUSG00000074785	Plxnc1	2510048K12Rik|AW742158|CD232|Vespr	plexin C1	protein-coding
chr9-24	chr9	27097280	27097780	+	1338.1	500.000	3' UTR (NM_023277, exon 9 of 9)	3' UTR (NM_023277, exon 9 of 9)	57891	NM_023277	83964	Mm.28770	NM_023277	ENSMUSG00000031990	Jam3	1110002N23Rik|JAM-3|JAM-C|Jcam3	junction adhesion molecule 3	protein-coding
chr5-253	chr5	142961801	142962589	+	1338.1	788.000	intron (NM_007984, intron 1 of 4)	CpG	1840	NM_007984	14086	Mm.289707	NM_007984	ENSMUSG00000029581	Fscn1	AI663989|Fan1|fascin-1	fascin actin-bundling protein 1	protein-coding
chr1-153	chr1	92919967	92920467	+	1338.1	500.000	3' UTR (NM_181405, exon 11 of 11)	3' UTR (NM_181405, exon 11 of 11)	9392	NM_181405	108657	Mm.200971	NM_181405	ENSMUSG00000026269	Rnpepl1	1110014H17Rik|AI894167	arginyl aminopeptidase (aminopeptidase B)-like 1	protein-coding
chr17-191	chr17	56256143	56256643	+	1338.1	500.000	promoter-TSS (NM_010192)	promoter-TSS (NM_010192)	-400	NM_010192	14154	Mm.290813	NM_010192	ENSMUSG00000043683	Fem1a	AW611390|Fem1aa	feminization 1 homolog a (C. elegans)	protein-coding
chr16-103	chr16	36604707	36605207	+	1338.1	500.000	3' UTR (NM_019388, exon 8 of 8)	3' UTR (NM_019388, exon 8 of 8)	-42823	NM_013803	12374	Mm.103619	NM_013803	ENSMUSG00000051980	Casr	CaR|Gprc2a	calcium-sensing receptor	protein-coding
chr8-37	chr8	106169309	106169809	+	1338.1	500.000	intron (NM_001357381, intron 1 of 9)	intron (NM_001357381, intron 1 of 9)	638	NM_001357381	330836	Mm.46749	NM_178798	ENSMUSG00000031904	Slc7a6	AI643885|LAT-2|LAT3|y+LAT-2	solute carrier family 7 (cationic amino acid transporter, y+ system), member 6	protein-coding
chrX-21	chrX	159372512	159373012	+	1338.1	500.000	intron (NM_025437, intron 1 of 6)	intron (NM_025437, intron 1 of 6)	584	NM_025437	66235	Mm.294623	NM_025437	ENSMUSG00000067194	Eif1ax	1500010B24Rik|AI426898|Eif1ay|eIF-4C	eukaryotic translation initiation factor 1A, X-linked	protein-coding
chr2-36	chr2	26236805	26237305	+	1338.1	500.000	exon (NM_001302956, exon 1 of 12)	exon (NM_001302956, exon 1 of 12)	344	NM_001302956	227638	Mm.116769	NM_153559	ENSMUSG00000036327	Qsox2	BC030934|Qscn6l1|Soxn	quiescin Q6 sulfhydryl oxidase 2	protein-coding
chr1-52	chr1	136628713	136629213	+	1338.1	500.000	3' UTR (NM_177643, exon 2 of 2)	3' UTR (NM_177643, exon 2 of 2)	4062	NM_001160251	226442	Mm.62521	NM_177643	ENSMUSG00000041483	Zfp281	Znf281	zinc finger protein 281	protein-coding
chr6-34	chr6	83775128	83775628	+	1338.1	500.000	intron (NM_009357, intron 1 of 5)	L2b|LINE|L2	434	NM_009357	21766	Mm.28371	NM_009357	ENSMUSG00000014748	Tex261	3110001O07Rik|AA409339|AI480706|AL033351|TEG-261	testis expressed gene 261	protein-coding
chr5-70	chr5	150674123	150674623	+	1338.1	500.000	intron (NM_175310, intron 1 of 34)	CpG	546	NM_001346503	100710	Mm.32959	NM_175310	ENSMUSG00000034021	Pds5b	AI646570|AS3|AW212954|Aprin|Tg(Wap-ERBB2)229Wzw|WAP-Her-2|mKIAA0979	PDS5 cohesin associated factor B	protein-coding
chr1-33	chr1	52630671	52631171	+	1338.1	500.000	intron (NR_024590, intron 1 of 8)	CpG	216	NM_001142647	227094	Mm.83541	NM_172654	ENSMUSG00000043015	Nemp2	5330401P04Rik|9830163O08|Tmem194b	nuclear envelope integral membrane protein 2	protein-coding
chr5-37	chr5	77459844	77460344	+	1338.1	500.000	Intergenic	Intergenic	-5394	NR_131050	69370	Mm.426881	NR_131050	ENSMUSG00000107232	1700017L05Rik	-	RIKEN cDNA 1700017L05 gene	ncRNA
chr14-120	chr14	66867403	66868215	+	1338.1	812.000	intron (NM_009955, intron 1 of 13)	intron (NM_009955, intron 1 of 13)	791	NM_009955	12934	Mm.352648	NM_009955	ENSMUSG00000022048	Dpysl2	AI851130|Crmp2|DRP2|Musunc33|TOAD-64|Ulip2	dihydropyrimidinase-like 2	protein-coding
chr11-311	chr11	103131830	103132685	+	1338.1	855.000	Intergenic	Intergenic	-1082	NM_001130516	71059	Mm.273871	NM_027658	ENSMUSG00000043372	Hexim2	4933402L21Rik	hexamethylene bis-acetamide inducible 2	protein-coding
chr7-27	chr7	27486988	27487488	+	1338.1	500.000	intron (NM_018820, intron 1 of 1)	CpG	285	NM_018820	55942	Mm.153684	NM_018820	ENSMUSG00000008384	Sertad1	1110032C13Rik|AV000455|AW456625|Sei-1|Sei1|TRIP-Br1	SERTA domain containing 1	protein-coding
chr19-33	chr19	56821604	56822104	+	1338.1	500.000	intron (NM_170757, intron 1 of 15)	CpG	345	NM_170757	213993	Mm.469677	NM_170757	ENSMUSG00000035173	Ccdc186	1810028B20Rik|A630007B06Rik|AI159700|Otg1	coiled-coil domain containing 186	protein-coding
chr16-23	chr16	21423184	21423684	+	1338.1	500.000	intron (NM_001285894, intron 1 of 45)	CpG	316	NM_001285894	209018	Mm.235683	NM_145948	ENSMUSG00000033653	Vps8	AI315068|AU040738|mKIAA0804	VPS8 CORVET complex subunit	protein-coding
chr19-25	chr19	40587979	40588479	+	1338.1	500.000	intron (NM_019698, intron 1 of 18)	CpG	234	NM_019698	56454	Mm.233117	NM_019698	ENSMUSG00000025007	Aldh18a1	2810433K04Rik|AI429789|Pycs	aldehyde dehydrogenase 18 family, member A1	protein-coding
chr16-35	chr16	91485309	91485809	+	1338.1	500.000	intron (NM_010508, intron 1 of 10)	intron (NM_010508, intron 1 of 10)	344	NM_010508	15975	Mm.502	NM_010508	ENSMUSG00000022967	Ifnar1	Ifar|Ifnar|Ifrc|Infar	interferon (alpha and beta) receptor 1	protein-coding
chr1-47	chr1	127206139	127206639	+	1338.1	500.000	intron (NM_145128, intron 1 of 17)	intron (NM_145128, intron 1 of 17)	1403	NM_145128	107895	Mm.214682	NM_145128	ENSMUSG00000036155	Mgat5	4930471A21Rik|5330407H02Rik|AI480971|GlcNAc-TV	mannoside acetylglucosaminyltransferase 5	protein-coding
chr7-13	chr7	3704176	3704676	+	1338.1	500.000	exon (NM_029767, exon 2 of 5)	exon (NM_029767, exon 2 of 5)	385	NM_029767	76846	Mm.13944	NM_029767	ENSMUSG00000006333	Rps9	3010033P07Rik|AL022771|AL022885	ribosomal protein S9	protein-coding
chr1-61	chr1	186704265	186704765	+	1338.1	500.000	exon (NM_009367, exon 1 of 7)	exon (NM_009367, exon 1 of 7)	1474	NM_001329107	21808	Mm.18213	NM_009367	ENSMUSG00000039239	Tgfb2	BB105277|Tgf-beta2|Tgfb-2	transforming growth factor, beta 2	protein-coding
chr5-43	chr5	108065731	108066366	+	1338.1	635.000	intron (NM_001253880, intron 1 of 12)	intron (NM_001253880, intron 1 of 12)	374	NM_001253877	17765	Mm.257149	NM_013827	ENSMUSG00000029267	Mtf2	9230112N11Rik|AA537621|C76717|M96|Pcl2	metal response element binding transcription factor 2	protein-coding
chr4-68	chr4	31963366	31964028	+	1338.1	662.000	promoter-TSS (NM_172688)	promoter-TSS (NM_172688)	-410	NM_009316	26409	Mm.258589	NM_009316	ENSMUSG00000028284	Map3k7	B430101B05|C87327|Tak1	mitogen-activated protein kinase kinase kinase 7	protein-coding
chr13-144	chr13	77708720	77709220	+	1338.1	500.000	intron (NM_001163419, intron 1 of 9)	CpG	280	NM_138312	68675	Mm.343005	NM_138312	ENSMUSG00000064138	Fam172a	1110033M05Rik|2610318O14Rik|53-E6|9430037D06Rik|AF064782|pEN87	family with sequence similarity 172, member A	protein-coding
chr2-59	chr2	132029169	132029669	+	1338.1	500.000	intron (NM_001362866, intron 1 of 10)	intron (NM_001362866, intron 1 of 10)	569	NM_175445	215653	Mm.204737	NM_175445	ENSMUSG00000027339	Rassf2	3830431H01Rik|9030412M04Rik|AI852669|AW495050	Ras association (RalGDS/AF-6) domain family member 2	protein-coding
chr8-112	chr8	58912166	58912666	+	1338.1	500.000	promoter-TSS (NM_175032)	promoter-TSS (NM_175032)	661	NM_173411	234290	Mm.39244	NM_173411	ENSMUSG00000049946	BC030500	-	cDNA sequence BC030500	protein-coding
chr6-24	chr6	30390675	30391175	+	1338.1	500.000	promoter-TSS (NM_172735)	promoter-TSS (NM_172735)	95	NM_172735	232679	Mm.29780	NM_172735	ENSMUSG00000039130	Zc3hc1	1110054L24Rik|AU018540|AU019789|HSPC216|Nipa	zinc finger, C3HC type 1	protein-coding
chr7-70	chr7	45830179	45830869	+	1338.1	690.000	intron (NM_153419, intron 1 of 6)	intron (NM_153419, intron 1 of 6)	265	NM_153419	101612	Mm.274847	NM_153419	ENSMUSG00000053801	Grwd1	A301|AI504353|Grwd|Wdr28	glutamate-rich WD repeat containing 1	protein-coding
chr8-82	chr8	20549944	20550727	+	1338.1	783.000	Intergenic	CpG	-64592	NM_001270553	100861668	Mm.491087	NM_001270553	ENSMUSG00000095294	Gm21119	-	predicted gene, 21119	protein-coding
chr7-37	chr7	45015405	45015905	+	1338.1	500.000	intron (NM_001008422, intron 1 of 10)	intron (NM_001008422, intron 1 of 10)	594	NM_001008422	233208	Mm.28298	NM_001008422	ENSMUSG00000038406	Scaf1	AI480556|SR-A1	SR-related CTD-associated factor 1	protein-coding
chr2-58	chr2	125858519	125859019	+	1338.1	500.000	promoter-TSS (NM_175154)	promoter-TSS (NM_175154)	313	NM_009939	12848	Mm.3596	NM_009939	ENSMUSG00000027206	Cops2	AI315723|C85265|Csn2|Sgn2|TRIP-15|Trip15	COP9 signalosome subunit 2	protein-coding
chr17-56	chr17	35001326	35001826	+	1338.1	500.000	promoter-TSS (NM_033075)	promoter-TSS (NM_033075)	669	NM_011690	22321	Mm.28420	NM_011690	ENSMUSG00000007029	Vars	Bat6|D17H6S56E|G7a|Vars2	valyl-tRNA synthetase	protein-coding
chr13-29	chr13	78194829	78195329	+	1338.1	500.000	intron (NM_010151, intron 2 of 2)	CpG	1370	NM_001347538	13865	Mm.439653	NM_010151	ENSMUSG00000069171	Nr2f1	COUP-TF1|COUP-TFI|COUPTFA|EAR-3|EAR3|Erbal3|SVP44|Tcfcoup1	nuclear receptor subfamily 2, group F, member 1	protein-coding
chr14-81	chr14	48694915	48695415	+	1338.1	500.000	intron (NR_029384, intron 2 of 4)	intron (NR_029384, intron 2 of 4)	25877	NR_029384	606497	Mm.165199	NR_029384	ENSMUSG00000098682	Otx2os1	-	orthodenticle homeobox 2 opposite strand 1	ncRNA
chr15-29	chr15	83122294	83122794	+	1338.1	500.000	intron (NM_001358061, intron 1 of 3)	CpG	257	NM_029101	74778	Mm.30056	NM_029101	ENSMUSG00000018040	Rrp7a	1110014J01Rik|AA408146|Kheg1	ribosomal RNA processing 7 homolog A (S. cerevisiae)	protein-coding
chr9-237	chr9	119444920	119445703	+	1338.1	783.000	non-coding (NR_153319, exon 2 of 7)	non-coding (NR_153319, exon 2 of 7)	351	NR_153319	208194	Mm.101578	NM_172456	ENSMUSG00000042787	Exog	AW557704|ENGL-B|ENGL-a|Endogl1|Endogl2|Engl|Engla|Englb	endo/exonuclease (5'-3'), endonuclease G-like	protein-coding
chr7-53	chr7	127448578	127449078	+	1338.1	500.000	exon (NM_175163, exon 1 of 3)	exon (NM_175163, exon 1 of 3)	330	NM_175163	71131	Mm.474533	NM_175163	ENSMUSG00000048921	Zfp689	4933416E05Rik|Znf689	zinc finger protein 689	protein-coding
chr11-29	chr11	23255961	23256461	+	1338.1	500.000	intron (NM_001035226, intron 1 of 25)	CpG	170	NM_134014	103573	Mm.217547	NM_134014	ENSMUSG00000020290	Xpo1	AA420417|Crm1|Exp1	exportin 1	protein-coding
chr16-17	chr16	4939095	4939595	+	1338.1	500.000	intron (NM_001316715, intron 1 of 2)	CpG	234	NM_025839	66911	Mm.428698	NM_025839	ENSMUSG00000022516	Nudt16l1	1110001K21Rik|5330437I08Rik|Sdos	nudix (nucleoside diphosphate linked moiety X)-type motif 16-like 1	protein-coding
chr8-20	chr8	72152175	72152675	+	1338.1	500.000	3' UTR (NM_001001491, exon 8 of 8)	3' UTR (NM_001001491, exon 8 of 8)	-8775	NM_023126	17274	Mm.162811	NM_023126	ENSMUSG00000003037	Rab8a	AA409338|Mel	RAB8A, member RAS oncogene family	protein-coding
chr2-86	chr2	90903526	90904026	+	1338.1	500.000	promoter-TSS (NM_001311116)	promoter-TSS (NM_001311116)	945	NM_026688	68349	Mm.30113	NM_026688	ENSMUSG00000005510	Ndufs3	0610010M09Rik|CI-30kD	NADH:ubiquinone oxidoreductase core subunit S3	protein-coding
chr12-15	chr12	51690687	51691187	+	1338.1	500.000	promoter-TSS (NM_001329699)	promoter-TSS (NM_001329699)	-29	NM_001329698	11782	Mm.386749	NM_021710	ENSMUSG00000020955	Ap4s1	AI314282	adaptor-related protein complex AP-4, sigma 1	protein-coding
chr17-100	chr17	23823627	23824127	+	1338.1	500.000	TTS (NR_039586)	TTS (NR_039586)	586	NR_039586	100628593		NR_039586	ENSMUSG00000092981	Mir5125	mmu-mir-5125|mu-mir-5125	microRNA 5125	ncRNA
chr15-13	chr15	8710136	8710636	+	1338.1	500.000	5' UTR (NM_148938, exon 1 of 10)	5' UTR (NM_148938, exon 1 of 10)	421	NM_148938	20512	Mm.204834	NM_148938	ENSMUSG00000005360	Slc1a3	AI504299|B430115D02Rik|Eaat1|GLAST|GLAST-1|GLU-T|GluT-1|Gmt1|MGluT1	solute carrier family 1 (glial high affinity glutamate transporter), member 3	protein-coding
chr17-40	chr17	8800742	8801242	+	1338.1	500.000	promoter-TSS (NM_011866)	promoter-TSS (NM_011866)	-753	NM_011866	23984	Mm.87161	NM_011866	ENSMUSG00000023868	Pde10a	-	phosphodiesterase 10A	protein-coding
chr8-22	chr8	72240398	72240898	+	1338.1	500.000	intron (NM_007456, intron 1 of 11)	intron (NM_007456, intron 1 of 11)	630	NM_007456	11767	Mm.290086	NM_007456	ENSMUSG00000003033	Ap1m1	AA408894|AP47|Adtm1A|Cltnm|mu1A	adaptor-related protein complex AP-1, mu subunit 1	protein-coding
chr7-30	chr7	30291773	30292273	+	1338.1	500.000	intron (NM_001360764, intron 1 of 13)	intron (NM_001360764, intron 1 of 13)	328	NM_001360763	76686	Mm.159258	NM_001081114	ENSMUSG00000013921	Clip3	1500005P14Rik|AI844915|Clipr-59	CAP-GLY domain containing linker protein 3	protein-coding
chr8-13	chr8	11728589	11729089	+	1338.1	500.000	intron (NM_001113517, intron 1 of 18)	intron (NM_001113517, intron 1 of 18)	734	NM_001113517	54126	Mm.244068	NM_017402	ENSMUSG00000031511	Arhgef7	Cool|PIX|Pak3bp|betaPix|betaPix-b|betaPix-c|cool-1|mKIAA0142|p85Cool1|p85SPR	Rho guanine nucleotide exchange factor (GEF7)	protein-coding
chr14-19	chr14	55591033	55591533	+	1338.1	500.000	promoter-TSS (NM_011190)	promoter-TSS (NM_011190)	-182	NM_001029855	19188	Mm.371573	NM_011190	ENSMUSG00000079197	Psme2	AA589371|AI788882|PA28b	proteasome (prosome, macropain) activator subunit 2 (PA28 beta)	protein-coding
chr19-30	chr19	45018537	45019037	+	1338.1	500.000	intron (NM_001130526, intron 1 of 4)	intron (NM_001130526, intron 1 of 4)	652	NM_001130526	226154	Mm.28204	NM_145503	ENSMUSG00000035342	Lzts2	BC014695|LAPSER1|mKIAA1813	leucine zipper, putative tumor suppressor 2	protein-coding
chr16-20	chr16	17131678	17132178	+	1338.1	500.000	intron (NM_022324, intron 1 of 2)	CpG-5545	455	NM_022324	64136	Mm.30222	NM_022324	ENSMUSG00000022769	Sdf2l1	-	stromal cell-derived factor 2-like 1	protein-coding
chr8-96	chr8	40920958	40921458	+	1338.1	500.000	3' UTR (NM_007514, exon 12 of 12)	3' UTR (NM_007514, exon 12 of 12)	-5025	NM_026840	68797	Mm.284246	NM_026840	ENSMUSG00000031595	Pdgfrl	1110039P19Rik|AV013190	platelet-derived growth factor receptor-like	protein-coding
chr8-27	chr8	85029784	85030284	+	1338.1	500.000	non-coding (NR_160793, exon 3 of 3)	non-coding (NR_160793, exon 3 of 3)	3201	NM_026760	68544	Mm.196005	NM_026760	ENSMUSG00000041203	Trir	1110002H14Rik|2310036O22Rik|AI854688	telomerase RNA component interacting RNase	protein-coding
chr13-13	chr13	12395433	12395933	+	1338.1	500.000	intron (NM_144835, intron 1 of 44)	CpG	308	NM_144835	217995	Mm.171186	NM_144835	ENSMUSG00000050244	Heatr1	AA517551|B130016L12Rik|BC019693	HEAT repeat containing 1	protein-coding
chr11-36	chr11	36677739	36678239	+	1338.1	500.000	intron (NM_011856, intron 2 of 28)	(GA)n|Simple_repeat|Simple_repeat	266252	NM_001290702	23964	Mm.439889	NM_011856	ENSMUSG00000049336	Tenm2	Odz2|Odz3|Ten-2|Ten-m2	teneurin transmembrane protein 2	protein-coding
chr10-89	chr10	25766949	25767449	+	1338.1	500.000	Intergenic	Intergenic	70238	NR_045349	73803	Mm.258921	NR_045349	ENSMUSG00000112444	4930401C15Rik	-	RIKEN cDNA 4930401C15 gene	ncRNA
chr2-55	chr2	119208991	119209491	+	1338.1	500.000	promoter-TSS (NM_139139)	promoter-TSS (NM_139139)	-446	NM_139139	69408	Mm.222241	NM_139139	ENSMUSG00000034278	Dnajc17	1700025B16Rik|C87112|D9Bwg1371e	DnaJ heat shock protein family (Hsp40) member C17	protein-coding
chr12-26	chr12	98574257	98574757	+	1338.1	500.000	5' UTR (NM_001316666, exon 1 of 5)	5' UTR (NM_001316666, exon 1 of 5)	205	NM_001316665	72258	Mm.196158	NM_029911	ENSMUSG00000033854	Kcnk10	1700024D23Rik|3010005K24Rik|Trek2	potassium channel, subfamily K, member 10	protein-coding
chr10-31	chr10	81136398	81136898	+	1338.1	500.000	5' UTR (NM_010731, exon 1 of 3)	5' UTR (NM_010731, exon 1 of 3)	377	NM_010731	16969	Mm.20920	NM_010731	ENSMUSG00000035011	Zbtb7a	9030619K07Rik|9130006G12Rik|AI452336|FBI-1|Lrf|Pokemon|Zbtb7	zinc finger and BTB domain containing 7a	protein-coding
chr13-152	chr13	89741710	89742504	+	1338.1	794.000	5' UTR (NM_019389, exon 1 of 14)	5' UTR (NM_019389, exon 1 of 14)	405	NM_001081249	13003	Mm.158700	NM_019389	ENSMUSG00000021614	Vcan	5430420N07Rik|9430051N09|Cspg2|DPEAAE|NG2|PG-M|PG-M(V0)|PG-M(V1)|hdf	versican	protein-coding
chr4-39	chr4	109980070	109980570	+	1338.1	500.000	exon (NM_172296, exon 2 of 3)	exon (NM_172296, exon 2 of 3)	2295	NM_172296	242620	Mm.32825	NM_172296	ENSMUSG00000047143	Dmrta2	Dmrt5	doublesex and mab-3 related transcription factor like family A2	protein-coding
chr7-51	chr7	126791856	126792356	+	1338.1	500.000	exon (NM_019674, exon 2 of 9)	exon (NM_019674, exon 2 of 9)	258	NM_001360464	56420	Mm.41998	NM_019674	ENSMUSG00000030697	Ppp4c	1110002D08Rik|AU016079|PP-X|PP4C|Ppx|pp4	protein phosphatase 4, catalytic subunit	protein-coding
chr7-197	chr7	80269630	80270130	+	1338.1	500.000	5' UTR (NM_178070, exon 1 of 23)	5' UTR (NM_178070, exon 1 of 23)	225	NM_178070	233405	Mm.322870	NM_178070	ENSMUSG00000030534	Vps33b	-	vacuolar protein sorting 33B	protein-coding
chr6-89	chr6	41604980	41605480	+	1338.1	500.000	promoter-TSS (NM_001146351)	promoter-TSS (NM_001146351)	-252	NM_001146351	13848	Mm.271976	NM_007680	ENSMUSG00000029869	Ephb6	Cekl|Mep	Eph receptor B6	protein-coding
chr16-37	chr16	94570626	94571268	+	1338.1	642.000	promoter-TSS (NM_001113389)	promoter-TSS (NM_001113389)	40	NM_001113389	13548	Mm.310973	NM_007890	ENSMUSG00000022897	Dyrk1a	2310043O08Rik|D16Ertd272e|D16Ertd493e|Dyrk|Gm10783|Mnbh|Mp86|mmb	dual-specificity tyrosine-(Y)-phosphorylation regulated kinase 1a	protein-coding
chr12-81	chr12	66679691	66680191	+	1338.1	500.000	intron (NM_001193266, intron 6 of 16)	Lx8b|LINE|L1	-395540	NM_001162933	238217	Mm.188575	NM_001162933	ENSMUSG00000060499	Rpl10l	EG238217	ribosomal protein L10-like	protein-coding
chr6-194	chr6	146996800	146997300	+	1338.1	500.000	intron (NM_001355728, intron 9 of 30)	intron (NM_001355728, intron 9 of 30)	-35487	NM_025620	66532	Mm.45888	NM_025620	ENSMUSG00000040121	Rep15	2210417D09Rik	RAB15 effector protein	protein-coding
chr6-38	chr6	113616026	113616526	+	1338.1	500.000	3' UTR (NM_133937, exon 3 of 3)	3' UTR (NM_133937, exon 3 of 3)	-7718	NM_009507	22346	Mm.29407	NM_009507	ENSMUSG00000033933	Vhl	Vhlh|pVHL	von Hippel-Lindau tumor suppressor	protein-coding
chr17-137	chr17	32350328	32350828	+	1338.1	500.000	promoter-TSS (NM_017476)	promoter-TSS (NM_017476)	-1	NM_017476	54194	Mm.281005	NM_017476	ENSMUSG00000002625	Akap8l	HAP95|Nakap95	A kinase (PRKA) anchor protein 8-like	protein-coding
chr12-23	chr12	84772241	84772741	+	1338.1	500.000	promoter-TSS (NM_028863)	promoter-TSS (NM_028863)	621	NM_023409	67963	Mm.282556	NM_023409	ENSMUSG00000021242	Npc2	2700012J19Rik|AA408070|AU045843|HE1	NPC intracellular cholesterol transporter 2	protein-coding
chr16-41	chr16	8470585	8471288	+	1338.1	703.000	intron (NM_146247, intron 1 of 10)	MIRc|SINE|MIR	123	NM_146247	239706	Mm.214953	NM_146247	ENSMUSG00000039345	Mettl22	-	methyltransferase like 22	protein-coding
chr13-16	chr13	32802625	32803125	+	1338.1	500.000	exon (NM_030215, exon 1 of 7)	exon (NM_030215, exon 1 of 7)	845	NM_030215	78903	Mm.286680	NM_030215	ENSMUSG00000021400	Wrnip1	4833444L21Rik|WHIP|Wrnip	Werner helicase interacting protein 1	protein-coding
chr11-33	chr11	32348264	32348764	+	1338.1	500.000	intron (NM_177364, intron 1 of 12)	intron (NM_177364, intron 1 of 12)	674	NM_177364	268396	Mm.227616	NM_177364	ENSMUSG00000040711	Sh3pxd2b	G431001E03Rik|TSK4|fad49	SH3 and PX domains 2B	protein-coding
chr15-25	chr15	80133098	80133598	+	1338.1	500.000	intron (NM_025609, intron 1 of 10)	CpG	202	NM_025609	66513	Mm.288245	NM_025609	ENSMUSG00000022414	Tab1	2310012M03Rik|Map3k7ip1|b2b449Clo	TGF-beta activated kinase 1/MAP3K7 binding protein 1	protein-coding
chr2-106	chr2	14055436	14056226	+	1338.1	790.000	exon (NM_013935, exon 1 of 7)	exon (NM_013935, exon 1 of 7)	204	NM_013935	30963	Mm.241205	NM_013935	ENSMUSG00000063275	Hacd1	Ptpla	3-hydroxyacyl-CoA dehydratase 1	protein-coding
chr9-25	chr9	37489568	37490068	+	1338.1	500.000	exon (NM_146222, exon 1 of 4)	exon (NM_146222, exon 1 of 4)	497	NM_146222	235184	Mm.127892	NM_146222	ENSMUSG00000042138	Msantd2	2810450G17Rik|9530092B10Rik	Myb/SANT-like DNA-binding domain containing 2	protein-coding
chr9-56	chr9	44636770	44637270	+	1338.1	500.000	3' UTR (NM_001357703, exon 14 of 14)	3' UTR (NM_001357703, exon 14 of 14)	32128	NM_001110826	13209	Mm.267061	NM_007841	ENSMUSG00000032097	Ddx6	1110001P04Rik|C430015D01Rik|E230023J21Rik|HLR2|mRCK/P54|p54|rck	DEAD (Asp-Glu-Ala-Asp) box polypeptide 6	protein-coding
chr4-46	chr4	130530978	130531478	+	1338.1	500.000	3' UTR (NM_025998, exon 7 of 7)	3' UTR (NM_025998, exon 7 of 7)	42808	NM_025998	67149	Mm.423029	NM_025998	ENSMUSG00000078532	Nkain1	2610200G18Rik|2810426C15Rik	Na+/K+ transporting ATPase interacting 1	protein-coding
chr10-185	chr10	85957224	85957982	+	1338.1	758.000	intron (NM_145422, intron 1 of 11)	CpG	190	NM_145422	28088	Mm.9257	NM_145422	ENSMUSG00000001783	Rtcb	AI255213|AI463255|D10Wsu52e|FAAP|HSPC117	RNA 2',3'-cyclic phosphate and 5'-OH ligase	protein-coding
chr7-272	chr7	130265076	130265867	+	1338.1	791.000	intron (NM_201601, intron 1 of 15)	CpG	1337	NM_010207	14183	Mm.16340	NM_010207	ENSMUSG00000030849	Fgfr2	AU043015|AW556123|Bek|Fgfr-2|Fgfr-7|Fgfr7|KGFR|KGFRTr|svs	fibroblast growth factor receptor 2	protein-coding
chr6-29	chr6	71271668	71272168	+	1338.1	500.000	promoter-TSS (NM_145568)	promoter-TSS (NM_145568)	-101	NM_145568	57896	Mm.250569	NM_145568	ENSMUSG00000053012	Krcc1	AA792894	lysine-rich coiled-coil 1	protein-coding
chr4-25	chr4	44012907	44013407	+	1338.1	500.000	intron (NM_001369156, intron 1 of 6)	CpG	487	NM_001369158	12757	Mm.298875	NM_016760	ENSMUSG00000028478	Clta	AV026556|Lca	clathrin, light polypeptide (Lca)	protein-coding
chr5-157	chr5	92898045	92898827	+	1338.1	782.000	intron (NM_001077596, intron 1 of 9)	intron (NM_001077596, intron 1 of 9)	443	NM_001077596	27428	Mm.46014	NM_015756	ENSMUSG00000029381	Shroom3	AL022960|D5Ertd287e|Shrm|Shrm3	shroom family member 3	protein-coding
chr10-12	chr10	7726250	7726750	+	1338.1	500.000	intron (NM_011835, intron 1 of 10)	RSINE1|SINE|B4	500	NM_011835	23924	Mm.28127	NM_011835	ENSMUSG00000019794	Katna1	-	katanin p60 (ATPase-containing) subunit A1	protein-coding
chr13-33	chr13	98316113	98316613	+	1338.1	500.000	promoter-TSS (NR_137279)	promoter-TSS (NR_137279)	604	NM_145455	218490	Mm.371688	NM_145455	ENSMUSG00000021660	Btf3	1700054E11Rik	basic transcription factor 3	protein-coding
chr15-16	chr15	57870585	57871085	+	1338.1	500.000	3' UTR (NM_024207, exon 8 of 8)	3' UTR (NM_024207, exon 8 of 8)	21583	NM_024207	67819	Mm.289387	NM_024207	ENSMUSG00000022365	Derl1	1110021N07Rik|AI195141|AW551338|Derlin-1	Der1-like domain family, member 1	protein-coding
chr4-56	chr4	149518432	149518932	+	1338.1	500.000	intron (NM_023465, intron 1 of 4)	intron (NM_023465, intron 1 of 4)	441	NM_023465	67087	Mm.299735	NM_023465	ENSMUSG00000028988	Ctnnbip1	1110008O09Rik|2310001I19Rik|AW457332|Catnbip1|Icat	catenin beta interacting protein 1	protein-coding
chr3-26	chr3	89411544	89412044	+	1338.1	500.000	promoter-TSS (NR_155545)	promoter-TSS (NR_155545)	87	NM_177041	319945	Mm.258142	NM_177041	ENSMUSG00000042642	Flad1	A930017E24Rik|Pp591	flavin adenine dinucleotide synthetase 1	protein-coding
chr9-46	chr9	20652186	20652864	+	1338.1	678.000	intron (NM_001364495, intron 1 of 3)	CpG	407	NM_001364495	23988	Mm.7906	NM_023371	ENSMUSG00000032171	Pin1	0610025L01Rik|D9Bwg1161e	protein (peptidyl-prolyl cis/trans isomerase) NIMA-interacting 1	protein-coding
chrX-33	chrX	12037576	12038076	+	1338.1	500.000	exon (NM_001168321, exon 14 of 14)	exon (NM_001168321, exon 14 of 14)	42727	NM_029510	71458	Mm.196328	NM_029510	ENSMUSG00000040363	Bcor	2900008C10Rik|5830466J11Rik|8430401K06Rik|BcorR|D930024N20Rik|mKIAA1575	BCL6 interacting corepressor	protein-coding
chr10-18	chr10	29347421	29347921	+	1338.1	500.000	exon (NM_001284279, exon 3 of 3)	exon (NM_001284279, exon 3 of 3)	10042	NM_001284279	68031	Mm.28930	NM_026518	ENSMUSG00000038876	Rnf146	2610509H23Rik|Iduna	ring finger protein 146	protein-coding
chr2-66	chr2	156840512	156841012	+	1338.1	500.000	intron (NM_173396, intron 1 of 2)	CpG	755	NM_173396	228839	Mm.315625	NM_173396	ENSMUSG00000062175	Tgif2	4921501K24|5730599O09Rik|C80753|C81206	TGFB-induced factor homeobox 2	protein-coding
chr8-111	chr8	57454373	57454873	+	1338.1	500.000	Intergenic	Intergenic	-1300	NM_009136	20284	Mm.12886	NM_009136	ENSMUSG00000031610	Scrg1	AW124307	scrapie responsive gene 1	protein-coding
chr6-28	chr6	51469320	51469820	+	1338.1	500.000	intron (NR_104468, intron 1 of 10)	CpG	324	NM_182650	53379	Mm.155896	NM_016806	ENSMUSG00000004980	Hnrnpa2b1	9130414A06Rik|Hnrpa2|Hnrpa2b1|hnrnp-A	heterogeneous nuclear ribonucleoprotein A2/B1	protein-coding
chr19-140	chr19	53310268	53311071	+	1338.1	803.000	promoter-TSS (NM_001360348)	promoter-TSS (NM_001360348)	163	NM_001008542	17859	Mm.2154	NM_010847	ENSMUSG00000025025	Mxi1	Gm10197|Mad2|bHLHc11	MAX interactor 1, dimerization protein	protein-coding
chr12-17	chr12	59071639	59072139	+	1338.1	500.000	exon (NM_008891, exon 9 of 9)	exon (NM_008891, exon 9 of 9)	4970	NM_008891	18949	Mm.22347	NM_008891	ENSMUSG00000020994	Pnn	AU045199|D12Ertd512e	pinin	protein-coding
chr4-35	chr4	99829265	99829765	+	1338.1	500.000	promoter-TSS (NM_001362976)	promoter-TSS (NM_001362976)	15	NM_145549	230500	Mm.331727	NM_145549	ENSMUSG00000073791	Efcab7	mKIAA1799	EF-hand calcium binding domain 7	protein-coding
chr5-60	chr5	137786005	137786505	+	1338.1	500.000	5' UTR (NM_144913, exon 1 of 4)	5' UTR (NM_144913, exon 1 of 4)	446	NM_144913	231803	Mm.61193	NM_144913	ENSMUSG00000029726	Mepce	Bcdin3|D5Wsu46e	methylphosphate capping enzyme	protein-coding
chr17-208	chr17	71525734	71526580	+	1338.1	846.000	intron (NM_023294, intron 1 of 16)	BGLII_Mus|LTR|ERVK	700	NM_023294	67052	Mm.225956	NM_023294	ENSMUSG00000024056	Ndc80	2610020P18Rik|AV139730|HEC|HEC1|Kntc2	NDC80 kinetochore complex component	protein-coding
chr12-91	chr12	79155139	79155639	+	1338.1	500.000	TTS (NM_016800)	TTS (NM_016800)	17069	NM_001364374	53612	Mm.265929	NM_016800	ENSMUSG00000021124	Vti1b	AU015348|GES30|MVti1b|SNARE|Vti1-rp1	vesicle transport through interaction with t-SNAREs 1B	protein-coding
chr9-35	chr9	88481094	88481594	+	1338.1	500.000	intron (NM_001284328, intron 1 of 11)	CpG	1053	NM_001311113	56403	Mm.260545	NM_019666	ENSMUSG00000032423	Syncrip	2610109K23Rik|4632417O19Rik|GRY-RBP|Nsap1|Nsap1l|hnRNP Q|pp68	synaptotagmin binding, cytoplasmic RNA interacting protein	protein-coding
chr17-50	chr17	27819704	27820204	+	1338.1	500.000	intron (NM_001033279, intron 1 of 4)	intron (NM_001033279, intron 1 of 4)	588	NM_001044719	224647	Mm.196577	NM_001033279	ENSMUSG00000056692	Ilrun	AU020189|C030010A15|C80239|D17Wsu92e	inflammation and lipid regulator with UBA-like and NBR1-like domains	protein-coding
chr6-39	chr6	120364286	120364786	+	1338.1	500.000	promoter-TSS (NR_045558)	promoter-TSS (NR_045558)	-167	NR_045558	67200	Mm.45767	NM_026028	ENSMUSG00000030177	Ccdc77	2400002C23Rik|2700091N06Rik|AV168274	coiled-coil domain containing 77	protein-coding
chr18-18	chr18	36682118	36682618	+	1338.1	500.000	exon (NM_026404, exon 3 of 3)	exon (NM_026404, exon 3 of 3)	-3002	NM_001357512	225372	Mm.89673	NM_146085	ENSMUSG00000117679	Apbb3	Fe65l2|Rirl2|TR2S	amyloid beta (A4) precursor protein-binding, family B, member 3	protein-coding
chr18-24	chr18	56573042	56573542	+	1338.1	500.000	promoter-TSS (NM_001127338)	promoter-TSS (NM_001127338)	-353	NM_001127338	110695	Mm.30250	NM_138600	ENSMUSG00000053644	Aldh7a1	Atq1|D18Wsu181e	aldehyde dehydrogenase family 7, member A1	protein-coding
chr5-62	chr5	140622829	140623329	+	1338.1	500.000	3' UTR (NM_001308040, exon 13 of 13)	3' UTR (NM_001308040, exon 13 of 13)	15738	NM_008494	16848	Mm.12834	NM_008494	ENSMUSG00000029570	Lfng	AW061165	LFNG O-fucosylpeptide 3-beta-N-acetylglucosaminyltransferase	protein-coding
chrX-10	chrX	94636242	94636742	+	1338.1	500.000	exon (NM_008179, exon 1 of 1)	exon (NM_008179, exon 1 of 1)	423	NM_008179	14853	Mm.20826	NM_008179	ENSMUSG00000071723	Gspt2	-	G1 to S phase transition 2	protein-coding
chr12-20	chr12	84100697	84101197	+	1338.1	500.000	5' UTR (NM_172580, exon 1 of 3)	5' UTR (NM_172580, exon 1 of 3)	293	NM_172580	217700	Mm.49245	NM_172580	ENSMUSG00000043487	Acot6	4632408A20Rik|A330054B07|BE688602	acyl-CoA thioesterase 6	protein-coding
chr9-38	chr9	106888817	106889317	+	1338.1	500.000	exon (NM_029103, exon 4 of 4)	exon (NM_029103, exon 4 of 4)	-2067	NM_175402	109095	Mm.431589	NM_175402	ENSMUSG00000074102	Rbm15b	1810017N16Rik	RNA binding motif protein 15B	protein-coding
chrX-8	chrX	41401151	41401651	+	1338.1	500.000	promoter-TSS (NM_001290451)	promoter-TSS (NM_001290451)	100	NM_001290451	53623	Mm.327681	NM_016886	ENSMUSG00000001986	Gria3	2900064I19Rik|GluA3|GluR-C|GluR-K3|Glur-3|Glur3|Gluralpha3	glutamate receptor, ionotropic, AMPA3 (alpha 3)	protein-coding
chr15-30	chr15	101174277	101174777	+	1338.1	500.000	intron (NM_007395, intron 1 of 8)	CpG	455	NM_007395	11479	Mm.308467	NM_007395	ENSMUSG00000000532	Acvr1b	6820432J04|ALK-4|ActR-IB|ActRIB|Acvrlk4|Alk4|SKR2	activin A receptor, type 1B	protein-coding
chr4-29	chr4	58912318	58912818	+	1338.1	500.000	promoter-TSS (NM_001355697)	promoter-TSS (NM_001355697)	181	NM_172381	230249	Mm.234801	NM_172381	ENSMUSG00000050812	Ecpas	AI314180|AW558785|BB181316|mKIAA0368	Ecm29 proteasome adaptor and scaffold	protein-coding
chr6-161	chr6	119108696	119109196	+	1338.1	500.000	promoter-TSS (NM_001159533)	promoter-TSS (NM_001159533)	-451	NM_001159535	12288	Mm.41628	NM_009781	ENSMUSG00000051331	Cacna1c	Cav1.2|Cchl1a1|D930026N18Rik|MBC|MELC-CC	calcium channel, voltage-dependent, L type, alpha 1C subunit	protein-coding
chr18-74	chr18	36559534	36560034	+	1338.1	500.000	promoter-TSS (NM_175375)	promoter-TSS (NM_175375)	-819	NM_175375	108857	Mm.482287	NM_175375	ENSMUSG00000024483	Ankhd1	1110004O12Rik|4933432B13Rik|9130019P20Rik|A530027J04Rik|A630021B20Rik|AA571404|Mask|mFLJ00246|mKIAA1085	ankyrin repeat and KH domain containing 1	protein-coding
chr5-67	chr5	146221019	146221519	+	1338.1	500.000	promoter-TSS (NM_001256087)	promoter-TSS (NM_001256087)	188	NM_028774	74132	Mm.26696	NM_028774	ENSMUSG00000029634	Rnf6	1200013I08Rik|5730419H05Rik|AA537053	ring finger protein (C3H2C3 type) 6	protein-coding
chr10-49	chr10	45577708	45578382	+	1338.1	674.000	5' UTR (NM_172473, exon 1 of 24)	5' UTR (NM_172473, exon 1 of 24)	216	NM_172473	209462	Mm.458633	NM_172473	ENSMUSG00000038822	Hace1	1700042J16Rik|A730034A22Rik|BC025474	HECT domain and ankyrin repeat containing, E3 ubiquitin protein ligase 1	protein-coding
chr1-186	chr1	153696558	153697058	+	1338.1	500.000	3' UTR (NM_001347115, exon 6 of 6)	3' UTR (NM_001347115, exon 6 of 6)	31135	NM_001347115	67792	Mm.379143	NM_026380	ENSMUSG00000042671	Rgs8	6530413N01Rik	regulator of G-protein signaling 8	protein-coding
chr4-75	chr4	109001010	109001667	+	1338.1	657.000	intron (NM_001347169, intron 1 of 32)	B1_Mus1|SINE|Alu	683	NM_001347169	230598	Mm.274950	NM_146150	ENSMUSG00000053510	Nrd1	2600011I06Rik|AI875733|NRD-C|Nrdc	nardilysin, N-arginine dibasic convertase, NRD convertase 1	protein-coding
chr2-50	chr2	102450076	102450576	+	1338.1	500.000	exon (NM_010218, exon 1 of 1)	exon (NM_010218, exon 1 of 1)	1466	NM_010218	14221	Mm.29730	NM_010218	ENSMUSG00000075012	Fjx1	-	four jointed box 1	protein-coding
chr10-44	chr10	128232134	128232634	+	1338.1	500.000	TTS (NM_008600)	TTS (NM_008600)	321	NM_001164081	21853	Mm.6458	NM_011589	ENSMUSG00000039994	Timeless	C77407|Debt69|tim	timeless circadian clock 1	protein-coding
chr10-29	chr10	80549709	80550209	+	1338.1	500.000	exon (NM_025852, exon 2 of 15)	exon (NM_025852, exon 2 of 15)	-10835	NM_026094	67331	Mm.52511	NM_026094	ENSMUSG00000003341	Atp8b3	1700042F02Rik|1700056N23Rik|ATPIK|SAPLT	ATPase, class I, type 8B, member 3	protein-coding
chr7-93	chr7	12907559	12908059	+	1338.1	500.000	3' UTR (NM_001290442, exon 2 of 2)	3' UTR (NM_001290442, exon 2 of 2)	10000	NM_001290441	232878	Mm.40706	NM_001001447	ENSMUSG00000054715	Zscan22	AW227621|D530006B18Rik|Hkr2	zinc finger and SCAN domain containing 22	protein-coding
chr2-40	chr2	29802844	29803344	+	1338.1	500.000	intron (NM_011989, intron 1 of 12)	CpG	460	NM_011989	26569	Mm.330113	NM_011989	ENSMUSG00000059316	Slc27a4	BB144259|FATP4	solute carrier family 27 (fatty acid transporter), member 4	protein-coding
chr19-18	chr19	8898008	8898508	+	1338.1	500.000	TTS (NM_176843)	TTS (NM_176843)	201	NM_001293621	14376	Mm.3196	NM_008060	ENSMUSG00000071650	Ganab	AU042638|G2an|GluII|mKIAA0088	alpha glucosidase 2 alpha neutral subunit	protein-coding
chr17-52	chr17	32787410	32787910	+	1338.1	500.000	promoter-TSS (NM_001346705)	promoter-TSS (NM_001346705)	-113	NM_001346705	208292	Mm.38813	NM_172458	ENSMUSG00000024298	Zfp871	4732483N19|9030612M13Rik|AI118577|AI265322|mKIAA3006	zinc finger protein 871	protein-coding
chr2-73	chr2	181520674	181521174	+	1338.1	500.000	intron (NR_073369, intron 1 of 5)	CpG	439	NM_001271585	13002	Mm.140761	NM_016775	ENSMUSG00000000826	Dnajc5	2610314I24Rik|AU018536|Csp	DnaJ heat shock protein family (Hsp40) member C5	protein-coding
chr5-46	chr5	110386529	110387029	+	1338.1	500.000	intron (NM_001142642, intron 5 of 18)	CpG	348	NM_028596	381668	Mm.348782	NM_028596	ENSMUSG00000043323	Fbrsl1	2410025L10Rik|AI467568|Gm1049|Gm29766|mKIAA1545	fibrosin-like 1	protein-coding
chr14-90	chr14	52311667	52312167	+	1338.1	500.000	3' UTR (NM_015772, exon 2 of 2)	3' UTR (NM_015772, exon 2 of 2)	4406	NM_001244916	50524	Mm.39487	NM_015772	ENSMUSG00000049532	Sall2	AI225809|AW559097|Msal-2|Sal-2|mKIAA0360|p150(Sal2)	spalt like transcription factor 2	protein-coding
chr11-59	chr11	95309811	95310311	+	1338.1	500.000	promoter-TSS (NR_155298)	promoter-TSS (NR_155298)	185	NM_177619	217127	Mm.90213	NM_177619	ENSMUSG00000038909	Kat7	Hbo1|Hboa|Myst2	K(lysine) acetyltransferase 7	protein-coding
chr4-138	chr4	71484233	71484733	+	1338.1	500.000	Intergenic	Intergenic	716410	NM_001285532	21885	Mm.278444	NM_011599	ENSMUSG00000008305	Tle1	C230057C06Rik|Estm14|Grg-1|Grg1|Tle4l	transducin-like enhancer of split 1	protein-coding
chr4-199	chr4	132273702	132274616	+	1338.1	914.000	promoter-TSS (NM_025579)	promoter-TSS (NM_025579)	-216	NM_025579	66464	Mm.331926	NM_025579	ENSMUSG00000028899	Taf12	20kDa|2810422D08Rik|AW557038|Taf2J	TATA-box binding protein associated factor 12	protein-coding
chr18-105	chr18	74268140	74268820	+	1338.1	680.000	intron (NM_013594, intron 1 of 14)	CpG	305	NM_001357422	17190	Mm.22522	NM_013594	ENSMUSG00000024561	Mbd1	Cxxc3|PCM1	methyl-CpG binding domain protein 1	protein-coding
chr8-28	chr8	88361248	88361748	+	1338.1	500.000	intron (NM_012047, intron 2 of 16)	intron (NM_012047, intron 2 of 16)	693	NM_012047	26992	Mm.5400	NM_012047	ENSMUSG00000031660	Brd7	BP75|CELTIX1|Ptpn13ip	bromodomain containing 7	protein-coding
chr5-56	chr5	132541583	132542083	+	1338.1	500.000	5' UTR (NM_001363480, exon 1 of 20)	5' UTR (NM_001363480, exon 1 of 20)	1387	NM_001363480	319974	Mm.409595	NM_177047	ENSMUSG00000029673	Auts2	2700063G02Rik|A730011F23Rik|D830032G16Rik	autism susceptibility candidate 2	protein-coding
chr7-35	chr7	37770489	37770989	+	1338.1	500.000	promoter-TSS (NM_172385)	promoter-TSS (NM_172385)	-987	NM_172385	243937	Mm.322505	NM_172385	ENSMUSG00000043456	Zfp536	9630010P11Rik|Znf536|mKIAA0390	zinc finger protein 536	protein-coding
chr16-151	chr16	92058695	92059365	+	1338.1	670.000	intron (NM_080456, intron 1 of 2)	intron (NM_080456, intron 1 of 2)	694	NM_080456	121022	Mm.217354	NM_080456	ENSMUSG00000039680	Mrps6	AW046321	mitochondrial ribosomal protein S6	protein-coding
chr11-298	chr11	100440624	100441124	+	1338.1	500.000	exon (NM_026561, exon 3 of 10)	exon (NM_026561, exon 3 of 10)	224	NM_001102650	68106	Mm.28738	NM_026561	ENSMUSG00000017176	Nt5c3b	2610037D24Rik|AI841843|C330027I04Rik|Nt5c3l	5'-nucleotidase, cytosolic IIIB	protein-coding
chr10-79	chr10	13906298	13906798	+	1338.1	500.000	Intergenic	Intergenic	35268	NR_152745	102634635		NR_152745	ENSMUSG00000112172	Gm32172	-	predicted gene, 32172	ncRNA
chr5-64	chr5	144222873	144223373	+	1338.1	500.000	intron (NM_001356993, intron 1 of 24)	intron (NM_001356993, intron 1 of 24)	492	NM_027410	70381	Mm.239412	NM_027410	ENSMUSG00000066621	Tecpr1	2210010N04Rik|mKIAA1358	tectonin beta-propeller repeat containing 1	protein-coding
chr2-47	chr2	91237099	91237599	+	1338.1	500.000	promoter-TSS (NM_028119)	promoter-TSS (NM_028119)	203	NR_015464	606735	Mm.246808	NR_015464	ENSMUSG00000097868	A330069E16Rik	-	RIKEN cDNA A330069E16 gene	ncRNA
chr1-142	chr1	85735862	85736362	+	1338.1	500.000	intron (NM_177055, intron 1 of 5)	MER34A|LTR|ERV1	494	NM_177055	319997	Mm.116691	NM_177055	ENSMUSG00000052760	A630001G21Rik	-	RIKEN cDNA A630001G21 gene	protein-coding
chr14-21	chr14	57825603	57826103	+	1338.1	500.000	promoter-TSS (NM_026401)	promoter-TSS (NM_026401)	310	NM_198605	219114	Mm.30173	NM_198605	ENSMUSG00000021965	Ska3	F630043A04Rik	spindle and kinetochore associated complex subunit 3	protein-coding
chr3-63	chr3	30602033	30602813	+	1338.1	780.000	5' UTR (NM_001289621, exon 1 of 7)	5' UTR (NM_001289621, exon 1 of 7)	336	NM_001289622	80732	Mm.200378	NM_030557	ENSMUSG00000037730	Mynn	2810011C24Rik|AA415053|AI661031|AW049392|Mynr|SBBIZ1	myoneurin	protein-coding
chr12-22	chr12	84450441	84450941	+	1338.1	500.000	promoter-TSS (NM_173756)	promoter-TSS (NM_173756)	333	NM_134042	104776	Mm.247510	NM_134042	ENSMUSG00000021238	Aldh6a1	1110038I05Rik|Mmsdh	aldehyde dehydrogenase family 6, subfamily A1	protein-coding
chr2-61	chr2	148672943	148673443	+	1338.1	500.000	intron (NM_019761, intron 1 of 1)	intron (NM_019761, intron 1 of 1)	552	NM_001110159	56488	Mm.34663	NM_019761	ENSMUSG00000036992	Nxt1	1110001N02Rik	NTF2-related export protein 1	protein-coding
chr11-32	chr11	30267748	30268248	+	1338.1	500.000	Intergenic	CpG	-48226	NM_175836	20742	Mm.123110	NM_009260	ENSMUSG00000020315	Sptbn1	9930031C03Rik|AL033301|SPTB2|Spnb-2|Spnb2|elf1|elf3|mKIAA4049	spectrin beta, non-erythrocytic 1	protein-coding
chr10-36	chr10	82985454	82986110	+	1338.1	656.000	5' UTR (NM_021439, exon 1 of 3)	5' UTR (NM_021439, exon 1 of 3)	285	NM_021439	58250	Mm.360747	NM_021439	ENSMUSG00000034612	Chst11	1110020P09Rik|C4ST|C4ST-1|C4ST1|C4s	carbohydrate sulfotransferase 11	protein-coding
chr8-25	chr8	84664161	84664661	+	1338.1	500.000	Intergenic	RSINE1|SINE|B4	-1559	NM_010499	15936	Mm.399	NM_010499	ENSMUSG00000053560	Ier2	AI317238|Ch1|Pip92	immediate early response 2	protein-coding
chr18-13	chr18	7868186	7868686	+	1338.1	500.000	promoter-TSS (NM_001282093)	promoter-TSS (NM_001282093)	-396	NM_001282093	225131	Mm.204524	NM_153085	ENSMUSG00000024283	Wac	1110067P07Rik|A230035H12Rik|AI256735|AI256776|Wwp4	WW domain containing adaptor with coiled-coil	protein-coding
chr9-214	chr9	108554938	108555438	+	1338.1	500.000	intron (NM_175143, intron 6 of 9)	intron (NM_175143, intron 6 of 9)	-5248	NM_011830	23918	Mm.6065	NM_011830	ENSMUSG00000062867	Impdh2	IMPD|IMPD 2|IMPDH-II	inosine monophosphate dehydrogenase 2	protein-coding
chr2-95	chr2	181365404	181366069	+	1338.1	665.000	promoter-TSS (NM_001165992)	promoter-TSS (NM_001165992)	313	NM_001048148	229007	Mm.87720	NM_144894	ENSMUSG00000027582	Zgpat	1500006I01Rik|BC021513	zinc finger, CCCH-type with G patch domain	protein-coding
chr7-38	chr7	60753554	60754054	+	1338.1	500.000	Intergenic	Intergenic	-303627	NR_146211	52480	Mm.9002	NR_015456	ENSMUSG00000100826	Snhg14	AU018661|C230091D08Rik|D7Ertd715e|Gm42386|Gm42387|Gm42388|Gm42389|Gm42390|Gm42391|Gm45921|Lncat|Pwcr1|U-Ube3a-ATS|Ube3a-ATS|lincRNA-EC50	small nucleolar RNA host gene 14	ncRNA
chr2-57	chr2	121008535	121009035	+	1338.1	500.000	TTS (NM_175285)	TTS (NM_175285)	377	NM_001355127	17151	Mm.7838	NM_010761	ENSMUSG00000023572	Ccndbp1	AU022347|DIP1|GCIP|Maid|SECC-8|SSEC-8	cyclin D-type binding-protein 1	protein-coding
chr1-59	chr1	179802634	179803134	+	1338.1	500.000	intron (NM_026375, intron 1 of 35)	intron (NM_026375, intron 1 of 35)	1131	NM_026375	226747	Mm.128165	NM_026375	ENSMUSG00000026491	Ahctf1	6230412P20Rik|AV011447|Elys	AT hook containing transcription factor 1	protein-coding
chr19-24	chr19	37375827	37376455	+	1338.1	628.000	promoter-TSS (NM_010615)	promoter-TSS (NM_010615)	-241	NM_010615	16551	Mm.42203	NM_010615	ENSMUSG00000012443	Kif11	Eg5|Kif8|Kifl1|Knsl1	kinesin family member 11	protein-coding
chr10-13	chr10	11149364	11149864	+	1338.1	500.000	intron (NM_172937, intron 1 of 27)	CpG	184	NM_172937	268281	Mm.133101	NM_172937	ENSMUSG00000090112	Shprh	2610103K11Rik|AA450458|AU024614|BC006883|D230017O13Rik|E130018M05	SNF2 histone linker PHD RING helicase	protein-coding
chr13-32	chr13	93191942	93192442	+	1338.1	500.000	non-coding (NR_154997, exon 1 of 16)	non-coding (NR_154997, exon 1 of 16)	225	NM_001361537	100715	Mm.242865	NM_133905	ENSMUSG00000042167	Tent2	8030446C20Rik|AI649009|GLD-2|Gld2|Papd4	terminal nucleotidyltransferase 2	protein-coding
chr19-116	chr19	41895794	41896474	+	1338.1	680.000	promoter-TSS (NM_199447)	promoter-TSS (NM_199447)	19	NM_199447	107094	Mm.276044	NM_199447	ENSMUSG00000035049	Rrp12	AA408556|AA536972|mKIAA0690	ribosomal RNA processing 12 homolog (S. cerevisiae)	protein-coding
chr2-42	chr2	30808193	30808693	+	1338.1	500.000	intron (NM_001356433, intron 1 of 3)	intron (NM_001356433, intron 1 of 3)	260	NM_001356437	66617	Mm.33167	NM_170592	ENSMUSG00000026857	Ntmt1	2610205E22Rik|AL033331|AL033332|Mettl11a|NTM1A	N-terminal Xaa-Pro-Lys N-methyltransferase 1	protein-coding
chr3-31	chr3	103914847	103915486	+	1338.1	639.000	intron (NM_001356557, intron 1 of 6)	intron (NM_001356557, intron 1 of 6)	1046	NM_001356558	229675	Mm.29366	NM_172684	ENSMUSG00000044098	Rsbn1	C230004D03Rik|E330004N01|KDM9|Rosbin|Rsbn|Rsbp|mKIAA3002	rosbin, round spermatid basic protein 1	protein-coding
chr18-36	chr18	60987467	60987967	+	1338.1	500.000	3' UTR (NM_001286809, exon 6 of 6)	3' UTR (NM_001286809, exon 6 of 6)	24163	NM_009792	12322	Mm.131530	NM_009792	ENSMUSG00000024617	Camk2a	CaMKII|R74975|mKIAA0968	calcium/calmodulin-dependent protein kinase II alpha	protein-coding
chr10-121	chr10	62636983	62637483	+	1338.1	500.000	intron (NM_053183, intron 7 of 14)	MTA_Mm-int|LTR|ERVL-MaLR	12520	NM_001358820	94213	Mm.114116	NM_053183	ENSMUSG00000020076	Ddx50	4933429B04Rik|8430408E17Rik|GU2|RH-II	DEAD (Asp-Glu-Ala-Asp) box polypeptide 50	protein-coding
chr7-28	chr7	29983417	29983917	+	1338.1	500.000	promoter-TSS (NM_001167873)	promoter-TSS (NM_001167873)	-288	NM_001033355	243905	Mm.322432	NM_001033355	ENSMUSG00000074221	Zfp568	C80731|Gm1691|Znf568|chato	zinc finger protein 568	protein-coding
chr5-38	chr5	88554328	88554828	+	1338.1	500.000	5' UTR (NM_023054, exon 1 of 1)	5' UTR (NM_023054, exon 1 of 1)	116	NM_023054	65961	Mm.490364	NM_023054	ENSMUSG00000070697	Utp3	2400011K09Rik|AW557551|C87704|Crl-1|Crl1|Crlz1|Sas10	UTP3 small subunit processome component	protein-coding
chr8-16	chr8	39164839	39165339	+	1338.1	500.000	3' UTR (NM_001357306, exon 11 of 11)	3' UTR (NM_001357306, exon 11 of 11)	-132891	NR_044988	621335	Mm.208080	NR_044988	ENSMUSG00000109827	Gm6213	EG621335	predicted gene 6213	ncRNA
chr1-225	chr1	193129944	193130444	+	1338.1	500.000	promoter-TSS (NM_145415)	promoter-TSS (NM_145415)	57	NM_001368819	215193	Mm.173758	NM_145415	ENSMUSG00000016181	Utp25	AA408296|AW045375|Def|Diexf	UTP25 small subunit processome component	protein-coding
chr18-27	chr18	69684324	69684824	+	1338.1	500.000	3' UTR (NM_001361129, exon 20 of 20)	3' UTR (NM_001361129, exon 20 of 20)	-240985	NM_201362	381175	Mm.266831	NM_201362	ENSMUSG00000038903	Ccdc68	BC046343	coiled-coil domain containing 68	protein-coding
chr11-45	chr11	69900736	69901236	+	1338.1	500.000	promoter-TSS (NM_001316698)	promoter-TSS (NM_001316698)	1	NM_001316696	70419	Mm.272859	NM_027419	ENSMUSG00000018570	2810408A11Rik	1700019L01Rik|4930470J18Rik	RIKEN cDNA 2810408A11 gene	protein-coding
chr16-21	chr16	17452572	17453072	+	1338.1	500.000	intron (NM_001277231, intron 1 of 1)	CpG	837	NM_007764	12929	Mm.21048	NM_007764	ENSMUSG00000006134	Crkl	1110025F07Rik|AA589403|AI325100|Crkol|snoop	v-crk avian sarcoma virus CT10 oncogene homolog-like	protein-coding
chr9-111	chr9	45968284	45968784	+	1338.1	500.000	3' UTR (NM_001357241, exon 6 of 6)	3' UTR (NM_001357241, exon 6 of 6)	-13285	NM_001289668	214597	Mm.379345	NM_172257	ENSMUSG00000034908	Sidt2	B930096O19|BC023957|CGI-40	SID1 transmembrane family, member 2	protein-coding
chr5-29	chr5	21737080	21737580	+	1338.1	500.000	intron (NM_028431, intron 1 of 12)	CpG	170	NM_028431	73078	Mm.301655	NM_028431	ENSMUSG00000029017	Pmpcb	3110004O18Rik|MPP11|MPPB|MPPP52	peptidase (mitochondrial processing) beta	protein-coding
chr11-66	chr11	101316347	101316847	+	1338.1	500.000	intron (NM_011192, intron 1 of 10)	intron (NM_011192, intron 1 of 10)	384	NM_011192	19192	Mm.288477	NM_011192	ENSMUSG00000078652	Psme3	AA410043|AU020960|Ki|PA28gamma|REGgamma|pa28g	proteaseome (prosome, macropain) activator subunit 3 (PA28 gamma, Ki)	protein-coding
chr7-39	chr7	97788593	97789093	+	1338.1	500.000	5' UTR (NM_001357365, exon 1 of 15)	5' UTR (NM_001357365, exon 1 of 15)	302	NM_001357365	18479	Mm.260227	NM_011035	ENSMUSG00000030774	Pak1	AW045634|PAK-1|Paka	p21 (RAC1) activated kinase 1	protein-coding
chr3-21	chr3	32737127	32737627	+	1338.1	500.000	promoter-TSS (NM_029017)	promoter-TSS (NM_029017)	314	NM_025316	66046	Mm.28058	NM_025316	ENSMUSG00000027673	Ndufb5	0610007D05Rik|AU015782|CI-SGDH|SGDH	NADH:ubiquinone oxidoreductase subunit B5	protein-coding
chr4-51	chr4	140722152	140722652	+	1338.1	500.000	3' UTR (NM_173867, exon 13 of 13)	3' UTR (NM_173867, exon 13 of 13)	20241	NM_153106	242726	Mm.271661	NM_153106	ENSMUSG00000040935	Padi6	Pad6|Padi5|ePAD	peptidyl arginine deiminase, type VI	protein-coding
chr1-48	chr1	134560159	134560659	+	1338.1	500.000	exon (NM_152895, exon 1 of 27)	exon (NM_152895, exon 1 of 27)	231	NM_152895	75605	Mm.28995	NM_152895	ENSMUSG00000042207	Kdm5b	2010009J12Rik|2210016I17Rik|AW556288|D1Ertd202e|Jarid1b|PLU-1|PUT1|Plu1|RBBP2H1A|Rb-Bp2|mKIAA4034	lysine (K)-specific demethylase 5B	protein-coding
chr11-38	chr11	52388645	52389145	+	1338.1	500.000	3' UTR (NM_011694, exon 9 of 9)	3' UTR (NM_011694, exon 9 of 9)	-7533	NM_153117	213673	Mm.291979	NM_153117	ENSMUSG00000036275	9530068E07Rik	C85061|Kct2	RIKEN cDNA 9530068E07 gene	protein-coding
chr4-41	chr4	116610334	116610834	+	1338.1	500.000	exon (NM_016777, exon 7 of 16)	exon (NM_016777, exon 7 of 16)	-12954	NR_029450	654318	Mm.255685	NR_029450	ENSMUSG00000085408	C530005A16Rik	D930044c15rik	RIKEN cDNA C530005A16 gene	ncRNA
chr17-211	chr17	74702161	74702661	+	1338.1	500.000	3' UTR (NM_007566, exon 73 of 73)	3' UTR (NM_007566, exon 73 of 73)	-15339	NM_152817	74196	Mm.209503	NM_152817	ENSMUSG00000024078	Ttc27	2610511O17Rik	tetratricopeptide repeat domain 27	protein-coding
chr12-28	chr12	111814221	111814721	+	1338.1	500.000	promoter-TSS (NM_028875)	promoter-TSS (NM_028875)	301	NM_026752	68520	Mm.390497	NM_026752	ENSMUSG00000021286	Zfyve21	1110013H04Rik|AW558780|C85416	zinc finger, FYVE domain containing 21	protein-coding
chr17-187	chr17	55970560	55971353	+	1338.1	793.000	intron (NM_001159523, intron 1 of 6)	intron (NM_001159523, intron 1 of 6)	474	NM_009168	20420	Mm.20908	NM_009168	ENSMUSG00000039154	Shd	AI413439	src homology 2 domain-containing transforming protein D	protein-coding
chr17-41	chr17	15563928	15564428	+	1338.1	500.000	promoter-TSS (NM_144809)	promoter-TSS (NM_144809)	176	NM_001361436	213389	Mm.215162	NM_144809	ENSMUSG00000051977	Prdm9	BC012016|Dsbc1|G1-419-29|Meisetz|PRDM9-B|Rcr1|repro7	PR domain containing 9	protein-coding
chr11-57	chr11	88973906	88974406	+	1338.1	500.000	exon (NM_016706, exon 1 of 7)	exon (NM_016706, exon 1 of 7)	221	NM_016706	12812	Mm.268004	NM_016706	ENSMUSG00000033983	Coil	C79982|Cln80|p80|p80-coilin	coilin	protein-coding
chr17-110	chr17	24936629	24937317	+	1338.1	688.000	promoter-TSS (NM_001163449)	promoter-TSS (NM_001163449)	4	NM_001163449	30957	Mm.43081	NM_013931	ENSMUSG00000024163	Mapk8ip3	BB120594|D17Wsu15e|JIP-3|JSAP1|JSAP1a|JSAP1b|JSAP1c|JSAP1d|Jip3|Syd2|mKIAA1066	mitogen-activated protein kinase 8 interacting protein 3	protein-coding
chr9-51	chr9	32263808	32264308	+	1338.1	500.000	3' UTR (NM_001195632, exon 22 of 22)	3' UTR (NM_001195632, exon 22 of 22)	39783	NM_177379	330914	Mm.46683	NM_177379	ENSMUSG00000041444	Arhgap32	3426406O18Rik|Gc-gap|Grit|Px-rics|Rics|mKIAA0712|p200Rhogap|p250Gap	Rho GTPase activating protein 32	protein-coding
chr1-45	chr1	119837124	119837624	+	1338.1	500.000	promoter-TSS (NM_019933)	promoter-TSS (NM_019933)	-303	NM_019933	19258	Mm.458796	NM_019933	ENSMUSG00000026384	Ptpn4	PTPMEG|Ptn4|TEP|TEP/mPTPMEG|hPTP-MEG	protein tyrosine phosphatase, non-receptor type 4	protein-coding
chr9-222	chr9	109082059	109082778	+	1338.1	719.000	promoter-TSS (NM_025689)	promoter-TSS (NM_025689)	-37	NM_183250	66167	Mm.2395	NM_183250	ENSMUSG00000091537	Tma7	1110017O22Rik|Ccdc72	translational machinery associated 7	protein-coding
chr16-53	chr16	4594822	4595485	+	1338.1	663.000	intron (NM_031184, intron 1 of 6)	intron (NM_031184, intron 1 of 6)	440	NM_031184	83396	Mm.134072	NM_031184	ENSMUSG00000014303	Glis2	Gli5|Klf16|Nkl	GLIS family zinc finger 2	protein-coding
chr17-58	chr17	45572718	45573218	+	1338.1	500.000	intron (NM_008302, intron 1 of 10)	CpG	293	NM_008302	15516	Mm.2180	NM_008302	ENSMUSG00000023944	Hsp90ab1	90kDa|AL022974|C81438|Hsp84|Hsp84-1|Hsp90|Hspcb	heat shock protein 90 alpha (cytosolic), class B member 1	protein-coding
chr1-151	chr1	91540597	91541269	+	1338.1	672.000	promoter-TSS (NM_023046)	promoter-TSS (NM_023046)	-147	NM_023046	65247	Mm.234152	NM_023046	ENSMUSG00000026311	Asb1	1700029O08Rik|1700054C17Rik|AI426616|AI851378|mKIAA1146	ankyrin repeat and SOCS box-containing 1	protein-coding
chr10-193	chr10	93161108	93162010	+	1338.1	902.000	intron (NM_146239, intron 1 of 16)	CpG	683	NM_146239	237459	Mm.217404	NM_146239	ENSMUSG00000020015	Cdk17	6430598J10Rik|Pctk2	cyclin-dependent kinase 17	protein-coding
chr7-56	chr7	132851997	132852497	+	1338.1	500.000	intron (NM_001347629, intron 1 of 3)	intron (NM_001347629, intron 1 of 3)	400	NM_028095	72096	Mm.28631	NM_028095	ENSMUSG00000030960	Eef1akmt2	2010208K18Rik|Mettl10	EEF1A lysine methyltransferase 2	protein-coding
chr7-25	chr7	24507418	24507918	+	1338.1	500.000	intron (NR_110958, intron 1 of 2)	CpG	581	NM_175142	232969	Mm.181332	NM_146183	ENSMUSG00000064264	Zfp428	2410005H09Rik|AV271806|AW047854|Znf428	zinc finger protein 428	protein-coding
chr9-60	chr9	62367495	62367995	+	1338.1	500.000	intron (NM_009672, intron 1 of 6)	intron (NM_009672, intron 1 of 6)	26402	NM_009672	11737	Mm.269088	NM_009672	ENSMUSG00000032249	Anp32a	Anp32|I1PP2A|LANP|PHAP1|W91701|pp32	acidic (leucine-rich) nuclear phosphoprotein 32 family, member A	protein-coding
chr7-46	chr7	110843697	110844197	+	1338.1	500.000	intron (NM_025999, intron 1 of 5)	intron (NM_025999, intron 1 of 5)	434	NM_025999	67150	Mm.96867	NM_025999	ENSMUSG00000030788	Rnf141	2610110L04Rik|AA792898|AU022812|ZFP36|ZNF230	ring finger protein 141	protein-coding
chr13-108	chr13	55321920	55322584	+	1338.1	664.000	promoter-TSS (NM_009000)	promoter-TSS (NM_009000)	197	NM_025596	66494	Mm.439805	NM_025596	ENSMUSG00000021486	Prelid1	2610524G07Rik|Preli	PRELI domain containing 1	protein-coding
chr5-89	chr5	143180230	143180881	+	1338.1	651.000	promoter-TSS (NM_177880)	promoter-TSS (NM_177880)	220	NM_001045482	57782	Mm.320419	NM_021326	ENSMUSG00000061898	Rbak	-	RB-associated KRAB zinc finger	protein-coding
chr10-19	chr10	40257136	40257636	+	1338.1	500.000	intron (NM_026113, intron 1 of 5)	intron (NM_026113, intron 1 of 5)	176	NM_001359493	67371	Mm.64104	NM_026113	ENSMUSG00000019837	Gtf3c6	2410016F19Rik|AU019813	general transcription factor IIIC, polypeptide 6, alpha	protein-coding
chr11-71	chr11	105126714	105127214	+	1338.1	500.000	intron (NM_172567, intron 2 of 8)	CpG-2727	539	NM_172567	52686	Mm.270091	NM_172567	ENSMUSG00000020691	Mettl2	2810438F06Rik|AW493404|C130031G21Rik|D11Ertd768e|METL|PSENIP1	methyltransferase like 2	protein-coding
chr6-47	chr6	37441957	37442624	+	1338.1	667.000	promoter-TSS (NM_178661)	promoter-TSS (NM_178661)	-142	NM_178661	208647	Mm.169929	NM_178661	ENSMUSG00000038648	Creb3l2	BBF2H7|C530025K05Rik|SCIRR69	cAMP responsive element binding protein 3-like 2	protein-coding
chr5-44	chr5	109556834	109557334	+	1338.1	500.000	exon (NM_016715, exon 3 of 8)	exon (NM_016715, exon 3 of 8)	1909	NM_016715	57914	Mm.35771	NM_016715	ENSMUSG00000033467	Crlf2	CRLM2|Ly114|Tpte2|Tslpr	cytokine receptor-like factor 2	protein-coding
chr5-66	chr5	145139448	145139948	+	1338.1	500.000	promoter-TSS (NM_001310771)	promoter-TSS (NM_001310771)	327	NR_156700	231887	Mm.188851	NM_001033313	ENSMUSG00000029623	Pdap1	HASPP28|PAP|PAP1	PDGFA associated protein 1	protein-coding
chr3-30	chr3	103791403	103791903	+	1338.1	500.000	promoter-TSS (NM_010432)	promoter-TSS (NM_010432)	-90	NM_001301304	15257	Mm.20827	NM_010432	ENSMUSG00000008730	Hipk1	1110062K04Rik|Myak	homeodomain interacting protein kinase 1	protein-coding
chr13-21	chr13	49653069	49653569	+	1338.1	500.000	promoter-TSS (NM_025495)	promoter-TSS (NM_025495)	241	NM_001271397	70930	Mm.258915	NM_001081350	ENSMUSG00000021392	Nol8	4921532D18Rik|5730412B09Rik	nucleolar protein 8	protein-coding
chr7-139	chr7	34195965	34196465	+	1338.1	500.000	intron (NM_026549, intron 2 of 6)	(CCCCG)n|Simple_repeat|Simple_repeat	455	NM_001360710	68079	Mm.38173	NM_026549	ENSMUSG00000002635	Pdcd2l	6030457N17Rik	programmed cell death 2-like	protein-coding
chr11-322	chr11	106919228	106920077	+	1338.1	849.000	intron (NM_025481, intron 1 of 18)	intron (NM_025481, intron 1 of 18)	1063	NM_001362894	66313	Mm.340955	NM_025481	ENSMUSG00000018363	Smurf2	2810411E22Rik|AI558114|AI649275	SMAD specific E3 ubiquitin protein ligase 2	protein-coding
chr11-83	chr11	61174314	61175004	+	1338.1	690.000	intron (NM_001004143, intron 1 of 12)	CpG	400	NM_001004143	216825	Mm.30602	NM_001004143	ENSMUSG00000042506	Usp22	AI427806	ubiquitin specific peptidase 22	protein-coding
chr16-66	chr16	15480371	15480871	+	1338.1	500.000	Intergenic	IAPEY2_LTR|LTR|ERVK	113897	NM_001159351	70620	Mm.235407	NM_023585	ENSMUSG00000022674	Ube2v2	1110021H13Rik|4632410D19Rik|5730524P06Rik|6820402M05|AI848315|C81524|MMS2	ubiquitin-conjugating enzyme E2 variant 2	protein-coding
chr6-42	chr6	144781306	144781806	+	1338.1	500.000	Intergenic	CpG	108688	NR_040519	66760	Mm.233631	NR_040519	ENSMUSG00000085785	Sox5os3	4933425H06Rik	SRY (sex determining region Y)-box 5, opposite strand 3	ncRNA
chr17-94	chr17	22455277	22455777	+	1338.1	500.000	exon (NM_001331198, exon 7 of 7)	exon (NM_001331198, exon 7 of 7)	31325	NM_001331195	74149	Mm.30767	NM_198003	ENSMUSG00000071266	Zfp946	1300003B13Rik	zinc finger protein 946	protein-coding
chr12-31	chr12	118836764	118837264	+	1338.1	500.000	Intergenic	CpG	-9315	NM_177082	320145	Mm.51682	NM_177082	ENSMUSG00000048562	Sp8	D930049B17Rik|mBtd	trans-acting transcription factor 8	protein-coding
chr14-32	chr14	118236451	118236951	+	1338.1	500.000	non-coding (NR_131970, exon 1 of 2)	non-coding (NR_131970, exon 1 of 2)	329	NM_177753	223227	Mm.70950	NM_177753	ENSMUSG00000061517	Sox21	Sox25	SRY (sex determining region Y)-box 21	protein-coding
chr11-53	chr11	78094878	78095378	+	1338.1	500.000	intron (NM_145430, intron 1 of 2)	intron (NM_145430, intron 1 of 2)	438	NM_001346762	216971	Mm.119387	NM_145430	ENSMUSG00000037750	Fam222b	9630020I17Rik	family with sequence similarity 222, member B	protein-coding
chr3-37	chr3	123507705	123508205	+	1338.1	500.000	TTS (NR_028573)	TTS (NR_028573)	111	NR_028573	100306957	Mm.260791	NR_028573	ENSMUSG00000092730	Snora24	ACA24	small nucleolar RNA, H/ACA box 24	snoRNA
chr19-14	chr19	7217075	7217575	+	1338.1	500.000	intron (NM_007750, intron 1 of 1)	intron (NM_007750, intron 1 of 1)	291	NM_007750	12868	Mm.14022	NM_007750	ENSMUSG00000035885	Cox8a	COX8L	cytochrome c oxidase subunit 8A	protein-coding
chr11-254	chr11	88341229	88341729	+	1338.1	500.000	3' UTR (NM_001363194, exon 15 of 15)	3' UTR (NM_001363194, exon 15 of 15)	-11294	NR_039545	100628571		NR_039545	ENSMUSG00000092985	Mir378b	mir-378b|mmu-mir-378b	microRNA 378b	ncRNA
chr18-23	chr18	51117670	51118170	+	1338.1	500.000	promoter-TSS (NM_001081224)	promoter-TSS (NM_001081224)	22	NM_001081224	71373	Mm.63546	NM_001081224	ENSMUSG00000073565	Prr16	5430406M13Rik|AI607429	proline rich 16	protein-coding
chr2-51	chr2	103760759	103761259	+	1338.1	500.000	intron (NM_153126, intron 1 of 28)	CpG	261	NM_153126	98956	Mm.288005	NM_153126	ENSMUSG00000027185	Nat10	AI429152	N-acetyltransferase 10	protein-coding
chr5-227	chr5	135217554	135218054	+	1338.1	500.000	exon (NM_011714, exon 7 of 19)	exon (NM_011714, exon 7 of 19)	30481	NM_011714	22385	Mm.40331	NM_011714	ENSMUSG00000002748	Baz1b	C87820|WSTF|Wbscr9	bromodomain adjacent to zinc finger domain, 1B	protein-coding
chr10-23	chr10	61738764	61739264	+	1338.1	500.000	TTS (NM_001284300)	TTS (NM_001284300)	18365	NM_153779	71361	Mm.286309	NM_153779	ENSMUSG00000020085	Aifm2	5430437E11Rik|Amid|D730001I10Rik|PRG3	apoptosis-inducing factor, mitochondrion-associated 2	protein-coding
chrX-9	chrX	94234904	94235404	+	1338.1	500.000	5' UTR (NM_001039061, exon 1 of 3)	5' UTR (NM_001039061, exon 1 of 3)	224	NM_001039059	236904	Mm.115533	NM_153165	ENSMUSG00000043929	Klhl15	6330500C13Rik	kelch-like 15	protein-coding
chr2-67	chr2	157471312	157471812	+	1338.1	500.000	3' UTR (NM_009271, exon 15 of 15)	3' UTR (NM_009271, exon 15 of 15)	47269	NM_001025395	20779	Mm.22845	NM_009271	ENSMUSG00000027646	Src	AW259666|pp60c-src	Rous sarcoma oncogene	protein-coding
chr9-23	chr9	21852158	21852658	+	1338.1	500.000	intron (NM_177030, intron 1 of 49)	CpG	227	NM_177030	319899	Mm.128153	NM_177030	ENSMUSG00000032198	Dock6	2410095B20Rik|4931431C02Rik|C330023D02Rik|mKIAA1395	dedicator of cytokinesis 6	protein-coding
chr11-46	chr11	70562290	70562790	+	1338.1	500.000	promoter-TSS (NM_176893)	promoter-TSS (NM_176893)	-341	NM_016713	50932	Mm.42967	NM_016713	ENSMUSG00000020827	Mink1	B55|MINK|Map4k6|Ysk2	misshapen-like kinase 1 (zebrafish)	protein-coding
chr4-61	chr4	155490855	155491355	+	1338.1	500.000	promoter-TSS (NM_008142)	promoter-TSS (NM_008142)	-256	NM_001160016	14688	Mm.2344	NM_008142	ENSMUSG00000029064	Gnb1	AA409223|C77571|Gnb-1	guanine nucleotide binding protein (G protein), beta 1	protein-coding
chr15-46	chr15	96698937	96699592	+	1338.1	655.000	intron (NM_175121, intron 1 of 15)	CpG	464	NM_175121	67760	Mm.46754	NM_175121	ENSMUSG00000022462	Slc38a2	5033402L14Rik|AI316867|ATA2|SAT2|mKIAA1382	solute carrier family 38, member 2	protein-coding
chr4-57	chr4	150569541	150570041	+	1338.1	500.000	intron (NM_001085492, intron 11 of 22)	CpG	82383	NM_001355737	242773	Mm.29280	NM_173774	ENSMUSG00000039838	Slc45a1	C230078B22|Dnb5	solute carrier family 45, member 1	protein-coding
chr4-95	chr4	15945212	15945712	+	1338.1	500.000	promoter-TSS (NM_026172)	promoter-TSS (NM_026172)	-85	NM_026172	67460	Mm.393293	NM_026172	ENSMUSG00000028223	Decr1	1200012F07Rik|Decr|Nadph	2,4-dienoyl CoA reductase 1, mitochondrial	protein-coding
chr17-61	chr17	56997389	56997889	+	1338.1	500.000	intron (NM_027372, intron 1 of 2)	intron (NM_027372, intron 1 of 2)	300	NM_025538	66400	Mm.196150	NM_025538	ENSMUSG00000002661	Alkbh7	2310045B01Rik|2510008E23Rik|Abh7|Spata11	alkB homolog 7	protein-coding
chr10-17	chr10	25360135	25360635	+	1338.1	500.000	intron (NM_001358753, intron 1 of 18)	CpG	587	NM_001358753	13822	Mm.306026	NM_013511	ENSMUSG00000019978	Epb41l2	4.1G|AW555191|D10Ertd398e|Epb4.1l2|NBL2	erythrocyte membrane protein band 4.1 like 2	protein-coding
chr9-47	chr9	21238526	21239181	+	1338.1	655.000	5' UTR (NM_016679, exon 1 of 5)	5' UTR (NM_016679, exon 1 of 5)	479	NM_001110307	50868	Mm.248266	NM_016679	ENSMUSG00000003308	Keap1	INRF2|mKIAA0132	kelch-like ECH-associated protein 1	protein-coding
chr3-22	chr3	36552442	36552942	+	1338.1	500.000	promoter-TSS (NM_019393)	promoter-TSS (NM_019393)	86	NM_019393	50911	Mm.116711	NM_019393	ENSMUSG00000027714	Exosc9	PM/Scl-75|Pmscl1|RRP45|p5|p6	exosome component 9	protein-coding
chr15-151	chr15	102279464	102280224	+	1338.1	760.000	intron (NM_134100, intron 1 of 1)	intron (NM_134100, intron 1 of 1)	388	NM_134100	106073	Mm.287740	NM_134100	ENSMUSG00000045665	Mfsd5	AA409375|AW556797|D15Mgi27	major facilitator superfamily domain containing 5	protein-coding
chr15-107	chr15	79833320	79834083	+	1338.1	763.000	intron (NM_001013360, intron 3 of 7)	B1_Mus1|SINE|Alu	632	NM_001013360	504193	Mm.38438	NM_029079	ENSMUSG00000089837	Npcd	Cbx6-Nptxr	neuronal pentraxin chromo domain	protein-coding
chr14-139	chr14	101904384	101904884	+	1338.1	500.000	intron (NM_201529, intron 15 of 30)	intron (NM_201529, intron 15 of 30)	64011	NM_001347628	380928	Mm.218981	NM_201529	ENSMUSG00000033060	Lmo7	C78582|FBXO20|Gm914|mKIAA0858	LIM domain only 7	protein-coding
chrX-79	chrX	103697548	103698048	+	1338.1	500.000	3' UTR (NM_009197, exon 6 of 6)	3' UTR (NM_009197, exon 6 of 6)	67212	NM_029158	75064	Mm.159414	NM_029158	ENSMUSG00000031330	Zcchc13	4930513O09Rik|Cnbp2	zinc finger, CCHC domain containing 13	protein-coding
chr1-113	chr1	43446093	43446875	+	1338.1	782.000	intron (NM_010879, intron 1 of 4)	CpG	733	NM_010879	17974	Mm.389903	NM_010879	ENSMUSG00000066877	Nck2	4833426I10Rik|Grb4|NCKbeta|Nck-2	non-catalytic region of tyrosine kinase adaptor protein 2	protein-coding
chr17-54	chr17	34592030	34592656	+	1338.1	626.000	promoter-TSS (NM_017463)	promoter-TSS (NM_017463)	84	NM_017463	18515	Mm.390957	NM_017463	ENSMUSG00000034673	Pbx2	G17	pre B cell leukemia homeobox 2	protein-coding
chr12-131	chr12	111167630	111168130	+	1338.1	500.000	intron (NM_001286122, intron 1 of 9)	intron (NM_001286122, intron 1 of 9)	1510	NM_011632	22031	Mm.27431	NM_011632	ENSMUSG00000021277	Traf3	AI528849|CAP-1|CD40bp|CRAF1|LAP1|T-BAM|TRAFAMN|amn	TNF receptor-associated factor 3	protein-coding
chr9-33	chr9	75314275	75314775	+	1338.1	500.000	intron (NM_138719, intron 1 of 10)	CpG	457	NM_138719	14697	Mm.17604	NM_010313	ENSMUSG00000032192	Gnb5	GBS|Gbeta5|flr	guanine nucleotide binding protein (G protein), beta 5	protein-coding
chr8-14	chr8	13105651	13106151	+	1338.1	500.000	promoter-TSS (NM_178708)	promoter-TSS (NM_178708)	278	NM_001363450	99375	Mm.212861	NM_146207	ENSMUSG00000031446	Cul4a	2810470J21Rik|AW495282	cullin 4A	protein-coding
chr4-42	chr4	116627052	116627552	+	1338.1	500.000	intron (NM_016777, intron 2 of 15)	CpG	195	NM_001284229	50927	Mm.257181	NM_016777	ENSMUSG00000028693	Nasp	5033430J04Rik|AI131596|AI317140|D4Ertd767e|Epcs32|Nasp-T	nuclear autoantigenic sperm protein (histone-binding)	protein-coding
chr4-33	chr4	86856387	86856887	+	1338.1	500.000	intron (NM_009096, intron 2 of 4)	intron (NM_009096, intron 2 of 4)	730	NM_009096	20104	Mm.379007	NM_009096	ENSMUSG00000028495	Rps6	S6R	ribosomal protein S6	protein-coding
chr11-34	chr11	32744897	32745573	+	1338.1	676.000	3' UTR (NM_001271349, exon 12 of 12)	3' UTR (NM_001271349, exon 12 of 12)	79359	NM_027050	69351	Mm.65488	NM_027050	ENSMUSG00000020270	Smim23	1700008A04Rik	small integral membrane protein 23	protein-coding
chr11-50	chr11	74723354	74723854	+	1338.1	500.000	non-coding (NR_037610, exon 1 of 11)	non-coding (NR_037610, exon 1 of 11)	254	NR_037610	18472	Mm.397111	NM_013625	ENSMUSG00000020745	Pafah1b1	LIS-1|Lis1|MMS10-U|Mdsh|Ms10u|Pafaha	platelet-activating factor acetylhydrolase, isoform 1b, subunit 1	protein-coding
chr7-54	chr7	128611586	128612086	+	1338.1	500.000	intron (NM_178641, intron 1 of 19)	CpG	471	NM_178641	101490	Mm.490344	NM_178641	ENSMUSG00000042105	Inpp5f	5830435P03Rik|AI115354|AW561896|SAC2|cI-27|hSAC2|mKIAA0966	inositol polyphosphate-5-phosphatase F	protein-coding
chr17-147	chr17	34602770	34603588	+	1338.1	818.000	intron (NM_019403, intron 1 of 5)	intron (NM_019403, intron 1 of 5)	382	NM_019403	54197	Mm.274542	NM_019403	ENSMUSG00000015478	Rnf5	2410131O05Rik|AA407576|NG2	ring finger protein 5	protein-coding
chr12-24	chr12	87471808	87472308	+	1338.1	500.000	intron (NM_025507, intron 1 of 13)	CpG	241	NM_025507	66354	Mm.271174	NM_025507	ENSMUSG00000021039	Snw1	2310008B08Rik|AW048543|NCoA-62|SKIP|Skiip	SNW domain containing 1	protein-coding
chr4-50	chr4	138325908	138326408	+	1338.1	500.000	exon (NM_026880, exon 1 of 8)	exon (NM_026880, exon 1 of 8)	138	NM_026880	68943	Mm.18539	NM_026880	ENSMUSG00000028756	Pink1	1190006F07Rik|AU042772|AW557854|BRPK|mFLJ00387	PTEN induced putative kinase 1	protein-coding
chr4-40	chr4	114821563	114822063	+	1338.1	500.000	promoter-TSS (NR_033617)	promoter-TSS (NR_033617)	93	NR_033617	433746	Mm.388908	NR_033617	ENSMUSG00000055198	Gm12830	-	predicted gene 12830	ncRNA
chr16-32	chr16	87440309	87440809	+	1338.1	500.000	promoter-TSS (NM_016924)	promoter-TSS (NM_016924)	33	NM_016924	53858	Mm.162406	NM_016924	ENSMUSG00000041079	Rwdd2b	ORF5	RWD domain containing 2B	protein-coding
chr4-190	chr4	129576884	129577384	+	1338.1	500.000	exon (NM_182783, exon 2 of 2)	exon (NM_182783, exon 2 of 2)	1446	NM_182783	230766	Mm.20377	NM_182783	ENSMUSG00000050493	Fam167b	SEC	family with sequence similarity 167, member B	protein-coding
chr11-113	chr11	7167105	7167605	+	1338.1	500.000	intron (NM_009622, intron 19 of 19)	intron (NM_009622, intron 19 of 19)	21214	NR_045101	100041347	Mm.300962	NR_045101	ENSMUSG00000087512	Cccd201	Gm11985	coiled coil domain 201	ncRNA
chr6-23	chr6	13607352	13607852	+	1338.1	500.000	intron (NM_028990, intron 1 of 4)	CpG	496	NM_028990	101118	Mm.254845	NM_028990	ENSMUSG00000029569	Tmem168	5730526F17Rik|8430437G11Rik|AI462344|AI504145	transmembrane protein 168	protein-coding
chr10-20	chr10	40349441	40349941	+	1338.1	500.000	exon (NM_001168304, exon 1 of 13)	exon (NM_001168304, exon 1 of 13)	383	NM_001291816	78334	Mm.200924	NM_198164	ENSMUSG00000038481	Cdk19	2700084L06Rik|AI845279|AW228747|CDK11|Cdc2l6|mKIAA1028	cyclin-dependent kinase 19	protein-coding
chr5-139	chr5	75156484	75156984	+	1338.1	500.000	intron (NM_001083316, intron 1 of 22)	CpG	568	NM_001083316	18595	Mm.221403	NM_011058	ENSMUSG00000029231	Pdgfra	AI115593|CD140a|Pdgfr-2	platelet derived growth factor receptor, alpha polypeptide	protein-coding
chr17-186	chr17	55892396	55892896	+	1338.1	500.000	intron (NM_145490, intron 1 of 3)	intron (NM_145490, intron 1 of 3)	553	NM_145490	224893	Mm.294853	NM_145490	ENSMUSG00000003198	Zfp959	-	zinc finger protein 959	protein-coding
chr2-38	chr2	26915975	26916475	+	1338.1	500.000	promoter-TSS (NM_013678)	promoter-TSS (NM_013678)	-183	NM_013678	20931	Mm.389260	NM_013678	ENSMUSG00000014873	Surf2	Surf-2	surfeit gene 2	protein-coding
chr7-47	chr7	113368315	113368815	+	1338.1	500.000	intron (NM_133700, intron 2 of 10)	(A)n|Simple_repeat|Simple_repeat	774	NM_133700	68815	Mm.238034	NM_133700	ENSMUSG00000038187	Btbd10	1110056N09Rik|Gmrp1	BTB (POZ) domain containing 10	protein-coding
chr10-100	chr10	42276530	42277378	+	1338.1	848.000	promoter-TSS (NM_019740)	promoter-TSS (NM_019740)	-212	NM_019740	56484	Mm.338613	NM_019740	ENSMUSG00000048756	Foxo3	1110048B16Rik|2010203A17Rik|C76856|FKHRL1|Fkhr2|Foxo3a	forkhead box O3	protein-coding
chr10-40	chr10	112927697	112928197	+	1338.1	500.000	3' UTR (NM_001033474, exon 1 of 1)	3' UTR (NM_001033474, exon 1 of 1)	1079	NM_001033474	382423	Mm.431239	NM_001033474	ENSMUSG00000074748	Atxn7l3b	4921506J03Rik|6230409E21Rik|AI315132	ataxin 7-like 3B	protein-coding
chr7-42	chr7	99348733	99349233	+	1338.1	500.000	exon (NM_001111043, exon 3 of 6)	exon (NM_001111043, exon 3 of 6)	4256	NM_001111043	12406	Mm.22708	NM_009825	ENSMUSG00000070436	Serpinh1	BERF-1|Cbp1|Cbp2|Hsp47|J6|Serpinh2|gp46	serine (or cysteine) peptidase inhibitor, clade H, member 1	protein-coding
chrX-60	chrX	77810690	77811190	+	1338.1	500.000	Intergenic	RLTR42|LTR|ERVK	-15001	NM_016979	19108	Mm.290338	NM_016979	ENSMUSG00000035725	Prkx	PKX1|Pkare	protein kinase, X-linked	protein-coding
chr5-23	chr5	5782883	5783383	+	1338.1	500.000	Intergenic	Intergenic	-33816	NM_027399	70358	Mm.85429	NM_027399	ENSMUSG00000015652	Steap1	2410007B19Rik|Prss24|Steap	six transmembrane epithelial antigen of the prostate 1	protein-coding
chr1-27	chr1	25829178	25829678	+	1338.1	500.000	intron (NM_175642, intron 1 of 30)	intron (NM_175642, intron 1 of 30)	279	NM_175642	210933	Mm.336569	NM_175642	ENSMUSG00000033569	Adgrb3	A830096D10Rik|Bai3	adhesion G protein-coupled receptor B3	protein-coding
chr8-165	chr8	104348940	104349440	+	1338.1	500.000	3' UTR (NM_153582, exon 4 of 4)	3' UTR (NM_153582, exon 4 of 4)	8596	NM_024217	68119	Mm.390108	NM_024217	ENSMUSG00000031875	Cmtm3	9430096L06Rik|AI413895|BNAS2|Cklfsf3	CKLF-like MARVEL transmembrane domain containing 3	protein-coding
chr8-10	chr8	105637470	105637970	+	1338.1	500.000	promoter-TSS (NR_151743)	promoter-TSS (NR_151743)	-246	NR_151742	546100	Mm.471801	NR_151742	ENSMUSG00000098120	Gm5914	-	predicted gene 5914	ncRNA
chr11-82	chr11	57518345	57518985	+	1338.1	640.000	promoter-TSS (NM_001168667)	promoter-TSS (NM_001168667)	0	NM_145426	216760	Mm.30501	NM_145426	ENSMUSG00000020522	Mfap3	2610509F16Rik|2700079M14Rik|AW536327	microfibrillar-associated protein 3	protein-coding
chr11-127	chr11	33162190	33162977	+	1338.1	787.000	intron (NM_001252261, intron 1 of 9)	CpG	623	NM_001252261	18148	Mm.485384	NM_008722	ENSMUSG00000057113	Npm1	B23|NO38|Npm	nucleophosmin 1	protein-coding
chr15-114	chr15	81795220	81795720	+	1338.1	500.000	3' UTR (NM_001081016, exon 23 of 23)	3' UTR (NM_001081016, exon 23 of 23)	7143	NR_155271	100504312	Mm.384036	NR_155271	ENSMUSG00000097613	Gm17597	-	predicted gene, 17597	ncRNA
chr12-29	chr12	113144958	113145458	+	1338.1	500.000	3' UTR (NM_001347443, exon 7 of 7)	3' UTR (NM_001347443, exon 7 of 7)	4603	NM_001347443	68337	Mm.133825	NM_024223	ENSMUSG00000006356	Crip2	0610010I23Rik|AW743261|C77570|CRP2|CRP4|Crp|ESP1|Hlp	cysteine rich protein 2	protein-coding
chr19-17	chr19	7668434	7668934	+	1338.1	500.000	Intergenic	Intergenic	42626	NM_144785	207151	Mm.21365	NM_144785	ENSMUSG00000024757	Slc22a19	D630043A20Rik|OAT-5|Oat5|Slc22a9	solute carrier family 22 (organic anion transporter), member 19	protein-coding
chr11-332	chr11	110100312	110100812	+	1338.1	500.000	TTS (NM_147220)	TTS (NM_147220)	-4625	NM_153145	217258	Mm.344148	NM_153145	ENSMUSG00000041828	Abca8a	-	ATP-binding cassette, sub-family A (ABC1), member 8a	protein-coding
chr15-39	chr15	76538888	76539546	+	1338.1	658.000	promoter-TSS (NM_013909)	promoter-TSS (NM_013909)	387	NM_029643	52710	Mm.28597	NM_029643	ENSMUSG00000022560	Slc52a2	2010003P03Rik|D15Ertd747e|GPCR42|Gpr172b|PAR2|RFT1|mRFT1	solute carrier protein 52, member 2	protein-coding
chr7-52	chr7	127024454	127024954	+	1338.1	500.000	intron (NM_010772, intron 3 of 4)	intron (NM_010772, intron 3 of 4)	1775	NM_010772	17188	Mm.378964	NM_010772	ENSMUSG00000030678	Maz	MAZI|PUR1|Pur-1|SAF-1|SAF-2	MYC-associated zinc finger protein (purine-binding transcription factor)	protein-coding
chr16-30	chr16	38090706	38091206	+	1338.1	500.000	intron (NM_001347232, intron 1 of 11)	intron (NM_001347232, intron 1 of 11)	-1696	NR_033221	414072	Mm.483602	NR_033221		BC031361	-	cDNA sequence BC031361	ncRNA
chr8-23	chr8	79398676	79399176	+	1338.1	500.000	intron (NM_008539, intron 1 of 6)	CpG	502	NM_008539	17125	Mm.223717	NM_008539	ENSMUSG00000031681	Smad1	AI528653|Mad1|Madh1|Madr1|Mlp1|MusMLP|dwf-A|mMad1	SMAD family member 1	protein-coding
chr13-176	chr13	111452890	111453390	+	1338.1	500.000	exon (NM_001122963, exon 5 of 12)	exon (NM_001122963, exon 5 of 12)	36987	NM_001122963	73274	Mm.57286	NM_028487	ENSMUSG00000032745	Gpbp1	1700034P14Rik|AU019836|D230035M11Rik|Gpbp|mGPBP	GC-rich promoter binding protein 1	protein-coding
chr15-15	chr15	36727119	36727619	+	1338.1	500.000	Intergenic	RMER17C-int|LTR|ERVK	63563	NM_001253807	22631	Mm.3360	NM_011740	ENSMUSG00000022285	Ywhaz	1110013I11Rik|14-3-3zeta|AI596267|AL022924|AU020854	tyrosine 3-monooxygenase/tryptophan 5-monooxygenase activation protein, zeta polypeptide	protein-coding
chr7-50	chr7	126785961	126786461	+	1338.1	500.000	TTS (NM_011538)	TTS (NM_011538)	4728	NM_011538	21389	Mm.727	NM_011538	ENSMUSG00000030699	Tbx6	rv	T-box 6	protein-coding
chr17-59	chr17	47695516	47696016	+	1338.1	500.000	intron (NM_144939, intron 1 of 6)	intron (NM_144939, intron 1 of 6)	559	NM_144939	107971	Mm.392206	NM_144939	ENSMUSG00000023266	Frs3	4930417B13Rik|AI449674|Frs2beta|Snt2	fibroblast growth factor receptor substrate 3	protein-coding
chr9-44	chr9	120934302	120934802	+	1338.1	500.000	intron (NM_007614, intron 1 of 14)	CpG	974	NM_001165902	12387	Mm.291928	NM_007614	ENSMUSG00000006932	Ctnnb1	Bfc|Catnb|Mesc	catenin (cadherin associated protein), beta 1	protein-coding
chr11-52	chr11	77686549	77687049	+	1338.1	500.000	intron (NM_001024205, intron 1 of 3)	intron (NM_001024205, intron 1 of 3)	660	NM_001024205	68564	Mm.428996	NM_001024205	ENSMUSG00000037857	Nufip2	1110001M19Rik|9530056D24Rik|AI256692|AI461731|PIG1|mKIAA1321	nuclear fragile X mental retardation protein interacting protein 2	protein-coding
chr3-24	chr3	59005238	59005738	+	1338.1	500.000	Intergenic	CpG	-1490	NM_177855	329650	Mm.240059	NM_177855	ENSMUSG00000056476	Med12l	A130035F20|A630079M02|AU044581|TRALPUSH	mediator complex subunit 12-like	protein-coding
chr4-54	chr4	148099600	148100100	+	1338.1	500.000	3' UTR (NM_027426, exon 7 of 7)	3' UTR (NM_027426, exon 7 of 7)	-11786	NM_009642	11610	Mm.46247	NM_009642	ENSMUSG00000029007	Agtrap	3300002E14Rik|AT1R|Atrap|D4Wsu124e	angiotensin II, type I receptor-associated protein	protein-coding
chr2-251	chr2	129066060	129066820	+	1338.1	760.000	promoter-TSS (NM_001370941)	promoter-TSS (NM_001370941)	493	NM_027192	69737	Mm.33909	NM_027192	ENSMUSG00000027394	Ttl	2410003M22Rik|2700049H19Rik|AI848570	tubulin tyrosine ligase	protein-coding
chr8-17	chr8	70539664	70540164	+	1338.1	500.000	intron (NM_007924, intron 1 of 11)	CpG	239	NM_007924	13716	Mm.271973	NM_007924	ENSMUSG00000070002	Ell	Ell1|Men	elongation factor RNA polymerase II	protein-coding
chr15-26	chr15	80256892	80257392	+	1338.1	500.000	exon (NM_009716, exon 3 of 3)	exon (NM_009716, exon 3 of 3)	1958	NM_009716	11911	Mm.641	NM_009716	ENSMUSG00000042406	Atf4	Atf-4|C/ATF|CREB2|TAXREB67	activating transcription factor 4	protein-coding
chr10-28	chr10	80406152	80406652	+	1338.1	500.000	intron (NM_025650, intron 1 of 2)	PB1D10|SINE|Alu	419	NM_025650	66594	Mm.379119	NM_025650	ENSMUSG00000020163	Uqcr11	0710008D09Rik|AL022707|Uqcr	ubiquinol-cytochrome c reductase, complex III subunit XI	protein-coding
chr7-165	chr7	49721205	49721705	+	1338.1	500.000	Intergenic	Intergenic	-37651	NM_001146053	53415	Mm.20801	NM_016865	ENSMUSG00000039745	Htatip2	AW111545|Cc3|Tip30	HIV-1 Tat interactive protein 2	protein-coding
chr10-43	chr10	128211313	128211813	+	1338.1	500.000	intron (NM_025716, intron 1 of 1)	intron (NM_025716, intron 1 of 1)	231	NM_025716	66701	Mm.29694	NM_025716	ENSMUSG00000051346	Spryd4	4633402N23Rik|AA114801	SPRY domain containing 4	protein-coding
chr8-121	chr8	70319501	70320001	+	1338.1	500.000	intron (NM_138647, intron 2 of 7)	intron (NM_138647, intron 2 of 7)	3976	NM_138647	93898	Mm.258280	NM_138647	ENSMUSG00000087408	Cers1	Lass1|Uog-1|to	ceramide synthase 1	protein-coding
chr5-40	chr5	90931355	90931855	+	1338.1	500.000	intron (NM_026788, intron 1 of 7)	intron (NM_026788, intron 1 of 7)	409	NM_026788	665563	Mm.153030	NM_026788	ENSMUSG00000029376	Mthfd2l	1110019K23Rik|C630010D07Rik	methylenetetrahydrofolate dehydrogenase (NADP+ dependent) 2-like	protein-coding
chr8-42	chr8	12397649	12398149	+	1338.1	500.000	3' UTR (NM_009233, exon 1 of 1)	3' UTR (NM_009233, exon 1 of 1)	2380	NM_009233	20664	Mm.39088	NM_009233	ENSMUSG00000096014	Sox1	BB176347|Sox-1	SRY (sex determining region Y)-box 1	protein-coding
chr3-110	chr3	87525107	87525861	+	1338.1	754.000	promoter-TSS (NM_001359750)	promoter-TSS (NM_001359750)	-94	NM_012051	27049	Mm.219460	NM_012051	ENSMUSG00000003382	Etv3	AI414410|METS|Pe1	ets variant 3	protein-coding
chr2-46	chr2	71211665	71212165	+	1338.1	500.000	promoter-TSS (NM_001198878)	promoter-TSS (NM_001198878)	-31	NM_001347173	13427	Mm.249479	NM_010064	ENSMUSG00000027012	Dync1i2	3110079H08Rik|AW554389|Dncic2	dynein cytoplasmic 1 intermediate chain 2	protein-coding
chr11-37	chr11	43529109	43529609	+	1338.1	500.000	5' UTR (NM_001045530, exon 2 of 6)	5' UTR (NM_001045530, exon 2 of 6)	610	NM_001045530	380694	Mm.247595	NM_001045530	ENSMUSG00000044707	Ccnjl	Gm877	cyclin J-like	protein-coding
chr14-30	chr14	76110365	76110865	+	1338.1	500.000	promoter-TSS (NM_013745)	promoter-TSS (NM_013745)	200	NM_026177	67467	Mm.260767	NM_026177	ENSMUSG00000022008	Gpalpp1	1200011I18Rik|Kiaa1704	GPALPP motifs containing 1	protein-coding
chr1-147	chr1	87945831	87946331	+	1338.1	500.000	3' UTR (NM_001198573, exon 32 of 32)	3' UTR (NM_001198573, exon 32 of 32)	62470	NM_001033291	227334	Mm.80484	NM_001033291	ENSMUSG00000005501	Usp40	B230215L03Rik|C730029K03	ubiquitin specific peptidase 40	protein-coding
chr17-87	chr17	12915515	12916446	+	1338.1	931.000	promoter-TSS (NM_001290712)	promoter-TSS (NM_001290712)	111	NM_026310	67681	Mm.290166	NM_026310	ENSMUSG00000057388	Mrpl18	1010001C05Rik|C79879|HSPC071|MRP-L18	mitochondrial ribosomal protein L18	protein-coding
chr8-47	chr8	72548498	72549141	+	1338.1	643.000	promoter-TSS (NM_027485)	promoter-TSS (NM_027485)	-509	NM_027485	70625	Mm.235885	NM_027485	ENSMUSG00000045248	Med26	5730493L18Rik|AI414941|AW495270|Crsp7	mediator complex subunit 26	protein-coding
chr8-57	chr8	123254701	123255416	+	1338.1	715.000	promoter-TSS (NM_028200)	promoter-TSS (NM_028200)	-836	NM_001310661	72325	Mm.276193	NM_028200	ENSMUSG00000001062	Vps9d1	1300018I17Rik|2410004N05Rik|5DOS1|Vsp9d1	VPS9 domain containing 1	protein-coding
chr18-28	chr18	73574118	73574618	+	1338.1	500.000	intron (NM_001039214, intron 1 of 1)	intron (NM_001039214, intron 1 of 1)	1663	NM_001039214	240396	Mm.24131	NM_001039214	ENSMUSG00000037253	Mex3c	A130001D14Rik|BC035207|BM-013|Rkhd2	mex3 RNA binding family member C	protein-coding
chr4-244	chr4	149737346	149738119	+	1338.1	773.000	promoter-TSS (NM_001284273)	promoter-TSS (NM_001284273)	38	NM_001284273	230917	Mm.266704	NM_177672	ENSMUSG00000044700	Tmem201	AV028368|D4Ertd429e|Net5|Samp1	transmembrane protein 201	protein-coding
chr7-180	chr7	72097066	72097566	+	1338.1	500.000	intron (NM_001024703, intron 20 of 22)	RMER1B|Other|Other	-135298	NR_126483	102640608	Mm.399138	NR_126483	ENSMUSG00000108480	Gm36633	-	predicted gene, 36633	ncRNA
chr2-56	chr2	120609544	120610044	+	1338.1	500.000	promoter-TSS (NM_001159612)	promoter-TSS (NM_001159612)	199	NM_001290807	66296	Mm.221900	NM_025475	ENSMUSG00000027285	Haus2	1700101G24Rik|2410007P03Rik|AU020217|Cep27	HAUS augmin-like complex, subunit 2	protein-coding
chr5-98	chr5	7318617	7319117	+	1338.1	500.000	intron (NM_001163223, intron 1 of 3)	Lx8|LINE|L1	14703	NM_027603	70920	Mm.158494	NM_027603	ENSMUSG00000040514	Tex47	4921511H03Rik	testis expressed 47	protein-coding
chr11-92	chr11	97663292	97663938	+	1338.1	646.000	exon (NM_139311, exon 1 of 20)	exon (NM_139311, exon 1 of 20)	203	NM_139311	246198	Mm.23685	NM_139311	ENSMUSG00000038437	Mllt6	AI315037|Af17	myeloid/lymphoid or mixed-lineage leukemia; translocated to, 6	protein-coding
chr19-23	chr19	36926304	36926804	+	1338.1	500.000	intron (NM_001080706, intron 1 of 37)	CpG	475	NM_001080706	107182	Mm.295062	NM_001080706	ENSMUSG00000040565	Btaf1	AI414500|AI447930|E430027O22Rik|TAF170	B-TFIID TATA-box binding protein associated factor 1	protein-coding
chr17-57	chr17	35058977	35059477	+	1338.1	500.000	TTS (NM_033444)	TTS (NM_033444)	192	NM_016765	51793	Mm.1457	NM_016765	ENSMUSG00000007039	Ddah2	1110003M04Rik|AU019324|AW413173|DDAH-2|DDAHII|Ddah|G6a|NG30	dimethylarginine dimethylaminohydrolase 2	protein-coding
chr11-41	chr11	62456696	62457196	+	1338.1	500.000	intron (NM_177229, intron 1 of 8)	CpG	386	NM_177229	20185	Mm.271814	NM_011308	ENSMUSG00000018501	Ncor1	5730405M06Rik|A230020K14Rik|N-CoR|RIP13|Rxrip13|mKIAA1047	nuclear receptor co-repressor 1	protein-coding
chr6-44	chr6	4641958	4642458	+	1338.1	500.000	3' UTR (NM_145398, exon 18 of 18)	3' UTR (NM_145398, exon 18 of 18)	41297	NM_145398	213819	Mm.270703	NM_145398	ENSMUSG00000015189	Casd1	Cas1|Cast1|SOAT	CAS1 domain containing 1	protein-coding
chr5-61	chr5	138441536	138442036	+	1338.1	500.000	intron (NM_028130, intron 1 of 4)	CpG	310	NM_028130	72154	Mm.20263	NM_028130	ENSMUSG00000036898	Zfp157	2610020C11Rik|A630094N24Rik|AI327407|Roma|mszf12|mszf23-1	zinc finger protein 157	protein-coding
chr1-32	chr1	40025620	40026120	+	1338.1	500.000	3' UTR (NM_008696, exon 31 of 31)	3' UTR (NM_008696, exon 31 of 31)	-58844	NM_001360801	16178	Mm.1349	NM_010555	ENSMUSG00000026073	Il1r2	CD121b|Il1r-2	interleukin 1 receptor, type II	protein-coding
chr3-162	chr3	105734552	105735052	+	1338.1	500.000	intron (NM_145541, intron 6 of 7)	intron (NM_145541, intron 6 of 7)	29344	NM_001163356	109050	Mm.212591	NM_175398	ENSMUSG00000048458	Inka2	6530418L21Rik|Fam212b	inka box actin regulator 2	protein-coding
chr1-53	chr1	151359528	151360028	+	1338.1	500.000	intron (NM_001039512, intron 8 of 13)	intron (NM_001039512, intron 8 of 13)	15280	NM_001039511	117198	Mm.33764	NM_028582	ENSMUSG00000023150	Ivns1abp	1190004M08Rik|1700126I16Rik|AA960440|HSPC068|ND1|NS-1|NS1-BP|Nd1-L|Nd1-S|mKIAA0850	influenza virus NS1A binding protein	protein-coding
chr5-57	chr5	135962699	135963199	+	1338.1	500.000	exon (NM_001160366, exon 9 of 11)	exon (NM_001160366, exon 9 of 11)	11527	NM_001160366	109267	Mm.332750	NM_001160366	ENSMUSG00000029699	Ssc4d	C330016E03Rik|S4D-SRCRB|SRCRB-S4D|Srcrb4d	scavenger receptor cysteine rich family, 4 domains	protein-coding
chr5-183	chr5	114443621	114444121	+	1338.1	500.000	promoter-TSS (NM_001306205)	promoter-TSS (NM_001306205)	156	NM_029956	77697	Mm.105182	NM_029956	ENSMUSG00000029575	Mmab	9130222L19Rik|ATR	methylmalonic aciduria (cobalamin deficiency) cblB type homolog (human)	protein-coding
chr19-9	chr19	26777477	26777977	+	1338.1	500.000	3' UTR (NM_001347439, exon 8 of 8)	3' UTR (NM_001347439, exon 8 of 8)	29324	NM_026003	67155	Mm.491146	NM_011416	ENSMUSG00000024921	Smarca2	2610209L14Rik|SNF2alpha|Snf2l2|brahma|brm	SWI/SNF related, matrix associated, actin dependent regulator of chromatin, subfamily a, member 2	protein-coding
chr5-231	chr5	135778443	135779114	+	1338.1	671.000	promoter-TSS (NM_001289556)	promoter-TSS (NM_001289556)	129	NM_008617	17448	Mm.297096	NM_008617	ENSMUSG00000019179	Mdh2	MDH|Mdh-2|Mor-1|Mor1	malate dehydrogenase 2, NAD (mitochondrial)	protein-coding
chr5-33	chr5	36795828	36796328	+	1338.1	500.000	intron (NM_026242, intron 1 of 1)	intron (NM_026242, intron 1 of 1)	676	NM_026242	67568	Mm.332336	NM_026242	ENSMUSG00000055302	Mrfap1	9130413I22Rik|AL022827|Pam14	Morf4 family associated protein 1	protein-coding
chr5-42	chr5	106964579	106965079	+	1338.1	500.000	5' UTR (NM_001271566, exon 1 of 12)	5' UTR (NM_001271566, exon 1 of 12)	268	NM_001271566	12545	Mm.20842	NM_009863	ENSMUSG00000029283	Cdc7	AI597260|Cdc7l1|muCdc7	cell division cycle 7 (S. cerevisiae)	protein-coding
chr8-190	chr8	119598247	119598747	+	1338.1	500.000	TTS (NM_026648)	TTS (NM_026648)	6743	NM_021441	21341	Mm.41977	NM_021441	ENSMUSG00000031832	Taf1c	Tafi95|mTAFI95	TATA-box binding protein associated factor, RNA polymerase I, C	protein-coding
chr10-14	chr10	13008717	13009217	+	1338.1	500.000	3' UTR (NM_175102, exon 1 of 1)	3' UTR (NM_175102, exon 1 of 1)	517	NM_175102	66125	Mm.29743	NM_175102	ENSMUSG00000078348	Sf3b5	10kDa|1110005L13Rik|AU043053|Sf3b10	splicing factor 3b, subunit 5	protein-coding
chr2-39	chr2	29620006	29620506	+	1338.1	500.000	intron (NM_001039087, intron 1 of 25)	intron (NM_001039087, intron 1 of 25)	536	NM_001039086	107746	Mm.298274	NM_054050	ENSMUSG00000039844	Rapgef1	4932418O06Rik|C3G|Grf2	Rap guanine nucleotide exchange factor (GEF) 1	protein-coding
chr3-130	chr3	90079539	90080258	+	1115.1	719.000	intron (NM_001357581, intron 1 of 8)	CpG	377	NM_001253738	59069	Mm.240839	NM_022314	ENSMUSG00000027940	Tpm3	TM30nm|TMnm|Tm5NM|Tpm-5|Tpm5|Trop-5|gamma-TM|hTM30nm|hTMnm	tropomyosin 3, gamma	protein-coding
chr6-49	chr6	51270479	51271106	+	1115.1	627.000	promoter-TSS (NR_029719)	promoter-TSS (NR_029719)	-882	NR_029719	387166		NR_029719	ENSMUSG00000065505	Mir148a	Mirn148|Mirn148a|mir-148a	microRNA 148a	ncRNA
chr7-266	chr7	127421292	127421994	+	1115.1	702.000	intron (NM_026999, intron 1 of 2)	intron (NM_026999, intron 1 of 2)	391	NM_026999	69234	Mm.20301	NM_026999	ENSMUSG00000045251	Zfp688	2810407K09Rik|AI326029	zinc finger protein 688	protein-coding
chr17-49	chr17	27635105	27635605	+	1115.1	500.000	promoter-TSS (NM_025963)	promoter-TSS (NM_025963)	-111	NM_001364934	67097	Mm.275810	NM_025963	ENSMUSG00000052146	Rps10	2210402A09Rik	ribosomal protein S10	protein-coding
chrX-13	chrX	102933814	102934314	+	1115.1	500.000	non-coding (NR_026596, exon 1 of 1)	non-coding (NR_026596, exon 1 of 1)	159	NR_026596	331480	Mm.145294	NR_026596		Gm5126	EG331480	predicted pseudogene 5126	ncRNA
chr18-113	chr18	80206589	80207243	+	1115.1	654.000	promoter-TSS (NM_178604)	promoter-TSS (NM_178604)	49	NM_001042408	27366	Mm.172411	NM_025299	ENSMUSG00000057130	Txnl4a	D18Wsu98e|Dim1|Gm16286|Txnl4|U5-15kD|U5-15kDa	thioredoxin-like 4A	protein-coding
chr1-67	chr1	38035902	38036402	+	1115.1	500.000	exon (NM_198303, exon 10 of 24)	exon (NM_198303, exon 10 of 24)	38142	NM_198303	226982	Mm.260943	NM_198303	ENSMUSG00000026083	Eif5b	A030003E17Rik|BC018347|IF2	eukaryotic translation initiation factor 5B	protein-coding
chr5-63	chr5	143910025	143910525	+	1115.1	500.000	promoter-TSS (NM_001172146)	promoter-TSS (NM_001172146)	274	NM_008886	18861	Mm.2950	NM_008886	ENSMUSG00000075569	Pms2	AW555130|Pmsl2	PMS1 homolog2, mismatch repair system component	protein-coding
chr18-34	chr18	34651228	34651728	+	1115.1	500.000	intron (NM_178347, intron 1 of 15)	CpG-6820	258	NM_178347	52563	Mm.196638	NM_178347	ENSMUSG00000024370	Cdc23	6030435O18|D18Ertd243e	CDC23 cell division cycle 23	protein-coding
chr1-62	chr1	190911521	190912021	+	1115.1	500.000	promoter-TSS (NM_178775)	promoter-TSS (NM_178775)	-1	NM_178775	320119	Mm.220912	NM_178775	ENSMUSG00000089872	Rps6kc1	AA682037|B130003F20Rik|C80612|Rpk118	ribosomal protein S6 kinase polypeptide 1	protein-coding
chr12-61	chr12	32954432	32955081	+	1115.1	649.000	promoter-TSS (NR_044986)	promoter-TSS (NR_044986)	570	NM_198710	19027	Mm.246304	NM_013635	ENSMUSG00000020570	Sypl	AI314763|AI604763|D12Ertd446e|PanI|Pphn|Sypl1	synaptophysin-like protein	protein-coding
chr19-26	chr19	42752385	42752885	+	1115.1	500.000	5' UTR (NM_029011, exon 1 of 16)	5' UTR (NM_029011, exon 1 of 16)	140	NM_029011	74580	Mm.329858	NM_029011	ENSMUSG00000060224	Pyroxd2	3830409H07Rik|4833409A17Rik	pyridine nucleotide-disulphide oxidoreductase domain 2	protein-coding
chr3-38	chr3	129533133	129533633	+	1115.1	500.000	promoter-TSS (NR_153368)	promoter-TSS (NR_153368)	-995	NR_153368	102639747	Mm.393257	NR_153368		Gm35986	-	predicted gene, 35986	ncRNA
chr6-55	chr6	119175115	119175615	+	1115.1	500.000	exon (NM_001033379, exon 1 of 9)	exon (NM_001033379, exon 1 of 9)	112	NM_001033379	319618	Mm.250197	NM_001033379	ENSMUSG00000041477	Dcp1b	B930050E02Rik	decapping mRNA 1B	protein-coding
chr14-29	chr14	75284419	75284919	+	1115.1	500.000	intron (NM_026083, intron 1 of 18)	CpG	296	NM_026083	67302	Mm.74704	NM_026083	ENSMUSG00000022000	Zc3h13	2600010B19Rik|3110050K21Rik|4930570G11Rik|C87618	zinc finger CCCH type containing 13	protein-coding
chr5-81	chr5	125441828	125442473	+	1115.1	645.000	intron (NM_029752, intron 1 of 2)	intron (NM_029752, intron 1 of 2)	582	NM_029752	76809	Mm.290720	NM_029752	ENSMUSG00000037905	Bri3bp	2410150I18Rik|AI841257|AW742481	Bri3 binding protein	protein-coding
chr10-53	chr10	62577753	62578253	+	1115.1	500.000	exon (NM_028197, exon 1 of 7)	exon (NM_028197, exon 1 of 7)	454	NM_028197	72320	Mm.258955	NM_028197	ENSMUSG00000036955	Kif1bp	0710007C18Rik|2510003E04Rik|KBP|mKIAA1279	KIF1 binding protein	protein-coding
chr13-23	chr13	55211933	55212433	+	1115.1	500.000	intron (NM_008739, intron 1 of 22)	CpG	2401	NM_008739	18193	Mm.168965	NM_008739	ENSMUSG00000021488	Nsd1	AI528500|KMT3B	nuclear receptor-binding SET-domain protein 1	protein-coding
chr13-35	chr13	3917635	3918320	+	1115.1	685.000	exon (NM_019671, exon 1 of 12)	exon (NM_019671, exon 1 of 12)	243	NM_019671	56349	Mm.22261	NM_019671	ENSMUSG00000021215	Net1	Net1a|mNET1	neuroepithelial cell transforming gene 1	protein-coding
chr13-28	chr13	64152249	64152749	+	1115.1	500.000	promoter-TSS (NM_001361047)	promoter-TSS (NM_001361047)	-126	NM_001361047	238673	Mm.300065	NM_175494	ENSMUSG00000044934	Zfp367	8030486J21Rik|ZFF29a|ZFF29b|Znf367	zinc finger protein 367	protein-coding
chr9-63	chr9	95511361	95511861	+	1115.1	500.000	intron (NM_001357974, intron 1 of 27)	CpG	385	NM_001357975	67958	Mm.292742	NM_026476	ENSMUSG00000032407	U2surp	2610101N10Rik|AU023006|Sr140	U2 snRNP-associated SURP domain containing	protein-coding
chr1-75	chr1	93634866	93635530	+	1115.1	664.000	intron (NM_021537, intron 2 of 11)	CpG	529	NM_021537	59041	Mm.28761	NM_021537	ENSMUSG00000026277	Stk25	1500019J11Rik|AU018434|C86992|Ste20-like|Ysk1	serine/threonine kinase 25 (yeast)	protein-coding
chr11-43	chr11	69368344	69368844	+	1115.1	500.000	intron (NM_146019, intron 1 of 39)	CpG	832	NM_146019	216848	Mm.178246	NM_146019	ENSMUSG00000018474	Chd3	2600010P09Rik|AF020312|Chd7|Prp7|Prp9-1	chromodomain helicase DNA binding protein 3	protein-coding
chr14-18	chr14	45529156	45529656	+	1115.1	500.000	intron (NM_001360525, intron 2 of 15)	intron (NM_001360525, intron 2 of 15)	659	NM_001360526	218952	Mm.210018	NM_146054	ENSMUSG00000037712	Fermt2	AA960555|Kindlin-2|Mig2|Plekhc1	fermitin family member 2	protein-coding
chr5-92	chr5	146833272	146833949	+	1115.1	677.000	intron (NM_019647, intron 1 of 5)	intron (NM_019647, intron 1 of 5)	720	NM_019647	19933	Mm.316592	NM_019647	ENSMUSG00000041453	Rpl21	8430440E03Rik|L21	ribosomal protein L21	protein-coding
chr13-14	chr13	14064454	14064954	+	1115.1	500.000	intron (NM_194262, intron 1 of 23)	CpG	920	NM_198122	94246	Mm.439784	NM_194262	ENSMUSG00000039219	Arid4b	BCAA|BRCAA1|RBBP1L1|Rbp1l1|SAP180	AT rich interactive domain 4B (RBP1-like)	protein-coding
chr1-46	chr1	125435054	125435554	+	1115.1	500.000	exon (NM_001205386, exon 2 of 13)	exon (NM_001205386, exon 2 of 13)	423	NM_001205386	74117	Mm.183102	NM_023735	ENSMUSG00000026341	Actr3	1200003A09Rik|Arp3	ARP3 actin-related protein 3	protein-coding
chr1-79	chr1	171287356	171288009	+	1115.1	653.000	TTS (NM_025388)	TTS (NM_025388)	279	NM_013919	30941	Mm.27510	NM_013919	ENSMUSG00000053483	Usp21	ESTM28|Usp16|Usp23|W53272	ubiquitin specific peptidase 21	protein-coding
chr8-117	chr8	70042860	70043506	+	1115.1	646.000	promoter-TSS (NM_001167939)	promoter-TSS (NM_001167939)	396	NM_027481	70616	Mm.17665	NM_027481	ENSMUSG00000011306	Sugp1	5730496N02Rik|Sf4	SURP and G patch domain containing 1	protein-coding
chr7-48	chr7	122979086	122979586	+	1115.1	500.000	3' UTR (NM_175023, exon 3 of 3)	3' UTR (NM_175023, exon 3 of 3)	8772	NM_011247	19647	Mm.4480	NM_011247	ENSMUSG00000030779	Rbbp6	4933422O15Rik|AI316869|BB233631|C030034J04Rik|C77662|P2P-R|PACT	retinoblastoma binding protein 6, ubiquitin ligase	protein-coding
chr1-184	chr1	151428446	151429140	+	1115.1	694.000	promoter-TSS (NM_025819)	promoter-TSS (NM_025819)	251	NM_026876	98685	Mm.289373	NM_026876	ENSMUSG00000053286	Trmt1l	1190005F20Rik|AW226554|C1orf25|Trm1-like|Trm1l	tRNA methyltransferase 1 like	protein-coding
chr3-41	chr3	27153088	27153770	+	1115.1	682.000	promoter-TSS (NR_040548)	promoter-TSS (NR_040548)	425	NM_001177625	13605	Mm.261453	NM_007900	ENSMUSG00000027699	Ect2	AI528536	ect2 oncogene	protein-coding
chr9-43	chr9	114843909	114844537	+	1115.1	628.000	promoter-TSS (NM_027294)	promoter-TSS (NM_027294)	-71	NM_027294	70031	Mm.150064	NM_027294	ENSMUSG00000041012	Cmtm8	2700018N07Rik|AA408515|Cklfsf8	CKLF-like MARVEL transmembrane domain containing 8	protein-coding
chr3-23	chr3	55111873	55112373	+	1115.1	500.000	promoter-TSS (NM_001144987)	promoter-TSS (NM_001144987)	15	NM_001144988	229285	Mm.235523	NM_144895	ENSMUSG00000036580	Spg20	AI840044|C79168|SPARTIN|Spart|TAHCCP1|mKIAA0610	spastic paraplegia 20, spartin (Troyer syndrome) homolog (human)	protein-coding
chr16-22	chr16	20548729	20549229	+	1115.1	500.000	promoter-TSS (NR_030670)	promoter-TSS (NR_030670)	376	NM_013852	27406	Mm.27135	NM_013852	ENSMUSG00000003234	Abcf3	AI326318|AU016058|BB119416	ATP-binding cassette, sub-family F (GCN20), member 3	protein-coding
chr19-32	chr19	53903607	53904107	+	1115.1	500.000	intron (NM_001168491, intron 1 of 11)	CpG	506	NM_001168491	18569	Mm.1605	NM_011050	ENSMUSG00000024975	Pdcd4	D19Ucla1|Ma3|Tis	programmed cell death 4	protein-coding
chr4-72	chr4	48044918	48045582	+	1115.1	664.000	promoter-TSS (NM_015743)	promoter-TSS (NM_015743)	-55	NM_001307989	18124	Mm.247261	NM_015743	ENSMUSG00000028341	Nr4a3	AI573420|CHN|CSMF|MINOR|NOR-1|Nor1|TEC	nuclear receptor subfamily 4, group A, member 3	protein-coding
chr3-73	chr3	35504214	35504714	+	1115.1	500.000	Intergenic	RLTR13B3|LTR|ERVK	161699	NR_040748	625963	Mm.251506	NR_040748	ENSMUSG00000105662	Gm6639	-	predicted gene 6639	ncRNA
chr12-90	chr12	76099225	76099725	+	1115.1	500.000	exon (NM_001005510, exon 106 of 116)	exon (NM_001005510, exon 106 of 116)	77784	NR_104386	13983	Mm.2561	NM_010157	ENSMUSG00000021055	Esr2	ER[b]|ERbeta|Estrb	estrogen receptor 2 (beta)	protein-coding
chr4-80	chr4	132777674	132778174	+	1115.1	500.000	3' UTR (NM_011284, exon 9 of 9)	3' UTR (NM_011284, exon 9 of 9)	9564	NM_011284	19891	Mm.2870	NM_011284	ENSMUSG00000028884	Rpa2	AA409079|AI325195|AU020965|RPA34|Rf-A2	replication protein A2	protein-coding
chr9-27	chr9	61372676	61373336	+	1115.1	660.000	5' UTR (NM_001083928, exon 1 of 20)	5' UTR (NM_001083928, exon 1 of 20)	640	NM_009389	21887	Mm.24255	NM_009389	ENSMUSG00000032280	Tle3	2610103N05Rik|ESG|Grg3a|Grg3b|mKIAA1547	transducin-like enhancer of split 3	protein-coding
chr11-55	chr11	85311849	85312349	+	1115.1	500.000	intron (NM_016910, intron 1 of 5)	intron (NM_016910, intron 1 of 5)	845	NM_016910	53892	Mm.45609	NM_016910	ENSMUSG00000020525	Ppm1d	AV338790|Wip1	protein phosphatase 1D magnesium-dependent, delta isoform	protein-coding
chr2-31	chr2	10080107	10080607	+	1115.1	500.000	promoter-TSS (NM_025280)	promoter-TSS (NM_025280)	153	NM_020615	11949	Mm.12677	NM_020615	ENSMUSG00000025781	Atp5c1	1700094F02Rik|Atp5f1c	ATP synthase, H+ transporting, mitochondrial F1 complex, gamma polypeptide 1	protein-coding
chr18-16	chr18	33462595	33463095	+	1115.1	500.000	intron (NM_053078, intron 1 of 3)	intron (NM_053078, intron 1 of 3)	789	NM_053078	27528	Mm.407415	NM_053078	ENSMUSG00000042834	Nrep	AI325076|D0H4S114|Harp|P311|PTZ17|SEZ17	neuronal regeneration related protein	protein-coding
chr8-34	chr8	95633801	95634301	+	1115.1	500.000	intron (NM_030198, intron 1 of 2)	intron (NM_030198, intron 1 of 2)	492	NM_030198	78833	Mm.35546	NM_030198	ENSMUSG00000031669	Gins3	2700085M18Rik|AI616142	GINS complex subunit 3 (Psf3 homolog)	protein-coding
chr7-20	chr7	16175219	16175719	+	1115.1	500.000	promoter-TSS (NM_008627)	promoter-TSS (NM_008627)	74	NR_102730	17537	Mm.360516	NM_008627	ENSMUSG00000041420	Meis3	AI573393|Mrg2	Meis homeobox 3	protein-coding
chr1-73	chr1	89454986	89455486	+	1115.1	500.000	5' UTR (NM_178119, exon 1 of 18)	5' UTR (NM_178119, exon 1 of 18)	425	NM_001037136	347722	Mm.291135	NM_178119	ENSMUSG00000055013	Agap1	Centg2|Ggap1|R75364|mKIAA1099	ArfGAP with GTPase domain, ankyrin repeat and PH domain 1	protein-coding
chr8-43	chr8	45043816	45044316	+	1115.1	500.000	exon (NM_001081286, exon 24 of 26)	exon (NM_001081286, exon 24 of 26)	21352	NR_033588	434310	Mm.334512	NR_033588	ENSMUSG00000066158	AY512931	-	cDNA sequence AY512931	ncRNA
chr3-44	chr3	57736448	57736948	+	1115.1	500.000	intron (NR_130743, intron 1 of 9)	intron (NR_130743, intron 1 of 9)	641	NM_001357080	24017	Mm.274360	NM_011883	ENSMUSG00000036503	Rnf13	2010001H16Rik|Rzf	ring finger protein 13	protein-coding
chr16-19	chr16	17110688	17111188	+	1115.1	500.000	intron (NM_001252445, intron 1 of 19)	CpG	314	NM_001252445	66053	Mm.253614	NM_144954	ENSMUSG00000022771	Ppil2	0610009L05Rik|1700016N17Rik|4921520K19Rik|4930511F14Rik|AA589416|C130078A06Rik|CYC4	peptidylprolyl isomerase (cyclophilin)-like 2	protein-coding
chr7-82	chr7	127968417	127968917	+	1115.1	500.000	intron (NM_001347649, intron 1 of 14)	intron (NM_001347649, intron 1 of 14)	1188	NM_001347649	233908	Mm.277680	NM_139149	ENSMUSG00000030795	Fus	D430004D17Rik|D930039C12Rik|Fus1|Tls	fused in sarcoma	protein-coding
chr1-40	chr1	89967846	89968346	+	1115.1	500.000	intron (NR_149309, intron 2 of 3)	intron (NR_149309, intron 2 of 3)	-36920	NM_010262	14472	Mm.204730	NM_010262	ENSMUSG00000034486	Gbx2	D130058E05Rik|Gbx-2|MMoxA|Stra7	gastrulation brain homeobox 2	protein-coding
chr2-49	chr2	94405917	94406417	+	1115.1	500.000	promoter-TSS (NR_027831)	promoter-TSS (NR_027831)	522	NM_001355690	74569	Mm.248504	NM_183106	ENSMUSG00000027194	Ttc17	9130020K17Rik|D2Bwg1005e	tetratricopeptide repeat domain 17	protein-coding
chr19-16	chr19	7382468	7382968	+	1115.1	500.000	promoter-TSS (NR_045703)	promoter-TSS (NR_045703)	-285	NR_045703	654802	Mm.414924	NR_045703		1700105P06Rik	-	RIKEN cDNA 1700105P06 gene	ncRNA
chr1-57	chr1	171270417	171270917	+	1115.1	500.000	intron (NM_020579, intron 1 of 7)	CpG	339	NM_020579	57370	Mm.274011	NM_020579	ENSMUSG00000052423	B4galt3	9530061M23Rik|AA104562|AW125175|ESTM26|ESTM6|R74981	UDP-Gal:betaGlcNAc beta 1,4-galactosyltransferase, polypeptide 3	protein-coding
chr17-72	chr17	24720278	24720778	+	1115.1	500.000	promoter-TSS (NR_027900)	promoter-TSS (NR_027900)	-261	NR_002897	104366	Mm.157452	NR_002897	ENSMUSG00000077709	Snora64	MBI-29|Rnu64	small nucleolar RNA, H/ACA box 64	snoRNA
chr11-44	chr11	69409330	69409830	+	1115.1	500.000	intron (NM_001017426, intron 2 of 23)	intron (NM_001017426, intron 2 of 23)	6614	NM_001017426	216850	Mm.261201	NM_001017426	ENSMUSG00000018476	Kdm6b	1700064E03Rik|BC038313|Jmjd3	KDM1 lysine (K)-specific demethylase 6B	protein-coding
chr14-35	chr14	31494387	31495022	+	1115.1	635.000	promoter-TSS (NM_001359850)	promoter-TSS (NM_001359850)	54	NM_001359850	67011	Mm.291731	NM_025907	ENSMUSG00000021891	Mettl6	1600013P15Rik|AI467521|AU020711	methyltransferase like 6	protein-coding
chr7-43	chr7	101998644	101999144	+	1115.1	500.000	exon (NM_133947, exon 14 of 25)	exon (NM_133947, exon 14 of 25)	19338	NM_001363982	16068	Mm.422756	NM_010531	ENSMUSG00000070427	Il18bp	IL-18BP|Igifbp|MC54L	interleukin 18 binding protein	protein-coding
chr7-32	chr7	30321964	30322464	+	1115.1	500.000	exon (NM_001033140, exon 1 of 1)	exon (NM_001033140, exon 1 of 1)	161	NM_001033140	68332	Mm.6844	NM_001033140	ENSMUSG00000074211	Sdhaf1	0610010E21Rik|AI430885|AW490662|Lyrm8	succinate dehydrogenase complex assembly factor 1	protein-coding
chr13-36	chr13	23445347	23446035	+	1115.1	688.000	Intergenic	CpG	-14674	NR_015492	320842	Mm.487476	NR_015492	ENSMUSG00000085024	C230035I16Rik	-	RIKEN cDNA C230035I16 gene	ncRNA
chr7-77	chr7	111028856	111029579	+	1115.1	723.000	intron (NM_009431, intron 1 of 24)	CpG	266	NM_009431	22083	Mm.255858	NM_009431	ENSMUSG00000005609	Ctr9	AA409336|Sh2bp1|Tsbp|Tsp|mKIAA0155	CTR9 homolog, Paf1/RNA polymerase II complex component	protein-coding
chrX-6	chrX	8175237	8175737	+	1115.1	500.000	intron (NM_172478, intron 1 of 5)	intron (NM_172478, intron 1 of 5)	437	NM_172478	209815	Mm.122963	NM_172478	ENSMUSG00000039201	Tbc1d25	6330576A08Rik|DXHXS7927e|Oatl1	TBC1 domain family, member 25	protein-coding
chr9-39	chr9	108078887	108079387	+	1115.1	500.000	5' UTR (NM_001311152, exon 1 of 39)	5' UTR (NM_001311152, exon 1 of 39)	164	NM_001311152	84585	Mm.379272	NM_032543	ENSMUSG00000041528	Rnf123	BC003945|Kpc1	ring finger protein 123	protein-coding
chr10-60	chr10	81167238	81167738	+	1115.1	500.000	intron (NM_021501, intron 1 of 10)	intron (NM_021501, intron 1 of 10)	232	NM_021501	59004	Mm.34428	NM_021501	ENSMUSG00000004934	Pias4	PIASY|Pias-gamma|Piasg	protein inhibitor of activated STAT 4	protein-coding
chr14-114	chr14	64949802	64950430	+	1115.1	628.000	promoter-TSS (NM_001253731)	promoter-TSS (NM_001253731)	71	NM_001253731	210925	Mm.71332	NM_153414	ENSMUSG00000021975	Ints9	BC028953|D14Ertd231e	integrator complex subunit 9	protein-coding
chr4-220	chr4	136835017	136835647	+	1115.1	630.000	intron (NM_010142, intron 1 of 15)	CpG	680	NM_001290753	13844	Mm.250981	NM_010142	ENSMUSG00000028664	Ephb2	Cek5|Drt|ETECK|Erk|Hek5|Nuk|Prkm5|Qek5|Sek3|Tyro5	Eph receptor B2	protein-coding
chr13-25	chr13	58384907	58385407	+	1115.1	500.000	promoter-TSS (NM_027335)	promoter-TSS (NM_027335)	68	NM_027335	70153	Mm.296610	NM_027335	ENSMUSG00000021550	2210016F16Rik	-	RIKEN cDNA 2210016F16 gene	protein-coding
chr8-208	chr8	124948004	124948671	+	1115.1	667.000	exon (NM_053207, exon 1 of 5)	exon (NM_053207, exon 1 of 5)	917	NM_053207	112405	Mm.140619	NM_053207	ENSMUSG00000031987	Egln1	AI503754|C1orf12|HIF-PH2|HPH-2|Hif-p4h-2|ORF13|Phd2|SM-20	egl-9 family hypoxia-inducible factor 1	protein-coding
chr2-141	chr2	29060120	29060749	+	1115.1	629.000	intron (NM_009442, intron 1 of 11)	CpG	171	NM_009442	22130	Mm.252195	NM_009442	ENSMUSG00000026803	Ttf1	AV245725|TTF-1|TTF-I	transcription termination factor, RNA polymerase I	protein-coding
chr2-44	chr2	37583270	37583770	+	1115.1	500.000	3' UTR (NM_009261, exon 18 of 18)	3' UTR (NM_009261, exon 18 of 18)	66894	NM_177383	338346	Mm.445325	NM_177383	ENSMUSG00000053164	Gpr21	C230004C13Rik	G protein-coupled receptor 21	protein-coding
chr8-41	chr8	123477584	123478084	+	1115.1	500.000	promoter-TSS (NM_054070)	promoter-TSS (NM_054070)	-28	NM_054070	114896	Mm.287475	NM_054070	ENSMUSG00000031967	Afg3l1	1700047G05Rik|3110061K15Rik	AFG3-like AAA ATPase 1	protein-coding
chr10-63	chr10	120898495	120898995	+	1115.1	500.000	intron (NM_177092, intron 1 of 6)	CpG	226	NM_177092	320183	Mm.169755	NM_177092	ENSMUSG00000051236	Msrb3	D430026P16Rik|I-8-23|MsrB2	methionine sulfoxide reductase B3	protein-coding
chr4-38	chr4	107889195	107889695	+	1115.1	500.000	promoter-TSS (NM_001347160)	promoter-TSS (NM_001347160)	-381	NM_001347160	74098	Mm.274853	NM_028754	ENSMUSG00000028608	Czib	0610037L13Rik|1110008H16Rik	CXXC motif containing zinc binding protein	protein-coding
chr19-13	chr19	4793348	4793848	+	1115.1	500.000	intron (NM_001290127, intron 1 of 3)	intron (NM_001290127, intron 1 of 3)	303	NM_009032	19653	Mm.426069	NM_009032	ENSMUSG00000094936	Rbm4	4921506I22Rik|Lark1|Mlark|Rbm4a|lark	RNA binding motif protein 4	protein-coding
chr14-37	chr14	60756119	60756619	+	1115.1	500.000	exon (NM_001310594, exon 8 of 10)	exon (NM_001310594, exon 8 of 10)	-11765	NM_183175	239126	Mm.319636	NM_183175	ENSMUSG00000071347	C1qtnf9	9130217G22Rik|Adif1|CTRP9|Ciqtnf9	C1q and tumor necrosis factor related protein 9	protein-coding
chr13-30	chr13	78197580	78198080	+	1115.1	500.000	promoter-TSS (NR_045195)	promoter-TSS (NR_045195)	-187	NR_045195	320174	Mm.393122	NR_045195		A830082K12Rik	-	RIKEN cDNA A830082K12 gene	ncRNA
chr6-56	chr6	120036879	120037535	+	1115.1	656.000	exon (NM_001185020, exon 1 of 26)	exon (NM_001185020, exon 1 of 26)	1448	NM_001199084	232341	Mm.333349	NM_198703	ENSMUSG00000045962	Wnk1	6430573H23Rik|EG406236|Hsn2|Prkwnk1|mKIAA0344	WNK lysine deficient protein kinase 1	protein-coding
chr9-199	chr9	107569076	107569722	+	1115.1	646.000	intron (NM_010489, intron 1 of 3)	CpG	236	NM_010489	15587	Mm.4834	NM_010489	ENSMUSG00000010047	Hyal2	AI256841|AU020858|AW555733	hyaluronoglucosaminidase 2	protein-coding
chr5-85	chr5	140608218	140608718	+	1115.1	500.000	intron (NM_008494, intron 1 of 7)	(TG)n|Simple_repeat|Simple_repeat	1127	NM_008494	16848	Mm.12834	NM_008494	ENSMUSG00000029570	Lfng	AW061165	LFNG O-fucosylpeptide 3-beta-N-acetylglucosaminyltransferase	protein-coding
chr2-52	chr2	103970057	103970557	+	1115.1	500.000	promoter-TSS (NM_008505)	promoter-TSS (NM_008505)	20	NM_001142335	16909	Mm.29266	NM_008505	ENSMUSG00000032698	Lmo2	Rbtn-2|Rbtn2|Rhom-2|Ttg2	LIM domain only 2	protein-coding
chr7-29	chr7	30169279	30169981	+	1115.1	702.000	promoter-TSS (NR_157376)	promoter-TSS (NR_157376)	111	NM_011980	26465	Mm.446516	NM_011980	ENSMUSG00000037029	Zfp146	OZF|Znf146	zinc finger protein 146	protein-coding
chr5-39	chr5	90365289	90365789	+	1115.1	500.000	intron (NM_030886, intron 1 of 33)	CpG	646	NM_030886	81702	Mm.245522	NM_030886	ENSMUSG00000055204	Ankrd17	4933425K22Rik|A130069E23Rik|A930008M01|AA407558|AA516750|AU040470|Foe|Gtar|Mask|mKIAA0697	ankyrin repeat domain 17	protein-coding
chr8-35	chr8	105254238	105254738	+	1115.1	500.000	exon (NM_001271915, exon 1 of 1)	exon (NM_001271915, exon 1 of 1)	665	NM_178879	97440	Mm.489600	NM_178879	ENSMUSG00000069920	B3gnt9	3-Gn-T9|B3gnt9-ps|BGnT-9|C76565|C76566|beta-1|beta3Gn-T9	UDP-GlcNAc:betaGal beta-1,3-N-acetylglucosaminyltransferase 9	protein-coding
chr9-41	chr9	109931711	109932211	+	1115.1	500.000	intron (NM_001205332, intron 1 of 17)	CpG	187	NM_001205332	17758	Mm.217318	NM_008633	ENSMUSG00000032479	Map4	AA407148|MAP-4|Mtap-4|Mtap4	microtubule-associated protein 4	protein-coding
chr1-26	chr1	20890734	20891234	+	1115.1	500.000	promoter-TSS (NR_040492)	promoter-TSS (NR_040492)	436	NM_028829	74229	Mm.40780	NM_028829	ENSMUSG00000025931	Paqr8	1700019B16Rik|3110001D06Rik	progestin and adipoQ receptor family member VIII	protein-coding
chr11-87	chr11	70235265	70235765	+	1115.1	500.000	promoter-TSS (NR_106178)	promoter-TSS (NR_106178)	473	NR_029581	387190		NR_029581	ENSMUSG00000065411	Mir195a	Mir195|Mirn195|mir-195a|mmu-mir-195|mmu-mir-195a	microRNA 195a	ncRNA
chr17-75	chr17	28691816	28692316	+	1115.1	500.000	promoter-TSS (NM_001168513)	promoter-TSS (NM_001168513)	-502	NM_001357724	26416	Mm.311337	NM_011951	ENSMUSG00000053436	Mapk14	CSBP2|Crk1|Csbp1|Mxi2|PRKM14|PRKM15|p38|p38-alpha|p38MAPK|p38a|p38alpha	mitogen-activated protein kinase 14	protein-coding
chr19-43	chr19	37207697	37208372	+	1115.1	675.000	promoter-TSS (NM_001290828)	promoter-TSS (NM_001290828)	489	NM_001164337	69104	Mm.175989	NM_027314	ENSMUSG00000023307	March5	1810015H18Rik|2310008I22Rik|2700055A20Rik|5730499H23Rik|E130202O05Rik|MARCH-V|MITOL|Marchv|Rnf153	membrane-associated ring finger (C3HC4) 5	protein-coding
chr4-17	chr4	16163208	16163708	+	1115.1	500.000	promoter-TSS (NR_045765)	promoter-TSS (NR_045765)	185	NM_138952	192656	Mm.112765	NM_138952	ENSMUSG00000041135	Ripk2	2210420D18Rik|CARD3|CARDIAK|CCK|D4Bwg0615e|RICK|RIP2	receptor (TNFRSF)-interacting serine-threonine kinase 2	protein-coding
chr14-59	chr14	25637940	25638440	+	1115.1	500.000	intron (NM_183208, intron 7 of 23)	MIR|SINE|MIR	34677	NM_001309430	100188919	Mm.473810	NM_001309430		Gm45915	Israa	predicted gene, 45915	protein-coding
chr9-57	chr9	50658925	50659425	+	1115.1	500.000	intron (NM_145614, intron 1 of 13)	intron (NM_145614, intron 1 of 13)	605	NM_145614	235339	Mm.285076	NM_145614	ENSMUSG00000000168	Dlat	6332404G05Rik|DLTA|PDC-E2	dihydrolipoamide S-acetyltransferase (E2 component of pyruvate dehydrogenase complex)	protein-coding
chr3-96	chr3	65391833	65392473	+	1115.1	640.000	intron (NM_026155, intron 1 of 4)	intron (NM_026155, intron 1 of 4)	400	NM_026155	67437	Mm.232728	NM_026155	ENSMUSG00000027828	Ssr3	0610038P07Rik|AL022999|AU022074|AW553833|TRAPG	signal sequence receptor, gamma	protein-coding
chr9-52	chr9	43116173	43116673	+	1115.1	500.000	non-coding (NR_153341, exon 1 of 3)	non-coding (NR_153341, exon 1 of 3)	147	NM_001034863	235300	Mm.261326	NM_001034863	ENSMUSG00000048503	Tmem136	AA396355|Gm184	transmembrane protein 136	protein-coding
chrX-25	chrX	150806707	150807207	+	1115.1	500.000	exon (NM_001199246, exon 12 of 13)	exon (NM_001199246, exon 12 of 13)	6022	NM_001358568	80884	Mm.22575	NM_030700	ENSMUSG00000025268	Maged2	4833439A22Rik|Mage-d2|ORF1	melanoma antigen, family D, 2	protein-coding
chr1-65	chr1	24678685	24679185	+	1115.1	500.000	promoter-TSS (NM_001310483)	promoter-TSS (NM_001310483)	17	NM_001310483	68421	Mm.336563	NM_026719	ENSMUSG00000073725	Lmbrd1	0910001K20Rik|AV347960	LMBR1 domain containing 1	protein-coding
chr13-34	chr13	112507844	112508344	+	1115.1	500.000	Intergenic	RMER19B|LTR|ERVK	44024	NM_010560	16195	Mm.4364	NM_010560	ENSMUSG00000021756	Il6st	5133400A03Rik|AA389424|BB405851|CD130|D13Ertd699e|gp130	interleukin 6 signal transducer	protein-coding
chr7-61	chr7	3617416	3618043	+	1115.1	627.000	intron (NM_025348, intron 2 of 3)	intron (NM_025348, intron 2 of 3)	356	NM_025348	66091	Mm.17851	NM_025348	ENSMUSG00000035674	Ndufa3	1010001M12Rik|1700022J01Rik	NADH:ubiquinone oxidoreductase subunit A3	protein-coding
chr8-12	chr8	3516128	3516628	+	1115.1	500.000	promoter-TSS (NM_001359123)	promoter-TSS (NM_001359123)	-485	NM_001359123	50767	Mm.23085	NM_015801	ENSMUSG00000004565	Pnpla6	AI661849|MSws|Nte	patatin-like phospholipase domain containing 6	protein-coding
chr2-93	chr2	156007882	156008533	+	1115.1	651.000	promoter-TSS (NM_001145352)	promoter-TSS (NM_001145352)	179	NM_001356413	66366	Mm.141276	NM_025516	ENSMUSG00000005881	Ergic3	2310015B14Rik|AV318804|CGI-54|D2Ucla1|NY-BR-84|Sdbcag84	ERGIC and golgi 3	protein-coding
chr1-82	chr1	180568836	180569336	+	1115.1	500.000	exon (NM_007415, exon 1 of 23)	exon (NM_007415, exon 1 of 23)	195	NM_007415	11545	Mm.277779	NM_007415	ENSMUSG00000026496	Parp1	5830444G22Rik|AI893648|ARTD1|Adprp|Adprt1|C80510|PARP|PPOL|msPARP|parp-1|sPARP-1	poly (ADP-ribose) polymerase family, member 1	protein-coding
chr8-33	chr8	95352580	95353080	+	1115.1	500.000	5' UTR (NM_008609, exon 1 of 10)	5' UTR (NM_008609, exon 1 of 10)	534	NM_008609	17388	Mm.217116	NM_008609	ENSMUSG00000031790	Mmp15	AI503551|MT-MMP 2|MT2-MMP	matrix metallopeptidase 15	protein-coding
chr8-171	chr8	106011200	106011836	+	1115.1	636.000	promoter-TSS (NM_001301176)	promoter-TSS (NM_001301176)	-32	NM_028038	71986	Mm.307515	NM_028038	ENSMUSG00000045538	Ddx28	2410004K13Rik|AI449652|Mddx28	DEAD (Asp-Glu-Ala-Asp) box polypeptide 28	protein-coding
chr19-19	chr19	17394066	17394566	+	1115.1	500.000	exon (NM_019437, exon 1 of 4)	exon (NM_019437, exon 1 of 4)	273	NM_019437	54391	Mm.7013	NM_019437	ENSMUSG00000024712	Rfk	0610038L10Rik|AF031381|KOI-4	riboflavin kinase	protein-coding
chr12-27	chr12	111376632	111377132	+	1115.1	500.000	intron (NM_183016, intron 1 of 36)	intron (NM_183016, intron 1 of 36)	836	NM_183016	217866	Mm.27397	NM_183016	ENSMUSG00000021279	Cdc42bpb	MRCKb	CDC42 binding protein kinase beta	protein-coding
chr18-14	chr18	9213463	9214095	+	1115.1	632.000	exon (NM_008058, exon 1 of 1)	exon (NM_008058, exon 1 of 1)	923	NM_008058	14370	Mm.184289	NM_008058	ENSMUSG00000036904	Fzd8	Fz8	frizzled class receptor 8	protein-coding
chr1-43	chr1	105663918	105664418	+	1115.1	500.000	promoter-TSS (NM_013784)	promoter-TSS (NM_013784)	307	NM_173187	227446	Mm.337339	NM_029349	ENSMUSG00000026319	Relch	2310035C23Rik|6430401N10|Kiaa1468|mKIAA1468	RAB11 binding and LisH domain, coiled-coil and HEAT repeat containing	protein-coding
chr16-94	chr16	32098871	32099516	+	1115.1	645.000	promoter-TSS (NM_025892)	promoter-TSS (NM_025892)	534	NM_001111025	72084	Mm.37613	NM_024464	ENSMUSG00000023791	Pigx	2010319C14Rik|PIG-X	phosphatidylinositol glycan anchor biosynthesis, class X	protein-coding
chr19-81	chr19	7481459	7482164	+	1115.1	705.000	intron (NM_001003934, intron 1 of 8)	intron (NM_001003934, intron 1 of 8)	1480	NM_001271487	20168	Mm.246990	NM_053076	ENSMUSG00000024758	Rtn3	RTN3-A1	reticulon 3	protein-coding
chr12-10	chr12	3427056	3427556	+	1115.1	500.000	promoter-TSS (NR_030694)	promoter-TSS (NR_030694)	449	NM_172421	75302	Mm.120475	NM_172421	ENSMUSG00000037486	Asxl2	4930556B16Rik|mKIAA1685	additional sex combs like 2, transcriptional regulator	protein-coding
chr8-40	chr8	116921057	116921557	+	1115.1	500.000	promoter-TSS (NM_028131)	promoter-TSS (NM_028131)	129	NM_026844	66531	Mm.4011	NM_026844	ENSMUSG00000014633	Cmc2	1110046L09Rik|2310061C15Rik|DC13	COX assembly mitochondrial protein 2	protein-coding
chr1-37	chr1	78488484	78488984	+	1115.1	500.000	intron (NM_001278075, intron 1 of 17)	CpG	163	NR_102757	23874	Mm.17898	NM_011811	ENSMUSG00000026245	Farsb	C76708|Farsa|Farsl|Farslb|Frsb	phenylalanyl-tRNA synthetase, beta subunit	protein-coding
chr13-120	chr13	62466763	62467263	+	892.1	500.000	promoter-TSS (NM_001136496)	promoter-TSS (NM_001136496)	-201	NM_178875	71508	Mm.442497	NM_178875	ENSMUSG00000113450	Zfp935	8430426H19Rik|Es113	zinc finger protein 935	protein-coding
chrX-96	chrX	151803390	151803890	+	892.1	500.000	intron (NM_021523, intron 1 of 82)	CpG	358	NM_021523	59026	Mm.27372	NM_021523	ENSMUSG00000025261	Huwe1	5430439H10Rik|AU041296|Arf-bp1|C430014N20Rik|C80292|Gm1718|Ib772|LASU1|Mule|Ureb1	HECT, UBA and WWE domain containing 1	protein-coding
chr15-156	chr15	102488978	102489478	+	892.1	500.000	intron (NM_001103166, intron 11 of 13)	intron (NM_001103166, intron 11 of 13)	18596	NM_001103166	18521	Mm.236513	NM_011042	ENSMUSG00000056851	Pcbp2	AW412548|Hnrpx|alphaCP-2	poly(rC) binding protein 2	protein-coding
chr9-92	chr9	25252966	25253466	+	892.1	500.000	intron (NM_001359738, intron 1 of 12)	CpG	324	NM_001359738	235072	Mm.270259	NM_009859	ENSMUSG00000001833	Sept7	Cdc10|E430034N22	septin 7	protein-coding
chr7-178	chr7	70359386	70359886	+	892.1	500.000	intron (NM_183261, intron 1 of 2)	G-rich|Low_complexity|Low_complexity	957	NM_009697	11819	Mm.158143	NM_009697	ENSMUSG00000030551	Nr2f2	2700033K02Rik|9430015G03Rik|ARP-1|Aporp1|COUP-TF2|COUP-TFII|COUPTFB|EAR3|SVP40|Tcfcoup2	nuclear receptor subfamily 2, group F, member 2	protein-coding
chrX-27	chrX	8132234	8132734	+	892.1	500.000	5' UTR (NM_001290783, exon 1 of 9)	5' UTR (NM_001290783, exon 1 of 9)	374	NM_026137	73447	Mm.284162	NM_026137	ENSMUSG00000031166	Wdr13	1700060B08Rik|5730411P10Rik|DXHXS7467e|W51679|mMg21	WD repeat domain 13	protein-coding
chr3-154	chr3	97901370	97901870	+	892.1	500.000	intron (NM_011342, intron 1 of 4)	intron (NM_011342, intron 1 of 4)	393	NM_011342	20333	Mm.2551	NM_011342	ENSMUSG00000027879	Sec22b	4930564D15Rik|AA517334|AI480645|C81333|ERS-24|Sec22l1	SEC22 homolog B, vesicle trafficking protein	protein-coding
chr13-91	chr13	48260929	48261429	+	892.1	500.000	promoter-TSS (NM_031166)	promoter-TSS (NM_031166)	63	NM_031166	15904	Mm.458006	NM_031166	ENSMUSG00000021379	Id4	Idb4|bHLHb27	inhibitor of DNA binding 4	protein-coding
chr8-211	chr8	127064291	127064791	+	892.1	500.000	intron (NM_001363431, intron 1 of 24)	CpG	485	NM_001363431	93742	Mm.299254	NM_033620	ENSMUSG00000025812	Pard3	AA960621|AI256638|Asip|D8Ertd580e|Par-3|Par3|Pard-3|Pard3a|Phip	par-3 family cell polarity regulator	protein-coding
chr12-136	chr12	111678393	111679027	+	892.1	634.000	exon (NM_001099793, exon 2 of 4)	exon (NM_001099793, exon 2 of 4)	605	NM_001099793	328162	Mm.425747	NM_177374	ENSMUSG00000060950	Trmt61a	6720458F09Rik|AI606093|Gcd14|Trm61	tRNA methyltransferase 61A	protein-coding
chr16-79	chr16	20620630	20621130	+	892.1	500.000	intron (NM_028420, intron 1 of 1)	CpG	398	NM_028420	73047	Mm.425977	NM_028420	ENSMUSG00000051146	Camk2n2	2900075A18Rik	calcium/calmodulin-dependent protein kinase II inhibitor 2	protein-coding
chr10-151	chr10	79855142	79855642	+	892.1	500.000	promoter-TSS (NR_029447)	promoter-TSS (NR_029447)	-421	NR_029447	414101	Mm.401339	NR_029447	ENSMUSG00000091994	E130317F20Rik	-	RIKEN cDNA E130317F20 gene	ncRNA
chr10-80	chr10	14655336	14655836	+	892.1	500.000	3' UTR (NM_025418, exon 8 of 8)	3' UTR (NM_025418, exon 8 of 8)	49903	NM_025418	66201	Mm.227983	NM_025418	ENSMUSG00000019868	Vta1	1110001D18Rik|1110059P08Rik|AU040813|C85340|LIP5|SBP1	vesicle (multivesicular body) trafficking 1	protein-coding
chr4-164	chr4	118436409	118436909	+	892.1	500.000	intron (NM_023223, intron 2 of 9)	intron (NM_023223, intron 2 of 9)	684	NM_023223	107995	Mm.261764	NM_023223	ENSMUSG00000006398	Cdc20	2310042N09Rik|C87100|p55CDC	cell division cycle 20	protein-coding
chr5-232	chr5	135994715	135995215	+	892.1	500.000	5' UTR (NM_001256098, exon 1 of 10)	5' UTR (NM_001256098, exon 1 of 10)	165	NM_001256096	74198	Mm.275574	NM_023742	ENSMUSG00000004947	Dtx2	2610524D08Rik|AA408415|AU022494|Deltex2	deltex 2, E3 ubiquitin ligase	protein-coding
chr2-241	chr2	119156290	119156790	+	892.1	500.000	exon (NM_001033136, exon 2 of 13)	exon (NM_001033136, exon 2 of 13)	494	NM_001033136	67809	Mm.475909	NM_001033136	ENSMUSG00000070730	Rmdn3	1200015F23Rik|AI131757|Fam82a2|Ptpip51|RMD-3|Rmd3	regulator of microtubule dynamics 3	protein-coding
chr4-92	chr4	11253573	11254073	+	892.1	500.000	intron (NM_178112, intron 1 of 27)	CpG	436	NM_178112	72656	Mm.246713	NM_178112	ENSMUSG00000040738	Ints8	2810013E07Rik|AV063769|D130008D20Rik	integrator complex subunit 8	protein-coding
chr18-65	chr18	33213159	33213659	+	892.1	500.000	intron (NM_133774, intron 1 of 5)	intron (NM_133774, intron 1 of 5)	453	NM_133774	170459	Mm.127058	NM_133774	ENSMUSG00000024378	Stard4	4632419C16Rik|9030213J02Rik	StAR-related lipid transfer (START) domain containing 4	protein-coding
chr5-122	chr5	45639565	45640065	+	892.1	500.000	promoter-TSS (NM_021416)	promoter-TSS (NM_021416)	-314	NM_021416	58227	Mm.266466	NM_021416	ENSMUSG00000015879	Fam184b	9630031F12Rik|AB041544	family with sequence similarity 184, member B	protein-coding
chr17-169	chr17	46247492	46247992	+	892.1	500.000	promoter-TSS (NM_145353)	promoter-TSS (NM_145353)	303	NM_009085	20016	Mm.3458	NM_009085	ENSMUSG00000067148	Polr1c	40kDa|AA409007|AA959927|AL024089|Polr1e|RPA40|Rpo1-1	polymerase (RNA) I polypeptide C	protein-coding
chr9-164	chr9	83146124	83146624	+	892.1	500.000	intron (NM_175074, intron 1 of 5)	CpG	233	NM_175074	94353	Mm.244426	NM_026122	ENSMUSG00000066456	Hmgn3	1110002A15Rik|6330514M13Rik|BB071015|TRIP7	high mobility group nucleosomal binding domain 3	protein-coding
chr6-142	chr6	94500050	94500550	+	892.1	500.000	promoter-TSS (NM_026255)	promoter-TSS (NM_026255)	-14	NM_026255	67582	Mm.280725	NM_026255	ENSMUSG00000045100	Slc25a26	4930433D19Rik|4933433F13Rik|AW557176|D6Bwg0781e|Slc25a6	solute carrier family 25 (mitochondrial carrier, phosphate carrier), member 26	protein-coding
chr7-143	chr7	43562246	43562746	+	892.1	500.000	intron (NM_001008549, intron 1 of 4)	intron (NM_001008549, intron 1 of 4)	126	NM_001008549	210104	Mm.333821	NM_001008549	ENSMUSG00000056592	Zfp658	-	zinc finger protein 658	protein-coding
chr6-100	chr6	48537474	48537974	+	892.1	500.000	promoter-TSS (NR_130985)	promoter-TSS (NR_130985)	155	NM_133764	76252	Mm.30214	NM_133764	ENSMUSG00000039347	Atp6v0e2	0610006O14Rik|NM9.2	ATPase, H+ transporting, lysosomal V0 subunit E2	protein-coding
chr3-56	chr3	10014058	10014558	+	892.1	500.000	intron (NM_001272098, intron 1 of 2)	intron (NM_001272098, intron 1 of 2)	1723	NM_010634	16592	Mm.741	NM_010634	ENSMUSG00000027533	Fabp5	E-FABP|Fabpe|Klbp|PA-FABP|mal1	fatty acid binding protein 5, epidermal	protein-coding
chr1-132	chr1	72711207	72711707	+	892.1	500.000	intron (NM_009084, intron 1 of 3)	CpG	197	NM_009084	19981	Mm.21529	NM_009084	ENSMUSG00000046330	Rpl37a	-	ribosomal protein L37a	protein-coding
chr4-205	chr4	133753650	133754150	+	892.1	500.000	promoter-TSS (NM_001080819)	promoter-TSS (NM_001080819)	85	NM_001080819	93760	Mm.22478	NM_001080819	ENSMUSG00000007880	Arid1a	1110030E03Rik|BAF250a|Osa1|Smarcf1	AT rich interactive domain 1A (SWI-like)	protein-coding
chr9-151	chr9	70656424	70657050	+	892.1	626.000	exon (NM_172772, exon 1 of 9)	exon (NM_172772, exon 1 of 9)	437	NM_172772	235461	Mm.170855	NM_172772	ENSMUSG00000042444	Mindy2	AI465301|B230380D07Rik|Fam63b|mKIAA1164	MINDY lysine 48 deubiquitinase 2	protein-coding
chr5-167	chr5	105700356	105700856	+	892.1	500.000	promoter-TSS (NM_178701)	promoter-TSS (NM_178701)	-204	NM_178701	231549	Mm.23837	NM_178701	ENSMUSG00000046079	Lrrc8d	2810473G09Rik|4930525N13Rik|A930019F03|Lrrc5	leucine rich repeat containing 8D	protein-coding
chr15-102	chr15	79158517	79159017	+	892.1	500.000	intron (NM_011437, intron 3 of 3)	T-rich|Low_complexity|Low_complexity	5723	NM_011437	20665	Mm.276739	NM_011437	ENSMUSG00000033006	Sox10	Dom|Sox21|gt	SRY (sex determining region Y)-box 10	protein-coding
chr6-76	chr6	30509168	30509668	+	892.1	500.000	promoter-TSS (NM_027073)	promoter-TSS (NM_027073)	355	NM_001347087	72649	Mm.45418	NM_178625	ENSMUSG00000029782	Tmem209	2700094F01Rik|AI428435	transmembrane protein 209	protein-coding
chr5-172	chr5	110286899	110287399	+	892.1	500.000	promoter-TSS (NM_008993)	promoter-TSS (NM_008993)	830	NM_011132	18973	Mm.35061	NM_011132	ENSMUSG00000007080	Pole	-	polymerase (DNA directed), epsilon	protein-coding
chr1-189	chr1	155830775	155831275	+	892.1	500.000	Intergenic	Intergenic	-18126	NM_023268	104009	Mm.27035	NM_023268	ENSMUSG00000033684	Qsox1	1300003H02Rik|QSOX|Qscn6|SOx|b2b2673Clo	quiescin Q6 sulfhydryl oxidase 1	protein-coding
chr10-46	chr10	21295808	21296308	+	892.1	500.000	promoter-TSS (NM_001145209)	promoter-TSS (NM_001145209)	79	NM_019702	56422	Mm.25527	NM_019702	ENSMUSG00000019977	Hbs1l	2810035F15Rik|AI326327|eRFS	Hbs1-like (S. cerevisiae)	protein-coding
chr6-191	chr6	145249291	145249791	+	892.1	500.000	promoter-TSS (NR_045598)	promoter-TSS (NR_045598)	690	NM_021284	16653	Mm.383182	NM_021284	ENSMUSG00000030265	Kras	AI929937|K-Ras|K-Ras 2|K-ras|Ki-ras|Kras-2|Kras2|c-K-ras|c-Ki-ras|p21B|ras	Kirsten rat sarcoma viral oncogene homolog	protein-coding
chr11-266	chr11	96075098	96075598	+	892.1	500.000	intron (NM_007506, intron 1 of 4)	intron (NM_007506, intron 1 of 4)	283	NM_001161419	11951	Mm.258	NM_007506	ENSMUSG00000006057	Atp5g1	Atp5mc1	ATP synthase, H+ transporting, mitochondrial F0 complex, subunit C1 (subunit 9)	protein-coding
chr13-156	chr13	92844766	92845266	+	892.1	500.000	intron (NM_001162945, intron 1 of 8)	CpG	248	NR_160868	382793	Mm.296770	NM_001162945	ENSMUSG00000021704	Mtx3	4930470O13Rik|AA409304|AI853833|AU067765|EG624619|Gm1194|Gm6514	metaxin 3	protein-coding
chr4-119	chr4	47353612	47354112	+	892.1	500.000	intron (NM_001312868, intron 1 of 8)	CpG	640	NM_009370	21812	Mm.197552	NM_009370	ENSMUSG00000007613	Tgfbr1	ALK5|AU017191|Alk-5|ESK2|TGFR-1|TbetaR-I|TbetaRI	transforming growth factor, beta receptor I	protein-coding
chr11-120	chr11	21239341	21239841	+	892.1	500.000	intron (NM_139061, intron 1 of 22)	CpG	559	NM_139061	245944	Mm.170103	NM_139061	ENSMUSG00000020128	Vps54	Hcc8|Vps54l|mSLP8|wr	VPS54 GARP complex subunit	protein-coding
chr11-219	chr11	76945796	76946296	+	892.1	500.000	intron (NM_178645, intron 1 of 11)	CpG	390	NM_178645	104184	Mm.399785	NM_178645	ENSMUSG00000020840	Blmh	AI035728|Bh|Bmh	bleomycin hydrolase	protein-coding
chr17-190	chr17	56217765	56218265	+	892.1	500.000	5' UTR (NM_001360284, exon 1 of 21)	5' UTR (NM_001360284, exon 1 of 21)	470	NM_001360284	224897	Mm.205535	NM_172624	ENSMUSG00000001229	Dpp9	6430584G11Rik|A330078I11|DPP IX|DPRP2	dipeptidylpeptidase 9	protein-coding
chr15-120	chr15	82276692	82277192	+	892.1	500.000	intron (NM_001368647, intron 1 of 9)	intron (NM_001368647, intron 1 of 9)	1728	NM_001368647	24050	Mm.309707	NM_011889	ENSMUSG00000022456	Sept3	3110018K01Rik|AV154067|B530002E20Rik|Gm46500|Sep3	septin 3	protein-coding
chr15-133	chr15	96575230	96575730	+	892.1	500.000	3' UTR (NM_134086, exon 16 of 16)	3' UTR (NM_134086, exon 16 of 16)	66482	NM_134086	105727	Mm.103568	NM_134086	ENSMUSG00000023169	Slc38a1	AA408026|AA409865|AL022800|AU015942|NAT2	solute carrier family 38, member 1	protein-coding
chr12-84	chr12	69372625	69373125	+	892.1	500.000	exon (NM_007481, exon 2 of 2)	exon (NM_007481, exon 2 of 2)	725	NM_007481	11845	Mm.27308	NM_007481	ENSMUSG00000044147	Arf6	AI788669|AW496366	ADP-ribosylation factor 6	protein-coding
chr4-103	chr4	32983401	32983901	+	892.1	500.000	intron (NM_027491, intron 1 of 6)	CpG	360	NM_001369055	52187	Mm.300814	NM_027491	ENSMUSG00000028278	Rragd	5730543C08Rik|AI467523|C030003H22Rik|D4Ertd174e	Ras-related GTP binding D	protein-coding
chr19-114	chr19	41483652	41484152	+	892.1	500.000	intron (NM_001370767, intron 2 of 7)	intron (NM_001370767, intron 2 of 7)	1220	NM_001370767	212391	Mm.422910	NM_172154	ENSMUSG00000025019	Lcor	3110023F06Rik|A630025C20Rik|Mlr2|mKIAA1795	ligand dependent nuclear receptor corepressor	protein-coding
chr9-97	chr9	35569513	35570013	+	892.1	500.000	intron (NM_029762, intron 1 of 3)	CpG	306	NM_029762	76832	Mm.482285	NM_029762	ENSMUSG00000050555	Hyls1	3010015K02Rik	HYLS1, centriolar and ciliogenesis associated	protein-coding
chr4-151	chr4	108070676	108071176	+	892.1	500.000	intron (NM_011327, intron 12 of 15)	intron (NM_011327, intron 12 of 15)	-16431	NR_105823	102465213		NR_105823	ENSMUSG00000098980	Mir6397	Gm28004|mmu-mir-6397	microRNA 6397	ncRNA
chr9-205	chr9	107770536	107771036	+	892.1	500.000	non-coding (NR_153190, exon 1 of 24)	non-coding (NR_153190, exon 1 of 24)	216	NM_001359526	83486	Mm.259197	NM_148930	ENSMUSG00000032580	Rbm5	D030069N10Rik	RNA binding motif protein 5	protein-coding
chr7-128	chr7	29308000	29308500	+	892.1	500.000	intron (NM_001368371, intron 1 of 11)	CpG	249	NM_001368371	29861	Mm.101885	NM_013874	ENSMUSG00000030584	Dpf1	Neud4	D4, zinc and double PHD fingers family 1	protein-coding
chr5-71	chr5	4103859	4104359	+	892.1	500.000	intron (NM_020010, intron 1 of 9)	CpG	588	NM_020010	13121	Mm.140158	NM_020010	ENSMUSG00000001467	Cyp51	AI426508|CYPLI|Cyp51a1|Ldm|P450-14DM|P450LI	cytochrome P450, family 51	protein-coding
chr16-105	chr16	37777145	37777645	+	892.1	500.000	intron (NM_008047, intron 2 of 10)	intron (NM_008047, intron 2 of 10)	340	NM_008047	14314	Mm.182434	NM_008047	ENSMUSG00000022816	Fstl1	AI316791|AW107808|Fstl|TSC-36	follistatin-like 1	protein-coding
chr17-204	chr17	69417045	69417545	+	892.1	500.000	non-coding (NR_026848, exon 1 of 1)	non-coding (NR_026848, exon 1 of 1)	848	NR_026848	77533	Mm.266592	NR_026848		C030034I22Rik	-	RIKEN cDNA C030034I22 gene	ncRNA
chr17-95	chr17	23563869	23564369	+	892.1	500.000	non-coding (NR_126484, exon 2 of 2)	non-coding (NR_126484, exon 2 of 2)	107	NM_001033496	449521	Mm.268582	NM_001033496	ENSMUSG00000071256	Zfp213	BC038178|D17Ertd197e	zinc finger protein 213	protein-coding
chr6-117	chr6	72788023	72788523	+	892.1	500.000	exon (NM_001079822, exon 3 of 13)	exon (NM_001079822, exon 3 of 13)	772	NM_009332	21415	Mm.440067	NM_009332	ENSMUSG00000055799	Tcf7l1	Tcf-3|Tcf3|bHLHb21	transcription factor 7 like 1 (T cell specific, HMG box)	protein-coding
chr19-98	chr19	18671189	18671689	+	892.1	500.000	intron (NM_026120, intron 1 of 7)	CpG	659	NM_026120	67383	Mm.306602	NM_026120	ENSMUSG00000024726	Carnmt1	2410127L17Rik	carnosine N-methyltransferase 1	protein-coding
chr8-186	chr8	111271933	111272433	+	892.1	500.000	3' UTR (NM_146218, exon 13 of 13)	3' UTR (NM_146218, exon 13 of 13)	-12973	NM_001368315	20340	Mm.276271	NM_009149	ENSMUSG00000003316	Glg1	AI593353|AW537898|CFR|CFR-1|ESL-1|MG-160|MG160|Selel	golgi apparatus protein 1	protein-coding
chr9-103	chr9	44233487	44233987	+	892.1	500.000	exon (NM_007619, exon 1 of 16)	exon (NM_007619, exon 1 of 16)	309	NM_007619	12402	Mm.266871	NM_007619	ENSMUSG00000034342	Cbl	4732447J05Rik|Cbl-2|c-Cbl|cbl	Casitas B-lineage lymphoma	protein-coding
chr18-107	chr18	75697182	75697682	+	892.1	500.000	5' UTR (NM_201354, exon 1 of 12)	5' UTR (NM_201354, exon 1 of 12)	264	NM_201354	269037	Mm.36745	NM_201354	ENSMUSG00000052928	Ctif	Gm672	CBP80/20-dependent translation initiation factor	protein-coding
chr18-80	chr18	38338411	38338911	+	892.1	500.000	intron (NM_011937, intron 1 of 6)	intron (NM_011937, intron 1 of 6)	332	NM_011937	26384	Mm.22374	NM_011937	ENSMUSG00000052102	Gnpda1	GNPDA|Gnp1|Gnpi|oscillin	glucosamine-6-phosphate deaminase 1	protein-coding
chr7-238	chr7	116032771	116033271	+	892.1	500.000	TTS (NR_152104)	TTS (NR_152104)	1042	NR_152104	68469	Mm.435492	NR_152104		Sox6os	1110006G14Rik	SRY (sex determining region Y)-box 6, opposite strand	ncRNA
chr16-118	chr16	48992937	48993437	+	892.1	500.000	intron (NM_001356425, intron 1 of 31)	intron (NM_001356425, intron 1 of 31)	925	NM_027341	224170	Mm.275138	NM_027341	ENSMUSG00000064061	Dzip3	2310047C04Rik|2A-HUB|6430549P11Rik|A230104G20	DAZ interacting protein 3, zinc finger	protein-coding
chr11-293	chr11	98937348	98937848	+	892.1	500.000	promoter-TSS (NM_001177302)	promoter-TSS (NM_001177302)	-98	NM_009024	19401	Mm.439744	NM_009024	ENSMUSG00000037992	Rara	Nr1b1|RAR|RARalpha1	retinoic acid receptor, alpha	protein-coding
chr1-202	chr1	172482256	172482756	+	892.1	500.000	intron (NM_033608, intron 1 of 20)	intron (NM_033608, intron 1 of 20)	189	NM_033608	93842	Mm.214530	NM_033608	ENSMUSG00000037995	Igsf9	644ETD8|Dasm1|Kiaa1355-hp|NRT1|Ncaml|mKIAA1355	immunoglobulin superfamily, member 9	protein-coding
chr17-223	chr17	88255964	88256464	+	892.1	500.000	Intergenic	CpG	130702	NM_001190356	225058	Mm.312053	NM_001190356		Gm4832	EG225058	predicted gene 4832	protein-coding
chr4-233	chr4	145194331	145194831	+	892.1	500.000	intron (NM_001276465, intron 1 of 69)	intron (NM_001276465, intron 1 of 69)	424	NM_001276465	230895	Mm.240310	NM_001033190	ENSMUSG00000020220	Vps13d	-	vacuolar protein sorting 13D	protein-coding
chr17-125	chr17	28233033	28233533	+	892.1	500.000	intron (NM_011145, intron 1 of 7)	intron (NM_011145, intron 1 of 7)	529	NM_011145	19015	Mm.328914	NM_011145	ENSMUSG00000002250	Ppard	NUC-1|NUC1|Nr1c2|PPAR-beta|PPAR-delta|PPAR[b]|PPARdelta|Pparb|Pparb/d	peroxisome proliferator activator receptor delta	protein-coding
chr7-114	chr7	25619353	25619853	+	892.1	500.000	5' UTR (NM_025504, exon 1 of 6)	5' UTR (NM_025504, exon 1 of 6)	110	NM_025504	66349	Mm.159956	NM_025504	ENSMUSG00000057229	Dmac2	2310004L02Rik|Atp5sl|C030044E10Rik	distal membrane arm assembly complex 2	protein-coding
chr12-54	chr12	28749980	28750480	+	892.1	500.000	5' UTR (NM_001161411, exon 1 of 7)	5' UTR (NM_001161411, exon 1 of 7)	164	NM_001161410	217449	Mm.132006	NM_178811	ENSMUSG00000020628	Trappc12	CGI-87|D930014A20Rik|Ttc15	trafficking protein particle complex 12	protein-coding
chr6-120	chr6	81980218	81980718	+	892.1	500.000	Intergenic	Lx7|LINE|L1	-3853	NR_157233	100504740	Mm.383522	NR_157232	ENSMUSG00000107412	Gm20383	-	predicted gene, 20383	ncRNA
chr4-225	chr4	139193018	139193518	+	892.1	500.000	promoter-TSS (NM_001271405)	promoter-TSS (NM_001271405)	369	NM_001037761	12345	Mm.2945	NM_009798	ENSMUSG00000028745	Capzb	1700120C01Rik|AI325129|CPB1|CPB2|CPbeat2|CPbeta1|CPbeta2|Cappb1	capping protein (actin filament) muscle Z-line, beta	protein-coding
chr1-159	chr1	104855976	104856476	+	892.1	500.000	intron (NM_011800, intron 1 of 11)	Lx6|LINE|L1	87706	NM_011800	23836	Mm.103640	NM_011800	ENSMUSG00000050840	Cdh20	Cdh7	cadherin 20	protein-coding
chr2-162	chr2	32382074	32382574	+	892.1	500.000	promoter-TSS (NM_198001)	promoter-TSS (NM_198001)	-409	NM_198001	73737	Mm.27608	NM_198001	ENSMUSG00000039195	1110008P14Rik	C79326	RIKEN cDNA 1110008P14 gene	protein-coding
chr11-195	chr11	69411301	69411801	+	892.1	500.000	intron (NM_001017426, intron 2 of 23)	CpG	4643	NM_001017426	216850	Mm.261201	NM_001017426	ENSMUSG00000018476	Kdm6b	1700064E03Rik|BC038313|Jmjd3	KDM1 lysine (K)-specific demethylase 6B	protein-coding
chr9-58	chr9	54951036	54951536	+	892.1	500.000	promoter-TSS (NM_145229)	promoter-TSS (NM_145229)	-332	NM_145229	246735	Mm.473773	NM_145229	ENSMUSG00000044820	AY074887	Mcpr1	cDNA sequence AY074887	protein-coding
chr14-119	chr14	66803052	66803552	+	892.1	500.000	3' UTR (NM_009955, exon 14 of 14)	3' UTR (NM_009955, exon 14 of 14)	65298	NM_009955	12934	Mm.352648	NM_009955	ENSMUSG00000022048	Dpysl2	AI851130|Crmp2|DRP2|Musunc33|TOAD-64|Ulip2	dihydropyrimidinase-like 2	protein-coding
chr4-148	chr4	107196404	107196904	+	892.1	500.000	intron (NM_029565, intron 6 of 7)	RMER4A|LTR|ERVK	-12490	NM_001081272	546840	Mm.331755	NM_001081272	ENSMUSG00000070877	Ldlrad1	-	low density lipoprotein receptor class A domain containing 1	protein-coding
chr8-71	chr8	13104367	13104867	+	892.1	500.000	intron (NM_178708, intron 1 of 13)	CpG	726	NM_178708	234069	Mm.103427	NM_178708	ENSMUSG00000038542	Pcid2	A730042J05Rik	PCI domain containing 2	protein-coding
chr7-108	chr7	24299086	24299586	+	892.1	500.000	5' UTR (NM_009561, exon 1 of 7)	5' UTR (NM_009561, exon 1 of 7)	213	NM_009561	22719	Mm.12832	NM_009561	ENSMUSG00000050605	Zfp61	-	zinc finger protein 61	protein-coding
chr11-348	chr11	120185233	120185733	+	892.1	500.000	Intergenic	CpG	4373	NR_030682	100042332	Mm.269766	NR_030682		2810410L24Rik	-	RIKEN cDNA 2810410L24 gene	ncRNA
chr14-135	chr14	99078712	99079212	+	892.1	500.000	intron (NM_001360050, intron 20 of 21)	intron (NM_001360050, intron 20 of 21)	-20462	NM_029320	52023	Mm.22835	NM_029320	ENSMUSG00000022064	Pibf1	-	progesterone immunomodulatory binding factor 1	protein-coding
chr9-233	chr9	117139048	117139548	+	892.1	500.000	intron (NM_001172123, intron 1 of 14)	B4|SINE|B4	113185	NM_001172124	207181	Mm.326411	NM_178660	ENSMUSG00000039607	Rbms3	6720477E09Rik|8430436O14Rik	RNA binding motif, single stranded interacting protein	protein-coding
chr13-70	chr13	30545048	30545548	+	892.1	500.000	promoter-TSS (NM_025710)	promoter-TSS (NM_025710)	18	NM_025710	66694	Mm.181933	NM_025710	ENSMUSG00000038462	Uqcrfs1	4430402G14Rik|AI875505	ubiquinol-cytochrome c reductase, Rieske iron-sulfur polypeptide 1	protein-coding
chr18-50	chr18	12128829	12129329	+	892.1	500.000	intron (NM_024182, intron 1 of 12)	CpG	229	NM_024182	66878	Mm.28551	NM_024182	ENSMUSG00000024404	Riok3	1200013N13Rik|D18Ertd331e|E130306C24Rik|Sudd	RIO kinase 3	protein-coding
chr9-173	chr9	96478024	96478524	+	892.1	500.000	intron (NM_001311135, intron 1 of 2)	CpG	401	NM_001311135	19823	Mm.28235	NM_011279	ENSMUSG00000051234	Rnf7	Rbx2|SAG	ring finger protein 7	protein-coding
chr4-216	chr4	135963393	135963893	+	892.1	500.000	promoter-TSS (NM_001356493)	promoter-TSS (NM_001356493)	-82	NM_001356493	74246	Mm.247946	NM_178389	ENSMUSG00000028671	Gale	2310002A12Rik|AI323962	galactose-4-epimerase, UDP	protein-coding
chrX-82	chrX	105927972	105928472	+	892.1	500.000	intron (NM_009530, intron 1 of 34)	CpG	1150	NM_009530	22589	Mm.10141	NM_009530	ENSMUSG00000031229	Atrx	4833408C14Rik|AI447451|ATR2|DXHXS6677E|HP1-BP38|Hp1bp2|Hp1bp38|MRXS3|RAD54L|Rad54|XH2|Xnp|ZNF-HX	ATRX, chromatin remodeler	protein-coding
chr9-90	chr9	23222532	23223032	+	892.1	500.000	promoter-TSS (NM_028472)	promoter-TSS (NM_028472)	-294	NM_028472	73230	Mm.335020	NM_028472	ENSMUSG00000031963	Bmper	3110056H04Rik|CV-2|Crim3|Cv2	BMP-binding endothelial regulator	protein-coding
chr7-169	chr7	65370288	65370788	+	892.1	500.000	intron (NM_001163574, intron 1 of 26)	CpG	706	NM_001163574	21872	Mm.4342	NM_009386	ENSMUSG00000030516	Tjp1	ZO1	tight junction protein 1	protein-coding
chrX-104	chrX	166344936	166345436	+	892.1	500.000	intron (NM_001177959, intron 1 of 6)	intron (NM_001177959, intron 1 of 6)	633	NM_001177959	14758	Mm.222320	NM_023122	ENSMUSG00000031342	Gpm6b	AI593561|Gpm6|M6B	glycoprotein m6b	protein-coding
chr10-208	chr10	120208722	120209222	+	892.1	500.000	intron (NM_026617, intron 1 of 6)	intron (NM_026617, intron 1 of 6)	146	NM_026617	68212	Mm.157426	NM_026617	ENSMUSG00000020225	Tmbim4	0610007H07Rik|AU022431	transmembrane BAX inhibitor motif containing 4	protein-coding
chr4-173	chr4	123138352	123138852	+	892.1	500.000	intron (NM_019489, intron 2 of 9)	(TCTCTG)n|Simple_repeat|Simple_repeat	1349	NM_019489	56031	Mm.126873	NM_019489	ENSMUSG00000028651	Ppie	2010010D16Rik|Cyp33	peptidylprolyl isomerase E (cyclophilin E)	protein-coding
chr14-62	chr14	26639430	26639930	+	892.1	500.000	intron (NM_007479, intron 1 of 5)	intron (NM_007479, intron 1 of 5)	1546	NM_007479	11843	Mm.297768	NM_007479	ENSMUSG00000021877	Arf4	AA407803	ADP-ribosylation factor 4	protein-coding
chr2-127	chr2	26409726	26410226	+	892.1	500.000	promoter-TSS (NM_033134)	promoter-TSS (NM_033134)	-757	NR_110957	64436	Mm.330070	NM_033134	ENSMUSG00000026925	Inpp5e	1200002L24Rik|72kDa|mKIAA0123	inositol polyphosphate-5-phosphatase E	protein-coding
chr5-140	chr5	75574460	75574960	+	892.1	500.000	promoter-TSS (NM_001122733)	promoter-TSS (NM_001122733)	-277	NM_001122733	16590	Mm.247073	NM_021099	ENSMUSG00000005672	Kit	Bs|CD117|Fdc|Gsfsco1|Gsfsco5|Gsfsow3|SCO1|SCO5|SOW3|Ssm|Tr-kit|W|c-KIT	KIT proto-oncogene receptor tyrosine kinase	protein-coding
chr4-86	chr4	3574860	3575360	+	892.1	500.000	promoter-TSS (NM_028097)	promoter-TSS (NM_028097)	231	NM_054089	116940	Mm.171323	NM_054089	ENSMUSG00000028233	Tgs1	D4Ertd800e|Ncoa6ip|Pimt	trimethylguanosine synthase 1	protein-coding
chr7-94	chr7	13034175	13034675	+	892.1	500.000	TTS (NM_145578)	TTS (NM_145578)	352	NM_001360731	68953	Mm.295670	NM_026885	ENSMUSG00000033916	Chmp2a	1500016L11Rik|mVps2	charged multivesicular body protein 2A	protein-coding
chr3-85	chr3	54692842	54693342	+	892.1	500.000	promoter-TSS (NM_019995)	promoter-TSS (NM_019995)	-13	NM_019995	56790	Mm.486375	NM_019995	ENSMUSG00000027751	Supt20	AA667204|AI450544|D3Ertd300e|Fam48a|Supt20h|p38IP	suppressor of Ty 20	protein-coding
chr2-326	chr2	180920289	180920789	+	892.1	500.000	intron (NM_173761, intron 1 of 4)	CpG	397	NM_173761	228994	Mm.30205	NM_173761	ENSMUSG00000038848	Ythdf1	2210410K23Rik|8030473O16	YTH N6-methyladenosine RNA binding protein 1	protein-coding
chr7-196	chr7	80260876	80261376	+	892.1	500.000	promoter-TSS (NR_028053)	promoter-TSS (NR_028053)	-89	NM_031375	83485	Mm.21175	NM_031375	ENSMUSG00000047084	Ngrn	AW552001	neugrin, neurite outgrowth associated	protein-coding
chr8-122	chr8	70513329	70513829	+	892.1	500.000	TTS (NR_151735)	TTS (NR_151735)	3093	NR_151735	78183	Mm.297372	NR_151735		4930522P08Rik	-	RIKEN cDNA 4930522P08 gene	ncRNA
chr5-102	chr5	24499610	24500110	+	892.1	500.000	intron (NM_139153, intron 14 of 17)	intron (NM_139153, intron 14 of 17)	26988	NM_015739	231044	Mm.246596	NM_015739	ENSMUSG00000067724	Gbx1	Gbx-1	gastrulation brain homeobox 1	protein-coding
chr10-113	chr10	61077062	61077562	+	892.1	500.000	Intergenic	Intergenic	-12019	NM_025273	13180	Mm.39473	NM_025273	ENSMUSG00000020098	Pcbd1	Dcoh|Pcbd|Pcd|Phs	pterin 4 alpha carbinolamine dehydratase/dimerization cofactor of hepatocyte nuclear factor 1 alpha (TCF1) 1	protein-coding
chr15-70	chr15	37791563	37792063	+	892.1	500.000	intron (NM_001359844, intron 1 of 7)	CpG	187	NM_001170866	52589	Mm.283370	NM_134094	ENSMUSG00000051359	Ncald	AI848120|D030020D09Rik|D15Ertd412e	neurocalcin delta	protein-coding
chr4-90	chr4	10246849	10247349	+	892.1	500.000	Intergenic	L1_Mus2|LINE|L1	-329702	NR_004448	74662	Mm.483401	NR_004448	ENSMUSG00000082843	4930448K20Rik	1700009K09Rik	glyceraldehyde-3-phosphate dehydrogenase pseudogene	pseudo
chr2-237	chr2	118549893	118550393	+	892.1	500.000	promoter-TSS (NM_138313)	promoter-TSS (NM_138313)	-457	NM_138313	171543	Mm.210125	NM_138313	ENSMUSG00000040093	Bmf	AW260063|AW411872	BCL2 modifying factor	protein-coding
chrX-77	chrX	102504861	102505361	+	892.1	500.000	promoter-TSS (NM_027382)	promoter-TSS (NM_027382)	47	NM_001313742	70315	Mm.328128	NM_027382	ENSMUSG00000067567	Hdac8	2610007D20Rik	histone deacetylase 8	protein-coding
chr13-103	chr13	54575256	54575756	+	892.1	500.000	intron (NM_019968, intron 1 of 3)	intron (NM_019968, intron 1 of 3)	493	NM_019968	56795	Mm.89484	NM_019968	ENSMUSG00000025870	Arl10	Arl10a|Arm1	ADP-ribosylation factor-like 10	protein-coding
chr2-109	chr2	17731036	17731536	+	892.1	500.000	promoter-TSS (NM_028757)	promoter-TSS (NM_028757)	-152	NM_028757	74103	Mm.120298	NM_028757	ENSMUSG00000053702	Nebl	1200007O21Rik|A630080F05Rik|BB140644|D830029A09Rik|Lnebl	nebulette	protein-coding
chr10-179	chr10	82859044	82859544	+	892.1	500.000	promoter-TSS (NM_015762)	promoter-TSS (NM_015762)	88	NM_015762	50493	Mm.210155	NM_015762	ENSMUSG00000020250	Txnrd1	TR|TR1|TrxR1	thioredoxin reductase 1	protein-coding
chr13-132	chr13	69810348	69810848	+	892.1	500.000	intron (NM_138596, intron 1 of 3)	intron (NM_138596, intron 1 of 3)	716	NM_138596	28077	Mm.52583	NM_138596	ENSMUSG00000021598	Med10	AA959813|AI385605|C78613|D13Wsu50e	mediator complex subunit 10	protein-coding
chr5-108	chr5	30887603	30888103	+	892.1	500.000	promoter-TSS (NM_174849)	promoter-TSS (NM_174849)	-999	NM_174849	231093	Mm.440364	NM_174849	ENSMUSG00000029165	Agbl5	9430057O19Rik|CCP5	ATP/GTP binding protein-like 5	protein-coding
chr2-215	chr2	92058649	92059149	+	892.1	500.000	Intergenic	Intergenic	-34729	NM_011957	26427	Mm.10353	NM_011957	ENSMUSG00000027230	Creb3l1	Oasis	cAMP responsive element binding protein 3-like 1	protein-coding
chr8-128	chr8	71463159	71463659	+	892.1	500.000	intron (NM_022419, intron 1 of 4)	CpG	248	NM_022419	64296	Mm.276383	NM_022419	ENSMUSG00000007950	Abhd8	0910001L24Rik|AB030191	abhydrolase domain containing 8	protein-coding
chr3-125	chr3	89177791	89178291	+	892.1	500.000	TTS (NM_007712)	TTS (NM_007712)	650	NM_001309909	24045	Mm.257052	NM_011886	ENSMUSG00000028049	Scamp3	Sc3	secretory carrier membrane protein 3	protein-coding
chr8-81	chr8	20297096	20297596	+	892.1	500.000	promoter-TSS (NR_030708)	promoter-TSS (NR_030708)	86	NR_030708	547150	Mm.359054	NR_030708	ENSMUSG00000071796	6820431F20Rik	-	cadherin 11 pseudogene	pseudo
chr15-64	chr15	28025703	28026203	+	892.1	500.000	promoter-TSS (NM_001081302)	promoter-TSS (NM_001081302)	-105	NM_001081302	223435	Mm.485422	NM_001081302	ENSMUSG00000022263	Trio	6720464I07Rik|AA408740|Solo	triple functional domain (PTPRF interacting)	protein-coding
chr10-83	chr10	21994163	21994663	+	892.1	500.000	promoter-TSS (NM_011361)	promoter-TSS (NM_011361)	-253	NM_011361	20393	Mm.28405	NM_011361	ENSMUSG00000019970	Sgk1	Sgk	serum/glucocorticoid regulated kinase 1	protein-coding
chr13-141	chr13	75839873	75840373	+	892.1	500.000	exon (NM_053108, exon 1 of 3)	exon (NM_053108, exon 1 of 3)	237	NM_053108	93692	Mm.25844	NM_053108	ENSMUSG00000021591	Glrx	C86710|D13Wsu156e|Glrx1|Grx1|TTase	glutaredoxin	protein-coding
chr16-77	chr16	20426044	20426544	+	892.1	500.000	promoter-TSS (NM_013790)	promoter-TSS (NM_013790)	100	NM_176839	27416	Mm.20845	NM_013790	ENSMUSG00000022822	Abcc5	2900011L11Rik|AI132311|Abcc5a|Abcc5b|Mrp5	ATP-binding cassette, sub-family C (CFTR/MRP), member 5	protein-coding
chr5-114	chr5	33335136	33335636	+	892.1	500.000	promoter-TSS (NM_021500)	promoter-TSS (NM_021500)	-186	NM_021500	59003	Mm.138617	NM_021500	ENSMUSG00000079562	Maea	1110030D19Rik|EMP|Gid9	macrophage erythroblast attacher	protein-coding
chr10-198	chr10	100015966	100016466	+	892.1	500.000	intron (NM_013598, intron 1 of 9)	CpG	395	NM_001347156	17311	Mm.45124	NM_013598	ENSMUSG00000019966	Kitl	Clo|Con|Gb|Kitlg|Mgf|SCF|SF|SLF|Sl|blz|contrasted	kit ligand	protein-coding
chr8-143	chr8	84197239	84197739	+	892.1	500.000	Intergenic	CpG	-11029	NR_029740	387216		NR_029740	ENSMUSG00000065611	Mir23a	Mirn23a|mir-23a|mmu-mir-23a	microRNA 23a	ncRNA
chr16-62	chr16	12183743	12184243	+	892.1	500.000	intron (NM_028277, intron 2 of 4)	Lx5c|LINE|L1	199880	NM_001174086	72555	Mm.310139	NM_028277	ENSMUSG00000022494	Shisa9	2700045P11Rik|Ckamp44	shisa family member 9	protein-coding
chr3-116	chr3	88215132	88215632	+	892.1	500.000	promoter-TSS (NR_029817)	promoter-TSS (NR_029817)	211	NR_037276	100526540		NR_037276	ENSMUSG00000092988	Mir3093	mir-3093|mmu-mir-3093	microRNA 3093	ncRNA
chr9-117	chr9	53583646	53584146	+	892.1	500.000	intron (NM_144784, intron 10 of 11)	intron (NM_144784, intron 10 of 11)	26454	NM_144784	110446	Mm.293233	NM_144784	ENSMUSG00000032047	Acat1	6330585C21Rik|Acat	acetyl-Coenzyme A acetyltransferase 1	protein-coding
chr11-132	chr11	43435061	43435561	+	892.1	500.000	intron (NM_198936, intron 1 of 15)	intron (NM_198936, intron 1 of 15)	1580	NM_148673	193116	Mm.28200	NM_148673	ENSMUSG00000020409	Slu7	AU018913|D11Ertd730e|D3Bwg0878e	SLU7 splicing factor homolog (S. cerevisiae)	protein-coding
chr11-314	chr11	105180622	105181122	+	892.1	500.000	promoter-TSS (NM_001294334)	promoter-TSS (NM_001294334)	561	NR_027956	73431	Mm.351426	NM_028539		1700052K11Rik	AI840954	RIKEN cDNA 1700052K11 gene	ncRNA
chr7-140	chr7	34653730	34654230	+	892.1	500.000	intron (NM_001360818, intron 1 of 6)	CpG	418	NM_001360820	233107	Mm.76761	NM_146188	ENSMUSG00000030499	Kctd15	BC031749	potassium channel tetramerisation domain containing 15	protein-coding
chr6-119	chr6	80269202	80269702	+	892.1	500.000	intron (NM_001134743, intron 2 of 2)	intron (NM_001134743, intron 2 of 2)	249809	NM_001347261	243499	Mm.483425	NM_178731	ENSMUSG00000052581	Lrrtm4	7530419J18Rik|A230052N11	leucine rich repeat transmembrane neuronal 4	protein-coding
chr15-141	chr15	99245031	99245531	+	892.1	500.000	intron (NM_001164156, intron 7 of 13)	B1_Mus1|SINE|Alu	-6507	NR_045627	73600	Mm.475134	NR_045627	ENSMUSG00000100599	1700120C14Rik	-	RIKEN cDNA 1700120C14 gene	ncRNA
chr5-94	chr5	3960406	3960906	+	892.1	500.000	exon (NM_194462, exon 7 of 48)	exon (NM_194462, exon 7 of 48)	32470	NM_194462	100986	Mm.46044	NM_194462	ENSMUSG00000040407	Akap9	5730481H23Rik|AKAP-9|AKAP450|AW545847|C79026|G1-448-15|PRKA9|mKIAA0803|mei2-5|repro12	A kinase (PRKA) anchor protein (yotiao) 9	protein-coding
chr11-141	chr11	48823880	48824380	+	892.1	500.000	Intergenic	Intergenic	-2008	NM_053166	94089	Mm.390335	NM_053166	ENSMUSG00000040350	Trim7	AI790312	tripartite motif-containing 7	protein-coding
chr11-205	chr11	70647763	70648263	+	892.1	500.000	promoter-TSS (NM_024211)	promoter-TSS (NM_024211)	778	NM_001363134	70510	Mm.261818	NM_027445	ENSMUSG00000040746	Rnf167	0610010G05Rik|5730408C10Rik|AU019305|AV328608	ring finger protein 167	protein-coding
chr7-102	chr7	19004137	19004637	+	892.1	500.000	5' UTR (NM_178757, exon 1 of 1)	5' UTR (NM_178757, exon 1 of 1)	329	NM_178757	272359	Mm.274237	NM_178757	ENSMUSG00000044030	Irf2bp1	6330414O09Rik|C530033F24	interferon regulatory factor 2 binding protein 1	protein-coding
chr13-64	chr13	24638458	24638958	+	892.1	500.000	promoter-TSS (NM_001080381)	promoter-TSS (NM_001080381)	60	NM_001080381	193385	Mm.217319	NM_029679	ENSMUSG00000036006	Ripor2	Fam65b	RHO family interacting cell polarization regulator 2	protein-coding
chr6-103	chr6	50371258	50371758	+	892.1	500.000	intron (NM_001347213, intron 2 of 23)	intron (NM_001347213, intron 2 of 23)	11329	NM_027881	71720	Mm.44153	NM_027881	ENSMUSG00000029822	Osbpl3	1200014M06Rik|6720421I08Rik|A530055M08|ORP-3|ORP3|OSBP3	oxysterol binding protein-like 3	protein-coding
chr10-146	chr10	77515327	77515827	+	892.1	500.000	promoter-TSS (NR_163865)	promoter-TSS (NR_163865)	236	NM_133998	108707	Mm.259547	NM_133998	ENSMUSG00000032977	Fam207a	1810008A18Rik|AI303072	family with sequence similarity 207, member A	protein-coding
chr7-259	chr7	126797280	126797780	+	892.1	500.000	exon (NM_001177308, exon 3 of 9)	exon (NM_001177308, exon 3 of 9)	1648	NM_001177307	11674	Mm.275831	NM_007438	ENSMUSG00000030695	Aldoa	Aldo-1|Aldo1	aldolase A, fructose-bisphosphate	protein-coding
chr2-136	chr2	28468032	28468532	+	892.1	500.000	exon (NM_001166031, exon 2 of 4)	exon (NM_001166031, exon 2 of 4)	216	NM_080452	118451	Mm.294951	NM_080452	ENSMUSG00000035772	Mrps2	1500019M10Rik	mitochondrial ribosomal protein S2	protein-coding
chr11-240	chr11	86484533	86485033	+	892.1	500.000	5' UTR (NM_029788, exon 1 of 9)	5' UTR (NM_029788, exon 1 of 9)	126	NM_029788	76892	Mm.262707	NM_029788	ENSMUSG00000020521	Rnft1	0610013E23Rik|AV007605	ring finger protein, transmembrane 1	protein-coding
chr1-214	chr1	183345514	183346014	+	892.1	500.000	intron (NM_177389, intron 6 of 26)	intron (NM_177389, intron 6 of 26)	23801	NM_177389	338366	Mm.41152	NM_177389		Mia3	9130229H14Rik|A930039G15Rik|AU022327|B230399H06Rik|C80126|Gm1525|TANGO1|Tango	melanoma inhibitory activity 3	protein-coding
chr6-97	chr6	47302551	47303051	+	892.1	500.000	Intergenic	RSINE1|SINE|B4	58405	NM_025771	66797	Mm.440084	NM_025771	ENSMUSG00000039419	Cntnap2	5430425M22Rik|Caspr2|mKIAA0868	contactin associated protein-like 2	protein-coding
chr10-71	chr10	4387174	4387674	+	892.1	500.000	promoter-TSS (NM_001359811)	promoter-TSS (NM_001359811)	51	NM_001359811	381990	Mm.262466	NM_001033466	ENSMUSG00000075327	Zbtb2	Gm1103	zinc finger and BTB domain containing 2	protein-coding
chr19-58	chr19	5133750	5134250	+	892.1	500.000	3' UTR (NM_001362451, exon 25 of 25)	3' UTR (NM_001362451, exon 25 of 25)	-15702	NR_045528	16594	Mm.271648	NM_008451	ENSMUSG00000024862	Klc2	8030455F02Rik|AW212649|KLC 2|KLC-2	kinesin light chain 2	protein-coding
chr15-103	chr15	79228982	79229482	+	892.1	500.000	promoter-TSS (NM_001045558)	promoter-TSS (NM_001045558)	59	NM_008837	18693	Mm.259464	NM_008837	ENSMUSG00000068206	Pick1	Prkcabp	protein interacting with C kinase 1	protein-coding
chr4-117	chr4	45009763	45010263	+	892.1	500.000	intron (NM_173399, intron 1 of 1)	B3|SINE|B2	2399	NM_173399	230119	Mm.44222	NM_173399	ENSMUSG00000049657	Zbtb5	5930421I10|9430083K24Rik|AI646847|mKIAA0354	zinc finger and BTB domain containing 5	protein-coding
chr9-191	chr9	106280962	106281462	+	892.1	500.000	5' UTR (NM_027354, exon 1 of 11)	5' UTR (NM_027354, exon 1 of 11)	151	NM_027354	70235	Mm.23054	NM_027354	ENSMUSG00000023345	Poc1a	2510040D07Rik|Wdr51a|cha	POC1 centriolar protein A	protein-coding
chr15-51	chr15	8295385	8295885	+	892.1	500.000	exon (NM_027707, exon 44 of 47)	exon (NM_027707, exon 44 of 47)	126529	NM_001162906	73692	Mm.164436	NM_001162906	ENSMUSG00000039801	Cplane1	2410089E03Rik|4732468D17Rik|Hug|Jbts17|b2b012Clo	ciliogenesis and planar polarity effector 1	protein-coding
chr9-76	chr9	20496682	20497182	+	892.1	500.000	3' UTR (NM_001135019, exon 9 of 9)	3' UTR (NM_001135019, exon 9 of 9)	-4186	NM_001110309	235028	Mm.297660	NM_146221	ENSMUSG00000059475	Zfp426	2900057C04Rik|KRAB1|Zfo61|Zfp68-rs1|Znf426|mKIAA4237	zinc finger protein 426	protein-coding
chr2-168	chr2	35109308	35109808	+	892.1	500.000	promoter-TSS (NM_012018)	promoter-TSS (NM_012018)	66	NM_012018	26920	Mm.231332	NM_012018	ENSMUSG00000057110	Cntrl	6720467O09Rik|AA968343|Cep1|Cep110|IB3/5|Ma2a8|b2b1468.1Clo|b2b1468Clo	centriolin	protein-coding
chr1-187	chr1	155416909	155417409	+	892.1	500.000	intron (NM_011273, intron 1 of 14)	CpG	285	NM_011273	19775	Mm.266215	NM_011273	ENSMUSG00000026469	Xpr1	Rmc-1|Rmc1|Sxv|Syg1|XR	xenotropic and polytropic retrovirus receptor 1	protein-coding
chr7-211	chr7	99247345	99247845	+	892.1	500.000	Intergenic	Intergenic	-8984	NM_177448	233549	Mm.208030	NM_177448	ENSMUSG00000052396	Mogat2	DGAT2L5|MGAT2|Mgat1l	monoacylglycerol O-acyltransferase 2	protein-coding
chr17-185	chr17	55221889	55222389	+	892.1	500.000	Intergenic	MERVK26-int|LTR|ERVK	-223243	NM_001347403	240119	Mm.311687	NM_172829	ENSMUSG00000024172	St6gal2	C230064G14Rik|St6galII|mKIAA1877	beta galactoside alpha 2,6 sialyltransferase 2	protein-coding
chr17-170	chr17	46253843	46254343	+	892.1	500.000	promoter-TSS (NM_001111142)	promoter-TSS (NM_001111142)	-72	NM_001111142	224813	Mm.70999	NM_001111142	ENSMUSG00000071073	Lrrc73	Gm88	leucine rich repeat containing 73	protein-coding
chr9-142	chr9	65587677	65588177	+	892.1	500.000	exon (NM_001357526, exon 2 of 13)	exon (NM_001357526, exon 2 of 13)	753	NM_001357526	208084	Mm.211032	NM_172453	ENSMUSG00000041064	Pif1	4631410M14|AI449441	PIF1 5'-to-3' DNA helicase	protein-coding
chr3-175	chr3	121723246	121723746	+	892.1	500.000	promoter-TSS (NM_010171)	promoter-TSS (NM_010171)	-41	NM_010171	14066	Mm.273188	NM_010171	ENSMUSG00000028128	F3	AA409063|CD142|Cf-3|Cf3|TF	coagulation factor III	protein-coding
chr16-119	chr16	49699060	49699560	+	892.1	500.000	promoter-TSS (NM_028680)	promoter-TSS (NM_028680)	16	NM_028680	73916	Mm.241276	NM_028680	ENSMUSG00000032965	Ift57	4833420A15Rik|Esrrbl1|Hippi|MHS4R2	intraflagellar transport 57	protein-coding
chr6-151	chr6	112946653	112947153	+	892.1	500.000	5' UTR (NM_080448, exon 1 of 22)	5' UTR (NM_080448, exon 1 of 22)	363	NM_080448	259302	Mm.236401	NM_080448	ENSMUSG00000030257	Srgap3	AI452337|Arhgap14|D130026O08Rik|Gbi|MEGAP|WRP|mKIAA0411	SLIT-ROBO Rho GTPase activating protein 3	protein-coding
chr18-83	chr18	46597339	46597839	+	892.1	500.000	promoter-TSS (NM_010120)	promoter-TSS (NM_010120)	-54	NM_025698	66676	Mm.296043	NM_025698	ENSMUSG00000033184	Tmed7	3930401E15Rik|5830493P14Rik|AU044611|AW545765|TRAM	transmembrane p24 trafficking protein 7	protein-coding
chr1-208	chr1	179517529	179518029	+	892.1	500.000	intron (NM_027188, intron 1 of 11)	CpG	262	NM_027188	69726	Mm.222338	NM_027188	ENSMUSG00000055067	Smyd3	2410008A19Rik|Zmynd1	SET and MYND domain containing 3	protein-coding
chr4-120	chr4	47473624	47474124	+	892.1	500.000	promoter-TSS (NM_024171)	promoter-TSS (NM_024171)	493	NM_001355496	56737	Mm.22218	NM_019998	ENSMUSG00000039740	Alg2	1110018A23Rik|1300013N08Rik|ALPG2|CDGIi|MNCb-5081	asparagine-linked glycosylation 2 (alpha-1,3-mannosyltransferase)	protein-coding
chr16-144	chr16	90235529	90236029	+	892.1	500.000	intron (NM_001346799, intron 19 of 19)	(CA)n|Simple_repeat|Simple_repeat	15017	NM_011434	20655	Mm.276325	NM_011434	ENSMUSG00000022982	Sod1	B430204E11Rik|Cu/Zn-SOD|CuZnSOD|Ipo-1|Ipo1|SODC|Sod-1	superoxide dismutase 1, soluble	protein-coding
chr6-123	chr6	83506388	83506888	+	892.1	500.000	intron (NR_149734, intron 1 of 6)	intron (NR_149734, intron 1 of 6)	331	NM_001162521	27369	Mm.42234	NM_013764	ENSMUSG00000014554	Dguok	dGK|dGK1|dGK2|dGK3	deoxyguanosine kinase	protein-coding
chr19-148	chr19	61140027	61140527	+	892.1	500.000	intron (NM_001001737, intron 1 of 2)	intron (NM_001001737, intron 1 of 2)	563	NM_001001737	414758	Mm.100056	NM_001001737	ENSMUSG00000074733	Zfp950	5830428H23Rik|AU016073|BC055757|Gm34518|Zfp826|mszf84	zinc finger protein 950	protein-coding
chr19-88	chr19	10068920	10069420	+	892.1	500.000	intron (NM_019699, intron 7 of 11)	B4|SINE|B4	27622	NM_021890	60527	Mm.253875	NM_021890	ENSMUSG00000024664	Fads3	AI464531	fatty acid desaturase 3	protein-coding
chr17-101	chr17	23924721	23925221	+	892.1	500.000	Intergenic	Intergenic	7513	NM_001077633	620253	Mm.390964	NM_001077633	ENSMUSG00000057417	Dcpp3	Dcpp-3|EG620253|SPT-3	demilune cell and parotid protein 3	protein-coding
chr8-196	chr8	123042681	123043181	+	892.1	500.000	promoter-TSS (NR_037865)	promoter-TSS (NR_037865)	356	NR_045268	100503178	Mm.294938	NR_045268	ENSMUSG00000099881	2810013P06Rik	-	RIKEN cDNA 2810013P06 gene	ncRNA
chr7-289	chr7	141562337	141562837	+	892.1	500.000	intron (NM_007459, intron 1 of 21)	CpG	407	NM_001357068	11772	Mm.253090	NM_007459	ENSMUSG00000002957	Ap2a2	2410074K14Rik|AF006990|AW146353|Adtab|C78001|L25	adaptor-related protein complex 2, alpha 2 subunit	protein-coding
chr18-112	chr18	80046881	80047381	+	892.1	500.000	exon (NM_053117, exon 1 of 3)	exon (NM_053117, exon 1 of 3)	236	NM_053117	93737	Mm.24678	NM_053117	ENSMUSG00000056214	Pard6g	2410049N21Rik|Par6a	par-6 family cell polarity regulator gamma	protein-coding
chr19-110	chr19	38054040	38054540	+	892.1	500.000	promoter-TSS (NM_001164362)	promoter-TSS (NM_001164362)	-694	NM_028293	74107	Mm.9916	NM_028293	ENSMUSG00000024989	Cep55	1200008O12Rik|2700032M20Rik	centrosomal protein 55	protein-coding
chr18-90	chr18	55890251	55890751	+	892.1	500.000	Intergenic	Intergenic	-509839	NM_001360917	107022	Mm.24356	NM_026240	ENSMUSG00000001700	Gramd3	9030613F08Rik|9130427A09Rik|AW061306|Gramd2b|NS3TP2	GRAM domain containing 3	protein-coding
chr1-145	chr1	86581954	86582454	+	892.1	500.000	promoter-TSS (NM_172974)	promoter-TSS (NM_172974)	581	NM_001360816	18582	Mm.12925	NM_008801	ENSMUSG00000026239	Pde6d	AI841218|PrBP/delta	phosphodiesterase 6D, cGMP-specific, rod, delta	protein-coding
chr11-117	chr11	17211101	17211601	+	892.1	500.000	promoter-TSS (NM_178909)	promoter-TSS (NM_178909)	238	NM_025443	66249	Mm.27831	NM_025443	ENSMUSG00000020116	Pno1	1810003N24Rik|AA407421|AU015468|AU019495|AU042323|Emi3|Imi3	partner of NOB1 homolog	protein-coding
chr17-194	chr17	56716523	56717023	+	892.1	500.000	promoter-TSS (NM_027244)	promoter-TSS (NM_027244)	148	NM_178926	106639	Mm.37290	NM_178926	ENSMUSG00000054723	Vmac	AI662250	vimentin-type intermediate filament associated coiled-coil protein	protein-coding
chr14-118	chr14	66044137	66044637	+	892.1	500.000	intron (NM_009618, intron 13 of 20)	Lx5c|LINE|L1	33382	NM_009618	11495	Mm.422850	NM_009618	ENSMUSG00000022039	Adam2	AI323749|Ftnb|Ph30-beta	a disintegrin and metallopeptidase domain 2	protein-coding
chr8-169	chr8	105826553	105827053	+	892.1	500.000	promoter-TSS (NM_024445)	promoter-TSS (NM_024445)	405	NM_145824	74334	Mm.4206	NM_145824	ENSMUSG00000037415	Ranbp10	4432417N03Rik	RAN binding protein 10	protein-coding
chr15-117	chr15	81872640	81873140	+	892.1	500.000	promoter-TSS (NM_026737)	promoter-TSS (NM_026737)	427	NM_080633	11429	Mm.154581	NM_080633	ENSMUSG00000022477	Aco2	Aco-2|Aco3|D10Wsu183e	aconitase 2, mitochondrial	protein-coding
chr11-175	chr11	61149645	61150145	+	892.1	500.000	TTS (NM_021349)	TTS (NM_021349)	7411	NR_157295	57916	Mm.265915	NM_021349	ENSMUSG00000010142	Tnfrsf13b	1200009E08Rik|Taci	tumor necrosis factor receptor superfamily, member 13b	protein-coding
chr14-44	chr14	8172337	8172837	+	892.1	500.000	intron (NM_024221, intron 2 of 9)	CpG	405	NM_024221	68263	Mm.301527	NM_024221	ENSMUSG00000021748	Pdhb	2610103L06Rik|AL024199|C81408	pyruvate dehydrogenase (lipoamide) beta	protein-coding
chr1-157	chr1	95665880	95666380	+	892.1	500.000	intron (NM_009183, intron 1 of 4)	intron (NM_009183, intron 1 of 4)	1464	NM_009183	20452	Mm.306228	NM_009183	ENSMUSG00000040710	St8sia4	PST|PST-1|SIAT8-D|ST8SiaIV|Siat8d	ST8 alpha-N-acetyl-neuraminide alpha-2,8-sialyltransferase 4	protein-coding
chr14-140	chr14	106060517	106061017	+	892.1	500.000	Intergenic	Intergenic	-45431	NM_198601	212085	Mm.78128	NM_198601	ENSMUSG00000022113	Trim52	4921513B05Rik	tripartite motif-containing 52	protein-coding
chr11-124	chr11	29526654	29527154	+	892.1	500.000	intron (NM_133767, intron 1 of 13)	intron (NM_133767, intron 1 of 13)	507	NM_001282118	76784	Mm.285429	NM_133767	ENSMUSG00000020459	Mtif2	2310038D14Rik|2410112O06Rik|IF-2(Mt)|IF-2mt|IF2(mt)	mitochondrial translational initiation factor 2	protein-coding
chr1-199	chr1	171411039	171411539	+	892.1	500.000	promoter-TSS (NM_001305678)	promoter-TSS (NM_001305678)	-24	NM_001305678	22278	Mm.8	NM_009480	ENSMUSG00000026641	Usf1	bHLHb11	upstream transcription factor 1	protein-coding
chr2-179	chr2	49451532	49452032	+	892.1	500.000	5' UTR (NM_172663, exon 1 of 14)	5' UTR (NM_172663, exon 1 of 14)	296	NM_172663	227867	Mm.29167	NM_172663	ENSMUSG00000069495	Epc2	5830499L14|D2Ertd694e	enhancer of polycomb homolog 2	protein-coding
chr11-281	chr11	97744099	97744599	+	892.1	500.000	promoter-TSS (NR_106180)	promoter-TSS (NR_106180)	355	NM_054051	108083	Mm.39700	NM_054051	ENSMUSG00000018547	Pip4k2b	AI848124|PI5P4Kbeta|Pip5k2b|c11	phosphatidylinositol-5-phosphate 4-kinase, type II, beta	protein-coding
chr1-138	chr1	79671309	79671809	+	892.1	500.000	intron (NM_183027, intron 1 of 4)	intron (NM_183027, intron 1 of 4)	413	NM_183027	252903	Mm.32409	NM_183027	ENSMUSG00000054702	Ap1s3	1190009B22|Jr2|[s]3A	adaptor-related protein complex AP-1, sigma 3	protein-coding
chr11-273	chr11	97363029	97363529	+	892.1	500.000	exon (NM_138657, exon 1 of 10)	exon (NM_138657, exon 1 of 10)	987	NM_138657	192157	Mm.34339	NM_138657	ENSMUSG00000038485	Socs7	2310063P06Rik|C85125|Nap4	suppressor of cytokine signaling 7	protein-coding
chr11-349	chr11	120310545	120311045	+	892.1	500.000	Intergenic	CpG	36618	NR_105900	102465564		NR_105900	ENSMUSG00000098955	Mir6935	Gm27344|mmu-mir-6935	microRNA 6935	ncRNA
chr12-94	chr12	80435371	80435871	+	892.1	500.000	intron (NM_001364324, intron 1 of 8)	CpG	980	NM_001364324	320808	Mm.220310	NM_177267	ENSMUSG00000049106	Dcaf5	9430020B07Rik|AI325023|AI430035|AI848110|AW124614|BCRG2|BCRP2|Wdr22	DDB1 and CUL4 associated factor 5	protein-coding
chrX-70	chrX	97335492	97335992	+	892.1	500.000	3' UTR (NM_001161432, exon 8 of 8)	3' UTR (NM_001161432, exon 8 of 8)	41467	NM_001161433	245527	Mm.189270	NM_175540	ENSMUSG00000034457	Eda2r	9430060M22Rik|TNFRSF27|Xedar	ectodysplasin A2 receptor	protein-coding
chr6-148	chr6	108212447	108212947	+	892.1	500.000	promoter-TSS (NM_010585)	promoter-TSS (NM_010585)	-399	NM_010585	16438	Mm.227912	NM_010585	ENSMUSG00000030102	Itpr1	D6Pas2|Gm10429|IP3R 1|IP3R1|InsP3R|Ip3r|Itpr-1|P400|Pcp-1|Pcp1|insP3R1|opt|wblo	inositol 1,4,5-trisphosphate receptor 1	protein-coding
chr3-89	chr3	56595133	56595633	+	892.1	500.000	Intergenic	MER74B|LTR|ERVL	-411682	NM_030595	26422	Mm.384353	NM_030595	ENSMUSG00000027799	Nbea	Lyst2|mKIAA1544	neurobeachin	protein-coding
chr7-156	chr7	45154266	45154766	+	892.1	500.000	promoter-TSS (NM_145954)	promoter-TSS (NM_145954)	20	NM_145954	69748	Mm.82139	NM_145954	ENSMUSG00000007833	Aldh16a1	2410004H02Rik|AI452234	aldehyde dehydrogenase 16 family, member A1	protein-coding
chr2-239	chr2	119108760	119109260	+	892.1	500.000	3' UTR (NM_029617, exon 24 of 24)	3' UTR (NM_029617, exon 24 of 24)	-3804	NM_011234	19361	Mm.330492	NM_011234	ENSMUSG00000027323	Rad51	AV304093|Rad51a|Reca	RAD51 recombinase	protein-coding
chr5-257	chr5	143506672	143507172	+	892.1	500.000	3' UTR (NM_001347530, exon 7 of 7)	3' UTR (NM_001347530, exon 7 of 7)	21071	NM_009007	19353	Mm.292510	NM_009007	ENSMUSG00000001847	Rac1	AL023026|D5Ertd559e	Rac family small GTPase 1	protein-coding
chr2-298	chr2	163644658	163645158	+	892.1	500.000	promoter-TSS (NR_028113)	promoter-TSS (NR_028113)	58	NR_028113	68386	Mm.410649	NR_028113	ENSMUSG00000058812	0610039K10Rik	-	RIKEN cDNA 0610039K10 gene	ncRNA
chrX-43	chrX	37126992	37127492	+	892.1	500.000	exon (NM_025937, exon 1 of 9)	exon (NM_025937, exon 1 of 9)	479	NM_025937	67050	Mm.55422	NM_025937	ENSMUSG00000016409	Nkap	2610020O08Rik|AA987160|AI849147|AL024236	NFKB activating protein	protein-coding
chr3-105	chr3	84039377	84039877	+	892.1	500.000	intron (NM_172681, intron 1 of 34)	CpG	534	NM_172681	229473	Mm.28838	NM_172681	ENSMUSG00000033767	Tmem131l	D930015E06Rik|Kiaa0922|mKIAA0922	transmembrane 131 like	protein-coding
chr14-79	chr14	46040638	46041138	+	892.1	500.000	Intergenic	MLT1E3|LTR|ERVL-MaLR	-43139	NR_002875	218963	Mm.282093	NR_002875		Gm1821	-	ubiquitin pseudogene	pseudo
chr2-129	chr2	26502126	26502626	+	892.1	500.000	intron (NM_008714, intron 1 of 33)	intron (NM_008714, intron 1 of 33)	1446	NM_008714	18128	Mm.290610	NM_008714	ENSMUSG00000026923	Notch1	9930111A19Rik|Mis6|N1|Tan1|lin-12	notch 1	protein-coding
chr5-143	chr5	76304563	76305063	+	892.1	500.000	promoter-TSS (NM_001289826)	promoter-TSS (NM_001289826)	-21	NM_001289826	12753	Mm.3552	NM_007715	ENSMUSG00000029238	Clock	5330400M04Rik|KAT13D	circadian locomotor output cycles kaput	protein-coding
chr10-209	chr10	120474727	120475227	+	892.1	500.000	intron (NM_010441, intron 1 of 4)	CpG	1492	NM_001347170	15364	Mm.157190	NM_010441	ENSMUSG00000056758	Hmga2	9430083A20Rik|HMGI-C|Hmgic|pg|pygmy	high mobility group AT-hook 2	protein-coding
chr5-266	chr5	148928840	148929340	+	892.1	500.000	promoter-TSS (NM_153572)	promoter-TSS (NM_153572)	-443	NM_153572	231912	Mm.397405	NM_153572	ENSMUSG00000041298	Katnal1	-	katanin p60 subunit A-like 1	protein-coding
chr7-167	chr7	64501835	64502335	+	892.1	500.000	promoter-TSS (NM_001291166)	promoter-TSS (NM_001291166)	-53	NM_001291166	11784	Mm.4657	NM_007461	ENSMUSG00000030519	Apba2	X11-like|X11L|XllL|mXllL	amyloid beta (A4) precursor protein-binding, family A, member 2	protein-coding
chr8-114	chr8	61305106	61305606	+	892.1	500.000	intron (NM_021506, intron 2 of 11)	ORR1B1|LTR|ERVL-MaLR	-16484	NR_045475	69279	Mm.417857	NR_045475	ENSMUSG00000099419	1700001D01Rik	-	RIKEN cDNA 1700001D01 gene	ncRNA
chr13-117	chr13	60110444	60110944	+	892.1	500.000	intron (NR_046142, intron 2 of 2)	intron (NR_046142, intron 2 of 2)	66841	NM_008086	14451	Mm.22701	NM_008086	ENSMUSG00000052957	Gas1	AW554192|Gas-1	growth arrest specific 1	protein-coding
chr13-81	chr13	41012457	41012957	+	892.1	500.000	exon (NM_026550, exon 10 of 10)	exon (NM_026550, exon 10 of 10)	-3543	NM_001360770	66154	Mm.30005	NM_025387	ENSMUSG00000021361	Tmem14c	1110021D01Rik|AU020193|HSPC194	transmembrane protein 14C	protein-coding
chr7-172	chr7	66839485	66839985	+	892.1	500.000	promoter-TSS (NM_001033877)	promoter-TSS (NM_001033877)	0	NM_001033877	233332	Mm.445763	NM_001033877	ENSMUSG00000058145	Adamts17	AU023434	a disintegrin-like and metallopeptidase (reprolysin type) with thrombospondin type 1 motif, 17	protein-coding
chr6-86	chr6	38875156	38875656	+	892.1	500.000	intron (NM_001294144, intron 1 of 14)	intron (NM_001294144, intron 1 of 14)	784	NM_010433	15258	Mm.23790	NM_010433	ENSMUSG00000061436	Hipk2	1110014O20Rik|B230339E18Rik|Stank	homeodomain interacting protein kinase 2	protein-coding
chr12-75	chr12	56373373	56373873	+	892.1	500.000	Intergenic	Intergenic	-27729	NM_145442	217588	Mm.25656	NM_145442	ENSMUSG00000021028	Mbip	4933408E06Rik	MAP3K12 binding inhibitory protein 1	protein-coding
chr13-180	chr13	118386189	118386689	+	892.1	500.000	intron (NM_021556, intron 1 of 4)	Kanga1|DNA|TcMar-Tc2	813	NM_021556	59054	Mm.143810	NM_021556	ENSMUSG00000021731	Mrps30	2610020A16Rik|AA968347|PAP|Pdcd9	mitochondrial ribosomal protein S30	protein-coding
chr13-124	chr13	67128275	67128775	+	892.1	500.000	intron (NM_172392, intron 1 of 3)	intron (NM_172392, intron 1 of 3)	297	NM_172392	268670	Mm.56274	NM_172392	ENSMUSG00000057396	Zfp759	BC028265|Rslcan-8|Rslcan8	zinc finger protein 759	protein-coding
chr13-48	chr13	8972897	8973397	+	892.1	500.000	exon (NM_027000, exon 17 of 17)	exon (NM_027000, exon 17 of 17)	20284	NM_177197	320581	Mm.313743	NM_177197	ENSMUSG00000033520	Idi2	4833405L16Rik|IPPI2	isopentenyl-diphosphate delta isomerase 2	protein-coding
chr2-195	chr2	77186780	77187280	+	892.1	500.000	3' UTR (NM_175465, exon 18 of 18)	3' UTR (NM_175465, exon 18 of 18)	-16395	NM_001025576	545428	Mm.26579	NM_001025576	ENSMUSG00000044033	Ccdc141	2610301F02Rik|CAMDI	coiled-coil domain containing 141	protein-coding
chr19-71	chr19	6235379	6235879	+	892.1	500.000	5' UTR (NM_198168, exon 1 of 14)	5' UTR (NM_198168, exon 1 of 14)	211	NM_198168	225849	Mm.118076	NM_198168	ENSMUSG00000024777	Ppp2r5b	B'beta|BC026670	protein phosphatase 2, regulatory subunit B', beta	protein-coding
chr1-175	chr1	133660929	133661429	+	892.1	500.000	promoter-TSS (NM_001166552)	promoter-TSS (NM_001166552)	220	NM_001276767	70579	Mm.245357	NM_144530	ENSMUSG00000102976	Zc3h11a	1110003F06Rik|5730454B08Rik|G630041M05Rik|Zc3hdc11a|Zc3hh11a|mKIAA0663	zinc finger CCCH type containing 11A	protein-coding
chr5-233	chr5	136244387	136244887	+	892.1	500.000	5' UTR (NM_001302939, exon 1 of 6)	5' UTR (NM_001302939, exon 1 of 6)	303	NM_018825	23921	Mm.425294	NM_018825	ENSMUSG00000005057	Sh2b2	Aps	SH2B adaptor protein 2	protein-coding
chr2-80	chr2	28699683	28700183	+	892.1	500.000	promoter-TSS (NM_001033874)	promoter-TSS (NM_001033874)	-228	NM_001033874	68870	Mm.273318	NM_001033874	ENSMUSG00000026807	Ak8	1190002A17Rik|AK 8	adenylate kinase 8	protein-coding
chr8-97	chr8	41471104	41471604	+	892.1	500.000	Intergenic	B1_Mur1|SINE|Alu	-54236	NM_013522	14300	Mm.217312	NM_013522	ENSMUSG00000031590	Frg1	-	FSHD region gene 1	protein-coding
chr19-146	chr19	60580243	60580743	+	892.1	500.000	exon (NM_001172097, exon 1 of 7)	exon (NM_001172097, exon 1 of 7)	530	NM_001172097	78832	Mm.259026	NM_030197	ENSMUSG00000033417	Cacul1	2700078E11Rik|2810417M16Rik|9830127L17Rik|AI450346|D130033C15Rik	CDK2 associated, cullin domain 1	protein-coding
chr8-119	chr8	70233826	70234326	+	892.1	500.000	promoter-TSS (NM_001168290)	promoter-TSS (NM_001168290)	-150	NM_001168290	234373	Mm.284505	NM_172755	ENSMUSG00000036054	Sugp2	Sfrs14|Srsf14|mKIAA0365	SURP and G patch domain containing 2	protein-coding
chr3-187	chr3	136321329	136321829	+	892.1	500.000	intron (NM_001033350, intron 1 of 16)	RSINE1|SINE|B4	4487	NM_001033350	242248	Mm.30832	NM_001033350	ENSMUSG00000037922	Bank1	A530094C12Rik|AI451642|AVIEF|BANK	B cell scaffold protein with ankyrin repeats 1	protein-coding
chr5-123	chr5	47984781	47985281	+	892.1	500.000	non-coding (NR_111900, exon 1 of 36)	non-coding (NR_111900, exon 1 of 36)	1876	NM_178804	20563	Mm.289739	NM_178804	ENSMUSG00000031558	Slit2	Drad-1|E030015M03Rik|E130320P19Rik|Slil3|b2b1200.1Clo|mKIAA4141|slit-2	slit guidance ligand 2	protein-coding
chr8-103	chr8	47674642	47675142	+	892.1	500.000	5' UTR (NM_023503, exon 1 of 2)	5' UTR (NM_023503, exon 1 of 2)	267	NM_023503	69260	Mm.430733	NM_023503	ENSMUSG00000063049	Ing2	2810011M06Rik|Ing1l|Ing2b|P33ING2	inhibitor of growth family, member 2	protein-coding
chr6-178	chr6	125128651	125129151	+	892.1	500.000	exon (NM_001346610, exon 38 of 39)	exon (NM_001346610, exon 38 of 39)	-2982	NM_138747	110109	Mm.29203	NM_138747	ENSMUSG00000038279	Nop2	120kDa|A530002O17|Nol1	NOP2 nucleolar protein	protein-coding
chr2-149	chr2	30205331	30205831	+	892.1	500.000	intron (NM_172404, intron 1 of 13)	intron (NM_172404, intron 1 of 13)	266	NM_001356474	70266	Mm.216089	NM_172404	ENSMUSG00000039648	Kyat1	2010009K05Rik|AI182306|Ccbl1|Gtk|Kat1|KatI	kynurenine aminotransferase 1	protein-coding
chr8-151	chr8	86841514	86842014	+	892.1	500.000	3' UTR (NM_030563, exon 7 of 7)	3' UTR (NM_030563, exon 7 of 7)	43494	NM_030563	80750	Mm.25117	NM_030563	ENSMUSG00000031652	N4bp1	AI481586|C81621	NEDD4 binding protein 1	protein-coding
chr5-48	chr5	115506744	115507244	+	892.1	500.000	intron (NM_011223, intron 1 of 10)	CpG	318	NM_011223	19303	Mm.18714	NM_011223	ENSMUSG00000029528	Pxn	AW108311|AW123232|Pax	paxillin	protein-coding
chr13-123	chr13	65112701	65113201	+	892.1	500.000	promoter-TSS (NM_001083901)	promoter-TSS (NM_001083901)	31	NM_133680	66631	Mm.239196	NM_133680	ENSMUSG00000038212	Mfsd14b	5730414C17Rik|AU045608|AW539692|Hiatl1	major facilitator superfamily domain containing 14B	protein-coding
chr4-186	chr4	128729134	128729634	+	892.1	500.000	intron (NM_001195083, intron 1 of 6)	intron (NM_001195083, intron 1 of 6)	1813	NM_001195083	54383	Mm.473738	NM_018774	ENSMUSG00000028796	Phc2	A3galt2|AA415044|D130050K19Rik|D4Ertd810e|Edr2|Mph2|p36	polyhomeotic 2	protein-coding
chr1-116	chr1	44101776	44102276	+	892.1	500.000	intron (NM_001356296, intron 1 of 6)	CpG	415	NM_001356297	75623	Mm.348017	NM_029368	ENSMUSG00000026049	Tex30	1700029F09Rik|3110030D08Rik	testis expressed 30	protein-coding
chr5-181	chr5	114379955	114380455	+	892.1	500.000	promoter-TSS (NM_001331219)	promoter-TSS (NM_001331219)	300	NM_026145	330171	Mm.238285	NM_026145	ENSMUSG00000001098	Kctd10	AW536343|C87062|mBACURD3	potassium channel tetramerisation domain containing 10	protein-coding
chr2-234	chr2	116066578	116067078	+	892.1	500.000	promoter-TSS (NR_153841)	promoter-TSS (NR_153841)	-397	NR_153841	108168785	Mm.448948	NR_153841		G630016G05Rik	-	RIKEN cDNA G630016G05 gene	ncRNA
chr12-126	chr12	110485823	110486323	+	892.1	500.000	intron (NM_001364212, intron 1 of 10)	intron (NM_001364212, intron 1 of 10)	276	NM_001364206	26931	Mm.240396	NM_012023	ENSMUSG00000017843	Ppp2r5c	2610043M05Rik|2700063L20Rik|AI060890|AW545884|C85228|D12Bwg0916e	protein phosphatase 2, regulatory subunit B', gamma	protein-coding
chrX-34	chrX	13292300	13292800	+	892.1	500.000	3' UTR (NM_010028, exon 17 of 17)	3' UTR (NM_010028, exon 17 of 17)	11528	NM_010028	13205	Mm.289662	NM_010028	ENSMUSG00000000787	Ddx3x	D1Pas1-rs2|Ddx3|Fin14	DEAD/H (Asp-Glu-Ala-Asp/His) box polypeptide 3, X-linked	protein-coding
chr6-81	chr6	35132988	35133488	+	892.1	500.000	intron (NM_001164414, intron 1 of 10)	intron (NM_001164414, intron 1 of 10)	499	NM_001164413	53621	Mm.214525	NM_016877	ENSMUSG00000038784	Cnot4	Not4|Not4h|Not4hp	CCR4-NOT transcription complex, subunit 4	protein-coding
chr16-101	chr16	33062984	33063484	+	892.1	500.000	intron (NM_172823, intron 1 of 16)	intron (NM_172823, intron 1 of 16)	713	NM_172823	239833	Mm.131951	NM_172823	ENSMUSG00000022802	Lmln	5330415H22Rik|AI465495	leishmanolysin-like (metallopeptidase M8 family)	protein-coding
chr16-157	chr16	95964863	95965363	+	892.1	500.000	Intergenic	Intergenic	25847	NM_019537	56088	Mm.396248	NM_019537	ENSMUSG00000022913	Psmg1	AW552102|Dscr2	proteasome (prosome, macropain) assembly chaperone 1	protein-coding
chr12-99	chr12	81484589	81485089	+	892.1	500.000	promoter-TSS (NR_132135)	promoter-TSS (NR_132135)	12	NR_132134	66272	Mm.439970	NM_025461	ENSMUSG00000091803	Cox16	1810020G14Rik|1810055I05Rik|BB388670	cytochrome c oxidase assembly protein 16	protein-coding
chr19-83	chr19	8757152	8757652	+	892.1	500.000	promoter-TSS (NR_132424)	promoter-TSS (NR_132424)	285	NM_001276704	53319	Mm.7271	NM_016813	ENSMUSG00000010097	Nxf1	Mex67|Mvb1|Tap	nuclear RNA export factor 1	protein-coding
chr6-128	chr6	86732572	86733072	+	892.1	500.000	intron (NM_011818, intron 1 of 13)	CpG	556	NM_011818	23885	Mm.321452	NM_011818	ENSMUSG00000001157	Gmcl1	2810049L19Rik|Btbd13|DIP|Gcl|Gcl-1|glc-1|mglc-1	germ cell-less, spermatogenesis associated 1	protein-coding
chr2-174	chr2	37422286	37422786	+	892.1	500.000	intron (NM_001290642, intron 1 of 21)	intron (NM_001290642, intron 1 of 21)	367	NM_001100591	319817	Mm.288785	NM_001100591	ENSMUSG00000075376	Rc3h2	2900024N03Rik|9430019J22Rik|D930043C02Rik|Mnab|Rnf164	ring finger and CCCH-type zinc finger domains 2	protein-coding
chr17-172	chr17	46460724	46461224	+	892.1	500.000	intron (NM_001162864, intron 13 of 14)	CpG	-22497	NM_144856	108114	Mm.387538	NM_144856	ENSMUSG00000067144	Slc22a7	NLT|OAT2	solute carrier family 22 (organic anion transporter), member 7	protein-coding
chr14-49	chr14	18690919	18691419	+	892.1	500.000	intron (NM_001360327, intron 3 of 5)	L1_Mus1|LINE|L1	202244	NM_001360328	218793	Mm.23551	NM_144839	ENSMUSG00000058317	Ube2e2	BC016265	ubiquitin-conjugating enzyme E2E 2	protein-coding
chr9-102	chr9	44112940	44113440	+	892.1	500.000	promoter-TSS (NM_153762)	promoter-TSS (NM_153762)	-139	NM_153762	213211	Mm.392032	NM_153762	ENSMUSG00000053128	Rnf26	8030450I18Rik	ring finger protein 26	protein-coding
chr7-117	chr7	25753992	25754492	+	892.1	500.000	intron (NM_001360789, intron 1 of 14)	intron (NM_001360789, intron 1 of 14)	517	NM_001360789	232989	Mm.254223	NM_144922	ENSMUSG00000040725	Hnrnpul1	E130317O14Rik|E1B-AP5|E1BAP5|Hnrnpul|Hnrpul1	heterogeneous nuclear ribonucleoprotein U-like 1	protein-coding
chr9-140	chr9	65346901	65347401	+	892.1	500.000	intron (NM_016688, intron 1 of 4)	intron (NM_016688, intron 1 of 4)	1083	NM_016688	50996	Mm.29193	NM_016688	ENSMUSG00000041837	Pdcd7	C80112|ES18	programmed cell death 7	protein-coding
chr11-225	chr11	78327961	78328461	+	892.1	500.000	promoter-TSS (NM_201406)	promoter-TSS (NM_201406)	-211	NM_201406	276846	Mm.295908	NM_201406	ENSMUSG00000041958	Pigs	BC058979|Gm393|Gm689	phosphatidylinositol glycan anchor biosynthesis, class S	protein-coding
chr11-307	chr11	102555797	102556297	+	892.1	500.000	intron (NM_001159492, intron 1 of 7)	CpG	111	NM_001159492	237943	Mm.260282	NM_001159492	ENSMUSG00000034621	Gpatch8	5430405G24Rik|AU018890|Fbm1|Gpatc8|mKIAA0553	G patch domain containing 8	protein-coding
chr13-78	chr13	35905966	35906466	+	892.1	500.000	exon (NM_145938, exon 1 of 8)	exon (NM_145938, exon 1 of 8)	131	NM_145938	208366	Mm.35545	NM_145938	ENSMUSG00000021418	Rpp40	D8Bwg1265e|Rnasep1	ribonuclease P 40 subunit	protein-coding
chr7-284	chr7	140881495	140881995	+	892.1	500.000	promoter-TSS (NM_011875)	promoter-TSS (NM_011875)	124	NM_001177804	64384	Mm.29760	NM_022433	ENSMUSG00000025486	Sirt3	2310003L23Rik|AI848213|Sir2l3	sirtuin 3	protein-coding
chr11-274	chr11	97493305	97493805	+	892.1	500.000	intron (NM_001289118, intron 1 of 2)	B1F1|SINE|Alu	6785	NM_001289118	100141474	Mm.482426	NM_001289118	ENSMUSG00000047988	4933428G20Rik	-	RIKEN cDNA 4933428G20 gene	protein-coding
chr1-125	chr1	58585510	58586010	+	892.1	500.000	promoter-TSS (NM_025597)	promoter-TSS (NM_025597)	394	NM_001310599	213056	Mm.26272	NM_172513	ENSMUSG00000038174	Fam126b	C130065N10Rik|D1Ertd53e|D630010C10	family with sequence similarity 126, member B	protein-coding
chr11-242	chr11	86753882	86754382	+	892.1	500.000	intron (NM_001003908, intron 1 of 31)	intron (NM_001003908, intron 1 of 31)	3435	NM_001003908	67300	Mm.254588	NM_001003908	ENSMUSG00000047126	Cltc	3110065L21Rik|CHC|R74732	clathrin, heavy polypeptide (Hc)	protein-coding
chr7-142	chr7	41499572	41500072	+	892.1	500.000	promoter-TSS (NM_001033530)	promoter-TSS (NM_001033530)	68	NM_001033530	101835	Mm.370336	NM_001033530	ENSMUSG00000074166	AW146154	AI451288	expressed sequence AW146154	protein-coding
chr4-259	chr4	155735160	155735660	+	892.1	500.000	exon (NM_001101506, exon 2 of 4)	exon (NM_001101506, exon 2 of 4)	606	NM_001101506	381582	Mm.379515	NM_001101506	ENSMUSG00000084845	Tmem240	EG381582|Gm5151	transmembrane protein 240	protein-coding
chr12-66	chr12	51828652	51829152	+	892.1	500.000	intron (NM_144788, intron 1 of 42)	CpG	634	NM_144788	207304	Mm.249391	NM_144788	ENSMUSG00000035247	Hectd1	A630086P08Rik|AI844876|b2b327Clo|opm	HECT domain E3 ubiquitin protein ligase 1	protein-coding
chr17-193	chr17	56674303	56674803	+	892.1	500.000	intron (NM_027933, intron 1 of 15)	intron (NM_027933, intron 1 of 15)	1328	NM_001252467	71810	Mm.29608	NM_027933	ENSMUSG00000002372	Ranbp3	2610024N24Rik|AA408221	RAN binding protein 3	protein-coding
chr15-130	chr15	90223686	90224186	+	892.1	500.000	promoter-TSS (NR_106106)	promoter-TSS (NR_106106)	-375	NM_001033441	380959	Mm.17853	NM_001033441	ENSMUSG00000075470	Alg10b	AA469671|AU045404|AW123895|C85569|Deaf1|Gm917|nse5	asparagine-linked glycosylation 10B (alpha-1,2-glucosyltransferase)	protein-coding
chr15-123	chr15	85335635	85336135	+	892.1	500.000	promoter-TSS (NM_016843)	promoter-TSS (NM_016843)	-370	NM_016843	54138	Mm.248906	NM_016843	ENSMUSG00000016541	Atxn10	AI325283|C77170|E46|Sca10|TEG-169|Tex169	ataxin 10	protein-coding
chr5-173	chr5	110652887	110653387	+	892.1	500.000	promoter-TSS (NM_027156)	promoter-TSS (NM_027156)	245	NM_153570	100608	Mm.29960	NM_153570	ENSMUSG00000033294	Noc4l	AI326906	NOC4 like	protein-coding
chr14-95	chr14	55494138	55494638	+	892.1	500.000	exon (NM_001024645, exon 8 of 40)	exon (NM_001024645, exon 8 of 40)	3318	NR_155104	268747	Mm.151577	NM_001024645	ENSMUSG00000022211	Carmil3	Lrrc16b|mFLJ00240	capping protein regulator and myosin 1 linker 3	protein-coding
chr11-130	chr11	35711388	35711888	+	892.1	500.000	Intergenic	Intergenic	-57857	NM_145962	211347	Mm.255044	NM_145962	ENSMUSG00000018846	Pank3	-	pantothenate kinase 3	protein-coding
chr4-140	chr4	82507788	82508288	+	892.1	500.000	promoter-TSS (NR_137202)	promoter-TSS (NR_137202)	49	NR_137202	102635783	Mm.41666	NR_137202		Gm11266	-	predicted gene 11266	ncRNA
chr12-139	chr12	111758948	111759448	+	892.1	500.000	intron (NM_001361611, intron 1 of 14)	CpG	330	NM_001025361	16593	Mm.278357	NM_008450	ENSMUSG00000021288	Klc1	AI874768|Kns2	kinesin light chain 1	protein-coding
chr11-104	chr11	3292179	3292679	+	892.1	500.000	intron (NM_019574, intron 1 of 3)	intron (NM_019574, intron 1 of 3)	1972	NM_001253691	56218	Mm.275563	NM_019574	ENSMUSG00000020453	Patz1	8430401L15Rik|AI447519|Mazr|Patz|Zfp278	POZ (BTB) and AT hook containing zinc finger 1	protein-coding
chr13-96	chr13	49682277	49682777	+	892.1	500.000	intron (NM_172015, intron 1 of 33)	intron (NM_172015, intron 1 of 33)	397	NM_172015	105148	Mm.21118	NM_172015	ENSMUSG00000037851	Iars	2510016L12Rik|AI327140|AU044614|E430001P04Rik|ILRS	isoleucine-tRNA synthetase	protein-coding
chr5-164	chr5	100428896	100429396	+	892.1	500.000	non-coding (NR_034038, exon 2 of 5)	non-coding (NR_034038, exon 2 of 5)	389	NR_034038	100503199	Mm.392282	NR_034038	ENSMUSG00000097772	5430416N02Rik	100041797|Adapt33|Gm3514	RIKEN cDNA 5430416N02 gene	ncRNA
chr9-122	chr9	54864035	54864535	+	892.1	500.000	intron (NM_022655, intron 1 of 21)	intron (NM_022655, intron 1 of 21)	530	NM_022655	64602	Mm.208991	NM_022655	ENSMUSG00000032293	Ireb2	D9Ertd85e|Irp2	iron responsive element binding protein 2	protein-coding
chr12-108	chr12	87147144	87147644	+	892.1	500.000	promoter-TSS (NM_001252556)	promoter-TSS (NM_001252556)	229	NM_001252555	14874	Mm.29652	NM_010363	ENSMUSG00000021033	Gstz1	GSTZ1-1|MAAI	glutathione transferase zeta 1 (maleylacetoacetate isomerase)	protein-coding
chr19-53	chr19	3686524	3687024	+	892.1	500.000	promoter-TSS (NM_008513)	promoter-TSS (NM_008513)	-210	NM_008513	16973	Mm.274581	NM_008513	ENSMUSG00000024913	Lrp5	BMND1|HBM|LR3|LRP7|OPPG|mKIAA4142	low density lipoprotein receptor-related protein 5	protein-coding
chr12-87	chr12	71136266	71136766	+	892.1	500.000	promoter-TSS (NM_001163378)	promoter-TSS (NM_001163378)	159	NM_001024854	30056	Mm.207767	NM_013896	ENSMUSG00000021079	Timm9	2810011L15Rik|Tim10a|Timm10	translocase of inner mitochondrial membrane 9	protein-coding
chr11-182	chr11	62602821	62603321	+	892.1	500.000	promoter-TSS (NR_028550)	promoter-TSS (NR_028550)	-15	NR_028526	100217426		NR_028526	ENSMUSG00000064437	Snord49b	MBII-252|MBII-366	small nucleolar RNA, C/D box 49B	snoRNA
chr14-125	chr14	70766799	70767299	+	892.1	500.000	promoter-TSS (NM_023045)	promoter-TSS (NM_023045)	-421	NM_023045	65246	Mm.152987	NM_023045	ENSMUSG00000022100	Xpo7	4930506C02Rik|BB164534|Ranbp16|exp7	exportin 7	protein-coding
chr9-232	chr9	115309194	115309694	+	892.1	500.000	intron (NM_024222, intron 1 of 15)	intron (NM_024222, intron 1 of 15)	1024	NM_024222	68292	Mm.296158	NM_024222	ENSMUSG00000032437	Stt3b	1300006C19Rik|Simp	STT3, subunit of the oligosaccharyltransferase complex, homolog B (S. cerevisiae)	protein-coding
chr12-115	chr12	98747516	98748016	+	892.1	500.000	intron (NM_001364405, intron 2 of 12)	intron (NM_001364405, intron 2 of 12)	798	NM_001160107	75553	Mm.25549	NM_029334	ENSMUSG00000021012	Zc3h14	1010001P15Rik|1700016A15Rik|2700069A02Rik|AU014748	zinc finger CCCH type containing 14	protein-coding
chr14-131	chr14	76503889	76504389	+	892.1	500.000	promoter-TSS (NM_009366)	promoter-TSS (NM_009366)	-87	NM_001310647	21807	Mm.153272	NM_009366	ENSMUSG00000022010	Tsc22d1	AA589566|AW105905|Egr5|TSC-22|Tgfb1i4|Tsc|Tsc22	TSC22 domain family, member 1	protein-coding
chr8-86	chr8	23176478	23176978	+	892.1	500.000	intron (NM_018743, intron 10 of 12)	intron (NM_018743, intron 10 of 12)	23457	NM_029002	74561	Mm.290028	NM_029002	ENSMUSG00000063672	Nkx6-3	9130417I07Rik|Nkx6.3	NK6 homeobox 3	protein-coding
chr18-41	chr18	7869548	7870048	+	892.1	500.000	promoter-TSS (NM_001360956)	promoter-TSS (NM_001360956)	85	NM_001360956	225131	Mm.204524	NM_153085	ENSMUSG00000024283	Wac	1110067P07Rik|A230035H12Rik|AI256735|AI256776|Wwp4	WW domain containing adaptor with coiled-coil	protein-coding
chr17-166	chr17	46031077	46031577	+	892.1	500.000	exon (NM_001317041, exon 1 of 7)	exon (NM_001317041, exon 1 of 7)	1050	NM_001287058	22339	Mm.282184	NM_009505	ENSMUSG00000023951	Vegfa	Vegf|Vpf	vascular endothelial growth factor A	protein-coding
chr17-119	chr17	26414924	26415424	+	892.1	500.000	intron (NM_001081656, intron 1 of 4)	CpG	315	NM_001081656	240055	Mm.133211	NM_001081656	ENSMUSG00000034413	Neurl1b	C230078M08Rik|EG240055	neuralized E3 ubiquitin protein ligase 1B	protein-coding
chr19-112	chr19	38931089	38931589	+	892.1	500.000	intron (NM_008234, intron 1 of 21)	CpG	349	NM_008234	15201	Mm.57223	NM_008234	ENSMUSG00000025001	Hells	AI323785|E130115I21Rik|LSH|Lysh|PASG|YFK8	helicase, lymphoid specific	protein-coding
chr2-301	chr2	164460995	164461495	+	892.1	500.000	intron (NM_025575, intron 1 of 3)	CpG	274	NM_025575	66460	Mm.44218	NM_025575	ENSMUSG00000045503	Sys1	2610042O14Rik|AI266964|C87389	SYS1 Golgi-localized integral membrane protein homolog (S. cerevisiae)	protein-coding
chr2-265	chr2	140066287	140066787	+	892.1	500.000	non-coding (NR_110350, exon 1 of 13)	non-coding (NR_110350, exon 1 of 13)	268	NM_175225	75812	Mm.293449	NM_175225	ENSMUSG00000039033	Tasp1	4930485D02Rik|AW986064	taspase, threonine aspartase 1	protein-coding
chr4-122	chr4	48431321	48431821	+	892.1	500.000	3' UTR (NM_010569, exon 17 of 17)	3' UTR (NM_010569, exon 17 of 17)	41892	NM_001355740	269536	Mm.272025	NM_172304	ENSMUSG00000028345	Tex10	2610206N19Rik|2810462N03Rik|BC006867	testis expressed gene 10	protein-coding
chr18-88	chr18	53208017	53208517	+	892.1	500.000	intron (NM_026386, intron 7 of 14)	intron (NM_026386, intron 7 of 14)	31975	NM_001357463	67804	Mm.252171	NM_026386	ENSMUSG00000034484	Snx2	0610030A03Rik	sorting nexin 2	protein-coding
chr7-254	chr7	126396362	126396862	+	892.1	500.000	exon (NM_010900, exon 1 of 8)	exon (NM_010900, exon 1 of 8)	125	NM_010900	18020	Mm.1389	NM_010900	ENSMUSG00000030722	Nfatc2ip	D7Ertd304e|NIP45	nuclear factor of activated T cells, cytoplasmic, calcineurin dependent 2 interacting protein	protein-coding
chr10-196	chr10	95323556	95324056	+	892.1	500.000	promoter-TSS (NM_001330138)	promoter-TSS (NM_001330138)	-97	NM_001330138	12905	Mm.473739	NM_009950	ENSMUSG00000045867	Cradd	RAIDD	CASP2 and RIPK1 domain containing adaptor with death domain	protein-coding
chr1-203	chr1	172506879	172507379	+	892.1	500.000	3' UTR (NM_178598, exon 5 of 5)	3' UTR (NM_178598, exon 5 of 5)	6883	NM_178598	21346	Mm.271711	NM_178598	ENSMUSG00000026547	Tagln2	2700094C18Rik|SM22beta|Sm22B|Sm22a	transgelin 2	protein-coding
chr13-69	chr13	30136199	30136699	+	892.1	500.000	promoter-TSS (NM_153546)	promoter-TSS (NM_153546)	-41	NM_153546	218121	Mm.89682	NM_153546	ENSMUSG00000038732	Mboat1	9130215M02Rik|BC023845|LPEAT1|Moact1|Oact1	membrane bound O-acyltransferase domain containing 1	protein-coding
chr2-163	chr2	32693627	32694127	+	892.1	500.000	intron (NM_010236, intron 1 of 14)	CpG	298	NM_010236	14287	Mm.3830	NM_010236	ENSMUSG00000009566	Fpgs	AA408187	folylpolyglutamyl synthetase	protein-coding
chr8-90	chr8	27029022	27029522	+	892.1	500.000	intron (NM_001364476, intron 4 of 11)	intron (NM_001364476, intron 4 of 11)	5453	NM_001364476	244373	Mm.277699	NM_153592	ENSMUSG00000031483	Erlin2	BC036333|C87251|Spfh2	ER lipid raft associated 2	protein-coding
chr18-92	chr18	61176533	61177033	+	892.1	500.000	5' UTR (NM_134134, exon 1 of 21)	5' UTR (NM_134134, exon 1 of 21)	266	NM_178277	106894	Mm.22574	NM_134134	ENSMUSG00000024622	Hmgxb3	2510002C16Rik|A630042L21Rik|AI413166|mKIAA0194	HMG box domain containing 3	protein-coding
chr1-89	chr1	11242762	11243262	+	892.1	500.000	intron (NM_029525, intron 35 of 39)	intron (NM_029525, intron 35 of 39)	-20951	NM_001033636	109294	Mm.123247	NM_029525	ENSMUSG00000048960	Prex2	6230420N16Rik|AI316880|AI553603|C030045D06Rik|D430013K02|Depdc2|P-Rex2	phosphatidylinositol-3,4,5-trisphosphate-dependent Rac exchange factor 2	protein-coding
chr17-135	chr17	31047485	31047985	+	892.1	500.000	Intergenic	MTE2a|LTR|ERVL-MaLR	-9959	NM_009593	11307	Mm.15691	NM_009593	ENSMUSG00000024030	Abcg1	AW413978|Abc8|White	ATP binding cassette subfamily G member 1	protein-coding
chr16-47	chr16	45159089	45159589	+	892.1	500.000	promoter-TSS (NM_028756)	promoter-TSS (NM_028756)	510	NM_001356366	67841	Mm.41775	NM_026402	ENSMUSG00000022663	Atg3	2610016C12Rik|APG3|Apg3l|Atg3l|PC3-96	autophagy related 3	protein-coding
chr4-232	chr4	143671285	143671785	+	892.1	500.000	Intergenic	Intergenic	-14289	NM_001126325	277668	Mm.475072	NM_001126325	ENSMUSG00000078513	Gm13088	-	predicted gene 13088	protein-coding
chr1-105	chr1	38128822	38129322	+	892.1	500.000	intron (NM_001359288, intron 1 of 25)	CpG	594	NM_001359287	56210	Mm.389103	NM_019570	ENSMUSG00000026082	Rev1	1110027I23Rik|AU022044|Rev1l	REV1, DNA directed polymerase	protein-coding
chr17-121	chr17	26782288	26782788	+	892.1	500.000	intron (NM_172149, intron 1 of 5)	intron (NM_172149, intron 1 of 5)	1459	NM_172149	224630	Mm.21795	NM_172149	ENSMUSG00000024191	Bnip1	2010005M06Rik|5930429G21Rik|Sec20	BCL2/adenovirus E1B interacting protein 1	protein-coding
chr6-196	chr6	147475924	147476424	+	892.1	500.000	promoter-TSS (NM_001355713)	promoter-TSS (NM_001355713)	-191	NM_001355713	67015	Mm.209774	NM_025911	ENSMUSG00000030301	Ccdc91	1700086G08Rik|1810060J02Rik|AU045683|AW555238|p56	coiled-coil domain containing 91	protein-coding
chr8-135	chr8	78509185	78509685	+	892.1	500.000	promoter-TSS (NM_009033)	promoter-TSS (NM_009033)	107	NM_001282108	76775	Mm.334631	NM_029736	ENSMUSG00000031684	Slc10a7	2410193C02Rik|P7	solute carrier family 10 (sodium/bile acid cotransporter family), member 7	protein-coding
chr3-138	chr3	95160475	95160975	+	892.1	500.000	intron (NR_073550, intron 1 of 18)	CpG	305	NR_073549	20360	Mm.23662	NM_011351	ENSMUSG00000038777	Sema6c	Semay|mKIAA1869	sema domain, transmembrane domain (TM), and cytoplasmic domain, (semaphorin) 6C	protein-coding
chr6-94	chr6	42692547	42693047	+	892.1	500.000	intron (NM_001355768, intron 1 of 8)	intron (NM_001355768, intron 1 of 8)	303	NM_029930	77574	Mm.24652	NM_029930	ENSMUSG00000036667	Tcaf1	2810407D09Rik|3321401G04Rik|A230020K05Rik|AI848529|Fam115a	TRPM8 channel-associated factor 1	protein-coding
chr10-110	chr10	58447169	58447669	+	892.1	500.000	intron (NM_011240, intron 1 of 28)	CpG	567	NM_011240	19386	Mm.431695	NM_011240	ENSMUSG00000003226	Ranbp2	A430087B05Rik|AI256741|NUP358	RAN binding protein 2	protein-coding
chr13-159	chr13	95891585	95892085	+	892.1	500.000	promoter-TSS (NM_027711)	promoter-TSS (NM_027711)	87	NM_027711	544963	Mm.38878	NM_027711	ENSMUSG00000021676	Iqgap2	4933417J23Rik|A630053O10|AI788777	IQ motif containing GTPase activating protein 2	protein-coding
chr8-58	chr8	124722155	124722655	+	892.1	500.000	promoter-TSS (NM_001357356)	promoter-TSS (NM_001357356)	239	NM_001368372	68865	Mm.22779	NM_026855	ENSMUSG00000031982	Arv1	1110067L22Rik|AI461928|AW121084	ARV1 homolog, fatty acid homeostasis modulator	protein-coding
chr10-88	chr10	24869915	24870415	+	892.1	500.000	intron (NM_001166416, intron 1 of 29)	CpG	179	NM_027347	70208	Mm.28020	NM_027347	ENSMUSG00000019984	Med23	130kDa|3000002A17Rik|Crsp3|ESTM7|Sur2|X83317|mKIAA1216	mediator complex subunit 23	protein-coding
chr14-63	chr14	26669208	26669708	+	892.1	500.000	TTS (NR_106132)	TTS (NR_106132)	150	NR_106132	102465773		NR_106132	ENSMUSG00000098751	Mir7672	Gm27314|mmu-mir-7672	microRNA 7672	ncRNA
chr11-96	chr11	106998557	106999057	+	892.1	500.000	intron (NM_010655, intron 1 of 10)	intron (NM_010655, intron 1 of 10)	718	NM_010655	16647	Mm.12508	NM_010655	ENSMUSG00000018362	Kpna2	2410044B12Rik|IPOA1|PTAC58|Rch1	karyopherin (importin) alpha 2	protein-coding
chr2-118	chr2	25332684	25333184	+	892.1	500.000	promoter-TSS (NR_027448)	promoter-TSS (NR_027448)	191	NM_001029983	227619	Mm.270798	NM_001029983	ENSMUSG00000036646	Man1b1	E430019H13Rik|ERMan1|Gm108|MANA-ER	mannosidase, alpha, class 1B, member 1	protein-coding
chr5-205	chr5	123344249	123344749	+	892.1	500.000	promoter-TSS (NM_029850)	promoter-TSS (NM_029850)	51	NM_029850	77045	Mm.151960	NM_029850	ENSMUSG00000029438	Bcl7a	4432415N06Rik|AI448316	B cell CLL/lymphoma 7A	protein-coding
chr13-104	chr13	54621875	54622375	+	892.1	500.000	intron (NM_178397, intron 1 of 10)	CpG	341	NM_178397	76577	Mm.194459	NM_178397	ENSMUSG00000025873	Faf2	2210404D11Rik|AI462440|Ubxd8|mKIAA0887	Fas associated factor family member 2	protein-coding
chr4-167	chr4	120731231	120731731	+	892.1	500.000	intron (NM_001081142, intron 1 of 13)	intron (NM_001081142, intron 1 of 13)	15918	NM_001081142	60613	Mm.249977	NM_001081142	ENSMUSG00000028631	Kcnq4	-	potassium voltage-gated channel, subfamily Q, member 4	protein-coding
chr9-156	chr9	74704568	74705068	+	892.1	500.000	Intergenic	Intergenic	-143619	NR_045284	100503019	Mm.482658	NR_045284	ENSMUSG00000066477	Gm16551	-	predicted gene 16551	ncRNA
chr10-211	chr10	127041749	127042249	+	892.1	500.000	promoter-TSS (NM_010792)	promoter-TSS (NM_010792)	67	NM_010792	17299	Mm.251593	NM_010792	ENSMUSG00000006732	Mettl1	2810012D02Rik	methyltransferase like 1	protein-coding
chr15-69	chr15	36792586	36793086	+	892.1	500.000	intron (NM_001253806, intron 1 of 5)	CpG	1702	NM_001253805	22631	Mm.3360	NM_011740	ENSMUSG00000022285	Ywhaz	1110013I11Rik|14-3-3zeta|AI596267|AL022924|AU020854	tyrosine 3-monooxygenase/tryptophan 5-monooxygenase activation protein, zeta polypeptide	protein-coding
chr8-148	chr8	85036233	85036733	+	892.1	500.000	promoter-TSS (NM_001364032)	promoter-TSS (NM_001364032)	-410	NM_001364032	212999	Mm.220357	NM_145390	ENSMUSG00000031691	Tnpo2	1110034O24Rik|AA414969|AI464345|AI852433|IPO3|Knpb2b|Kpnb2b|TRN2	transportin 2 (importin 3, karyopherin beta 2b)	protein-coding
chr9-172	chr9	95954892	95955392	+	892.1	500.000	intron (NM_001311130, intron 1 of 41)	intron (NM_001311130, intron 1 of 41)	382	NM_001311130	24127	Mm.291179	NM_011916	ENSMUSG00000032410	Xrn1	Dhm2|exo|mXrn1	5'-3' exoribonuclease 1	protein-coding
chr5-151	chr5	88759755	88760255	+	892.1	500.000	Intergenic	Intergenic	-5008	NM_007832	13178	Mm.298892	NM_007832	ENSMUSG00000029366	Dck	-	deoxycytidine kinase	protein-coding
chr2-104	chr2	5942428	5942928	+	892.1	500.000	5' UTR (NM_001081131, exon 1 of 17)	5' UTR (NM_001081131, exon 1 of 17)	114	NM_001081131	209692	Mm.222517	NM_001081131	ENSMUSG00000025815	Dhtkd1	C330018I04Rik	dehydrogenase E1 and transketolase domain containing 1	protein-coding
chr9-167	chr9	88522049	88522549	+	892.1	500.000	intron (NR_040721, intron 2 of 4)	intron (NR_040721, intron 2 of 4)	598	NR_040721	72655	Mm.21798	NR_040721	ENSMUSG00000097195	Snhg5	2810026P18Rik|4933428I09Rik|mU50HG-b	small nucleolar RNA host gene 5	ncRNA
chr3-166	chr3	108654110	108654610	+	892.1	500.000	intron (NM_001177770, intron 1 of 10)	intron (NM_001177770, intron 1 of 10)	420	NM_001177770	229725	Mm.214545	NM_145543	ENSMUSG00000027884	Clcc1	Mclc	chloride channel CLIC-like 1	protein-coding
chr2-280	chr2	153444564	153445064	+	892.1	500.000	promoter-TSS (NM_001001986)	promoter-TSS (NM_001001986)	-335	NM_001001986	329540	Mm.50600	NM_001001986	ENSMUSG00000061411	Nol4l	4931410H15|8430427H17Rik|AI429157|Gm1636	nucleolar protein 4-like	protein-coding
chr4-156	chr4	110286203	110286703	+	892.1	500.000	intron (NM_001357190, intron 1 of 7)	intron (NM_001357190, intron 1 of 7)	381	NM_010488	15572	Mm.3970	NM_010488	ENSMUSG00000028546	Elavl4	Elav|Hud|PNEM	ELAV like RNA binding protein 4	protein-coding
chr8-191	chr8	119604608	119605108	+	892.1	500.000	intron (NM_021441, intron 1 of 14)	intron (NM_021441, intron 1 of 14)	382	NM_021441	21341	Mm.41977	NM_021441	ENSMUSG00000031832	Taf1c	Tafi95|mTAFI95	TATA-box binding protein associated factor, RNA polymerase I, C	protein-coding
chr2-201	chr2	84827218	84827718	+	892.1	500.000	intron (NM_013899, intron 1 of 2)	intron (NM_013899, intron 1 of 2)	447	NM_013899	30059	Mm.21826	NM_013899	ENSMUSG00000027076	Timm10	Tim13|Timm13a	translocase of inner mitochondrial membrane 10	protein-coding
chr19-46	chr19	41912231	41912731	+	892.1	500.000	intron (NM_023418, intron 1 of 3)	CpG	610	NM_023418	18648	Mm.16783	NM_023418	ENSMUSG00000011752	Pgam1	2310050F24Rik|Pgam-1	phosphoglycerate mutase 1	protein-coding
chr1-161	chr1	109982268	109982768	+	892.1	500.000	promoter-TSS (NM_001316743)	promoter-TSS (NM_001316743)	-382	NM_001316743	241201	Mm.213407	NM_172853	ENSMUSG00000026312	Cdh7	9330156F07Rik|CDH7L1	cadherin 7, type 2	protein-coding
chr2-290	chr2	157012591	157013091	+	892.1	500.000	3' UTR (NM_001164663, exon 15 of 15)	3' UTR (NM_001164663, exon 15 of 15)	-5766	NM_025853	66934	Mm.25410	NM_025853	ENSMUSG00000027635	Dsn1	1700022L09Rik|AW552447	DSN1 homolog, MIS12 kinetochore complex component	protein-coding
chr9-178	chr9	99799905	99800405	+	892.1	500.000	Intergenic	Intergenic	76015	NM_011440	20669	Mm.261595	NM_011440	ENSMUSG00000053747	Sox14	-	SRY (sex determining region Y)-box 14	protein-coding
chr16-63	chr16	13671849	13672349	+	892.1	500.000	intron (NM_025976, intron 1 of 7)	CpG	241	NM_025976	67118	Mm.223689	NM_025653	ENSMUSG00000022684	Bfar	3010001A07Rik|3110001I22Rik|AI666707|AW107665|Bar|Rnf47	bifunctional apoptosis regulator	protein-coding
chr8-100	chr8	46210087	46210587	+	892.1	500.000	intron (NM_007450, intron 1 of 3)	MIRb|SINE|MIR	725	NM_007450	11739	Mm.16228	NM_007450	ENSMUSG00000031633	Slc25a4	AU019225|Ant1|mANC1	solute carrier family 25 (mitochondrial carrier, adenine nucleotide translocator), member 4	protein-coding
chr5-120	chr5	37027790	37028290	+	892.1	500.000	Intergenic	MIRc|SINE|MIR	-22817	NM_178394	76071	Mm.85280	NM_178394	ENSMUSG00000063646	Jakmip1	5830437M04Rik|C330021K24Rik|Gababrbp|Marlin-1	janus kinase and microtubule interacting protein 1	protein-coding
chr2-147	chr2	30097745	30098245	+	892.1	500.000	3' UTR (NM_178694, exon 16 of 16)	3' UTR (NM_178694, exon 16 of 16)	-4360	NM_001037762	66220	Mm.22538	NM_025428	ENSMUSG00000015335	Zdhhc12	1190004A01Rik	zinc finger, DHHC domain containing 12	protein-coding
chr6-186	chr6	133733309	133733809	+	892.1	500.000	Intergenic	MERVK26-int|LTR|ERVK	33849	NR_111985	545886	Mm.449716	NM_001177652	ENSMUSG00000108106	Gm5886	EG545886|smarp	predicted gene 5886	protein-coding
chr7-164	chr7	48788757	48789257	+	892.1	500.000	promoter-TSS (NM_028031)	promoter-TSS (NM_028031)	4	NM_028031	243983	Mm.279116	NM_028031	ENSMUSG00000030471	Zdhhc13	2410004E01Rik|C530010M18|HIP3RP|Hip14l|kojak|skc4	zinc finger, DHHC domain containing 13	protein-coding
chr3-189	chr3	141656266	141656766	+	892.1	500.000	intron (NM_001293561, intron 1 of 16)	MIR|SINE|MIR	190952	NM_009472	22253	Mm.24430	NM_009472	ENSMUSG00000059921	Unc5c	B130051O18Rik|Unc5h3|rcm	unc-5 netrin receptor C	protein-coding
chr13-100	chr13	54371586	54372086	+	892.1	500.000	intron (NM_009946, intron 1 of 3)	CpG	487	NM_009946	12890	Mm.268902	NM_009946	ENSMUSG00000025867	Cplx2	921-L|AI413745|AW492120|Gm34843	complexin 2	protein-coding
chr2-112	chr2	20967098	20967598	+	892.1	500.000	exon (NM_001081364, exon 1 of 24)	exon (NM_001081364, exon 1 of 24)	373	NM_001081364	71435	Mm.28507	NM_001081364	ENSMUSG00000036591	Arhgap21	5530401C11Rik|AA416458|ARHGAP10	Rho GTPase activating protein 21	protein-coding
chr11-167	chr11	59505275	59505775	+	892.1	500.000	promoter-TSS (NR_015585)	promoter-TSS (NR_015585)	-128	NR_015585	74476	Mm.440257	NR_015585	ENSMUSG00000072893	4933439C10Rik	2610028M21Rik	RIKEN cDNA 4933439C10 gene	ncRNA
chr13-145	chr13	80890694	80891194	+	892.1	500.000	intron (NM_001042591, intron 5 of 7)	intron (NM_001042591, intron 5 of 7)	4849	NR_153411	105171	Mm.423137	NM_001042591	ENSMUSG00000074794	Arrdc3	AI450344|mKIAA1376	arrestin domain containing 3	protein-coding
chr4-178	chr4	124900581	124901081	+	892.1	500.000	intron (NM_001256432, intron 6 of 16)	intron (NM_001256432, intron 6 of 16)	-6049	NR_040651	73628	Mm.398337	NR_040651	ENSMUSG00000085263	1700125G02Rik	-	RIKEN cDNA 1700125G02 gene	ncRNA
chr6-63	chr6	8209237	8209737	+	892.1	500.000	intron (NM_145374, intron 1 of 11)	CpG	260	NM_145374	252875	Mm.257151	NM_145374	ENSMUSG00000042447	Mios	C81488	meiosis regulator for oocyte development	protein-coding
chr13-122	chr13	64369405	64369905	+	892.1	500.000	intron (NM_009984, intron 1 of 7)	intron (NM_009984, intron 1 of 7)	865	NM_009984	13039	Mm.930	NM_009984	ENSMUSG00000021477	Ctsl	1190035F06Rik|CatL|Ctsl1|MEP|fs|nkt	cathepsin L	protein-coding
chrX-84	chrX	122396882	122397382	+	892.1	500.000	5' UTR (NM_138742, exon 1 of 1)	5' UTR (NM_138742, exon 1 of 1)	253	NM_138742	54561	Mm.490573	NM_138742	ENSMUSG00000055733	Nap1l3	MB20	nucleosome assembly protein 1-like 3	protein-coding
chr19-80	chr19	7418113	7418613	+	892.1	500.000	intron (NM_175381, intron 1 of 4)	CpG	738	NM_175381	108899	Mm.386838	NM_175381	ENSMUSG00000053080	2700081O15Rik	AI255177|AI848741|AW742297	RIKEN cDNA 2700081O15 gene	protein-coding
chr16-125	chr16	55894705	55895205	+	892.1	500.000	5' UTR (NM_001134457, exon 1 of 6)	5' UTR (NM_001134457, exon 1 of 6)	324	NM_001134457	385658	Mm.310635	NM_001134457	ENSMUSG00000075033	Nxpe3	Fam55c|Gm1752|Gm611	neurexophilin and PC-esterase domain family, member 3	protein-coding
chr19-107	chr19	32486178	32486678	+	892.1	500.000	exon (NM_010799, exon 1 of 5)	exon (NM_010799, exon 1 of 5)	659	NM_010799	17330	Mm.255116	NM_010799	ENSMUSG00000024896	Minpp1	AA408516	multiple inositol polyphosphate histidine phosphatase 1	protein-coding
chr17-173	chr17	46555071	46555571	+	892.1	500.000	intron (NM_020493, intron 1 of 6)	CpG	841	NM_020493	20807	Mm.45044	NM_020493	ENSMUSG00000015605	Srf	AW049942|AW240594	serum response factor	protein-coding
chr16-131	chr16	74409513	74410013	+	892.1	500.000	intron (NM_001358491, intron 1 of 27)	intron (NM_001358491, intron 1 of 27)	2062	NM_175549	268902	Mm.171736	NM_175549	ENSMUSG00000052516	Robo2	2600013A04Rik|9430089E08Rik|BB097918|D230004I22Rik|mKIAA1568	roundabout guidance receptor 2	protein-coding
chr4-238	chr4	148625949	148626449	+	892.1	500.000	intron (NM_001003898, intron 1 of 6)	intron (NM_001003898, intron 1 of 6)	797	NR_027864	230908	Mm.22453	NM_145556	ENSMUSG00000041459	Tardbp	1190002A23Rik|C85084|TDP-43|Tdp43	TAR DNA binding protein	protein-coding
chr18-39	chr18	5357174	5357674	+	892.1	500.000	Intergenic	Intergenic	-22617	NM_001360447	240186	Mm.118257	NM_178722	ENSMUSG00000050945	Zfp438	9430031G09|9430091M14Rik|B830013J05Rik	zinc finger protein 438	protein-coding
chr16-142	chr16	89774134	89774634	+	892.1	500.000	Intergenic	Intergenic	43968	NM_001145887	21844	Mm.310902	NM_009384	ENSMUSG00000002489	Tiam1	AI847750|D16Ium10|D16Ium10e	T cell lymphoma invasion and metastasis 1	protein-coding
chr9-245	chr9	123113398	123113898	+	892.1	500.000	promoter-TSS (NM_026917)	promoter-TSS (NM_026917)	417	NM_001081188	66446	Mm.41562	NM_001081188	ENSMUSG00000025785	Exosc7	2610002K22Rik|AV212732|mKIAA0116	exosome component 7	protein-coding
chr18-98	chr18	67723709	67724209	+	892.1	500.000	intron (NM_008977, intron 1 of 9)	CpG	662	NM_008977	19255	Mm.260433	NM_008977	ENSMUSG00000024539	Ptpn2	AI325124|Ptpt|TC-PTP	protein tyrosine phosphatase, non-receptor type 2	protein-coding
chr11-294	chr11	98942154	98942654	+	892.1	500.000	intron (NM_001177303, intron 1 of 8)	(TG)n|Simple_repeat|Simple_repeat	2693	NM_001177303	19401	Mm.439744	NM_009024	ENSMUSG00000037992	Rara	Nr1b1|RAR|RARalpha1	retinoic acid receptor, alpha	protein-coding
chr17-217	chr17	84187324	84187824	+	892.1	500.000	intron (NM_001001806, intron 1 of 1)	CpG	373	NM_001001806	12193	Mm.259321	NM_001001806	ENSMUSG00000045817	Zfp36l2	Brf2|ERF2|Tis11d	zinc finger protein 36, C3H type-like 2	protein-coding
chr4-81	chr4	133011993	133012493	+	892.1	500.000	5' UTR (NM_146155, exon 2 of 7)	5' UTR (NM_146155, exon 2 of 7)	737	NM_146155	230793	Mm.31816	NM_146155	ENSMUSG00000037692	Ahdc1	D030015G18Rik	AT hook, DNA binding motif, containing 1	protein-coding
chr7-151	chr7	45006377	45006877	+	892.1	500.000	exon (NM_001008422, exon 7 of 11)	exon (NM_001008422, exon 7 of 11)	5860	NR_106021	102466218		NR_106021	ENSMUSG00000098839	Mir7054	Gm27557|mmu-mir-7054	microRNA 7054	ncRNA
chr18-82	chr18	44828517	44829017	+	892.1	500.000	exon (NM_001163013, exon 1 of 30)	exon (NM_001163013, exon 1 of 30)	102	NM_001163013	240255	Mm.244482	NM_001163013	ENSMUSG00000034653	Ythdc2	3010002F02Rik|BC037178|mYTHDC2	YTH domain containing 2	protein-coding
chr14-55	chr14	21498023	21498523	+	892.1	500.000	Intergenic	MER131|SINE?|SINE?	-1497	NM_001205241	54169	Mm.248967	NM_017479	ENSMUSG00000021767	Kat6b	AI507552|B130044K16Rik|MYST-4|Morf|Myst4|mKIAA0383|qkf|querkopf	K(lysine) acetyltransferase 6B	protein-coding
chr4-128	chr4	53011818	53012318	+	892.1	500.000	intron (NM_001347099, intron 1 of 4)	CpG	188	NM_001347099	66536	Mm.38244	NM_025623	ENSMUSG00000015247	Nipsnap3b	2700063N13Rik|Nipsnap3a	nipsnap homolog 3B	protein-coding
chr1-88	chr1	10172853	10173353	+	892.1	500.000	intron (NM_001102430, intron 20 of 37)	AT_rich|Low_complexity|Low_complexity	59567	NM_001102430	211673	Mm.229141	NM_001102430	ENSMUSG00000067851	Arfgef1	ARFGEP1|BIG1|D130059B05Rik|D730028O18Rik|P200	ADP-ribosylation factor guanine nucleotide-exchange factor 1(brefeldin A-inhibited)	protein-coding
chr9-143	chr9	65595390	65595890	+	892.1	500.000	non-coding (NR_151702, exon 12 of 12)	non-coding (NR_151702, exon 12 of 12)	8466	NM_001357526	208084	Mm.211032	NM_172453	ENSMUSG00000041064	Pif1	4631410M14|AI449441	PIF1 5'-to-3' DNA helicase	protein-coding
chr14-47	chr14	14703428	14703928	+	892.1	500.000	intron (NM_001033270, intron 1 of 24)	CpG	653	NM_001360506	218756	Mm.258893	NM_001033270	ENSMUSG00000021733	Slc4a7	E430014N10Rik|NBC3|NBCn1|NBCn1-G|Tg(Thy1-SNCA)12Mjff	solute carrier family 4, sodium bicarbonate cotransporter, member 7	protein-coding
chr13-167	chr13	100743887	100744387	+	892.1	500.000	intron (NM_025369, intron 1 of 3)	intron (NM_025369, intron 1 of 3)	522	NM_001190264	66128	Mm.306173	NM_025369	ENSMUSG00000061474	Mrps36	1110018B13Rik|S36mt	mitochondrial ribosomal protein S36	protein-coding
chr11-257	chr11	93967654	93968154	+	892.1	500.000	intron (NM_008704, intron 1 of 4)	intron (NM_008704, intron 1 of 4)	617	NM_008704	18102	Mm.439702	NM_008704	ENSMUSG00000037601	Nme1	AL024257|NDPK-A|NM23-M1|NM23A	NME/NM23 nucleoside diphosphate kinase 1	protein-coding
chr15-122	chr15	83148946	83149446	+	892.1	500.000	promoter-TSS (NR_004432)	promoter-TSS (NR_004432)	182	NM_001347082	73826	Mm.23758	NM_178627	ENSMUSG00000041815	Poldip3	1110008P04Rik|AA408269|AL022852|C77954|PDIP46|SKAR|mKIAA1649	polymerase (DNA-directed), delta interacting protein 3	protein-coding
chr13-86	chr13	43560931	43561431	+	892.1	500.000	promoter-TSS (NM_001081059)	promoter-TSS (NM_001081059)	-990	NM_001081059	76137	Mm.426290	NM_001081059	ENSMUSG00000021371	Mcur1	6230416A05Rik|AU015498|AV136929|AW554392|C88263|Ccdc90a	mitochondrial calcium uniporter regulator 1	protein-coding
chr11-337	chr11	115627636	115628136	+	892.1	500.000	intron (NM_001252384, intron 1 of 7)	CpG	409	NM_001252384	67283	Mm.383426	NM_026071	ENSMUSG00000020744	Slc25a19	2900089E13Rik|DNC|MUP1|TPC	solute carrier family 25 (mitochondrial thiamine pyrophosphate carrier), member 19	protein-coding
chr17-192	chr17	56412952	56413452	+	892.1	500.000	3' UTR (NM_001252453, exon 29 of 29)	3' UTR (NM_001252453, exon 29 of 29)	5707	NR_105943	102465590		NR_105943	ENSMUSG00000098339	Mir6977	Gm27922|mmu-mir-6977	microRNA 6977	ncRNA
chr7-103	chr7	19229104	19229604	+	892.1	500.000	intron (NM_207525, intron 1 of 1)	intron (NM_207525, intron 1 of 1)	965	NM_207525	403187	Mm.239583	NM_207525	ENSMUSG00000052214	Opa3	D630048P19Rik|Gm1425|Gm472	optic atrophy 3	protein-coding
chr1-130	chr1	67038426	67038926	+	892.1	500.000	5' UTR (NM_001190985, exon 1 of 9)	5' UTR (NM_001190985, exon 1 of 9)	158	NM_001190984	14768	Mm.20522	NM_021295	ENSMUSG00000026000	Lancl1	AW124738|Gpr69|Gpr69a|p40	LanC (bacterial lantibiotic synthetase component C)-like 1	protein-coding
chr1-154	chr1	93101190	93101690	+	892.1	500.000	intron (NM_001368847, intron 1 of 48)	intron (NM_001368847, intron 1 of 48)	434	NM_001294149	16560	Mm.276408	NM_008440	ENSMUSG00000014602	Kif1a	ATSV|C630002N23Rik|Gm1626|Kns1	kinesin family member 1A	protein-coding
chr12-59	chr12	32060368	32060868	+	892.1	500.000	promoter-TSS (NM_001364408)	promoter-TSS (NM_001364408)	-29	NM_001364408	19088	Mm.25594	NM_011158	ENSMUSG00000002997	Prkar2b	AI451071|AW061005|PKARIIbeta|Pkarb2|RII(beta)	protein kinase, cAMP dependent regulatory, type II beta	protein-coding
chr7-119	chr7	27673586	27674086	+	892.1	500.000	promoter-TSS (NM_198417)	promoter-TSS (NM_198417)	745	NM_001290528	269881	Mm.389883	NM_001081292	ENSMUSG00000040390	Map3k10	BC028668|BC046514|MST|Mlk2	mitogen-activated protein kinase kinase kinase 10	protein-coding
chr6-140	chr6	91684198	91684698	+	892.1	500.000	intron (NM_009320, intron 1 of 14)	intron (NM_009320, intron 1 of 14)	381	NM_009320	21366	Mm.395650	NM_009320	ENSMUSG00000030096	Slc6a6	AA589629|C80501|Taut	solute carrier family 6 (neurotransmitter transporter, taurine), member 6	protein-coding
chr15-100	chr15	78877797	78878297	+	892.1	500.000	intron (NM_145929, intron 1 of 16)	intron (NM_145929, intron 1 of 16)	857	NM_145929	106039	Mm.251331	NM_145929	ENSMUSG00000033128	Gga1	4930406E12Rik|AU016030|AW209092	golgi associated, gamma adaptin ear containing, ARF binding protein 1	protein-coding
chr7-97	chr7	16782153	16782653	+	892.1	500.000	exon (NM_009201, exon 1 of 9)	exon (NM_009201, exon 1 of 9)	1057	NM_009201	20514	Mm.1056	NM_009201	ENSMUSG00000001918	Slc1a5	AAAT|ASCT2|ATBO|M7V1|M7VS1|R16|RDRC|Slc1a7	solute carrier family 1 (neutral amino acid transporter), member 5	protein-coding
chr9-81	chr9	21072824	21073324	+	892.1	500.000	intron (NM_001039824, intron 3 of 4)	intron (NM_001039824, intron 3 of 4)	457	NR_157203	68165	Mm.490294	NM_001039824	ENSMUSG00000079677	Fdx2	B230118G17Rik|Fdx1l	ferredoxin 2	protein-coding
chr1-220	chr1	186749699	186750199	+	892.1	500.000	promoter-TSS (NM_026041)	promoter-TSS (NM_026041)	-591	NM_026041	67223	Mm.289841	NM_026041	ENSMUSG00000001305	Rrp15	2810430M08Rik|5430437H21Rik	ribosomal RNA processing 15 homolog (S. cerevisiae)	protein-coding
chr5-261	chr5	145167328	145167828	+	892.1	500.000	promoter-TSS (NM_133735)	promoter-TSS (NM_133735)	365	NM_001291249	54188	Mm.196884	NM_178576	ENSMUSG00000029625	Cpsf4	30kDa|C79664	cleavage and polyadenylation specific factor 4	protein-coding
chr11-100	chr11	117115190	117115690	+	892.1	500.000	intron (NR_029459, intron 1 of 2)	CpG	272	NR_029459	74136	Mm.272312	NM_028777	ENSMUSG00000020823	Sec14l1	1200017E04Rik|2810012L19Rik|Naa-35	SEC14-like lipid binding 1	protein-coding
chr10-206	chr10	119239533	119240033	+	892.1	500.000	5' UTR (NM_027994, exon 1 of 15)	5' UTR (NM_027994, exon 1 of 15)	272	NM_027994	71902	Mm.203965	NM_027994	ENSMUSG00000020114	Cand1	2310038O07Rik|6330512O03Rik|AI195005|AI846556|D10Ertd516e|Tp120a|mKIAA0829	cullin associated and neddylation disassociated 1	protein-coding
chr11-183	chr11	62664777	62665277	+	892.1	500.000	exon (NM_175002, exon 2 of 2)	exon (NM_175002, exon 2 of 2)	16363	NM_175002	216829	Mm.295306	NM_175002	ENSMUSG00000048497	Mmgt2	AI852046	membrane magnesium transporter 2	protein-coding
chr11-134	chr11	45928144	45928644	+	892.1	500.000	3' UTR (NM_028185, exon 4 of 4)	3' UTR (NM_028185, exon 4 of 4)	16541	NM_028185	72290	Mm.249827	NM_028185	ENSMUSG00000044847	Lsm11	2210404M20Rik|AV079530	U7 snRNP-specific Sm-like protein LSM11	protein-coding
chr11-171	chr11	60114750	60115250	+	892.1	500.000	intron (NM_009021, intron 1 of 5)	intron (NM_009021, intron 1 of 5)	9987	NM_009021	19377	Mm.296366	NM_009021	ENSMUSG00000062115	Rai1	Gt1	retinoic acid induced 1	protein-coding
chr12-109	chr12	87443523	87444023	+	892.1	500.000	promoter-TSS (NM_026958)	promoter-TSS (NM_026958)	66	NM_001102565	211064	Mm.486235	NM_001102565	ENSMUSG00000079036	Alkbh1	2700073G19Rik|Abh|Alkbh|alkB|hABH	alkB homolog 1, histone H2A dioxygenase	protein-coding
chr4-108	chr4	41382662	41383162	+	892.1	500.000	intron (NM_001290454, intron 4 of 5)	7SLRNA|srpRNA|srpRNA	30949	NM_001355508	67123	Mm.289795	NM_023305	ENSMUSG00000028437	Ubap1	2700092A01Rik|NAG20|UBAP-1|Ubap	ubiquitin-associated protein 1	protein-coding
chr12-138	chr12	111712432	111712932	+	892.1	500.000	promoter-TSS (NM_001163388)	promoter-TSS (NM_001163388)	271	NM_001324481	70369	Mm.44239	NM_027404	ENSMUSG00000049792	Bag5	1600025G07Rik|4930405J06Rik|Bag-5	BCL2-associated athanogene 5	protein-coding
chr7-148	chr7	44604191	44604691	+	892.1	500.000	3' UTR (NM_008422, exon 4 of 4)	3' UTR (NM_008422, exon 4 of 4)	13555	NM_001290682	16504	Mm.40312	NM_008422	ENSMUSG00000062785	Kcnc3	KShIIID|Kcr2-3|Kv3.3	potassium voltage gated channel, Shaw-related subfamily, member 3	protein-coding
chr14-101	chr14	57664464	57664964	+	892.1	500.000	intron (NM_001368697, intron 1 of 23)	intron (NM_001368697, intron 1 of 23)	524	NM_001368697	57258	Mm.202747	NM_020506	ENSMUSG00000021952	Xpo4	B430309A01Rik|mKIAA1721	exportin 4	protein-coding
chr10-176	chr10	82048163	82048663	+	892.1	500.000	intron (NM_001024626, intron 1 of 2)	CpG	286	NM_001024626	408062	Mm.391409	NM_001024626	ENSMUSG00000061371	Zfp873	-	zinc finger protein 873	protein-coding
chr7-181	chr7	73377023	73377523	+	892.1	500.000	intron (NM_177740, intron 1 of 3)	intron (NM_177740, intron 1 of 3)	-1499	NR_040325	319783	Mm.349813	NR_040324	ENSMUSG00000097756	A730056A06Rik	C76391	RIKEN cDNA A730056A06 gene	ncRNA
chr14-85	chr14	51089016	51089516	+	892.1	500.000	Intergenic	Intergenic	-1811	NM_021472	58809	Mm.202665	NM_021472	ENSMUSG00000021876	Rnase4	C730049F20Rik|Rab1	ribonuclease, RNase A family 4	protein-coding
chr11-158	chr11	58938260	58938760	+	892.1	500.000	exon (NM_022423, exon 1 of 4)	exon (NM_022423, exon 1 of 4)	396	NM_022423	108660	Mm.249986	NM_022423	ENSMUSG00000020496	Rnf187	2410016F01Rik|AB030190|RACO-1	ring finger protein 187	protein-coding
chr11-285	chr11	97838121	97838621	+	892.1	500.000	3' UTR (NM_010688, exon 7 of 7)	3' UTR (NM_010688, exon 7 of 7)	-2735	NR_160860	68127	Mm.110270	NM_001080935	ENSMUSG00000050538	B230217C12Rik	AI840637	RIKEN cDNA B230217C12 gene	ncRNA
chr8-170	chr8	105855019	105855519	+	892.1	500.000	5' UTR (NM_021513, exon 1 of 1)	5' UTR (NM_021513, exon 1 of 1)	166	NM_021513	59016	Mm.286598	NM_021513	ENSMUSG00000036442	Thap11	2810036E22Rik|AB041579|CTG-B43a|CTG-B45d|Ronin	THAP domain containing 11	protein-coding
chr12-89	chr12	75468744	75469244	+	892.1	500.000	intron (NM_012024, intron 7 of 13)	intron (NM_012024, intron 7 of 13)	-52213	NM_175644	217674	Mm.252250	NM_175644	ENSMUSG00000048982	Gphb5	OGH|Zlut1	glycoprotein hormone beta 5	protein-coding
chr17-140	chr17	33358388	33358888	+	892.1	500.000	intron (NM_207541, intron 1 of 3)	CpG	240	NM_207541	224694	Mm.170029	NM_207541	ENSMUSG00000003929	Zfp81	AA409460|AA409461|C330034P10Rik|D330034E10Rik|Hszfp36|KRAB13|Zfp78	zinc finger protein 81	protein-coding
chr19-93	chr19	12006159	12006659	+	892.1	500.000	Intergenic	Intergenic	30331	NM_146680	258675	Mm.271517	NM_146680	ENSMUSG00000067529	Olfr1423	MOR239-3	olfactory receptor 1423	protein-coding
chr18-76	chr18	36669715	36670215	+	892.1	500.000	intron (NR_028355, intron 1 of 3)	intron (NR_028355, intron 1 of 3)	346	NM_001164406	24068	Mm.29058	NM_025291	ENSMUSG00000006050	Sra1	AA959952|Sra|Srap|Straa1|Strra1	steroid receptor RNA activator 1	protein-coding
chr17-118	chr17	26068525	26069025	+	892.1	500.000	exon (NM_001162868, exon 1 of 14)	exon (NM_001162868, exon 1 of 14)	743	NM_001162868	215445	Mm.41191	NM_153140	ENSMUSG00000037098	Rab11fip3	Cart1|D030060O14Rik|Rab11-FIP3|mKIAA0665	RAB11 family interacting protein 3 (class II)	protein-coding
chr7-225	chr7	105736605	105737105	+	892.1	500.000	promoter-TSS (NM_025897)	promoter-TSS (NM_025897)	130	NM_010562	16202	Mm.274846	NM_010562	ENSMUSG00000030890	Ilk	AA511515|ESTM24	integrin linked kinase	protein-coding
chr2-271	chr2	151494075	151494575	+	892.1	500.000	exon (NM_001291074, exon 1 of 9)	exon (NM_001291074, exon 1 of 9)	143	NM_001291074	386649	Mm.419479	NM_198326	ENSMUSG00000027455	Nsfl1c	Munc-18c|Stxbp3a|p47	NSFL1 (p97) cofactor (p47)	protein-coding
chr19-113	chr19	40666922	40667422	+	892.1	500.000	intron (NM_009848, intron 1 of 9)	intron (NM_009848, intron 1 of 9)	7402	NM_009848	12495	Mm.2824	NM_009848	ENSMUSG00000048120	Entpd1	2610206B08Rik|AA408691|Cd39|E130009M23Rik|NTPDase-1	ectonucleoside triphosphate diphosphohydrolase 1	protein-coding
chr6-122	chr6	83303470	83303970	+	892.1	500.000	3' UTR (NM_001166067, exon 25 of 25)	3' UTR (NM_001166067, exon 25 of 25)	13884	NM_008638	17768	Mm.443	NM_008638	ENSMUSG00000005667	Mthfd2	AW558851|NMDMC	methylenetetrahydrofolate dehydrogenase (NAD+ dependent), methenyltetrahydrofolate cyclohydrolase	protein-coding
chr7-123	chr7	28350923	28351423	+	892.1	500.000	promoter-TSS (NR_028129)	promoter-TSS (NR_028129)	-367	NR_028129	100302567		NR_028129		AF357399	MBI-142	snoRNA AF357399	snoRNA
chrX-91	chrX	142228491	142228991	+	892.1	500.000	promoter-TSS (NM_001290533)	promoter-TSS (NM_001290533)	38	NM_001290533	237082	Mm.41899	NM_172782	ENSMUSG00000042271	Nxt2	6330587F24Rik|AI787442|P15-2	nuclear transport factor 2-like export factor 2	protein-coding
chr7-135	chr7	30563252	30563752	+	892.1	500.000	promoter-TSS (NM_025498)	promoter-TSS (NM_025498)	125	NM_001364016	66340	Mm.86557	NM_025498	ENSMUSG00000036835	Psenen	1700023M09Rik|Pen-2	presenilin enhancer gamma secretase subunit	protein-coding
chr14-31	chr14	99299406	99300050	+	892.1	644.000	intron (NM_009769, intron 1 of 3)	intron (NM_009769, intron 1 of 3)	1037	NM_009769	12224	Mm.30262	NM_009769	ENSMUSG00000005148	Klf5	4930520J07Rik|Bteb2|CKLF|IKLF	Kruppel-like factor 5	protein-coding
chr3-62	chr3	28806774	28807274	+	892.1	500.000	intron (NM_001347226, intron 3 of 3)	intron (NM_001347226, intron 3 of 3)	1516	NM_026517	68028	Mm.21724	NM_026517	ENSMUSG00000039221	Rpl22l1	3110001N18Rik|AU041196	ribosomal protein L22 like 1	protein-coding
chr5-100	chr5	20759762	20760262	+	892.1	500.000	3' UTR (NM_172992, exon 18 of 18)	3' UTR (NM_172992, exon 18 of 18)	122112	NM_172992	68770	Mm.86410	NM_172992	ENSMUSG00000039987	Phtf2	1110054G21Rik|9530062N20Rik|AI447096|C77923	putative homeodomain transcription factor 2	protein-coding
chr9-169	chr9	90113620	90114120	+	892.1	500.000	intron (NM_001357780, intron 1 of 12)	intron (NM_001357780, intron 1 of 12)	950	NM_001357780	21761	Mm.426209	NM_024431	ENSMUSG00000062270	Morf4l1	MORFRG15|MRG15|TEG-189|Tex189|mKIAA4002	mortality factor 4 like 1	protein-coding
chr8-120	chr8	70301807	70302307	+	892.1	500.000	promoter-TSS (NM_021538)	promoter-TSS (NM_021538)	395	NM_001024922	234374	Mm.388127	NM_001024922	ENSMUSG00000057788	Ddx49	R27090_2	DEAD (Asp-Glu-Ala-Asp) box polypeptide 49	protein-coding
chr2-131	chr2	26639115	26639615	+	892.1	500.000	promoter-TSS (NR_028571)	promoter-TSS (NR_028571)	-44	NR_028571	100306954	Mm.491822	NR_028571	ENSMUSG00000077192	Snora17	ACA17	small nucleolar RNA, H/ACA box 17	snoRNA
chr15-72	chr15	38661651	38662151	+	892.1	500.000	promoter-TSS (NM_025494)	promoter-TSS (NM_025494)	-3	NM_025494	66335	Mm.276618	NM_025494	ENSMUSG00000022295	Atp6v1c1	1700025B18Rik|U13839	ATPase, H+ transporting, lysosomal V1 subunit C1	protein-coding
chr10-149	chr10	77622589	77623089	+	892.1	500.000	intron (NM_019803, intron 1 of 5)	CpG	518	NM_019803	22213	Mm.458125	NM_019803	ENSMUSG00000009293	Ube2g2	1110003O05Rik|D10Xrf369|UBC7|Ubc7p	ubiquitin-conjugating enzyme E2G 2	protein-coding
chr14-60	chr14	25694174	25694674	+	892.1	500.000	intron (NM_134084, intron 1 of 5)	intron (NM_134084, intron 1 of 5)	254	NM_134084	105675	Mm.41656	NM_134084	ENSMUSG00000021868	Ppif	AW457192|CyP-D|CyP-F|CypD|PPIase	peptidylprolyl isomerase F (cyclophilin F)	protein-coding
chr5-142	chr5	76208788	76209288	+	892.1	500.000	TTS (NM_001289826)	TTS (NM_001289826)	25158	NM_011626	21982	Mm.790	NM_011626	ENSMUSG00000029234	Tmem165	AV026557|Tpardl|Tparl|pFT27	transmembrane protein 165	protein-coding
chr13-158	chr13	94358871	94359371	+	892.1	500.000	promoter-TSS (NR_045619)	promoter-TSS (NR_045619)	161	NM_009680	11774	Mm.21185	NM_009680	ENSMUSG00000021686	Ap3b1	AP-3|AU015684|C78395|Hps2|beta3A|pe|pearl|rim2	adaptor-related protein complex 3, beta 1 subunit	protein-coding
chr11-268	chr11	96829289	96829789	+	892.1	500.000	promoter-TSS (NM_001130450)	promoter-TSS (NM_001130450)	-37	NM_001130450	18023	Mm.6743	NM_008686	ENSMUSG00000038615	Nfe2l1	AA408798|AW212678|LCR-F1|Lcrf1|NRF1|TCF-11|TCF11	nuclear factor, erythroid derived 2,-like 1	protein-coding
chr7-90	chr7	6363233	6363733	+	892.1	500.000	intron (NM_177888, intron 1 of 4)	CpG	175	NM_001025163	330463	Mm.136456	NM_177888	ENSMUSG00000055150	Zfp78	A330079D15|KRAB12|Zfp77	zinc finger protein 78	protein-coding
chr4-94	chr4	14863991	14864491	+	892.1	500.000	promoter-TSS (NM_028264)	promoter-TSS (NM_028264)	22	NM_028264	72519	Mm.279158	NM_028264	ENSMUSG00000028221	Pip4p2	2610319K07Rik|AI315591|AV001360|Tmem55a	phosphatidylinositol-4,5-bisphosphate 4-phosphatase 2	protein-coding
chr4-196	chr4	130664049	130664549	+	892.1	500.000	intron (NM_001356566, intron 1 of 17)	intron (NM_001356566, intron 1 of 17)	942	NM_001356564	80912	Mm.440206	NM_030722	ENSMUSG00000028580	Pum1	AA517475|Pumm|mKIAA0099	pumilio RNA-binding family member 1	protein-coding
chr13-171	chr13	107891342	107891842	+	892.1	500.000	Intergenic	Intergenic	-1528	NM_145456	67263	Mm.490418	NM_145456		Zswim6	2900036G02Rik|mKIAA1577	zinc finger SWIM-type containing 6	protein-coding
chr13-134	chr13	73937941	73938441	+	892.1	500.000	promoter-TSS (NM_027182)	promoter-TSS (NM_027182)	380	NM_001308041	105246	Mm.278509	NM_001024508	ENSMUSG00000057649	Brd9	AL022779	bromodomain containing 9	protein-coding
chr6-172	chr6	125009208	125009708	+	892.1	500.000	promoter-TSS (NM_001347452)	promoter-TSS (NM_001347452)	-211	NM_175557	269800	Mm.108677	NM_175557	ENSMUSG00000038346	Zfp384	BB163993|C130073D16Rik|Ciz|NP|Nmp4	zinc finger protein 384	protein-coding
chr7-173	chr7	67953812	67954312	+	892.1	500.000	intron (NM_010513, intron 1 of 20)	intron (NM_010513, intron 1 of 20)	1805	NM_010513	16001	Mm.275742	NM_010513	ENSMUSG00000005533	Igf1r	A330103N21Rik|CD221|D930020L01|IGF-1R|hyft	insulin-like growth factor I receptor	protein-coding
chr5-191	chr5	118193067	118193567	+	892.1	500.000	3' UTR (NM_001109902, exon 11 of 11)	3' UTR (NM_001109902, exon 11 of 11)	23553	NM_007545	12123	Mm.384468	NM_007545	ENSMUSG00000046607	Hrk	AI838259|Bid3|DP5|harakiri	harakiri, BCL2 interacting protein (contains only BH3 domain)	protein-coding
chr15-67	chr15	36283231	36283731	+	892.1	500.000	promoter-TSS (NM_013923)	promoter-TSS (NM_013923)	-334	NM_001357631	30945	Mm.5181	NM_013923	ENSMUSG00000022280	Rnf19a	AA032313|Dorfin|Rnf19|UIP117|Ubce7ip2|XYbp	ring finger protein 19A	protein-coding
chr4-169	chr4	121097762	121098262	+	892.1	500.000	5' UTR (NM_172700, exon 1 of 10)	5' UTR (NM_172700, exon 1 of 10)	198	NM_172700	230709	Mm.34399	NM_172700	ENSMUSG00000043207	Zmpste24	A530043O15Rik|D030046F19|FACE1|Face-1|MADB|STE24|Ste24p	zinc metallopeptidase, STE24	protein-coding
chr2-185	chr2	60962465	60962965	+	892.1	500.000	exon (NM_020296, exon 1 of 14)	exon (NM_020296, exon 1 of 14)	489	NM_020296	56878	Mm.259667	NM_020296	ENSMUSG00000026970	Rbms1	2600014B10Rik|AI255215|MSSP-1|MSSP-2|MSSP-3|YC1	RNA binding motif, single stranded interacting protein 1	protein-coding
chr6-71	chr6	28480397	28480897	+	892.1	500.000	intron (NM_019776, intron 1 of 23)	CpG	299	NM_019776	56463	Mm.439987	NM_019776	ENSMUSG00000001424	Snd1	AL033314|Tudor-SN	staphylococcal nuclease and tudor domain containing 1	protein-coding
chr6-156	chr6	116107432	116107932	+	892.1	500.000	intron (NM_177412, intron 3 of 5)	intron (NM_177412, intron 3 of 5)	-50671	NM_001364577	330401	Mm.425352	NM_177412	ENSMUSG00000030126	Tmcc1	3632431M01Rik|mKIAA0779	transmembrane and coiled coil domains 1	protein-coding
chr9-94	chr9	27349915	27350415	+	892.1	500.000	3' UTR (NM_001326702, exon 20 of 20)	3' UTR (NM_001326702, exon 20 of 20)	-2520	NR_027907	235086	Mm.48719	NM_001033323	ENSMUSG00000034275	Igsf9b	AI414108|AI854107|Gm508|mKIAA1030	immunoglobulin superfamily, member 9B	protein-coding
chr3-197	chr3	157947451	157947951	+	892.1	500.000	exon (NM_001013806, exon 1 of 13)	exon (NM_001013806, exon 1 of 13)	701	NM_001013806	433667	Mm.265806	NM_001013806	ENSMUSG00000039988	Ankrd13c	AI505652|AU022220	ankyrin repeat domain 13c	protein-coding
chr2-283	chr2	156111429	156111929	+	892.1	500.000	intron (NM_029397, intron 1 of 2)	CpG	286	NM_029397	75710	Mm.27660	NM_029397	ENSMUSG00000089824	Rbm12	5730420G12Rik|9430070C08Rik|AI852903|SWAN|mKIAA0765	RNA binding motif protein 12	protein-coding
chr15-56	chr15	10485282	10485910	+	892.1	628.000	promoter-TSS (NM_001289448)	promoter-TSS (NM_001289448)	341	NM_026396	67832	Mm.28057	NM_026396	ENSMUSG00000022247	Brix1	1110064N10Rik|Bxdc2|C76935	BRX1, biogenesis of ribosomes	protein-coding
chr7-216	chr7	100537022	100537522	+	892.1	500.000	intron (NM_183270, intron 1 of 1)	intron (NM_183270, intron 1 of 1)	172	NM_183270	68185	Mm.228995	NM_183270	ENSMUSG00000044881	Coa4	5330414O08Rik|AI115477|AW047259|Chchd8|E2ig2	cytochrome c oxidase assembly factor 4	protein-coding
chr5-109	chr5	31055007	31055507	+	892.1	500.000	TTS (NM_212470)	TTS (NM_212470)	477	NM_023525	69719	Mm.305535	NM_023525	ENSMUSG00000013629	Cad	2410008J01Rik|AU018859|Cpad	carbamoyl-phosphate synthetase 2, aspartate transcarbamylase, and dihydroorotase	protein-coding
chr9-160	chr9	78108141	78108641	+	892.1	500.000	promoter-TSS (NM_001163780)	promoter-TSS (NM_001163780)	265	NM_023605	71538	Mm.28584	NM_023605	ENSMUSG00000001366	Fbxo9	9030401P18Rik|AA986398	f-box protein 9	protein-coding
chr8-129	chr8	71469546	71470046	+	892.1	500.000	intron (NM_001294259, intron 1 of 3)	intron (NM_001294259, intron 1 of 3)	602	NM_001294258	66498	Mm.260360	NM_025600	ENSMUSG00000074247	Dda1	1500034J01Rik|1700095J19Rik|R74921	DET1 and DDB1 associated 1	protein-coding
chr8-144	chr8	84689360	84689860	+	892.1	500.000	intron (NM_198020, intron 1 of 16)	intron (NM_198020, intron 1 of 16)	326	NM_001364175	212528	Mm.275720	NM_198020	ENSMUSG00000001909	Trmt1	6720406L13Rik|6720477L24|D8Ertd812e	tRNA methyltransferase 1	protein-coding
chr9-70	chr9	9260329	9260829	+	892.1	500.000	non-coding (NR_045754, exon 4 of 4)	non-coding (NR_045754, exon 4 of 4)	-21566	NM_027823	71544	Mm.334955	NM_027823	ENSMUSG00000050730	Arhgap42	9030420J04Rik|BE136619	Rho GTPase activating protein 42	protein-coding
chr5-215	chr5	129501155	129501655	+	892.1	500.000	exon (NM_172276, exon 1 of 18)	exon (NM_172276, exon 1 of 18)	174	NM_172276	231769	Mm.288714	NM_172276	ENSMUSG00000029439	Sfswap	1190005N23Rik|6330437E22Rik|AI197402|AW212079|SWAP|Sfrs8|Srsf8	splicing factor SWAP	protein-coding
chr2-108	chr2	14073463	14073963	+	892.1	500.000	promoter-TSS (NM_011484)	promoter-TSS (NM_011484)	221	NR_038162	70957	Mm.399049	NR_038162	ENSMUSG00000086657	Stamos	4921530L18Rik	signal transducing adaptor molecule (SH3 domain and ITAM motif) 1, opposite strand	ncRNA
chr5-252	chr5	142894644	142895144	+	892.1	500.000	intron (NM_001033312, intron 1 of 4)	intron (NM_001033312, intron 1 of 4)	344	NM_001033312	231863	Mm.89753	NM_001033312	ENSMUSG00000066640	Fbxl18	AI427077|B130019G13Rik|C330021B20Rik	F-box and leucine-rich repeat protein 18	protein-coding
chr15-63	chr15	28024505	28025005	+	892.1	500.000	intron (NM_001081302, intron 1 of 56)	CpG	1093	NM_001081302	223435	Mm.485422	NM_001081302	ENSMUSG00000022263	Trio	6720464I07Rik|AA408740|Solo	triple functional domain (PTPRF interacting)	protein-coding
chr3-150	chr3	97159641	97160141	+	892.1	500.000	intron (NM_019800, intron 1 of 9)	intron (NM_019800, intron 1 of 9)	1114	NM_019800	66659	Mm.101368	NM_019800	ENSMUSG00000028093	Acp6	5730559A09Rik|ACPL1|AU022842|mPACPL1	acid phosphatase 6, lysophosphatidic	protein-coding
chr12-46	chr12	12898250	12898750	+	892.1	500.000	Intergenic	Intergenic	43336	NM_008709	18109	Mm.16469	NM_008709	ENSMUSG00000037169	Mycn	N-myc|Nmyc|Nmyc-1|Nmyc1|bHLHe37|c-nmyc	v-myc avian myelocytomatosis viral related oncogene, neuroblastoma derived	protein-coding
chr13-125	chr13	67451339	67451839	+	892.1	500.000	promoter-TSS (NM_177712)	promoter-TSS (NM_177712)	35	NM_177712	238692	Mm.486478	NM_177712	ENSMUSG00000069206	Zfp874a	C330011K17Rik|Rslcan15|Zfp874	zinc finger protein 874a	protein-coding
chr10-188	chr10	86022031	86022531	+	892.1	500.000	5' UTR (NM_001347151, exon 1 of 9)	5' UTR (NM_001347151, exon 1 of 9)	127	NM_001310745	69754	Mm.44236	NM_153195	ENSMUSG00000001786	Fbxo7	2410015K21Rik|A230052G17Rik|AI117679|AW260462|C85118	F-box protein 7	protein-coding
chr4-160	chr4	117882928	117883428	+	892.1	500.000	non-coding (NR_045570, exon 1 of 9)	non-coding (NR_045570, exon 1 of 9)	298	NM_001253381	53418	Mm.123843	NM_017377	ENSMUSG00000028541	B4galt2	Ggtb2	UDP-Gal:betaGlcNAc beta 1,4- galactosyltransferase, polypeptide 2	protein-coding
chr13-131	chr13	67813798	67814298	+	892.1	500.000	intron (NM_198322, intron 1 of 3)	CpG	232	NM_198322	212569	Mm.358842	NM_198322	ENSMUSG00000030446	Zfp273	6820416H06Rik|Rslcan1	zinc finger protein 273	protein-coding
chr1-126	chr1	59236630	59237130	+	892.1	500.000	5' UTR (NM_001159948, exon 1 of 34)	5' UTR (NM_001159948, exon 1 of 34)	213	NM_001159948	74018	Mm.272078	NM_028717	ENSMUSG00000026024	Als2	3222402C23Rik|9430073A21Rik|Als2cr6|Alsin|mKIAA1563	alsin Rho guanine nucleotide exchange factor	protein-coding
chr10-153	chr10	79983585	79984085	+	892.1	500.000	intron (NM_001003949, intron 1 of 10)	intron (NM_001003949, intron 1 of 10)	425	NM_001003949	216157	Mm.29442	NM_001003949	ENSMUSG00000013858	Tmem259	AC087114.7gm2|ORF61|R32184_3|mFLJ00277	transmembrane protein 259	protein-coding
chr11-326	chr11	107497576	107498076	+	892.1	500.000	3' UTR (NM_025894, exon 11 of 11)	3' UTR (NM_025894, exon 11 of 11)	18298	NM_025894	66997	Mm.491171	NM_025894	ENSMUSG00000020720	Psmd12	1500002F15Rik|AI480719|P55	proteasome (prosome, macropain) 26S subunit, non-ATPase, 12	protein-coding
chr12-65	chr12	51367290	51367790	+	892.1	500.000	intron (NM_001015099, intron 11 of 14)	intron (NM_001015099, intron 11 of 14)	-9973	NM_029825	76983	Mm.216511	NM_029825	ENSMUSG00000020952	Scfd1	3110021P21Rik|RA410|STXBP1L2	Sec1 family domain containing 1	protein-coding
chr6-163	chr6	119846388	119846888	+	892.1	500.000	intron (NR_104484, intron 1 of 20)	B1_Mur3|SINE|Alu	1512	NM_053204	111173	Mm.288860	NM_053204	ENSMUSG00000030172	Erc1	4930404L01Rik|5033405M01Rik|9630025C19Rik|B430107L16Rik|CAST2|ELKS|Elks1|RAB6IP2A|RAB6IP2B|Rab6ip2|mKIAA1081	ELKS/RAB6-interacting/CAST family member 1	protein-coding
chr7-127	chr7	29281514	29282014	+	892.1	500.000	5' UTR (NM_001082548, exon 1 of 6)	5' UTR (NM_001082548, exon 1 of 6)	213	NM_011464	20733	Mm.295230	NM_011464	ENSMUSG00000074227	Spint2	AL024025|C76321|HAI-2	serine protease inhibitor, Kunitz type 2	protein-coding
chr16-100	chr16	33056806	33057306	+	892.1	500.000	promoter-TSS (NM_178378)	promoter-TSS (NM_178378)	542	NM_021338	57808	Mm.19355	NM_021338	ENSMUSG00000060636	Rpl35a	2810431L15Rik|Rpl35	ribosomal protein L35A	protein-coding
chr5-226	chr5	135188365	135188865	+	892.1	500.000	intron (NM_011714, intron 1 of 18)	intron (NM_011714, intron 1 of 18)	1292	NM_011714	22385	Mm.40331	NM_011714	ENSMUSG00000002748	Baz1b	C87820|WSTF|Wbscr9	bromodomain adjacent to zinc finger domain, 1B	protein-coding
chr18-84	chr18	47247773	47248273	+	892.1	500.000	3' UTR (NM_018744, exon 19 of 19)	3' UTR (NM_018744, exon 19 of 19)	120845	NM_018744	20358	Mm.40909	NM_018744	ENSMUSG00000019647	Sema6a	A730020P05Rik|AI851735|Sema6A-1|Semaq|VIa	sema domain, transmembrane domain (TM), and cytoplasmic domain, (semaphorin) 6A	protein-coding
chr7-258	chr7	126647210	126647710	+	892.1	500.000	Intergenic	Intergenic	-1849	NM_029339	75565	Mm.45686	NM_029339	ENSMUSG00000030714	Sgf29	1700023O11Rik|9530025I05Rik|Ccdc101	SAGA complex associated factor 29	protein-coding
chr2-94	chr2	172370098	172370598	+	892.1	500.000	promoter-TSS (NM_024199)	promoter-TSS (NM_024199)	222	NM_011497	20878	Mm.249363	NM_011497	ENSMUSG00000027496	Aurka	AIRK1|ARK-1|AU019385|AW539821|Ark1|Aurora-A|Ayk1|IAK|IAK1|Stk6	aurora kinase A	protein-coding
chr2-196	chr2	79255196	79255696	+	892.1	500.000	promoter-TSS (NM_010576)	promoter-TSS (NM_010576)	20	NM_010576	16401	Mm.31903	NM_010576	ENSMUSG00000027009	Itga4	CD49D|Itga4B	integrin alpha 4	protein-coding
chr1-176	chr1	133897280	133897780	+	892.1	500.000	3' UTR (NM_054076, exon 7 of 7)	3' UTR (NM_054076, exon 7 of 7)	9643	NM_001160422	269120	Mm.59985	NM_054076	ENSMUSG00000010311	Optc	-	opticin	protein-coding
chr16-122	chr16	50665751	50666251	+	892.1	500.000	Intergenic	Intergenic	-61131	NR_105782	102466634		NR_105782	ENSMUSG00000098482	Mir6363	Gm28026|mmu-mir-6363	microRNA 6363	ncRNA
chr7-237	chr7	115476722	115477222	+	892.1	500.000	exon (NM_001277327, exon 15 of 15)	exon (NM_001277327, exon 15 of 15)	324637	NM_001277328	20679	Mm.323365	NM_011445	ENSMUSG00000051910	Sox6	AI987981|SOX-LZ	SRY (sex determining region Y)-box 6	protein-coding
chr5-136	chr5	73647207	73647707	+	892.1	500.000	intron (NM_011890, intron 1 of 5)	CpG	280	NM_011890	24051	Mm.89310	NM_011890	ENSMUSG00000029156	Sgcb	43DAG|AI747103|AI844814|beta-SG	sarcoglycan, beta (dystrophin-associated glycoprotein)	protein-coding
chr9-185	chr9	104062264	104062764	+	892.1	500.000	intron (NM_025692, intron 1 of 11)	intron (NM_025692, intron 1 of 11)	607	NM_025692	66663	Mm.224935	NM_025692	ENSMUSG00000032557	Uba5	5730525G14Rik|AW240750|Ube1dc1	ubiquitin-like modifier activating enzyme 5	protein-coding
chr16-145	chr16	90726744	90727244	+	892.1	500.000	intron (NM_025642, intron 1 of 4)	CpG	377	NM_025642	66578	Mm.180363	NM_025642	ENSMUSG00000022978	Mis18a	2610039C10Rik|2810018N07Rik	MIS18 kinetochore protein A	protein-coding
chr8-65	chr8	8689778	8690278	+	892.1	500.000	TTS (NR_106114)	TTS (NR_106114)	134	NR_106114	102465762		NR_106114	ENSMUSG00000098917	Mir7654	Gm27748|mmu-mir-7654	microRNA 7654	ncRNA
chr6-118	chr6	77979074	77979574	+	892.1	500.000	intron (NM_145732, intron 1 of 18)	G-rich|Low_complexity|Low_complexity	343	NM_001109764	12386	Mm.34637	NM_009819	ENSMUSG00000063063	Ctnna2	AI481747|Catna|Catna2|cdf|chp	catenin (cadherin associated protein), alpha 2	protein-coding
chr4-131	chr4	59003307	59003807	+	892.1	500.000	exon (NM_001033165, exon 1 of 4)	exon (NM_001033165, exon 1 of 4)	364	NM_001033165	72429	Mm.317801	NM_001033165	ENSMUSG00000070972	Dnajc25	2010109C08Rik|2010203O07Rik	DnaJ heat shock protein family (Hsp40) member C25	protein-coding
chr14-104	chr14	59627669	59628169	+	892.1	500.000	intron (NM_145463, intron 1 of 1)	intron (NM_145463, intron 1 of 1)	2638	NM_145463	219134	Mm.275409	NM_145463	ENSMUSG00000044461	Shisa2	9430059P22Rik|MAd2|Tmem46|mShisa|shisa	shisa family member 2	protein-coding
chr1-209	chr1	179668281	179668781	+	892.1	500.000	exon (NM_178653, exon 1 of 12)	exon (NM_178653, exon 1 of 12)	300	NM_178653	109232	Mm.136458	NM_178653	ENSMUSG00000038936	Sccpdh	AW214504|C330023F11Rik	saccharopine dehydrogenase (putative)	protein-coding
chr5-168	chr5	106457182	106457682	+	892.1	500.000	exon (NM_001005477, exon 1 of 3)	exon (NM_001005477, exon 1 of 3)	734	NM_001005477	104382	Mm.271593	NM_001005477	ENSMUSG00000034384	Barhl2	E130309B19Rik|MBH1	BarH like homeobox 2	protein-coding
chr10-136	chr10	69352492	69352992	+	892.1	500.000	intron (NM_007659, intron 1 of 7)	intron (NM_007659, intron 1 of 7)	170	NM_007659	12534	Mm.68442	NM_007659	ENSMUSG00000019942	Cdk1	Cdc2|Cdc2a|p34<CDC2>	cyclin-dependent kinase 1	protein-coding
chr11-230	chr11	80089490	80089990	+	892.1	500.000	5' UTR (NM_001029856, exon 1 of 23)	5' UTR (NM_001029856, exon 1 of 23)	340	NM_001029856	237877	Mm.89551	NM_001029856	ENSMUSG00000017550	Atad5	C130052G03Rik|FRAG1|Gm17	ATPase family, AAA domain containing 5	protein-coding
chr12-80	chr12	65172215	65172715	+	892.1	500.000	5' UTR (NM_172578, exon 1 of 14)	5' UTR (NM_172578, exon 1 of 14)	115	NM_172578	217653	Mm.21144	NM_172578	ENSMUSG00000047534	Mis18bp1	6720403H11|C79407|Knl2|mKIAA1903	MIS18 binding protein 1	protein-coding
chr8-179	chr8	107095878	107096378	+	892.1	500.000	promoter-TSS (NR_106043)	promoter-TSS (NR_106043)	-22	NR_106043	102465652		NR_106043	ENSMUSG00000098671	Mir7075	Gm27821|mmu-mir-7075	microRNA 7075	ncRNA
chr11-142	chr11	50244223	50244723	+	892.1	500.000	Intergenic	ID_B1|SINE|B4	-5941	NR_132732	17001	Mm.245151	NM_008521	ENSMUSG00000020377	Ltc4s	-	leukotriene C4 synthase	protein-coding
chr8-91	chr8	27174160	27174660	+	892.1	500.000	exon (NM_029423, exon 1 of 5)	exon (NM_029423, exon 1 of 5)	236	NM_001080813	75767	Mm.205335	NM_029423	ENSMUSG00000031488	Rab11fip1	2010200K21Rik|4833414G05Rik|Rcp	RAB11 family interacting protein 1 (class I)	protein-coding
chr17-195	chr17	56934744	56935244	+	892.1	500.000	intron (NM_022328, intron 1 of 11)	intron (NM_022328, intron 1 of 11)	394	NM_022328	64144	Mm.148748	NM_022328	ENSMUSG00000024212	Mllt1	AA407901|BAM11|ENL|LTG19	myeloid/lymphoid or mixed-lineage leukemia; translocated to, 1	protein-coding
chr15-131	chr15	91049043	91049543	+	892.1	500.000	intron (NM_001109041, intron 1 of 35)	CpG	658	NM_001109040	16564	Mm.41379	NM_016705	ENSMUSG00000022629	Kif21a	-	kinesin family member 21A	protein-coding
chr10-165	chr10	80736878	80737378	+	892.1	500.000	intron (NM_007460, intron 1 of 30)	intron (NM_007460, intron 1 of 30)	5147	NM_007460	11776	Mm.27082	NM_007460	ENSMUSG00000020198	Ap3d1	AA407035|Ap3d|Bolvr|mBLVR1|mh|mocha	adaptor-related protein complex 3, delta 1 subunit	protein-coding
chr15-142	chr15	99252615	99253115	+	892.1	500.000	promoter-TSS (NM_016766)	promoter-TSS (NM_016766)	-904	NM_016766	51812	Mm.383472	NM_016766	ENSMUSG00000037570	Mcrs1	C78274|ICP22BP|MSP58|P78	microspherule protein 1	protein-coding
chr11-174	chr11	60878271	60878771	+	892.1	500.000	intron (NM_001168507, intron 1 of 2)	CpG	517	NM_173453	216821	Mm.28063	NM_173453	ENSMUSG00000043284	Tmem11	5730466P16Rik|AA409091	transmembrane protein 11	protein-coding
chr2-169	chr2	35336683	35337183	+	892.1	500.000	promoter-TSS (NM_013515)	promoter-TSS (NM_013515)	76	NM_013515	13830	Mm.295284	NM_013515	ENSMUSG00000026880	Stom	Epb7.2	stomatin	protein-coding
chr1-152	chr1	92278745	92279245	+	892.1	500.000	Intergenic	Intergenic	-98654	NM_207225	208727	Mm.318567	NM_207225	ENSMUSG00000026313	Hdac4	4932408F19Rik|HD4	histone deacetylase 4	protein-coding
chr11-131	chr11	36585795	36586295	+	892.1	500.000	intron (NM_011856, intron 2 of 28)	intron (NM_011856, intron 2 of 28)	358196	NM_001290702	23964	Mm.439889	NM_011856	ENSMUSG00000049336	Tenm2	Odz2|Odz3|Ten-2|Ten-m2	teneurin transmembrane protein 2	protein-coding
chr7-288	chr7	141539298	141539798	+	892.1	500.000	intron (NM_001142681, intron 1 of 12)	intron (NM_001142681, intron 1 of 12)	152	NM_001369352	68038	Mm.245355	NM_026522	ENSMUSG00000025512	Chid1	3110023E09Rik|AI841869	chitinase domain containing 1	protein-coding
chr18-54	chr18	20896572	20897072	+	892.1	500.000	promoter-TSS (NM_029491)	promoter-TSS (NM_029491)	-744	NM_029491	75964	Mm.273769	NM_029491	ENSMUSG00000033382	Trappc8	5033403J15Rik|AI845423|D030074E01Rik|Trs85|mKIAA1012	trafficking protein particle complex 8	protein-coding
chr4-147	chr4	105034909	105035409	+	892.1	500.000	3' UTR (NM_178143, exon 9 of 9)	3' UTR (NM_178143, exon 9 of 9)	74739	NM_001356568	108079	Mm.48638	NM_178143	ENSMUSG00000028518	Prkaa2	2310008I11Rik|A830082D05|AMPKalpha2	protein kinase, AMP-activated, alpha 2 catalytic subunit	protein-coding
chr11-308	chr11	103016500	103017000	+	892.1	500.000	intron (NM_026551, intron 1 of 4)	intron (NM_026551, intron 1 of 4)	397	NM_026551	68087	Mm.277449	NM_026551	ENSMUSG00000020935	Dcakd	3010024O21Rik|6720485C15Rik|AI849483	dephospho-CoA kinase domain containing	protein-coding
chr11-339	chr11	116198768	116199268	+	892.1	500.000	promoter-TSS (NM_001271898)	promoter-TSS (NM_001271898)	27	NM_001271898	11430	Mm.356689	NM_015729	ENSMUSG00000020777	Acox1	AOX|Acox|D130055E20Rik|Paox	acyl-Coenzyme A oxidase 1, palmitoyl	protein-coding
chr6-195	chr6	147019138	147019638	+	892.1	500.000	intron (NM_001170433, intron 18 of 27)	intron (NM_001170433, intron 18 of 27)	-13149	NM_025620	66532	Mm.45888	NM_025620	ENSMUSG00000040121	Rep15	2210417D09Rik	RAB15 effector protein	protein-coding
chr13-169	chr13	106936354	106936854	+	892.1	500.000	intron (NM_029665, intron 1 of 29)	CpG	354	NM_001360897	76582	Mm.132208	NM_029665	ENSMUSG00000042590	Ipo11	1700081H05Rik|2510001A17Rik|AI314624|AW555235|E330021B14Rik|Ranbp11	importin 11	protein-coding
chr11-282	chr11	97799357	97799857	+	892.1	500.000	promoter-TSS (NM_010688)	promoter-TSS (NM_010688)	42	NM_010688	16796	Mm.271967	NM_010688	ENSMUSG00000038366	Lasp1	AA408629|Def-4|LASP-1|MLN 50|SH3P6|Tg(Col1a1-lacZ)1Ngma	LIM and SH3 protein 1	protein-coding
chr7-241	chr7	118740598	118741098	+	892.1	500.000	intron (NM_027815, intron 1 of 30)	intron (NM_027815, intron 1 of 30)	577	NM_027815	71517	Mm.213298	NM_027815	ENSMUSG00000030982	Vps35l	2610029J22Rik|9030624J02Rik|Vsp35l	VPS35 endosomal protein sorting factor like	protein-coding
chr9-112	chr9	46272890	46273390	+	892.1	500.000	promoter-TSS (NM_011752)	promoter-TSS (NM_011752)	76	NM_011752	22687	Mm.17519	NM_011752	ENSMUSG00000032078	Zpr1	AI303781|Zfp259|Znf259	ZPR1 zinc finger	protein-coding
chr11-315	chr11	106058150	106058650	+	892.1	500.000	3' UTR (NM_027946, exon 7 of 7)	3' UTR (NM_027946, exon 7 of 7)	-7691	NM_027346	70207	Mm.343857	NM_027346	ENSMUSG00000001983	Taco1	2310066I18Rik|Ccdc44	translational activator of mitochondrially encoded cytochrome c oxidase I	protein-coding
chr14-43	chr14	4499501	4500001	+	892.1	500.000	Intergenic	CpG	164988	NM_001309398	554327	Mm.460196	NM_001309398	ENSMUSG00000079388	2610042L04Rik	Tksn|takusan	RIKEN cDNA 2610042L04 gene	protein-coding
chr5-206	chr5	124031409	124031909	+	892.1	500.000	intron (NM_177876, intron 1 of 3)	intron (NM_177876, intron 1 of 3)	601	NM_177876	330192	Mm.4079	NM_177876	ENSMUSG00000066278	Vps37b	2300007F24Rik|AI415429|BC026744	vacuolar protein sorting 37B	protein-coding
chr11-204	chr11	70031334	70031834	+	892.1	500.000	intron (NM_001370671, intron 7 of 19)	intron (NM_001370671, intron 7 of 19)	1749	NM_001370674	13385	Mm.27256	NM_007864	ENSMUSG00000020886	Dlg4	Dlgh4|PSD-95|PSD95|SAP90|SAP90A	discs large MAGUK scaffold protein 4	protein-coding
chr14-130	chr14	75455925	75456425	+	892.1	500.000	exon (NM_001128093, exon 1 of 2)	exon (NM_001128093, exon 1 of 2)	193	NM_001128093	380918	Mm.484360	NM_001128093	ENSMUSG00000091722	Siah3	Gm912	siah E3 ubiquitin protein ligase family member 3	protein-coding
chr12-50	chr12	18405720	18406220	+	892.1	500.000	Intergenic	MurSatRep1|Unknown|Unknown	-108540	NM_001033157	236366	Mm.352227	NM_001033157	ENSMUSG00000073197	5730507C01Rik	-	RIKEN cDNA 5730507C01 gene	protein-coding
chr3-99	chr3	69554586	69555086	+	892.1	500.000	3' UTR (NM_178726, exon 4 of 4)	3' UTR (NM_178726, exon 4 of 4)	44124	NM_020026	26879	Mm.153710	NM_020026	ENSMUSG00000043300	B3galnt1	B3galt3|b3GT3	UDP-GalNAc:betaGlcNAc beta 1,3-galactosaminyltransferase, polypeptide 1	protein-coding
chr19-138	chr19	46656293	46656793	+	892.1	500.000	3' UTR (NM_001177812, exon 5 of 5)	3' UTR (NM_001177812, exon 5 of 5)	16457	NM_007809	13074	Mm.1262	NM_007809	ENSMUSG00000003555	Cyp17a1	Cyp17|p450c17	cytochrome P450, family 17, subfamily a, polypeptide 1	protein-coding
chr9-147	chr9	66349655	66350155	+	892.1	500.000	promoter-TSS (NM_145617)	promoter-TSS (NM_145617)	-545	NM_145617	235439	Mm.244179	NM_145617	ENSMUSG00000038664	Herc1	2810449H11Rik|B230218H07|D130015N03Rik|tbl	HECT and RLD domain containing E3 ubiquitin protein ligase family member 1	protein-coding
chr3-146	chr3	96696808	96697308	+	892.1	500.000	promoter-TSS (NM_001165949)	promoter-TSS (NM_001165949)	-18	NM_018812	229615	Mm.1635	NM_018812	ENSMUSG00000028101	Pias3	Pias3l	protein inhibitor of activated STAT 3	protein-coding
chr16-158	chr16	96081759	96082259	+	892.1	500.000	intron (NM_001103179, intron 2 of 40)	CpG-5898	419	NM_176928	93871	Mm.240871	NM_145125	ENSMUSG00000022914	Brwd1	5330419I02Rik|D530019K20Rik|G1-403-16|Wdr9|repro5	bromodomain and WD repeat domain containing 1	protein-coding
chr6-149	chr6	108661512	108662012	+	892.1	500.000	promoter-TSS (NR_104577)	promoter-TSS (NR_104577)	-828	NR_104577	75394	Mm.395061	NR_040757	ENSMUSG00000087341	0610040F04Rik	-	RIKEN cDNA 0610040F04 gene	ncRNA
chr4-253	chr4	153961353	153961853	+	892.1	500.000	3' UTR (NM_001163019, exon 3 of 3)	3' UTR (NM_001163019, exon 3 of 3)	4366	NM_175287	97159	Mm.7066	NM_175287	ENSMUSG00000047613	A430005L14Rik	C79672	RIKEN cDNA A430005L14 gene	protein-coding
chr7-110	chr7	25237749	25238249	+	892.1	500.000	promoter-TSS (NM_001031667)	promoter-TSS (NM_001031667)	-148	NM_001031667	606496	Mm.491101	NM_001031667	ENSMUSG00000057177	Gsk3a	2700086H06Rik	glycogen synthase kinase 3 alpha	protein-coding
chr17-91	chr17	15824924	15825424	+	892.1	500.000	intron (NM_178615, intron 1 of 2)	intron (NM_178615, intron 1 of 2)	1412	NM_178615	68799	Mm.293466	NM_178615	ENSMUSG00000048027	Rgmb	1110059F19Rik|DRAGON	repulsive guidance molecule family member B	protein-coding
chr11-291	chr11	98864095	98864595	+	892.1	500.000	intron (NM_197940, intron 1 of 7)	intron (NM_197940, intron 1 of 7)	747	NM_197940	68524	Mm.28661	NM_197940	ENSMUSG00000038013	Wipf2	1110014J05Rik|5730509C05Rik|AA407487|Gm1176|Wich|Wire	WAS/WASL interacting protein family, member 2	protein-coding
chr9-77	chr9	20520570	20521070	+	892.1	500.000	intron (NM_001082485, intron 2 of 8)	intron (NM_001082485, intron 2 of 8)	599	NM_001135019	77519	Mm.431849	NM_001082485	ENSMUSG00000060510	Zfp266	5330440G10Rik|5730601F06Rik|AW552317	zinc finger protein 266	protein-coding
chr4-112	chr4	43381990	43382490	+	892.1	500.000	intron (NM_001369199, intron 1 of 10)	CpG	171	NM_001369198	100213	Mm.235730	NM_199057	ENSMUSG00000035969	Rusc2	AI840675|mKIAA0375	RUN and SH3 domain containing 2	protein-coding
chr1-182	chr1	146497706	146498206	+	892.1	500.000	intron (NM_001357572, intron 1 of 8)	intron (NM_001357572, intron 1 of 8)	269	NM_001145807	215378	Mm.441817	NM_153539	ENSMUSG00000035131	Brinp3	B830045N13Rik|Fam5c	bone morphogenetic protein/retinoic acid inducible neural specific 3	protein-coding
chr5-179	chr5	112576818	112577318	+	892.1	500.000	5' UTR (NM_001253916, exon 1 of 17)	5' UTR (NM_001253916, exon 1 of 17)	130	NM_001253916	56747	Mm.143742	NM_019982	ENSMUSG00000058153	Sez6l	AI843918|AIG1|AW539724|Acig1|BSRP-B|mKIAA0927	seizure related 6 homolog like	protein-coding
chr17-184	chr17	49993984	49994484	+	892.1	500.000	exon (NM_181397, exon 10 of 10)	exon (NM_181397, exon 10 of 10)	196263	NM_181397	76438	Mm.41854	NM_181397	ENSMUSG00000039316	Rftn1	2310015N21Rik|AI853526	raftlin lipid raft linker 1	protein-coding
chr16-134	chr16	81200969	81201469	+	892.1	500.000	intron (NM_001113208, intron 1 of 17)	intron (NM_001113208, intron 1 of 17)	522	NM_001113208	17968	Mm.433941	NM_010954	ENSMUSG00000022762	Ncam2	Ncam-2|Ocam|RNCAM	neural cell adhesion molecule 2	protein-coding
chr17-219	chr17	86962532	86963032	+	892.1	500.000	promoter-TSS (NM_145491)	promoter-TSS (NM_145491)	-329	NM_145491	104215	Mm.826	NM_145491	ENSMUSG00000024143	Rhoq	Arhq|TC10A|Tc10	ras homolog family member Q	protein-coding
chr17-120	chr17	26507300	26507800	+	892.1	500.000	intron (NM_013642, intron 2 of 3)	intron (NM_013642, intron 2 of 3)	922	NM_013642	19252	Mm.239041	NM_013642	ENSMUSG00000024190	Dusp1	3CH134|MKP1|Ptpn16|U19515|erp|mkp-1	dual specificity phosphatase 1	protein-coding
chr8-168	chr8	105225115	105225615	+	892.1	500.000	5' UTR (NM_145604, exon 1 of 16)	5' UTR (NM_145604, exon 1 of 16)	177	NM_145604	234678	Mm.27186	NM_145604	ENSMUSG00000031889	D230025D16Rik	BC006874|Lin10	RIKEN cDNA D230025D16 gene	protein-coding
chr15-49	chr15	6386729	6387229	+	892.1	500.000	intron (NM_001037905, intron 1 of 13)	(TTTC)n|Simple_repeat|Simple_repeat	231	NM_001102400	13132	Mm.240830	NM_023118	ENSMUSG00000022150	Dab2	5730435J12Rik|AA960054|AI957090|D15Wsu122e|D630005B22Rik|Doc-2|Doc2|p96	disabled 2, mitogen-responsive phosphoprotein	protein-coding
chr3-165	chr3	108558090	108558590	+	892.1	500.000	3' UTR (NM_026198, exon 3 of 3)	3' UTR (NM_026198, exon 3 of 3)	-3938	NR_028538	100217438		NR_028538		Scarna2	MBII-382	small Cajal body-specific RNA 2	ncRNA
chr5-239	chr5	138170665	138171165	+	892.1	500.000	5' UTR (NM_001356577, exon 1 of 15)	5' UTR (NM_001356577, exon 1 of 15)	351	NM_001356576	17220	Mm.378965	NM_008568	ENSMUSG00000029730	Mcm7	AI747533|Mcmd7|mCDC47	minichromosome maintenance complex component 7	protein-coding
chr9-72	chr9	14276558	14277058	+	892.1	500.000	intron (NM_030261, intron 1 of 9)	intron (NM_030261, intron 1 of 9)	507	NM_030261	75747	Mm.325126	NM_030261	ENSMUSG00000032009	Sesn3	5630400E15Rik|BC003348|SEST3	sestrin 3	protein-coding
chr15-116	chr15	81857678	81858178	+	892.1	500.000	intron (NM_020507, intron 1 of 1)	CpG	398	NM_020507	57259	Mm.323595	NM_020507	ENSMUSG00000048546	Tob2	2900090N22Rik|4930545K18Rik|AV071822|mKIAA1663	transducer of ERBB2, 2	protein-coding
chr5-144	chr5	76905109	76905609	+	892.1	500.000	intron (NM_173765, intron 1 of 15)	CpG	155	NM_173765	231326	Mm.39271	NM_173765	ENSMUSG00000055923	Aasdh	A230062G08Rik|A830035E16|Acsf4|U26	aminoadipate-semialdehyde dehydrogenase	protein-coding
chrX-100	chrX	160137997	160138497	+	892.1	500.000	intron (NM_008810, intron 1 of 10)	CpG	183	NM_008810	18597	Mm.34775	NM_008810	ENSMUSG00000031299	Pdha1	Pdha-1	pyruvate dehydrogenase E1 alpha 1	protein-coding
chr8-109	chr8	54529080	54529580	+	892.1	500.000	intron (NM_029701, intron 1 of 4)	intron (NM_029701, intron 1 of 4)	668	NM_029701	76687	Mm.86437	NM_029701	ENSMUSG00000054408	Spcs3	1810011E08Rik|SPC22/23	signal peptidase complex subunit 3 homolog (S. cerevisiae)	protein-coding
chr14-78	chr14	45317845	45318345	+	892.1	500.000	intron (NM_015774, intron 1 of 15)	intron (NM_015774, intron 1 of 15)	477	NM_015774	50527	Mm.387108	NM_015774	ENSMUSG00000021831	Ero1l	ERO1-L|Ero1a	ERO1-like (S. cerevisiae)	protein-coding
chr2-238	chr2	118598284	118598784	+	892.1	500.000	intron (NM_009773, intron 1 of 22)	intron (NM_009773, intron 1 of 22)	323	NM_009773	12236	Mm.29133	NM_009773	ENSMUSG00000040084	Bub1b	AU045529|BUBR1	BUB1B, mitotic checkpoint serine/threonine kinase	protein-coding
chr11-116	chr11	17199652	17200152	+	892.1	500.000	3' UTR (NM_024459, exon 6 of 6)	3' UTR (NM_024459, exon 6 of 6)	11687	NM_025443	66249	Mm.27831	NM_025443	ENSMUSG00000020116	Pno1	1810003N24Rik|AA407421|AU015468|AU019495|AU042323|Emi3|Imi3	partner of NOB1 homolog	protein-coding
chr10-210	chr10	121625747	121626247	+	892.1	500.000	intron (NM_001359618, intron 1 of 24)	CpG	335	NM_001359618	73192	Mm.25042	NM_001081056	ENSMUSG00000034667	Xpot	1110004L07Rik|3110065H13Rik|AI452076|C79645|EXPORTIN-T	exportin, tRNA (nuclear export receptor for tRNAs)	protein-coding
chr3-83	chr3	51796432	51796932	+	892.1	500.000	intron (NM_001004176, intron 2 of 4)	intron (NM_001004176, intron 2 of 4)	135503	NM_001310482	211666	Mm.24679	NM_174995	ENSMUSG00000074604	Mgst2	GST2|MGST-II	microsomal glutathione S-transferase 2	protein-coding
chr11-169	chr11	59779476	59779976	+	892.1	500.000	3' UTR (NM_201245, exon 23 of 23)	3' UTR (NM_201245, exon 23 of 23)	7496	NR_110894	194908	Mm.344651	NM_183139	ENSMUSG00000043648	Pld6	4933433K01Rik|Gm10|Zuc|mZuc|mitoPLD	phospholipase D family, member 6	protein-coding
chr17-156	chr17	35241823	35242323	+	892.1	500.000	promoter-TSS (NM_001252457)	promoter-TSS (NM_001252457)	327	NM_019693	53817	Mm.439827	NM_019693	ENSMUSG00000019432	Ddx39b	0610030D10Rik|AI428441|Bat-1|Bat1|Bat1a|D17H6S81E|D17H6S81E-1|D6S81Eh	DEAD (Asp-Glu-Ala-Asp) box polypeptide 39B	protein-coding
chr16-67	chr16	15637232	15637732	+	892.1	500.000	promoter-TSS (NM_011159)	promoter-TSS (NM_011159)	-82	NM_008565	17217	Mm.1500	NM_008565	ENSMUSG00000022673	Mcm4	19G|AI325074|AU045576|Cdc21|Mcmd4|mKIAA4003|mcdc21	minichromosome maintenance complex component 4	protein-coding
chr16-72	chr16	17233080	17233580	+	892.1	500.000	promoter-TSS (NM_178922)	promoter-TSS (NM_178922)	-257	NM_178922	58180	Mm.261602	NM_178922	ENSMUSG00000050240	Hic2	AA409108|HRG22|mKIAA1020	hypermethylated in cancer 2	protein-coding
chr2-245	chr2	121270661	121271161	+	892.1	500.000	intron (NM_013735, intron 1 of 27)	intron (NM_013735, intron 1 of 27)	496	NM_001290830	27223	Mm.215389	NM_013735	ENSMUSG00000043909	Trp53bp1	53BP1|Tp53bp1|m53BP1|p53BP1	transformation related protein 53 binding protein 1	protein-coding
chr1-106	chr1	39193607	39194107	+	892.1	500.000	promoter-TSS (NM_008719)	promoter-TSS (NM_008719)	-415	NM_008719	18143	Mm.2380	NM_008719	ENSMUSG00000026077	Npas2	MOP4|bHLHe9	neuronal PAS domain protein 2	protein-coding
chrX-58	chrX	75096095	75096595	+	892.1	500.000	intron (NM_001030307, intron 1 of 14)	intron (NM_001030307, intron 1 of 14)	491	NM_001359413	245474	Mm.291062	NM_001030307	ENSMUSG00000031403	Dkc1	BC068171	dyskeratosis congenita 1, dyskerin	protein-coding
chr5-110	chr5	31526476	31526976	+	892.1	500.000	promoter-TSS (NM_001347328)	promoter-TSS (NM_001347328)	36	NM_028150	72195	Mm.164187	NM_028150	ENSMUSG00000053134	Supt7l	2610524B01Rik|6030455L14Rik	suppressor of Ty 7-like	protein-coding
chr18-106	chr18	74645121	74645621	+	892.1	500.000	intron (NM_201600, intron 10 of 38)	intron (NM_201600, intron 10 of 38)	-114247	NR_045368	73606	Mm.444734	NR_045368		1700120E14Rik	-	RIKEN cDNA 1700120E14 gene	ncRNA
chr9-246	chr9	123478795	123479295	+	892.1	500.000	5' UTR (NM_013860, exon 1 of 8)	5' UTR (NM_013860, exon 1 of 8)	344	NM_013860	29806	Mm.10987	NM_013860	ENSMUSG00000025239	Limd1	AW822033|D9Ertd192e	LIM domains containing 1	protein-coding
chr9-87	chr9	21797796	21798296	+	892.1	500.000	intron (NM_145611, intron 1 of 11)	intron (NM_145611, intron 1 of 11)	500	NM_145611	235041	Mm.257371	NM_145611	ENSMUSG00000032194	Kank2	AI504612|Ankrd25|BC010245	KN motif and ankyrin repeat domains 2	protein-coding
chr7-91	chr7	12085929	12086429	+	892.1	500.000	Intergenic	Intergenic	44880	NM_001166731	628946	Mm.484974	NM_001166731	ENSMUSG00000095864	Vmn1r77	Gm6935	vomeronasal 1 receptor 77	protein-coding
chr16-78	chr16	20517663	20518163	+	892.1	500.000	intron (NM_001347176, intron 1 of 15)	intron (NM_001347176, intron 1 of 15)	927	NM_001347176	13544	Mm.247259	NM_007889	ENSMUSG00000003233	Dvl3	b2b2866Clo	dishevelled segment polarity protein 3	protein-coding
chr7-179	chr7	70361267	70361767	+	892.1	500.000	promoter-TSS (NM_009697)	promoter-TSS (NM_009697)	-924	NM_009697	11819	Mm.158143	NM_009697	ENSMUSG00000030551	Nr2f2	2700033K02Rik|9430015G03Rik|ARP-1|Aporp1|COUP-TF2|COUP-TFII|COUPTFB|EAR3|SVP40|Tcfcoup2	nuclear receptor subfamily 2, group F, member 2	protein-coding
chr6-70	chr6	28134672	28135172	+	892.1	500.000	promoter-TSS (NM_008174)	promoter-TSS (NM_008174)	224	NM_001361125	14823	Mm.320732	NM_008174	ENSMUSG00000024211	Grm8	A230002O04|GluR8|Gprc1h|mGluR8	glutamate receptor, metabotropic 8	protein-coding
chr3-153	chr3	97895215	97895715	+	892.1	500.000	Intergenic	Intergenic	-5762	NM_011342	20333	Mm.2551	NM_011342	ENSMUSG00000027879	Sec22b	4930564D15Rik|AA517334|AI480645|C81333|ERS-24|Sec22l1	SEC22 homolog B, vesicle trafficking protein	protein-coding
[truncated: 1,139 more rows]
