# Supplementary material for: Regulation of chromatin accessibility and gene expression in the developing hippocampal primordium by LIM-HD transcription factor LHX2
Source: PLoS Genet. 2023 Aug 18;19(8):e1010874. doi: 10.1371/journal.pgen.1010874 (PMC10482279; doi:10.1371/journal.pgen.1010874)
Supplement: S1 Data — (ZIP) [file pgen.1010874.s012.zip › DiffPEAKS__E12.5_cnt_Ncp_H3k27Ac.txt]

# HOMER Differential Peaks
# Original Peak File = Peaks_E12.5_CNT_Ctx_H3K27Ac.txt
# Peak File Tag Directory = Control_ctx_K27Ac/
# Background Tag Directory = Control_ctx_Input/
#
# Mode = Peaks enriched over background
# Differential peaks = 44588
# Fraction of original peaks = 89.92%
# Original number of peaks = 49588
# Size of region used to count tags = given peak sizes (-fixed)
# Fold change cutoff = 4.00
# Poisson p-value cutoff = 1.00e-04
# strand = 2 (tags counted on 0=+strand, 1=-strand, 2=both strands)
# peak directory tagAdjust = 78
# background directory tagAdjust = 65
#
# cmd = getDifferentialPeaks Peaks_E12.5_CNT_Ctx_H3K27Ac.txt Control_ctx_K27Ac/ Control_ctx_Input/
#
#PeakID	chr	start	end	strand	score	focus ratio/other	Total Tags	Background Tags	Fold Change vs. Background	p-value
chr7-17709	chr7	79495334	79551572	+	10180.1	56238.000	10639.4	353.0	30.14	0.00e+00
chr3-9363	chr3	88196498	88227929	+	6702.5	31431.000	7010.6	300.0	23.37	0.00e+00
chr5-11263	chr5	142810051	142825910	+	5597.6	15859.000	5849.8	54.0	108.33	0.00e+00
chr13-10713	chr13	83712589	83734371	+	4648.3	21782.000	4857.3	86.0	56.48	0.00e+00
chr2-8374	chr2	38343568	38362442	+	3606.1	18874.000	3774.1	115.5	32.68	0.00e+00
chr11-18718	chr11	120227813	120243934	+	3393.8	16121.000	3546.9	65.0	54.57	0.00e+00
chr19-6350	chr19	59452809	59471801	+	3257.1	18992.000	3406.6	107.5	31.69	0.00e+00
chr4-19498	chr4	109973361	109988633	+	3165.2	15272.000	3310.6	127.0	26.07	0.00e+00
chr11-18781	chr11	21992521	22009003	+	3017.7	16482.000	3156.5	102.0	30.95	0.00e+00
chr1-13118	chr1	42683685	42706130	+	2865.4	22445.000	2996.3	96.0	31.21	0.00e+00
chr11-14930	chr11	24074078	24085920	+	2263.1	11842.000	2369.5	101.5	23.34	0.00e+00
chr4-10869	chr4	133750215	133757977	+	2216.3	7762.000	2316.0	39.0	59.38	0.00e+00
chr5-15470	chr5	115426434	115439679	+	2209.9	13245.000	2311.4	69.5	33.26	0.00e+00
chr13-2998	chr13	78189894	78205102	+	2165.1	15208.000	2268.5	80.0	28.36	0.00e+00
chr2-14840	chr2	26479086	26505078	+	2115.9	25992.000	2213.2	131.5	16.83	0.00e+00
chr2-13659	chr2	116059484	116072920	+	2104.7	13436.000	2201.9	67.0	32.86	0.00e+00
chr4-7327	chr4	82503479	82514904	+	2068.1	11425.000	2162.9	55.0	39.33	0.00e+00
chr2-18068	chr2	105667381	105684251	+	2051.1	16870.000	2143.8	40.0	53.59	0.00e+00
chr10-8288	chr10	80145798	80155129	+	2047.4	9331.000	2140.6	35.5	60.30	0.00e+00
chr1-10523	chr1	86524317	86530059	+	1997.2	5742.000	2087.4	25.5	81.86	0.00e+00
chr17-14246	chr17	34116909	34124221	+	1960.9	7312.000	2054.1	54.5	37.69	0.00e+00
chr5-17070	chr5	123133406	123144575	+	1933.5	11169.000	2021.9	55.0	36.76	0.00e+00
chr10-6637	chr10	42577497	42586619	+	1920.2	9122.000	2008.4	53.0	37.89	0.00e+00
chr3-6519	chr3	88527610	88538514	+	1874.8	10904.000	1964.8	66.0	29.77	0.00e+00
chr7-19532	chr7	82864222	82870670	+	1862.9	6448.000	1947.8	40.0	48.70	0.00e+00
chr8-7847	chr8	89036167	89047497	+	1809.7	11330.000	1891.8	43.5	43.49	0.00e+00
chr5-10278	chr5	124348973	124355854	+	1724.2	6881.000	1802.9	24.0	75.12	0.00e+00
chr11-25572	chr11	102315670	102321184	+	1719.1	5514.000	1796.5	33.5	53.63	0.00e+00
chr9-3657	chr9	62340465	62348573	+	1717.4	8108.000	1799.7	35.0	51.42	0.00e+00
chr10-3497	chr10	37135757	37141936	+	1705.2	6179.000	1783.7	61.0	29.24	0.00e+00
chr17-8719	chr17	35696697	35706886	+	1704.9	10189.000	1783.4	45.0	39.63	0.00e+00
chr12-4186	chr12	27338338	27344953	+	1684.2	6615.000	1766.4	62.0	28.49	0.00e+00
chr11-23155	chr11	120183846	120190816	+	1651.6	6970.000	1726.3	22.0	78.47	0.00e+00
chr7-5697	chr7	16398896	16403873	+	1608.9	4977.000	1686.7	19.0	88.77	0.00e+00
chr15-4501	chr15	36791821	36795091	+	1589.2	3270.000	1666.5	22.0	75.75	0.00e+00
chr11-19626	chr11	69407707	69420911	+	1588.6	13204.000	1660.8	67.0	24.79	0.00e+00
chr9-13130	chr9	107623644	107638510	+	1572.3	14866.000	1645.2	60.5	27.19	0.00e+00
chr5-9164	chr5	100037283	100040900	+	1559.0	3617.000	1629.3	31.0	52.56	0.00e+00
chr12-5858	chr12	80109044	80116944	+	1556.7	7900.000	1630.3	71.0	22.96	0.00e+00
chr5-10583	chr5	23431021	23436170	+	1529.9	5149.000	1598.8	14.0	114.20	0.00e+00
chr6-5082	chr6	85185341	85195604	+	1527.5	10263.000	1597.4	53.0	30.14	0.00e+00
chr19-6145	chr19	46036911	46046502	+	1505.5	9591.000	1575.0	33.0	47.73	0.00e+00
chr8-5791	chr8	47285900	47290171	+	1481.7	4271.000	1550.9	26.0	59.65	0.00e+00
chr19-3968	chr19	25604594	25616682	+	1478.7	12088.000	1545.3	41.5	37.24	0.00e+00
chr14-8037	chr14	12336989	12348152	+	1468.5	11163.000	1536.1	32.0	48.00	0.00e+00
chr15-12624	chr15	96283771	96289580	+	1465.8	5809.000	1532.5	9.0	170.28	0.00e+00
chr6-5822	chr6	86523189	86527882	+	1462.7	4693.000	1530.7	136.0	11.26	0.00e+00
chr11-22711	chr11	96001886	96008467	+	1461.7	6581.000	1527.9	14.0	109.14	0.00e+00
chr3-1131	chr3	34652593	34669310	+	1452.2	16717.000	1521.5	71.5	21.28	0.00e+00
chr13-1714	chr13	28950539	28954030	+	1440.0	3491.000	1509.1	73.5	20.53	0.00e+00
chr5-11545	chr5	142959623	142964770	+	1435.3	5147.000	1503.1	27.5	54.66	0.00e+00
chr13-4381	chr13	58400587	58403933	+	1434.2	3346.000	1499.2	8.0	187.40	0.00e+00
chr8-13993	chr8	11553685	11559272	+	1433.9	5587.000	1499.9	31.0	48.38	0.00e+00
chr14-4812	chr14	122471615	122479507	+	1430.5	7892.000	1502.0	100.0	15.02	0.00e+00
chr4-6095	chr4	54944464	54950632	+	1423.4	6168.000	1488.9	22.0	67.68	0.00e+00
chr11-15665	chr11	3288198	3295032	+	1423.4	6834.000	1488.9	38.0	39.18	0.00e+00
chr3-9271	chr3	148986105	148990944	+	1411.5	4839.000	1476.5	21.0	70.31	0.00e+00
chr7-16754	chr7	34650999	34656114	+	1409.1	5115.000	1475.1	37.0	39.87	0.00e+00
chr5-9461	chr5	111414037	111425677	+	1407.4	11640.000	1473.0	43.5	33.86	0.00e+00
chr2-8914	chr2	18045335	18052079	+	1392.2	6744.000	1455.3	48.0	30.32	0.00e+00
chr13-1151	chr13	80882701	80887255	+	1384.0	4554.000	1448.2	24.0	60.34	0.00e+00
chr6-2743	chr6	51468509	51473000	+	1383.0	4491.000	1447.1	49.0	29.53	0.00e+00
chr2-19388	chr2	72978174	72981318	+	1376.9	3144.000	1440.4	9.5	151.62	0.00e+00
chr19-6073	chr19	7263520	7270754	+	1367.4	7234.000	1431.5	26.0	55.06	0.00e+00
chr7-19313	chr7	45121486	45130085	+	1364.7	8599.000	1428.0	55.5	25.73	0.00e+00
chr14-8460	chr14	25455529	25465889	+	1363.4	10360.000	1424.4	39.0	36.52	0.00e+00
chr7-8345	chr7	116029512	116036065	+	1342.3	6553.000	1407.4	36.0	39.10	0.00e+00
chr8-9811	chr8	70695553	70702332	+	1333.2	6779.000	1394.7	71.0	19.64	0.00e+00
chr17-3815	chr17	4993627	4997218	+	1324.0	3591.000	1385.8	9.0	153.98	0.00e+00
chr2-13647	chr2	106691785	106698050	+	1317.2	6265.000	1377.3	18.0	76.52	0.00e+00
chr13-9405	chr13	60171117	60179178	+	1315.9	8061.000	1379.8	59.0	23.39	0.00e+00
chr19-6513	chr19	46499393	46510038	+	1310.1	10645.000	1369.2	35.0	39.12	0.00e+00
chr12-8586	chr12	76367925	76372054	+	1303.3	4129.000	1365.6	15.0	91.04	0.00e+00
chr12-9998	chr12	49381530	49386705	+	1299.9	5175.000	1360.7	14.0	97.19	0.00e+00
chr11-8741	chr11	102602535	102612223	+	1299.6	9688.000	1360.3	44.0	30.92	0.00e+00
chr8-9754	chr8	12394128	12402568	+	1287.4	8440.000	1347.2	38.5	34.99	0.00e+00
chrX-4792	chrX	99134897	99147842	+	1284.7	12945.000	1343.7	76.0	17.68	0.00e+00
chr6-8593	chr6	148943615	148947247	+	1284.3	3632.000	1341.9	15.0	89.46	0.00e+00
chr9-6436	chr9	61369037	61375089	+	1276.9	6052.000	1338.3	40.5	33.05	0.00e+00
chr4-12540	chr4	154958072	154965875	+	1259.2	7803.000	1319.6	51.5	25.62	0.00e+00
chr1-8598	chr1	36554869	36558762	+	1252.5	3893.000	1311.1	18.0	72.84	0.00e+00
chr10-9478	chr10	63021951	63029337	+	1250.4	7386.000	1306.8	31.5	41.49	0.00e+00
chr17-14439	chr17	56464473	56476906	+	1244.7	12433.000	1301.5	60.5	21.51	0.00e+00
chr13-10127	chr13	55482870	55488939	+	1243.3	6069.000	1300.4	17.0	76.50	0.00e+00
chr3-5723	chr3	152209205	152213025	+	1243.0	3820.000	1299.4	24.0	54.14	0.00e+00
chr10-13880	chr10	120473003	120478753	+	1240.6	5750.000	1297.6	16.5	78.64	0.00e+00
chr12-5731	chr12	12936527	12943541	+	1229.4	7014.000	1284.8	27.0	47.59	0.00e+00
chr18-4456	chr18	16806295	16810232	+	1228.7	3937.000	1284.1	6.5	197.56	0.00e+00
chr17-10209	chr17	46853792	46859138	+	1226.7	5346.000	1282.4	19.5	65.76	0.00e+00
chr11-9523	chr11	120346454	120353154	+	1221.3	6700.000	1277.4	16.5	77.42	0.00e+00
chr13-9518	chr13	15461356	15468391	+	1217.5	7035.000	1274.6	24.0	53.11	0.00e+00
chr17-10817	chr17	25270337	25275163	+	1205.3	4826.000	1260.7	10.5	120.07	0.00e+00
chr2-13864	chr2	30716224	30726596	+	1204.6	10372.000	1259.3	43.0	29.29	0.00e+00
chr15-8195	chr15	96638685	96643931	+	1188.0	5246.000	1243.4	19.0	65.44	0.00e+00
chr2-13986	chr2	103795537	103798441	+	1186.0	2904.000	1239.1	7.5	165.22	0.00e+00
chrX-2289	chrX	93284293	93299910	+	1180.9	15617.000	1233.8	40.0	30.85	0.00e+00
chr11-17298	chr11	97697428	97704664	+	1179.2	7236.000	1232.7	42.0	29.35	0.00e+00
chr5-432	chr5	65763124	65765862	+	1178.9	2738.000	1233.1	10.0	123.31	0.00e+00
chr1-9877	chr1	178335581	178338861	+	1175.1	3280.000	1228.5	57.5	21.37	0.00e+00
chr4-15389	chr4	95049497	95054276	+	1173.1	4779.000	1229.6	27.0	45.54	0.00e+00
chr11-15159	chr11	98793772	98797754	+	1172.8	3982.000	1226.0	14.0	87.57	0.00e+00
chr5-10790	chr5	140606426	140613537	+	1165.0	7111.000	1218.6	29.0	42.02	0.00e+00
chr8-9122	chr8	126590968	126597347	+	1163.3	6379.000	1216.4	14.0	86.89	0.00e+00
chr9-18660	chr9	102714998	102724751	+	1163.3	9753.000	1216.8	29.5	41.25	0.00e+00
chr7-11827	chr7	133120086	133125212	+	1159.9	5126.000	1212.9	15.5	78.25	0.00e+00
chr3-9295	chr3	34647763	34652010	+	1158.9	4247.000	1211.8	45.0	26.93	0.00e+00
chr13-8689	chr13	34128652	34134965	+	1156.5	6313.000	1208.7	41.0	29.48	0.00e+00
chr13-7361	chr13	29983119	29986992	+	1154.8	3873.000	1208.7	20.5	58.96	0.00e+00
chr10-10579	chr10	79851086	79858373	+	1152.8	7287.000	1208.3	43.5	27.78	0.00e+00
chr18-3726	chr18	65578524	65585569	+	1152.1	7045.000	1205.1	28.0	43.04	0.00e+00
chr7-14469	chr7	25244535	25252221	+	1143.9	7686.000	1195.9	57.5	20.80	0.00e+00
chr11-15312	chr11	5097144	5100865	+	1137.5	3721.000	1190.6	20.5	58.08	0.00e+00
chr15-3476	chr15	84852511	84857527	+	1136.1	5016.000	1191.6	20.0	59.58	0.00e+00
chr3-4998	chr3	121425735	121429217	+	1129.0	3482.000	1179.6	29.0	40.68	0.00e+00
chr17-10558	chr17	35240387	35245528	+	1123.9	5141.000	1177.8	34.0	34.64	0.00e+00
chr17-8038	chr17	70847782	70854614	+	1112.7	6832.000	1163.7	28.0	41.56	0.00e+00
chr3-8307	chr3	52101190	52105566	+	1111.0	4376.000	1162.6	16.5	70.46	0.00e+00
chr7-7250	chr7	111081263	111084076	+	1106.3	2813.000	1157.3	4.0	289.32	0.00e+00
chr2-11730	chr2	152409717	152415874	+	1105.3	6157.000	1155.5	37.0	31.23	0.00e+00
chr2-3442	chr2	126674332	126677079	+	1104.6	2747.000	1156.2	13.0	88.94	0.00e+00
chr9-11719	chr9	88480490	88483588	+	1104.3	3098.000	1156.2	10.0	115.62	0.00e+00
chr18-8138	chr18	82908625	82916362	+	1102.2	7737.000	1151.6	15.0	76.77	0.00e+00
chr8-10641	chr8	79027592	79031446	+	1101.9	3854.000	1153.4	10.0	115.34	0.00e+00
chr10-6254	chr10	39730589	39734101	+	1099.2	3512.000	1151.2	13.0	88.56	0.00e+00
chr8-10678	chr8	87957547	87962827	+	1098.5	5280.000	1148.4	11.5	99.86	0.00e+00
chr9-11596	chr9	44603117	44606277	+	1098.5	3160.000	1150.2	8.0	143.77	0.00e+00
chr5-13128	chr5	131535849	131539309	+	1097.5	3460.000	1148.4	7.5	153.12	0.00e+00
chr18-3661	chr18	56706509	56709914	+	1096.1	3405.000	1147.0	20.5	55.95	0.00e+00
chr11-7928	chr11	106786908	106790172	+	1095.1	3264.000	1146.3	18.5	61.96	0.00e+00
chr8-8795	chr8	8652356	8662265	+	1093.7	9909.000	1143.1	14.5	78.83	0.00e+00
chr13-4401	chr13	98924981	98927302	+	1093.7	2321.000	1143.1	4.0	285.77	0.00e+00
chr11-17920	chr11	108919751	108926083	+	1091.7	6332.000	1144.2	44.5	25.71	0.00e+00
chr3-8151	chr3	51339281	51342716	+	1089.0	3435.000	1139.6	4.0	284.89	0.00e+00
chr2-10468	chr2	180887911	180896509	+	1081.5	8598.000	1132.8	32.0	35.40	0.00e+00
chr7-8305	chr7	25277332	25285723	+	1081.2	8391.000	1131.4	22.5	50.28	0.00e+00
chr13-5452	chr13	58126844	58130354	+	1079.8	3510.000	1130.3	67.0	16.87	0.00e+00
chr11-16078	chr11	120820538	120826619	+	1075.1	6081.000	1125.7	25.5	44.15	0.00e+00
chr11-15163	chr11	99229201	99231835	+	1072.4	2634.000	1123.3	10.0	112.33	0.00e+00
chr18-2405	chr18	73571408	73574824	+	1064.6	3416.000	1119.7	26.5	42.25	0.00e+00
chr11-18278	chr11	72606445	72608913	+	1061.9	2468.000	1109.4	15.5	71.58	0.00e+00
chr14-6202	chr14	21497787	21502558	+	1061.5	4771.000	1111.9	20.0	55.60	0.00e+00
chr8-12157	chr8	94990544	95002186	+	1057.8	11642.000	1106.6	50.0	22.13	0.00e+00
chr7-22404	chr7	127874481	127877879	+	1057.5	3398.000	1105.5	8.0	138.19	0.00e+00
chr5-21856	chr5	33720213	33733127	+	1053.4	12914.000	1102.0	52.0	21.19	0.00e+00
chr9-14962	chr9	109094003	109100505	+	1051.0	6502.000	1101.3	26.0	42.36	0.00e+00
chr12-2852	chr12	86881728	86886097	+	1036.4	4369.000	1083.9	37.0	29.30	0.00e+00
chr18-5580	chr18	6489224	6491458	+	1034.4	2234.000	1081.8	6.0	180.30	0.00e+00
chr19-5451	chr19	3766745	3769399	+	1025.6	2654.000	1071.9	13.0	82.45	0.00e+00
chr13-6744	chr13	48259371	48265605	+	1024.2	6234.000	1070.5	50.5	21.20	0.00e+00
chr2-14942	chr2	75657095	75661676	+	1016.8	4581.000	1065.5	18.0	59.19	0.00e+00
chr1-5980	chr1	180812003	180814868	+	1016.1	2865.000	1063.0	10.5	101.24	0.00e+00
chr2-4319	chr2	38336509	38342852	+	1016.1	6343.000	1062.7	26.0	40.87	0.00e+00
chr3-13154	chr3	88619976	88625615	+	1014.0	5639.000	1062.0	16.0	66.37	0.00e+00
chr9-5151	chr9	72661425	72666590	+	1005.2	5165.000	1050.3	32.0	32.82	0.00e+00
chr6-14748	chr6	114872295	114889705	+	1004.2	17410.000	1051.0	71.0	14.80	0.00e+00
chr10-5985	chr10	126977901	126981805	+	1002.5	3904.000	1048.8	13.5	77.69	0.00e+00
chr11-21460	chr11	77981499	77985827	+	1000.5	4328.000	1048.8	24.5	42.81	0.00e+00
chr5-20126	chr5	134311555	134316622	+	998.8	5067.000	1044.9	12.0	87.08	0.00e+00
chr3-8926	chr3	89221823	89228926	+	994.4	7103.000	1040.0	62.0	16.77	0.00e+00
chr7-9725	chr7	126271033	126277251	+	993.7	6218.000	1040.0	25.0	41.60	0.00e+00
chr11-7204	chr11	51605346	51607854	+	991.3	2508.000	1037.5	19.0	54.61	0.00e+00
chr4-17025	chr4	136309224	136313220	+	987.2	3996.000	1033.3	11.5	89.85	0.00e+00
chr15-9232	chr15	25411063	25415098	+	983.5	4035.000	1027.9	27.0	38.07	0.00e+00
chr7-20140	chr7	16043995	16049556	+	977.1	5561.000	1021.6	38.5	26.53	0.00e+00
chr11-15228	chr11	113746972	113752904	+	976.7	5932.000	1020.9	19.0	53.73	0.00e+00
chr15-2436	chr15	81584686	81587677	+	976.4	2991.000	1024.4	8.0	128.05	0.00e+00
chr4-12686	chr4	106907460	106915255	+	975.7	7795.000	1020.5	28.5	35.81	0.00e+00
chr16-4441	chr16	38086961	38091349	+	974.4	4388.000	1022.6	18.0	56.81	0.00e+00
chr8-9889	chr8	105635429	105638867	+	974.0	3438.000	1018.7	6.0	169.79	0.00e+00
chr11-25603	chr11	105179503	105183020	+	972.3	3517.000	1017.0	12.0	84.75	0.00e+00
chr9-13192	chr9	119401042	119405652	+	971.3	4610.000	1016.2	12.0	84.69	0.00e+00
chr17-5940	chr17	88063742	88067203	+	970.0	3461.000	1013.8	8.0	126.72	0.00e+00
chr11-18446	chr11	93884373	93887573	+	968.6	3200.000	1013.4	9.0	112.60	0.00e+00
chr13-5620	chr13	55209828	55213785	+	967.9	3957.000	1012.7	13.0	77.90	0.00e+00
chr14-3870	chr14	118233675	118237863	+	967.6	4188.000	1014.8	5.0	202.97	0.00e+00
chr18-3928	chr18	75366107	75372081	+	966.6	5974.000	1010.6	22.5	44.91	0.00e+00
chr4-10294	chr4	155490410	155493070	+	965.9	2660.000	1009.2	12.0	84.10	0.00e+00
chr13-10590	chr13	54684574	54688971	+	964.5	4397.000	1008.1	13.0	77.55	0.00e+00
chr4-9573	chr4	98922040	98925736	+	963.8	3696.000	1009.2	15.0	67.28	0.00e+00
chr7-19903	chr7	127230170	127235414	+	962.5	5244.000	1006.0	18.0	55.89	0.00e+00
chrX-3790	chrX	13279628	13283537	+	961.8	3909.000	1007.7	4.0	251.94	0.00e+00
chr2-26610	chr2	30468762	30475094	+	960.8	6332.000	1004.6	21.0	47.84	0.00e+00
chr14-3339	chr14	76413624	76417119	+	958.4	3495.000	1004.2	16.0	62.76	0.00e+00
chr18-578	chr18	7868325	7870474	+	957.7	2149.000	1002.4	4.0	250.61	0.00e+00
chr5-10494	chr5	123343515	123348686	+	956.7	5171.000	1000.7	9.0	111.18	0.00e+00
chr10-8970	chr10	80383919	80388697	+	955.7	4778.000	1001.4	21.5	46.58	0.00e+00
chr4-20827	chr4	129740054	129743820	+	955.4	3766.000	999.9	28.0	35.71	0.00e+00
chr7-3906	chr7	67950388	67955118	+	953.3	4730.000	998.5	13.5	73.97	0.00e+00
chr9-5070	chr9	115308744	115311602	+	953.3	2858.000	996.4	3.5	284.69	0.00e+00
chr5-14600	chr5	149050280	149054270	+	951.0	3990.000	996.8	4.0	249.19	0.00e+00
chr2-10043	chr2	165877831	165889550	+	949.9	11719.000	994.3	41.5	23.96	0.00e+00
chr3-6047	chr3	122618032	122621054	+	949.6	3022.000	992.9	10.0	99.29	0.00e+00
chr8-16560	chr8	47673180	47676769	+	949.6	3589.000	993.2	9.0	110.36	0.00e+00
chr9-8053	chr9	57071322	57077761	+	948.6	6439.000	992.2	32.0	31.00	0.00e+00
chr1-7188	chr1	92830588	92835174	+	947.2	4586.000	993.2	22.0	45.15	0.00e+00
chr12-9759	chr12	101081891	101084822	+	947.2	2931.000	990.0	5.5	180.00	0.00e+00
chr14-5593	chr14	122461495	122466336	+	947.2	4841.000	991.1	7.5	132.15	0.00e+00
chr10-10299	chr10	119238069	119241516	+	944.9	3447.000	988.3	10.0	98.83	0.00e+00
chr10-13773	chr10	91168356	91172602	+	943.8	4246.000	990.4	32.0	30.95	0.00e+00
chr6-9803	chr6	113075522	113078993	+	943.2	3471.000	987.2	2.5	394.88	0.00e+00
chr7-14664	chr7	96209284	96214496	+	943.2	5212.000	987.5	20.0	49.38	0.00e+00
chr4-12791	chr4	133966284	133971400	+	940.4	5116.000	983.6	32.0	30.74	0.00e+00
chr18-3492	chr18	35561434	35563945	+	940.4	2511.000	983.6	13.5	72.86	0.00e+00
chr7-6889	chr7	126501527	126504292	+	940.1	2765.000	983.6	12.0	81.97	0.00e+00
chr4-7207	chr4	141010035	141022827	+	939.8	12792.000	985.1	73.0	13.49	0.00e+00
chr2-17545	chr2	156838960	156845461	+	936.4	6501.000	980.1	28.0	35.00	0.00e+00
chr13-12796	chr13	107887021	107892138	+	936.0	5117.000	979.7	5.0	195.95	0.00e+00
chr4-7792	chr4	127020905	127023380	+	934.7	2475.000	981.2	30.0	32.71	0.00e+00
chr3-12063	chr3	108408172	108416497	+	933.3	8325.000	976.2	30.5	32.01	0.00e+00
chr6-8846	chr6	30046814	30049520	+	930.6	2706.000	973.4	15.0	64.89	0.00e+00
chr5-10859	chr5	64802182	64807017	+	929.3	4835.000	971.2	10.5	92.50	0.00e+00
chr7-7476	chr7	45215276	45219663	+	929.3	4387.000	972.0	26.5	36.68	0.00e+00
chr6-4198	chr6	99520068	99524088	+	926.9	4020.000	971.6	19.5	49.83	0.00e+00
chr14-11038	chr14	62759134	62762482	+	926.5	3348.000	969.1	15.0	64.61	0.00e+00
chr1-6946	chr1	13371998	13374915	+	924.8	2917.000	967.7	13.0	74.44	0.00e+00
chr2-11255	chr2	20966392	20970221	+	924.2	3829.000	967.3	17.0	56.90	0.00e+00
chr1-8274	chr1	172199872	172207707	+	922.8	7835.000	967.3	49.5	19.54	0.00e+00
chr3-10376	chr3	135437012	135440729	+	922.8	3717.000	966.3	11.5	84.02	0.00e+00
chr11-7952	chr11	50376447	50379332	+	919.8	2885.000	962.4	19.5	49.35	0.00e+00
chr1-7936	chr1	119047308	119055143	+	917.4	7835.000	959.9	19.0	50.52	0.00e+00
chr9-10547	chr9	31279092	31283578	+	916.7	4486.000	958.8	12.0	79.90	0.00e+00
chr17-5386	chr17	34023805	34029281	+	916.7	5476.000	958.8	39.0	24.59	0.00e+00
chr10-4226	chr10	108161194	108163747	+	915.7	2553.000	957.1	11.0	87.01	0.00e+00
chr16-3819	chr16	44555783	44560733	+	913.0	4950.000	955.7	14.0	68.26	0.00e+00
chr7-18332	chr7	37768215	37773958	+	909.6	5743.000	951.4	23.5	40.49	0.00e+00
chr6-7175	chr6	127147609	127155734	+	909.2	8125.000	951.8	36.0	26.44	0.00e+00
chr2-17127	chr2	18025257	18029319	+	908.9	4062.000	950.3	22.5	42.24	0.00e+00
chr17-9095	chr17	15371640	15382051	+	907.6	10411.000	949.3	75.0	12.66	0.00e+00
chr12-5821	chr12	15811388	15817758	+	906.9	6370.000	949.3	15.0	63.29	0.00e+00
chr15-12342	chr15	80253327	80259114	+	905.5	5787.000	947.9	47.0	20.17	0.00e+00
chr18-2933	chr18	54985377	54993614	+	903.1	8237.000	945.0	41.0	23.05	0.00e+00
chr11-24938	chr11	60535790	60540588	+	902.8	4798.000	945.0	24.0	39.38	0.00e+00
chr17-9404	chr17	27621083	27624415	+	902.8	3332.000	946.1	15.5	61.04	0.00e+00
chr15-7457	chr15	8442030	8446804	+	900.8	4774.000	942.5	27.0	34.91	0.00e+00
chr6-5968	chr6	47593687	47596218	+	900.1	2531.000	942.2	16.0	58.89	0.00e+00
chr12-3652	chr12	51690571	51692772	+	900.1	2201.000	941.1	3.0	313.71	0.00e+00
chr16-5037	chr16	94369385	94372251	+	900.1	2866.000	940.8	7.0	134.40	0.00e+00
chr10-10488	chr10	61781802	61784892	+	899.8	3090.000	940.1	6.0	156.68	0.00e+00
chr9-6409	chr9	13825907	13828885	+	899.4	2978.000	940.4	27.0	34.83	0.00e+00
chr4-8367	chr4	151127097	151131320	+	899.1	4223.000	941.8	12.5	75.35	0.00e+00
chr3-3692	chr3	129531820	129537214	+	898.4	5394.000	940.8	16.0	58.80	0.00e+00
chr10-3282	chr10	118867423	118870974	+	897.4	3551.000	945.7	13.0	72.75	0.00e+00
chr17-10997	chr17	45571806	45575311	+	897.4	3505.000	940.4	20.5	45.87	0.00e+00
chr19-5908	chr19	7415783	7424171	+	897.0	8388.000	937.2	36.5	25.68	0.00e+00
chr2-16429	chr2	164909455	164912975	+	896.0	3520.000	937.6	25.0	37.50	0.00e+00
chr5-10325	chr5	140645071	140650496	+	895.3	5425.000	937.2	23.0	40.75	0.00e+00
chr17-6296	chr17	48407306	48411464	+	894.0	4158.000	938.6	8.0	117.33	0.00e+00
chr11-7478	chr11	104440689	104443324	+	893.6	2635.000	936.5	6.0	156.09	0.00e+00
chr7-3761	chr7	28808275	28812674	+	890.6	4399.000	937.2	39.5	23.73	0.00e+00
chr15-9119	chr15	85669212	85672984	+	889.9	3772.000	931.6	8.0	116.44	0.00e+00
chr8-6515	chr8	120531616	120540686	+	888.9	9070.000	931.6	28.0	33.27	0.00e+00
chr17-14256	chr17	34998658	35003230	+	888.9	4572.000	929.8	31.0	29.99	0.00e+00
chr2-18429	chr2	4880240	4884671	+	887.5	4431.000	927.3	21.0	44.16	0.00e+00
chr4-15461	chr4	108832237	108835868	+	884.8	3631.000	927.7	20.0	46.38	0.00e+00
chr6-12858	chr6	83452746	83457504	+	884.5	4758.000	928.7	29.0	32.02	0.00e+00
chr11-12659	chr11	60104591	60109718	+	884.5	5127.000	927.3	22.0	42.15	0.00e+00
chr4-20967	chr4	135853953	135858166	+	882.8	4213.000	923.8	14.5	63.71	0.00e+00
chr14-7985	chr14	98166387	98170496	+	882.1	4109.000	922.0	7.0	131.71	0.00e+00
chr5-6139	chr5	142904740	142908803	+	879.4	4063.000	922.7	50.0	18.45	0.00e+00
chr1-5488	chr1	180640179	180642480	+	878.7	2301.000	920.2	5.0	184.04	0.00e+00
chr4-10750	chr4	45817926	45827195	+	878.4	9269.000	918.4	47.0	19.54	0.00e+00
chr4-6743	chr4	134286275	134288921	+	878.4	2646.000	920.2	16.0	57.51	0.00e+00
chr18-4365	chr18	9210452	9215580	+	877.7	5128.000	917.7	13.0	70.60	0.00e+00
chr1-11438	chr1	86440032	86444724	+	877.4	4692.000	919.2	16.0	57.45	0.00e+00
chr2-12365	chr2	156178908	156181322	+	875.0	2414.000	917.0	26.0	35.27	0.00e+00
chr8-14267	chr8	84659538	84666342	+	872.6	6804.000	912.1	32.5	28.06	0.00e+00
chr5-7393	chr5	53588557	53592235	+	871.9	3678.000	916.0	15.0	61.06	0.00e+00
chr10-11077	chr10	80796438	80800158	+	871.9	3720.000	911.7	16.0	56.98	0.00e+00
chr2-15186	chr2	18053602	18058896	+	871.6	5294.000	914.6	22.5	40.65	0.00e+00
chr17-8972	chr17	46027016	46033081	+	867.5	6065.000	906.8	27.0	33.58	0.00e+00
chr17-3488	chr17	30003856	30006293	+	866.5	2437.000	906.0	11.0	82.37	0.00e+00
chr7-11195	chr7	4119210	4126520	+	865.5	7310.000	906.4	29.5	30.73	0.00e+00
chr4-2026	chr4	8689816	8692809	+	864.1	2993.000	906.0	9.0	100.67	0.00e+00
chr6-5706	chr6	47453294	47455736	+	863.5	2442.000	902.9	5.0	180.57	0.00e+00
chr2-7569	chr2	152396157	152399983	+	862.8	3826.000	905.7	36.0	25.16	0.00e+00
chr9-11994	chr9	57761743	57766835	+	862.8	5092.000	902.5	31.0	29.11	0.00e+00
chr11-7052	chr11	23254737	23258012	+	862.1	3275.000	902.1	22.5	40.10	0.00e+00
chr17-13113	chr17	17825546	17831092	+	862.1	5546.000	901.4	19.0	47.44	0.00e+00
chr1-13947	chr1	134059764	134068670	+	861.1	8906.000	901.4	31.0	29.08	0.00e+00
chr9-1034	chr9	80066502	80068522	+	861.1	2020.000	901.4	9.0	100.16	0.00e+00
chr7-10983	chr7	127023052	127028843	+	860.1	5791.000	902.9	49.0	18.43	0.00e+00
chr17-6267	chr17	27554169	27559676	+	859.4	5507.000	901.4	14.5	62.17	0.00e+00
chr6-15822	chr6	115674496	115677520	+	858.0	3024.000	897.5	19.0	47.24	0.00e+00
chr8-11625	chr8	57510257	57514002	+	857.7	3745.000	898.6	10.5	85.58	0.00e+00
chr4-4784	chr4	141544897	141547942	+	856.0	3045.000	895.8	9.0	99.53	0.00e+00
chr11-11215	chr11	116851384	116854642	+	854.3	3258.000	894.7	43.0	20.81	0.00e+00
chr5-9756	chr5	24600782	24607241	+	853.6	6459.000	894.4	25.0	35.77	0.00e+00
chr7-16043	chr7	25752526	25756988	+	853.3	4462.000	891.9	13.5	66.06	0.00e+00
chr16-4311	chr16	94568468	94571686	+	851.6	3218.000	890.5	10.0	89.05	0.00e+00
chr7-11753	chr7	97578412	97581582	+	850.6	3170.000	890.1	14.0	63.58	0.00e+00
chr1-12709	chr1	77510764	77517001	+	850.2	6237.000	890.1	22.5	39.56	0.00e+00
chr1-18637	chr1	172023518	172030206	+	850.2	6688.000	889.7	18.0	49.43	0.00e+00
chr16-1326	chr16	8829011	8832041	+	849.9	3030.000	889.0	6.5	136.78	0.00e+00
chr4-13946	chr4	129513065	129514973	+	849.2	1908.000	894.7	64.5	13.87	0.00e+00
chr10-5791	chr10	7954697	7957201	+	848.2	2504.000	888.7	9.0	98.74	0.00e+00
chr7-10012	chr7	127966292	127968867	+	845.1	2575.000	883.7	8.0	110.47	0.00e+00
chr4-13835	chr4	100775964	100781804	+	844.1	5840.000	882.7	19.0	46.46	0.00e+00
chr19-8313	chr19	53310145	53315152	+	840.1	5007.000	879.5	22.0	39.98	0.00e+00
chr4-11284	chr4	126254251	126257923	+	839.7	3672.000	879.8	16.0	54.99	0.00e+00
chr18-4184	chr18	13968916	13973392	+	839.7	4476.000	880.9	19.0	46.36	0.00e+00
chr3-12508	chr3	95226411	95232365	+	835.3	5954.000	874.5	33.0	26.50	0.00e+00
chr19-485	chr19	12794644	12797300	+	834.6	2656.000	879.8	11.5	76.51	0.00e+00
chr4-8838	chr4	126463978	126469388	+	834.0	5410.000	874.2	24.5	35.68	0.00e+00
chr6-11150	chr6	49212031	49216299	+	834.0	4268.000	872.0	10.0	87.20	0.00e+00
chr7-17626	chr7	63935531	63940503	+	830.6	4972.000	869.2	12.0	72.43	0.00e+00
chr17-10185	chr17	35915451	35921245	+	828.5	5794.000	866.4	29.0	29.87	0.00e+00
chr2-27195	chr2	102448873	102452473	+	828.2	3600.000	867.1	27.0	32.11	0.00e+00
chr11-16251	chr11	78162141	78166360	+	827.2	4219.000	866.0	28.0	30.93	0.00e+00
chr17-5409	chr17	10317415	10320777	+	826.8	3362.000	864.2	11.0	78.57	0.00e+00
chr9-6697	chr9	47529451	47534198	+	825.5	4747.000	863.9	17.5	49.36	0.00e+00
chr4-23449	chr4	105156462	105165524	+	825.1	9062.000	862.5	46.0	18.75	0.00e+00
chr9-8035	chr9	44878878	44883735	+	824.5	4857.000	861.8	8.0	107.72	0.00e+00
chr12-4221	chr12	8498194	8501283	+	824.5	3089.000	863.2	23.0	37.53	0.00e+00
chr5-9953	chr5	33818994	33822153	+	824.1	3159.000	862.8	15.0	57.52	0.00e+00
chr13-4417	chr13	23530061	23537552	+	823.1	7491.000	863.5	26.0	33.21	0.00e+00
chr4-19154	chr4	32237732	32244877	+	822.8	7145.000	861.8	17.0	50.69	0.00e+00
chr11-4682	chr11	88067387	88070552	+	822.8	3165.000	863.5	21.0	41.12	0.00e+00
chr8-15702	chr8	70772270	70778784	+	822.1	6514.000	862.1	33.0	26.12	0.00e+00
chr9-706	chr9	78480594	78483193	+	821.7	2599.000	879.8	55.5	15.85	0.00e+00
chr11-2183	chr11	68691125	68694349	+	820.4	3224.000	861.4	12.5	68.91	0.00e+00
chr11-25147	chr11	77484423	77495621	+	820.4	11198.000	859.3	55.0	15.62	0.00e+00
chr1-18578	chr1	167281727	167285691	+	818.7	3964.000	856.1	31.0	27.62	0.00e+00
chr7-12737	chr7	34387306	34390763	+	818.7	3457.000	860.3	21.5	40.02	0.00e+00
chr4-21801	chr4	97774239	97780574	+	817.3	6335.000	855.0	24.5	34.90	0.00e+00
chr19-7719	chr19	8817732	8821561	+	817.3	3829.000	856.8	16.5	51.93	0.00e+00
chr7-14921	chr7	16612858	16616099	+	817.0	3241.000	855.0	11.0	77.73	0.00e+00
chr12-5426	chr12	108791906	108795289	+	816.0	3383.000	853.6	17.5	48.78	0.00e+00
chr4-4877	chr4	46450366	46453959	+	813.9	3593.000	852.5	10.0	85.25	0.00e+00
chr6-10957	chr6	117905463	117908990	+	813.3	3527.000	850.4	19.5	43.61	0.00e+00
chr18-5565	chr18	79105754	79110775	+	812.3	5021.000	850.4	27.0	31.50	0.00e+00
chr1-5572	chr1	155097733	155100109	+	809.2	2376.000	845.8	34.0	24.88	0.00e+00
chr3-11744	chr3	51558463	51562167	+	808.2	3704.000	845.8	16.0	52.86	0.00e+00
chr5-1617	chr5	34335560	34337932	+	807.8	2372.000	848.3	8.0	106.04	0.00e+00
chr2-18710	chr2	84740698	84744797	+	807.2	4099.000	845.1	11.0	76.83	0.00e+00
chr10-7972	chr10	127284520	127292501	+	807.2	7981.000	846.2	45.0	18.80	0.00e+00
chr15-8815	chr15	96697825	96700768	+	806.1	2943.000	843.7	13.0	64.90	0.00e+00
chr10-13627	chr10	80430784	80435552	+	804.1	4768.000	842.3	9.0	93.59	0.00e+00
chr1-3093	chr1	178317999	178321498	+	803.8	3499.000	843.0	25.5	33.06	0.00e+00
chr14-4514	chr14	54572243	54578961	+	803.1	6718.000	843.0	33.5	25.16	0.00e+00
chr4-11261	chr4	116074144	116077936	+	801.7	3792.000	838.4	9.0	93.15	0.00e+00
chr4-10853	chr4	130273264	130276038	+	801.1	2774.000	836.9	13.0	64.38	0.00e+00
chr15-1471	chr15	103299738	103307681	+	798.0	7943.000	845.8	57.0	14.84	0.00e+00
chr11-16423	chr11	112780691	112786847	+	797.7	6156.000	834.1	27.0	30.89	0.00e+00
chr16-6039	chr16	90384717	90389853	+	797.0	5136.000	833.8	16.0	52.11	0.00e+00
chr1-11171	chr1	131523731	131529268	+	796.7	5537.000	832.3	17.0	48.96	0.00e+00
chr11-18388	chr11	88046241	88049109	+	795.0	2868.000	838.0	31.5	26.60	0.00e+00
chr14-9971	chr14	116924527	116928635	+	794.6	4108.000	831.6	11.5	72.32	0.00e+00
chr11-10612	chr11	115509784	115514775	+	793.3	4991.000	829.9	44.5	18.65	0.00e+00
chr16-4389	chr16	4556990	4561053	+	793.3	4063.000	830.6	21.5	38.63	0.00e+00
chr2-6799	chr2	162930474	162932828	+	792.6	2354.000	829.5	28.0	29.63	0.00e+00
chr9-7096	chr9	43742947	43747120	+	792.2	4173.000	835.9	29.0	28.82	0.00e+00
chr16-7442	chr16	22160418	22164227	+	792.2	3809.000	828.4	7.0	118.35	0.00e+00
chr5-17483	chr5	44099419	44102411	+	791.2	2992.000	828.8	10.0	82.88	0.00e+00
chr8-16339	chr8	11632502	11636922	+	789.9	4420.000	826.0	17.0	48.59	0.00e+00
chr2-21947	chr2	180041136	180043814	+	789.5	2678.000	827.4	12.0	68.95	0.00e+00
chr5-11345	chr5	93092007	93095748	+	788.5	3741.000	826.7	8.5	97.26	0.00e+00
chr19-3810	chr19	28009812	28012631	+	788.5	2819.000	824.2	11.0	74.93	0.00e+00
chr8-8535	chr8	85024441	85028048	+	788.2	3607.000	825.6	14.0	58.97	0.00e+00
chr17-8395	chr17	80060358	80063288	+	787.8	2930.000	823.8	28.5	28.91	0.00e+00
chr5-22069	chr5	72913045	72916871	+	787.2	3826.000	822.8	10.5	78.36	0.00e+00
chr9-6800	chr9	63754814	63759867	+	786.5	5053.000	823.1	25.5	32.28	0.00e+00
chr11-11840	chr11	74722682	74725267	+	786.5	2585.000	826.3	9.0	91.81	0.00e+00
chr9-8314	chr9	35420627	35426196	+	785.8	5569.000	821.4	22.5	36.50	0.00e+00
chr8-4320	chr8	84706848	84718007	+	785.1	11159.000	825.6	64.5	12.80	0.00e+00
chr2-519	chr2	49450946	49453196	+	784.8	2250.000	829.9	14.0	59.28	0.00e+00
chr12-3446	chr12	49389536	49392601	+	784.1	3065.000	819.6	23.5	34.88	0.00e+00
chr15-7902	chr15	98868550	98872927	+	782.7	4377.000	819.2	21.0	39.01	0.00e+00
chr16-1102	chr16	23107016	23109657	+	782.7	2641.000	820.3	8.0	102.54	0.00e+00
chr10-7829	chr10	20311124	20313849	+	782.1	2725.000	817.5	8.0	102.18	0.00e+00
chr5-5336	chr5	90364886	90367617	+	780.7	2731.000	817.8	24.0	34.08	0.00e+00
chr3-11084	chr3	107330328	107334854	+	780.0	4526.000	815.7	18.0	45.32	0.00e+00
chr4-7135	chr4	154633290	154639529	+	777.3	6239.000	814.6	22.5	36.21	0.00e+00
chr1-11398	chr1	64118997	64122951	+	777.0	3954.000	814.6	5.5	148.11	0.00e+00
chr5-14003	chr5	129018882	129021829	+	777.0	2947.000	814.3	6.0	135.71	0.00e+00
chr10-6182	chr10	40882409	40885060	+	776.6	2651.000	811.8	3.0	270.60	0.00e+00
chr10-9284	chr10	84436014	84442288	+	776.6	6274.000	813.9	20.0	40.70	0.00e+00
chr13-3600	chr13	21179180	21182219	+	776.6	3039.000	815.0	19.0	42.89	0.00e+00
chr7-11134	chr7	110059922	110063521	+	776.3	3599.000	813.6	8.0	101.70	0.00e+00
chr12-8454	chr12	111689916	111696746	+	776.3	6830.000	816.8	33.0	24.75	0.00e+00
chr2-6689	chr2	160645356	160648476	+	776.0	3120.000	811.8	16.0	50.74	0.00e+00
chr5-10361	chr5	25497199	25500485	+	775.6	3286.000	810.7	11.0	73.70	0.00e+00
chr5-14760	chr5	93266357	93269088	+	775.6	2731.000	811.1	10.0	81.11	0.00e+00
chr7-5300	chr7	13022742	13026619	+	773.6	3877.000	812.9	21.5	37.81	0.00e+00
chr10-7679	chr10	4386042	4390144	+	773.2	4102.000	808.2	10.5	76.98	0.00e+00
chr13-3242	chr13	103919248	103922354	+	773.2	3106.000	813.6	20.0	40.68	0.00e+00
chr10-12435	chr10	122983657	122987017	+	772.9	3360.000	810.0	11.5	70.44	0.00e+00
chr3-6516	chr3	88235527	88244984	+	771.6	9457.000	809.3	34.0	23.80	0.00e+00
chr14-9925	chr14	76503396	76507109	+	770.5	3713.000	807.9	40.0	20.20	0.00e+00
chr5-8595	chr5	4754711	4759111	+	770.2	4400.000	805.4	37.5	21.48	0.00e+00
chr12-3426	chr12	82168626	82171041	+	769.5	2415.000	805.8	16.5	48.83	0.00e+00
chr19-2134	chr19	45782388	45784777	+	769.5	2389.000	805.4	3.0	268.47	0.00e+00
chr7-10833	chr7	144937261	144943678	+	768.8	6417.000	804.7	34.5	23.32	0.00e+00
chr19-5636	chr19	21777575	21786371	+	768.5	8796.000	805.1	24.0	33.54	0.00e+00
chr7-8420	chr7	73556698	73559820	+	767.8	3122.000	804.0	11.0	73.09	0.00e+00
chr1-1688	chr1	177257137	177259531	+	767.5	2394.000	806.1	9.0	89.57	0.00e+00
chr9-12164	chr9	106452276	106459669	+	767.5	7393.000	803.6	40.0	20.09	0.00e+00
chr9-2233	chr9	59655821	59661928	+	766.8	6107.000	804.7	24.0	33.53	0.00e+00
chr3-7895	chr3	95657886	95661125	+	766.5	3239.000	801.2	20.0	40.06	0.00e+00
chr13-4563	chr13	9763182	9765938	+	766.5	2756.000	801.9	7.0	114.55	0.00e+00
chr10-10086	chr10	59949047	59954413	+	764.8	5366.000	799.7	43.5	18.38	0.00e+00
chr14-3576	chr14	52008396	52017504	+	764.8	9108.000	802.2	43.5	18.44	0.00e+00
chr7-3614	chr7	122969258	122971666	+	764.4	2408.000	801.5	7.0	114.50	0.00e+00
chr6-11451	chr6	125162210	125167882	+	764.1	5672.000	800.5	19.0	42.13	0.00e+00
chr10-7686	chr10	17721442	17724844	+	764.1	3402.000	799.4	46.0	17.38	0.00e+00
chr1-6187	chr1	152901421	152904874	+	763.1	3453.000	798.0	5.5	145.09	0.00e+00
chr10-5591	chr10	128058006	128061208	+	763.1	3202.000	799.0	12.0	66.59	0.00e+00
chr4-16596	chr4	41134400	41137319	+	762.7	2919.000	798.0	13.0	61.38	0.00e+00
chr14-7948	chr14	66866212	66870222	+	762.7	4010.000	798.3	3.5	228.09	0.00e+00
chr4-8447	chr4	123662732	123666268	+	762.4	3536.000	796.9	7.0	113.84	0.00e+00
chr8-11119	chr8	120486259	120491493	+	762.1	5234.000	797.6	23.0	34.68	0.00e+00
chr9-14974	chr9	110531129	110534193	+	761.7	3064.000	796.9	2.5	318.76	0.00e+00
chr12-8265	chr12	51828248	51830529	+	761.7	2281.000	797.6	9.0	88.62	0.00e+00
chr9-9768	chr9	21544896	21548758	+	760.4	3862.000	797.3	22.5	35.43	0.00e+00
chr1-13168	chr1	72823249	72828477	+	760.0	5228.000	798.0	43.5	18.34	0.00e+00
chr4-15459	chr4	108458033	108461064	+	759.7	3031.000	794.1	11.5	69.05	0.00e+00
chr14-5629	chr14	25605969	25612139	+	758.7	6170.000	794.8	25.0	31.79	0.00e+00
chr11-11948	chr11	117330221	117335859	+	758.3	5638.000	794.4	22.5	35.31	0.00e+00
chr3-3169	chr3	87970459	87975895	+	758.0	5436.000	798.0	48.0	16.62	0.00e+00
chr19-2672	chr19	57609753	57612329	+	757.6	2576.000	793.7	11.0	72.16	0.00e+00
chr4-19319	chr4	70533434	70536981	+	757.0	3547.000	793.0	8.5	93.30	0.00e+00
chr5-5291	chr5	33692022	33706737	+	757.0	14715.000	794.4	57.0	13.94	0.00e+00
chr2-21837	chr2	168204976	168208079	+	756.6	3103.000	791.2	12.0	65.94	0.00e+00
chr9-10437	chr9	97015104	97020238	+	756.0	5134.000	791.6	23.0	34.42	0.00e+00
chr2-22018	chr2	13571889	13576892	+	755.6	5003.000	789.8	118.0	6.69	0.00e+00
chr13-4887	chr13	95324361	95329338	+	754.9	4977.000	789.5	22.0	35.88	0.00e+00
chr1-10165	chr1	39899818	39903659	+	754.6	3841.000	789.8	10.0	78.98	0.00e+00
chr12-7300	chr12	118846274	118850888	+	754.6	4614.000	789.1	15.0	52.61	0.00e+00
chr7-6177	chr7	24883572	24891001	+	753.2	7429.000	788.1	25.0	31.52	0.00e+00
chr3-3450	chr3	88949407	88951696	+	751.2	2289.000	786.6	12.0	65.55	0.00e+00
chr1-3255	chr1	134560030	134562784	+	750.9	2754.000	785.2	13.0	60.40	0.00e+00
chr11-20438	chr11	62455781	62459315	+	750.9	3534.000	784.5	4.0	196.13	0.00e+00
chr3-8101	chr3	133090276	133092738	+	750.5	2462.000	784.9	16.0	49.05	0.00e+00
chr7-10238	chr7	44890926	44898991	+	749.8	8065.000	786.6	52.0	15.13	0.00e+00
chr17-9159	chr17	29031343	29034801	+	748.8	3458.000	783.4	23.0	34.06	0.00e+00
chr12-9340	chr12	91587551	91591434	+	748.5	3883.000	783.8	8.5	92.21	0.00e+00
chr19-6376	chr19	5487097	5491857	+	748.5	4760.000	784.2	15.0	52.28	0.00e+00
chr15-9698	chr15	59646405	59651232	+	748.2	4827.000	783.1	9.0	87.01	0.00e+00
chr19-6212	chr19	6362845	6365468	+	747.5	2623.000	781.7	11.5	67.97	0.00e+00
chr2-5086	chr2	104492975	104495172	+	747.1	2197.000	784.2	4.0	196.04	0.00e+00
chr18-1542	chr18	61554653	61557713	+	746.5	3060.000	782.4	24.0	32.60	0.00e+00
chr12-5274	chr12	112827458	112830916	+	746.1	3458.000	781.7	11.0	71.06	0.00e+00
chr19-4292	chr19	30029596	30031982	+	746.1	2386.000	782.0	9.0	86.89	0.00e+00
chr8-6757	chr8	123040500	123043580	+	745.8	3080.000	782.0	13.0	60.16	0.00e+00
chr15-3791	chr15	38298560	38302993	+	745.1	4433.000	779.5	14.0	55.68	0.00e+00
chr8-14961	chr8	84179213	84185072	+	743.4	5859.000	779.9	20.5	38.04	0.00e+00
chr5-14241	chr5	96160319	96163624	+	742.0	3305.000	775.3	13.0	59.64	0.00e+00
chr3-5165	chr3	41563131	41566824	+	741.4	3693.000	775.3	14.0	55.38	0.00e+00
chr10-6842	chr10	43477530	43480785	+	741.4	3255.000	776.7	21.0	36.99	0.00e+00
chr6-8567	chr6	124914694	124921643	+	741.0	6949.000	777.4	44.5	17.47	0.00e+00
chr19-3683	chr19	60789466	60791780	+	740.4	2314.000	773.9	7.0	110.55	0.00e+00
chr11-3537	chr11	94209745	94212944	+	739.3	3199.000	772.8	14.5	53.30	0.00e+00
chr10-5272	chr10	93160153	93162484	+	739.0	2331.000	773.2	7.5	103.09	0.00e+00
chr16-758	chr16	37867706	37869883	+	738.3	2177.000	774.2	0.5	1548.46	0.00e+00
chr6-11367	chr6	113305780	113309070	+	738.0	3290.000	772.1	18.0	42.89	0.00e+00
chr1-2835	chr1	59762315	59765074	+	737.0	2759.000	773.2	14.0	55.23	0.00e+00
chr11-22512	chr11	77685466	77688295	+	736.6	2829.000	769.6	9.0	85.51	0.00e+00
chr2-12880	chr2	164878289	164880843	+	735.9	2554.000	770.7	7.0	110.10	0.00e+00
chr5-15574	chr5	123682604	123685537	+	735.9	2933.000	771.0	11.0	70.09	0.00e+00
chr9-10918	chr9	44333643	44337611	+	735.3	3968.000	772.1	77.0	10.03	0.00e+00
chr9-6084	chr9	72110359	72112677	+	735.3	2318.000	770.3	9.0	85.59	0.00e+00
chr13-5843	chr13	14062343	14065472	+	735.3	3129.000	768.6	5.5	139.74	0.00e+00
chr13-4144	chr13	84343327	84351190	+	735.3	7863.000	770.7	42.5	18.13	0.00e+00
chr10-13845	chr10	111008827	111011732	+	734.6	2905.000	768.6	7.0	109.79	0.00e+00
chr12-7005	chr12	75817527	75819924	+	734.6	2397.000	768.9	8.0	96.11	0.00e+00
chr13-8035	chr13	54301964	54305018	+	734.2	3054.000	768.2	13.0	59.09	0.00e+00
chr4-23952	chr4	134467129	134469964	+	733.9	2835.000	770.0	6.5	118.46	0.00e+00
chr14-7382	chr14	54924146	54927682	+	733.9	3536.000	767.5	23.0	33.37	0.00e+00
chr1-3064	chr1	177441132	177446031	+	733.6	4899.000	772.1	19.0	40.64	0.00e+00
chr12-2020	chr12	52503025	52505603	+	733.6	2578.000	769.3	13.0	59.17	0.00e+00
chr12-5609	chr12	111536996	111539519	+	733.2	2523.000	768.6	11.0	69.87	0.00e+00
chr2-14731	chr2	157202384	157205553	+	732.9	3169.000	766.8	10.5	73.03	0.00e+00
chr11-12502	chr11	84868946	84871700	+	731.9	2754.000	766.4	12.0	63.87	0.00e+00
chr18-3006	chr18	67640265	67642510	+	731.5	2245.000	765.4	11.0	69.58	0.00e+00
chr3-4721	chr3	103020005	103022209	+	730.2	2204.000	762.9	5.0	152.58	0.00e+00
chr3-5488	chr3	95928394	95931297	+	729.2	2903.000	763.6	23.0	33.20	0.00e+00
chr13-4078	chr13	99512942	99517244	+	728.8	4302.000	763.2	26.0	29.36	0.00e+00
chr6-2579	chr6	134926609	134931011	+	728.5	4402.000	762.9	30.0	25.43	0.00e+00
chr19-2716	chr19	10100010	10104246	+	728.5	4236.000	765.4	23.0	33.28	0.00e+00
chr1-12238	chr1	86357675	86361216	+	728.1	3541.000	764.0	9.0	84.88	0.00e+00
chr2-16723	chr2	45107472	45113347	+	728.1	5875.000	763.2	13.0	58.71	0.00e+00
chr11-22083	chr11	120988260	120992672	+	728.1	4412.000	762.5	12.0	63.54	0.00e+00
chr15-4648	chr15	39196620	39199492	+	727.8	2872.000	760.8	17.0	44.75	0.00e+00
chr4-12726	chr4	120824420	120826377	+	727.1	1957.000	761.5	5.0	152.30	0.00e+00
chr4-6260	chr4	33246843	33249649	+	726.8	2806.000	760.8	14.5	52.47	0.00e+00
chr6-9038	chr6	134034318	134037607	+	726.1	3289.000	761.1	8.0	95.14	0.00e+00
chr11-17829	chr11	94988383	94999872	+	726.1	11489.000	760.1	61.5	12.36	0.00e+00
chr18-4890	chr18	34953048	34955826	+	725.8	2778.000	759.0	14.0	54.21	0.00e+00
chr6-5552	chr6	72438087	72441215	+	724.8	3128.000	758.6	7.0	108.38	0.00e+00
chr14-9726	chr14	52018459	52021792	+	724.8	3333.000	760.1	19.0	40.00	0.00e+00
chr4-11323	chr4	136834184	136837778	+	724.4	3594.000	758.6	15.5	48.94	0.00e+00
chr2-22886	chr2	157074285	157080378	+	724.1	6093.000	758.3	10.0	75.83	0.00e+00
chr4-6609	chr4	148625614	148627684	+	723.1	2070.000	756.2	6.0	126.03	0.00e+00
chr17-9931	chr17	80205543	80208226	+	723.1	2683.000	755.5	11.5	65.69	0.00e+00
chr11-22410	chr11	69577062	69582444	+	722.7	5382.000	756.2	27.0	28.01	0.00e+00
chr11-10671	chr11	70652938	70657234	+	722.4	4296.000	757.6	37.5	20.20	0.00e+00
chr11-21660	chr11	96871397	96880530	+	722.0	9133.000	754.7	31.5	23.96	0.00e+00
chr2-21635	chr2	154789881	154793207	+	721.7	3326.000	754.7	10.0	75.47	0.00e+00
chr6-5358	chr6	39205040	39207637	+	721.0	2597.000	754.0	6.0	125.67	0.00e+00
chr9-6535	chr9	59035232	59037576	+	720.7	2344.000	753.0	10.0	75.30	0.00e+00
chr10-7832	chr10	36973766	36975801	+	720.7	2035.000	753.7	7.0	107.67	0.00e+00
chr11-17129	chr11	69670401	69673066	+	720.7	2665.000	753.7	16.0	47.11	0.00e+00
chr16-8829	chr16	22263944	22267070	+	720.3	3126.000	753.7	5.5	137.03	0.00e+00
chr2-22908	chr2	157456618	157467895	+	720.0	11277.000	754.0	9.5	79.37	0.00e+00
chr1-15233	chr1	132189448	132193334	+	719.7	3886.000	754.0	17.0	44.35	0.00e+00
chr4-11913	chr4	156188041	156198702	+	719.3	10661.000	754.4	55.0	13.72	0.00e+00
chr9-13504	chr9	64016500	64023340	+	719.3	6840.000	753.7	34.0	22.17	0.00e+00
chr17-10988	chr17	36270291	36272840	+	719.3	2549.000	753.3	21.5	35.04	0.00e+00
chr15-13044	chr15	73182121	73187046	+	718.3	4925.000	752.6	9.5	79.22	0.00e+00
chr5-21017	chr5	113770221	113773649	+	718.0	3428.000	750.5	3.0	250.16	0.00e+00
chr6-6823	chr6	134919404	134922661	+	718.0	3257.000	754.0	36.0	20.95	0.00e+00
chr15-6301	chr15	85575505	85582572	+	718.0	7067.000	751.6	23.0	32.68	0.00e+00
chr1-6667	chr1	88699260	88702882	+	717.6	3622.000	754.0	31.0	24.32	0.00e+00
chr1-16975	chr1	91410901	91415893	+	717.6	4992.000	750.8	47.5	15.81	0.00e+00
chr7-10670	chr7	5059959	5063662	+	717.0	3703.000	749.8	29.0	25.85	0.00e+00
chr12-11593	chr12	49372725	49380985	+	717.0	8260.000	753.7	47.0	16.04	0.00e+00
chr14-8931	chr14	61680333	61683696	+	717.0	3363.000	751.2	2.0	375.60	0.00e+00
chr14-11944	chr14	79479186	79483852	+	716.6	4666.000	748.7	5.0	149.74	0.00e+00
chr2-2843	chr2	18063742	18066363	+	715.6	2621.000	749.8	13.0	57.68	0.00e+00
chr9-4778	chr9	52047391	52049412	+	715.6	2021.000	749.8	17.5	42.84	0.00e+00
chr2-16248	chr2	92181982	92186498	+	714.6	4516.000	747.3	11.0	67.94	0.00e+00
chr3-7135	chr3	95817656	95820594	+	714.2	2938.000	749.4	23.0	32.58	0.00e+00
chr15-9211	chr15	102669803	102674138	+	713.9	4335.000	748.0	12.0	62.33	0.00e+00
chr4-19179	chr4	40721428	40724059	+	713.2	2631.000	747.7	15.0	49.84	0.00e+00
chr9-14093	chr9	62530747	62538009	+	712.5	7262.000	747.3	33.5	22.31	0.00e+00
chr15-3878	chr15	79027089	79030055	+	711.2	2966.000	747.3	61.0	12.25	0.00e+00
chr16-1936	chr16	44138286	44140912	+	711.2	2626.000	745.5	9.0	82.84	0.00e+00
chr17-7071	chr17	84185147	84189693	+	711.2	4546.000	744.5	22.0	33.84	0.00e+00
chr17-13192	chr17	26506433	26509615	+	710.5	3182.000	746.9	6.0	124.49	0.00e+00
chr7-10961	chr7	101968777	101973092	+	710.2	4315.000	743.8	11.0	67.61	0.00e+00
chr8-9003	chr8	80737682	80740519	+	709.5	2837.000	745.9	8.0	93.24	0.00e+00
chr19-6551	chr19	55741101	55745169	+	709.5	4068.000	742.3	11.0	67.49	0.00e+00
chr9-6715	chr9	66591417	66594216	+	708.1	2799.000	742.3	19.0	39.07	0.00e+00
chr5-7877	chr5	140417938	140421926	+	707.8	3988.000	740.2	18.0	41.12	0.00e+00
chr11-12287	chr11	88715811	88719550	+	707.8	3739.000	740.2	14.5	51.05	0.00e+00
chr3-3458	chr3	144568873	144571394	+	705.8	2521.000	739.5	14.0	52.82	0.00e+00
chr1-15790	chr1	58391212	58394294	+	704.7	3082.000	736.7	2.5	294.67	0.00e+00
chr4-11542	chr4	133812735	133816524	+	704.7	3789.000	738.1	16.0	46.13	0.00e+00
chr4-17121	chr4	141534837	141539456	+	704.7	4619.000	738.1	16.0	46.13	0.00e+00
chr11-15429	chr11	77606373	77608627	+	704.4	2254.000	736.0	6.0	122.66	0.00e+00
chr11-7925	chr11	106158780	106161793	+	704.1	3013.000	739.9	16.0	46.24	0.00e+00
chr15-6759	chr15	39942427	39944897	+	703.7	2470.000	737.0	10.5	70.19	0.00e+00
chr16-5881	chr16	96126297	96129569	+	703.7	3272.000	735.3	12.0	61.27	0.00e+00
chr19-2738	chr19	21271353	21274152	+	703.7	2799.000	738.1	8.0	92.26	0.00e+00
chr10-9979	chr10	127062924	127065549	+	703.0	2625.000	736.3	20.5	35.92	0.00e+00
chr17-10032	chr17	25012952	25017436	+	702.7	4484.000	734.9	17.0	43.23	0.00e+00
chr7-10069	chr7	31148099	31152464	+	702.4	4365.000	736.3	9.0	81.81	0.00e+00
chr7-15153	chr7	80023821	80028672	+	702.0	4851.000	736.3	12.0	61.36	0.00e+00
chr1-7374	chr1	64531684	64534534	+	701.7	2850.000	733.8	14.0	52.42	0.00e+00
chr10-1829	chr10	96616288	96618795	+	701.7	2507.000	736.0	15.0	49.06	0.00e+00
chr3-12656	chr3	116421001	116425510	+	701.0	4509.000	734.2	18.0	40.79	0.00e+00
chr8-10149	chr8	105169817	105172270	+	700.7	2453.000	733.1	5.0	146.63	0.00e+00
chr9-10886	chr9	37143337	37147815	+	700.7	4478.000	736.0	16.0	46.00	0.00e+00
chr6-3970	chr6	87849816	87851855	+	700.0	2039.000	732.1	6.0	122.01	0.00e+00
chr12-3273	chr12	4916770	4918834	+	700.0	2064.000	732.1	15.5	47.23	0.00e+00
chr2-17163	chr2	26908343	26912437	+	699.7	4094.000	733.1	35.5	20.65	0.00e+00
chr15-12288	chr15	78766831	78774620	+	699.7	7789.000	732.4	42.0	17.44	0.00e+00
chr9-13320	chr9	40799494	40802992	+	699.3	3498.000	732.1	11.0	66.55	0.00e+00
chr2-6612	chr2	30065610	30068675	+	698.3	3065.000	731.7	8.0	91.46	0.00e+00
chr2-8487	chr2	129799823	129803037	+	698.0	3214.000	730.3	8.0	91.29	0.00e+00
chr10-8439	chr10	52690095	52692257	+	698.0	2162.000	729.6	4.5	162.13	0.00e+00
chr8-3257	chr8	78507956	78510460	+	696.9	2504.000	729.6	4.0	182.40	0.00e+00
chr17-8160	chr17	34949726	34953300	+	695.9	3574.000	729.6	46.0	15.86	0.00e+00
chr7-3452	chr7	121033850	121036729	+	695.2	2879.000	727.8	24.5	29.71	0.00e+00
chr11-7701	chr11	69995462	69998137	+	695.2	2675.000	728.5	2.0	364.26	0.00e+00
chr16-5057	chr16	11065548	11068547	+	694.9	2999.000	727.8	11.0	66.16	0.00e+00
chr19-3778	chr19	53389572	53392068	+	694.9	2496.000	727.5	9.0	80.83	0.00e+00
chr5-4325	chr5	137530356	137534047	+	694.2	3691.000	732.1	21.0	34.86	0.00e+00
chr6-8679	chr6	72898351	72901207	+	694.2	2856.000	726.0	4.0	181.51	0.00e+00
chr12-4007	chr12	75595014	75597182	+	693.9	2168.000	725.7	2.0	362.84	0.00e+00
chr2-7203	chr2	25177124	25183144	+	692.9	6020.000	729.6	48.5	15.04	0.00e+00
chr2-6475	chr2	51146066	51149343	+	692.5	3277.000	726.0	8.5	85.42	0.00e+00
chr3-12404	chr3	84038240	84041146	+	692.5	2906.000	724.6	4.0	181.16	0.00e+00
chr5-7753	chr5	136565098	136568349	+	692.2	3251.000	725.3	22.0	32.97	0.00e+00
chr13-12304	chr13	47102982	47107168	+	692.2	4186.000	723.6	9.0	80.40	0.00e+00
chr3-11451	chr3	95992565	95997725	+	691.5	5160.000	727.1	32.0	22.72	0.00e+00
chr10-2440	chr10	41518557	41521348	+	691.5	2791.000	723.6	9.0	80.40	0.00e+00
chr11-25935	chr11	119021789	119025841	+	691.5	4052.000	723.2	7.0	103.32	0.00e+00
chr2-15458	chr2	160730466	160734664	+	691.2	4198.000	722.9	10.0	72.29	0.00e+00
chr1-5364	chr1	82289316	82293162	+	690.8	3846.000	723.6	27.0	26.80	0.00e+00
chr11-18259	chr11	69898710	69903097	+	690.8	4387.000	724.6	19.5	37.16	0.00e+00
chr9-12652	chr9	108515935	108518475	+	690.5	2540.000	721.8	6.0	120.30	0.00e+00
chr1-6337	chr1	176812692	176815554	+	690.2	2862.000	726.4	8.0	90.80	0.00e+00
chr3-3972	chr3	54734167	54736677	+	690.2	2510.000	723.9	9.0	80.44	0.00e+00
chr6-7746	chr6	93909879	93915113	+	687.8	5234.000	721.8	18.0	40.10	0.00e+00
chr10-7554	chr10	43577633	43581455	+	687.8	3822.000	718.6	14.5	49.56	0.00e+00
chr11-12207	chr11	53350075	53352819	+	687.1	2744.000	719.0	13.0	55.30	0.00e+00
chr16-6303	chr16	18875802	18878745	+	687.1	2943.000	718.6	8.0	89.83	0.00e+00
chr8-1752	chr8	44934747	44939216	+	686.8	4469.000	719.3	10.5	68.51	0.00e+00
chr8-11537	chr8	128684502	128686830	+	686.8	2328.000	717.5	14.0	51.25	0.00e+00
chr16-6637	chr16	35539687	35543348	+	686.4	3661.000	718.6	11.0	65.33	0.00e+00
chr3-11776	chr3	57845741	57848729	+	686.1	2988.000	716.8	11.0	65.17	0.00e+00
chr13-1289	chr13	17803238	17806205	+	686.1	2967.000	721.8	14.5	49.78	0.00e+00
chr7-14641	chr7	80113198	80116449	+	685.8	3251.000	718.6	1.0	718.60	0.00e+00
chr17-5218	chr17	17623434	17626281	+	685.8	2847.000	720.4	8.0	90.05	0.00e+00
chr6-5996	chr6	86403760	86406440	+	685.4	2680.000	717.5	24.0	29.90	0.00e+00
chr10-9327	chr10	115382748	115386295	+	685.4	3547.000	719.0	21.5	33.44	0.00e+00
chr4-7702	chr4	131872439	131875801	+	684.7	3362.000	715.4	23.5	30.44	0.00e+00
chr14-5458	chr14	56885169	56888566	+	684.7	3397.000	718.2	11.0	65.30	0.00e+00
chr3-4653	chr3	58414174	58417596	+	684.4	3422.000	716.1	12.5	57.29	0.00e+00
chr4-21266	chr4	150235922	150240426	+	684.4	4504.000	715.8	23.0	31.12	0.00e+00
chr9-4510	chr9	100642205	100645128	+	684.4	2923.000	718.2	6.5	110.50	0.00e+00
chr7-14484	chr7	28369710	28376721	+	682.7	7011.000	715.1	39.5	18.10	0.00e+00
chr11-8837	chr11	98201819	98204723	+	682.4	2904.000	713.3	15.0	47.55	0.00e+00
chr5-22127	chr5	77264573	77267456	+	682.0	2883.000	714.7	3.5	204.20	0.00e+00
chr15-10899	chr15	79544877	79547843	+	681.3	2966.000	711.9	25.0	28.47	0.00e+00
chrX-376	chrX	42148665	42152396	+	681.0	3731.000	712.9	12.0	59.41	0.00e+00
chr11-13496	chr11	87107601	87110824	+	680.0	3223.000	715.8	10.0	71.58	0.00e+00
chr5-18977	chr5	125147231	125160949	+	679.3	13718.000	712.9	63.5	11.23	0.00e+00
chr11-13148	chr11	69364981	69370060	+	678.6	5079.000	712.2	15.0	47.48	0.00e+00
chr4-8124	chr4	138215703	138218609	+	677.6	2906.000	708.7	14.5	48.87	0.00e+00
chr11-27100	chr11	97567686	97576159	+	676.9	8473.000	710.1	30.0	23.67	0.00e+00
chr7-21647	chr7	44984898	44988725	+	676.3	3827.000	707.3	12.0	58.94	0.00e+00
chr15-8083	chr15	78875832	78881245	+	676.3	5413.000	706.9	18.0	39.27	0.00e+00
chr1-10026	chr1	133045090	133049127	+	675.9	4037.000	708.3	35.5	19.95	0.00e+00
chr3-749	chr3	65527638	65529907	+	675.6	2269.000	709.0	5.5	128.92	0.00e+00
chr5-21226	chr5	122500675	122503400	+	675.6	2725.000	706.2	2.0	353.10	0.00e+00
chr6-6028	chr6	119478494	119482384	+	675.2	3890.000	705.8	32.5	21.72	0.00e+00
chr3-5309	chr3	69003855	69006982	+	674.9	3127.000	707.3	22.5	31.43	0.00e+00
chr15-6506	chr15	75614428	75618610	+	674.9	4182.000	707.3	14.5	48.78	0.00e+00
chr6-8845	chr6	29734728	29737757	+	674.6	3029.000	705.1	15.5	45.49	0.00e+00
chr10-6169	chr10	22730101	22732505	+	673.9	2404.000	705.8	10.5	67.22	0.00e+00
chr10-1849	chr10	116580526	116582589	+	673.5	2063.000	703.7	9.5	74.08	0.00e+00
chr11-13596	chr11	115602979	115605281	+	673.5	2302.000	706.6	11.5	61.44	0.00e+00
chr5-21504	chr5	137783402	137788328	+	673.2	4926.000	704.1	24.0	29.34	0.00e+00
chr11-23113	chr11	119297856	119301471	+	673.2	3615.000	704.4	12.5	56.35	0.00e+00
chr7-19912	chr7	127775547	127778720	+	672.5	3173.000	703.7	9.0	78.19	0.00e+00
chr15-8796	chr15	89172123	89181813	+	672.5	9690.000	706.6	34.0	20.78	0.00e+00
chr17-6700	chr17	29489294	29493381	+	672.5	4087.000	703.0	11.0	63.91	0.00e+00
chr4-8435	chr4	107827944	107839260	+	672.2	11316.000	706.2	41.0	17.22	0.00e+00
chr8-10242	chr8	127063093	127065723	+	671.8	2630.000	703.4	19.5	36.07	0.00e+00
chr14-5002	chr14	45218661	45221476	+	671.2	2815.000	701.2	17.5	40.07	0.00e+00
chr14-3665	chr14	21830591	21833498	+	670.5	2907.000	701.9	14.0	50.14	0.00e+00
chr17-9588	chr17	65612063	65614866	+	670.5	2803.000	701.2	15.0	46.75	0.00e+00
chr5-7249	chr5	106695190	106697474	+	670.1	2284.000	701.9	2.0	350.97	0.00e+00
chr12-10098	chr12	84191455	84194928	+	669.5	3473.000	703.7	21.0	33.51	0.00e+00
chr13-12834	chr13	119428012	119430511	+	669.5	2499.000	699.8	2.0	349.91	0.00e+00
chr9-760	chr9	101073292	101077772	+	669.1	4480.000	705.5	30.0	23.52	0.00e+00
chr12-10346	chr12	118300363	118303087	+	669.1	2724.000	699.8	7.0	99.97	0.00e+00
chr14-5091	chr14	34501196	34503720	+	669.1	2524.000	700.5	1.0	700.53	0.00e+00
chr8-12951	chr8	57485479	57488874	+	668.1	3395.000	699.1	24.0	29.13	0.00e+00
chr11-14485	chr11	115806160	115815787	+	668.1	9627.000	699.1	24.5	28.54	0.00e+00
chr1-15153	chr1	106170690	106174143	+	667.4	3453.000	697.3	14.5	48.09	0.00e+00
chr2-13815	chr2	4554896	4562944	+	667.4	8048.000	702.3	21.0	33.44	0.00e+00
chr4-7254	chr4	116220072	116222919	+	666.4	2847.000	697.3	25.0	27.89	0.00e+00
chr5-21821	chr5	30886492	30890479	+	666.1	3987.000	697.3	18.0	38.74	0.00e+00
chr3-3102	chr3	119781954	119784143	+	665.7	2189.000	695.9	3.0	231.97	0.00e+00
chr9-17987	chr9	41578335	41584800	+	665.7	6465.000	696.6	27.0	25.80	0.00e+00
chr18-1443	chr18	14681828	14683680	+	665.7	1852.000	699.1	6.0	116.52	0.00e+00
chr14-9412	chr14	73142058	73145301	+	665.1	3243.000	697.7	15.0	46.51	0.00e+00
chr15-4587	chr15	102515972	102520743	+	665.1	4771.000	696.3	34.5	20.18	0.00e+00
chr5-16362	chr5	132540273	132544822	+	664.0	4549.000	696.6	11.0	63.33	0.00e+00
chr17-10184	chr17	35864861	35870120	+	664.0	5259.000	698.4	46.5	15.02	0.00e+00
chr2-3384	chr2	119476775	119478894	+	663.7	2119.000	695.9	4.0	173.98	0.00e+00
chr7-14611	chr7	73614664	73619902	+	663.7	5238.000	695.2	29.0	23.97	0.00e+00
chr10-5238	chr10	26373084	26377099	+	663.7	4015.000	695.6	7.0	99.37	0.00e+00
chr11-14600	chr11	49202139	49204626	+	663.7	2487.000	695.9	14.0	49.71	0.00e+00
chr7-11995	chr7	98655394	98657905	+	663.0	2511.000	693.4	13.0	53.34	0.00e+00
chr12-9035	chr12	101974710	101977402	+	662.7	2692.000	693.1	6.0	115.51	0.00e+00
chr9-9713	chr9	102624771	102627764	+	662.3	2993.000	694.2	11.5	60.36	0.00e+00
chr12-5401	chr12	86946002	86948818	+	662.3	2816.000	695.9	12.0	57.99	0.00e+00
chr17-7279	chr17	71474059	71476437	+	662.3	2378.000	693.1	8.0	86.64	0.00e+00
chr8-10426	chr8	104441575	104443277	+	662.0	1702.000	692.4	5.5	125.89	0.00e+00
chr10-6887	chr10	81135720	81140685	+	661.7	4965.000	693.8	13.0	53.37	0.00e+00
chr11-17601	chr11	53298795	53301829	+	661.0	3034.000	692.7	8.5	81.50	0.00e+00
chr11-20519	chr11	75731999	75734355	+	661.0	2356.000	691.3	32.5	21.27	0.00e+00
chr2-22199	chr2	30685743	30696698	+	660.0	10955.000	692.7	38.0	18.23	0.00e+00
chr11-15955	chr11	102294604	102298151	+	660.0	3547.000	690.3	17.0	40.60	0.00e+00
chr2-16495	chr2	174326688	174331777	+	659.6	5089.000	690.6	39.5	17.48	0.00e+00
chr18-6427	chr18	34930609	34934361	+	659.3	3752.000	689.5	18.0	38.31	0.00e+00
chr11-12236	chr11	69919457	69922897	+	659.0	3440.000	689.9	28.5	24.21	0.00e+00
chr1-17647	chr1	16102908	16106590	+	657.6	3682.000	687.4	7.0	98.20	0.00e+00
chr8-14285	chr8	85034950	85039044	+	656.6	4094.000	687.8	16.5	41.68	0.00e+00
chr13-4669	chr13	42050817	42053697	+	656.6	2880.000	688.8	13.5	51.02	0.00e+00
chr9-8131	chr9	110116302	110118782	+	655.6	2480.000	686.4	11.0	62.40	0.00e+00
chr17-6595	chr17	12990899	12993314	+	655.2	2415.000	688.1	11.0	62.56	0.00e+00
chr3-8364	chr3	96218762	96222329	+	654.2	3567.000	690.6	40.5	17.05	0.00e+00
chr17-9090	chr17	13758360	13762070	+	654.2	3710.000	684.6	3.0	228.19	0.00e+00
chr11-8824	chr11	94320730	94322992	+	653.9	2262.000	683.5	11.5	59.44	0.00e+00
chr8-8070	chr8	34804601	34810237	+	653.2	5636.000	685.6	20.0	34.28	0.00e+00
chr8-677	chr8	40510814	40512652	+	653.2	1838.000	688.5	2.0	344.24	0.00e+00
chr9-5950	chr9	72530620	72533496	+	653.2	2876.000	683.9	16.0	42.74	0.00e+00
chr14-3492	chr14	61647127	61649672	+	652.9	2545.000	682.1	5.5	124.02	0.00e+00
chr5-16284	chr5	124861325	124864209	+	652.2	2884.000	683.2	8.0	85.40	0.00e+00
chr19-5408	chr19	32755468	32759088	+	652.2	3620.000	682.5	21.5	31.74	0.00e+00
chr13-12714	chr13	97239383	97246353	+	651.5	6970.000	684.6	28.0	24.45	0.00e+00
chr7-7367	chr7	100606943	100609070	+	650.5	2127.000	681.4	9.5	71.73	0.00e+00
chr16-7347	chr16	4878144	4881825	+	650.5	3681.000	680.0	9.0	75.55	0.00e+00
chr8-14558	chr8	123409306	123414624	+	649.5	5318.000	679.3	22.0	30.88	0.00e+00
chr11-20506	chr11	74829318	74834382	+	649.1	5064.000	680.3	26.0	26.17	0.00e+00
chr11-15188	chr11	103131611	103134336	+	649.1	2725.000	679.6	12.0	56.64	0.00e+00
chr4-10644	chr4	135269893	135273831	+	648.8	3938.000	679.6	32.5	20.91	0.00e+00
chr15-9353	chr15	76076052	76082045	+	648.8	5993.000	681.7	11.0	61.98	0.00e+00
chrX-301	chrX	18161682	18164705	+	648.1	3023.000	681.4	26.0	26.21	0.00e+00
chr6-7367	chr6	49262195	49264918	+	647.8	2723.000	679.3	22.5	30.19	0.00e+00
chr16-6475	chr16	4593418	4599984	+	646.7	6566.000	677.1	18.0	37.62	0.00e+00
chr11-18805	chr11	32641680	32644206	+	646.4	2526.000	675.7	5.0	135.15	0.00e+00
chr17-8269	chr17	24167983	24170764	+	646.4	2781.000	676.4	13.0	52.03	0.00e+00
chr12-5954	chr12	77237679	77240112	+	646.1	2433.000	676.1	5.5	122.92	0.00e+00
chr2-7448	chr2	14073166	14075204	+	645.4	2038.000	675.0	9.0	75.00	0.00e+00
chr18-9261	chr18	84084500	84089474	+	645.4	4974.000	677.5	17.0	39.85	0.00e+00
chr17-14540	chr17	74293279	74296242	+	643.7	2963.000	674.0	4.5	149.77	0.00e+00
chr6-13945	chr6	124754408	124759764	+	643.4	5356.000	672.2	11.0	61.11	0.00e+00
chr1-18291	chr1	132315580	132323738	+	643.0	8158.000	673.6	43.0	15.67	0.00e+00
chr9-6044	chr9	124422480	124426269	+	643.0	3789.000	671.8	21.5	31.25	0.00e+00
chr5-6626	chr5	121544472	121546981	+	642.7	2509.000	676.1	9.0	75.12	0.00e+00
chr17-9642	chr17	3113463	3116250	+	642.3	2787.000	671.5	9.0	74.61	0.00e+00
chr5-5244	chr5	134638116	134640226	+	642.0	2110.000	674.0	15.5	43.48	0.00e+00
chr3-12373	chr3	65956708	65959512	+	641.3	2804.000	670.8	8.0	83.85	0.00e+00
chrX-4879	chrX	73964145	73969048	+	641.3	4903.000	671.8	20.0	33.59	0.00e+00
chr4-11207	chr4	58910944	58913224	+	640.3	2280.000	669.0	0.5	1337.99	0.00e+00
chr9-6413	chr9	25251320	25253716	+	640.0	2396.000	668.6	20.0	33.43	0.00e+00
chr3-2455	chr3	69315989	69319206	+	639.6	3217.000	671.5	10.0	67.15	0.00e+00
chr1-3012	chr1	30948652	30950816	+	639.3	2164.000	669.3	6.0	111.56	0.00e+00
chr3-7400	chr3	103278633	103281191	+	639.3	2558.000	671.8	11.5	58.42	0.00e+00
chr17-12669	chr17	34589265	34595149	+	639.3	5884.000	670.1	33.0	20.30	0.00e+00
chr3-7027	chr3	95013624	95017019	+	638.9	3395.000	670.4	26.0	25.79	0.00e+00
chr11-12857	chr11	19923634	19926885	+	638.9	3251.000	669.0	6.0	111.50	0.00e+00
chr3-7013	chr3	88552170	88555559	+	637.9	3389.000	668.3	20.5	32.60	0.00e+00
chr10-12230	chr10	80673562	80680126	+	637.9	6564.000	667.9	35.0	19.08	0.00e+00
chr8-13484	chr8	41238874	41241212	+	637.6	2338.000	666.2	8.0	83.27	0.00e+00
chr2-8264	chr2	181186643	181189430	+	636.6	2787.000	665.8	26.0	25.61	0.00e+00
chr19-6660	chr19	12498877	12502370	+	636.6	3493.000	666.9	21.0	31.76	0.00e+00
chr16-5657	chr16	46494899	46498654	+	635.2	3755.000	664.7	15.0	44.32	0.00e+00
chr7-11264	chr7	45050993	45054901	+	634.9	3908.000	666.2	21.0	31.72	0.00e+00
chr7-17399	chr7	24503363	24509062	+	634.5	5699.000	663.3	22.0	30.15	0.00e+00
chr11-14273	chr11	54786224	54788470	+	634.5	2246.000	664.0	5.0	132.81	0.00e+00
chr7-15967	chr7	4810453	4813825	+	633.9	3372.000	664.0	10.0	66.40	0.00e+00
chr2-12116	chr2	128965642	128968571	+	633.2	2929.000	664.4	2.0	332.19	0.00e+00
chr5-4257	chr5	105699464	105701610	+	633.2	2146.000	663.0	4.0	165.74	0.00e+00
chr9-8547	chr9	90112905	90115430	+	633.2	2525.000	662.6	3.0	220.87	0.00e+00
chr4-16717	chr4	88030581	88034466	+	631.8	3885.000	660.8	9.0	73.43	0.00e+00
chr8-14032	chr8	13103741	13106873	+	631.5	3132.000	661.6	14.0	47.25	0.00e+00
chr16-4323	chr16	18246793	18250297	+	631.5	3504.000	661.9	24.5	27.02	0.00e+00
chr1-2562	chr1	182018476	182021125	+	631.1	2649.000	663.0	4.0	165.74	0.00e+00
chr4-6414	chr4	129334265	129336712	+	631.1	2447.000	662.6	14.0	47.33	0.00e+00
chr8-8197	chr8	23410231	23416790	+	630.8	6559.000	662.6	17.5	37.86	0.00e+00
chr16-9110	chr16	52030317	52033467	+	630.1	3150.000	660.8	13.0	50.83	0.00e+00
chr10-8794	chr10	95513703	95516325	+	629.8	2622.000	659.4	6.0	109.90	0.00e+00
chr7-3061	chr7	92668608	92671003	+	629.5	2395.000	663.7	3.0	221.23	0.00e+00
chr12-6550	chr12	24830043	24832873	+	629.5	2830.000	659.1	11.0	59.92	0.00e+00
chr17-11067	chr17	56582549	56588986	+	629.5	6437.000	659.1	17.0	38.77	0.00e+00
chr3-8146	chr3	45375405	45382323	+	629.1	6918.000	658.0	18.0	36.56	0.00e+00
chr3-9765	chr3	131109345	131113589	+	629.1	4244.000	659.1	17.0	38.77	0.00e+00
chr18-2282	chr18	69343861	69350310	+	629.1	6449.000	657.7	18.5	35.55	0.00e+00
chr2-27283	chr2	117119096	117123130	+	628.8	4034.000	658.7	14.0	47.05	0.00e+00
chr5-10194	chr5	76303336	76305597	+	628.8	2261.000	658.4	13.0	50.64	0.00e+00
chr7-18343	chr7	44245424	44248141	+	628.8	2717.000	658.4	14.0	47.03	0.00e+00
chr15-13159	chr15	77304466	77307818	+	628.4	3352.000	658.7	10.5	62.73	0.00e+00
chr8-11676	chr8	79396508	79399956	+	628.1	3448.000	659.1	19.0	34.69	0.00e+00
chr14-5238	chr14	25583814	25590328	+	627.8	6514.000	659.4	18.0	36.63	0.00e+00
chr4-11855	chr4	140700910	140705044	+	627.4	4134.000	658.4	10.0	65.84	0.00e+00
chr1-15755	chr1	42706646	42715222	+	627.1	8576.000	655.9	24.0	27.33	0.00e+00
chr4-15754	chr4	149306035	149309383	+	627.1	3348.000	655.9	7.5	87.45	0.00e+00
chr14-9960	chr14	100282941	100286698	+	626.7	3757.000	659.8	17.5	37.70	0.00e+00
chr4-13285	chr4	155991342	155994345	+	626.4	3003.000	655.5	4.0	163.88	0.00e+00
chr12-7374	chr12	72759933	72762599	+	626.4	2666.000	657.3	10.0	65.73	0.00e+00
chr15-6835	chr15	82143837	82149778	+	626.1	5941.000	655.2	25.0	26.21	0.00e+00
chr19-5785	chr19	40830317	40832561	+	626.1	2244.000	654.8	4.0	163.70	0.00e+00
chr8-12904	chr8	31110797	31114060	+	625.7	3263.000	654.8	3.0	218.27	0.00e+00
chr11-8901	chr11	69979654	69982863	+	625.7	3209.000	655.9	10.5	62.46	0.00e+00
chr7-12366	chr7	141948809	141951642	+	625.4	2833.000	656.6	11.0	59.69	0.00e+00
chr14-8045	chr14	16363898	16366983	+	625.4	3085.000	654.8	6.5	100.74	0.00e+00
chr1-10354	chr1	161033772	161038003	+	624.7	4231.000	654.1	12.5	52.33	0.00e+00
chr2-10330	chr2	180708792	180711427	+	624.7	2635.000	655.5	9.5	69.00	0.00e+00
chr5-2961	chr5	45856184	45858332	+	624.7	2148.000	656.2	6.0	109.37	0.00e+00
chr6-15160	chr6	38873760	38877129	+	624.7	3369.000	653.0	10.0	65.30	0.00e+00
chr11-24214	chr11	109471890	109474807	+	624.7	2917.000	653.4	11.0	59.40	0.00e+00
chr15-7224	chr15	100226685	100229736	+	624.7	3051.000	654.5	8.0	81.81	0.00e+00
chr15-4495	chr15	103239116	103243076	+	624.7	3960.000	654.5	27.5	23.80	0.00e+00
chr4-24528	chr4	154591078	154605557	+	624.4	14479.000	654.8	77.0	8.50	0.00e+00
chr17-11381	chr17	28327301	28330614	+	624.4	3313.000	652.3	24.0	27.18	0.00e+00
chr5-3180	chr5	21054539	21057152	+	624.0	2613.000	653.4	3.0	217.80	0.00e+00
chr16-4436	chr16	34571718	34574720	+	624.0	3002.000	652.7	0.5	1305.39	0.00e+00
chr13-2220	chr13	63562910	63568674	+	623.7	5764.000	653.4	18.0	36.30	0.00e+00
chr10-9133	chr10	40347590	40350715	+	622.3	3125.000	650.9	8.5	76.58	0.00e+00
chr5-16313	chr5	125388392	125390852	+	621.0	2460.000	648.8	21.0	30.90	0.00e+00
chr17-5431	chr17	35836071	35839871	+	621.0	3800.000	651.3	60.0	10.85	0.00e+00
chr1-10479	chr1	63112524	63116071	+	620.6	3547.000	650.2	16.0	40.64	0.00e+00
chr12-7337	chr12	26411956	26415625	+	620.6	3669.000	649.1	10.5	61.82	0.00e+00
chr14-2185	chr14	75844271	75846551	+	620.6	2280.000	651.3	26.0	25.05	0.00e+00
chr7-6016	chr7	59227922	59230174	+	619.6	2252.000	648.4	5.0	129.69	0.00e+00
chr9-10147	chr9	82973354	82976347	+	619.3	2993.000	648.1	8.0	81.01	0.00e+00
chr2-27552	chr2	153441222	153446466	+	618.9	5244.000	647.7	21.5	30.13	0.00e+00
chr18-2592	chr18	46524016	46526852	+	618.9	2836.000	648.4	13.0	49.88	0.00e+00
chr7-9705	chr7	101833579	101839106	+	618.6	5527.000	647.0	18.0	35.95	0.00e+00
chr4-10237	chr4	132210437	132212705	+	617.9	2268.000	648.1	7.5	86.41	0.00e+00
chr8-10090	chr8	84968521	84971910	+	617.9	3389.000	647.0	28.0	23.11	0.00e+00
chr8-890	chr8	111536046	111538814	+	617.9	2768.000	648.8	16.0	40.55	0.00e+00
chr3-1247	chr3	30792727	30794345	+	617.6	1618.000	646.7	1.0	646.67	0.00e+00
chr9-8200	chr9	53666219	53667809	+	617.2	1590.000	644.9	2.0	322.45	0.00e+00
chr7-7773	chr7	81933006	81935295	+	616.9	2289.000	646.7	16.0	40.42	0.00e+00
chr17-3417	chr17	35045853	35052735	+	616.2	6882.000	645.6	34.0	18.99	0.00e+00
chr2-5820	chr2	32150431	32158162	+	614.9	7731.000	642.8	42.0	15.30	0.00e+00
chr7-21828	chr7	70356012	70363080	+	614.9	7068.000	644.5	40.5	15.91	0.00e+00
chr9-7900	chr9	44482407	44491065	+	614.9	8658.000	643.1	29.0	22.18	0.00e+00
chr5-14638	chr5	24840838	24843753	+	614.5	2915.000	642.1	24.5	26.21	0.00e+00
chr1-15958	chr1	88274835	88278350	+	614.2	3515.000	644.2	35.5	18.15	0.00e+00
chr4-9282	chr4	120568754	120571116	+	614.2	2362.000	642.1	10.0	64.21	0.00e+00
chr7-6552	chr7	90129206	90132514	+	613.5	3308.000	642.8	5.0	128.55	0.00e+00
chr12-3942	chr12	111668437	111673244	+	613.5	4807.000	642.1	57.5	11.17	0.00e+00
chr2-6837	chr2	72475512	72479337	+	613.2	3825.000	641.4	17.0	37.73	0.00e+00
chr6-10027	chr6	83119414	83122755	+	612.8	3341.000	642.1	48.5	13.24	0.00e+00
chr7-9505	chr7	16920946	16925107	+	611.8	4161.000	639.9	6.0	106.66	0.00e+00
chr8-17475	chr8	25600944	25603821	+	611.8	2877.000	639.2	12.0	53.27	0.00e+00
chr11-11181	chr11	102085928	102089965	+	611.8	4037.000	642.1	7.0	91.72	0.00e+00
chr5-615	chr5	28316536	28318234	+	611.5	1698.000	641.0	5.0	128.20	0.00e+00
chr18-4571	chr18	35770700	35773012	+	611.5	2312.000	638.9	4.0	159.72	0.00e+00
chr3-8793	chr3	108208889	108212494	+	610.5	3605.000	640.6	5.0	128.13	0.00e+00
chr12-3128	chr12	8771170	8774198	+	610.5	3028.000	641.0	14.0	45.79	0.00e+00
chr1-15638	chr1	10037027	10040486	+	609.8	3459.000	637.8	13.0	49.06	0.00e+00
chr18-5952	chr18	24019577	24022401	+	609.8	2824.000	638.9	20.0	31.94	0.00e+00
chr13-10057	chr13	48964752	48969180	+	609.1	4428.000	637.5	14.0	45.53	0.00e+00
chr1-18260	chr1	130715228	130718613	+	608.4	3385.000	635.7	20.0	31.78	0.00e+00
chr7-10264	chr7	73389446	73394519	+	608.4	5073.000	637.8	10.0	63.78	0.00e+00
chr2-13557	chr2	32711264	32714600	+	608.1	3336.000	637.5	29.0	21.98	0.00e+00
chr3-3995	chr3	10011888	10014776	+	608.1	2888.000	639.2	8.0	79.90	0.00e+00
chr9-12911	chr9	54862726	54865358	+	608.1	2632.000	636.7	12.0	53.06	0.00e+00
chr11-7594	chr11	98025950	98028106	+	607.7	2156.000	638.9	20.5	31.16	0.00e+00
chr4-11292	chr4	129188298	129192243	+	607.4	3945.000	636.4	14.0	45.46	0.00e+00
chr9-1280	chr9	85748554	85750344	+	607.4	1790.000	636.4	10.0	63.64	0.00e+00
chr15-2867	chr15	12117176	12119391	+	607.4	2215.000	635.3	13.5	47.06	0.00e+00
chr15-5385	chr15	28023853	28026834	+	607.4	2981.000	634.6	9.0	70.51	0.00e+00
chr9-7986	chr9	120491793	120494113	+	607.1	2320.000	638.2	19.0	33.59	0.00e+00
chr11-23033	chr11	117338879	117351336	+	606.7	12457.000	634.6	71.0	8.94	0.00e+00
chr12-11479	chr12	8673010	8676437	+	606.7	3427.000	634.3	11.0	57.66	0.00e+00
chr17-5715	chr17	34030431	34033998	+	606.7	3567.000	635.0	41.5	15.30	0.00e+00
chr17-4317	chr17	87445480	87448179	+	606.4	2699.000	637.1	14.0	45.51	0.00e+00
chr4-17847	chr4	135351604	135354745	+	606.1	3141.000	634.3	17.5	36.24	0.00e+00
chr5-10238	chr5	113131234	113140035	+	605.7	8801.000	636.0	30.0	21.20	0.00e+00
chr10-11062	chr10	80396518	80400860	+	605.4	4342.000	634.6	17.0	37.33	0.00e+00
chr8-10575	chr8	25518336	25521536	+	605.0	3200.000	634.3	17.0	37.31	0.00e+00
chr16-3608	chr16	90282947	90285295	+	605.0	2348.000	633.9	16.0	39.62	0.00e+00
chr11-14604	chr11	51999012	52001627	+	604.7	2615.000	632.9	7.0	90.41	0.00e+00
chr1-8074	chr1	133129409	133133753	+	604.4	4344.000	632.9	13.5	46.88	0.00e+00
chr5-20816	chr5	99976217	99979882	+	604.4	3665.000	631.8	19.0	33.25	0.00e+00
chr6-4644	chr6	120665080	120668093	+	604.4	3013.000	631.8	11.0	57.44	0.00e+00
chr1-7520	chr1	153486228	153488482	+	603.3	2254.000	633.6	4.0	158.39	0.00e+00
chr1-17277	chr1	151343660	151345969	+	603.0	2309.000	632.5	19.5	32.44	0.00e+00
chr19-3876	chr19	5802373	5807518	+	603.0	5145.000	631.4	27.0	23.39	0.00e+00
chr8-9821	chr8	72134568	72137945	+	602.7	3377.000	631.4	7.0	90.20	0.00e+00
chr16-3188	chr16	84834150	84837520	+	602.0	3370.000	630.7	4.0	157.68	0.00e+00
chr14-5221	chr14	11552339	11557088	+	601.3	4749.000	631.4	9.0	70.16	0.00e+00
chr5-5084	chr5	115157130	115159908	+	600.6	2778.000	631.1	22.0	28.69	0.00e+00
chr17-8216	chr17	74527080	74529651	+	600.6	2571.000	628.2	6.0	104.71	0.00e+00
chrX-4780	chrX	71555173	71557644	+	600.6	2471.000	627.9	5.5	114.16	0.00e+00
chr2-833	chr2	60124515	60126870	+	599.9	2355.000	634.6	4.0	158.66	0.00e+00
chr2-24469	chr2	167061413	167066428	+	599.9	5015.000	629.0	24.0	26.21	0.00e+00
chr7-22394	chr7	127744005	127748265	+	599.9	4260.000	630.0	18.0	35.00	0.00e+00
chr2-19166	chr2	27473621	27476876	+	599.6	3255.000	630.4	2.5	252.15	0.00e+00
chr16-3317	chr16	50429248	50432964	+	598.6	3716.000	626.1	13.0	48.16	0.00e+00
chr17-9502	chr17	35161958	35166813	+	598.3	4855.000	626.1	11.5	54.45	0.00e+00
chr9-11983	chr9	56159327	56161434	+	597.9	2107.000	626.1	3.0	208.71	0.00e+00
chr1-17955	chr1	78656880	78659761	+	597.6	2881.000	625.4	12.0	52.12	0.00e+00
chr16-2874	chr16	11252943	11255230	+	597.6	2287.000	624.3	19.0	32.86	0.00e+00
chr5-14230	chr5	92081774	92084455	+	595.9	2681.000	625.1	11.5	54.35	0.00e+00
chr1-16913	chr1	86432821	86437185	+	595.5	4364.000	624.3	4.0	156.09	0.00e+00
chr13-8222	chr13	48544974	48547189	+	595.2	2215.000	623.3	6.0	103.88	0.00e+00
chr8-5650	chr8	94600518	94603316	+	594.9	2798.000	622.6	4.0	155.64	0.00e+00
chr10-8780	chr10	84754373	84761038	+	594.5	6665.000	622.6	28.5	21.84	0.00e+00
chr6-13278	chr6	140622670	140625650	+	594.2	2980.000	622.2	1.0	622.22	0.00e+00
chr7-10350	chr7	19092192	19096845	+	594.2	4653.000	624.0	22.0	28.36	0.00e+00
chr10-12477	chr10	128802504	128806530	+	594.2	4026.000	622.6	25.5	24.41	0.00e+00
chr5-16759	chr5	93204953	93208167	+	593.8	3214.000	621.5	15.5	40.10	0.00e+00
chr19-5160	chr19	8940889	8945405	+	593.8	4516.000	622.9	26.0	23.96	0.00e+00
chr5-17573	chr5	76657044	76659016	+	593.2	1972.000	620.4	2.0	310.22	0.00e+00
chr3-3723	chr3	19309998	19312652	+	592.8	2654.000	623.6	16.0	38.98	0.00e+00
chr11-26507	chr11	61173474	61175787	+	592.8	2313.000	619.7	9.0	68.86	0.00e+00
chr6-9545	chr6	125095383	125100683	+	592.5	5300.000	621.2	23.0	27.01	0.00e+00
chr7-11376	chr7	127511223	127513487	+	592.5	2264.000	621.2	12.0	51.76	0.00e+00
chr10-9422	chr10	42274171	42278922	+	592.1	4751.000	620.1	14.0	44.29	0.00e+00
chr13-2678	chr13	85288026	85290070	+	592.1	2044.000	622.6	6.5	95.78	0.00e+00
chrX-5586	chrX	60888898	60896217	+	592.1	7319.000	621.5	20.0	31.08	0.00e+00
chr2-20005	chr2	26313714	26318019	+	591.8	4305.000	620.4	31.5	19.70	0.00e+00
chr5-19453	chr5	38157442	38160600	+	591.8	3158.000	619.0	8.0	77.38	0.00e+00
chr1-4514	chr1	192136278	192139096	+	590.8	2818.000	619.4	21.0	29.49	0.00e+00
chr14-9310	chr14	59624913	59628505	+	590.8	3592.000	617.6	13.0	47.51	0.00e+00
chr13-6419	chr13	119789633	119792035	+	590.5	2402.000	618.3	12.0	51.53	0.00e+00
chr19-4279	chr19	10182294	10185847	+	590.5	3553.000	620.4	17.0	36.50	0.00e+00
chr7-7790	chr7	130691767	130696976	+	589.8	5209.000	618.7	17.0	36.39	0.00e+00
chr11-22196	chr11	29171384	29174105	+	588.4	2721.000	614.8	9.0	68.31	0.00e+00
chr2-20482	chr2	131260716	131264503	+	588.1	3787.000	616.6	10.5	58.72	0.00e+00
chr7-14350	chr7	130261689	130267033	+	587.7	5344.000	616.2	21.0	29.34	0.00e+00
chr8-12417	chr8	25839573	25842194	+	587.7	2621.000	614.4	16.5	37.24	0.00e+00
chr12-7528	chr12	8920866	8923530	+	587.1	2664.000	613.7	19.0	32.30	0.00e+00
chr7-6993	chr7	44814892	44820682	+	586.7	5790.000	614.1	15.0	40.94	0.00e+00
chr12-3245	chr12	29937601	29941084	+	586.0	3483.000	614.4	8.0	76.80	0.00e+00
chr10-6419	chr10	7680079	7682271	+	585.7	2192.000	613.4	10.0	61.34	0.00e+00
chr10-7124	chr10	117709597	117711647	+	585.4	2050.000	612.7	11.5	53.27	0.00e+00
chr18-310	chr18	60774261	60776482	+	585.0	2221.000	614.8	12.0	51.23	0.00e+00
chr1-1825	chr1	59669974	59671691	+	584.7	1717.000	612.7	7.0	87.52	0.00e+00
chr2-7981	chr2	78868076	78873015	+	584.7	4939.000	612.7	24.0	25.53	0.00e+00
chr3-9100	chr3	84813117	84816291	+	584.7	3174.000	613.4	4.0	153.34	0.00e+00
chr11-14960	chr11	52230838	52233038	+	584.7	2200.000	612.3	13.0	47.10	0.00e+00
chr1-4547	chr1	191574188	191578260	+	584.3	4072.000	611.6	10.5	58.25	0.00e+00
chr5-13453	chr5	114772513	114775874	+	584.3	3361.000	610.5	12.5	48.84	0.00e+00
chr9-6685	chr9	37488394	37490751	+	584.3	2357.000	610.5	12.5	48.84	0.00e+00
chr6-4043	chr6	37870326	37872247	+	584.0	1921.000	613.0	17.0	36.06	0.00e+00
chr7-10172	chr7	141326593	141329067	+	584.0	2474.000	611.6	14.5	42.18	0.00e+00
chr6-6523	chr6	38550385	38552688	+	583.7	2303.000	610.5	9.0	67.84	0.00e+00
chr7-11334	chr7	109517969	109520852	+	583.7	2883.000	613.0	8.0	76.63	0.00e+00
chr8-18409	chr8	124946601	124950587	+	583.0	3986.000	610.9	16.0	38.18	0.00e+00
chr5-11597	chr5	33017640	33020231	+	582.7	2591.000	613.0	10.0	61.30	0.00e+00
chr18-7793	chr18	34758383	34761134	+	582.7	2751.000	610.9	14.0	43.63	0.00e+00
chr4-8529	chr4	48584317	48587041	+	582.3	2724.000	608.4	9.5	64.04	0.00e+00
chr12-4001	chr12	31948858	31951152	+	582.3	2294.000	608.8	0.5	1217.51	0.00e+00
chr14-2943	chr14	31128164	31132402	+	582.3	4238.000	613.4	18.0	34.08	0.00e+00
chr18-5146	chr18	36558983	36561913	+	582.3	2930.000	608.4	10.0	60.84	0.00e+00
chr5-4791	chr5	144767747	144769926	+	582.0	2179.000	611.9	18.0	34.00	0.00e+00
chr17-13631	chr17	69381818	69385245	+	582.0	3427.000	609.5	10.0	60.95	0.00e+00
chr3-11606	chr3	136668861	136672387	+	581.6	3526.000	609.8	7.0	87.12	0.00e+00
chr11-1292	chr11	50024889	50029118	+	581.3	4229.000	612.3	15.0	40.82	0.00e+00
chr12-11806	chr12	98572284	98576458	+	581.0	4174.000	608.0	12.5	48.64	0.00e+00
chr12-6258	chr12	119237063	119239948	+	580.3	2885.000	608.4	10.0	60.84	0.00e+00
chr1-2669	chr1	178405387	178407167	+	579.9	1780.000	608.0	8.0	76.01	0.00e+00
chr2-25772	chr2	153238977	153242569	+	579.9	3592.000	607.3	11.0	55.21	0.00e+00
chr7-6520	chr7	3692235	3695845	+	579.9	3610.000	607.3	17.0	35.73	0.00e+00
chr11-17412	chr11	116029458	116032007	+	579.9	2549.000	608.8	22.0	27.67	0.00e+00
chr12-11788	chr12	86890467	86899901	+	579.9	9434.000	608.0	27.0	22.52	0.00e+00
chr17-5785	chr17	28800196	28802752	+	579.9	2556.000	607.0	5.0	121.40	0.00e+00
chr2-7057	chr2	53190388	53193150	+	579.6	2762.000	607.3	5.0	121.47	0.00e+00
chr11-23012	chr11	116838812	116844635	+	579.6	5823.000	606.6	17.0	35.68	0.00e+00
chr11-10041	chr11	86756190	86759006	+	578.6	2816.000	605.9	19.0	31.89	0.00e+00
chr6-13121	chr6	114913435	114922928	+	578.2	9493.000	606.3	33.0	18.37	0.00e+00
chr8-9160	chr8	26976024	26980241	+	578.2	4217.000	606.3	12.0	50.52	0.00e+00
chr13-8595	chr13	99440463	99449384	+	578.2	8921.000	607.3	43.0	14.12	0.00e+00
chr18-1469	chr18	34776789	34778318	+	577.9	1529.000	604.5	6.5	93.00	0.00e+00
chr8-2307	chr8	84197309	84202571	+	577.2	5262.000	607.0	17.0	35.70	0.00e+00
chr8-3907	chr8	121949601	121952978	+	577.2	3377.000	605.6	0.5	1211.13	0.00e+00
chr4-3427	chr4	155600938	155602635	+	576.9	1697.000	607.7	8.0	75.96	0.00e+00
chr7-6726	chr7	13036835	13039502	+	576.9	2667.000	605.6	31.5	19.22	0.00e+00
chr10-10454	chr10	59895993	59904141	+	576.9	8148.000	604.5	30.0	20.15	0.00e+00
chr12-8694	chr12	102695401	102706210	+	576.9	10809.000	604.1	36.0	16.78	0.00e+00
chr19-2564	chr19	4395988	4398788	+	576.5	2800.000	603.4	10.0	60.34	0.00e+00
chr3-12509	chr3	95313541	95316693	+	576.2	3152.000	602.0	9.0	66.89	0.00e+00
chr5-16244	chr5	122157354	122160281	+	575.5	2927.000	604.5	17.0	35.56	0.00e+00
chr17-6283	chr17	34602542	34607162	+	574.5	4620.000	601.3	28.0	21.48	0.00e+00
chr5-4140	chr5	135186399	135188761	+	574.2	2362.000	605.9	5.0	121.18	0.00e+00
chr14-3557	chr14	87415639	87418027	+	574.2	2388.000	603.1	4.0	150.77	0.00e+00
chr12-4372	chr12	111037984	111040892	+	573.8	2908.000	601.7	21.0	28.65	0.00e+00
chr16-5304	chr16	18391970	18397477	+	573.8	5507.000	601.3	20.5	29.33	0.00e+00
chr9-5697	chr9	62810514	62812810	+	573.5	2296.000	602.0	4.0	150.51	0.00e+00
chr19-4037	chr19	44292243	44296834	+	573.5	4591.000	604.9	39.5	15.31	0.00e+00
chr11-19634	chr11	69757491	69761263	+	573.2	3772.000	601.0	18.0	33.39	0.00e+00
chr4-6199	chr4	28812483	28816161	+	572.8	3678.000	601.0	12.0	50.08	0.00e+00
chr10-7178	chr10	69211868	69214298	+	572.1	2430.000	598.1	11.0	54.38	0.00e+00
chr10-5130	chr10	111472391	111474810	+	572.1	2419.000	600.6	19.5	30.80	0.00e+00
chr13-8931	chr13	24799847	24803091	+	572.1	3244.000	599.2	13.0	46.09	0.00e+00
chr2-15381	chr2	121412664	121414940	+	571.8	2276.000	598.5	15.0	39.90	0.00e+00
chr3-3969	chr3	51275978	51278186	+	571.5	2208.000	605.2	4.5	134.49	0.00e+00
chr14-5469	chr14	61043049	61047631	+	571.5	4582.000	597.1	35.5	16.82	0.00e+00
chr13-1693	chr13	46726606	46728993	+	571.1	2387.000	603.1	14.0	43.08	0.00e+00
chr6-2187	chr6	83914127	83915542	+	570.8	1415.000	597.4	4.0	149.35	0.00e+00
chr2-15578	chr2	18038655	18042150	+	570.1	3495.000	599.2	30.0	19.97	0.00e+00
chr11-21523	chr11	83471979	83474627	+	570.1	2648.000	596.4	16.0	37.27	0.00e+00
chr5-14719	chr5	65536345	65538516	+	569.8	2171.000	596.0	16.5	36.12	0.00e+00
chr7-19707	chr7	110121062	110124582	+	569.8	3520.000	596.4	32.0	18.64	0.00e+00
chr1-2742	chr1	55086847	55089745	+	569.4	2898.000	599.9	6.0	99.98	0.00e+00
chr1-8132	chr1	181210158	181212832	+	569.4	2674.000	598.5	11.5	52.04	0.00e+00
chr9-18446	chr9	66349012	66351495	+	569.4	2483.000	596.4	10.0	59.64	0.00e+00
chr5-10862	chr5	65696462	65699415	+	569.1	2953.000	595.6	7.0	85.09	0.00e+00
chr2-10671	chr2	91456887	91460149	+	568.1	3262.000	593.9	17.0	34.93	0.00e+00
chr3-9293	chr3	31093212	31096296	+	568.1	3084.000	594.2	7.5	79.23	0.00e+00
chr3-8773	chr3	101602952	101605508	+	568.1	2556.000	594.2	27.0	22.01	0.00e+00
chr7-5761	chr7	92873679	92876723	+	568.1	3044.000	596.7	11.0	54.25	0.00e+00
chr10-7982	chr10	128408156	128413004	+	568.1	4848.000	596.4	28.5	20.92	0.00e+00
chr13-4840	chr13	21714873	21719226	+	568.1	4353.000	594.9	18.0	33.05	0.00e+00
chr14-6403	chr14	55852074	55857098	+	568.1	5024.000	596.4	45.0	13.25	0.00e+00
chr7-16105	chr7	30955320	30958016	+	567.7	2696.000	599.2	24.0	24.97	0.00e+00
chr11-7556	chr11	3201609	3203711	+	567.7	2102.000	595.3	7.5	79.37	0.00e+00
chr13-11458	chr13	23580898	23587352	+	566.7	6454.000	593.2	23.0	25.79	0.00e+00
chr2-16403	chr2	156719964	156723311	+	566.4	3347.000	594.9	9.0	66.10	0.00e+00
chr6-9118	chr6	65041867	65044457	+	566.4	2590.000	592.1	6.0	98.68	0.00e+00
chr4_GL456216_random-9	chr4_GL456216_random	15726	17464	+	566.0	1738.000	595.3	14.0	42.52	0.00e+00
chr4-12442	chr4	134851913	134854605	+	565.7	2692.000	591.4	7.0	84.48	0.00e+00
chr6-4686	chr6	115807164	115809309	+	565.7	2145.000	594.9	16.0	37.18	0.00e+00
chr13-4799	chr13	56134243	56136500	+	565.7	2257.000	593.2	6.0	98.86	0.00e+00
chr4-21066	chr4	139350253	139353425	+	565.4	3172.000	590.7	3.0	196.89	0.00e+00
chr6-8510	chr6	92090469	92093484	+	565.4	3015.000	591.7	7.0	84.54	0.00e+00
chr2-21819	chr2	167628675	167634374	+	565.0	5699.000	594.6	23.0	25.85	0.00e+00
chr13-7942	chr13	23619807	23623214	+	564.7	3407.000	591.4	20.0	29.57	0.00e+00
chrX-3560	chrX	13070223	13073342	+	564.7	3119.000	590.7	17.0	34.75	0.00e+00
chr16-3003	chr16	17233037	17235388	+	564.3	2351.000	591.7	13.5	43.83	0.00e+00
chr13-1404	chr13	100650561	100652874	+	563.7	2313.000	592.1	9.0	65.79	0.00e+00
chr13-3313	chr13	23738124	23740997	+	563.3	2873.000	593.5	7.0	84.79	0.00e+00
chr15-4798	chr15	98950899	98955624	+	563.3	4725.000	590.3	20.5	28.80	0.00e+00
chr1-14698	chr1	166000538	166003839	+	562.3	3301.000	587.5	7.0	83.93	0.00e+00
chr3-5663	chr3	142880847	142883135	+	562.3	2288.000	588.6	19.5	30.18	0.00e+00
chr4-5985	chr4	128714311	128718542	+	561.6	4231.000	590.0	17.0	34.70	0.00e+00
chr3-4310	chr3	104863676	104866145	+	561.3	2469.000	588.9	10.0	58.89	0.00e+00
chr10-1279	chr10	98913800	98916453	+	561.3	2653.000	587.1	8.0	73.39	0.00e+00
chr1-11643	chr1	182407974	182410186	+	560.6	2212.000	587.1	5.0	117.43	0.00e+00
chr9-14680	chr9	59485013	59487629	+	560.6	2616.000	588.2	23.0	25.57	0.00e+00
chr11-21305	chr11	59504682	59507621	+	560.3	2939.000	586.1	6.0	97.68	0.00e+00
chr15-4526	chr15	96459579	96462207	+	559.9	2628.000	585.4	13.0	45.03	0.00e+00
chr19-4934	chr19	45014520	45019476	+	559.6	4956.000	585.4	17.0	34.43	0.00e+00
chr11-27360	chr11	109649631	109652371	+	559.2	2740.000	585.4	8.0	73.17	0.00e+00
chr4-11290	chr4	128726622	128730735	+	558.9	4113.000	586.1	10.0	58.61	0.00e+00
chr16-6244	chr16	96081197	96083472	+	558.9	2275.000	585.4	5.0	117.07	0.00e+00
chr17-8140	chr17	29884461	29890318	+	558.9	5857.000	586.1	27.0	21.71	0.00e+00
chr8-17979	chr8	95805808	95808246	+	558.6	2438.000	585.4	2.0	292.68	0.00e+00
chr11-12315	chr11	98738190	98744794	+	558.6	6604.000	586.1	22.0	26.64	0.00e+00
chr4-19512	chr4	116625316	116628402	+	558.2	3086.000	585.0	4.0	146.25	0.00e+00
chr2-17062	chr2	172369160	172372055	+	557.9	2895.000	585.0	22.0	26.59	0.00e+00
chr3-8679	chr3	51414923	51417533	+	557.9	2610.000	584.3	10.0	58.43	0.00e+00
chr12-14571	chr12	110694661	110697447	+	557.9	2786.000	582.9	9.0	64.77	0.00e+00
chr2-22394	chr2	52857106	52860884	+	557.6	3778.000	582.9	11.5	50.69	0.00e+00
chr10-10446	chr10	53595867	53598259	+	557.6	2392.000	582.5	5.0	116.51	0.00e+00
chr10-9589	chr10	86703764	86707204	+	557.6	3440.000	587.1	23.0	25.53	0.00e+00
chr18-5297	chr18	45557735	45561462	+	557.2	3727.000	585.4	11.0	53.22	0.00e+00
chr6-3116	chr6	67266130	67268495	+	556.9	2365.000	585.0	58.0	10.09	0.00e+00
chr11-3761	chr11	116023294	116024705	+	556.9	1411.000	584.7	19.0	30.77	0.00e+00
chr2-8165	chr2	156110702	156112410	+	556.5	1708.000	581.5	4.0	145.37	0.00e+00
chr3-8244	chr3	122292422	122295064	+	556.2	2642.000	582.9	6.0	97.15	0.00e+00
chr7-5028	chr7	90442332	90444808	+	556.2	2476.000	582.2	19.0	30.64	0.00e+00
chr1-8708	chr1	160211754	160214053	+	555.5	2299.000	581.8	13.5	43.10	0.00e+00
chr2-7550	chr2	91930116	91934268	+	555.5	4152.000	585.4	33.0	17.74	0.00e+00
chr1-6961	chr1	51914636	51916555	+	555.2	1919.000	582.5	5.0	116.51	0.00e+00
chr8-10271	chr8	13784688	13786692	+	555.2	2004.000	580.4	4.0	145.10	0.00e+00
chr10-8223	chr10	40300333	40303073	+	554.8	2740.000	580.1	13.0	44.62	0.00e+00
chr1-13089	chr1	36938426	36940612	+	554.5	2186.000	580.8	14.0	41.48	0.00e+00
chr7-7330	chr7	5013828	5016479	+	554.5	2651.000	579.7	9.0	64.41	0.00e+00
chr8-4720	chr8	123101902	123104113	+	554.5	2211.000	586.4	4.0	146.61	0.00e+00
chr1-8371	chr1	153898759	153901523	+	554.2	2764.000	580.8	5.0	116.15	0.00e+00
chr12-12474	chr12	84995834	84997874	+	554.2	2040.000	579.3	2.0	289.67	0.00e+00
chr15-7275	chr15	57692973	57698528	+	554.2	5555.000	580.8	24.0	24.20	0.00e+00
chr6-8085	chr6	94698403	94701507	+	553.8	3104.000	579.7	8.0	72.46	0.00e+00
chr2-3092	chr2	104815683	104818140	+	553.5	2457.000	586.8	4.0	146.70	0.00e+00
chr13-3751	chr13	93498099	93500595	+	553.1	2496.000	578.3	2.0	289.14	0.00e+00
chr15-6616	chr15	31600149	31603605	+	552.5	3456.000	578.6	39.5	14.65	0.00e+00
chr5-4467	chr5	102068831	102070945	+	551.8	2114.000	579.7	8.0	72.46	0.00e+00
chr6-14231	chr6	39554291	39560191	+	551.4	5900.000	577.6	20.0	28.88	0.00e+00
chr14-6194	chr14	14702373	14704121	+	551.4	1748.000	576.2	3.0	192.05	0.00e+00
chr4-437	chr4	108779865	108781260	+	550.8	1395.000	581.1	9.5	61.17	0.00e+00
chr7-19334	chr7	45812169	45815928	+	550.8	3759.000	576.5	24.5	23.53	0.00e+00
chr9-6995	chr9	52167343	52169418	+	550.8	2075.000	580.1	14.0	41.43	0.00e+00
chr9-9540	chr9	119321083	119323734	+	550.8	2651.000	576.2	1.0	576.16	0.00e+00
chr19-5410	chr19	34877820	34880022	+	550.8	2202.000	576.5	6.0	96.09	0.00e+00
chr1-9414	chr1	168426583	168432924	+	550.4	6341.000	577.6	27.0	21.39	0.00e+00
chr8-8241	chr8	83898812	83904145	+	550.1	5333.000	576.9	15.5	37.22	0.00e+00
chr11-18784	chr11	23305315	23307707	+	550.1	2392.000	575.8	14.5	39.71	0.00e+00
chr11-7534	chr11	97186677	97189201	+	550.1	2524.000	576.5	17.0	33.91	0.00e+00
chr12-8148	chr12	108000234	108006965	+	550.1	6731.000	577.9	13.5	42.81	0.00e+00
chr10-12396	chr10	117374904	117377994	+	549.4	3090.000	575.1	12.0	47.92	0.00e+00
chr14-3913	chr14	103648599	103651833	+	549.4	3234.000	576.9	19.5	29.58	0.00e+00
chr16-334	chr16	20097433	20098588	+	548.7	1155.000	574.4	7.5	76.58	0.00e+00
chr7-15231	chr7	101107101	101110308	+	548.4	3207.000	574.7	18.0	31.93	0.00e+00
chr3-4392	chr3	137863680	137866002	+	548.1	2322.000	573.7	20.0	28.68	0.00e+00
chr5-1568	chr5	121711041	121713852	+	548.1	2811.000	577.9	11.5	50.25	0.00e+00
chr4-11364	chr4	150280489	150284382	+	547.7	3893.000	572.6	11.0	52.06	0.00e+00
chr11-15905	chr11	95008526	95013439	+	547.7	4913.000	572.6	18.0	31.81	0.00e+00
chr19-4164	chr19	7481373	7484172	+	547.7	2799.000	574.4	13.0	44.18	0.00e+00
chr15-4545	chr15	38076983	38079667	+	547.0	2684.000	573.3	6.5	88.20	0.00e+00
chr6-10703	chr6	53286179	53292746	+	546.7	6567.000	573.0	34.0	16.85	0.00e+00
chr11-11438	chr11	62549703	62552263	+	546.7	2560.000	574.0	15.0	38.27	0.00e+00
chr5-20204	chr5	138169318	138173027	+	546.4	3709.000	571.5	8.0	71.44	0.00e+00
chr6-9429	chr6	85450509	85454167	+	546.4	3658.000	573.0	16.0	35.81	0.00e+00
chr7-15057	chr7	44848019	44851340	+	546.0	3321.000	570.8	22.0	25.95	0.00e+00
chr1-15394	chr1	156034411	156036911	+	545.7	2500.000	570.5	9.0	63.39	0.00e+00
chr2-6894	chr2	90744596	90746823	+	545.3	2227.000	573.0	9.0	63.66	0.00e+00
chr7-12760	chr7	44865986	44870851	+	544.7	4865.000	570.1	22.0	25.92	0.00e+00
chr11-16630	chr11	59808769	59811837	+	544.7	3068.000	569.8	9.5	59.98	0.00e+00
chr6-3253	chr6	146576878	146579033	+	544.0	2155.000	571.5	19.5	29.31	0.00e+00
chr7-11164	chr7	127469796	127473937	+	544.0	4141.000	568.7	27.0	21.06	0.00e+00
chr15-2235	chr15	38517984	38520315	+	544.0	2331.000	569.1	18.5	30.76	0.00e+00
chr15-6595	chr15	102404577	102407334	+	544.0	2757.000	572.3	7.0	81.75	0.00e+00
chr5-8955	chr5	125136260	125142726	+	543.6	6466.000	571.5	35.5	16.10	0.00e+00
chr17-11487	chr17	34585364	34588762	+	543.6	3398.000	571.9	7.0	81.70	0.00e+00
chr4-16281	chr4	134922371	134924933	+	543.3	2562.000	568.4	12.0	47.36	0.00e+00
chr13-3923	chr13	44729567	44734523	+	543.3	4956.000	570.5	14.0	40.75	0.00e+00
chr5-4126	chr5	30104733	30108147	+	542.6	3414.000	567.3	11.0	51.57	0.00e+00
chr2-11125	chr2	70824097	70826140	+	542.3	2043.000	569.1	1.5	379.38	0.00e+00
chr4-5514	chr4	55349117	55351132	+	542.3	2015.000	568.7	20.5	27.74	0.00e+00
chr5-8159	chr5	100426996	100430810	+	542.3	3814.000	569.8	7.0	81.40	0.00e+00
chr6-4598	chr6	120362995	120365569	+	542.3	2574.000	566.9	6.0	94.49	0.00e+00
chr12-8782	chr12	3425703	3427934	+	542.3	2231.000	567.7	5.0	113.53	0.00e+00
chr8-10577	chr8	26117897	26120345	+	542.0	2448.000	566.9	4.5	125.99	0.00e+00
chr15-3548	chr15	34082072	34084130	+	542.0	2058.000	568.4	13.0	43.72	0.00e+00
chr10-4266	chr10	95414211	95417885	+	541.6	3674.000	566.9	24.0	23.62	0.00e+00
chr14-6711	chr14	54893047	54895850	+	541.6	2803.000	569.1	15.5	36.71	0.00e+00
chr9-10142	chr9	75407803	75410920	+	541.3	3117.000	566.2	17.0	33.31	0.00e+00
chr10-6602	chr10	128034622	128037232	+	541.3	2610.000	570.1	11.0	51.83	0.00e+00
chr3-7616	chr3	97295224	97299803	+	540.9	4579.000	567.7	14.0	40.55	0.00e+00
chr4-20491	chr4	86855791	86858269	+	540.3	2478.000	566.2	3.0	188.74	0.00e+00
chr3-4006	chr3	61362841	61366277	+	539.9	3436.000	565.2	19.5	28.98	0.00e+00
chr18-1631	chr18	31759070	31761222	+	539.9	2152.000	568.0	19.0	29.90	0.00e+00
chr2-16431	chr2	165033318	165035830	+	539.6	2512.000	564.5	12.0	47.04	0.00e+00
chr3-2498	chr3	89213500	89217137	+	539.6	3637.000	568.0	14.0	40.57	0.00e+00
chr11-23996	chr11	96975839	96978836	+	539.6	2997.000	565.5	13.0	43.50	0.00e+00
chr19-3014	chr19	6045596	6048130	+	539.6	2534.000	566.9	9.0	62.99	0.00e+00
chr7-8746	chr7	3644177	3648013	+	539.2	3836.000	563.8	18.0	31.32	0.00e+00
chr16-4339	chr16	33379800	33382693	+	539.2	2893.000	565.2	1.0	565.17	0.00e+00
chr16-7287	chr16	90142038	90145270	+	539.2	3232.000	564.5	19.0	29.71	0.00e+00
chr11-10575	chr11	97798855	97802399	+	538.9	3544.000	564.1	17.0	33.18	0.00e+00
chr13-6256	chr13	78178746	78189027	+	538.9	10281.000	563.8	31.0	18.19	0.00e+00
chr5-20951	chr5	112224332	112229801	+	538.6	5469.000	563.4	14.0	40.24	0.00e+00
chr5-11401	chr5	113868928	113875619	+	538.2	6691.000	565.5	36.5	15.49	0.00e+00
chr7-19082	chr7	19559735	19563834	+	538.2	4099.000	564.8	12.5	45.19	0.00e+00
chr13-6531	chr13	89739156	89743202	+	538.2	4046.000	562.3	24.0	23.43	0.00e+00
chr11-27112	chr11	98148190	98150705	+	537.9	2515.000	563.4	6.0	93.90	0.00e+00
chr8-12038	chr8	46738819	46742192	+	537.2	3373.000	564.5	8.0	70.56	0.00e+00
chr9-8166	chr9	25150480	25152651	+	537.2	2171.000	561.3	17.0	33.02	0.00e+00
chr12-2693	chr12	49399862	49402302	+	537.2	2440.000	561.3	10.0	56.13	0.00e+00
chr4-20312	chr4	44166808	44168765	+	536.9	1957.000	560.9	6.0	93.49	0.00e+00
chr5-11874	chr5	28069844	28073267	+	536.9	3423.000	562.3	18.0	31.24	0.00e+00
chr5-9483	chr5	115488833	115490575	+	536.9	1742.000	563.8	13.5	41.76	0.00e+00
chr5-12449	chr5	144254818	144258691	+	536.9	3873.000	563.4	6.5	86.68	0.00e+00
chr11-7867	chr11	117653601	117656551	+	536.9	2950.000	562.7	17.0	33.10	0.00e+00
chr12-11871	chr12	101026536	101029796	+	536.9	3260.000	563.0	14.0	40.22	0.00e+00
chr14-4442	chr14	56810567	56813442	+	536.9	2875.000	563.8	14.0	40.27	0.00e+00
chr11-16451	chr11	115381405	115384863	+	536.5	3458.000	561.6	21.5	26.12	0.00e+00
chr15-7702	chr15	37006061	37009588	+	536.5	3527.000	563.4	6.0	93.90	0.00e+00
chr1-7721	chr1	134075609	134080625	+	536.2	5016.000	562.0	28.0	20.07	0.00e+00
chr2-23487	chr2	30414450	30417245	+	535.5	2795.000	562.7	7.0	80.38	0.00e+00
chr12-1136	chr12	78225705	78227958	+	535.5	2253.000	561.3	11.0	51.02	0.00e+00
chr12-2156	chr12	71014891	71017444	+	535.2	2553.000	562.0	12.5	44.96	0.00e+00
chr13-5129	chr13	22040159	22044015	+	535.2	3856.000	559.9	15.0	37.32	0.00e+00
chr19-3213	chr19	7381818	7384658	+	535.2	2840.000	562.3	15.5	36.28	0.00e+00
chr15-3811	chr15	83148213	83150398	+	534.8	2185.000	558.8	7.0	79.83	0.00e+00
chr1-3509	chr1	46852410	46854697	+	534.5	2287.000	563.4	7.0	80.49	0.00e+00
chr4-23652	chr4	120245946	120256526	+	534.2	10580.000	559.5	45.0	12.43	0.00e+00
chr5-16022	chr5	108460635	108463587	+	534.2	2952.000	558.8	6.0	93.13	0.00e+00
chr13-820	chr13	5860543	5864097	+	534.2	3554.000	562.0	6.0	93.66	0.00e+00
chr12-5615	chr12	112660006	112668531	+	533.8	8525.000	559.5	33.0	16.95	0.00e+00
chr4-17589	chr4	107801026	107804655	+	533.5	3629.000	560.9	7.0	80.13	0.00e+00
chr4-14520	chr4	136281060	136287093	+	533.1	6033.000	559.1	16.0	34.95	0.00e+00
chr8-8281	chr8	105859753	105862305	+	533.1	2552.000	558.4	17.0	32.85	0.00e+00
chr19-6685	chr19	29804652	29807000	+	533.1	2348.000	559.1	15.0	37.28	0.00e+00
chr4-4173	chr4	124849575	124852416	+	532.8	2841.000	560.6	20.0	28.03	0.00e+00
chr15-8093	chr15	79439952	79442736	+	532.8	2784.000	558.4	29.0	19.26	0.00e+00
chr6-3698	chr6	24663358	24665836	+	532.5	2478.000	557.0	8.0	69.63	0.00e+00
chr9-11501	chr9	14611979	14615974	+	532.5	3995.000	558.1	19.0	29.37	0.00e+00
chr12-13991	chr12	69295670	69298461	+	532.5	2791.000	558.8	8.0	69.85	0.00e+00
chr17-14238	chr17	33953141	33956960	+	532.1	3819.000	557.4	17.5	31.85	0.00e+00
chr17-11496	chr17	35134115	35136635	+	532.1	2520.000	558.4	17.0	32.85	0.00e+00
chr11-16095	chr11	6414652	6417157	+	531.8	2505.000	558.4	8.0	69.80	0.00e+00
chr14-8542	chr14	51983776	51987564	+	531.8	3788.000	556.3	13.5	41.21	0.00e+00
chr7-7065	chr7	74011979	74014484	+	531.4	2505.000	557.7	9.5	58.71	0.00e+00
chr1-9097	chr1	55026018	55028016	+	531.1	1998.000	555.3	18.0	30.85	0.00e+00
chr16-2100	chr16	85171977	85174346	+	531.1	2369.000	558.1	19.0	29.37	0.00e+00
chr1-10790	chr1	86500703	86507075	+	530.8	6372.000	555.6	9.0	61.73	0.00e+00
chr12-9427	chr12	108177938	108180683	+	530.8	2745.000	555.3	7.0	79.32	0.00e+00
chr1-16668	chr1	37996070	37999352	+	530.4	3282.000	555.6	24.0	23.15	0.00e+00
chr7-3518	chr7	89979800	89981949	+	530.1	2149.000	557.0	16.0	34.81	0.00e+00
chr3-12639	chr3	110249301	110251526	+	529.7	2225.000	554.2	1.0	554.19	0.00e+00
chr7-19521	chr7	80992000	80994964	+	529.7	2964.000	554.9	11.0	50.45	0.00e+00
chr10-4684	chr10	11280286	11282452	+	529.7	2166.000	556.0	2.0	277.98	0.00e+00
chr8-5681	chr8	36247625	36250236	+	529.4	2611.000	556.0	6.5	85.53	0.00e+00
chr12-11375	chr12	111757854	111760519	+	529.4	2665.000	553.1	9.0	61.46	0.00e+00
chr17-5732	chr17	47592978	47598425	+	529.4	5447.000	558.8	53.0	10.54	0.00e+00
chr10-5733	chr10	61145706	61148615	+	529.1	2909.000	554.5	10.5	52.81	0.00e+00
chr2-25646	chr2	130176638	130180028	+	528.7	3390.000	553.1	13.0	42.55	0.00e+00
chr17-13593	chr17	65781845	65784439	+	528.4	2594.000	553.1	5.5	100.57	0.00e+00
chr13-2728	chr13	21778809	21781632	+	528.0	2823.000	554.2	11.0	50.38	0.00e+00
chr1-12226	chr1	84837677	84840935	+	527.7	3258.000	552.1	8.0	69.01	0.00e+00
chr11-9948	chr11	107468365	107471389	+	527.7	3024.000	554.5	2.0	277.27	0.00e+00
chr6-7918	chr6	107528777	107532764	+	527.4	3987.000	553.1	7.5	73.75	0.00e+00
chr4-20356	chr4	48539334	48544622	+	527.0	5288.000	553.5	17.5	31.63	0.00e+00
chr6-6684	chr6	113376920	113379132	+	526.7	2212.000	550.6	18.0	30.59	0.00e+00
chr10-5910	chr10	82858720	82864154	+	526.7	5434.000	551.4	24.0	22.97	0.00e+00
chr10-6027	chr10	75516426	75519143	+	526.4	2717.000	552.1	18.5	29.84	0.00e+00
chr19-6535	chr19	47917632	47920417	+	526.4	2785.000	551.0	16.0	34.44	0.00e+00
chr8-15512	chr8	22592545	22594805	+	526.0	2260.000	550.3	7.5	73.37	0.00e+00
chr11-14869	chr11	117823684	117829504	+	526.0	5820.000	550.3	27.0	20.38	0.00e+00
chr5-15782	chr5	147429348	147431853	+	525.7	2505.000	549.9	12.0	45.83	0.00e+00
chr17-8753	chr17	53478043	53480573	+	525.7	2530.000	550.6	12.0	45.89	0.00e+00
chr7-15677	chr7	79589074	79595382	+	525.3	6308.000	552.4	27.0	20.46	0.00e+00
chr6-2476	chr6	71493340	71495243	+	525.0	1903.000	549.2	20.0	27.46	0.00e+00
chr11-6654	chr11	90637332	90639035	+	525.0	1703.000	548.5	4.5	121.89	0.00e+00
chr11-14810	chr11	106215033	106218108	+	525.0	3075.000	548.5	9.5	57.74	0.00e+00
chr3-8760	chr3	96261707	96265165	+	524.7	3458.000	548.5	13.5	40.63	0.00e+00
chr3-2452	chr3	157533911	157535420	+	524.7	1509.000	550.6	3.0	183.55	0.00e+00
chr5-11800	chr5	135933115	135935699	+	524.7	2584.000	549.6	10.0	54.96	0.00e+00
chr6-8861	chr6	38432908	38435557	+	524.7	2649.000	550.3	8.0	68.79	0.00e+00
chr2-12866	chr2	156861812	156864529	+	524.3	2717.000	548.5	23.0	23.85	0.00e+00
chr19-8105	chr19	14595838	14599487	+	524.3	3649.000	550.3	13.0	42.33	0.00e+00
chr6-6395	chr6	128437116	128439331	+	524.0	2215.000	547.8	13.5	40.58	0.00e+00
chr4-17858	chr4	136132600	136137157	+	523.3	4557.000	547.1	21.0	26.05	0.00e+00
chr9-11866	chr9	16498685	16502729	+	523.3	4044.000	548.5	11.5	47.70	0.00e+00
chr10-3015	chr10	128458358	128461565	+	523.3	3207.000	547.5	7.0	78.21	0.00e+00
chr5-10111	chr5	137348320	137353032	+	523.0	4712.000	547.8	24.0	22.83	0.00e+00
chr10-5558	chr10	81173238	81178367	+	523.0	5129.000	547.1	26.0	21.04	0.00e+00
chr12-5103	chr12	73907160	73909232	+	523.0	2072.000	547.8	6.0	91.30	0.00e+00
chr19-7059	chr19	4613609	4616694	+	523.0	3085.000	548.2	9.5	57.70	0.00e+00
chr1-1759	chr1	93477867	93480271	+	522.6	2404.000	547.5	2.0	273.73	0.00e+00
chr1-10677	chr1	184032779	184036308	+	522.6	3529.000	547.8	16.0	34.24	0.00e+00
chr2-348	chr2	49619289	49621484	+	522.6	2195.000	552.8	9.0	61.42	0.00e+00
chr5-12177	chr5	32610098	32612215	+	522.6	2117.000	546.0	7.0	78.01	0.00e+00
chr6-6871	chr6	71631594	71633684	+	522.3	2090.000	546.4	10.0	54.64	0.00e+00
chr1-10853	chr1	131909883	131912023	+	521.9	2140.000	545.3	5.0	109.07	0.00e+00
chr5-3417	chr5	124482340	124484535	+	521.9	2195.000	550.3	12.5	44.02	0.00e+00
chr6-7607	chr6	108658093	108661948	+	521.9	3855.000	546.0	15.5	35.23	0.00e+00
chr19-4361	chr19	41846469	41848891	+	521.9	2422.000	546.7	9.0	60.75	0.00e+00
chr1-2821	chr1	97660550	97662589	+	521.6	2039.000	549.2	9.0	61.03	0.00e+00
chr8-12851	chr8	11726949	11730735	+	521.6	3786.000	546.4	12.0	45.53	0.00e+00
chr10-6041	chr10	81104984	81107577	+	521.6	2593.000	548.9	16.0	34.30	0.00e+00
chr12-6445	chr12	65072898	65076702	+	521.6	3804.000	547.5	6.0	91.24	0.00e+00
chr18-2050	chr18	35829422	35833186	+	521.3	3764.000	549.9	23.5	23.40	0.00e+00
chrX-2958	chrX	94121156	94123928	+	521.3	2772.000	545.3	14.0	38.95	0.00e+00
chr1-3210	chr1	155972401	155974479	+	520.9	2078.000	546.0	8.5	64.24	0.00e+00
chr18-2633	chr18	47366120	47370937	+	520.9	4817.000	546.4	13.0	42.03	0.00e+00
chr11-11424	chr11	44518286	44520858	+	520.6	2572.000	544.6	5.0	108.92	0.00e+00
chr9-10788	chr9	110130813	110133036	+	520.2	2223.000	544.6	15.0	36.31	0.00e+00
chr10-1520	chr10	67095912	67098410	+	520.2	2498.000	546.4	10.5	52.04	0.00e+00
chr11-26573	chr11	69086616	69090090	+	520.2	3474.000	545.0	12.0	45.41	0.00e+00
chr13-5447	chr13	55692348	55694473	+	520.2	2125.000	545.3	7.0	77.90	0.00e+00
chr13-1447	chr13	111488661	111490814	+	520.2	2153.000	548.9	1.0	548.87	0.00e+00
chr4-24446	chr4	151994198	151997451	+	519.9	3253.000	543.9	11.0	49.45	0.00e+00
chr18-590	chr18	21001068	21003371	+	519.6	2303.000	545.0	4.0	136.24	0.00e+00
chr1-4993	chr1	171410798	171413517	+	519.2	2719.000	543.2	17.0	31.95	0.00e+00
chr1-9868	chr1	172308205	172316168	+	519.2	7963.000	546.7	38.0	14.39	0.00e+00
chr12-11525	chr12	25094336	25101596	+	519.2	7260.000	543.6	42.5	12.79	0.00e+00
chr14-3034	chr14	115040217	115043224	+	519.2	3007.000	543.6	5.0	108.71	0.00e+00
chr3-9923	chr3	90508028	90510076	+	518.9	2048.000	542.8	9.0	60.32	0.00e+00
chr8-2253	chr8	47713044	47715140	+	518.9	2096.000	544.6	10.0	54.46	0.00e+00
chr11-15186	chr11	102445012	102448085	+	518.9	3073.000	546.0	3.0	182.01	0.00e+00
chr2-11228	chr2	170129073	170134037	+	518.6	4964.000	544.3	16.0	34.02	0.00e+00
chr9-11986	chr9	56994298	56996839	+	518.6	2541.000	542.8	20.0	27.14	0.00e+00
chr6-6980	chr6	48443191	48446976	+	518.2	3785.000	542.8	17.0	31.93	0.00e+00
chr15-2508	chr15	36282149	36283901	+	518.2	1752.000	545.0	4.0	136.24	0.00e+00
chr2-13900	chr2	37701669	37704346	+	517.9	2677.000	542.8	1.0	542.85	0.00e+00
chr12-3310	chr12	80518206	80521713	+	517.9	3507.000	542.8	28.0	19.39	0.00e+00
chr14-4245	chr14	105175940	105177934	+	517.9	1994.000	543.9	10.5	51.80	0.00e+00
chr18-4344	chr18	77559836	77566314	+	517.9	6478.000	545.0	37.5	14.53	0.00e+00
chr5-15053	chr5	135487413	135490713	+	517.2	3300.000	542.5	9.0	60.28	0.00e+00
chr11-6328	chr11	59226910	59229077	+	517.2	2167.000	544.3	17.5	31.10	0.00e+00
chr19-5551	chr19	53599695	53601810	+	517.2	2115.000	542.1	9.5	57.07	0.00e+00
chr1-10754	chr1	58422574	58424654	+	516.9	2080.000	540.4	3.0	180.12	0.00e+00
chr5-13654	chr5	145137999	145141094	+	516.9	3095.000	540.7	13.0	41.59	0.00e+00
chr6-2388	chr6	136803418	136805505	+	516.5	2087.000	544.6	14.0	38.90	0.00e+00
chr8-6648	chr8	86744844	86746948	+	516.5	2104.000	540.0	6.5	83.08	0.00e+00
chr9-15896	chr9	14274717	14277880	+	516.5	3163.000	541.1	17.0	31.83	0.00e+00
chr6-12856	chr6	83438034	83445531	+	516.2	7497.000	541.8	29.0	18.68	0.00e+00
chr6-4550	chr6	120036876	120040162	+	516.2	3286.000	540.7	9.0	60.08	0.00e+00
chr14-8249	chr14	66295949	66299583	+	516.2	3634.000	541.1	14.0	38.65	0.00e+00
chr15-5260	chr15	77969552	77972230	+	516.2	2678.000	541.4	10.0	54.14	0.00e+00
chr5-22979	chr5	136985750	136989162	+	515.8	3412.000	541.1	5.0	108.22	0.00e+00
chr8-3672	chr8	93809828	93815149	+	515.8	5321.000	539.7	10.5	51.40	0.00e+00
chr9-6378	chr9	75070390	75072707	+	515.8	2317.000	539.7	13.0	41.51	0.00e+00
chr11-19278	chr11	113682401	113685543	+	515.8	3142.000	540.0	23.0	23.48	0.00e+00
chr13-9587	chr13	34873451	34876549	+	515.8	3098.000	539.7	5.0	107.93	0.00e+00
chr5-12479	chr5	27789602	27792655	+	515.5	3053.000	539.7	12.0	44.97	0.00e+00
chr16-2931	chr16	33683942	33688416	+	515.5	4474.000	541.1	19.5	27.75	0.00e+00
chr9-4183	chr9	91361491	91367260	+	515.2	5769.000	546.4	73.0	7.48	3.83e-274
chr12-12208	chr12	24706567	24710418	+	515.2	3851.000	539.3	21.0	25.68	0.00e+00
chr14-7951	chr14	67712656	67716995	+	514.8	4339.000	540.7	19.5	27.73	0.00e+00
chr16-2041	chr16	64850801	64853383	+	514.5	2582.000	543.6	13.0	41.81	0.00e+00
chr3-9834	chr3	38884494	38889282	+	514.1	4788.000	540.7	7.0	77.25	0.00e+00
chr12-4777	chr12	54984418	54986842	+	514.1	2424.000	539.3	15.5	34.79	0.00e+00
chr3-12219	chr3	8662846	8668909	+	513.8	6063.000	537.5	13.5	39.82	0.00e+00
chr6-13005	chr6	94281299	94285106	+	513.8	3807.000	538.6	9.0	59.84	0.00e+00
chr11-26496	chr11	60698205	60704336	+	513.8	6131.000	538.2	16.5	32.62	0.00e+00
chr11-3732	chr11	89301254	89303835	+	513.8	2581.000	544.3	27.0	20.16	0.00e+00
chr14-3935	chr14	55822636	55827185	+	513.8	4549.000	539.3	19.5	27.66	0.00e+00
chr12-12700	chr12	108272991	108279065	+	513.5	6074.000	537.2	29.0	18.52	0.00e+00
chr15-10021	chr15	99701222	99705238	+	513.5	4016.000	537.2	8.0	67.15	0.00e+00
chr3-5699	chr3	90051156	90054101	+	513.1	2945.000	539.0	19.0	28.37	0.00e+00
chr3-3502	chr3	104637816	104639898	+	513.1	2082.000	536.8	6.0	89.47	0.00e+00
chr11-18168	chr11	49711451	49714523	+	513.1	3072.000	539.0	19.0	28.37	0.00e+00
chr11-18387	chr11	87985298	87988414	+	513.1	3116.000	538.6	9.0	59.84	0.00e+00
chr3-3463	chr3	51224189	51225880	+	512.8	1691.000	537.9	15.0	35.86	0.00e+00
chr8-7636	chr8	117256001	117262123	+	512.8	6122.000	536.8	12.5	42.95	0.00e+00
chr17-12712	chr17	45432014	45434998	+	512.8	2984.000	539.0	9.5	56.73	0.00e+00
chr2-11926	chr2	135658009	135660277	+	512.4	2268.000	536.1	0.5	1072.23	0.00e+00
chr2-19910	chr2	180700585	180703067	+	512.4	2482.000	537.2	6.0	89.53	0.00e+00
chr3-5859	chr3	152394969	152397647	+	512.4	2678.000	539.0	5.0	107.79	0.00e+00
chr15-5489	chr15	81744496	81746730	+	512.1	2234.000	537.2	11.5	46.71	0.00e+00
chr11-5452	chr11	32454497	32456630	+	511.8	2133.000	537.9	0.5	1075.77	0.00e+00
chr5-21844	chr5	33649773	33653510	+	511.4	3737.000	536.1	16.0	33.51	0.00e+00
chr19-2180	chr19	56547601	56549647	+	511.4	2046.000	536.1	10.0	53.61	0.00e+00
chr19-6759	chr19	59343855	59346889	+	511.1	3034.000	535.1	16.5	32.43	0.00e+00
chr9-7879	chr9	31029538	31031625	+	510.8	2087.000	535.1	12.0	44.59	0.00e+00
chr15-1613	chr15	36607745	36610286	+	510.8	2541.000	537.5	16.0	33.60	0.00e+00
chr2-13901	chr2	37775106	37782735	+	510.4	7629.000	535.4	44.0	12.17	0.00e+00
chr14-7607	chr14	54430088	54434253	+	510.1	4165.000	536.5	11.0	48.77	0.00e+00
chr6-9162	chr6	87979612	87982878	+	509.7	3266.000	533.3	61.0	8.74	3.25e-299
chr7-2256	chr7	7298036	7300927	+	509.7	2891.000	536.5	10.0	53.65	0.00e+00
chr18-7547	chr18	64886613	64890187	+	509.7	3574.000	535.1	21.0	25.48	0.00e+00
chr2-4277	chr2	73891615	73893928	+	509.4	2313.000	532.9	9.0	59.21	0.00e+00
chr2-23152	chr2	173021576	173030045	+	509.4	8469.000	532.9	32.0	16.65	0.00e+00
chr5-17555	chr5	73254598	73257490	+	509.4	2892.000	532.6	19.0	28.03	0.00e+00
chr7-2975	chr7	112022803	112024550	+	509.4	1747.000	532.9	13.0	40.99	0.00e+00
chr11-10944	chr11	20248390	20250397	+	508.7	2007.000	531.9	8.5	62.57	0.00e+00
chr12-5148	chr12	17543885	17546216	+	508.7	2331.000	536.5	18.5	29.00	0.00e+00
chr14-5318	chr14	25314823	25324662	+	508.7	9839.000	532.9	49.0	10.88	0.00e+00
chr17-3606	chr17	32319961	32322279	+	508.7	2318.000	531.9	10.5	50.65	0.00e+00
chr2-2672	chr2	68470736	68472814	+	508.4	2078.000	534.3	10.0	53.43	0.00e+00
chr3-2039	chr3	53462746	53465026	+	508.0	2280.000	536.1	13.0	41.24	0.00e+00
chr11-15738	chr11	58952954	58956103	+	508.0	3149.000	531.9	15.5	34.31	0.00e+00
chr5-12726	chr5	135247116	135255102	+	507.7	7986.000	531.5	44.0	12.08	0.00e+00
chr15-10000	chr15	98532250	98534910	+	507.7	2660.000	531.5	9.0	59.06	0.00e+00
chr3-7381	chr3	90292079	90294766	+	507.4	2687.000	531.5	6.5	81.77	0.00e+00
chr4-11450	chr4	72198504	72201860	+	507.4	3356.000	532.2	19.5	27.29	0.00e+00
chr8-519	chr8	79638769	79640744	+	507.4	1975.000	533.6	1.0	533.64	0.00e+00
chr16-5730	chr16	17889914	17892502	+	507.4	2588.000	531.2	10.5	50.59	0.00e+00
chr8-14687	chr8	12868850	12876779	+	507.0	7929.000	533.6	19.0	28.09	0.00e+00
chr16-3941	chr16	91646180	91648849	+	507.0	2669.000	531.2	4.0	132.79	0.00e+00
chr3-4586	chr3	59005194	59007723	+	506.7	2529.000	530.1	2.0	265.05	0.00e+00
chr8-1970	chr8	106892297	106894486	+	506.7	2189.000	531.5	4.0	132.88	0.00e+00
chr11-10389	chr11	60206169	60212968	+	506.7	6799.000	531.9	25.0	21.27	0.00e+00
chr4-7761	chr4	83485320	83487288	+	506.3	1968.000	532.6	13.0	40.97	0.00e+00
chr8-10204	chr8	120666514	120669232	+	506.3	2718.000	530.1	30.5	17.38	0.00e+00
chr15-6194	chr15	91048383	91050781	+	506.3	2398.000	531.2	14.0	37.94	0.00e+00
chr4-13323	chr4	34881584	34883773	+	506.0	2189.000	530.1	5.0	106.02	0.00e+00
chr8-10326	chr8	61223363	61226552	+	506.0	3189.000	530.1	2.0	265.05	0.00e+00
chr17-12811	chr17	56302391	56306302	+	506.0	3911.000	531.2	15.5	34.27	0.00e+00
chr2-2087	chr2	152669337	152672371	+	505.7	3034.000	530.4	3.5	151.56	0.00e+00
chr7-5754	chr7	67371836	67374498	+	505.7	2662.000	531.9	19.0	27.99	0.00e+00
chr7-14817	chr7	127477165	127480596	+	505.7	3431.000	530.8	17.0	31.22	0.00e+00
chr7-10449	chr7	117380188	117384543	+	505.3	4355.000	531.5	13.0	40.89	0.00e+00
chr11-10848	chr11	94158363	94163847	+	505.3	5484.000	531.5	35.0	15.19	0.00e+00
chr6-3642	chr6	38532643	38535821	+	505.0	3178.000	529.4	22.0	24.06	0.00e+00
chr7-6391	chr7	44441432	44444343	+	505.0	2911.000	530.8	9.0	58.98	0.00e+00
chr14-4616	chr14	121377905	121380528	+	505.0	2623.000	530.1	13.0	40.78	0.00e+00
chr12-4354	chr12	81859728	81861702	+	504.6	1974.000	528.7	9.0	58.74	0.00e+00
chr9-15960	chr9	27028636	27032450	+	504.3	3814.000	530.1	7.5	70.68	0.00e+00
chr11-10076	chr11	106500198	106502201	+	504.3	2003.000	526.9	27.0	19.51	0.00e+00
chr2-15858	chr2	147011720	147014454	+	503.6	2734.000	528.3	5.0	105.66	0.00e+00
chr8-4324	chr8	85298623	85300835	+	503.6	2212.000	526.9	23.5	22.42	0.00e+00
chr1-1646	chr1	59912451	59914664	+	503.3	2213.000	529.0	7.0	75.58	0.00e+00
chr4-14516	chr4	135872252	135874973	+	503.3	2721.000	529.4	14.0	37.81	0.00e+00
chr10-6922	chr10	128321601	128323838	+	503.3	2237.000	527.3	7.5	70.30	0.00e+00
chr8-13457	chr8	26157272	26159461	+	503.0	2189.000	526.5	5.0	105.31	0.00e+00
chr8-15918	chr8	95329939	95332994	+	503.0	3055.000	528.0	16.5	32.00	0.00e+00
chr4-7334	chr4	106315428	106318208	+	502.6	2780.000	526.2	11.0	47.84	0.00e+00
chr13-2963	chr13	93303167	93305110	+	502.3	1943.000	526.5	9.0	58.51	0.00e+00
chr3-5115	chr3	88141559	88147598	+	501.9	6039.000	526.5	25.5	20.65	0.00e+00
chr13-9019	chr13	48868594	48872149	+	501.3	3555.000	524.1	10.0	52.41	0.00e+00
chr5-9868	chr5	124424296	124426668	+	500.9	2372.000	523.7	11.0	47.61	0.00e+00
chr5-20520	chr5	33273152	33275770	+	500.6	2618.000	526.2	1.0	526.19	0.00e+00
chr4-20980	chr4	136469149	136471353	+	500.2	2204.000	524.1	7.0	74.87	0.00e+00
chr12-5366	chr12	21111080	21113517	+	500.2	2437.000	524.4	9.0	58.27	0.00e+00
chr7-8397	chr7	29303449	29309999	+	499.9	6550.000	526.2	16.0	32.89	0.00e+00
chr11-6200	chr11	70236952	70240854	+	499.9	3902.000	525.8	16.5	31.87	0.00e+00
chr14-9233	chr14	31204453	31207443	+	499.9	2990.000	523.4	6.0	87.23	0.00e+00
chr1-9650	chr1	181840916	181843528	+	499.6	2612.000	527.3	14.0	37.66	0.00e+00
chr18-8745	chr18	23953781	23956067	+	499.6	2286.000	521.9	8.5	61.40	0.00e+00
chr1-13339	chr1	132006675	132009070	+	499.2	2395.000	523.4	11.5	45.51	0.00e+00
chr1-3749	chr1	156558417	156560079	+	499.2	1662.000	524.4	7.0	74.92	0.00e+00
chr11-18087	chr11	3264459	3267412	+	498.9	2953.000	524.4	9.5	55.20	0.00e+00
chr6-2157	chr6	125191025	125193362	+	498.5	2337.000	525.1	7.0	75.02	0.00e+00
chr8-11934	chr8	4257289	4259912	+	498.5	2623.000	522.7	47.5	11.00	0.00e+00
chr8-12741	chr8	121649529	121654441	+	498.5	4912.000	521.6	31.0	16.83	0.00e+00
chr17-8549	chr17	53565991	53568889	+	498.5	2898.000	523.0	21.0	24.91	0.00e+00
chr11-12392	chr11	120571575	120574438	+	498.2	2863.000	524.1	32.5	16.13	0.00e+00
chr17-3840	chr17	12317738	12319381	+	498.2	1643.000	522.3	5.0	104.46	0.00e+00
chr1-4946	chr1	172147491	172150075	+	497.5	2584.000	524.8	16.5	31.80	0.00e+00
chr2-27521	chr2	152225526	152228042	+	497.5	2516.000	521.6	2.0	260.79	0.00e+00
chr5-4472	chr5	121451523	121454161	+	497.2	2638.000	523.4	22.0	23.79	0.00e+00
chr17-2863	chr17	88440186	88442223	+	497.2	2037.000	523.0	3.5	149.43	0.00e+00
chr4-17353	chr4	40267489	40270415	+	496.8	2926.000	521.9	7.5	69.59	0.00e+00
chr6-13833	chr6	112942559	112948994	+	496.2	6435.000	523.4	22.0	23.79	0.00e+00
chr17-9697	chr17	23801865	23804899	+	496.2	3034.000	519.8	4.0	129.95	0.00e+00
chr17-11490	chr17	34897340	34900272	+	496.2	2932.000	518.8	19.0	27.30	0.00e+00
chr10-9443	chr10	59878867	59880841	+	495.8	1974.000	521.6	17.0	30.68	0.00e+00
chr16-4300	chr16	45722528	45725255	+	495.8	2727.000	519.5	19.0	27.34	0.00e+00
chr2-7465	chr2	38511331	38517580	+	495.5	6249.000	520.2	17.0	30.60	0.00e+00
chr4-7383	chr4	14863431	14865737	+	494.8	2306.000	521.9	12.0	43.50	0.00e+00
chr19-4270	chr19	6973962	6977526	+	494.8	3564.000	519.1	8.0	64.89	0.00e+00
chr1-7351	chr1	6213956	6215664	+	494.5	1708.000	517.0	8.0	64.62	0.00e+00
chr2-3961	chr2	121955479	121957591	+	494.5	2112.000	518.0	7.5	69.07	0.00e+00
chr11-6070	chr11	104549376	104551220	+	494.5	1844.000	517.0	9.0	57.44	0.00e+00
chr12-3969	chr12	80642715	80645095	+	494.5	2380.000	516.6	4.0	129.16	0.00e+00
chr17-5622	chr17	27907045	27910614	+	494.5	3569.000	518.8	13.0	39.90	0.00e+00
chr17-3559	chr17	35978508	35981291	+	494.5	2783.000	520.9	20.5	25.41	0.00e+00
chr8-7916	chr8	11006726	11010100	+	494.1	3374.000	517.0	11.0	47.00	0.00e+00
chr8-1599	chr8	57651571	57653857	+	494.1	2286.000	520.2	6.5	80.03	0.00e+00
chr9-16593	chr9	107566776	107570698	+	494.1	3922.000	517.0	28.0	18.46	0.00e+00
chr10-5536	chr10	42761251	42763080	+	494.1	1829.000	519.5	0.5	1038.92	0.00e+00
chr4-6509	chr4	31963041	31965069	+	493.8	2028.000	516.3	21.0	24.58	0.00e+00
chr10-1518	chr10	59220953	59223328	+	493.8	2375.000	517.3	7.0	73.91	0.00e+00
chr19-1075	chr19	10524781	10526566	+	493.8	1785.000	521.2	2.0	260.62	0.00e+00
chr2-9703	chr2	48813075	48816648	+	493.5	3573.000	516.3	27.5	18.77	0.00e+00
chr8-6624	chr8	70896042	70898926	+	493.5	2884.000	517.3	17.5	29.56	0.00e+00
chr9-5760	chr9	58554065	58556190	+	493.1	2125.000	515.9	6.0	85.99	0.00e+00
chr11-21943	chr11	117265028	117270629	+	493.1	5601.000	516.3	7.0	73.75	0.00e+00
chr11-19579	chr11	60174946	60178765	+	492.8	3819.000	515.9	10.0	51.59	0.00e+00
chr13-6251	chr13	69532175	69535953	+	492.8	3778.000	518.4	12.0	43.20	0.00e+00
chr11-14920	chr11	17158510	17160626	+	492.4	2116.000	515.6	9.0	57.28	0.00e+00
chr11-9856	chr11	20331425	20334204	+	492.1	2779.000	516.6	21.0	24.60	0.00e+00
chr14-1738	chr14	47297882	47299924	+	491.8	2042.000	520.2	10.5	49.54	0.00e+00
chr6-5337	chr6	128361471	128363970	+	491.4	2499.000	518.8	32.0	16.21	0.00e+00
chr9-14430	chr9	21366848	21369753	+	491.4	2905.000	514.5	11.0	46.77	0.00e+00
chr12-942	chr12	110601321	110602864	+	491.4	1543.000	514.1	0.5	1028.29	0.00e+00
chr1-14631	chr1	151499625	151501550	+	491.1	1925.000	513.4	10.0	51.34	0.00e+00
chr1-14741	chr1	172012150	172020926	+	491.1	8776.000	514.5	32.0	16.08	0.00e+00
chr2-16746	chr2	59611097	59613998	+	491.1	2901.000	513.8	9.0	57.09	0.00e+00
chr2-12332	chr2	125121776	125124224	+	490.4	2448.000	513.8	11.0	46.71	0.00e+00
chr10-12831	chr10	79872537	79875520	+	490.4	2983.000	513.4	12.5	41.08	0.00e+00
chr17-3787	chr17	29614391	29617607	+	490.4	3216.000	512.4	7.0	73.20	0.00e+00
chr17-8561	chr17	57246527	57251148	+	490.4	4621.000	513.8	18.0	28.54	0.00e+00
chr6-5590	chr6	119847230	119849184	+	490.1	1954.000	515.2	11.5	44.80	0.00e+00
chr15-13747	chr15	102202343	102206993	+	490.1	4650.000	512.7	31.0	16.54	0.00e+00
chr7-14911	chr7	6154308	6156926	+	489.7	2618.000	514.9	11.0	46.81	0.00e+00
chr11-22789	chr11	100525587	100528880	+	489.7	3293.000	513.8	14.0	36.70	0.00e+00
chr13-10802	chr13	103772770	103775127	+	489.7	2357.000	513.4	15.5	33.13	0.00e+00
chr3-8236	chr3	108431743	108436550	+	489.4	4807.000	514.9	11.0	46.81	0.00e+00
chr4-12782	chr4	133010951	133014188	+	489.4	3237.000	514.1	16.0	32.13	0.00e+00
chr5-21847	chr5	33656318	33659965	+	489.0	3647.000	513.1	16.5	31.10	0.00e+00
chr14-785	chr14	59200738	59202400	+	489.0	1662.000	516.3	8.0	64.53	0.00e+00
chr4-11304	chr4	132421244	132423212	+	488.7	1968.000	511.0	5.0	102.19	0.00e+00
chr7-6774	chr7	141060208	141063220	+	488.7	3012.000	515.2	13.0	39.63	0.00e+00
chr3-10663	chr3	105958174	105960668	+	488.4	2494.000	511.3	7.0	73.04	0.00e+00
chr11-17592	chr11	50290277	50293265	+	488.4	2988.000	512.4	10.0	51.24	0.00e+00
chr5-22988	chr5	137509498	137513285	+	488.0	3787.000	511.3	11.0	46.48	0.00e+00
chr2-16144	chr2	32960719	32964232	+	487.7	3513.000	510.6	24.0	21.28	0.00e+00
chr2-19824	chr2	168761263	168767378	+	487.7	6115.000	511.0	23.0	22.22	0.00e+00
chr4-18179	chr4	22486509	22492288	+	487.7	5779.000	509.5	15.0	33.97	0.00e+00
chr8-15568	chr8	33384424	33387422	+	487.7	2998.000	509.9	7.0	72.84	0.00e+00
chr14-7658	chr14	64586616	64592807	+	487.7	6191.000	511.3	23.0	22.23	0.00e+00
chr5-4403	chr5	73490009	73493280	+	487.4	3271.000	512.0	10.0	51.20	0.00e+00
chr5-8544	chr5	117976345	117980002	+	487.4	3657.000	511.3	12.0	42.61	0.00e+00
chr7-8076	chr7	73374780	73378431	+	487.4	3651.000	514.1	20.0	25.71	0.00e+00
chr17-10903	chr17	28951274	28954651	+	487.4	3377.000	509.5	11.0	46.32	0.00e+00
chr1-6468	chr1	171328182	171330830	+	487.0	2648.000	511.7	8.0	63.96	0.00e+00
chr2-8498	chr2	158027689	158030737	+	487.0	3048.000	510.2	19.0	26.86	0.00e+00
chr8-7652	chr8	122566635	122570531	+	487.0	3896.000	511.0	10.0	51.10	0.00e+00
chr5-875	chr5	31219937	31221797	+	486.7	1860.000	515.9	4.0	128.98	0.00e+00
chr11-21535	chr11	85233510	85235952	+	486.7	2442.000	509.9	3.5	145.68	0.00e+00
chr15-8999	chr15	76924180	76926332	+	486.0	2152.000	510.2	6.0	85.04	0.00e+00
chr19-6305	chr19	43673408	43676356	+	486.0	2948.000	508.8	4.5	113.07	0.00e+00
chr8-17666	chr8	70040933	70043888	+	485.7	2955.000	508.5	5.5	92.45	0.00e+00
chr1-6275	chr1	165459423	165462219	+	485.3	2796.000	508.1	11.0	46.19	0.00e+00
chr15-4633	chr15	88861479	88864858	+	485.3	3379.000	509.2	7.0	72.74	0.00e+00
chr2-5980	chr2	11776805	11779468	+	485.0	2663.000	506.7	16.0	31.67	0.00e+00
chr2-17148	chr2	25981836	25984466	+	485.0	2630.000	507.4	3.0	169.14	0.00e+00
chr6-14392	chr6	72955204	72959263	+	485.0	4059.000	507.4	4.0	126.85	0.00e+00
chr9-8117	chr9	106884777	106888155	+	485.0	3378.000	509.5	25.0	20.38	0.00e+00
chr3-9931	chr3	94836734	94839329	+	484.6	2595.000	507.8	2.0	253.88	0.00e+00
chr4-10104	chr4	155890633	155895321	+	484.6	4688.000	509.2	21.0	24.25	0.00e+00
chr19-5911	chr19	8773082	8775815	+	484.6	2733.000	507.1	20.5	24.73	0.00e+00
chr2-19682	chr2	157278370	157280466	+	484.0	2096.000	508.1	6.0	84.69	0.00e+00
chr3-4528	chr3	69043863	69046151	+	484.0	2288.000	505.6	6.5	77.79	0.00e+00
chr11-20994	chr11	117966296	117970369	+	484.0	4073.000	506.7	13.0	38.98	0.00e+00
chr3-6140	chr3	146498966	146501599	+	483.6	2633.000	507.4	12.0	42.28	0.00e+00
chr2-12130	chr2	137113468	137118072	+	483.3	4604.000	506.0	21.0	24.10	0.00e+00
chr9-5364	chr9	64340039	64341977	+	483.3	1938.000	505.3	10.0	50.53	0.00e+00
chr2-17209	chr2	31759277	31763328	+	482.9	4051.000	504.9	12.0	42.08	0.00e+00
chr9-14955	chr9	108576814	108580137	+	482.9	3323.000	505.6	11.0	45.97	0.00e+00
chr10-6672	chr10	80166951	80169259	+	482.9	2308.000	507.8	9.0	56.42	0.00e+00
chr5-14640	chr5	24906908	24909473	+	482.6	2565.000	505.3	7.5	67.37	0.00e+00
chr7-19110	chr7	25070478	25074636	+	482.6	4158.000	506.0	12.0	42.17	0.00e+00
chr11-2151	chr11	77215652	77217448	+	482.6	1796.000	508.5	5.5	92.45	0.00e+00
chr17-13708	chr17	84956195	84959034	+	482.6	2839.000	506.0	7.0	72.29	0.00e+00
chr3-3177	chr3	108910364	108912576	+	482.3	2212.000	507.8	11.0	46.16	0.00e+00
chr4-15633	chr4	136601077	136603125	+	482.3	2048.000	505.6	8.0	63.21	0.00e+00
chr6-14368	chr6	71270251	71273036	+	482.3	2785.000	504.9	12.0	42.08	0.00e+00
chr9-11494	chr9	8002552	8005434	+	482.3	2882.000	504.2	10.0	50.42	0.00e+00
chr13-5330	chr13	23744417	23748846	+	482.3	4429.000	505.6	16.0	31.60	0.00e+00
chr18-4378	chr18	34505681	34507625	+	482.3	1944.000	505.6	7.0	72.23	0.00e+00
chr4-24001	chr4	136050570	136053732	+	481.9	3162.000	504.9	16.0	31.56	0.00e+00
chr11-10502	chr11	21090866	21092753	+	481.9	1887.000	504.9	14.5	34.82	0.00e+00
chr14-9467	chr14	111674402	111677571	+	481.9	3169.000	505.6	12.0	42.14	0.00e+00
chr10-8099	chr10	80291554	80293677	+	481.6	2123.000	507.4	13.0	39.03	0.00e+00
chr7-11673	chr7	28178769	28181295	+	481.2	2526.000	506.4	15.0	33.76	0.00e+00
chr13-11918	chr13	91459777	91462783	+	481.2	3006.000	503.5	10.0	50.35	0.00e+00
chr19-3949	chr19	3574535	3577577	+	481.2	3042.000	503.5	10.5	47.95	0.00e+00
chr19-7143	chr19	10601987	10606852	+	481.2	4865.000	504.6	30.0	16.82	0.00e+00
chr6-8021	chr6	71439245	71441822	+	480.9	2577.000	503.9	0.5	1007.74	0.00e+00
chr10-8662	chr10	42629779	42637228	+	480.9	7449.000	506.4	23.0	22.02	0.00e+00
chr11-12923	chr11	75530421	75533267	+	480.6	2846.000	502.8	9.0	55.87	0.00e+00
chr13-3445	chr13	56702561	56705653	+	480.6	3092.000	506.0	9.5	53.26	0.00e+00
chr9-7153	chr9	103364059	103366742	+	480.2	2683.000	504.6	13.5	37.38	0.00e+00
chr11-21249	chr11	50323949	50326737	+	480.2	2788.000	503.5	12.0	41.96	0.00e+00
chr17-5043	chr17	32283340	32285716	+	480.2	2376.000	501.7	15.0	33.45	0.00e+00
chr4-16636	chr4	47473048	47475546	+	479.9	2498.000	503.9	8.0	62.98	0.00e+00
chr7-22183	chr7	112678111	112681363	+	479.9	3252.000	502.5	2.0	251.23	0.00e+00
chr1-13379	chr1	134092331	134100549	+	479.6	8218.000	502.8	29.0	17.34	0.00e+00
chr9-9491	chr9	94536539	94539313	+	479.6	2774.000	502.1	6.0	83.68	0.00e+00
chr18-281	chr18	42511381	42512912	+	479.6	1531.000	504.2	4.0	126.06	0.00e+00
chr5-14224	chr5	88719925	88722960	+	479.2	3035.000	503.5	2.0	251.76	0.00e+00
chr11-20990	chr11	117847530	117850922	+	479.2	3392.000	501.7	8.0	62.72	0.00e+00
chr12-6276	chr12	21416069	21418622	+	479.2	2553.000	503.5	14.0	35.97	0.00e+00
chr12-5237	chr12	80944883	80946837	+	479.2	1954.000	502.5	6.0	83.74	0.00e+00
chr2-4300	chr2	34771151	34772965	+	478.9	1814.000	502.1	21.0	23.91	0.00e+00
chr3-12261	chr3	27708998	27711453	+	478.9	2455.000	501.4	7.0	71.63	0.00e+00
chr3-10185	chr3	86140682	86142961	+	478.9	2279.000	500.7	13.0	38.51	0.00e+00
chr5-10593	chr5	30711080	30714236	+	478.9	3156.000	501.4	15.0	33.43	0.00e+00
chr8-6631	chr8	80878818	80881292	+	478.9	2474.000	501.0	16.0	31.31	0.00e+00
chr15-6454	chr15	99972117	99974254	+	478.9	2137.000	500.7	5.0	100.14	0.00e+00
chr2-5259	chr2	60209160	60211419	+	478.5	2259.000	502.1	4.0	125.52	0.00e+00
chr13-5637	chr13	66932091	66934306	+	478.5	2215.000	501.4	16.0	31.34	0.00e+00
chr16-4474	chr16	5048775	5051207	+	478.5	2432.000	500.7	3.0	166.89	0.00e+00
chr8-306	chr8	74993544	74995058	+	478.2	1514.000	500.7	6.0	83.45	0.00e+00
chr9-12708	chr9	121309013	121318390	+	478.2	9377.000	502.1	32.0	15.69	0.00e+00
chr5-15445	chr5	113906910	113909706	+	477.9	2796.000	501.0	7.5	66.80	0.00e+00
chr11-11600	chr11	55468137	55470992	+	477.5	2855.000	501.4	14.5	34.58	0.00e+00
chr13-11012	chr13	43478565	43482266	+	477.5	3701.000	500.7	19.0	26.35	0.00e+00
chr15-9352	chr15	75907880	75911234	+	477.5	3354.000	501.4	10.5	47.75	0.00e+00
chr19-9321	chr19	60579352	60581859	+	477.5	2507.000	499.3	10.5	47.55	0.00e+00
chr9-7046	chr9	108001683	108004120	+	477.2	2437.000	499.6	13.0	38.43	0.00e+00
chr13-8106	chr13	98315833	98317821	+	477.2	1988.000	499.6	8.5	58.78	0.00e+00
chr17-7295	chr17	87974176	87976519	+	477.2	2343.000	500.0	9.0	55.55	0.00e+00
chr16-4225	chr16	84773167	84775615	+	476.8	2448.000	500.3	11.0	45.48	0.00e+00
chr5-6025	chr5	129500413	129502437	+	476.5	2024.000	499.6	21.0	23.79	0.00e+00
chr1-16679	chr1	39366722	39369877	+	475.8	3155.000	497.5	2.5	199.00	0.00e+00
chr2-11191	chr2	152829876	152832057	+	475.5	2181.000	500.7	14.5	34.53	0.00e+00
chr7-7309	chr7	100705828	100707874	+	475.5	2046.000	499.6	17.0	29.39	0.00e+00
chr11-12872	chr11	52097909	52100132	+	475.5	2223.000	497.1	12.5	39.77	0.00e+00
chr3-2491	chr3	34019338	34021314	+	475.1	1976.000	498.9	7.5	66.52	0.00e+00
chr9-10159	chr9	95404900	95408257	+	475.1	3357.000	497.5	16.5	30.15	0.00e+00
chrX-2591	chrX	71049540	71053605	+	475.1	4065.000	500.0	12.0	41.66	0.00e+00
chr2-24779	chr2	10079054	10081406	+	474.5	2352.000	497.1	4.0	124.28	0.00e+00
chr9-5232	chr9	21615213	21617687	+	474.5	2474.000	503.9	16.0	31.49	0.00e+00
chr9-18229	chr9	57643032	57646004	+	474.5	2972.000	498.9	11.0	45.36	0.00e+00
chr11-26493	chr11	60416215	60418835	+	474.5	2620.000	497.5	20.5	24.27	0.00e+00
chr17-6788	chr17	25791302	25797915	+	474.5	6613.000	496.1	51.5	9.63	2.77e-297
chr18-4250	chr18	74999981	75002179	+	474.5	2198.000	498.6	13.0	38.35	0.00e+00
chr2-546	chr2	170511095	170512518	+	474.1	1423.000	497.1	5.0	99.43	0.00e+00
chr6-5334	chr6	124930335	124932940	+	474.1	2605.000	497.5	18.0	27.64	0.00e+00
chr11-19133	chr11	96896286	96907894	+	474.1	11608.000	498.6	27.0	18.47	0.00e+00
chr11-3058	chr11	61854064	61855995	+	473.4	1931.000	500.3	3.0	166.78	0.00e+00
chr5-17580	chr5	77308492	77311323	+	473.1	2831.000	495.0	4.5	110.00	0.00e+00
chr7-10208	chr7	19663720	19666451	+	473.1	2731.000	496.1	8.0	62.01	0.00e+00
chr7-16342	chr7	99349495	99353870	+	473.1	4375.000	497.1	19.5	25.49	0.00e+00
chr14-2264	chr14	34673226	34675239	+	473.1	2013.000	494.7	7.0	70.67	0.00e+00
chr8-12818	chr8	126662531	126670011	+	472.8	7480.000	497.1	22.0	22.60	0.00e+00
chr10-13515	chr10	75858109	75861495	+	472.8	3386.000	496.4	9.0	55.16	0.00e+00
chr6-14540	chr6	90778621	90785105	+	472.4	6484.000	496.4	21.5	23.09	0.00e+00
chr12-6714	chr12	69196163	69198661	+	472.4	2498.000	495.4	13.0	38.11	0.00e+00
chr15-4294	chr15	58822260	58824591	+	472.4	2331.000	493.9	14.5	34.07	0.00e+00
chr19-7029	chr19	57359943	57362196	+	472.4	2253.000	495.4	4.5	110.08	0.00e+00
chr12-14013	chr12	70973860	70976114	+	471.8	2254.000	495.4	9.0	55.04	0.00e+00
chr13-5943	chr13	23554131	23556749	+	471.8	2618.000	493.2	12.0	41.10	0.00e+00
chr15-6318	chr15	97987915	97995743	+	471.8	7828.000	496.1	18.0	27.56	0.00e+00
chr18-3645	chr18	34220234	34222205	+	471.8	1971.000	495.0	10.0	49.50	0.00e+00
chr7-13544	chr7	130518518	130520542	+	471.1	2024.000	492.5	6.0	82.09	0.00e+00
chr10-991	chr10	94687963	94689677	+	470.7	1714.000	494.3	1.0	494.30	0.00e+00
chr11-14425	chr11	101118748	101121389	+	470.7	2641.000	493.6	13.0	37.97	0.00e+00
chr11-14477	chr11	114791319	114797864	+	470.7	6545.000	493.9	17.5	28.23	0.00e+00
chr3-5265	chr3	87905795	87908508	+	470.4	2713.000	492.2	13.5	36.46	0.00e+00
chr7-7150	chr7	127614087	127616294	+	470.4	2207.000	493.2	19.0	25.96	0.00e+00
chr11-10698	chr11	86356735	86358569	+	470.1	1834.000	492.2	6.0	82.03	0.00e+00
chr12-12280	chr12	36155072	36158482	+	470.1	3410.000	492.9	19.0	25.94	0.00e+00
chr5-15260	chr5	43780627	43783080	+	469.7	2453.000	490.8	4.0	122.69	0.00e+00
chr14-4990	chr14	26637261	26639898	+	469.7	2637.000	493.9	27.0	18.29	0.00e+00
chr6-9410	chr6	83052753	83055983	+	469.4	3230.000	491.5	14.5	33.89	0.00e+00
chr7-22270	chr7	118114127	118117628	+	469.4	3501.000	492.2	14.5	33.94	0.00e+00
chr5-10830	chr5	29735158	29737491	+	469.0	2333.000	490.8	2.0	245.38	0.00e+00
chr16-6928	chr16	48992897	48995262	+	469.0	2365.000	491.5	11.0	44.68	0.00e+00
chr1-10211	chr1	74505052	74507716	+	468.7	2664.000	489.7	5.0	97.94	0.00e+00
chr4-4518	chr4	46137754	46140573	+	468.7	2819.000	494.3	30.0	16.48	0.00e+00
chr6-13193	chr6	124739474	124742239	+	468.7	2765.000	494.7	33.0	14.99	0.00e+00
chr11-4672	chr11	29692785	29694579	+	468.7	1794.000	490.1	13.0	37.70	0.00e+00
chr17-6073	chr17	63498523	63501170	+	468.7	2647.000	492.9	8.5	57.99	0.00e+00
chr5-12804	chr5	146832306	146834703	+	468.4	2397.000	492.2	0.5	984.36	0.00e+00
chr7-15913	chr7	140855015	140858440	+	468.4	3425.000	490.4	18.5	26.51	0.00e+00
chr4-21022	chr4	137593292	137595365	+	468.0	2073.000	490.4	7.0	70.06	0.00e+00
chr5-11306	chr5	34948704	34951737	+	467.7	3033.000	490.8	13.0	37.75	0.00e+00
chr5-3905	chr5	105876241	105877897	+	467.7	1656.000	490.1	5.5	89.10	0.00e+00
chr7-14375	chr7	135714396	135717264	+	467.7	2868.000	489.3	8.5	57.57	0.00e+00
chr4-13837	chr4	103113133	103115521	+	467.3	2388.000	488.3	5.0	97.66	0.00e+00
chr7-9143	chr7	128459959	128462606	+	467.3	2647.000	491.5	7.5	65.53	0.00e+00
chr11-13863	chr11	115534615	115537155	+	467.3	2540.000	490.4	4.0	122.60	0.00e+00
chr15-13704	chr15	100614339	100617002	+	467.3	2663.000	490.1	9.5	51.58	0.00e+00
chr17-9519	chr17	45684569	45687473	+	467.3	2904.000	489.0	2.0	244.49	0.00e+00
chr8-6347	chr8	95351907	95355139	+	467.0	3232.000	490.4	5.0	98.08	0.00e+00
chr19-8519	chr19	10867724	10870642	+	467.0	2918.000	490.1	20.5	23.90	0.00e+00
chr7-9878	chr7	141227939	141229913	+	466.7	1974.000	490.8	3.5	140.22	0.00e+00
chr9-9097	chr9	99567847	99569386	+	466.7	1539.000	487.9	11.0	44.36	0.00e+00
chr13-7067	chr13	51845215	51850091	+	466.7	4876.000	488.6	37.0	13.21	0.00e+00
chr3-7171	chr3	122983448	122985755	+	466.3	2307.000	487.6	7.0	69.65	0.00e+00
chr4-10776	chr4	88721133	88722843	+	466.3	1710.000	488.6	32.5	15.03	0.00e+00
chr3-12613	chr3	107630420	107632667	+	465.6	2247.000	486.5	8.0	60.81	0.00e+00
chr5-13239	chr5	20950527	20952493	+	465.6	1966.000	486.5	2.0	243.25	0.00e+00
chr7-16743	chr7	30168383	30170689	+	465.6	2306.000	491.1	12.0	40.93	0.00e+00
chr2-16827	chr2	93954662	93959012	+	465.3	4350.000	489.7	18.0	27.21	0.00e+00
chr18-4078	chr18	67774211	67776678	+	465.3	2467.000	486.5	6.0	81.08	0.00e+00
chr1-8469	chr1	56971246	56974002	+	465.0	2756.000	487.9	11.0	44.36	0.00e+00
chr6-1133	chr6	57824337	57825717	+	465.0	1380.000	488.6	2.0	244.32	0.00e+00
chr7-8373	chr7	4657553	4661485	+	465.0	3932.000	487.9	9.5	51.36	0.00e+00
chr10-12469	chr10	128375917	128378324	+	465.0	2407.000	486.9	7.0	69.55	0.00e+00
chr12-2657	chr12	84316225	84318153	+	465.0	1928.000	489.3	6.0	81.56	0.00e+00
chr15-3739	chr15	84922209	84924409	+	465.0	2200.000	486.9	14.5	33.58	0.00e+00
chr8-17079	chr8	120420973	120429276	+	464.6	8303.000	485.8	20.0	24.29	0.00e+00
chr5-13339	chr5	92503246	92506519	+	464.3	3273.000	486.5	20.0	24.33	0.00e+00
chr7-7013	chr7	84409173	84411309	+	464.3	2136.000	487.9	7.0	69.70	0.00e+00
chr11-16692	chr11	70645029	70648737	+	464.3	3708.000	486.9	14.5	33.58	0.00e+00
chr15-10107	chr15	31529609	31532064	+	464.3	2455.000	487.2	8.0	60.90	0.00e+00
chr9-8299	chr9	20519796	20522454	+	463.9	2658.000	487.9	7.0	69.70	0.00e+00
chr9-8157	chr9	121758649	121762538	+	463.9	3889.000	487.6	15.0	32.50	0.00e+00
chr3-13139	chr3	88334131	88338191	+	463.6	4060.000	484.7	23.0	21.08	0.00e+00
chr5-12293	chr5	115010327	115012844	+	463.6	2517.000	485.1	2.5	194.04	0.00e+00
chr10-11059	chr10	80298256	80302722	+	463.6	4466.000	485.1	33.0	14.70	0.00e+00
chr16-2295	chr16	94312507	94314661	+	463.3	2154.000	485.4	0.5	970.89	0.00e+00
chr11-21341	chr11	62601672	62606360	+	462.9	4688.000	484.7	9.5	51.02	0.00e+00
chr4-8982	chr4	119292534	119295937	+	462.6	3403.000	485.4	35.0	13.87	0.00e+00
chr11-15148	chr11	98019151	98023693	+	462.6	4542.000	486.2	18.5	26.28	0.00e+00
chr11-17358	chr11	106083473	106085709	+	462.6	2236.000	484.0	3.0	161.34	0.00e+00
chr17-4742	chr17	28176399	28178313	+	462.6	1914.000	484.4	6.0	80.73	0.00e+00
chr11-20908	chr11	113783343	113787845	+	462.3	4502.000	484.0	16.0	30.25	0.00e+00
chr17-3038	chr17	71001462	71003366	+	462.3	1904.000	485.8	8.5	57.15	0.00e+00
chr4-12734	chr4	123410936	123412887	+	461.9	1951.000	483.3	7.0	69.05	0.00e+00
chr5-1604	chr5	9160878	9162823	+	461.9	1945.000	486.5	2.0	243.25	0.00e+00
chr8-8331	chr8	4676964	4679159	+	461.9	2195.000	487.2	17.0	28.66	0.00e+00
chr2-5806	chr2	153344905	153347528	+	461.6	2623.000	483.3	1.0	483.32	0.00e+00
chr2-25879	chr2	157564859	157567730	+	461.6	2871.000	484.7	13.0	37.29	0.00e+00
chr19-1303	chr19	16132277	16134410	+	461.6	2133.000	489.7	9.0	54.41	0.00e+00
chr12-12065	chr12	112669844	112675796	+	461.2	5952.000	481.9	25.0	19.28	0.00e+00
chr7-6109	chr7	62462208	62464840	+	460.9	2632.000	484.0	15.5	31.23	0.00e+00
chr9-207	chr9	109875651	109877945	+	460.9	2294.000	498.2	17.0	29.31	0.00e+00
chr1-14310	chr1	66815888	66818371	+	460.6	2483.000	481.5	1.0	481.55	0.00e+00
chr9-17713	chr9	120932399	120936490	+	460.6	4091.000	482.6	7.5	64.35	0.00e+00
chr14-4657	chr14	57664032	57666028	+	460.6	1996.000	481.2	2.0	240.60	0.00e+00
chr4-11909	chr4	155249116	155252533	+	460.2	3417.000	486.2	14.0	34.73	0.00e+00
chr1-3535	chr1	118388278	118390666	+	459.9	2388.000	485.8	9.0	53.98	0.00e+00
chr3-6445	chr3	103967525	103969249	+	459.9	1724.000	481.2	25.0	19.25	0.00e+00
chr7-6242	chr7	64501406	64503255	+	459.9	1849.000	481.2	6.0	80.20	0.00e+00
chr9-5386	chr9	107871883	107873526	+	459.9	1643.000	482.6	11.0	43.87	0.00e+00
chr10-7624	chr10	85183298	85186447	+	459.9	3149.000	481.5	14.0	34.40	0.00e+00
chr19-7020	chr19	53902309	53904686	+	459.9	2377.000	481.5	4.5	107.01	0.00e+00
chr7-18313	chr7	36695473	36699835	+	459.2	4362.000	480.8	10.0	48.08	0.00e+00
chr17-3411	chr17	28690754	28692972	+	459.2	2218.000	480.8	5.0	96.17	0.00e+00
chr5-8484	chr5	3927361	3929269	+	458.9	1908.000	481.5	14.5	33.21	0.00e+00
chr5-21178	chr5	120562699	120569007	+	458.9	6308.000	483.3	13.0	37.18	0.00e+00
chr18-2018	chr18	10180938	10182890	+	458.9	1952.000	480.5	7.0	68.64	0.00e+00
chr18-6642	chr18	84588342	84590827	+	458.9	2485.000	480.1	10.0	48.01	0.00e+00
chr2-5324	chr2	29889141	29891971	+	458.5	2830.000	484.4	17.0	28.49	0.00e+00
chr1-10004	chr1	127204514	127208396	+	458.2	3882.000	481.2	9.0	53.47	0.00e+00
chr4-5421	chr4	42949404	42952722	+	458.2	3318.000	483.7	26.0	18.60	0.00e+00
chr16-6938	chr16	56028445	56030430	+	458.2	1985.000	478.7	11.0	43.52	0.00e+00
chrX-3186	chrX	77509341	77512846	+	458.2	3505.000	481.5	4.0	120.39	0.00e+00
chr9-18708	chr9	105493946	105496117	+	457.8	2171.000	478.7	6.0	79.79	0.00e+00
chr9-13115	chr9	106890364	106893054	+	457.8	2690.000	478.7	32.0	14.96	0.00e+00
chr12-5091	chr12	31498517	31500782	+	457.8	2265.000	480.8	16.0	30.05	0.00e+00
chr12-3152	chr12	80434649	80437242	+	457.8	2593.000	480.5	8.0	60.06	0.00e+00
chr1-4143	chr1	165641708	165643531	+	457.5	1823.000	479.1	14.0	34.22	0.00e+00
chr3-5375	chr3	89772379	89775272	+	457.5	2893.000	480.5	17.0	28.26	0.00e+00
chr7-15083	chr7	46918750	46920590	+	457.5	1840.000	479.1	4.0	119.77	0.00e+00
chr8-10066	chr8	73352052	73355172	+	457.5	3120.000	479.8	17.0	28.22	0.00e+00
chr1-18537	chr1	162739022	162741248	+	457.2	2226.000	478.4	7.0	68.34	0.00e+00
chr2-21630	chr2	154563904	154570727	+	457.2	6823.000	479.8	16.0	29.99	0.00e+00
chr4-10472	chr4	148037926	148042854	+	457.2	4928.000	480.1	13.0	36.93	0.00e+00
chr17-7281	chr17	72917238	72919891	+	457.2	2653.000	478.0	2.0	239.00	0.00e+00
chr12-14009	chr12	70824091	70827146	+	456.8	3055.000	477.6	6.0	79.61	0.00e+00
chr15-820	chr15	6707503	6709660	+	456.8	2157.000	483.3	2.0	241.66	0.00e+00
chr4-13884	chr4	117154195	117156787	+	456.5	2592.000	478.4	11.0	43.49	0.00e+00
chr9-6810	chr9	65825705	65828129	+	456.5	2424.000	482.6	8.0	60.33	0.00e+00
chr17-8615	chr17	12915182	12917603	+	456.5	2421.000	478.7	14.5	33.01	0.00e+00
chr9-11521	chr9	22306039	22308325	+	456.1	2286.000	476.6	5.0	95.32	0.00e+00
chr10-4797	chr10	80560667	80562925	+	456.1	2258.000	477.3	5.0	95.46	0.00e+00
chr4-18008	chr4	148128927	148132576	+	455.8	3649.000	477.3	14.0	34.09	0.00e+00
chr1-3957	chr1	160906068	160907827	+	455.5	1759.000	478.4	14.0	34.17	0.00e+00
chr5-11870	chr5	24593582	24599872	+	455.5	6290.000	478.4	35.5	13.47	0.00e+00
chr1-13408	chr1	136344615	136346668	+	455.1	2053.000	477.3	4.0	119.32	0.00e+00
chr4-2294	chr4	94602430	94604167	+	455.1	1737.000	478.0	4.5	106.22	0.00e+00
chr8-8680	chr8	72546773	72549693	+	455.1	2920.000	476.2	8.5	56.03	0.00e+00
chr18-1341	chr18	53861450	53863436	+	455.1	1986.000	475.9	7.0	67.98	0.00e+00
chr14-11645	chr14	52195858	52198290	+	454.8	2432.000	476.9	3.0	158.98	0.00e+00
chr8-17684	chr8	70508343	70511634	+	454.5	3291.000	476.6	20.0	23.83	0.00e+00
chr12-9886	chr12	116280044	116282501	+	454.5	2457.000	475.5	5.0	95.10	0.00e+00
chr1-7976	chr1	172348312	172353690	+	454.1	5378.000	478.0	25.0	19.12	0.00e+00
chr6-3744	chr6	140423477	140425688	+	454.1	2211.000	475.9	5.0	95.18	0.00e+00
chr12-3367	chr12	80758866	80762001	+	454.1	3135.000	476.2	21.0	22.68	0.00e+00
chr14-1026	chr14	31829671	31831720	+	454.1	2049.000	477.6	4.0	119.41	0.00e+00
chr2-18081	chr2	116974561	116977517	+	453.4	2956.000	474.5	14.0	33.89	0.00e+00
chr10-9649	chr10	126926210	126932102	+	453.4	5892.000	476.6	33.0	14.44	0.00e+00
chr14-11452	chr14	24614330	24620538	+	453.4	6208.000	474.5	38.0	12.49	0.00e+00
chr14-4121	chr14	60250516	60252957	+	453.4	2441.000	476.9	6.0	79.49	0.00e+00
chr18-6130	chr18	5590872	5594018	+	453.4	3146.000	473.8	6.0	78.96	0.00e+00
chr13-3868	chr13	64151807	64154018	+	453.1	2211.000	477.6	12.5	38.21	0.00e+00
chr1-9272	chr1	30872521	30874550	+	452.8	2029.000	474.1	6.0	79.02	0.00e+00
chr1-7677	chr1	60565364	60567482	+	452.4	2118.000	474.1	9.5	49.91	0.00e+00
chr3-9704	chr3	101105411	101112387	+	452.4	6976.000	474.5	22.0	21.57	0.00e+00
chr3-8688	chr3	54806726	54808695	+	452.1	1969.000	472.3	14.0	33.74	0.00e+00
chr14-4365	chr14	30714840	30717315	+	452.1	2475.000	473.0	7.0	67.58	0.00e+00
chr14-5082	chr14	26668035	26670645	+	451.4	2610.000	475.2	6.0	79.19	0.00e+00
chr15-2780	chr15	58888190	58890280	+	451.4	2090.000	474.1	15.0	31.61	0.00e+00
chr17-12025	chr17	33683365	33686144	+	451.4	2779.000	472.3	8.0	59.04	0.00e+00
chr4-7490	chr4	104366707	104369559	+	451.1	2852.000	472.7	7.0	67.53	0.00e+00
chr12-1979	chr12	59066345	59068287	+	451.1	1942.000	476.9	0.5	953.88	0.00e+00
chr14-3550	chr14	54685642	54687728	+	451.1	2086.000	475.2	13.5	35.20	0.00e+00
chr4-8842	chr4	128804226	128807563	+	450.7	3337.000	474.8	10.0	47.48	0.00e+00
chr18-6596	chr18	75695094	75699124	+	450.7	4030.000	473.4	8.0	59.17	0.00e+00
chr11-9429	chr11	33161926	33164163	+	450.4	2237.000	473.4	29.0	16.32	0.00e+00
chr11-12156	chr11	114668278	114671321	+	450.4	3043.000	472.7	2.0	236.34	0.00e+00
chr13-3269	chr13	24830876	24833471	+	450.4	2595.000	473.0	12.0	39.42	0.00e+00
chr14-5190	chr14	65260725	65263161	+	450.4	2436.000	471.3	5.0	94.25	0.00e+00
chr17-5146	chr17	33759495	33761076	+	450.4	1581.000	472.7	9.0	52.52	0.00e+00
chr4-1485	chr4	42999464	43001332	+	450.0	1868.000	473.0	8.0	59.13	0.00e+00
chr5-12918	chr5	88674527	88676513	+	450.0	1986.000	470.6	8.0	58.82	0.00e+00
chr12-5949	chr12	69371226	69373682	+	450.0	2456.000	471.3	17.5	26.93	0.00e+00
chr2-16197	chr2	59160007	59162445	+	449.7	2438.000	471.3	16.5	28.56	0.00e+00
chr4-11955	chr4	45010710	45013832	+	449.7	3122.000	471.3	2.0	235.64	0.00e+00
chr4-7875	chr4	114985981	114987915	+	449.7	1934.000	470.2	4.0	117.55	0.00e+00
chr5-8920	chr5	114379434	114381882	+	449.7	2448.000	470.9	11.0	42.81	0.00e+00
chr10-10845	chr10	39369023	39371310	+	449.7	2287.000	472.7	9.5	49.76	0.00e+00
chr11-6444	chr11	95309142	95311659	+	449.7	2517.000	475.2	11.5	41.32	0.00e+00
chr14-4719	chr14	60634042	60638471	+	449.7	4429.000	471.6	7.0	67.38	0.00e+00
chr2-15343	chr2	93186995	93189358	+	449.4	2363.000	469.5	14.0	33.54	0.00e+00
chr4-10838	chr4	126751973	126754667	+	449.4	2694.000	470.9	6.0	78.49	0.00e+00
chr11-12766	chr11	101550950	101554293	+	449.4	3343.000	471.6	11.0	42.88	0.00e+00
chr7-15579	chr7	45014763	45018685	+	449.0	3922.000	471.6	11.0	42.88	0.00e+00
chr9-7241	chr9	70541872	70543842	+	449.0	1970.000	470.6	3.0	156.85	0.00e+00
chr9-11422	chr9	107607744	107614123	+	449.0	6379.000	471.3	24.0	19.64	0.00e+00
chr1-15268	chr1	133180544	133184071	+	448.7	3527.000	469.5	22.5	20.87	0.00e+00
chr4-24565	chr4	155218914	155224140	+	448.7	5226.000	469.1	30.5	15.38	0.00e+00
chr7-10562	chr7	46844813	46847782	+	448.7	2969.000	470.6	10.5	44.82	0.00e+00
chr8-11181	chr8	3492288	3494485	+	448.7	2197.000	470.9	4.0	117.73	0.00e+00
chr16-7264	chr16	78375096	78377577	+	448.7	2481.000	468.8	14.5	32.33	0.00e+00
chr7-8588	chr7	45458276	45462065	+	448.3	3789.000	470.2	20.5	22.94	0.00e+00
chr7-16164	chr7	45717204	45719883	+	448.3	2679.000	470.9	23.0	20.47	0.00e+00
chr7-8176	chr7	105786368	105788671	+	448.3	2303.000	469.5	3.0	156.50	0.00e+00
chr12-3517	chr12	87265527	87268536	+	448.3	3009.000	468.8	14.0	33.49	0.00e+00
chr12-6805	chr12	113097130	113100137	+	448.3	3007.000	472.3	8.0	59.04	0.00e+00
chr14-5875	chr14	55642455	55645185	+	448.0	2730.000	470.9	4.0	117.73	0.00e+00
chr5-9528	chr5	135007973	135010760	+	447.3	2787.000	470.6	12.0	39.21	0.00e+00
chr9-13008	chr9	65174874	65181390	+	447.3	6516.000	469.1	39.0	12.03	3.01e-322
chr11-11291	chr11	78187893	78190167	+	447.3	2274.000	470.2	14.0	33.59	0.00e+00
chr8-6528	chr8	4323672	4326340	+	447.0	2668.000	468.4	14.5	32.31	0.00e+00
chr10-7392	chr10	128302264	128304807	+	447.0	2543.000	468.4	15.0	31.23	0.00e+00
chr15-7353	chr15	80132519	80135012	+	447.0	2493.000	470.2	9.0	52.25	0.00e+00
chr15-7656	chr15	102073238	102075488	+	447.0	2250.000	469.9	8.5	55.28	0.00e+00
chr2-8679	chr2	121448279	121450803	+	446.7	2524.000	470.2	8.0	58.78	0.00e+00
chr2-6100	chr2	167420904	167423190	+	446.7	2286.000	470.6	14.0	33.61	0.00e+00
chr2-24598	chr2	172549140	172555186	+	446.7	6046.000	469.1	29.0	16.18	0.00e+00
chr6-14467	chr6	86848266	86852051	+	446.7	3785.000	467.4	13.0	35.95	0.00e+00
chr11-17908	chr11	106997815	107000339	+	446.7	2524.000	467.0	7.0	66.72	0.00e+00
chr4-20192	chr4	155811403	155813834	+	446.3	2431.000	469.5	5.0	93.90	0.00e+00
chr19-6198	chr19	4809976	4812859	+	446.0	2883.000	469.9	6.0	78.31	0.00e+00
chr7-8637	chr7	138845462	138848621	+	445.6	3159.000	467.7	12.5	37.42	0.00e+00
chr8-6016	chr8	109778204	109779894	+	445.6	1690.000	467.4	11.0	42.49	0.00e+00
chr18-6387	chr18	11656564	11658548	+	445.6	1984.000	467.7	10.0	46.77	0.00e+00
chr11-26837	chr11	80382271	80385571	+	445.3	3300.000	466.0	13.0	35.84	0.00e+00
chr19-8083	chr19	10202566	10205235	+	444.6	2669.000	467.0	11.0	42.46	0.00e+00
chr1-15354	chr1	152088769	152091626	+	444.3	2857.000	465.2	13.5	34.46	0.00e+00
chr12-11370	chr12	111375665	111378853	+	444.3	3188.000	467.7	11.0	42.52	0.00e+00
chr2-17331	chr2	84714095	84716598	+	443.6	2503.000	464.5	9.0	51.62	0.00e+00
chr8-9462	chr8	111258037	111259808	+	443.6	1771.000	465.6	9.0	51.73	0.00e+00
chr15-8497	chr15	98566733	98569441	+	443.6	2708.000	463.8	7.0	66.26	0.00e+00
chr9-7934	chr9	65140318	65143155	+	443.3	2837.000	464.5	9.0	51.62	0.00e+00
chr7-15539	chr7	30586808	30590318	+	442.9	3510.000	465.2	7.0	66.46	0.00e+00
chr12-8339	chr12	86678169	86681038	+	442.9	2869.000	463.5	13.5	34.33	0.00e+00
chr1-2676	chr1	52231928	52233903	+	442.6	1975.000	463.8	11.0	42.17	0.00e+00
chr17-5219	chr17	20944360	20946838	+	442.6	2478.000	464.2	9.0	51.58	0.00e+00
chr3-12792	chr3	146811818	146813850	+	442.2	2032.000	462.8	7.0	66.11	0.00e+00
chr7-11021	chr7	16815617	16817982	+	442.2	2365.000	463.8	20.0	23.19	0.00e+00
chr7-16585	chr7	143067839	143070846	+	442.2	3007.000	463.8	18.0	25.77	0.00e+00
chr9-6918	chr9	85842062	85844903	+	442.2	2841.000	464.5	24.0	19.36	0.00e+00
chr19-6690	chr19	37375190	37378000	+	442.2	2810.000	464.5	17.0	27.33	0.00e+00
chr8-8782	chr8	124862137	124864174	+	441.9	2037.000	462.1	7.0	66.01	0.00e+00
chr9-16560	chr9	106170130	106172172	+	441.9	2042.000	463.5	12.0	38.62	0.00e+00
chr19-8368	chr19	59941590	59944391	+	441.9	2801.000	462.8	15.0	30.85	0.00e+00
chr11-10652	chr11	51262426	51264370	+	441.6	1944.000	464.5	16.5	28.15	0.00e+00
chr12-10506	chr12	53250246	53254422	+	441.6	4176.000	462.1	11.5	40.18	0.00e+00
chr4-22236	chr4	131233884	131241556	+	441.2	7672.000	463.5	29.0	15.98	0.00e+00
chr8-14268	chr8	84683994	84688313	+	441.2	4319.000	461.7	10.0	46.17	0.00e+00
chr10-6801	chr10	99260952	99266683	+	441.2	5731.000	462.1	21.5	21.49	0.00e+00
chr17-14332	chr17	46626637	46631348	+	441.2	4711.000	461.7	9.5	48.60	0.00e+00
chr10-7860	chr10	58445634	58447890	+	440.9	2256.000	461.0	4.0	115.25	0.00e+00
chr11-16541	chr11	3647902	3650137	+	440.9	2235.000	461.4	13.0	35.49	0.00e+00
chr13-10115	chr13	54691942	54695147	+	440.9	3205.000	462.8	12.0	38.56	0.00e+00
chr16-9119	chr16	57120485	57122736	+	440.9	2251.000	462.4	3.0	154.14	0.00e+00
chr17-7383	chr17	51811623	51813999	+	440.9	2376.000	462.8	6.0	77.13	0.00e+00
chr6-1851	chr6	148211269	148212901	+	440.5	1632.000	463.8	10.0	46.38	0.00e+00
chr11-1257	chr11	21238537	21240095	+	440.5	1558.000	473.0	6.0	78.84	0.00e+00
chr11-13958	chr11	52359883	52362500	+	440.5	2617.000	462.8	5.0	92.55	0.00e+00
chr13-7001	chr13	3537106	3539527	+	440.5	2421.000	461.0	4.0	115.25	0.00e+00
chr2-10840	chr2	102001326	102009766	+	440.2	8440.000	461.0	33.5	13.76	0.00e+00
chr8-8360	chr8	46616468	46618851	+	440.2	2383.000	462.8	10.5	44.07	0.00e+00
chr9-3980	chr9	108783046	108786487	+	440.2	3441.000	462.4	10.0	46.24	0.00e+00
chr11-20661	chr11	88580773	88590187	+	440.2	9414.000	461.7	46.0	10.04	1.29e-283
chr13-5936	chr13	17694199	17696270	+	440.2	2071.000	460.3	11.0	41.84	0.00e+00
chr14-3535	chr14	105894784	105899158	+	440.2	4374.000	461.4	7.0	65.91	0.00e+00
chr18-4551	chr18	15148675	15151888	+	440.2	3213.000	462.8	12.0	38.56	0.00e+00
chr4-12069	chr4	121213674	121215851	+	439.9	2177.000	459.9	7.0	65.70	0.00e+00
chr5-4624	chr5	34572825	34575410	+	439.9	2585.000	463.5	5.0	92.70	0.00e+00
chr13-8530	chr13	59672956	59676265	+	439.9	3309.000	461.0	18.5	24.92	0.00e+00
chr10-4580	chr10	79668614	79671483	+	439.5	2869.000	460.3	11.0	41.84	0.00e+00
chr18-5253	chr18	24602525	24604773	+	439.5	2248.000	460.3	4.5	102.29	0.00e+00
chr4-1172	chr4	48042683	48047751	+	439.2	5068.000	463.1	26.0	17.81	0.00e+00
chr18-1495	chr18	24204873	24206964	+	439.2	2091.000	458.9	5.0	91.77	0.00e+00
chr2-13273	chr2	35199587	35201686	+	438.9	2099.000	461.0	7.0	65.86	0.00e+00
chr11-16272	chr11	82780193	82782188	+	438.9	1995.000	459.6	13.5	34.04	0.00e+00
chr11-19253	chr11	109361653	109363988	+	438.9	2335.000	459.2	7.0	65.60	0.00e+00
chr1-18250	chr1	128590046	128593824	+	438.5	3778.000	459.6	15.5	29.65	0.00e+00
chr5-14501	chr5	135777530	135779740	+	438.5	2210.000	458.2	3.0	152.72	0.00e+00
chr7-14903	chr7	4689909	4692073	+	438.5	2164.000	458.9	3.0	152.96	0.00e+00
chr9-16653	chr9	111270371	111272769	+	438.5	2398.000	460.6	23.0	20.03	0.00e+00
chr12-6084	chr12	83631376	83633328	+	438.5	1952.000	459.2	2.0	229.61	0.00e+00
chr16-3166	chr16	17200413	17201944	+	438.5	1531.000	459.9	4.0	114.98	0.00e+00
chr16-4837	chr16	18287179	18290042	+	438.2	2863.000	458.5	1.0	458.52	0.00e+00
chr12-3496	chr12	100198881	100201408	+	437.8	2527.000	459.9	24.5	18.77	0.00e+00
chr12-6652	chr12	110590421	110592606	+	437.8	2185.000	458.9	2.0	229.43	0.00e+00
chr13-9082	chr13	59767874	59771518	+	437.8	3644.000	457.5	14.0	32.68	0.00e+00
chr5-6128	chr5	134550903	134552937	+	437.5	2034.000	460.3	12.0	38.36	0.00e+00
chr14-7027	chr14	14011565	14014123	+	437.5	2558.000	459.6	5.0	91.92	0.00e+00
chr19-6810	chr19	6140018	6142064	+	437.2	2046.000	457.1	8.0	57.14	0.00e+00
chr3-8276	chr3	22075354	22077871	+	436.8	2517.000	456.7	14.0	32.62	0.00e+00
chr15-3863	chr15	9070301	9072474	+	436.5	2173.000	458.2	9.0	50.91	0.00e+00
chr17-8660	chr17	26252218	26254084	+	436.5	1866.000	457.5	13.0	35.19	0.00e+00
chr17-9437	chr17	28620456	28623168	+	436.5	2712.000	459.2	15.0	30.61	0.00e+00
chr19-5473	chr19	7038666	7041287	+	436.5	2621.000	457.5	5.0	91.49	0.00e+00
chr8-12176	chr8	107292394	107294928	+	436.1	2534.000	457.5	11.0	41.59	0.00e+00
chr19-7118	chr19	7339158	7342565	+	436.1	3407.000	456.0	2.0	228.02	0.00e+00
chr19-608	chr19	53943791	53946300	+	436.1	2509.000	461.4	10.0	46.14	0.00e+00
chrX-2771	chrX	60402895	60405103	+	436.1	2208.000	455.7	7.0	65.10	0.00e+00
chr13-6336	chr13	51099724	51102150	+	435.8	2426.000	457.8	8.5	53.86	0.00e+00
chrX-3457	chrX	12076637	12081551	+	435.8	4914.000	456.7	12.0	38.06	0.00e+00
chr3-9370	chr3	88684937	88687178	+	435.5	2241.000	455.7	12.5	36.45	0.00e+00
chr8-11999	chr8	23418067	23432491	+	435.5	14424.000	456.0	38.0	12.00	5.46e-313
chr9-17086	chr9	45983128	45985607	+	435.5	2479.000	457.5	10.0	45.75	0.00e+00
chr9-3146	chr9	121297051	121301965	+	435.5	4914.000	457.8	22.5	20.35	0.00e+00
chr2-17807	chr2	29964470	29966965	+	435.1	2495.000	456.7	4.0	114.19	0.00e+00
chr1-6995	chr1	93801064	93804871	+	434.8	3807.000	456.4	14.5	31.48	0.00e+00
chr4-3582	chr4	130662784	130664821	+	434.8	2037.000	456.7	6.5	70.27	0.00e+00
chr6-3204	chr6	134565718	134567713	+	434.8	1995.000	458.2	4.0	114.54	0.00e+00
chr17-13920	chr17	24412788	24416453	+	434.8	3665.000	456.4	18.0	25.35	0.00e+00
chr2-3161	chr2	15054677	15056483	+	434.4	1806.000	459.9	4.0	114.98	0.00e+00
chr4-13904	chr4	119538685	119541026	+	434.4	2341.000	454.6	2.5	181.85	0.00e+00
chr5-11454	chr5	122898924	122901334	+	434.4	2410.000	455.3	8.0	56.92	0.00e+00
chr2-23364	chr2	26138426	26141540	+	434.1	3114.000	455.3	13.0	35.03	0.00e+00
chr9-8614	chr9	13748396	13750172	+	434.1	1776.000	455.0	5.0	90.99	0.00e+00
chr10-10447	chr10	56376086	56379961	+	434.1	3875.000	455.3	19.5	23.35	0.00e+00
chr14-5683	chr14	75454631	75461676	+	434.1	7045.000	456.7	19.5	23.42	0.00e+00
chr18-5399	chr18	82690253	82693674	+	434.1	3421.000	454.3	20.0	22.71	0.00e+00
chr2-20288	chr2	85036351	85038375	+	433.8	2024.000	456.4	6.5	70.21	0.00e+00
chr4-11755	chr4	118435328	118438616	+	433.8	3288.000	454.6	17.0	26.74	0.00e+00
chr11-27264	chr11	105290766	105294809	+	433.4	4043.000	454.3	7.0	64.89	0.00e+00
chr13-8378	chr13	17943112	17944940	+	433.4	1828.000	453.6	2.0	226.78	0.00e+00
chr15-3111	chr15	59080110	59083062	+	433.4	2952.000	455.0	19.0	23.95	0.00e+00
chr3-12761	chr3	139073991	139076163	+	433.1	2172.000	453.2	7.0	64.74	0.00e+00
chr3-6851	chr3	157946455	157948840	+	433.1	2385.000	452.8	8.0	56.61	0.00e+00
chr4-6806	chr4	122995287	122997856	+	433.1	2569.000	454.6	18.5	24.57	0.00e+00
chr9-4826	chr9	65020725	65022535	+	433.1	1810.000	454.3	1.0	454.26	0.00e+00
chr2-10916	chr2	18671698	18673330	+	432.7	1632.000	452.8	1.0	452.85	0.00e+00
chr3-9477	chr3	123506135	123509715	+	432.7	3580.000	455.0	11.5	39.56	0.00e+00
chr6-2339	chr6	149100422	149102272	+	432.7	1850.000	452.1	4.0	113.03	0.00e+00
chr2-4063	chr2	52741603	52743294	+	432.4	1691.000	454.3	7.0	64.89	0.00e+00
chr3-10456	chr3	33799109	33801028	+	432.4	1919.000	453.6	17.0	26.68	0.00e+00
chr4-15249	chr4	11252564	11254748	+	432.4	2184.000	453.2	8.5	53.32	0.00e+00
chr6-7847	chr6	42348926	42351946	+	432.4	3020.000	454.6	12.5	36.37	0.00e+00
chr8-9242	chr8	93915169	93922872	+	432.4	7703.000	455.0	47.0	9.68	8.06e-273
chr11-7520	chr11	79338888	79340981	+	432.4	2093.000	454.6	12.0	37.88	0.00e+00
chr17-5872	chr17	84789784	84791685	+	432.1	1901.000	451.8	8.0	56.47	0.00e+00
chr2-10356	chr2	30061120	30064402	+	431.7	3282.000	453.9	21.0	21.61	0.00e+00
chr4-8317	chr4	116555430	116558662	+	431.7	3232.000	452.1	15.5	29.17	0.00e+00
chr7-3670	chr7	45783471	45787020	+	431.7	3549.000	453.9	20.0	22.70	0.00e+00
chr2-16475	chr2	170217300	170223384	+	431.4	6084.000	452.8	21.0	21.56	0.00e+00
chr7-10946	chr7	81342979	81345887	+	431.4	2908.000	451.8	15.0	30.12	0.00e+00
chr18-4861	chr18	6134778	6137037	+	431.4	2259.000	451.4	2.0	225.71	0.00e+00
chr1-11937	chr1	135429096	135432394	+	431.1	3298.000	451.8	13.0	34.75	0.00e+00
chr2-9969	chr2	48948404	48950763	+	431.1	2359.000	450.4	8.0	56.30	0.00e+00
chr4-17341	chr4	32982052	32986388	+	431.1	4336.000	452.1	7.5	60.28	0.00e+00
chr5-5331	chr5	52189462	52191303	+	431.1	1841.000	452.5	10.0	45.25	0.00e+00
chr10-5247	chr10	52416743	52419142	+	431.1	2399.000	452.1	19.0	23.80	0.00e+00
chr11-6229	chr11	20631306	20633547	+	431.1	2241.000	452.8	18.0	25.16	0.00e+00
chr19-1844	chr19	10688052	10691054	+	431.1	3002.000	455.3	21.5	21.18	0.00e+00
chr10-2360	chr10	28074111	28076940	+	430.7	2829.000	454.6	17.0	26.74	0.00e+00
chr13-5792	chr13	53284211	53286831	+	430.7	2620.000	451.4	5.0	90.29	0.00e+00
chr11-17364	chr11	106919059	106921378	+	430.4	2319.000	449.7	8.5	52.90	0.00e+00
chr13-3302	chr13	83737041	83738959	+	430.4	1918.000	455.0	27.0	16.85	0.00e+00
chr3-4682	chr3	108720933	108723154	+	430.0	2221.000	451.1	9.5	47.48	0.00e+00
chr9-11395	chr9	100544744	100547122	+	430.0	2378.000	450.4	12.0	37.53	0.00e+00
chr16-3515	chr16	78300841	78303174	+	430.0	2333.000	450.7	12.0	37.56	0.00e+00
chr17-8287	chr17	26938127	26942964	+	430.0	4837.000	452.1	13.0	34.78	0.00e+00
chr13-7960	chr13	34341548	34346143	+	429.7	4595.000	448.9	25.0	17.96	0.00e+00
chr14-4142	chr14	120476841	120479562	+	429.7	2721.000	450.0	14.0	32.14	0.00e+00
chr1-5547	chr1	89069476	89073722	+	429.4	4246.000	451.8	6.5	69.51	0.00e+00
chr2-3205	chr2	130273678	130276535	+	429.4	2857.000	452.8	6.5	69.67	0.00e+00
chr5-16947	chr5	115400101	115408481	+	429.4	8380.000	450.4	18.0	25.02	0.00e+00
chr5-11558	chr5	148927836	148929695	+	429.4	1859.000	449.7	5.5	81.76	0.00e+00
chr13-5944	chr13	23572788	23577326	+	429.4	4538.000	452.5	15.0	30.17	0.00e+00
chr15-5118	chr15	76521064	76524481	+	429.4	3417.000	451.8	8.5	53.15	0.00e+00
chr17-4871	chr17	24719125	24721857	+	429.4	2732.000	451.1	19.0	23.74	0.00e+00
chr1-13324	chr1	127772661	127775379	+	429.0	2718.000	454.3	3.0	151.42	0.00e+00
chr7-8825	chr7	132930385	132932662	+	429.0	2277.000	449.3	6.0	74.88	0.00e+00
chr10-7884	chr10	69350848	69353525	+	429.0	2677.000	449.7	8.0	56.21	0.00e+00
chr10-7322	chr10	75920466	75922543	+	429.0	2077.000	448.6	11.0	40.78	0.00e+00
chr12-6439	chr12	53246354	53249504	+	429.0	3150.000	448.9	26.0	17.27	0.00e+00
chr18-5705	chr18	73814512	73816419	+	429.0	1907.000	450.0	5.0	90.00	0.00e+00
chr7-12048	chr7	127344646	127346751	+	428.7	2105.000	448.2	2.5	179.30	0.00e+00
chr8-10435	chr8	106209841	106212020	+	428.7	2179.000	448.6	5.0	89.72	0.00e+00
chr11-9895	chr11	69833785	69839212	+	428.7	5427.000	450.4	16.0	28.15	0.00e+00
chr11-4680	chr11	79992292	79994447	+	428.7	2155.000	450.7	9.0	50.08	0.00e+00
chr7-13994	chr7	145204216	145208125	+	428.3	3909.000	451.1	28.5	15.83	0.00e+00
chr8-13481	chr8	40307114	40308876	+	428.3	1762.000	447.9	3.0	149.30	0.00e+00
chr8-10058	chr8	70862252	70866664	+	428.3	4412.000	448.9	6.0	74.82	0.00e+00
chr11-7240	chr11	107130338	107132809	+	428.3	2471.000	448.6	19.0	23.61	0.00e+00
chr13-5400	chr13	21733152	21735912	+	428.3	2760.000	450.0	9.0	50.00	0.00e+00
chr4-15379	chr4	86574757	86576826	+	428.0	2069.000	449.7	30.5	14.74	0.00e+00
chr10-10265	chr10	91179759	91184255	+	428.0	4496.000	447.2	15.5	28.85	0.00e+00
chr1-14755	chr1	172481307	172487641	+	427.7	6334.000	447.5	15.0	29.84	0.00e+00
chr4-10123	chr4	41670097	41679092	+	427.7	8995.000	451.1	27.5	16.40	0.00e+00
chr5-14438	chr5	124326406	124329116	+	427.7	2710.000	449.3	4.0	112.33	0.00e+00
chr6-10811	chr6	89359021	89363697	+	427.3	4676.000	448.6	23.5	19.09	0.00e+00
chr5-440	chr5	149183731	149185700	+	427.0	1969.000	458.2	8.0	57.27	0.00e+00
chr6-12614	chr6	4902453	4904468	+	427.0	2015.000	447.5	21.0	21.31	0.00e+00
chr12-13049	chr12	52602660	52605229	+	427.0	2569.000	446.5	0.5	892.94	0.00e+00
chr7-19136	chr7	27590981	27594937	+	426.6	3956.000	448.2	12.0	37.35	0.00e+00
chr8-13121	chr8	94385190	94388248	+	426.6	3058.000	447.2	5.0	89.44	0.00e+00
chr1-10932	chr1	166378488	166380371	+	426.3	1883.000	445.4	5.0	89.08	0.00e+00
chr4-21131	chr4	140646494	140650018	+	426.3	3524.000	446.1	8.0	55.76	0.00e+00
chr6-4669	chr6	55037348	55039522	+	426.3	2174.000	447.2	6.0	74.53	0.00e+00
chr11-14768	chr11	97780687	97783124	+	426.3	2437.000	448.9	14.0	32.07	0.00e+00
chr2-17467	chr2	129197819	129200309	+	426.0	2490.000	445.8	10.5	42.45	0.00e+00
chr5-11064	chr5	32458137	32460556	+	426.0	2419.000	445.8	8.0	55.72	0.00e+00
chr13-8064	chr13	60601206	60603625	+	426.0	2419.000	447.2	4.5	99.37	0.00e+00
chr19-7345	chr19	5727564	5730320	+	426.0	2756.000	447.9	28.5	15.72	0.00e+00
chr19-3412	chr19	29521474	29523765	+	426.0	2291.000	448.6	10.5	42.72	0.00e+00
chr5-13594	chr5	137306025	137308955	+	425.6	2930.000	447.9	10.5	42.66	0.00e+00
chr15-8711	chr15	80172718	80175813	+	425.6	3095.000	445.8	3.0	148.59	0.00e+00
chr19-5865	chr19	5636508	5639100	+	425.6	2592.000	445.4	8.5	52.40	0.00e+00
chr3-7797	chr3	127631173	127634804	+	425.3	3631.000	453.9	34.5	13.16	0.00e+00
chr9-18393	chr9	64171688	64174597	+	425.3	2909.000	446.5	18.0	24.80	0.00e+00
chr10-6160	chr10	128082416	128084310	+	425.3	1894.000	447.5	41.5	10.78	1.01e-287
chr4-18460	chr4	107177409	107180309	+	424.9	2900.000	445.1	21.0	21.19	0.00e+00
chr5-5704	chr5	65390147	65392246	+	424.9	2099.000	444.3	20.0	22.22	0.00e+00
chr8-6129	chr8	85839774	85841969	+	424.9	2195.000	445.4	12.5	35.63	0.00e+00
chr9-7963	chr9	106428702	106431038	+	424.9	2336.000	445.1	9.0	49.45	0.00e+00
chr15-6577	chr15	98001042	98005327	+	424.9	4285.000	446.8	33.0	13.54	0.00e+00
chr16-1606	chr16	17451390	17454274	+	424.9	2884.000	446.5	14.5	30.79	0.00e+00
chr18-7083	chr18	43390555	43394396	+	424.9	3841.000	444.7	24.5	18.15	0.00e+00
chr3-7594	chr3	89336432	89339526	+	424.6	3094.000	444.3	11.0	40.39	0.00e+00
chr5-22795	chr5	125174595	125180456	+	424.3	5861.000	444.7	11.5	38.67	0.00e+00
chr6-8030	chr6	72786932	72789871	+	424.3	2939.000	444.7	8.0	55.59	0.00e+00
chr7-8106	chr7	122066333	122068421	+	424.3	2088.000	445.1	18.0	24.73	0.00e+00
chr8-6295	chr8	123372916	123374793	+	424.3	1877.000	444.0	10.0	44.40	0.00e+00
chr2-27173	chr2	101975777	101983945	+	423.9	8168.000	447.2	26.0	17.20	0.00e+00
chr2-18912	chr2	155380760	155382868	+	423.6	2108.000	443.3	13.5	32.84	0.00e+00
chr6-3585	chr6	48593196	48595784	+	423.6	2588.000	443.6	5.0	88.73	0.00e+00
chr7-7810	chr7	25266805	25270489	+	423.6	3684.000	443.6	10.0	44.36	0.00e+00
chr1-11020	chr1	33812850	33815092	+	423.3	2242.000	444.0	14.5	30.62	0.00e+00
chr10-8464	chr10	62448782	62450740	+	423.3	1958.000	444.7	21.0	21.18	0.00e+00
chr18-5553	chr18	77773098	77775114	+	423.3	2016.000	444.0	12.0	37.00	0.00e+00
chr2-9411	chr2	166994893	166997289	+	422.9	2396.000	444.3	10.0	44.43	0.00e+00
chr5-4047	chr5	24100123	24102193	+	422.9	2070.000	442.6	8.5	52.07	0.00e+00
chr11-9201	chr11	48815944	48818200	+	422.9	2256.000	447.2	25.0	17.89	0.00e+00
chr12-9249	chr12	59218284	59220344	+	422.9	2060.000	442.2	11.0	40.20	0.00e+00
chr12-5416	chr12	105683986	105686355	+	422.9	2369.000	443.3	7.0	63.33	0.00e+00
chr1-12929	chr1	157410952	157413352	+	422.6	2400.000	442.2	11.0	40.20	0.00e+00
chr5-9143	chr5	43232318	43235578	+	422.6	3260.000	445.1	12.0	37.09	0.00e+00
chr7-7247	chr7	92740379	92742539	+	422.6	2160.000	446.5	9.5	47.00	0.00e+00
chr11-27078	chr11	97278339	97281336	+	422.6	2997.000	442.6	1.0	442.57	0.00e+00
chr5-10322	chr5	140578808	140585192	+	422.2	6384.000	444.0	32.0	13.87	0.00e+00
chr7-20676	chr7	83882238	83885232	+	422.2	2994.000	441.9	6.0	73.64	0.00e+00
chr14-11557	chr14	30547732	30551961	+	422.2	4229.000	441.5	19.5	22.64	0.00e+00
chr4-11089	chr4	137356262	137357968	+	421.9	1706.000	442.2	9.0	49.14	0.00e+00
chr11-17214	chr11	85310363	85312726	+	421.9	2363.000	441.5	2.5	176.60	0.00e+00
chr17-5499	chr17	8800617	8803926	+	421.9	3309.000	441.2	3.0	147.05	0.00e+00
chr17-8752	chr17	51178055	51180079	+	421.9	2024.000	441.9	3.5	126.25	0.00e+00
chr17-9927	chr17	74337732	74340016	+	421.9	2284.000	441.5	3.5	126.14	0.00e+00
chr4-11573	chr4	137992569	137994912	+	421.6	2343.000	443.6	9.0	49.29	0.00e+00
chr8-6994	chr8	111742625	111746517	+	421.6	3892.000	440.8	15.0	29.39	0.00e+00
chr9-7819	chr9	70678370	70680444	+	421.6	2074.000	440.4	10.0	44.04	0.00e+00
chr15-2278	chr15	61984240	61988510	+	421.6	4270.000	442.9	8.0	55.37	0.00e+00
chrX-4956	chrX	12086749	12092328	+	421.6	5579.000	440.4	11.0	40.04	0.00e+00
chr1-6481	chr1	191717377	191719563	+	421.2	2186.000	441.5	19.0	23.24	0.00e+00
chr9-16621	chr9	108488845	108492489	+	421.2	3644.000	442.6	20.0	22.13	0.00e+00
chr10-6722	chr10	5803653	5806708	+	421.2	3055.000	442.6	11.0	40.23	0.00e+00
chr18-6112	chr18	80466936	80470917	+	421.2	3981.000	441.5	16.5	26.76	0.00e+00
chr5-3888	chr5	3341167	3344976	+	420.9	3809.000	442.6	7.0	63.22	0.00e+00
chr15-12353	chr15	81398656	81400997	+	420.9	2341.000	440.1	9.0	48.90	0.00e+00
chr4-3983	chr4	153956633	153958818	+	420.5	2185.000	442.2	12.5	35.38	0.00e+00
chr17-8379	chr17	62879497	62884195	+	420.2	4698.000	440.4	2.5	176.18	0.00e+00
chr2-840	chr2	37422190	37423577	+	419.9	1387.000	442.6	7.0	63.22	0.00e+00
chr4-6927	chr4	76448955	76451436	+	419.9	2481.000	442.6	13.0	34.04	0.00e+00
chr14-4493	chr14	20639888	20642030	+	419.9	2142.000	438.7	15.0	29.24	0.00e+00
chr15-5737	chr15	51990239	51992220	+	419.9	1981.000	440.8	16.0	27.55	0.00e+00
chr5-10866	chr5	74066715	74069449	+	419.5	2734.000	441.5	13.0	33.96	0.00e+00
chr5-10196	chr5	86803655	86805284	+	419.5	1629.000	442.6	13.5	32.78	0.00e+00
chr7-21104	chr7	132315200	132317968	+	419.5	2768.000	439.0	10.0	43.90	0.00e+00
chr8-6532	chr8	18949622	18951929	+	419.5	2307.000	441.2	11.0	40.10	0.00e+00
chr13-2995	chr13	55463699	55466333	+	419.5	2634.000	440.8	10.0	44.08	0.00e+00
chr5-6566	chr5	137501347	137503583	+	419.2	2236.000	439.7	25.0	17.59	0.00e+00
chr7-4342	chr7	111121748	111123511	+	419.2	1763.000	439.4	3.0	146.46	0.00e+00
chr7-5883	chr7	114414534	114417069	+	419.2	2535.000	440.8	6.0	73.47	0.00e+00
chr1-8637	chr1	85793037	85794956	+	418.5	1919.000	437.6	0.5	875.22	0.00e+00
chr2-9805	chr2	24918426	24920286	+	418.5	1860.000	438.3	6.0	73.05	0.00e+00
chr9-18595	chr9	96885107	96891294	+	418.5	6187.000	437.3	11.0	39.75	0.00e+00
chr9-14287	chr9	107769869	107771711	+	418.5	1842.000	437.3	10.0	43.73	0.00e+00
chr11-17018	chr11	23496254	23498896	+	418.5	2642.000	438.7	15.0	29.24	0.00e+00
chr14-10304	chr14	54638507	54642169	+	417.8	3662.000	440.1	11.0	40.01	0.00e+00
chr4-8632	chr4	3936462	3939766	+	417.5	3304.000	436.9	10.0	43.69	0.00e+00
chr4-7148	chr4	41274189	41276259	+	417.5	2070.000	437.3	11.5	38.02	0.00e+00
chr7-10273	chr7	80197261	80201714	+	417.5	4453.000	436.5	14.0	31.18	0.00e+00
chr11-6695	chr11	69394505	69398692	+	417.5	4187.000	439.4	26.0	16.90	0.00e+00
chr16-4486	chr16	15636184	15638999	+	417.5	2815.000	438.3	10.0	43.83	0.00e+00
chr16-7821	chr16	20713937	20718496	+	417.5	4559.000	438.7	39.5	11.11	5.39e-287
chr1-14299	chr1	63175511	63178449	+	417.1	2938.000	437.6	26.5	16.51	0.00e+00
chr7-21035	chr7	126975465	126977563	+	417.1	2098.000	436.9	11.5	37.99	0.00e+00
chr15-2135	chr15	12321025	12322663	+	417.1	1638.000	439.7	8.0	54.97	0.00e+00
chr16-7362	chr16	8736026	8739751	+	417.1	3725.000	439.4	6.5	67.60	0.00e+00
chr17-12097	chr17	46246484	46249226	+	417.1	2742.000	438.7	18.0	24.37	0.00e+00
chr9-13867	chr9	36832021	36835110	+	416.8	3089.000	437.6	19.0	23.03	0.00e+00
chr9-9652	chr9	58581302	58583796	+	416.8	2494.000	435.5	6.0	72.58	0.00e+00
chr10-7208	chr10	81376662	81379820	+	416.8	3158.000	437.6	16.0	27.35	0.00e+00
chr11-15145	chr11	97743241	97745756	+	416.8	2515.000	437.6	9.5	46.06	0.00e+00
chr14-5305	chr14	21051485	21053493	+	416.8	2008.000	437.6	8.0	54.70	0.00e+00
chrX-4642	chrX	133685129	133691910	+	416.8	6781.000	436.5	14.0	31.18	0.00e+00
chr2-16090	chr2	28839266	28841650	+	416.5	2384.000	436.2	4.0	109.05	0.00e+00
chr12-5223	chr12	69183175	69185348	+	416.5	2173.000	437.3	15.0	29.15	0.00e+00
chr15-4449	chr15	98933115	98936074	+	416.5	2959.000	438.7	9.0	48.74	0.00e+00
chr9-8063	chr9	59749650	59752115	+	416.1	2465.000	438.0	8.0	54.75	0.00e+00
chr10-11827	chr10	128546558	128549637	+	416.1	3079.000	438.3	32.5	13.49	4.56e-321
chr17-8001	chr17	47922438	47925769	+	416.1	3331.000	438.7	11.5	38.15	0.00e+00
chr3-8508	chr3	88408813	88411496	+	415.5	2683.000	436.9	17.0	25.70	0.00e+00
chr16-3763	chr16	32331938	32333641	+	415.1	1703.000	434.1	5.0	86.81	0.00e+00
chr1-12731	chr1	86063853	86065822	+	414.8	1969.000	434.8	3.0	144.92	0.00e+00
chr9-18488	chr9	71484722	71486682	+	414.8	1960.000	434.8	2.0	217.39	0.00e+00
chr11-8539	chr11	79253316	79255125	+	414.8	1809.000	436.9	3.5	124.83	0.00e+00
chr14-5740	chr14	34309774	34311888	+	414.8	2114.000	435.1	5.5	79.11	0.00e+00
chr19-6531	chr19	47729614	47732607	+	414.8	2993.000	435.1	13.5	32.23	0.00e+00
chr6-230	chr6	35177273	35178527	+	414.4	1254.000	436.2	4.5	96.93	0.00e+00
chr12-7151	chr12	32059735	32061972	+	414.4	2237.000	437.6	22.0	19.89	0.00e+00
chr6-5532	chr6	4600243	4602054	+	414.1	1811.000	433.4	25.5	16.99	0.00e+00
chr8-10053	chr8	70537995	70541583	+	414.1	3588.000	434.1	8.5	51.07	0.00e+00
chr10-1678	chr10	82629248	82631233	+	414.1	1985.000	436.5	9.0	48.51	0.00e+00
chr11-5064	chr11	99039898	99043400	+	414.1	3502.000	433.4	20.0	21.67	0.00e+00
chr15-5059	chr15	76342898	76345558	+	414.1	2660.000	436.2	11.0	39.65	0.00e+00
chr16-7800	chr16	18378447	18385188	+	414.1	6741.000	435.8	31.0	14.06	0.00e+00
chr4-3490	chr4	11190216	11192961	+	413.8	2745.000	435.1	6.0	72.52	0.00e+00
chr6-12390	chr6	100285880	100288678	+	413.8	2798.000	432.6	5.0	86.53	0.00e+00
chr3-6408	chr3	69125776	69127802	+	413.4	2026.000	432.3	1.0	432.29	0.00e+00
chr4-9215	chr4	33030376	33032219	+	413.4	1843.000	432.6	0.5	865.30	0.00e+00
chr4-10180	chr4	106934684	106942627	+	413.4	7943.000	434.4	36.0	12.07	8.58e-299
chr7-11667	chr7	27256391	27262534	+	413.4	6143.000	433.7	17.0	25.51	0.00e+00
chr8-4441	chr8	106168133	106170037	+	413.4	1904.000	432.6	1.0	432.65	0.00e+00
chr15-6630	chr15	50887395	50890897	+	413.4	3502.000	431.9	5.0	86.39	0.00e+00
chr1-12626	chr1	43445019	43447234	+	413.1	2215.000	432.6	9.0	48.07	0.00e+00
chr13-9059	chr13	55327003	55331454	+	413.1	4451.000	433.4	6.5	66.67	0.00e+00
chr1-17740	chr1	38625986	38629661	+	412.7	3675.000	431.9	18.0	24.00	0.00e+00
chr2-20798	chr2	172999419	173001915	+	412.7	2496.000	432.3	10.0	43.23	0.00e+00
chr6-6825	chr6	137734466	137736526	+	412.7	2060.000	433.0	3.0	144.33	0.00e+00
chr10-1004	chr10	53379064	53380337	+	412.7	1273.000	433.0	7.0	61.86	0.00e+00
chr7-9722	chr7	118990119	118995768	+	412.4	5649.000	434.4	7.0	62.06	0.00e+00
chr14-7370	chr14	50923687	50926075	+	412.4	2388.000	434.4	15.5	28.03	0.00e+00
chr15-6894	chr15	101283126	101285250	+	412.4	2124.000	435.5	11.0	39.59	0.00e+00
chr17-11548	chr17	47627663	47631184	+	412.4	3521.000	431.6	9.0	47.95	0.00e+00
chr6-4643	chr6	116627923	116629592	+	412.1	1669.000	431.9	11.0	39.27	0.00e+00
chr6-4981	chr6	121109163	121110825	+	412.1	1662.000	433.0	12.0	36.08	0.00e+00
chr8-16612	chr8	70282039	70285043	+	412.1	3004.000	432.6	7.0	61.81	0.00e+00
chr11-21558	chr11	88098454	88100330	+	412.1	1876.000	431.2	9.0	47.91	0.00e+00
chr17-12027	chr17	33907839	33910654	+	412.1	2815.000	433.0	8.0	54.13	0.00e+00
chr17-3490	chr17	31854712	31857147	+	411.7	2435.000	434.8	10.0	43.48	0.00e+00
chr17-9221	chr17	47139116	47143160	+	411.7	4044.000	430.9	11.5	37.47	0.00e+00
chr10-8392	chr10	128888304	128893263	+	411.4	4959.000	433.0	17.0	25.47	0.00e+00
chr13-11330	chr13	96668945	96671802	+	411.4	2857.000	430.2	16.0	26.89	0.00e+00
chr15-4834	chr15	64381372	64383563	+	411.4	2191.000	431.2	6.0	71.87	0.00e+00
chr17-11315	chr17	25831659	25834921	+	411.4	3262.000	433.4	19.5	22.22	0.00e+00
chr3-4953	chr3	138741522	138744175	+	411.0	2653.000	430.2	4.0	107.54	0.00e+00
chr6-15336	chr6	71543334	71545009	+	411.0	1675.000	429.8	9.0	47.76	0.00e+00
chr9-3342	chr9	57520720	57522990	+	411.0	2270.000	431.2	5.0	86.25	0.00e+00
chr12-7741	chr12	3307408	3310887	+	411.0	3479.000	429.8	21.0	20.47	0.00e+00
chr12-5656	chr12	72084357	72087476	+	411.0	3119.000	431.9	15.0	28.80	0.00e+00
chr16-1780	chr16	19760163	19762218	+	411.0	2055.000	431.2	11.0	39.20	0.00e+00
chr16-6644	chr16	36070697	36072674	+	410.7	1977.000	429.5	11.5	37.34	0.00e+00
chr2-10076	chr2	30236522	30239929	+	410.4	3407.000	430.5	14.0	30.75	0.00e+00
chr3-10990	chr3	89959482	89964822	+	410.4	5340.000	430.5	20.5	21.00	0.00e+00
chr3-4910	chr3	133542893	133545436	+	410.4	2543.000	428.8	2.0	214.38	0.00e+00
chr7-12414	chr7	19226956	19230034	+	410.4	3078.000	430.9	6.0	71.81	0.00e+00
chr12-5631	chr12	28634387	28636698	+	410.4	2311.000	430.2	5.0	86.03	0.00e+00
chr16-6737	chr16	4788832	4790848	+	410.4	2016.000	430.5	14.0	30.75	0.00e+00
chr19-7427	chr19	15982974	15985484	+	410.4	2510.000	429.5	7.0	61.35	0.00e+00
chr11-14562	chr11	6474290	6476800	+	410.0	2510.000	430.5	9.5	45.32	0.00e+00
chr3-3850	chr3	104510919	104512590	+	409.7	1671.000	429.5	4.0	107.36	0.00e+00
chr5-7979	chr5	129786380	129788225	+	409.7	1845.000	432.3	45.0	9.61	1.15e-258
chr14-5857	chr14	40952895	40960676	+	409.7	7781.000	429.1	23.0	18.66	0.00e+00
chr3-6338	chr3	87171639	87175673	+	409.3	4034.000	428.4	19.0	22.55	0.00e+00
chr4-17302	chr4	10873149	10875835	+	409.3	2686.000	428.0	12.0	35.67	0.00e+00
chr11-13655	chr11	12034488	12039547	+	409.3	5059.000	429.1	22.5	19.07	0.00e+00
chr1-3470	chr1	43097984	43099540	+	409.0	1556.000	428.4	3.0	142.80	0.00e+00
chr3-6833	chr3	122728666	122731345	+	409.0	2679.000	428.8	8.0	53.59	0.00e+00
chr18-3923	chr18	69591311	69594799	+	409.0	3488.000	428.4	15.0	28.56	0.00e+00
chr8-9328	chr8	12428247	12433624	+	408.7	5377.000	427.3	18.0	23.74	0.00e+00
chr8-7138	chr8	23207219	23209345	+	408.7	2126.000	427.0	15.0	28.47	0.00e+00
chr7-21038	chr7	127014834	127019291	+	408.0	4457.000	430.2	40.5	10.62	1.99e-274
chr15-8588	chr15	53342743	53347289	+	408.0	4546.000	429.1	36.5	11.76	4.82e-291
chr8-13205	chr8	116920311	116922825	+	407.7	2514.000	428.4	2.0	214.20	0.00e+00
chr15-9946	chr15	85990381	85997732	+	407.7	7351.000	429.5	32.0	13.42	1.31e-313
chr2-22624	chr2	104710664	104713063	+	407.3	2399.000	426.3	2.5	170.51	0.00e+00
chr11-16827	chr11	100319214	100321379	+	407.3	2165.000	428.0	15.0	28.54	0.00e+00
chr12-7596	chr12	69891816	69893649	+	407.3	1833.000	427.0	2.0	213.49	0.00e+00
chr19-7992	chr19	5609089	5611295	+	407.3	2206.000	426.3	8.0	53.28	0.00e+00
chr19-1915	chr19	37206931	37208973	+	407.3	2042.000	431.2	3.0	143.74	0.00e+00
chr9-10264	chr9	21722736	21727336	+	407.0	4600.000	427.7	17.5	24.44	0.00e+00
chr16-4243	chr16	8636328	8638694	+	407.0	2366.000	429.8	15.0	28.65	0.00e+00
chr16-704	chr16	91043485	91045510	+	407.0	2025.000	428.0	4.0	107.01	0.00e+00
chr17-7643	chr17	35120152	35122974	+	407.0	2822.000	426.6	10.0	42.66	0.00e+00
chr1-5995	chr1	55130710	55132174	+	406.6	1464.000	426.3	9.0	47.36	0.00e+00
chr2-11110	chr2	38286292	38288259	+	406.6	1967.000	425.9	2.5	170.37	0.00e+00
chr3-8871	chr3	40799390	40801177	+	406.6	1787.000	424.9	12.0	35.40	0.00e+00
chr5-8701	chr5	137745336	137749901	+	406.6	4565.000	425.9	20.5	20.78	0.00e+00
chr5-12129	chr5	142581659	142591486	+	406.6	9827.000	426.3	24.0	17.76	0.00e+00
chr8-6492	chr8	90346365	90349410	+	406.6	3045.000	428.0	8.0	53.51	0.00e+00
chr10-9984	chr10	127508441	127514286	+	406.6	5845.000	426.6	18.0	23.70	0.00e+00
chr12-4246	chr12	111573716	111575970	+	406.6	2254.000	427.3	5.0	85.47	0.00e+00
chr16-7905	chr16	33055607	33057762	+	406.6	2155.000	424.9	4.0	106.21	0.00e+00
chr17-7389	chr17	56672230	56674873	+	406.6	2643.000	426.3	16.0	26.64	0.00e+00
chr18-1777	chr18	10725333	10727338	+	406.6	2005.000	427.7	4.0	106.92	0.00e+00
chr3-8750	chr3	95280768	95284168	+	406.3	3400.000	425.2	20.0	21.26	0.00e+00
chr5-5883	chr5	143526600	143528878	+	406.3	2278.000	425.6	14.0	30.40	0.00e+00
chr12-11213	chr12	99391503	99394218	+	406.3	2715.000	427.3	10.0	42.73	0.00e+00
chr18-3745	chr18	84719113	84721366	+	406.3	2253.000	424.5	12.5	33.96	0.00e+00
chr19-4830	chr19	36918049	36919853	+	406.3	1804.000	424.9	8.5	49.98	0.00e+00
chr1-6882	chr1	43933009	43934904	+	406.0	1895.000	424.9	6.0	70.81	0.00e+00
chr6-7846	chr6	40434365	40436632	+	406.0	2267.000	424.1	5.0	84.83	0.00e+00
chr9-16935	chr9	35398881	35406072	+	406.0	7191.000	426.3	33.0	12.92	5.72e-305
chr18-8793	chr18	33461354	33465017	+	406.0	3663.000	425.2	7.0	60.74	0.00e+00
chr16-5929	chr16	20516106	20519102	+	405.6	2996.000	425.6	9.0	47.28	0.00e+00
chr2-15838	chr2	130838735	130841585	+	405.3	2850.000	424.1	16.0	26.51	0.00e+00
chr7-8432	chr7	93079503	93082227	+	405.3	2724.000	424.1	9.0	47.13	0.00e+00
chr12-11716	chr12	80258445	80261389	+	405.3	2944.000	423.8	8.0	52.97	0.00e+00
chr12-10852	chr12	112998921	113001873	+	405.3	2952.000	424.1	12.0	35.35	0.00e+00
chr16-3585	chr16	31274250	31275813	+	405.3	1563.000	426.6	5.5	77.57	0.00e+00
chr16-5964	chr16	31662453	31664999	+	405.3	2546.000	425.6	1.0	425.56	0.00e+00
chr2-12600	chr2	151541658	151544459	+	404.9	2801.000	425.2	24.0	17.72	0.00e+00
chr4-12863	chr4	149424846	149427292	+	404.6	2446.000	423.1	11.0	38.46	0.00e+00
chr6-2906	chr6	120835666	120837208	+	404.6	1542.000	424.1	7.0	60.59	0.00e+00
chr9-14780	chr9	66509953	66513647	+	404.6	3694.000	424.5	27.0	15.72	0.00e+00
chr9-3832	chr9	113740641	113742679	+	404.6	2038.000	424.1	5.0	84.83	0.00e+00
chr11-24343	chr11	115763982	115767161	+	404.6	3179.000	423.4	15.0	28.23	0.00e+00
chr8-12979	chr8	69900632	69904251	+	404.3	3619.000	424.5	22.0	19.30	0.00e+00
chr14-5878	chr14	56776601	56779303	+	404.3	2702.000	423.1	7.0	60.44	0.00e+00
chr18-6180	chr18	35598164	35599998	+	404.3	1834.000	422.7	10.5	40.26	0.00e+00
chr15-10629	chr15	25757697	25765766	+	403.9	8069.000	424.5	44.0	9.65	1.54e-254
chr15-4454	chr15	103513575	103520503	+	403.9	6928.000	423.4	30.0	14.11	7.54e-318
chr16-1646	chr16	49854912	49856831	+	403.9	1919.000	424.9	1.0	424.85	0.00e+00
chr19-2711	chr19	5038171	5042226	+	403.9	4055.000	424.1	27.0	15.71	0.00e+00
chr19-5156	chr19	8721969	8724911	+	403.9	2942.000	425.2	12.5	34.02	0.00e+00
chr1-3618	chr1	24099406	24101374	+	403.6	1968.000	422.7	9.0	46.97	0.00e+00
chr1-8989	chr1	128101933	128104367	+	403.6	2434.000	422.4	2.0	211.19	0.00e+00
chr3-8090	chr3	126595891	126598543	+	403.6	2652.000	422.4	19.0	22.23	0.00e+00
chr4-7805	chr4	133671451	133674816	+	403.6	3365.000	424.9	12.0	35.40	0.00e+00
chr7-8443	chr7	113368520	113370464	+	403.6	1944.000	421.7	12.0	35.14	0.00e+00
chr11-4213	chr11	5520435	5522391	+	403.6	1956.000	422.4	12.0	35.20	0.00e+00
chr15-8719	chr15	81855701	81860153	+	403.6	4452.000	421.7	7.0	60.24	0.00e+00
chr17-12180	chr17	56458411	56463968	+	403.6	5557.000	423.8	16.0	26.49	0.00e+00
chr1-5004	chr1	60408846	60410675	+	403.2	1829.000	422.7	8.0	52.84	0.00e+00
chr12-8698	chr12	105030757	105035346	+	403.2	4589.000	423.4	22.0	19.25	0.00e+00
chr13-12178	chr13	34147403	34151040	+	403.2	3637.000	423.1	14.0	30.22	0.00e+00
chr4-15930	chr4	47351708	47354329	+	402.9	2621.000	424.1	7.0	60.59	0.00e+00
chr13-7382	chr13	45963022	45966274	+	402.9	3252.000	421.0	25.0	16.84	0.00e+00
chr13-9171	chr13	111685471	111687924	+	402.9	2453.000	421.3	3.5	120.37	0.00e+00
chr15-5993	chr15	100038294	100039937	+	402.9	1643.000	423.8	11.5	36.85	0.00e+00
chr17-8152	chr17	31563349	31566934	+	402.9	3585.000	423.8	7.0	60.54	0.00e+00
chr2-17459	chr2	122630204	122632040	+	402.6	1836.000	421.0	8.0	52.62	0.00e+00
chr7-18783	chr7	125705927	125708983	+	402.6	3056.000	421.7	14.0	30.12	0.00e+00
chr4-17631	chr4	117912699	117916186	+	402.2	3487.000	421.0	4.0	105.24	0.00e+00
chr6-4888	chr6	30459504	30461886	+	402.2	2382.000	423.1	11.0	38.46	0.00e+00
chr7-11880	chr7	27194586	27196857	+	402.2	2271.000	422.7	10.0	42.27	0.00e+00
chr12-5202	chr12	3890881	3894912	+	402.2	4031.000	423.8	25.0	16.95	0.00e+00
chr12-5472	chr12	71830274	71832675	+	402.2	2401.000	421.3	11.0	38.30	0.00e+00
chr15-6627	chr15	44426934	44428863	+	402.2	1929.000	421.7	8.0	52.71	0.00e+00
chr15-5968	chr15	85205581	85208944	+	402.2	3363.000	421.7	18.0	23.43	0.00e+00
chr2-22773	chr2	144269288	144271499	+	401.9	2211.000	420.6	1.0	420.60	0.00e+00
chr2-19813	chr2	168229070	168231751	+	401.9	2681.000	422.4	6.0	70.40	0.00e+00
chr5-23088	chr5	140319862	140322631	+	401.9	2769.000	420.2	12.0	35.02	0.00e+00
chr16-1319	chr16	91728199	91730835	+	401.9	2636.000	424.1	16.5	25.71	0.00e+00
chr18-7393	chr18	34623296	34626232	+	401.9	2936.000	420.6	8.0	52.58	0.00e+00
chr2-12555	chr2	105396955	105400025	+	401.5	3070.000	421.3	16.0	26.33	0.00e+00
chr3-7186	chr3	138526098	138528611	+	401.5	2513.000	422.4	11.5	36.73	0.00e+00
chr11-25707	chr11	113180018	113191031	+	401.5	11013.000	421.3	34.0	12.39	2.12e-294
chr12-9503	chr12	3805771	3809256	+	401.5	3485.000	419.9	7.0	59.98	0.00e+00
chr18-6172	chr18	35118013	35119868	+	401.5	1855.000	419.9	6.0	69.98	0.00e+00
chr19-4911	chr19	18712392	18715064	+	401.5	2672.000	422.7	15.0	28.18	0.00e+00
chr14-5600	chr14	13959897	13962282	+	401.2	2385.000	420.2	6.0	70.04	0.00e+00
chr19-8900	chr19	6978209	6981227	+	401.2	3018.000	419.5	10.5	39.96	0.00e+00
chr5-23180	chr5	143313644	143315825	+	400.9	2181.000	421.0	3.0	140.32	0.00e+00
chr7-10678	chr7	19002385	19005342	+	400.9	2957.000	422.0	30.0	14.07	1.06e-316
chr11-15408	chr11	70017226	70022293	+	400.9	5067.000	421.0	12.0	35.08	0.00e+00
chr11-18727	chr11	120482890	120486010	+	400.9	3120.000	420.2	21.0	20.01	0.00e+00
chr17-12053	chr17	35232872	35237181	+	400.9	4309.000	421.0	13.0	32.38	0.00e+00
chr2-23253	chr2	181519047	181522539	+	400.5	3492.000	418.8	3.5	119.67	0.00e+00
chr4-10934	chr4	8909420	8915194	+	400.5	5774.000	419.2	24.0	17.47	0.00e+00
chr10-4058	chr10	42501418	42503329	+	400.5	1911.000	420.6	14.0	30.04	0.00e+00
chr17-1951	chr17	55445172	55446852	+	400.5	1680.000	422.0	0.5	844.04	0.00e+00
chr19-3415	chr19	36833069	36835453	+	400.5	2384.000	421.0	15.5	27.16	0.00e+00
chr1-8492	chr1	86486753	86488856	+	400.2	2103.000	418.8	15.5	27.02	0.00e+00
chr14-3770	chr14	49065423	49067085	+	400.2	1662.000	419.2	26.0	16.12	0.00e+00
chr19-6472	chr19	32387295	32390449	+	400.2	3154.000	418.5	7.0	59.78	0.00e+00
chr1-15427	chr1	163309724	163315519	+	399.9	5795.000	418.8	30.0	13.96	4.11e-312
chr2-15016	chr2	128125244	128129015	+	399.9	3771.000	418.1	15.0	27.87	0.00e+00
chr7-8822	chr7	127448048	127450307	+	399.9	2259.000	418.5	7.0	59.78	0.00e+00
chr16-3550	chr16	44526449	44534905	+	399.9	8456.000	419.2	31.0	13.52	1.01e-307
chr19-3402	chr19	5365674	5367873	+	399.9	2199.000	419.9	18.0	23.33	0.00e+00
chr19-4791	chr19	5687678	5693425	+	399.9	5747.000	418.8	20.5	20.43	0.00e+00
chr2-7270	chr2	39189779	39191113	+	399.5	1334.000	421.3	16.0	26.33	0.00e+00
chr14-6012	chr14	64948490	64951144	+	399.2	2654.000	418.1	2.0	209.06	0.00e+00
chr10-2983	chr10	80114997	80120828	+	398.8	5831.000	420.2	29.0	14.49	3.73e-320
chr14-7030	chr14	19822740	19826886	+	398.8	4146.000	417.8	15.0	27.85	0.00e+00
chr1-18734	chr1	183295770	183298567	+	398.5	2797.000	416.3	0.5	832.70	0.00e+00
chr7-19885	chr7	126473754	126476093	+	398.5	2339.000	417.1	9.0	46.34	0.00e+00
chr11-23536	chr11	60877420	60879995	+	398.5	2575.000	417.4	2.0	208.71	0.00e+00
chr14-6395	chr14	52102745	52104940	+	398.5	2195.000	416.3	8.0	52.04	0.00e+00
chr1-11863	chr1	125434249	125436513	+	398.2	2264.000	418.1	6.0	69.69	0.00e+00
chr12-11011	chr12	55301139	55304021	+	398.2	2882.000	416.7	11.0	37.88	0.00e+00
chr19-8369	chr19	60888904	60891193	+	398.2	2289.000	418.1	15.0	27.87	0.00e+00
chr7-6311	chr7	123123581	123125014	+	397.8	1433.000	416.3	4.0	104.09	0.00e+00
chr1-13229	chr1	87326253	87328109	+	397.5	1856.000	415.6	14.0	29.69	0.00e+00
chr5-3166	chr5	3802163	3804256	+	397.5	2093.000	418.5	7.0	59.78	0.00e+00
chrX-1220	chrX	94540276	94543629	+	397.5	3353.000	423.4	22.5	18.82	0.00e+00
chr11-10507	chr11	35768708	35771226	+	397.1	2518.000	417.4	10.5	39.75	0.00e+00
chr8-3872	chr8	94666000	94668266	+	396.8	2266.000	417.8	12.0	34.81	0.00e+00
chr12-6870	chr12	80789882	80791861	+	396.8	1979.000	416.7	4.5	92.60	0.00e+00
chr13-12705	chr13	95890228	95893136	+	396.8	2908.000	418.5	14.0	29.89	0.00e+00
chr3-7901	chr3	96695967	96698004	+	396.5	2037.000	416.7	5.5	75.76	0.00e+00
chr4-6222	chr4	106838919	106843363	+	396.5	4444.000	416.0	13.0	32.00	0.00e+00
chr4-19535	chr4	117834030	117836973	+	396.5	2943.000	415.3	6.0	69.21	0.00e+00
chr3-2414	chr3	132683399	132684935	+	396.1	1536.000	418.1	3.0	139.37	0.00e+00
chr7-7966	chr7	28349825	28352312	+	396.1	2487.000	419.2	7.5	55.89	0.00e+00
chr11-8105	chr11	54865912	54867595	+	396.1	1683.000	415.3	24.5	16.95	0.00e+00
chr4-4431	chr4	21847389	21848744	+	395.8	1355.000	413.5	2.0	206.76	0.00e+00
chr17-3929	chr17	6781968	6784021	+	395.8	2053.000	413.9	10.0	41.39	0.00e+00
chr1-12289	chr1	93753472	93755806	+	395.4	2334.000	414.9	1.0	414.93	0.00e+00
chr2-15631	chr2	30657366	30661943	+	395.4	4577.000	417.8	12.0	34.81	0.00e+00
chr7-14339	chr7	127194201	127197235	+	395.4	3034.000	414.9	12.0	34.58	0.00e+00
chr9-7756	chr9	120126947	120129708	+	395.4	2761.000	414.6	11.0	37.69	0.00e+00
chr9-3464	chr9	121856819	121858598	+	395.4	1779.000	414.6	13.0	31.89	0.00e+00
chr17-11760	chr17	6105680	6108666	+	395.4	2986.000	414.2	25.5	16.24	0.00e+00
chr18-697	chr18	6240642	6242541	+	395.1	1899.000	414.2	0.5	828.45	0.00e+00
chr8-2584	chr8	25016265	25018171	+	394.8	1906.000	413.2	10.5	39.35	0.00e+00
chr16-4014	chr16	20619442	20623487	+	394.8	4045.000	414.6	12.0	34.55	0.00e+00
chrX-2555	chrX	52162814	52165985	+	394.8	3171.000	413.9	10.0	41.39	0.00e+00
chr4-9251	chr4	103213832	103215898	+	394.4	2066.000	413.5	4.0	103.38	0.00e+00
chr5-15657	chr5	134454021	134457422	+	394.4	3401.000	412.1	13.0	31.70	0.00e+00
chr2-10314	chr2	166905480	166907438	+	394.1	1958.000	414.9	18.0	23.05	0.00e+00
chr10-11720	chr10	99105977	99108919	+	393.7	2942.000	412.5	10.5	39.28	0.00e+00
chr13-5549	chr13	73466855	73468942	+	393.7	2087.000	413.9	9.0	45.99	0.00e+00
chr16-3777	chr16	56716158	56718390	+	393.4	2232.000	411.4	17.0	24.20	0.00e+00
chr9-9765	chr9	21237265	21239706	+	393.1	2441.000	411.7	12.5	32.94	0.00e+00
chr5-13220	chr5	149438880	149443056	+	392.7	4176.000	411.4	18.5	22.24	0.00e+00
chr7-3773	chr7	143548175	143550059	+	392.7	1884.000	412.5	11.0	37.50	0.00e+00
chr1-12691	chr1	75140672	75144545	+	392.4	3873.000	411.4	13.0	31.65	0.00e+00
chr2-8709	chr2	5950248	5952498	+	392.4	2250.000	410.7	5.0	82.14	0.00e+00
chr14-9721	chr14	49171320	49173748	+	392.4	2428.000	411.7	12.0	34.31	0.00e+00
chr2-11699	chr2	122027565	122029667	+	392.1	2102.000	411.0	7.5	54.80	0.00e+00
chr2-6299	chr2	155955909	155957758	+	392.1	1849.000	411.0	3.5	117.44	0.00e+00
chr17-506	chr17	43016499	43018268	+	392.1	1769.000	411.7	3.0	137.25	0.00e+00
chr19-7717	chr19	8711558	8714480	+	392.1	2922.000	410.3	9.0	45.59	0.00e+00
chr3-10137	chr3	51483068	51485114	+	391.7	2046.000	409.6	5.0	81.92	0.00e+00
chr4-5821	chr4	129695844	129697696	+	391.7	1852.000	412.5	11.0	37.50	0.00e+00
chr10-2660	chr10	41809178	41810982	+	391.7	1804.000	410.7	6.0	68.45	0.00e+00
chr12-4298	chr12	40221899	40223604	+	391.7	1705.000	416.7	10.0	41.67	0.00e+00
chr1-17632	chr1	12990095	12993200	+	391.4	3105.000	410.3	19.0	21.60	0.00e+00
chr7-10753	chr7	79659133	79661951	+	391.4	2818.000	411.4	14.0	29.38	0.00e+00
chr10-10599	chr10	80225357	80230858	+	391.4	5501.000	411.0	11.5	35.74	0.00e+00
chr14-10851	chr14	31250289	31252464	+	391.4	2175.000	409.3	4.5	90.95	0.00e+00
chr17-13570	chr17	56505493	56511906	+	391.4	6413.000	409.3	8.0	51.16	0.00e+00
chr3-9142	chr3	94953360	94957760	+	391.0	4400.000	410.7	13.0	31.59	0.00e+00
chr4-8922	chr4	45341429	45343320	+	391.0	1891.000	410.3	1.0	410.33	0.00e+00
chr14-3526	chr14	70765401	70767871	+	391.0	2470.000	409.6	1.5	273.08	0.00e+00
chr3-8199	chr3	96266852	96270524	+	390.7	3672.000	408.2	20.5	19.91	0.00e+00
chr5-8037	chr5	50057656	50059744	+	390.7	2088.000	408.2	5.0	81.64	0.00e+00
chr6-8392	chr6	8508725	8511667	+	390.7	2942.000	408.6	20.0	20.43	0.00e+00
chr9-16668	chr9	114687885	114689988	+	390.7	2103.000	408.2	6.0	68.03	0.00e+00
chr10-7953	chr10	119453007	119455669	+	390.7	2662.000	410.3	13.0	31.56	0.00e+00
chr12-6844	chr12	46817668	46820312	+	390.7	2644.000	410.0	6.0	68.33	0.00e+00
chr12-3154	chr12	85373791	85375546	+	390.7	1755.000	408.6	8.0	51.07	0.00e+00
chr14-3710	chr14	25377326	25379947	+	390.7	2621.000	414.9	16.0	25.93	0.00e+00
chr1-6322	chr1	137898207	137901408	+	390.4	3201.000	409.6	14.0	29.26	0.00e+00
chr6-13950	chr6	124902229	124905862	+	390.4	3633.000	407.8	13.0	31.37	0.00e+00
chr10-11330	chr10	23785595	23788322	+	390.4	2727.000	410.3	12.0	34.19	0.00e+00
chr11-11837	chr11	71018483	71020688	+	390.4	2205.000	408.2	9.0	45.36	0.00e+00
chr13-3953	chr13	22033986	22037123	+	390.4	3137.000	409.6	15.0	27.31	0.00e+00
chr14-8407	chr14	20545095	20546885	+	390.4	1790.000	410.3	9.5	43.19	0.00e+00
chr16-8545	chr16	87494690	87496743	+	390.4	2053.000	410.0	6.0	68.33	0.00e+00
chr5-3190	chr5	90930833	90932751	+	390.0	1918.000	412.5	10.0	41.25	0.00e+00
chr7-20620	chr7	79575871	79580479	+	390.0	4608.000	408.6	19.5	20.95	0.00e+00
chr14-7485	chr14	122104505	122108109	+	390.0	3604.000	407.8	17.0	23.99	0.00e+00
chr15-3561	chr15	76350097	76352148	+	389.7	2051.000	409.3	19.0	21.54	0.00e+00
chr5-111	chr5	138441498	138443915	+	389.3	2417.000	415.3	14.0	29.66	0.00e+00
chr10-7801	chr10	123195502	123197938	+	389.3	2436.000	406.8	12.5	32.54	0.00e+00
chr18-5058	chr18	60745001	60749457	+	389.3	4456.000	406.8	16.5	24.65	0.00e+00
chr2-7716	chr2	165132851	165137684	+	389.0	4833.000	411.4	15.5	26.54	0.00e+00
chr4-7216	chr4	32799643	32801320	+	389.0	1677.000	407.5	15.5	26.29	0.00e+00
chr5-4554	chr5	44225862	44227759	+	389.0	1897.000	407.1	17.0	23.95	0.00e+00
chr6-8776	chr6	124827931	124831017	+	389.0	3086.000	407.8	19.0	21.47	0.00e+00
chr7-17370	chr7	17055777	17062848	+	389.0	7071.000	408.9	25.0	16.36	0.00e+00
chr7-18219	chr7	27730814	27733340	+	389.0	2526.000	407.5	8.0	50.94	0.00e+00
chr8-6502	chr8	106058438	106060640	+	389.0	2202.000	409.6	22.0	18.62	0.00e+00
chr9-1056	chr9	121718531	121720617	+	389.0	2086.000	410.3	2.0	205.16	0.00e+00
chr12-8225	chr12	24650325	24653158	+	389.0	2833.000	406.4	9.0	45.16	0.00e+00
chr12-10638	chr12	87146638	87148567	+	389.0	1929.000	407.1	18.0	22.62	0.00e+00
chr13-4176	chr13	73763177	73765626	+	389.0	2449.000	408.6	11.0	37.14	0.00e+00
chr13-9478	chr13	101766555	101769053	+	389.0	2498.000	406.8	5.0	81.36	0.00e+00
chr5-6402	chr5	76183424	76186024	+	388.7	2600.000	407.8	9.0	45.32	0.00e+00
chr16-5060	chr16	17069380	17071537	+	388.7	2157.000	406.1	3.0	135.36	0.00e+00
chr19-3539	chr19	6117372	6119502	+	388.7	2130.000	407.8	10.0	40.78	0.00e+00
chr5-23145	chr5	142628241	142630808	+	388.3	2567.000	409.6	10.0	40.96	0.00e+00
chr11-14396	chr11	95384063	95385811	+	388.3	1748.000	407.5	11.0	37.04	0.00e+00
chr12-4150	chr12	35046503	35048527	+	388.3	2024.000	406.8	4.0	101.70	0.00e+00
chr12-4004	chr12	55491375	55493793	+	388.3	2418.000	407.8	4.0	101.96	0.00e+00
chr16-4711	chr16	97850458	97852737	+	388.3	2279.000	406.8	10.0	40.68	0.00e+00
chr1-10670	chr1	179802275	179804542	+	388.0	2267.000	407.8	1.0	407.84	0.00e+00
chr2-2498	chr2	23039145	23040426	+	388.0	1281.000	406.4	0.5	812.85	0.00e+00
chr3-4274	chr3	116661491	116663352	+	388.0	1861.000	406.8	5.0	81.36	0.00e+00
chr5-11068	chr5	33982569	33984750	+	388.0	2181.000	410.0	12.5	32.80	0.00e+00
chr9-1644	chr9	70502894	70504295	+	388.0	1401.000	406.1	0.5	812.15	0.00e+00
chr11-4206	chr11	96788865	96790674	+	388.0	1809.000	410.7	15.5	26.50	0.00e+00
chr2-7519	chr2	11500650	11503963	+	387.6	3313.000	407.8	7.0	58.26	0.00e+00
chr7-7246	chr7	81762109	81763905	+	387.6	1796.000	406.4	6.0	67.74	0.00e+00
chr9-5831	chr9	109930939	109933261	+	387.6	2322.000	408.9	16.0	25.56	0.00e+00
chr14-9054	chr14	122981868	122984286	+	387.6	2418.000	406.8	4.0	101.70	0.00e+00
chr3-7998	chr3	75955468	75957668	+	387.3	2200.000	407.8	12.0	33.99	0.00e+00
chr5-18503	chr5	67844337	67848270	+	387.3	3933.000	406.1	14.0	29.01	0.00e+00
chr9-6596	chr9	35329003	35337278	+	387.3	8275.000	406.8	36.0	11.30	6.65e-269
chr3-13225	chr3	95216436	95219010	+	387.0	2574.000	405.4	6.0	67.56	0.00e+00
chr9-13786	chr9	123112127	123114130	+	387.0	2003.000	406.4	12.5	32.51	0.00e+00
chr11-22018	chr11	119227480	119230267	+	387.0	2787.000	405.7	8.0	50.71	0.00e+00
chr12-12188	chr12	16893689	16896014	+	387.0	2325.000	405.0	13.0	31.15	0.00e+00
chr1-14369	chr1	82282336	82288638	+	386.6	6302.000	405.4	25.0	16.21	0.00e+00
chr2-8126	chr2	57123116	57124832	+	386.6	1716.000	405.4	6.0	67.56	0.00e+00
chr7-13015	chr7	35554598	35556442	+	386.6	1844.000	404.3	0.5	808.60	0.00e+00
chr3-6760	chr3	7365641	7368241	+	386.3	2600.000	405.0	9.0	45.00	0.00e+00
chr5-21720	chr5	8421800	8423698	+	386.3	1898.000	403.9	6.0	67.32	0.00e+00
chr8-11260	chr8	48553739	48556469	+	386.3	2730.000	403.6	9.5	42.48	0.00e+00
chr14-5250	chr14	47275473	47277748	+	386.3	2275.000	404.3	14.0	28.88	0.00e+00
chr15-7821	chr15	81870970	81873281	+	386.3	2311.000	404.7	2.0	202.33	0.00e+00
chr9-18289	chr9	59290283	59292603	+	385.9	2320.000	403.9	14.0	28.85	0.00e+00
chr14-6688	chr14	40964916	40967732	+	385.9	2816.000	405.4	18.0	22.52	0.00e+00
chr5-7615	chr5	33334768	33337491	+	385.6	2723.000	402.9	7.0	57.55	0.00e+00
chr5-12850	chr5	33686466	33691245	+	385.6	4779.000	402.9	11.0	36.63	0.00e+00
chr12-11597	chr12	51347352	51349325	+	385.6	1973.000	407.8	11.0	37.08	0.00e+00
chr14-3138	chr14	12821318	12823442	+	385.6	2124.000	405.7	9.5	42.71	0.00e+00
chr15-2268	chr15	79658277	79660022	+	385.6	1745.000	405.0	6.5	62.31	0.00e+00
chr19-7093	chr19	6907363	6911676	+	385.6	4313.000	403.9	20.5	19.70	0.00e+00
chr4-7456	chr4	151107158	151109398	+	385.3	2240.000	404.7	7.0	57.81	0.00e+00
chr6-7168	chr6	124711235	124714308	+	385.3	3073.000	403.9	16.5	24.48	0.00e+00
chr7-16019	chr7	24480930	24483859	+	385.3	2929.000	405.7	11.0	36.88	0.00e+00
chr7-7531	chr7	25076024	25078640	+	385.3	2616.000	405.4	17.0	23.84	0.00e+00
chr11-2961	chr11	23665235	23667141	+	385.3	1906.000	404.3	7.0	57.76	0.00e+00
chr13-4648	chr13	95616489	95619355	+	385.3	2866.000	405.7	17.0	23.87	0.00e+00
chr18-8318	chr18	38248696	38251592	+	385.3	2896.000	403.6	12.5	32.29	0.00e+00
chr19-2355	chr19	12009930	12013783	+	385.3	3853.000	402.5	9.0	44.73	0.00e+00
chr2-26488	chr2	26931646	26934237	+	384.9	2591.000	402.9	3.0	134.29	0.00e+00
chr3-5025	chr3	81036071	81038190	+	384.9	2119.000	405.0	6.0	67.50	0.00e+00
chr7-17335	chr7	4792037	4794673	+	384.9	2636.000	403.2	16.0	25.20	0.00e+00
chr7-14769	chr7	118242509	118244382	+	384.9	1873.000	404.3	13.5	29.95	0.00e+00
chr8-5883	chr8	109705050	109707281	+	384.9	2231.000	403.9	11.0	36.72	0.00e+00
chr11-14412	chr11	98746255	98752181	+	384.9	5926.000	403.2	18.5	21.80	0.00e+00
chr11-9978	chr11	120579463	120582621	+	384.9	3158.000	405.7	14.5	27.98	0.00e+00
chr10-8918	chr10	62650012	62652344	+	384.6	2332.000	403.6	6.0	67.27	0.00e+00
chr11-16112	chr11	20541996	20544229	+	384.6	2233.000	402.2	13.0	30.94	0.00e+00
chr13-10539	chr13	49340055	49343749	+	384.6	3694.000	403.6	17.5	23.06	0.00e+00
chr19-6784	chr19	5423073	5426538	+	384.6	3465.000	402.9	18.0	22.38	0.00e+00
chr19-2101	chr19	41482095	41484376	+	384.6	2281.000	402.2	4.5	89.37	0.00e+00
chr1-6237	chr1	64616446	64618141	+	384.3	1695.000	403.9	2.0	201.97	0.00e+00
chr1-6748	chr1	136130784	136134975	+	384.3	4191.000	402.5	9.5	42.37	0.00e+00
chr9-10448	chr9	106367059	106370217	+	384.3	3158.000	402.5	6.0	67.09	0.00e+00
chr10-9585	chr10	85101691	85104000	+	384.3	2309.000	401.5	12.0	33.46	0.00e+00
chr11-8302	chr11	100618450	100620613	+	384.3	2163.000	403.9	10.0	40.39	0.00e+00
chr17-5078	chr17	80726953	80729076	+	384.3	2123.000	405.0	11.0	36.82	0.00e+00
chr2-4741	chr2	73910406	73912049	+	383.9	1643.000	401.8	7.0	57.40	0.00e+00
chr2-11662	chr2	84669610	84671698	+	383.9	2088.000	403.6	14.0	28.83	0.00e+00
chr9-17043	chr9	44493054	44501802	+	383.9	8748.000	404.7	29.5	13.72	6.36e-299
chr14-7366	chr14	46881817	46885879	+	383.9	4062.000	403.6	9.5	42.48	0.00e+00
chr16-2984	chr16	32078175	32079979	+	383.9	1804.000	403.2	6.5	62.04	0.00e+00
chr4-13029	chr4	107252314	107254718	+	383.6	2404.000	402.2	7.0	57.45	0.00e+00
chr5-9065	chr5	122849314	122851332	+	383.6	2018.000	404.7	10.0	40.47	0.00e+00
chr15-9545	chr15	98606950	98610540	+	383.6	3590.000	403.9	14.0	28.85	0.00e+00
chr3-8974	chr3	107035197	107037416	+	383.2	2219.000	402.2	14.0	28.73	0.00e+00
chr10-6561	chr10	81558708	81561758	+	383.2	3050.000	403.6	7.5	53.81	0.00e+00
chr15-9065	chr15	82932515	82943885	+	383.2	11370.000	401.1	50.0	8.02	1.66e-212
chr4-5898	chr4	151860598	151863420	+	382.9	2822.000	403.2	7.0	57.61	0.00e+00
chr4-21387	chr4	155232642	155237107	+	382.9	4465.000	401.8	14.0	28.70	0.00e+00
chr8-3930	chr8	84831834	84835984	+	382.6	4150.000	401.5	28.0	14.34	5.91e-304
chr16-3375	chr16	17529784	17531953	+	382.6	2169.000	401.8	15.5	25.92	0.00e+00
chr17-5252	chr17	46889101	46892370	+	382.6	3269.000	404.3	9.0	44.92	0.00e+00
chr1-6919	chr1	165280949	165283562	+	382.2	2613.000	403.6	10.0	40.36	0.00e+00
chr3-8419	chr3	144201631	144206200	+	382.2	4569.000	399.7	12.5	31.98	0.00e+00
chr4-1742	chr4	116876719	116878818	+	382.2	2099.000	401.8	8.0	50.23	0.00e+00
chr8-9850	chr8	87830138	87838792	+	382.2	8654.000	400.0	27.0	14.82	1.11e-308
chr13-3002	chr13	96542110	96543903	+	382.2	1793.000	400.4	6.0	66.73	0.00e+00
chr14-4119	chr14	57825438	57827396	+	382.2	1958.000	401.5	12.5	32.12	0.00e+00
chr19-3048	chr19	41911469	41914261	+	382.2	2792.000	401.5	15.0	26.76	0.00e+00
chr4-13383	chr4	97580293	97585724	+	381.9	5431.000	399.3	22.5	17.75	0.00e+00
chr5-4100	chr5	4103598	4105503	+	381.9	1905.000	399.7	6.0	66.62	0.00e+00
chr5-19484	chr5	57714270	57720154	+	381.9	5884.000	400.8	19.0	21.09	0.00e+00
chr11-2810	chr11	69070145	69073790	+	381.9	3645.000	402.5	31.0	12.98	1.22e-288
chr11-27012	chr11	93994798	93997361	+	381.9	2563.000	399.3	14.0	28.52	0.00e+00
chr12-575	chr12	98258610	98260000	+	381.9	1390.000	405.4	6.5	62.36	0.00e+00
chr1-4389	chr1	161875603	161878121	+	381.5	2518.000	401.8	5.5	73.06	0.00e+00
chr5-10083	chr5	124030431	124032881	+	381.5	2450.000	400.4	8.0	50.05	0.00e+00
chr8-7824	chr8	84235845	84238036	+	381.5	2191.000	399.3	14.0	28.52	0.00e+00
chr11-15659	chr11	121259028	121261371	+	381.5	2343.000	399.0	7.5	53.20	0.00e+00
chr2-10831	chr2	90939749	90941620	+	381.2	1871.000	398.6	18.0	22.15	0.00e+00
chr3-5624	chr3	58576259	58577608	+	381.2	1349.000	398.6	7.0	56.95	0.00e+00
chr5-3530	chr5	41707095	41708901	+	381.2	1806.000	401.5	6.0	66.91	0.00e+00
chr6-8370	chr6	134896996	134899028	+	381.2	2032.000	399.0	8.0	49.87	0.00e+00
chr9-9073	chr9	69988945	69990746	+	381.2	1801.000	399.0	8.0	49.87	0.00e+00
chr7-15082	chr7	46795141	46797028	+	380.9	1887.000	397.9	12.0	33.16	0.00e+00
chr7-16863	chr7	63955464	63959797	+	380.9	4333.000	399.0	14.5	27.52	0.00e+00
chr12-8761	chr12	112332151	112340417	+	380.9	8266.000	399.7	21.0	19.03	0.00e+00
chr15-9971	chr15	89195096	89197347	+	380.9	2251.000	400.0	2.0	200.02	0.00e+00
chr5-5702	chr5	47982622	47986890	+	380.5	4268.000	397.6	23.0	17.29	0.00e+00
chr12-5625	chr12	17881196	17883284	+	380.5	2088.000	398.6	2.0	199.32	0.00e+00
chr2-12945	chr2	25223260	25226203	+	380.2	2943.000	401.5	17.0	23.62	0.00e+00
chr7-10081	chr7	44495537	44497607	+	380.2	2070.000	399.0	14.0	28.50	0.00e+00
chr8-11666	chr8	71591138	71593416	+	380.2	2278.000	398.3	14.0	28.45	0.00e+00
chr11-13538	chr11	98808856	98810832	+	380.2	1976.000	400.0	8.0	50.01	0.00e+00
chr13-3329	chr13	107021196	107023360	+	380.2	2164.000	397.2	3.0	132.40	0.00e+00
chr16-6558	chr16	23224305	23227188	+	380.2	2883.000	397.2	6.0	66.20	0.00e+00
chr5-13489	chr5	118559192	118562121	+	379.8	2929.000	399.0	12.0	33.25	0.00e+00
chr10-5458	chr10	128564760	128567075	+	379.8	2315.000	402.2	15.0	26.81	0.00e+00
chr15-2643	chr15	60822282	60825395	+	379.8	3113.000	400.0	21.5	18.61	0.00e+00
chr1-7275	chr1	80339091	80341639	+	379.5	2548.000	397.2	8.0	49.65	0.00e+00
chr2-9019	chr2	180024204	180027478	+	379.5	3274.000	397.9	13.0	30.61	0.00e+00
chr3-9567	chr3	37418679	37421544	+	379.5	2865.000	396.9	6.0	66.14	0.00e+00
chr15-1799	chr15	101173606	101176291	+	379.5	2685.000	400.0	10.5	38.10	0.00e+00
chr16-4502	chr16	23986763	23989974	+	379.5	3211.000	399.7	8.0	49.96	0.00e+00
chr18-4966	chr18	77064358	77066650	+	379.5	2292.000	396.5	11.0	36.05	0.00e+00
chr5-3525	chr5	145231127	145232780	+	379.2	1653.000	398.3	12.0	33.19	0.00e+00
chr17-10251	chr17	56761421	56765861	+	379.2	4440.000	397.9	19.0	20.94	0.00e+00
chr11-18094	chr11	4593660	4595211	+	378.8	1551.000	398.6	4.5	88.58	0.00e+00
chr14-4038	chr14	18269552	18271879	+	378.8	2327.000	398.3	7.0	56.90	0.00e+00
chr2-19895	chr2	179974432	179977806	+	378.5	3374.000	397.2	3.0	132.40	0.00e+00
chr10-9609	chr10	95561657	95564977	+	378.5	3320.000	396.5	7.0	56.64	0.00e+00
chr12-9014	chr12	100186361	100188770	+	378.5	2409.000	396.5	11.0	36.05	0.00e+00
chr13-3324	chr13	91807015	91808760	+	378.5	1745.000	395.8	6.0	65.97	0.00e+00
chr8-12821	chr8	126944103	126946952	+	378.1	2849.000	396.9	6.5	61.06	0.00e+00
chr12-2697	chr12	64965053	64968375	+	378.1	3322.000	397.6	13.5	29.45	0.00e+00
chr15-4885	chr15	81810078	81812559	+	378.1	2481.000	399.3	17.0	23.49	0.00e+00
chr1-13365	chr1	133076453	133085479	+	377.8	9026.000	397.2	25.0	15.89	1.41e-317
chr2-9694	chr2	33886122	33888404	+	377.8	2282.000	396.5	13.0	30.50	0.00e+00
chr10-9641	chr10	120977007	120980010	+	377.8	3003.000	395.1	9.0	43.90	0.00e+00
chr11-23373	chr11	43527951	43530649	+	377.8	2698.000	395.4	11.0	35.95	0.00e+00
chr16-4988	chr16	37538677	37541175	+	377.8	2498.000	395.1	12.5	31.61	0.00e+00
chr7-17576	chr7	45394076	45396545	+	377.5	2469.000	395.4	10.5	37.66	0.00e+00
chr10-11535	chr10	77163514	77167080	+	377.5	3566.000	394.7	6.0	65.79	0.00e+00
chr11-24889	chr11	58937229	58939709	+	377.5	2480.000	396.5	13.5	29.37	0.00e+00
chr11-4329	chr11	74925296	74927096	+	377.5	1800.000	395.4	2.0	197.72	0.00e+00
chr14-2843	chr14	20347314	20349176	+	377.5	1862.000	398.6	17.0	23.45	0.00e+00
chr14-4438	chr14	45528881	45531340	+	377.5	2459.000	395.4	12.0	32.95	0.00e+00
chr15-8004	chr15	58075210	58077531	+	377.5	2321.000	395.4	5.0	79.09	0.00e+00
chr9-13925	chr9	44406158	44409062	+	377.1	2904.000	395.8	6.0	65.97	0.00e+00
chr9-7705	chr9	77543189	77545906	+	377.1	2717.000	395.8	3.0	131.93	0.00e+00
chr10-11037	chr10	79792939	79795424	+	377.1	2485.000	395.1	11.0	35.92	0.00e+00
chr9-12770	chr9	22387690	22390213	+	376.8	2523.000	395.8	9.0	43.98	0.00e+00
chr17-6397	chr17	72835787	72837991	+	376.8	2204.000	394.0	9.0	43.78	0.00e+00
chr5-13694	chr5	24443991	24448310	+	376.5	4319.000	395.1	14.0	28.22	0.00e+00
chr10-8959	chr10	80052796	80055982	+	376.5	3186.000	395.8	25.0	15.83	3.55e-315
chr15-5071	chr15	82046164	82048223	+	376.5	2059.000	394.4	4.0	98.59	0.00e+00
chr2-14118	chr2	180256130	180259431	+	376.1	3301.000	393.0	4.0	98.24	0.00e+00
chr11-8121	chr11	77763047	77764949	+	376.1	1902.000	396.9	6.0	66.14	0.00e+00
chr13-3154	chr13	81782669	81784216	+	376.1	1547.000	396.9	1.0	396.86	0.00e+00
chr16-4363	chr16	55972925	55975487	+	376.1	2562.000	394.4	6.5	60.67	0.00e+00
chr5-11118	chr5	108267913	108270358	+	375.8	2445.000	393.3	9.0	43.70	0.00e+00
chr11-22240	chr11	40732687	40735002	+	375.8	2315.000	394.0	7.0	56.29	0.00e+00
chr13-12104	chr13	21720099	21723332	+	375.8	3233.000	393.3	9.0	43.70	0.00e+00
chr2-9023	chr2	181364285	181366821	+	375.4	2536.000	393.7	2.0	196.84	0.00e+00
chr7-20266	chr7	28337465	28339585	+	375.4	2120.000	393.3	7.0	56.19	0.00e+00
chr1-16591	chr1	7087723	7090092	+	375.1	2369.000	392.3	2.0	196.13	0.00e+00
chr7-11759	chr7	99978989	99980767	+	375.1	1778.000	393.0	0.5	785.93	0.00e+00
chr3-4374	chr3	88229984	88234682	+	374.4	4698.000	400.0	16.0	25.00	0.00e+00
chr11-9380	chr11	103697084	103698640	+	374.4	1556.000	391.2	8.0	48.90	0.00e+00
chr13-1440	chr13	90922792	90924074	+	374.4	1282.000	394.4	15.0	26.29	0.00e+00
chr16-4419	chr16	31199586	31201684	+	374.4	2098.000	392.3	5.0	78.45	0.00e+00
chr17-4669	chr17	29006831	29008946	+	374.4	2115.000	393.3	13.5	29.13	0.00e+00
chr17-5664	chr17	65883957	65886528	+	374.4	2571.000	393.0	9.5	41.36	0.00e+00
chr18-7964	chr18	63690794	63693120	+	374.4	2326.000	391.9	6.0	65.32	0.00e+00
chr8-9296	chr8	123064324	123066749	+	374.1	2425.000	391.9	17.0	23.05	0.00e+00
chr12-2702	chr12	85110112	85112156	+	374.1	2044.000	395.1	24.0	16.46	9.58e-322
chr5-14526	chr5	139251285	139254120	+	373.7	2835.000	394.0	28.0	14.07	6.94e-296
chr7-16491	chr7	128236686	128240288	+	373.7	3602.000	391.5	19.0	20.61	0.00e+00
chr8-8372	chr8	70527009	70528716	+	373.7	1707.000	392.3	12.0	32.69	0.00e+00
chr9-4569	chr9	95954300	95955689	+	373.7	1389.000	391.2	8.5	46.02	0.00e+00
chr5-15226	chr5	33935327	33937375	+	373.4	2048.000	391.2	14.0	27.94	0.00e+00
chr6-12630	chr6	18847763	18849861	+	373.4	2098.000	391.5	6.0	65.26	0.00e+00
chr8-5703	chr8	84845657	84847984	+	373.4	2327.000	390.5	28.5	13.70	1.62e-288
chr17-4472	chr17	15704231	15706552	+	373.4	2321.000	390.8	5.0	78.17	0.00e+00
chr19-2586	chr19	4755631	4758104	+	373.4	2473.000	391.9	7.0	55.99	0.00e+00
chr19-6620	chr19	6949968	6953247	+	373.4	3279.000	391.5	5.0	78.31	0.00e+00
chr15-7246	chr15	10712852	10715488	+	373.1	2636.000	392.6	13.5	29.08	0.00e+00
chr17-1406	chr17	24469822	24472702	+	373.1	2880.000	393.3	15.0	26.22	0.00e+00
chr7-14287	chr7	116306761	116309144	+	372.7	2383.000	390.8	11.0	35.53	0.00e+00
chr8-4552	chr8	110845697	110847750	+	372.7	2053.000	391.2	3.0	130.40	0.00e+00
chr9-4231	chr9	31210734	31213210	+	372.7	2476.000	390.1	9.0	43.35	0.00e+00
chr16-695	chr16	50528581	50530811	+	372.7	2230.000	394.0	6.0	65.67	0.00e+00
chr18-4801	chr18	46740712	46742966	+	372.7	2254.000	391.5	6.0	65.26	0.00e+00
chr19-4135	chr19	41262930	41264785	+	372.7	1855.000	390.5	8.0	48.81	0.00e+00
chr7-16367	chr7	100930444	100933397	+	372.4	2953.000	389.8	7.5	51.97	0.00e+00
chr1-8839	chr1	133491174	133494306	+	372.0	3132.000	390.5	13.0	30.04	0.00e+00
chr2-22149	chr2	28640337	28642314	+	372.0	1977.000	390.5	3.0	130.16	0.00e+00
chr5-15103	chr5	140657359	140665022	+	372.0	7663.000	393.0	44.5	8.83	7.29e-222
chr7-7079	chr7	110613431	110615787	+	372.0	2356.000	389.4	16.0	24.34	0.00e+00
chr8-10531	chr8	8688926	8690942	+	372.0	2016.000	389.1	13.0	29.93	0.00e+00
chr10-8753	chr10	80621198	80624839	+	372.0	3641.000	389.1	19.0	20.48	0.00e+00
chr7-22580	chr7	140035077	140037461	+	371.7	2384.000	390.8	11.0	35.53	0.00e+00
chr14-6293	chr14	69731414	69733907	+	371.7	2493.000	390.5	11.0	35.50	0.00e+00
chr19-5095	chr19	38930243	38932867	+	371.7	2624.000	389.1	13.0	29.93	0.00e+00
chr7-13866	chr7	109958322	109961206	+	371.4	2884.000	389.1	18.0	21.61	0.00e+00
chr14-2865	chr14	18237901	18240029	+	371.4	2128.000	389.1	7.0	55.58	0.00e+00
chr2-24122	chr2	131157630	131161187	+	371.0	3557.000	389.1	15.0	25.94	0.00e+00
chr2-18141	chr2	143914255	143916522	+	371.0	2267.000	389.4	3.0	129.81	0.00e+00
chr4-9326	chr4	136171688	136175377	+	371.0	3689.000	390.5	8.0	48.81	0.00e+00
chr10-6743	chr10	52381042	52383206	+	371.0	2164.000	387.6	7.0	55.38	0.00e+00
chr17-7240	chr17	34980832	34983267	+	371.0	2435.000	388.7	9.0	43.19	0.00e+00
chr1-9270	chr1	23255678	23257647	+	370.7	1969.000	387.6	8.0	48.46	0.00e+00
chr11-18597	chr11	113648744	113652135	+	370.7	3391.000	388.4	11.0	35.31	0.00e+00
chr10-10161	chr10	78005537	78010342	+	370.0	4805.000	386.9	16.0	24.18	0.00e+00
chr14-7874	chr14	52314331	52317690	+	370.0	3359.000	386.9	19.0	20.37	0.00e+00
chr1-5411	chr1	34841525	34843948	+	369.7	2423.000	389.4	7.0	55.63	0.00e+00
chr1-15864	chr1	74389857	74393446	+	369.7	3589.000	388.0	9.0	43.11	0.00e+00
chr3-5334	chr3	103913618	103915872	+	369.7	2254.000	386.9	8.0	48.37	0.00e+00
chr2-5653	chr2	5844165	5846420	+	369.3	2255.000	391.5	15.5	25.26	0.00e+00
chr2-11918	chr2	127269475	127271466	+	369.3	1991.000	386.9	6.0	64.49	0.00e+00
chr5-7050	chr5	122421654	122423733	+	369.3	2079.000	387.3	1.0	387.29	0.00e+00
chr12-7265	chr12	111163943	111168491	+	369.3	4548.000	388.0	17.0	22.82	0.00e+00
chr15-13638	chr15	98091845	98094040	+	369.3	2195.000	386.6	3.5	110.45	0.00e+00
chr15-7428	chr15	98761386	98763895	+	369.3	2509.000	386.9	10.0	38.69	0.00e+00
chr2-2213	chr2	131178919	131180966	+	369.0	2047.000	394.4	33.5	11.77	1.40e-267
chr3-11775	chr3	57573468	57577108	+	369.0	3640.000	386.9	33.0	11.73	2.38e-261
chr4-3317	chr4	129819614	129821740	+	369.0	2126.000	386.9	2.0	193.47	0.00e+00
chr5-22133	chr5	88553135	88555702	+	369.0	2567.000	385.9	26.0	14.84	4.10e-297
chr8-9199	chr8	71568925	71573884	+	369.0	4959.000	389.1	20.0	19.45	0.00e+00
chr12-2733	chr12	78748218	78749903	+	369.0	1685.000	388.0	2.0	194.00	0.00e+00
chr17-9373	chr17	24894007	24897650	+	369.0	3643.000	388.4	28.0	13.87	5.19e-289
chr8-5413	chr8	75108552	75111137	+	368.7	2585.000	388.7	8.5	45.73	0.00e+00
chr11-27128	chr11	98681386	98683868	+	368.7	2482.000	385.9	9.0	42.88	0.00e+00
chr12-5300	chr12	78860586	78862890	+	368.7	2304.000	386.9	25.5	15.17	2.52e-301
chr4-21844	chr4	101355119	101357665	+	368.3	2546.000	387.6	10.0	38.76	0.00e+00
chr7-17345	chr7	15920031	15923241	+	368.3	3210.000	384.8	14.5	26.54	0.00e+00
chr15-7142	chr15	79832376	79835489	+	368.3	3113.000	389.4	11.0	35.40	0.00e+00
chr16-6141	chr16	31946953	31949615	+	368.3	2662.000	386.2	22.0	17.56	0.00e+00
chr17-2001	chr17	80479340	80481289	+	368.3	1949.000	386.2	6.0	64.37	0.00e+00
chr1-8618	chr1	59480665	59484817	+	368.0	4152.000	388.0	20.5	18.93	0.00e+00
chr4-13058	chr4	118271958	118278507	+	368.0	6549.000	388.4	33.0	11.77	1.72e-263
chr4-9286	chr4	123012811	123017411	+	368.0	4600.000	385.9	22.0	17.54	2.47e-323
chr5-9330	chr5	115326224	115328689	+	368.0	2465.000	385.2	15.0	25.68	0.00e+00
chr6-6124	chr6	136465929	136472204	+	368.0	6275.000	386.9	28.0	13.82	9.95e-287
chr10-10107	chr10	62791066	62793454	+	368.0	2388.000	384.5	7.0	54.92	0.00e+00
chr11-5868	chr11	29373167	29374679	+	368.0	1512.000	385.5	2.0	192.76	0.00e+00
chr18-425	chr18	10609408	10610855	+	368.0	1447.000	388.4	4.5	86.30	0.00e+00
chr3-6397	chr3	41081923	41084176	+	367.6	2253.000	384.8	9.0	42.76	0.00e+00
chr4-1408	chr4	89688048	89689945	+	367.6	1897.000	389.8	10.0	38.98	0.00e+00
chr5-17146	chr5	127615805	127617855	+	367.6	2050.000	384.8	7.0	54.97	0.00e+00
chr8-7821	chr8	83165091	83166758	+	367.6	1667.000	384.8	4.0	96.20	0.00e+00
chr17-5142	chr17	26945900	26954112	+	367.6	8212.000	385.5	29.0	13.29	3.73e-280
chr18-6730	chr18	35846652	35851786	+	367.6	5134.000	385.5	24.5	15.74	2.12e-306
chr3-4554	chr3	36570841	36572855	+	367.3	2014.000	391.2	10.0	39.12	0.00e+00
chr3-2323	chr3	79286171	79288089	+	367.3	1918.000	386.2	10.5	36.78	0.00e+00
chr7-20781	chr7	100120273	100122267	+	367.3	1994.000	386.2	21.0	18.39	0.00e+00
chr9-3375	chr9	106788066	106789882	+	367.3	1816.000	388.7	3.0	129.57	0.00e+00
chr11-26601	chr11	69845346	69847919	+	367.3	2573.000	388.0	8.5	45.65	0.00e+00
chr12-2568	chr12	54861927	54863561	+	367.3	1634.000	386.9	14.0	27.64	0.00e+00
chr18-8582	chr18	77712579	77714942	+	367.3	2363.000	384.8	5.0	76.96	0.00e+00
chr9-9009	chr9	44378540	44380935	+	367.0	2395.000	385.5	3.5	110.15	0.00e+00
chr16-2628	chr16	25057775	25060675	+	367.0	2900.000	386.6	16.5	23.43	0.00e+00
chr6-10680	chr6	42264271	42266577	+	366.6	2306.000	384.5	5.0	76.89	0.00e+00
chr7-11194	chr7	3703405	3706547	+	366.6	3142.000	385.2	12.0	32.10	0.00e+00
chr7-3217	chr7	65370285	65371931	+	366.6	1646.000	384.1	7.0	54.87	0.00e+00
chr8-7244	chr8	22858281	22860867	+	366.6	2586.000	383.0	9.0	42.56	0.00e+00
chr12-5640	chr12	36041536	36042954	+	366.6	1418.000	383.7	9.0	42.64	0.00e+00
chr4-3669	chr4	132048053	132049716	+	366.3	1663.000	388.7	1.0	388.71	0.00e+00
chr5-7398	chr5	88564172	88566498	+	366.3	2326.000	388.7	8.5	45.73	0.00e+00
chr6-4006	chr6	124812452	124814682	+	366.3	2230.000	386.2	19.0	20.33	0.00e+00
chr7-7486	chr7	62418342	62420832	+	366.3	2490.000	390.8	14.0	27.92	0.00e+00
chr1-10055	chr1	143776221	143778485	+	365.9	2264.000	384.8	10.5	36.65	0.00e+00
chr2-12119	chr2	130423433	130425484	+	365.9	2051.000	384.1	11.0	34.92	0.00e+00
chr4-16159	chr4	124801639	124803554	+	365.9	1915.000	383.4	3.0	127.80	0.00e+00
chr9-6431	chr9	56041472	56042921	+	365.9	1449.000	383.4	14.5	26.44	0.00e+00
chr11-12973	chr11	96828884	96831025	+	365.9	2141.000	383.0	15.0	25.54	0.00e+00
chr11-11167	chr11	97361659	97364255	+	365.9	2596.000	383.4	5.0	76.68	0.00e+00
chr2-11704	chr2	127586566	127588429	+	365.6	1863.000	384.5	3.0	128.15	0.00e+00
chr4-8168	chr4	45407675	45409638	+	365.6	1963.000	384.5	22.0	17.48	4.55e-322
chr9-10133	chr9	66945250	66946989	+	365.6	1739.000	382.0	25.5	14.98	1.96e-295
chr11-5839	chr11	51688061	51689751	+	365.6	1690.000	383.0	13.0	29.46	0.00e+00
chr18-4803	chr18	53743169	53745786	+	365.6	2617.000	383.7	13.0	29.52	0.00e+00
chr2-13493	chr2	3473458	3476033	+	365.3	2575.000	382.7	4.0	95.67	0.00e+00
chr4-10466	chr4	141147161	141149224	+	365.3	2063.000	383.7	3.5	109.64	0.00e+00
chr5-10841	chr5	34549137	34552515	+	365.3	3378.000	383.4	20.5	18.70	0.00e+00
chr5-14225	chr5	88764339	88766895	+	365.3	2556.000	382.3	15.0	25.49	0.00e+00
chr5-5780	chr5	145166329	145169110	+	365.3	2781.000	384.8	13.0	29.60	0.00e+00
chr8-6431	chr8	109868130	109869693	+	365.3	1563.000	383.4	3.0	127.80	0.00e+00
chr8-13925	chr8	124895610	124899046	+	365.3	3436.000	382.3	10.5	36.41	0.00e+00
chr5-20593	chr5	36694726	36696580	+	364.9	1854.000	381.3	11.0	34.66	0.00e+00
chr9-14840	chr9	88521140	88523817	+	364.9	2677.000	381.6	9.5	40.17	0.00e+00
chr14-7446	chr14	70518741	70521350	+	364.9	2609.000	383.7	6.0	63.96	0.00e+00
chr1-11847	chr1	93632679	93636659	+	364.6	3980.000	380.9	13.0	29.30	0.00e+00
chr2-10363	chr2	35660831	35664700	+	364.6	3869.000	382.7	7.0	54.67	0.00e+00
chr4-16609	chr4	43560102	43563717	+	364.6	3615.000	382.7	9.0	42.52	0.00e+00
chr6-4485	chr6	11925303	11926996	+	364.6	1693.000	383.0	3.0	127.68	0.00e+00
chr11-17145	chr11	74896132	74899234	+	364.6	3102.000	381.6	15.0	25.44	0.00e+00
chr11-2106	chr11	87073259	87075209	+	364.6	1950.000	385.9	6.0	64.31	0.00e+00
chr3-4960	chr3	32708350	32709744	+	364.2	1394.000	382.7	4.5	85.04	0.00e+00
chr7-16137	chr7	38106358	38108483	+	364.2	2125.000	380.9	16.0	23.81	0.00e+00
chr10-9993	chr10	128230428	128233448	+	364.2	3020.000	381.6	9.0	42.40	0.00e+00
chr15-9104	chr15	85335456	85337467	+	364.2	2011.000	384.1	23.5	16.34	1.01e-311
chr16-6433	chr16	87698282	87700525	+	364.2	2243.000	380.6	1.0	380.56	0.00e+00
chr16-4383	chr16	94525405	94527899	+	364.2	2494.000	382.3	6.0	63.72	0.00e+00
chr11-8164	chr11	119913118	119917766	+	363.9	4648.000	384.5	13.5	28.48	0.00e+00
chr13-5984	chr13	55444125	55446738	+	363.9	2613.000	383.0	15.0	25.54	0.00e+00
chr3-10690	chr3	115712706	115716409	+	363.6	3703.000	383.4	9.0	42.60	0.00e+00
chr5-6656	chr5	33995369	33998168	+	363.6	2799.000	381.6	10.0	38.16	0.00e+00
chr2-14256	chr2	90916639	90918637	+	363.2	1998.000	381.6	15.0	25.44	0.00e+00
chr15-10901	chr15	79686079	79688586	+	363.2	2507.000	379.5	17.0	22.32	0.00e+00
chr16-5190	chr16	23517083	23521864	+	363.2	4781.000	383.4	31.5	12.17	3.08e-265
chr17-10563	chr17	37045084	37047154	+	363.2	2070.000	379.9	9.0	42.21	0.00e+00
chr18-6350	chr18	80206180	80208196	+	362.9	2016.000	380.2	3.0	126.74	0.00e+00
chr3-5638	chr3	90078852	90081728	+	362.5	2876.000	379.5	9.5	39.95	0.00e+00
chr10-3159	chr10	70096461	70099397	+	362.5	2936.000	379.5	3.0	126.50	0.00e+00
chr4-4314	chr4	59625627	59627157	+	362.2	1530.000	379.5	6.5	58.38	0.00e+00
chr9-11977	chr9	53534935	53538200	+	362.2	3265.000	379.9	13.0	29.22	0.00e+00
chr11-21884	chr11	115707104	115709687	+	362.2	2583.000	381.6	21.0	18.17	0.00e+00
chr4-13762	chr4	62524096	62525862	+	361.9	1766.000	378.8	9.5	39.87	0.00e+00
chr6-7523	chr6	31398292	31400363	+	361.5	2071.000	381.6	1.0	381.62	0.00e+00
chr6-6630	chr6	39870159	39873808	+	361.5	3649.000	379.1	9.5	39.91	0.00e+00
chr11-5406	chr11	76397786	76399906	+	361.5	2120.000	382.7	8.0	47.84	0.00e+00
chr1-9109	chr1	72870611	72875721	+	361.2	5110.000	384.8	16.0	24.05	0.00e+00
chr2-22896	chr2	157320694	157332325	+	361.2	11631.000	378.4	53.0	7.14	1.02e-183
chr2-6456	chr2	163418555	163420877	+	361.2	2322.000	377.7	4.5	83.94	0.00e+00
chr3-4462	chr3	105686631	105688521	+	361.2	1890.000	378.8	12.0	31.57	0.00e+00
chr5-20006	chr5	123747473	123750639	+	361.2	3166.000	379.5	7.0	54.21	0.00e+00
chr5-9702	chr5	135076782	135078846	+	361.2	2064.000	379.9	12.0	31.65	0.00e+00
chr7-5051	chr7	30231034	30233456	+	361.2	2422.000	383.0	42.0	9.12	6.21e-222
chr7-8864	chr7	44427677	44431640	+	361.2	3963.000	379.1	24.5	15.48	3.07e-299
chr8-14374	chr8	94836911	94839135	+	361.2	2224.000	378.1	7.5	50.41	0.00e+00
chr9-847	chr9	7836392	7838277	+	361.2	1885.000	389.4	4.0	97.35	0.00e+00
chr2-20930	chr2	25165477	25172219	+	360.8	6742.000	377.4	12.0	31.45	0.00e+00
chr3-8579	chr3	107694995	107696969	+	360.8	1974.000	378.4	7.0	54.06	0.00e+00
chr7-7382	chr7	141561462	141563636	+	360.8	2174.000	378.1	12.5	30.25	0.00e+00
chr10-11310	chr10	18054826	18057177	+	360.8	2351.000	379.5	9.0	42.17	0.00e+00
chr12-2844	chr12	117843198	117845523	+	360.8	2325.000	377.4	14.0	26.96	0.00e+00
chr14-2553	chr14	45656854	45658827	+	360.8	1973.000	378.1	5.0	75.62	0.00e+00
chr16-8456	chr16	35981762	35984560	+	360.8	2798.000	378.8	6.0	63.13	0.00e+00
chr3-4609	chr3	5575431	5577129	+	360.5	1698.000	379.1	8.0	47.39	0.00e+00
chr4-15838	chr4	3833512	3836360	+	360.5	2848.000	378.8	11.5	32.94	0.00e+00
chr6-6868	chr6	57702151	57704154	+	360.5	2003.000	378.4	22.0	17.20	1.23e-314
chr10-5525	chr10	13964449	13968139	+	360.5	3690.000	378.8	18.5	20.48	0.00e+00
chr7-21478	chr7	29313544	29320391	+	360.2	6847.000	376.7	25.0	15.07	1.37e-292
chr7-12585	chr7	110017928	110019485	+	360.2	1557.000	378.4	8.5	44.52	0.00e+00
chr11-12219	chr11	59838692	59840608	+	360.2	1916.000	377.7	6.5	58.11	0.00e+00
chr11-14443	chr11	106271163	106273888	+	360.2	2725.000	377.4	1.5	251.58	0.00e+00
chr12-12776	chr12	112143390	112148179	+	360.2	4789.000	379.9	14.0	27.13	0.00e+00
chr2-15004	chr2	121139399	121141671	+	359.8	2272.000	377.4	9.0	41.93	0.00e+00
chr4-11759	chr4	119108139	119113172	+	359.8	5033.000	378.4	15.0	25.23	0.00e+00
chr4-10501	chr4	156233449	156238052	+	359.8	4603.000	377.4	17.5	21.56	0.00e+00
chr13-4355	chr13	9276289	9278254	+	359.8	1965.000	376.0	5.0	75.19	0.00e+00
chr15-2492	chr15	99125753	99127637	+	359.8	1884.000	377.4	1.0	377.37	0.00e+00
chr17-4066	chr17	86166292	86169200	+	359.8	2908.000	378.8	9.0	42.09	0.00e+00
chr3-5311	chr3	75555908	75558326	+	359.5	2418.000	376.7	4.0	94.17	0.00e+00
chr5-5945	chr5	66617595	66619269	+	359.5	1674.000	377.7	0.5	755.45	0.00e+00
chr5-11794	chr5	135167789	135169654	+	359.5	1865.000	375.6	10.0	37.56	0.00e+00
chr19-4736	chr19	21651910	21654241	+	359.5	2331.000	376.0	13.0	28.92	0.00e+00
chr4-18534	chr4	118288624	118291674	+	359.2	3050.000	376.3	6.0	62.72	0.00e+00
chr5-20855	chr5	107900080	107902044	+	359.2	1964.000	376.0	4.0	93.99	0.00e+00
chr5-13521	chr5	123906691	123908812	+	359.2	2121.000	377.4	9.5	39.72	0.00e+00
chr5-14996	chr5	125127761	125135737	+	359.2	7976.000	376.3	26.5	14.20	1.00e-283
chr2-7960	chr2	3283081	3285378	+	358.8	2297.000	378.4	8.0	47.30	0.00e+00
chr2-14611	chr2	75702825	75705671	+	358.8	2846.000	376.3	12.0	31.36	0.00e+00
chr5-5289	chr5	30154394	30156093	+	358.8	1699.000	376.7	7.0	53.81	0.00e+00
chr11-23171	chr11	120489475	120494327	+	358.8	4852.000	377.4	19.0	19.86	0.00e+00
chr12-9917	chr12	9029579	9031252	+	358.8	1673.000	376.0	21.0	17.90	4.46e-318
chr1-16153	chr1	131095397	131098571	+	358.5	3174.000	376.3	5.0	75.26	0.00e+00
chr7-8486	chr7	25296707	25298527	+	358.5	1820.000	376.0	18.5	20.32	0.00e+00
chr9-13388	chr9	45905504	45908185	+	358.5	2681.000	375.2	11.0	34.11	0.00e+00
chr10-5611	chr10	60001912	60004106	+	358.5	2194.000	379.9	5.0	75.97	0.00e+00
chr13-5568	chr13	100832349	100833795	+	358.5	1446.000	376.0	3.0	125.32	0.00e+00
chr15-8173	chr15	88750532	88752625	+	358.5	2093.000	374.5	6.0	62.42	0.00e+00
chr1-1522	chr1	105663174	105665042	+	358.1	1868.000	376.0	8.0	46.99	0.00e+00
chr2-19943	chr2	6321972	6324119	+	358.1	2147.000	374.2	6.0	62.36	0.00e+00
chr2-7525	chr2	23155231	23157262	+	358.1	2031.000	374.2	16.0	23.39	0.00e+00
chr2-14106	chr2	173274560	173277493	+	358.1	2933.000	377.4	15.5	24.35	0.00e+00
chr4-1208	chr4	99120133	99121647	+	357.8	1514.000	376.3	17.0	22.14	0.00e+00
chr9-11470	chr9	120570469	120573300	+	357.8	2831.000	374.9	14.0	26.78	0.00e+00
chr2-21391	chr2	93224542	93230727	+	357.5	6185.000	374.5	18.0	20.81	0.00e+00
chr3-12338	chr3	52043144	52048829	+	357.1	5685.000	374.5	19.0	19.71	0.00e+00
chr8-9588	chr8	47989375	47991914	+	357.1	2539.000	376.3	9.0	41.81	0.00e+00
chr9-6626	chr9	64736172	64738174	+	357.1	2002.000	373.8	20.0	18.69	4.94e-323
chr10-11194	chr10	110744474	110746354	+	357.1	1880.000	374.5	13.0	28.81	0.00e+00
chr11-23322	chr11	29546564	29548948	+	357.1	2384.000	374.2	8.0	46.77	0.00e+00
chr14-2076	chr14	47648907	47650562	+	357.1	1655.000	376.3	1.0	376.31	0.00e+00
chr17-12847	chr17	57028918	57033162	+	357.1	4244.000	376.0	17.0	22.11	0.00e+00
chr18-2858	chr18	76240818	76242923	+	357.1	2105.000	375.6	16.0	23.47	0.00e+00
chr9-3639	chr9	101250588	101252367	+	356.8	1779.000	378.1	13.5	28.01	0.00e+00
chr14-10692	chr14	20733172	20735056	+	356.8	1884.000	373.5	13.0	28.73	0.00e+00
chr1-6693	chr1	139421467	139424320	+	356.4	2853.000	374.2	14.0	26.73	0.00e+00
chr2-19565	chr2	126874910	126876991	+	356.4	2081.000	374.9	12.0	31.24	0.00e+00
chr5-17033	chr5	120611677	120614203	+	356.4	2526.000	374.9	14.5	25.85	0.00e+00
chr7-5220	chr7	130546157	130547678	+	356.4	1521.000	374.9	21.0	17.85	7.97e-317
chr10-1790	chr10	128747563	128749329	+	356.4	1766.000	378.1	12.0	31.51	0.00e+00
chr6-6411	chr6	14899582	14902247	+	356.1	2665.000	374.2	9.0	41.58	0.00e+00
chr6-10835	chr6	91298487	91304480	+	356.1	5993.000	374.2	31.0	12.07	6.76e-258
chr10-11087	chr10	81265461	81269339	+	356.1	3878.000	374.2	26.0	14.39	2.67e-284
chr11-13469	chr11	78511481	78513535	+	356.1	2054.000	372.4	18.5	20.13	0.00e+00
chr13-11460	chr13	23682275	23686268	+	355.8	3993.000	373.1	6.0	62.19	0.00e+00
chr8-13307	chr8	122442344	122444918	+	355.4	2574.000	372.4	6.0	62.07	0.00e+00
chr11-23000	chr11	116489026	116491360	+	355.4	2334.000	371.7	6.0	61.95	0.00e+00
chr15-8799	chr15	89354447	89357316	+	355.4	2869.000	375.2	8.0	46.91	0.00e+00
chr15-4525	chr15	93397500	93400070	+	355.4	2570.000	374.2	10.5	35.64	0.00e+00
chr17-7903	chr17	15497248	15500783	+	355.4	3535.000	373.5	17.5	21.34	0.00e+00
chr5-6164	chr5	103753000	103754949	+	355.1	1949.000	374.5	4.5	83.23	0.00e+00
chr16-3801	chr16	23127122	23129002	+	355.1	1880.000	371.7	11.0	33.79	0.00e+00
chr7-20130	chr7	12921144	12923277	+	354.7	2133.000	371.0	12.0	30.92	0.00e+00
chr7-923	chr7	133637052	133638718	+	354.7	1666.000	371.7	4.5	82.60	0.00e+00
chr8-9629	chr8	84721453	84726868	+	354.7	5415.000	372.4	24.0	15.52	4.74e-294
chr9-8539	chr9	72638778	72641952	+	354.7	3174.000	374.2	21.5	17.40	3.21e-313
chr10-12915	chr10	82762366	82764922	+	354.7	2556.000	371.0	6.5	57.08	0.00e+00
chr15-10352	chr15	82352539	82355343	+	354.7	2804.000	371.0	0.5	741.99	0.00e+00
chr18-5486	chr18	46596525	46599022	+	354.7	2497.000	371.0	14.5	25.59	0.00e+00
chr1-5510	chr1	74235903	74238231	+	354.4	2328.000	371.7	22.0	16.90	5.16e-306
chr7-15668	chr7	78575782	78579728	+	354.4	3946.000	373.1	10.0	37.31	0.00e+00
chr10-1458	chr10	7662487	7664198	+	354.4	1711.000	376.7	5.0	75.33	0.00e+00
chr10-10156	chr10	77621494	77623791	+	354.4	2297.000	371.3	11.0	33.76	0.00e+00
chr11-21493	chr11	79701838	79705436	+	354.4	3598.000	371.3	15.0	24.76	0.00e+00
chr5-1237	chr5	138084928	138086311	+	354.1	1383.000	371.3	5.0	74.27	0.00e+00
chr15-5467	chr15	73089668	73091626	+	354.1	1958.000	371.0	4.5	82.44	0.00e+00
chr4-18525	chr4	118178329	118181100	+	353.7	2771.000	370.6	13.0	28.51	0.00e+00
chr5-7493	chr5	116589926	116593642	+	353.7	3716.000	372.4	15.5	24.03	0.00e+00
chr12-9317	chr12	84771420	84774500	+	353.7	3080.000	371.3	23.5	15.80	4.90e-296
chr7-7173	chr7	27165569	27167729	+	353.4	2160.000	372.8	25.0	14.91	6.88e-288
chr7-6880	chr7	81828247	81830383	+	353.0	2136.000	371.3	14.5	25.61	0.00e+00
chr8-14978	chr8	84740379	84747259	+	353.0	6880.000	370.6	14.0	26.47	0.00e+00
chr11-6153	chr11	20740550	20742859	+	353.0	2309.000	370.3	18.5	20.02	0.00e+00
chr13-6339	chr13	51644424	51647278	+	353.0	2854.000	369.2	15.5	23.82	0.00e+00
chr13-7518	chr13	111807260	111810158	+	353.0	2898.000	369.2	3.0	123.07	0.00e+00
chr2-15744	chr2	85046880	85052399	+	352.7	5519.000	371.3	36.0	10.32	9.99e-233
chr4-4078	chr4	62407753	62410181	+	352.7	2428.000	368.9	10.0	36.89	0.00e+00
chr11-21235	chr11	46308262	46313100	+	352.7	4838.000	368.9	15.0	24.59	0.00e+00
chr12-6786	chr12	108834944	108838201	+	352.7	3257.000	371.7	2.0	185.85	0.00e+00
chr16-4072	chr16	27388252	27390821	+	352.7	2569.000	369.6	7.0	52.80	0.00e+00
chr2-22544	chr2	93276759	93288360	+	352.4	11601.000	370.6	37.0	10.02	9.60e-228
chr3-3880	chr3	9249957	9252436	+	352.4	2479.000	370.3	8.0	46.29	0.00e+00
chr11-14909	chr11	6388460	6390378	+	352.4	1918.000	368.9	6.5	56.75	0.00e+00
chr12-2485	chr12	55398093	55399845	+	352.4	1752.000	369.6	17.5	21.12	0.00e+00
chr12-9654	chr12	80059556	80065617	+	352.4	6061.000	370.3	25.0	14.81	1.52e-285
chr1-3107	chr1	97769121	97771134	+	352.0	2013.000	367.8	0.5	735.61	0.00e+00
chr2-6747	chr2	173658971	173660852	+	352.0	1881.000	368.5	11.0	33.50	0.00e+00
chr6-4850	chr6	56714572	56716036	+	352.0	1464.000	369.6	12.0	30.80	0.00e+00
chr9-7919	chr9	58196966	58204984	+	352.0	8018.000	370.6	52.5	7.06	3.13e-178
chr11-8588	chr11	6545865	6548423	+	352.0	2558.000	371.0	5.0	74.20	0.00e+00
chr1-8507	chr1	93100039	93102687	+	351.7	2648.000	368.2	8.0	46.02	0.00e+00
chr4-20278	chr4	40852261	40854876	+	351.7	2615.000	369.6	22.0	16.80	1.46e-303
chr4-20485	chr4	83523566	83526288	+	351.7	2722.000	368.9	17.0	21.70	0.00e+00
chr8-16870	chr8	95432554	95435602	+	351.7	3048.000	369.2	27.0	13.67	6.60e-273
chr11-15015	chr11	70667639	70670847	+	351.7	3208.000	368.5	14.0	26.32	0.00e+00
chr12-8254	chr12	32819324	32821488	+	351.7	2164.000	368.2	15.5	23.75	0.00e+00
chr17-5258	chr17	56007575	56010283	+	351.7	2708.000	372.1	17.0	21.89	0.00e+00
chr1-8996	chr1	131137319	131139053	+	351.4	1734.000	369.6	4.0	92.39	0.00e+00
chr2-19410	chr2	80579983	80581955	+	351.4	1972.000	367.1	6.0	61.18	0.00e+00
chr2-19701	chr2	158359605	158362183	+	351.4	2578.000	368.2	4.0	92.04	0.00e+00
chr4-1924	chr4	107367573	107369067	+	351.4	1494.000	369.2	3.5	105.49	0.00e+00
chr10-12832	chr10	79907470	79910112	+	351.4	2642.000	369.2	10.0	36.92	0.00e+00
chr13-1808	chr13	75942888	75944431	+	351.4	1543.000	369.6	21.5	17.19	4.99e-307
chr2-23581	chr2	32874858	32878171	+	351.0	3313.000	367.5	10.0	36.75	0.00e+00
chr2-27343	chr2	122117209	122119023	+	351.0	1814.000	367.1	10.5	34.96	0.00e+00
chr10-4717	chr10	117844899	117847071	+	351.0	2172.000	369.2	13.0	28.40	0.00e+00
chr11-8143	chr11	102555225	102556624	+	351.0	1399.000	368.9	21.0	17.57	2.44e-309
chr2-23054	chr2	167491515	167493730	+	350.7	2215.000	367.5	8.0	45.93	0.00e+00
chr10-6489	chr10	127187492	127190398	+	350.7	2906.000	369.9	10.0	36.99	0.00e+00
chr11-14046	chr11	86200335	86202931	+	350.7	2596.000	367.8	6.5	56.59	0.00e+00
chr2-27062	chr2	91525849	91527882	+	350.3	2033.000	367.1	15.0	24.47	0.00e+00
chr10-4388	chr10	30802231	30804023	+	350.3	1792.000	371.0	5.0	74.20	0.00e+00
chr2-22549	chr2	93330695	93335410	+	350.0	4715.000	366.0	17.0	21.53	0.00e+00
chr9-10733	chr9	97110041	97111839	+	350.0	1798.000	365.7	12.5	29.25	0.00e+00
chr10-6060	chr10	111164053	111165900	+	350.0	1847.000	368.2	11.0	33.47	0.00e+00
chr15-13028	chr15	68257456	68259581	+	350.0	2125.000	368.2	4.0	92.04	0.00e+00
chr15-4849	chr15	81189743	81191710	+	350.0	1967.000	368.9	19.0	19.41	0.00e+00
chr2-14714	chr2	153740359	153742830	+	349.7	2471.000	368.9	4.5	81.97	0.00e+00
chr4-7211	chr4	11965284	11967294	+	349.7	2010.000	368.2	13.0	28.32	0.00e+00
chr4-12305	chr4	81441819	81443182	+	349.7	1363.000	369.2	14.0	26.37	0.00e+00
chr5-9265	chr5	31178992	31181101	+	349.7	2109.000	365.7	11.0	33.24	0.00e+00
chr11-17014	chr11	20654237	20657439	+	349.7	3202.000	367.8	18.0	20.43	0.00e+00
chr11-22321	chr11	58102821	58105777	+	349.7	2956.000	366.0	4.0	91.51	0.00e+00
chr14-2928	chr14	54912004	54913727	+	349.7	1723.000	368.9	13.0	28.37	0.00e+00
chr3-11232	chr3	17788751	17791797	+	349.3	3046.000	365.0	8.0	45.62	0.00e+00
chr5-19859	chr5	115270675	115273353	+	349.3	2678.000	365.7	5.0	73.14	0.00e+00
chr5-9667	chr5	121190257	121192057	+	349.3	1800.000	366.4	5.0	73.28	0.00e+00
chr11-26119	chr11	6198806	6201265	+	349.3	2459.000	365.7	13.5	27.09	0.00e+00
chr11-5117	chr11	30266831	30268990	+	349.3	2159.000	368.5	5.5	67.00	0.00e+00
chr11-19574	chr11	60138985	60142151	+	349.3	3166.000	368.5	15.5	23.78	0.00e+00
chr11-10009	chr11	61493158	61495397	+	349.3	2239.000	366.4	5.0	73.28	0.00e+00
chr19-2598	chr19	24476565	24478421	+	349.3	1856.000	367.1	13.0	28.24	0.00e+00
chr1-7771	chr1	15805128	15806787	+	349.0	1659.000	366.0	10.0	36.60	0.00e+00
chr4-6834	chr4	4792010	4793708	+	349.0	1698.000	366.7	3.5	104.78	0.00e+00
chr4-4490	chr4	155704432	155706109	+	349.0	1677.000	365.7	14.5	25.22	0.00e+00
chr13-6020	chr13	93191319	93193126	+	349.0	1807.000	367.1	6.5	56.48	0.00e+00
chr16-4466	chr16	93831831	93833561	+	349.0	1730.000	369.6	6.0	61.60	0.00e+00
chr1-7517	chr1	135146045	135148160	+	348.6	2115.000	365.3	14.0	26.09	0.00e+00
chr3-3653	chr3	60500575	60502582	+	348.6	2007.000	366.0	15.0	24.40	0.00e+00
chr10-9656	chr10	127266029	127267871	+	348.6	1842.000	364.6	6.0	60.77	0.00e+00
chr14-3708	chr14	24244277	24246283	+	348.6	2006.000	368.9	8.0	46.11	0.00e+00
chr1-5964	chr1	165633531	165635579	+	348.3	2048.000	364.6	5.0	72.92	0.00e+00
chr4-9358	chr4	6988983	6991870	+	348.3	2887.000	366.7	15.0	24.45	0.00e+00
chr4-13306	chr4	12170708	12172320	+	348.3	1612.000	364.6	10.5	34.73	0.00e+00
chr4-19025	chr4	152476602	152478973	+	348.3	2371.000	365.3	1.0	365.32	0.00e+00
chr5-8760	chr5	108065207	108066743	+	348.3	1536.000	366.0	4.0	91.51	0.00e+00
chr11-2184	chr11	86544017	86545662	+	348.3	1645.000	369.2	8.0	46.15	0.00e+00
chr1-18787	chr1	190977562	190979916	+	348.0	2354.000	364.3	9.0	40.47	0.00e+00
chr6-2046	chr6	54039062	54040893	+	348.0	1831.000	366.7	10.0	36.67	0.00e+00
chr9-6228	chr9	107553710	107556832	+	348.0	3122.000	365.3	10.0	36.53	0.00e+00
chr18-9060	chr18	67723105	67725075	+	348.0	1970.000	365.0	1.0	364.97	0.00e+00
chr2-12981	chr2	31687659	31689636	+	347.6	1977.000	366.0	18.0	20.34	0.00e+00
chr3-4669	chr3	94974090	94975956	+	347.6	1866.000	363.9	7.0	51.99	0.00e+00
chr7-20205	chr7	24529424	24532225	+	347.6	2801.000	363.2	14.0	25.94	0.00e+00
chr9-2385	chr9	95511115	95513016	+	347.6	1901.000	365.0	4.0	91.24	0.00e+00
chr11-13169	chr11	73175947	73178507	+	347.6	2560.000	364.6	7.0	52.09	0.00e+00
chr14-5204	chr14	76151813	76153815	+	347.6	2002.000	363.6	20.5	17.73	1.03e-306
chr16-6324	chr16	30062632	30065075	+	347.6	2443.000	364.6	15.0	24.31	0.00e+00
chr11-10528	chr11	58329428	58331794	+	347.3	2366.000	365.7	19.0	19.25	1.31e-320
chr1-8772	chr1	71652117	71654335	+	346.9	2218.000	364.3	6.0	60.71	0.00e+00
chr1-6899	chr1	91397580	91399659	+	346.9	2079.000	365.0	6.0	60.83	0.00e+00
chr2-4991	chr2	154612773	154614685	+	346.9	1912.000	364.6	7.5	48.62	0.00e+00
chr3-7710	chr3	58524760	58526651	+	346.9	1891.000	362.5	9.5	38.16	0.00e+00
chr8-4984	chr8	70233604	70235505	+	346.9	1901.000	367.1	7.5	48.95	0.00e+00
chr10-9925	chr10	93888424	93890639	+	346.9	2215.000	364.3	10.0	36.43	0.00e+00
chr17-8624	chr17	15823837	15827647	+	346.9	3810.000	363.6	6.0	60.59	0.00e+00
chr17-10913	chr17	29345368	29348649	+	346.9	3281.000	363.9	27.0	13.48	4.13e-266
chr2-14387	chr2	161107882	161110043	+	346.6	2161.000	363.9	8.0	45.49	0.00e+00
chr7-10224	chr7	30551317	30554058	+	346.6	2741.000	363.6	8.0	45.44	0.00e+00
chr7-6704	chr7	101905040	101906741	+	346.6	1701.000	366.4	33.0	11.10	3.33e-240
chr7-22278	chr7	118591521	118595975	+	346.6	4454.000	364.6	20.0	18.23	1.19e-311
chr9-2810	chr9	13296250	13300574	+	346.6	4324.000	365.3	21.0	17.40	1.31e-305
chr11-18279	chr11	72794905	72797088	+	346.6	2183.000	362.5	15.5	23.39	0.00e+00
chr3-6812	chr3	100684098	100686520	+	346.3	2422.000	363.2	16.0	22.70	0.00e+00
chr3-4281	chr3	130059581	130061978	+	346.3	2397.000	362.8	9.0	40.32	0.00e+00
chr6-5233	chr6	134791176	134793427	+	346.3	2251.000	363.6	9.0	40.39	0.00e+00
chr11-14958	chr11	51583445	51585963	+	346.3	2518.000	364.3	10.0	36.43	0.00e+00
chr2-18528	chr2	30439765	30445491	+	345.9	5726.000	364.3	18.5	19.69	2.47e-323
chr2-16892	chr2	132577059	132578664	+	345.9	1605.000	362.8	8.5	42.69	0.00e+00
chr4-8457	chr4	129599737	129601881	+	345.9	2144.000	363.9	14.0	25.99	0.00e+00
chr6-10685	chr6	47835254	47836769	+	345.9	1515.000	361.4	10.0	36.14	0.00e+00
chr15-3425	chr15	98632224	98636367	+	345.9	4143.000	365.0	18.0	20.28	0.00e+00
chr9-10532	chr9	22049236	22052249	+	345.6	3013.000	362.8	7.0	51.83	0.00e+00
chr10-3914	chr10	79703791	79706742	+	345.6	2951.000	363.2	8.0	45.40	0.00e+00
chr10-12471	chr10	128491501	128495040	+	345.6	3539.000	362.8	13.0	27.91	0.00e+00
chr13-7178	chr13	37992828	37994759	+	345.6	1931.000	363.9	19.0	19.15	4.82e-318
chr19-6601	chr19	6056698	6059335	+	345.6	2637.000	361.8	11.0	32.89	0.00e+00
chr8-5873	chr8	88198593	88200947	+	345.2	2354.000	361.4	1.0	361.43	0.00e+00
chr10-3690	chr10	93640621	93642929	+	345.2	2308.000	366.0	11.5	31.83	0.00e+00
chr15-8273	chr15	34442031	34444484	+	345.2	2453.000	361.8	6.5	55.66	0.00e+00
chr1-1672	chr1	44118323	44120537	+	344.9	2214.000	365.0	11.5	31.74	0.00e+00
chr1-3270	chr1	82839103	82840846	+	344.9	1743.000	366.7	10.0	36.67	0.00e+00
chr2-8351	chr2	25607519	25608844	+	344.9	1325.000	362.1	13.0	27.86	0.00e+00
chr4-15221	chr4	155562064	155565059	+	344.9	2995.000	361.4	9.0	40.16	0.00e+00
chr11-9623	chr11	11808009	11810307	+	344.9	2298.000	363.2	4.0	90.80	0.00e+00
chr13-2289	chr13	54564468	54566127	+	344.9	1659.000	365.7	13.5	27.09	0.00e+00
chr14-7164	chr14	65096755	65098701	+	344.9	1946.000	362.5	3.0	120.83	0.00e+00
chr17-14261	chr17	35088524	35091223	+	344.9	2699.000	360.4	18.0	20.02	3.16e-322
chr7-7545	chr7	45153571	45155410	+	344.6	1839.000	360.7	4.0	90.18	0.00e+00
chr7-10996	chr7	141192716	141196046	+	344.6	3330.000	361.8	12.0	30.15	0.00e+00
chr8-58	chr8	19784665	19785540	+	344.6	875.000	368.5	5.5	67.00	0.00e+00
chr16-2583	chr16	21693701	21695872	+	344.6	2171.000	362.5	10.0	36.25	0.00e+00
chr18-5655	chr18	56572351	56574250	+	344.6	1899.000	360.0	8.0	45.00	0.00e+00
chr1-10755	chr1	59119093	59120961	+	344.2	1868.000	360.4	13.5	26.69	0.00e+00
chr8-12387	chr8	13337843	13341483	+	344.2	3640.000	363.9	8.0	45.49	0.00e+00
chr17-7854	chr17	66100443	66102505	+	344.2	2062.000	360.0	12.5	28.80	0.00e+00
chr18-2332	chr18	32162300	32164258	+	344.2	1958.000	360.0	7.5	48.00	0.00e+00
chr7-8448	chr7	126883402	126886154	+	343.9	2752.000	360.7	12.0	30.06	0.00e+00
chr8-12051	chr8	69790370	69792113	+	343.9	1743.000	360.4	3.0	120.12	0.00e+00
chr12-5500	chr12	99882854	99885832	+	343.9	2978.000	360.0	15.0	24.00	0.00e+00
chr15-10329	chr15	80080629	80084285	+	343.9	3656.000	359.3	12.0	29.94	0.00e+00
chr17-5562	chr17	29354869	29357885	+	343.9	3016.000	361.4	12.5	28.91	0.00e+00
chr19-5726	chr19	6940652	6943313	+	343.9	2661.000	360.7	7.0	51.53	0.00e+00
chr3-3196	chr3	121814438	121816314	+	343.6	1876.000	360.7	3.0	120.24	0.00e+00
chr8-7952	chr8	70655064	70660690	+	343.6	5626.000	361.8	19.0	19.04	1.75e-315
chr11-11660	chr11	87590752	87593477	+	343.6	2725.000	360.7	11.5	31.37	0.00e+00
chr3-9670	chr3	90431583	90434577	+	343.2	2994.000	359.7	12.0	29.97	0.00e+00
chr11-8973	chr11	121353391	121355361	+	343.2	1970.000	361.8	9.0	40.20	0.00e+00
chr14-302	chr14	48446005	48447158	+	343.2	1153.000	358.9	3.0	119.65	0.00e+00
chr17-9485	chr17	33928340	33931611	+	343.2	3271.000	360.0	11.0	32.73	0.00e+00
chr17-7640	chr17	35058432	35061182	+	343.2	2750.000	361.4	35.5	10.18	1.26e-224
chr1-7104	chr1	133609183	133610638	+	342.9	1455.000	359.3	8.0	44.91	0.00e+00
chr2-10348	chr2	25371314	25374220	+	342.9	2906.000	362.1	19.0	19.06	9.21e-317
chr2-20539	chr2	151037648	151040147	+	342.9	2499.000	358.9	0.5	717.89	0.00e+00
chr14-5728	chr14	26579250	26580560	+	342.9	1310.000	358.6	0.5	717.18	0.00e+00
chr19-4988	chr19	15923333	15927124	+	342.9	3791.000	360.7	21.0	17.18	2.02e-299
chr11-23339	chr11	32346802	32348977	+	342.5	2175.000	360.7	16.5	21.86	0.00e+00
chr3-7968	chr3	32735966	32737984	+	342.2	2018.000	358.9	21.5	16.70	1.64e-293
chr9-15329	chr9	48493927	48496304	+	342.2	2377.000	358.9	16.0	22.43	0.00e+00
chr10-12729	chr10	63242939	63245032	+	342.2	2093.000	360.0	5.0	72.00	0.00e+00
chr11-11688	chr11	94468445	94474656	+	342.2	6211.000	361.8	23.0	15.73	2.92e-287
chr11-11709	chr11	101315446	101317409	+	342.2	1963.000	358.2	22.0	16.28	3.73e-290
chr14-4317	chr14	50929808	50932159	+	342.2	2351.000	359.7	6.0	59.94	0.00e+00
chr1-16597	chr1	9942341	9944917	+	341.9	2576.000	357.5	5.0	71.51	0.00e+00
chr6-11243	chr6	85960535	85962739	+	341.9	2204.000	358.6	17.0	21.09	0.00e+00
chr7-20187	chr7	19269155	19272937	+	341.9	3782.000	358.6	41.0	8.75	1.36e-201
chr7-5728	chr7	127243834	127246274	+	341.9	2440.000	357.5	17.0	21.03	0.00e+00
chr13-8048	chr13	58273058	58275317	+	341.9	2259.000	358.6	18.5	19.38	1.40e-315
chr15-6470	chr15	25771365	25777028	+	341.9	5663.000	361.8	29.5	12.26	4.71e-251
chr17-6522	chr17	24549359	24551320	+	341.9	1961.000	357.9	4.0	89.47	0.00e+00
chr19-8067	chr19	8964965	8968852	+	341.9	3887.000	358.6	12.0	29.88	0.00e+00
chr4-16875	chr4	123748799	123750903	+	341.5	2104.000	358.6	3.0	119.53	0.00e+00
chr9-6261	chr9	22070269	22072082	+	341.5	1813.000	360.7	10.0	36.07	0.00e+00
chr12-4386	chr12	11264962	11267580	+	341.5	2618.000	358.6	13.0	27.58	0.00e+00
chr3-1998	chr3	138442303	138443922	+	341.2	1619.000	359.7	6.0	59.94	0.00e+00
chr8-2826	chr8	79294277	79296132	+	341.2	1855.000	356.8	12.0	29.73	0.00e+00
chr10-11514	chr10	75211391	75213480	+	341.2	2089.000	356.5	2.0	178.23	0.00e+00
chr10-6902	chr10	91122764	91124354	+	341.2	1590.000	359.7	26.5	13.57	2.67e-264
chr18-2708	chr18	33794300	33796478	+	341.2	2178.000	357.9	21.0	17.04	1.01e-295
chrX-3491	chrX	105927950	105929774	+	341.2	1824.000	359.3	7.5	47.91	0.00e+00
chr2-7863	chr2	157423532	157426630	+	340.8	3098.000	357.9	15.0	23.86	0.00e+00
chr4-13015	chr4	101418804	101420857	+	340.8	2053.000	356.5	12.0	29.71	0.00e+00
chr4-15503	chr4	122884627	122887568	+	340.8	2941.000	358.9	17.0	21.11	0.00e+00
chr6-5848	chr6	117840617	117842206	+	340.8	1589.000	358.2	5.0	71.65	0.00e+00
chr7-22307	chr7	122157228	122161807	+	340.8	4579.000	358.6	28.0	12.81	2.94e-255
chr11-26578	chr11	69320219	69324899	+	340.8	4680.000	356.8	16.0	22.30	0.00e+00
chr12-5296	chr12	59130470	59132300	+	340.8	1830.000	360.7	11.0	32.79	0.00e+00
chr12-8191	chr12	116047170	116049730	+	340.8	2560.000	356.1	5.0	71.22	0.00e+00
chr15-5907	chr15	25983475	25986003	+	340.8	2528.000	357.9	14.5	24.68	0.00e+00
chr16-4616	chr16	70313479	70315056	+	340.8	1577.000	357.2	13.0	27.47	0.00e+00
chr19-6550	chr19	55314942	55316949	+	340.8	2007.000	357.5	12.5	28.60	0.00e+00
chr5-14660	chr5	31192002	31194336	+	340.5	2334.000	355.8	4.5	79.06	0.00e+00
chr6-6553	chr6	86370443	86372879	+	340.5	2436.000	356.1	6.0	59.35	0.00e+00
chr11-24388	chr11	116670623	116673869	+	340.5	3246.000	356.5	9.0	39.61	0.00e+00
chr12-5005	chr12	113013070	113015843	+	340.5	2773.000	359.7	12.0	29.97	0.00e+00
chr17-7867	chr17	83213695	83216947	+	340.5	3252.000	358.2	18.0	19.90	1.27e-319
chr1-8592	chr1	10231552	10233916	+	340.2	2364.000	356.1	2.0	178.06	0.00e+00
chr2-12241	chr2	31244984	31248855	+	340.2	3871.000	357.5	21.0	17.03	1.01e-295
chr8-69	chr8	69716463	69717715	+	340.2	1252.000	360.7	8.0	45.09	0.00e+00
chr14-11080	chr14	65357565	65361051	+	340.2	3486.000	357.2	6.0	59.53	0.00e+00
chr14-11233	chr14	119097832	119100292	+	340.2	2460.000	356.8	13.0	27.45	0.00e+00
chr4-17435	chr4	57954988	57957184	+	339.8	2196.000	358.2	16.0	22.39	0.00e+00
chr7-12623	chr7	126791499	126793216	+	339.8	1717.000	355.4	11.0	32.31	0.00e+00
chr9-7737	chr9	108305082	108307222	+	339.8	2140.000	356.1	12.0	29.68	0.00e+00
chr11-26357	chr11	52395818	52397684	+	339.8	1866.000	355.8	7.0	50.82	0.00e+00
chr11-19942	chr11	102817576	102819936	+	339.8	2360.000	355.8	5.0	71.15	0.00e+00
chr13-2902	chr13	36116716	36118509	+	339.8	1793.000	356.8	6.0	59.47	0.00e+00
chr16-1524	chr16	30065688	30068995	+	339.8	3307.000	362.1	18.0	20.12	0.00e+00
chr16-4896	chr16	45157743	45159999	+	339.8	2256.000	357.5	7.0	51.08	0.00e+00
chr1-6985	chr1	89453793	89456293	+	339.5	2500.000	356.1	9.0	39.57	0.00e+00
chr6-14574	chr6	91682837	91685708	+	339.5	2871.000	357.9	10.0	35.79	0.00e+00
chr7-7941	chr7	126199478	126201020	+	339.5	1542.000	356.5	6.0	59.41	0.00e+00
chr7-14381	chr7	137437049	137439144	+	339.5	2095.000	358.2	3.0	119.41	0.00e+00
chr19-4561	chr19	4624772	4627047	+	339.5	2275.000	355.4	7.0	50.77	0.00e+00
chr2-17894	chr2	35675280	35686819	+	339.1	11539.000	356.1	37.5	9.50	5.43e-212
chr3-9289	chr3	30968095	30969974	+	339.1	1879.000	355.8	19.0	18.72	7.92e-308
chr3-8844	chr3	153910648	153913764	+	339.1	3116.000	355.4	14.0	25.39	0.00e+00
chr11-22998	chr11	116433838	116437407	+	339.1	3569.000	357.2	9.0	39.69	0.00e+00
chr12-9041	chr12	102876700	102879457	+	339.1	2757.000	355.8	3.0	118.59	0.00e+00
chrX-4439	chrX	12760229	12763403	+	339.1	3174.000	354.3	3.0	118.11	0.00e+00
chr7-13667	chr7	27672619	27675944	+	338.8	3325.000	354.0	9.0	39.33	0.00e+00
chr7-19163	chr7	28959908	28964043	+	338.8	4135.000	354.0	13.5	26.22	0.00e+00
chr13-9514	chr13	9093072	9095167	+	338.8	2095.000	355.0	8.0	44.38	0.00e+00
chr14-4816	chr14	20694524	20696484	+	338.8	1960.000	355.0	12.5	28.40	0.00e+00
chr2-10790	chr2	32287057	32289278	+	338.5	2221.000	355.4	5.0	71.08	0.00e+00
chr2-11927	chr2	138256127	138258245	+	338.5	2118.000	355.0	14.0	25.36	0.00e+00
chr4-15668	chr4	139191950	139194638	+	338.5	2688.000	355.4	5.0	71.08	0.00e+00
chr6-9801	chr6	112898951	112904993	+	338.5	6042.000	356.5	30.5	11.69	6.63e-241
chr10-3290	chr10	29361201	29362847	+	338.5	1646.000	355.4	4.0	88.85	0.00e+00
chr13-3864	chr13	55569524	55571807	+	338.5	2283.000	357.2	25.5	14.01	1.44e-267
chr12-4668	chr12	98900290	98901748	+	338.1	1458.000	353.6	1.0	353.63	0.00e+00
chr7-14918	chr7	16308948	16314721	+	337.8	5773.000	353.6	23.0	15.38	9.97e-278
chr8-8233	chr8	72474179	72476717	+	337.8	2538.000	353.6	8.0	44.20	0.00e+00
chr11-22192	chr11	26209462	26211213	+	337.8	1751.000	353.6	5.0	70.73	0.00e+00
chr12-3813	chr12	83687674	83689449	+	337.8	1775.000	353.3	23.5	15.03	1.20e-274
chr14-760	chr14	55559695	55561587	+	337.8	1892.000	359.7	11.0	32.70	0.00e+00
chr17-9533	chr17	46703147	46705975	+	337.8	2828.000	355.8	18.0	19.76	9.91e-316
chr1-18633	chr1	171286766	171288485	+	337.4	1719.000	355.8	1.0	355.76	0.00e+00
chr2-16799	chr2	92370400	92376384	+	337.4	5984.000	356.1	24.0	14.84	3.80e-275
chr2-16928	chr2	152080245	152084565	+	337.4	4320.000	352.6	15.0	23.50	0.00e+00
chr8-15955	chr8	106414696	106416470	+	337.4	1774.000	352.6	5.0	70.51	0.00e+00
chr9-4293	chr9	43104882	43107087	+	337.4	2205.000	353.6	21.0	16.84	8.28e-291
chr11-12394	chr11	120596969	120599690	+	337.4	2721.000	355.8	16.0	22.23	0.00e+00
chr13-5464	chr13	69610550	69612913	+	337.4	2363.000	353.3	9.0	39.25	0.00e+00
chr19-3970	chr19	36925228	36926998	+	337.4	1770.000	354.3	10.0	35.43	0.00e+00
chr1-12538	chr1	191024818	191027286	+	337.1	2468.000	352.6	1.0	352.57	0.00e+00
chr6-13431	chr6	42691612	42693558	+	337.1	1946.000	352.2	14.0	25.16	0.00e+00
chr10-5751	chr10	80575854	80579042	+	337.1	3188.000	354.3	12.0	29.53	0.00e+00
chr11-22262	chr11	50223844	50227626	+	337.1	3782.000	354.7	8.0	44.34	0.00e+00
chr12-8052	chr12	79171466	79173148	+	337.1	1682.000	353.3	0.5	706.55	0.00e+00
chr14-7846	chr14	31660044	31665398	+	337.1	5354.000	354.0	8.0	44.25	0.00e+00
chr8-6305	chr8	14887840	14890909	+	336.8	3069.000	351.9	20.0	17.59	2.31e-295
chr12-12522	chr12	87442313	87444859	+	336.8	2546.000	352.6	4.0	88.14	0.00e+00
chr12-4937	chr12	102756877	102759503	+	336.8	2626.000	352.9	12.0	29.41	0.00e+00
chr18-5252	chr18	24528904	24530765	+	336.8	1861.000	354.7	19.0	18.67	1.48e-306
chr2-12918	chr2	180170738	180173014	+	336.4	2276.000	354.0	7.0	50.57	0.00e+00
chr3-5915	chr3	145117851	145119538	+	336.4	1687.000	354.3	16.0	22.15	0.00e+00
chr16-3856	chr16	18810820	18813555	+	336.4	2735.000	355.0	15.0	23.67	0.00e+00
chr17-9442	chr17	29262638	29265015	+	336.4	2377.000	353.3	1.0	353.28	0.00e+00
chr17-4714	chr17	47687323	47689674	+	336.4	2351.000	352.2	19.0	18.54	5.13e-304
chr7-13161	chr7	116442562	116444495	+	336.1	1933.000	353.6	2.0	176.82	0.00e+00
chr7-7152	chr7	128739093	128740856	+	336.1	1763.000	354.7	15.5	22.88	0.00e+00
chr9-10340	chr9	50602845	50604947	+	336.1	2102.000	355.0	6.5	54.62	0.00e+00
chr11-1700	chr11	61929628	61931540	+	336.1	1912.000	354.7	7.0	50.67	0.00e+00
chr13-9170	chr13	108043165	108045303	+	336.1	2138.000	354.0	8.5	41.65	0.00e+00
chr15-10034	chr15	100494002	100495763	+	336.1	1761.000	352.2	7.0	50.32	0.00e+00
chr17-4417	chr17	66448198	66450541	+	336.1	2343.000	351.2	9.5	36.96	0.00e+00
chr5-11077	chr5	36795624	36797286	+	335.8	1662.000	351.9	38.0	9.26	2.59e-205
chr7-9846	chr7	116332864	116334938	+	335.8	2074.000	351.5	3.0	117.17	0.00e+00
chr8-10927	chr8	70606733	70611914	+	335.8	5181.000	351.5	10.5	33.48	0.00e+00
chr10-11498	chr10	71284054	71285872	+	335.8	1818.000	352.6	2.0	176.28	0.00e+00
chr11-10862	chr11	98192282	98193929	+	335.8	1647.000	351.9	5.5	63.97	0.00e+00
chr11-9700	chr11	102184221	102185613	+	335.8	1392.000	351.5	14.0	25.11	0.00e+00
chr14-2708	chr14	24490561	24491940	+	335.8	1379.000	351.5	6.0	58.58	0.00e+00
chr16-5244	chr16	76371803	76374198	+	335.8	2395.000	351.9	8.0	43.98	0.00e+00
chr17-13925	chr17	24526593	24530347	+	335.8	3754.000	352.9	13.0	27.15	0.00e+00
chr2-7812	chr2	26444297	26447038	+	335.4	2741.000	352.9	19.5	18.10	2.91e-300
chr3-3256	chr3	30602026	30603718	+	335.4	1692.000	350.8	8.5	41.27	0.00e+00
chr12-9622	chr12	69157842	69159714	+	335.4	1872.000	351.2	3.5	100.33	0.00e+00
chr1-10897	chr1	151427682	151429656	+	335.1	1974.000	350.1	7.5	46.68	0.00e+00
chr2-19209	chr2	30285395	30287839	+	335.1	2444.000	351.5	12.5	28.12	0.00e+00
chr2-1020	chr2	117249575	117250956	+	335.1	1381.000	352.9	1.0	352.92	0.00e+00
chr3-7199	chr3	16182683	16184200	+	335.1	1517.000	350.1	3.0	116.70	0.00e+00
chr4-13147	chr4	135985875	135988273	+	335.1	2398.000	351.2	7.0	50.16	0.00e+00
chr7-15689	chr7	80946688	80948430	+	335.1	1742.000	350.1	17.5	20.00	2.47e-313
chr9-18818	chr9	110406800	110409080	+	335.1	2280.000	351.9	5.0	70.37	0.00e+00
chr11-17876	chr11	100471187	100473110	+	335.1	1923.000	352.9	5.0	70.58	0.00e+00
chr4-15131	chr4	147903901	147905480	+	334.7	1579.000	350.1	9.5	36.85	0.00e+00
chr5-5372	chr5	76950370	76952769	+	334.7	2399.000	351.5	13.0	27.04	0.00e+00
chr8-7739	chr8	105854268	105856411	+	334.7	2143.000	351.9	14.0	25.13	0.00e+00
chr10-10348	chr10	128695163	128697106	+	334.7	1943.000	350.1	8.0	43.76	0.00e+00
chr4-19272	chr4	58551422	58554886	+	334.4	3464.000	350.1	15.5	22.59	0.00e+00
chr5-17999	chr5	125391921	125395438	+	334.4	3517.000	351.2	11.0	31.92	0.00e+00
chr6-6991	chr6	67036017	67037987	+	334.4	1970.000	353.3	3.0	117.76	0.00e+00
chr7-15850	chr7	126795906	126800737	+	334.4	4831.000	352.9	17.5	20.17	6.13e-316
chr11-6043	chr11	102880193	102881880	+	334.4	1687.000	352.2	13.5	26.09	0.00e+00
chr15-757	chr15	66577455	66578584	+	334.4	1129.000	350.1	0.5	700.17	0.00e+00
chr18-2427	chr18	67463979	67466658	+	334.4	2679.000	353.3	19.0	18.59	2.76e-305
chr19-5464	chr19	6060458	6062884	+	334.4	2426.000	351.2	8.0	43.89	0.00e+00
chr3-130	chr3	55112090	55113343	+	334.1	1253.000	356.5	7.0	50.92	0.00e+00
chr4-21944	chr4	109665124	109667557	+	334.1	2433.000	350.1	7.0	50.01	0.00e+00
chr8-2991	chr8	54076817	54078713	+	334.1	1896.000	350.8	2.0	175.40	0.00e+00
chr10-6490	chr10	127619735	127622598	+	334.1	2863.000	350.4	6.0	58.41	0.00e+00
chr4-5294	chr4	25798793	25800711	+	333.7	1918.000	350.8	11.5	30.50	0.00e+00
chr5-13070	chr5	122370446	122373756	+	333.7	3310.000	348.7	10.0	34.87	0.00e+00
chr8-8677	chr8	71484910	71486755	+	333.7	1845.000	349.7	8.0	43.72	0.00e+00
chr11-13047	chr11	117114074	117118210	+	333.7	4136.000	350.8	21.0	16.70	3.90e-287
chr16-8563	chr16	90219708	90222836	+	333.7	3128.000	349.4	11.0	31.76	0.00e+00
chr2-22333	chr2	37442270	37443960	+	333.4	1690.000	348.3	7.0	49.76	0.00e+00
chr2-5680	chr2	144368475	144370263	+	333.4	1788.000	351.2	5.0	70.23	0.00e+00
chr5-18251	chr5	149634506	149637851	+	333.4	3345.000	351.5	14.0	25.11	0.00e+00
chr7-8493	chr7	34167483	34169179	+	333.4	1696.000	349.4	3.0	116.46	0.00e+00
chr10-11301	chr10	12867269	12869907	+	333.4	2638.000	349.0	9.0	38.78	0.00e+00
chr13-12473	chr13	55469833	55474770	+	333.4	4937.000	350.4	35.0	10.01	1.50e-215
chr14-5109	chr14	60377717	60379956	+	333.4	2239.000	349.4	6.0	58.23	0.00e+00
chr17-13627	chr17	69155578	69158225	+	333.4	2647.000	348.7	1.5	232.45	0.00e+00
chr18-6162	chr18	31803227	31805618	+	333.4	2391.000	348.7	7.0	49.81	0.00e+00
chr18-5965	chr18	32067105	32068724	+	333.4	1619.000	349.4	1.0	349.38	0.00e+00
chr18-3363	chr18	80150110	80152009	+	333.4	1899.000	349.4	6.5	53.75	0.00e+00
chr2-5260	chr2	68860958	68862861	+	333.0	1903.000	350.8	9.0	38.98	0.00e+00
chr4-17716	chr4	126966841	126968783	+	333.0	1942.000	348.7	0.5	697.34	0.00e+00
chr6-4893	chr6	56796395	56798627	+	333.0	2232.000	349.0	12.0	29.09	0.00e+00
chr10-5261	chr10	80825875	80828521	+	333.0	2646.000	349.4	1.0	349.38	0.00e+00
chr19-9066	chr19	32711207	32713199	+	333.0	1992.000	350.1	7.0	50.01	0.00e+00
chr3-9521	chr3	146403842	146406631	+	332.7	2789.000	347.6	7.0	49.66	0.00e+00
chr4-11170	chr4	24495608	24497308	+	332.7	1700.000	348.0	10.0	34.80	0.00e+00
chr4-5391	chr4	101646708	101648633	+	332.7	1925.000	350.1	9.5	36.85	0.00e+00
chr7-19686	chr7	102209167	102211264	+	332.7	2097.000	348.7	10.0	34.87	0.00e+00
chr10-9085	chr10	7210364	7212933	+	332.7	2569.000	349.0	12.0	29.09	0.00e+00
chr10-7569	chr10	60217668	60220268	+	332.7	2600.000	349.0	13.0	26.85	0.00e+00
chr11-23695	chr11	76380294	76386911	+	332.7	6617.000	352.2	25.0	14.09	1.16e-264
chr12-9677	chr12	83920694	83922870	+	332.7	2176.000	348.0	20.0	17.40	2.16e-290
chr13-7908	chr13	105290309	105294906	+	332.7	4597.000	347.6	13.5	25.75	0.00e+00
chr14-6698	chr14	51062505	51066416	+	332.7	3911.000	348.7	9.0	38.74	0.00e+00
chr14-6786	chr14	99044863	99047329	+	332.7	2466.000	349.4	4.0	87.34	0.00e+00
chr16-4564	chr16	13255791	13257525	+	332.7	1734.000	349.0	5.0	69.80	0.00e+00
chr17-7601	chr17	25984438	25986780	+	332.7	2342.000	350.4	6.0	58.41	0.00e+00
chr1-8401	chr1	171501588	171504682	+	332.4	3094.000	350.1	4.5	77.80	0.00e+00
chr1-11636	chr1	180567987	180570647	+	332.4	2660.000	349.4	14.0	24.96	0.00e+00
chr2-14347	chr2	148677436	148682140	+	332.4	4704.000	348.0	14.0	24.85	0.00e+00
chr18-5467	chr18	35918567	35921738	+	332.4	3171.000	348.3	5.5	63.33	0.00e+00
chr1-8503	chr1	92178314	92181506	+	332.0	3192.000	347.6	20.0	17.38	2.16e-290
chr9-10962	chr9	50616137	50617741	+	332.0	1604.000	348.3	1.0	348.32	0.00e+00
chr10-8996	chr10	81541782	81546003	+	332.0	4221.000	349.0	14.0	24.93	0.00e+00
chr12-6040	chr12	32378346	32380217	+	332.0	1871.000	346.9	9.0	38.54	0.00e+00
chr1-3175	chr1	158361981	158365267	+	331.7	3286.000	348.0	19.5	17.84	5.43e-294
chr6-5973	chr6	50565459	50567540	+	331.7	2081.000	347.6	7.0	49.66	0.00e+00
chr7-3070	chr7	48880544	48882794	+	331.7	2250.000	349.0	4.0	87.26	0.00e+00
chr8-6825	chr8	111642729	111644336	+	331.7	1607.000	348.0	19.5	17.84	5.43e-294
chr11-15832	chr11	78534671	78537415	+	331.7	2744.000	348.3	23.5	14.82	8.93e-269
chr11-14364	chr11	88478752	88485599	+	331.7	6847.000	346.9	29.0	11.96	3.24e-237
chr11-20693	chr11	94325882	94329300	+	331.7	3418.000	348.3	9.0	38.70	0.00e+00
chr13-8600	chr13	100783608	100787192	+	331.7	3584.000	348.0	12.0	29.00	0.00e+00
chr1-11788	chr1	75504878	75507144	+	331.3	2266.000	346.9	13.0	26.68	0.00e+00
chr14-1638	chr14	73384532	73385917	+	331.3	1385.000	349.4	7.0	49.91	0.00e+00
chr16-4095	chr16	44662551	44668495	+	331.3	5944.000	347.6	23.0	15.11	1.25e-270
chr1-13695	chr1	60096576	60099026	+	331.0	2450.000	348.0	3.5	99.42	0.00e+00
chr1-11131	chr1	92732770	92740515	+	331.0	7745.000	348.3	27.0	12.90	2.62e-249
chr4-15521	chr4	126201422	126203700	+	331.0	2278.000	346.9	3.0	115.63	0.00e+00
chr6-15906	chr6	122338664	122341430	+	331.0	2766.000	346.2	5.0	69.24	0.00e+00
chr1-6225	chr1	38128440	38130617	+	330.7	2177.000	348.3	3.0	116.11	0.00e+00
chr2-12428	chr2	3713175	3714762	+	330.7	1587.000	346.5	1.0	346.54	0.00e+00
chr2-9270	chr2	83723673	83725614	+	330.7	1941.000	345.8	3.0	115.28	0.00e+00
chr2-25531	chr2	109890121	109891995	+	330.7	1874.000	345.8	13.0	26.60	0.00e+00
chr6-2627	chr6	122485634	122487514	+	330.7	1880.000	348.7	5.0	69.73	0.00e+00
chr17-4723	chr17	69416717	69418245	+	330.7	1528.000	345.8	5.0	69.17	0.00e+00
chr2-22728	chr2	128817150	128819424	+	330.3	2274.000	345.8	17.0	20.34	5.75e-311
chr9-9061	chr9	64281073	64282960	+	330.3	1887.000	348.0	1.0	347.96	0.00e+00
chr10-9017	chr10	87491569	87495129	+	330.3	3560.000	346.5	20.0	17.33	3.74e-289
chr12-3639	chr12	110737345	110739174	+	330.3	1829.000	347.6	1.0	347.61	0.00e+00
chr2-14370	chr2	155235706	155238057	+	330.0	2351.000	345.5	7.0	49.35	0.00e+00
chr8-10046	chr8	64691727	64693541	+	330.0	1814.000	345.5	8.0	43.19	0.00e+00
chr17-8772	chr17	56716120	56718491	+	330.0	2371.000	346.9	16.5	21.02	1.52e-316
chr5-6598	chr5	74092692	74094753	+	329.6	2061.000	346.5	21.5	16.12	6.18e-279
chr8-12506	chr8	71462540	71465890	+	329.6	3350.000	345.5	16.0	21.59	1.29e-319
chr16-2556	chr16	13818258	13820775	+	329.6	2517.000	348.7	5.0	69.73	0.00e+00
chr2-17510	chr2	152046952	152052301	+	329.3	5349.000	346.5	31.0	11.18	4.63e-228
chr8-5575	chr8	83607366	83609504	+	329.3	2138.000	345.8	19.5	17.74	1.72e-291
chr9-9763	chr9	20641664	20645710	+	329.3	4046.000	344.1	37.0	9.30	3.94e-202
chr10-7560	chr10	59322578	59324661	+	329.3	2083.000	347.6	5.0	69.52	0.00e+00
chr11-5918	chr11	88138457	88143020	+	329.3	4563.000	348.0	31.0	11.22	4.13e-229
chr11-13336	chr11	119084540	119086903	+	329.3	2363.000	347.3	2.0	173.63	0.00e+00
chr17-149	chr17	64331299	64333050	+	329.3	1751.000	355.8	12.0	29.65	0.00e+00
chr7-16583	chr7	143052088	143055629	+	329.0	3541.000	346.5	17.5	19.80	3.89e-308
chr8-16647	chr8	71922049	71923830	+	329.0	1781.000	344.4	5.5	62.62	0.00e+00
chr11-10952	chr11	43681672	43683833	+	329.0	2161.000	346.9	9.0	38.54	0.00e+00
chr12-6394	chr12	113138564	113143479	+	329.0	4915.000	345.1	15.5	22.27	4.94e-324
chr18-5036	chr18	49831671	49833828	+	329.0	2157.000	344.4	5.0	68.88	0.00e+00
chr5-3805	chr5	138154871	138156141	+	328.6	1270.000	345.8	0.5	691.67	0.00e+00
chr6-13562	chr6	82771486	82775094	+	328.6	3608.000	344.8	9.0	38.31	0.00e+00
chr11-17884	chr11	101441768	101443718	+	328.6	1950.000	345.8	14.5	23.85	0.00e+00
chr12-12850	chr12	3364192	3366745	+	328.6	2553.000	345.5	4.5	76.77	0.00e+00
chr14-4167	chr14	31493973	31496297	+	328.6	2324.000	345.8	5.0	69.17	0.00e+00
chr14-3316	chr14	64439830	64441484	+	328.6	1654.000	344.1	11.5	29.92	0.00e+00
chr1-5109	chr1	57405827	57407473	+	328.3	1646.000	345.1	8.0	43.14	0.00e+00
chr3-8262	chr3	145648326	145653963	+	328.3	5637.000	343.7	25.5	13.48	1.24e-251
chr3-8546	chr3	97226149	97228836	+	328.0	2687.000	345.8	11.0	31.44	0.00e+00
chr4-23766	chr4	128732679	128738746	+	328.0	6067.000	344.1	23.5	14.64	4.22e-264
chr11-15036	chr11	75678736	75680467	+	328.0	1731.000	344.1	6.5	52.93	0.00e+00
chr17-8353	chr17	46554503	46557155	+	328.0	2652.000	343.4	19.5	17.61	5.36e-289
chr6-10388	chr6	86437465	86440293	+	327.6	2828.000	343.0	4.0	85.75	0.00e+00
chr7-6461	chr7	119894877	119897053	+	327.6	2176.000	343.7	2.0	171.85	0.00e+00
chr12-10206	chr12	105783876	105786020	+	327.6	2144.000	344.8	3.0	114.92	0.00e+00
chr17-9915	chr17	64600076	64602523	+	327.6	2447.000	343.0	10.5	32.67	0.00e+00
chr3-5528	chr3	83763927	83767751	+	327.3	3824.000	345.8	4.0	86.46	0.00e+00
chr4-5559	chr4	94978257	94980054	+	327.3	1797.000	344.8	5.5	62.69	0.00e+00
chr5-5659	chr5	24451313	24454128	+	327.3	2815.000	344.8	1.0	344.77	0.00e+00
chr6-3708	chr6	97178183	97179895	+	327.3	1712.000	344.1	3.0	114.69	0.00e+00
chr11-8818	chr11	85138856	85140885	+	327.3	2029.000	343.0	2.0	171.50	0.00e+00
chr15-6005	chr15	12823897	12825847	+	327.3	1950.000	341.9	5.0	68.39	0.00e+00
chr16-6331	chr16	31428139	31430681	+	327.3	2542.000	345.1	1.5	230.08	0.00e+00
chr1-6210	chr1	190927886	190929824	+	326.9	1938.000	343.0	12.0	28.58	0.00e+00
chr3-5887	chr3	88295672	88298532	+	326.9	2860.000	344.1	18.0	19.11	1.49e-301
chr5-13576	chr5	134183151	134184984	+	326.9	1833.000	342.6	9.0	38.07	0.00e+00
chr11-13677	chr11	48799171	48801717	+	326.9	2546.000	344.4	52.5	6.56	1.44e-156
chr14-4067	chr14	57797726	57799373	+	326.9	1647.000	343.0	4.5	76.22	0.00e+00
chr15-13528	chr15	88817834	88820871	+	326.9	3037.000	341.9	14.0	24.42	0.00e+00
chr16-5696	chr16	3883759	3885899	+	326.9	2140.000	342.6	5.0	68.53	0.00e+00
chr1-6126	chr1	155081752	155084493	+	326.6	2741.000	344.4	3.0	114.81	0.00e+00
chr2-18495	chr2	26637888	26641194	+	326.6	3306.000	343.0	12.0	28.58	0.00e+00
chr2-4776	chr2	156311721	156313254	+	326.6	1533.000	344.1	8.0	43.01	0.00e+00
chr3-5259	chr3	35931581	35934052	+	326.6	2471.000	343.7	8.0	42.96	0.00e+00
chr3-7738	chr3	87884179	87886727	+	326.6	2548.000	343.7	4.0	85.93	0.00e+00
chr6-712	chr6	133105072	133105954	+	326.6	882.000	345.1	12.0	28.76	0.00e+00
chr10-11015	chr10	77605138	77607807	+	326.6	2669.000	341.6	7.5	45.54	0.00e+00
chr17-3637	chr17	45563668	45565488	+	326.6	1820.000	341.9	3.5	97.70	0.00e+00
chr2-6888	chr2	30807253	30809223	+	326.3	1970.000	342.3	10.0	34.23	0.00e+00
chr3-9501	chr3	135690233	135692365	+	326.3	2132.000	341.9	1.0	341.94	0.00e+00
chr8-9722	chr8	124281619	124288984	+	326.3	7365.000	344.1	39.5	8.71	1.91e-193
chr11-17211	chr11	84879227	84881293	+	326.3	2066.000	342.6	14.5	23.63	0.00e+00
chr11-17485	chr11	120097634	120099940	+	326.3	2306.000	341.9	3.0	113.98	0.00e+00
chr11-17497	chr11	121236094	121237976	+	326.3	1882.000	341.6	3.0	113.86	0.00e+00
chr13-6285	chr13	8869975	8872100	+	326.3	2125.000	342.6	10.0	34.26	0.00e+00
chr4-11511	chr4	120404550	120406739	+	325.9	2189.000	341.9	0.5	683.88	0.00e+00
chr9-6484	chr9	121331126	121339013	+	325.9	7887.000	340.9	38.0	8.97	9.27e-195
chr2-25136	chr2	34370289	34373685	+	325.6	3396.000	341.2	7.0	48.75	0.00e+00
chr3-4527	chr3	63975885	63977329	+	325.6	1444.000	341.6	11.5	29.70	0.00e+00
chr3-13246	chr3	96170577	96174446	+	325.6	3869.000	340.5	1.0	340.52	0.00e+00
chr5-18557	chr5	96372982	96376072	+	325.6	3090.000	341.9	12.0	28.49	0.00e+00
chr5-20861	chr5	110384743	110387975	+	325.6	3232.000	341.6	5.5	62.11	0.00e+00
chr6-4213	chr6	143166457	143168162	+	325.6	1705.000	341.6	11.0	31.05	0.00e+00
chr9-11491	chr9	7183813	7185702	+	325.6	1889.000	340.9	7.5	45.45	0.00e+00
chr11-15289	chr11	120085342	120087571	+	325.6	2229.000	341.6	4.0	85.40	0.00e+00
chr15-3722	chr15	4025948	4028295	+	325.6	2347.000	341.9	4.0	85.48	0.00e+00
chr17-7317	chr17	24958613	24961604	+	325.6	2991.000	342.6	7.0	48.95	0.00e+00
chr17-693	chr17	56613362	56615130	+	325.6	1768.000	343.7	10.0	34.37	0.00e+00
chr1-4545	chr1	175691722	175693845	+	325.2	2123.000	340.2	5.0	68.03	0.00e+00
chr2-11064	chr2	14603409	14605758	+	325.2	2349.000	340.9	3.0	113.62	0.00e+00
chr4-15910	chr4	43441556	43444182	+	325.2	2626.000	340.2	9.0	37.80	0.00e+00
chr4-15119	chr4	141896721	141905429	+	325.2	8708.000	341.2	27.5	12.41	4.63e-239
chr5-10739	chr5	124077536	124084926	+	325.2	7390.000	341.2	19.0	17.96	3.87e-290
chr5-11491	chr5	129583566	129587580	+	325.2	4014.000	342.6	7.0	48.95	0.00e+00
chr10-3347	chr10	57486102	57487754	+	325.2	1652.000	348.0	7.5	46.39	0.00e+00
chr11-16567	chr11	22511753	22513470	+	325.2	1717.000	342.6	11.5	29.80	0.00e+00
chr15-7828	chr15	82274487	82277364	+	325.2	2877.000	340.9	6.5	52.44	0.00e+00
chr4-6147	chr4	48278641	48280623	+	324.9	1982.000	340.2	9.0	37.80	0.00e+00
chr5-12952	chr5	110769371	110771454	+	324.9	2083.000	339.8	4.0	84.95	0.00e+00
chr8-6666	chr8	113634356	113636731	+	324.9	2375.000	340.2	22.5	15.12	1.96e-265
chr2-7922	chr2	83644007	83645543	+	324.6	1536.000	340.2	2.5	136.07	0.00e+00
chr2-7682	chr2	92387783	92390813	+	324.6	3030.000	341.9	16.0	21.37	2.73e-314
chr4-9386	chr4	82858579	82860253	+	324.6	1674.000	341.6	1.0	341.58	0.00e+00
chr5-10935	chr5	113992622	113994591	+	324.6	1969.000	339.8	5.0	67.96	0.00e+00
chr7-8690	chr7	75455200	75456732	+	324.6	1532.000	340.9	5.5	61.98	0.00e+00
chr8-17470	chr8	25199362	25202348	+	324.6	2986.000	339.8	13.0	26.14	0.00e+00
chr14-8533	chr14	48120300	48122588	+	324.6	2288.000	341.9	5.0	68.39	0.00e+00
chr15-8110	chr15	82898426	82900455	+	324.6	2029.000	340.2	6.0	56.69	0.00e+00
chr5-5952	chr5	111330002	111331743	+	324.2	1741.000	339.5	4.5	75.43	0.00e+00
chr5-22810	chr5	125440760	125443008	+	324.2	2248.000	340.9	0.5	681.75	0.00e+00
chr6-13563	chr6	83077385	83079708	+	324.2	2323.000	339.1	7.5	45.21	0.00e+00
chr6-14838	chr6	125007916	125010428	+	324.2	2512.000	340.9	3.5	97.39	0.00e+00
chr13-4959	chr13	92354034	92356055	+	324.2	2021.000	340.9	8.0	42.61	0.00e+00
chr18-5088	chr18	74063537	74065636	+	324.2	2099.000	338.7	0.5	677.50	0.00e+00
chr3-1300	chr3	138143270	138145046	+	323.9	1776.000	345.5	7.5	46.06	0.00e+00
chr4-14692	chr4	11006175	11008505	+	323.9	2330.000	339.8	5.0	67.96	0.00e+00
chr7-15586	chr7	45433165	45436090	+	323.9	2925.000	338.7	7.0	48.39	0.00e+00
chr7-22495	chr7	132851075	132853212	+	323.9	2137.000	338.7	15.0	22.58	2.39e-319
chr10-3846	chr10	128096632	128098294	+	323.9	1662.000	339.5	6.5	52.22	0.00e+00
chr12-5465	chr12	45073252	45075607	+	323.9	2355.000	341.6	9.0	37.95	0.00e+00
chr19-8851	chr19	5910180	5913714	+	323.9	3534.000	338.7	15.0	22.58	2.39e-319
chr19-3720	chr19	46055895	46057833	+	323.9	1938.000	340.9	2.0	170.44	0.00e+00
chr1-1743	chr1	161070005	161072654	+	323.5	2649.000	343.4	10.5	32.70	0.00e+00
chr4-10958	chr4	43042892	43046509	+	323.5	3617.000	340.2	29.5	11.53	1.82e-228
chr7-7253	chr7	118128522	118130712	+	323.5	2190.000	338.4	19.0	17.81	2.22e-286
chr10-7349	chr10	81319396	81322067	+	323.5	2671.000	339.1	14.0	24.22	0.00e+00
chr12-14038	chr12	73111115	73113648	+	323.5	2533.000	338.4	6.5	52.06	0.00e+00
chr3-6711	chr3	89243463	89247471	+	323.2	4008.000	340.2	23.5	14.48	1.91e-259
chr5-17588	chr5	91961893	91964022	+	323.2	2129.000	338.0	15.0	22.54	2.39e-319
chr7-9244	chr7	126861023	126864831	+	323.2	3808.000	340.9	33.0	10.33	1.99e-213
chr11-8546	chr11	88117399	88120700	+	323.2	3301.000	341.2	18.0	18.96	1.03e-297
chr14-5134	chr14	103098367	103100079	+	323.2	1712.000	339.5	9.0	37.72	0.00e+00
chr14-3834	chr14	120910099	120912376	+	323.2	2277.000	338.4	6.0	56.40	0.00e+00
chr16-3063	chr16	17508179	17510114	+	323.2	1935.000	339.8	2.0	169.91	0.00e+00
chr18-275	chr18	3382841	3384103	+	323.2	1262.000	344.1	4.0	86.02	0.00e+00
chr2-5900	chr2	25557124	25559419	+	322.9	2295.000	339.1	5.5	61.66	0.00e+00
chr11-7387	chr11	30771193	30773240	+	322.9	2047.000	338.4	9.0	37.60	0.00e+00
chr17-12042	chr17	34893468	34896262	+	322.9	2794.000	340.2	22.0	15.46	1.55e-268
chr5-8058	chr5	108628695	108630646	+	322.5	1951.000	338.0	19.0	17.79	2.22e-286
chr10-1071	chr10	80755051	80757172	+	322.5	2121.000	337.7	3.0	112.56	0.00e+00
chr12-3087	chr12	104751003	104753080	+	322.5	2077.000	338.7	7.0	48.39	0.00e+00
chrX-5061	chrX	10716416	10718937	+	322.5	2521.000	347.6	46.0	7.56	3.96e-176
chr3-4033	chr3	32396298	32398332	+	322.2	2034.000	337.7	2.0	168.84	0.00e+00
chr4-24527	chr4	154580813	154589763	+	322.2	8950.000	337.0	33.0	10.21	2.21e-209
chr11-18954	chr11	71749635	71753549	+	322.2	3914.000	339.5	12.5	27.16	0.00e+00
chr16-5609	chr16	32276616	32278750	+	322.2	2134.000	337.3	9.0	37.48	0.00e+00
chr2-22706	chr2	127246683	127249109	+	321.8	2426.000	336.6	6.5	51.79	0.00e+00
chr2-12338	chr2	131351495	131353644	+	321.8	2149.000	338.0	11.0	30.73	0.00e+00
chr10-9197	chr10	71346921	71349029	+	321.8	2108.000	337.7	12.0	28.14	0.00e+00
chr11-7881	chr11	20200746	20202491	+	321.8	1745.000	342.3	22.0	15.56	6.43e-271
chrX-4048	chrX	151046374	151048878	+	321.8	2504.000	338.4	8.0	42.30	0.00e+00
chr1-10981	chr1	182340328	182342021	+	321.5	1693.000	336.6	20.0	16.83	7.89e-277
chr2-11182	chr2	146220716	146224196	+	321.5	3480.000	340.5	8.5	40.06	0.00e+00
chr6-13609	chr6	86395632	86397863	+	321.5	2231.000	336.3	8.0	42.03	0.00e+00
chr17-9747	chr17	27633016	27636843	+	321.5	3827.000	337.3	15.5	21.76	2.06e-313
chr19-6799	chr19	5798864	5801711	+	321.5	2847.000	338.0	76.0	4.45	1.49e-107
chr1-6189	chr1	159231331	159233534	+	321.2	2203.000	338.4	7.0	48.34	0.00e+00
chr5-21241	chr5	122986822	122991512	+	321.2	4690.000	337.0	13.0	25.92	0.00e+00
chr7-9392	chr7	4914617	4916952	+	321.2	2335.000	337.3	20.0	16.87	4.68e-278
chr14-9647	chr14	27428263	27430006	+	321.2	1743.000	335.9	8.0	41.99	0.00e+00
chr16-768	chr16	11202648	11204792	+	321.2	2144.000	343.0	32.0	10.72	1.26e-220
chr17-11542	chr17	47008807	47011292	+	321.2	2485.000	338.4	14.5	23.34	4.94e-324
chr17-7069	chr17	83513247	83515203	+	321.2	1956.000	336.3	7.0	48.04	0.00e+00
chr4-9087	chr4	84883854	84885423	+	320.8	1569.000	337.3	1.0	337.33	0.00e+00
chr4-19525	chr4	117286550	117290295	+	320.8	3745.000	336.6	13.0	25.89	0.00e+00
chr6-5564	chr6	91472324	91475174	+	320.8	2850.000	336.6	7.0	48.09	0.00e+00
chr8-16693	chr8	83714429	83716642	+	320.8	2213.000	336.3	0.5	672.54	0.00e+00
chr11-4666	chr11	120672687	120674383	+	320.8	1696.000	336.6	3.0	112.21	0.00e+00
chr13-3731	chr13	41604968	41606867	+	320.8	1899.000	336.3	3.5	96.08	0.00e+00
chr15-4810	chr15	102470198	102471620	+	320.8	1422.000	335.2	5.0	67.04	0.00e+00
chr16-5412	chr16	4717709	4719774	+	320.8	2065.000	338.4	14.5	23.34	4.94e-324
chr17-5978	chr17	45733611	45737756	+	320.8	4145.000	339.8	15.0	22.65	1.06e-320
chr1-3170	chr1	92933749	92936115	+	320.5	2366.000	337.7	12.0	28.14	0.00e+00
chr2-21317	chr2	76646766	76649193	+	320.5	2427.000	337.3	5.5	61.33	0.00e+00
chr4-3735	chr4	109475717	109477243	+	320.5	1526.000	337.0	17.0	19.82	3.03e-299
chr10-11743	chr10	117222810	117225288	+	320.5	2478.000	335.6	6.0	55.93	0.00e+00
chr4-9330	chr4	139129693	139132129	+	320.2	2436.000	335.9	3.0	111.97	0.00e+00
chr1-15654	chr1	16617895	16619882	+	319.8	1987.000	334.5	2.0	167.25	0.00e+00
chr5-15692	chr5	137738398	137742160	+	319.8	3762.000	336.6	12.0	28.05	0.00e+00
chr8-18276	chr8	120545877	120554620	+	319.8	8743.000	336.3	34.0	9.89	1.85e-205
chr11-9158	chr11	106255021	106257617	+	319.8	2596.000	335.9	13.0	25.84	0.00e+00
chr13-9207	chr13	24760598	24762394	+	319.8	1796.000	335.6	4.0	83.89	0.00e+00
chr16-4649	chr16	20672188	20675563	+	319.8	3375.000	335.9	8.5	39.52	0.00e+00
chr7-18500	chr7	79390380	79393222	+	319.5	2842.000	335.2	10.5	31.92	0.00e+00
chr7-13090	chr7	80185873	80189519	+	319.5	3646.000	337.3	12.0	28.11	0.00e+00
chr14-6891	chr14	46786758	46788717	+	319.5	1959.000	339.1	22.0	15.41	2.40e-267
chr16-3371	chr16	16302270	16304107	+	319.5	1837.000	334.5	9.5	35.21	0.00e+00
chr18-5392	chr18	80046433	80049515	+	319.5	3082.000	335.6	4.0	83.89	0.00e+00
chr2-25539	chr2	113847037	113849674	+	319.1	2637.000	333.4	27.5	12.12	2.39e-230
chr3-9126	chr3	89417100	89419916	+	319.1	2816.000	336.6	13.0	25.89	0.00e+00
chr8-8130	chr8	95241136	95246142	+	319.1	5006.000	334.9	14.0	23.92	1.48e-323
chr9-13802	chr9	15044186	15046057	+	319.1	1871.000	333.4	3.0	111.14	0.00e+00
chr15-13547	chr15	89209698	89213096	+	319.1	3398.000	334.5	8.5	39.35	0.00e+00
chr6-1053	chr6	13677045	13678889	+	318.8	1844.000	337.7	6.0	56.28	0.00e+00
chr19-4542	chr19	41829200	41832459	+	318.8	3259.000	333.8	11.0	30.34	0.00e+00
chr1-10673	chr1	180725211	180727092	+	318.5	1881.000	334.9	8.5	39.39	0.00e+00
chr3-9909	chr3	89163876	89165781	+	318.5	1905.000	334.5	15.5	21.58	2.10e-309
chr4-10344	chr4	62581863	62585244	+	318.5	3381.000	336.6	7.0	48.09	0.00e+00
chr6-9712	chr6	85586956	85589079	+	318.5	2123.000	333.4	5.0	66.69	0.00e+00
chr11-24496	chr11	119602393	119604054	+	318.5	1661.000	334.9	7.5	44.65	0.00e+00
chr17-12503	chr17	25918439	25921254	+	318.5	2815.000	333.8	11.0	30.34	0.00e+00
chr1-7235	chr1	185362305	185364219	+	318.1	1914.000	333.8	5.0	66.76	0.00e+00
chr2-10270	chr2	121805832	121808071	+	318.1	2239.000	334.5	11.0	30.41	0.00e+00
chr7-8883	chr7	75847701	75850108	+	317.8	2407.000	333.4	10.0	33.34	0.00e+00
chr8-7196	chr8	109692327	109694100	+	317.8	1773.000	333.4	21.0	15.88	1.56e-266
chr9-7368	chr9	108566052	108568310	+	317.8	2258.000	334.1	5.0	66.83	0.00e+00
chr16-2253	chr16	16982894	16984453	+	317.8	1559.000	334.9	5.0	66.97	0.00e+00
chr19-3831	chr19	3999872	4002049	+	317.8	2177.000	335.9	6.0	55.99	0.00e+00
chr2-7152	chr2	25254717	25256400	+	317.4	1683.000	334.5	15.0	22.30	6.05e-314
chr2-7538	chr2	31572072	31573910	+	317.4	1838.000	334.9	5.0	66.97	0.00e+00
chr2-9046	chr2	57114182	57117575	+	317.4	3393.000	334.1	11.0	30.38	0.00e+00
chr2-8984	chr2	120730186	120732265	+	317.4	2079.000	335.6	9.0	37.28	0.00e+00
chr7-16524	chr7	132811572	132814401	+	317.4	2829.000	333.1	1.0	333.08	0.00e+00
chr10-5048	chr10	34281461	34283674	+	317.4	2213.000	333.4	7.5	44.46	0.00e+00
chr14-11366	chr14	20790815	20794643	+	317.4	3828.000	333.1	10.0	33.31	0.00e+00
chr14-6400	chr14	55014227	55016413	+	317.4	2186.000	331.7	9.0	36.85	0.00e+00
chr16-8312	chr16	24392397	24394828	+	317.4	2431.000	333.1	6.0	55.51	0.00e+00
chr2-12222	chr2	27009026	27011289	+	317.1	2263.000	335.6	21.0	15.98	6.14e-269
chr3-6455	chr3	108590907	108592680	+	317.1	1773.000	335.2	15.5	21.63	9.71e-311
chr4-20296	chr4	43029797	43032990	+	317.1	3193.000	332.7	17.0	19.57	4.54e-294
chr12-6643	chr12	108422341	108424136	+	317.1	1795.000	332.0	17.0	19.53	4.54e-294
chr13-1846	chr13	28957924	28960144	+	317.1	2220.000	333.4	10.0	33.34	0.00e+00
chr13-1085	chr13	98814402	98816215	+	317.1	1813.000	337.0	6.5	51.84	0.00e+00
chr3-6586	chr3	35340350	35345495	+	316.8	5145.000	333.1	29.0	11.49	2.57e-223
chr11-27316	chr11	107411652	107417650	+	316.8	5998.000	334.9	31.0	10.80	1.43e-215
chr13-5486	chr13	104816286	104818600	+	316.8	2314.000	332.4	13.0	25.57	0.00e+00
chr2-3071	chr2	101678188	101679702	+	316.4	1514.000	332.7	1.0	332.72	0.00e+00
chr2-5972	chr2	163994582	163996235	+	316.4	1653.000	331.7	9.0	36.85	0.00e+00
chr6-5538	chr6	30302861	30305147	+	316.4	2286.000	331.3	12.0	27.61	0.00e+00
chr11-25123	chr11	76216011	76218374	+	316.4	2363.000	333.4	9.0	37.05	0.00e+00
chr19-7396	chr19	8896525	8899275	+	316.4	2750.000	332.7	2.0	166.36	0.00e+00
chr2-12688	chr2	3511773	3513728	+	316.1	1955.000	331.0	8.0	41.37	0.00e+00
chr2-19299	chr2	37451481	37453234	+	316.1	1753.000	331.7	13.0	25.51	0.00e+00
chr2-9711	chr2	69722213	69723987	+	316.1	1774.000	332.4	3.0	110.79	0.00e+00
chr2-11663	chr2	91264250	91266436	+	316.1	2186.000	331.0	5.5	60.17	0.00e+00
chr2-12342	chr2	132262435	132264926	+	316.1	2491.000	331.7	25.0	13.27	8.40e-241
chr9-9184	chr9	44325579	44328297	+	316.1	2718.000	330.2	29.0	11.39	3.85e-220
chr9-3521	chr9	57536912	57539536	+	316.1	2624.000	333.4	9.0	37.05	0.00e+00
chr17-11935	chr17	28348583	28352271	+	316.1	3688.000	334.5	15.0	22.30	6.05e-314
chr11-23828	chr11	86682441	86685136	+	315.7	2695.000	331.3	2.0	165.65	0.00e+00
chr11-12296	chr11	95712261	95714480	+	315.7	2219.000	333.4	10.0	33.34	0.00e+00
chr13-11560	chr13	41356841	41360859	+	315.7	4018.000	330.6	22.0	15.03	1.06e-256
chr13-2827	chr13	113793824	113795794	+	315.7	1970.000	331.0	4.0	82.74	0.00e+00
chr14-4465	chr14	79202027	79207059	+	315.7	5032.000	333.8	19.5	17.12	1.33e-276
chr17-7918	chr17	24668863	24670932	+	315.7	2069.000	331.3	9.0	36.81	0.00e+00
chr1-15952	chr1	87755343	87757143	+	315.4	1800.000	329.5	2.0	164.77	0.00e+00
chr1-8381	chr1	162569946	162571663	+	315.4	1717.000	329.9	4.0	82.47	0.00e+00
chr3-7180	chr3	134238704	134241014	+	315.4	2310.000	331.7	13.0	25.51	0.00e+00
chr9-17442	chr9	96362706	96365087	+	315.4	2381.000	330.2	18.0	18.35	9.91e-284
chr5-7472	chr5	74534992	74536394	+	315.1	1402.000	333.4	4.0	83.36	0.00e+00
chr8-8251	chr8	84727551	84734286	+	315.1	6735.000	331.7	32.5	10.20	2.47e-206
chr10-11568	chr10	79765547	79768369	+	315.1	2822.000	330.6	5.5	60.11	0.00e+00
chr11-10416	chr11	80428256	80429810	+	315.1	1554.000	333.1	6.0	55.51	0.00e+00
chr15-4558	chr15	78405311	78407562	+	315.1	2251.000	333.1	4.5	74.02	0.00e+00
chr2-11271	chr2	29619152	29621314	+	314.7	2162.000	331.3	6.5	50.97	0.00e+00
chr3-4672	chr3	95950433	95952279	+	314.7	1846.000	328.8	8.0	41.10	0.00e+00
chr5-11257	chr5	140703788	140706140	+	314.7	2352.000	330.6	5.0	66.12	0.00e+00
chr13-5930	chr13	8994947	8996852	+	314.7	1905.000	329.9	6.0	54.98	0.00e+00
chr16-5370	chr16	44172020	44174235	+	314.7	2215.000	331.3	13.0	25.49	0.00e+00
chr1-5874	chr1	87213150	87215235	+	314.4	2085.000	333.1	10.0	33.31	0.00e+00
chr1-9230	chr1	177794817	177797090	+	314.4	2273.000	329.5	8.0	41.19	0.00e+00
chr2-15384	chr2	122347968	122349790	+	314.4	1822.000	329.9	9.0	36.65	0.00e+00
chr7-14713	chr7	102248919	102251304	+	314.4	2385.000	329.2	3.5	94.05	0.00e+00
chr9-11981	chr9	55148734	55150741	+	314.4	2007.000	328.5	7.5	43.80	0.00e+00
chr12-6361	chr12	103313089	103316936	+	314.4	3847.000	329.2	16.5	19.95	2.99e-294
chr19-4027	chr19	29250575	29252980	+	314.4	2405.000	333.1	3.5	95.17	0.00e+00
chr2-27574	chr2	154435099	154437524	+	314.0	2425.000	328.5	11.0	29.86	0.00e+00
chr2-20819	chr2	174074307	174078530	+	314.0	4223.000	328.5	6.0	54.75	0.00e+00
chr2-20853	chr2	180588469	180590668	+	314.0	2199.000	329.5	7.0	47.08	0.00e+00
chr4-13328	chr4	40947019	40949395	+	314.0	2376.000	328.8	18.0	18.27	3.32e-281
chr4-7033	chr4	131836327	131838668	+	314.0	2341.000	329.9	3.0	109.96	0.00e+00
chr6-8337	chr6	117916363	117918612	+	314.0	2249.000	328.5	13.5	24.33	3.09e-320
chr7-11125	chr7	99380293	99382437	+	314.0	2144.000	329.2	19.0	17.33	3.56e-275
chr9-6450	chr9	72274358	72276618	+	314.0	2260.000	328.8	4.0	82.21	0.00e+00
chr13-2157	chr13	90089052	90090540	+	314.0	1488.000	328.8	0.5	657.65	0.00e+00
chr18-7993	chr18	68299199	68301409	+	314.0	2210.000	330.6	10.0	33.06	0.00e+00
chr1-4580	chr1	39535513	39537052	+	313.7	1539.000	328.8	5.0	65.77	0.00e+00
chr1-8137	chr1	191395889	191398280	+	313.7	2391.000	328.8	15.0	21.92	7.06e-306
chr2-16251	chr2	93044732	93047028	+	313.7	2296.000	329.5	20.0	16.48	2.80e-268
chr2-18962	chr2	163644063	163645674	+	313.7	1611.000	332.0	6.5	51.08	0.00e+00
chr4-5325	chr4	138325436	138326745	+	313.7	1309.000	330.2	0.5	660.49	0.00e+00
chr8-5656	chr8	105900105	105901551	+	313.7	1446.000	330.2	7.0	47.18	0.00e+00
chr10-9839	chr10	80264160	80266886	+	313.7	2726.000	328.8	15.5	21.21	2.01e-301
chr11-25577	chr11	102406029	102409763	+	313.7	3734.000	328.1	3.0	109.37	0.00e+00
chr18-1329	chr18	42274728	42276382	+	313.7	1654.000	331.7	9.0	36.85	0.00e+00
chr19-5401	chr19	24172959	24175427	+	313.7	2468.000	328.8	11.0	29.89	0.00e+00
chr8-5817	chr8	88360911	88362514	+	313.4	1603.000	328.8	5.0	65.77	0.00e+00
chr11-13468	chr11	78343006	78346051	+	313.4	3045.000	331.7	5.0	66.33	0.00e+00
chr13-9722	chr13	55320861	55323507	+	313.4	2646.000	328.8	7.5	43.84	0.00e+00
chr13-7077	chr13	55510019	55513956	+	313.4	3937.000	329.2	14.5	22.70	7.58e-312
chr18-4376	chr18	31633533	31635820	+	313.4	2287.000	327.4	6.0	54.57	0.00e+00
chr19-5852	chr19	4191006	4193738	+	313.4	2732.000	329.2	24.5	13.44	3.14e-241
chr5-13033	chr5	117114761	117116646	+	313.0	1885.000	327.1	3.0	109.02	0.00e+00
chr7-12485	chr7	44995950	44999166	+	313.0	3216.000	327.8	12.0	27.31	0.00e+00
chr15-9552	chr15	99249578	99253430	+	313.0	3852.000	327.1	17.0	19.24	1.25e-287
chr17-5419	chr17	25874228	25876875	+	313.0	2647.000	328.1	23.0	14.27	1.88e-248
chr2-6001	chr2	121866130	121868033	+	312.7	1903.000	328.8	8.0	41.10	0.00e+00
chr5-5669	chr5	45668947	45670782	+	312.7	1835.000	331.0	10.0	33.10	0.00e+00
chr7-17549	chr7	44303715	44306589	+	312.7	2874.000	328.8	7.0	46.98	0.00e+00
chr8-8328	chr8	4237696	4240215	+	312.7	2519.000	327.4	11.0	29.76	0.00e+00
chr11-6297	chr11	87126424	87128249	+	312.7	1825.000	330.6	4.0	82.65	0.00e+00
chr19-4567	chr19	5844218	5850493	+	312.7	6275.000	329.9	23.0	14.34	1.31e-249
chr2-238	chr2	128686893	128688150	+	312.4	1257.000	334.5	12.5	26.76	0.00e+00
chr9-12567	chr9	91377490	91384508	+	312.4	7018.000	327.4	48.0	6.82	1.23e-153
chr5-17210	chr5	135961438	135963741	+	312.0	2303.000	327.4	17.0	19.26	1.25e-287
chr7-8642	chr7	5019499	5022899	+	312.0	3400.000	328.5	6.0	54.75	0.00e+00
chr7-18194	chr7	25236077	25239660	+	312.0	3583.000	327.4	11.0	29.76	0.00e+00
chr9-18428	chr9	65292993	65295317	+	312.0	2324.000	327.8	21.0	15.61	2.37e-259
chr10-9818	chr10	79096102	79098016	+	312.0	1914.000	326.3	2.0	163.17	0.00e+00
chr10-3809	chr10	112928064	112929476	+	312.0	1412.000	327.1	34.5	9.48	1.08e-194
chr15-8535	chr15	102624194	102626274	+	312.0	2080.000	326.7	1.0	326.70	0.00e+00
chr17-7563	chr17	5840521	5842351	+	312.0	1830.000	328.5	9.0	36.50	0.00e+00
chr17-7967	chr17	32165143	32167466	+	312.0	2323.000	327.4	9.0	36.38	0.00e+00
chrX-5678	chrX	162759008	162761761	+	312.0	2753.000	327.4	3.5	93.55	0.00e+00
chr8-10854	chr8	13158359	13160471	+	311.7	2112.000	328.1	8.0	41.01	0.00e+00
chr8-14224	chr8	71907972	71909571	+	311.7	1599.000	326.3	7.0	46.62	0.00e+00
chr8-4739	chr8	94011391	94013257	+	311.7	1866.000	329.9	5.0	65.98	0.00e+00
chr9-4310	chr9	65032126	65033562	+	311.7	1436.000	328.1	5.5	59.66	0.00e+00
chr9-8968	chr9	123528380	123531082	+	311.7	2702.000	327.1	9.0	36.34	0.00e+00
chr11-24890	chr11	58947537	58950467	+	311.7	2930.000	327.8	6.0	54.63	0.00e+00
chr11-24013	chr11	97661586	97665261	+	311.7	3675.000	326.3	6.0	54.39	0.00e+00
chr14-7013	chr14	121877763	121879630	+	311.7	1867.000	327.8	10.0	32.78	0.00e+00
chr1-15382	chr1	155158236	155159594	+	311.3	1358.000	326.3	3.5	93.24	0.00e+00
chr4-5953	chr4	21930763	21932885	+	311.3	2122.000	325.3	3.0	108.43	0.00e+00
chr5-11583	chr5	24422719	24426303	+	311.3	3584.000	326.0	8.5	38.35	0.00e+00
chr7-19618	chr7	98359563	98361942	+	311.3	2379.000	325.3	12.0	27.11	0.00e+00
chr17-12199	chr17	56932692	56936152	+	311.3	3460.000	328.5	5.0	65.69	0.00e+00
chr18-6270	chr18	61175574	61178057	+	311.3	2483.000	325.6	8.0	40.70	0.00e+00
chr19-9240	chr19	53036885	53039639	+	311.3	2754.000	326.7	12.0	27.23	0.00e+00
chr2-19144	chr2	26350681	26353005	+	311.0	2324.000	327.1	12.0	27.25	0.00e+00
chr2-11300	chr2	38822718	38825778	+	311.0	3060.000	325.3	11.0	29.57	0.00e+00
chr6-14559	chr6	91343563	91350500	+	311.0	6937.000	325.6	40.5	8.04	1.05e-172
chr7-7861	chr7	133708467	133710198	+	311.0	1731.000	325.3	17.5	18.59	3.46e-281
chr12-10013	chr12	54794662	54796267	+	311.0	1605.000	328.1	4.0	82.03	0.00e+00
chr15-5202	chr15	86057975	86059854	+	311.0	1879.000	326.0	11.0	29.64	0.00e+00
chr17-5140	chr17	26067385	26070021	+	311.0	2636.000	327.4	4.0	81.85	0.00e+00
chr4-9245	chr4	93334443	93336113	+	310.7	1670.000	325.6	8.5	38.31	0.00e+00
chr11-9278	chr11	103114768	103118032	+	310.7	3264.000	326.0	28.5	11.44	4.12e-217
chr12-3714	chr12	54695146	54697011	+	310.7	1865.000	326.3	7.0	46.62	0.00e+00
chr13-8819	chr13	70636521	70638781	+	310.7	2260.000	325.3	4.0	81.32	0.00e+00
chr3-8039	chr3	90264668	90266922	+	310.3	2254.000	325.3	13.0	25.02	3.40e-321
chr7-15830	chr7	123367947	123371197	+	310.3	3250.000	326.0	10.0	32.60	0.00e+00
chr9-13954	chr9	45661951	45666703	+	310.3	4752.000	326.3	29.0	11.25	6.35e-216
chr9-4662	chr9	65100914	65103944	+	310.3	3030.000	328.5	4.5	72.99	0.00e+00
chr11-10387	chr11	58008137	58010900	+	310.3	2763.000	325.6	14.0	23.26	3.62e-311
chr16-5953	chr16	30387546	30390003	+	310.3	2457.000	324.6	8.0	40.57	0.00e+00
chr1-5357	chr1	65178162	65179852	+	310.0	1690.000	326.0	9.0	36.22	0.00e+00
chr1-6005	chr1	105989642	105991931	+	310.0	2289.000	326.3	13.0	25.10	1.33e-322
chr4-17415	chr4	53630672	53632330	+	310.0	1658.000	324.2	9.5	34.13	0.00e+00
chr8-4058	chr8	70905407	70907210	+	310.0	1803.000	325.3	19.0	17.12	3.15e-270
chr9-17041	chr9	44477281	44480232	+	310.0	2951.000	325.3	5.0	65.06	0.00e+00
chr19-5617	chr19	9897605	9899944	+	310.0	2339.000	327.4	10.0	32.74	0.00e+00
chrX-1335	chrX	151520022	151522657	+	310.0	2635.000	327.4	7.0	46.77	0.00e+00
chr4-6845	chr4	40142344	40144249	+	309.6	1905.000	324.6	12.0	27.05	0.00e+00
chr4-10914	chr4	152325152	152327423	+	309.6	2271.000	325.6	6.0	54.27	0.00e+00
chr6-12374	chr6	94771616	94775142	+	309.6	3526.000	323.9	4.0	80.97	0.00e+00
chr7-13620	chr7	16097456	16101191	+	309.6	3735.000	327.1	20.5	15.95	1.48e-262
chr11-25514	chr11	99022809	99025170	+	309.6	2361.000	324.2	12.0	27.02	0.00e+00
chr12-2775	chr12	44209171	44211010	+	309.6	1839.000	324.6	10.0	32.46	0.00e+00
chr15-5834	chr15	73020406	73023941	+	309.6	3535.000	323.9	17.0	19.05	1.68e-282
chr4-17684	chr4	123916151	123918575	+	309.3	2424.000	324.6	12.5	25.97	0.00e+00
chr4-13203	chr4	140960470	140962621	+	309.3	2151.000	325.3	10.0	32.53	0.00e+00
chr8-10732	chr8	105825869	105828095	+	309.3	2226.000	323.9	1.0	323.87	0.00e+00
chr8-12771	chr8	123477020	123479063	+	309.3	2043.000	324.9	9.5	34.20	0.00e+00
chr11-12170	chr11	118288592	118291204	+	309.3	2612.000	325.6	18.0	18.09	1.99e-277
chr12-11461	chr12	4233136	4234919	+	309.3	1783.000	324.9	13.0	24.99	8.51e-320
chr13-9090	chr13	60044385	60052914	+	309.3	8529.000	325.3	20.0	16.26	2.02e-263
chr19-5359	chr19	5387534	5390457	+	309.3	2923.000	326.3	20.0	16.32	1.24e-264
chr1-3595	chr1	9544955	9547010	+	309.0	2055.000	329.2	0.5	658.36	0.00e+00
chr6-9961	chr6	48553107	48556008	+	309.0	2901.000	323.9	17.5	18.51	1.19e-278
chr7-5643	chr7	125444006	125445779	+	309.0	1773.000	323.5	9.0	35.95	0.00e+00
chr17-6396	chr17	70989656	70991321	+	309.0	1665.000	327.1	10.0	32.71	0.00e+00
chr6-12651	chr6	30400712	30402608	+	308.6	1896.000	323.2	6.0	53.86	0.00e+00
chr7-4301	chr7	35802071	35803348	+	308.6	1277.000	323.2	8.0	40.39	0.00e+00
chr10-5172	chr10	88730392	88732412	+	308.6	2020.000	324.6	7.0	46.37	0.00e+00
chr15-6057	chr15	79690001	79691933	+	308.6	1932.000	322.8	1.0	322.80	0.00e+00
chr2-976	chr2	34870506	34871886	+	308.3	1380.000	323.5	5.5	58.82	0.00e+00
chr4-17427	chr4	56801323	56803200	+	308.3	1877.000	325.3	7.0	46.47	0.00e+00
chr5-19266	chr5	149523141	149530563	+	308.3	7422.000	323.5	23.0	14.07	1.08e-242
chr7-16620	chr7	4921088	4927158	+	308.3	6070.000	323.5	28.5	11.35	5.35e-215
chr10-8423	chr10	40256374	40259081	+	308.3	2707.000	322.1	6.0	53.68	0.00e+00
chr17-3898	chr17	83705533	83707223	+	308.3	1690.000	324.9	10.0	32.49	0.00e+00
chr18-3469	chr18	79048470	79052459	+	308.3	3989.000	324.9	17.0	19.11	8.83e-284
chr3-12178	chr3	144718710	144721141	+	307.9	2431.000	322.1	4.0	80.52	0.00e+00
chr8-5502	chr8	15010729	15013725	+	307.9	2996.000	322.8	4.0	80.70	0.00e+00
chr14-5396	chr14	121034926	121037244	+	307.9	2318.000	323.2	4.0	80.79	0.00e+00
chr18-2774	chr18	25167848	25170065	+	307.9	2217.000	324.2	5.0	64.84	0.00e+00
chr2-17726	chr2	11601965	11603504	+	307.6	1539.000	321.7	0.5	643.48	0.00e+00
chr3-6265	chr3	94581081	94582920	+	307.6	1839.000	323.2	7.5	43.09	0.00e+00
chr5-17917	chr5	122819286	122822111	+	307.6	2825.000	321.4	10.5	30.61	0.00e+00
chr8-5198	chr8	119910333	119913020	+	307.6	2687.000	323.2	8.5	38.02	0.00e+00
chr11-24460	chr11	118417544	118420057	+	307.6	2513.000	324.2	19.0	17.06	5.38e-269
chr15-7903	chr15	98916770	98918959	+	307.6	2189.000	323.2	11.0	29.38	0.00e+00
chr17-10964	chr17	33822942	33825497	+	307.6	2555.000	323.2	23.0	14.05	1.08e-242
chr3-9181	chr3	103789880	103792204	+	307.3	2324.000	323.2	8.0	40.39	0.00e+00
chr4-9819	chr4	133129333	133131944	+	307.3	2611.000	321.7	19.0	16.93	2.65e-265
chr10-7268	chr10	18021673	18023629	+	307.3	1956.000	322.4	9.5	33.94	0.00e+00
chr12-6928	chr12	111712029	111714258	+	307.3	2229.000	322.4	27.0	11.94	7.43e-221
chr14-7965	chr14	73324566	73327073	+	307.3	2507.000	321.7	3.0	107.25	0.00e+00
chr15-4254	chr15	63996988	63998956	+	307.3	1968.000	322.4	3.0	107.48	0.00e+00
chr17-7739	chr17	13666181	13671045	+	307.3	4864.000	322.8	19.0	16.99	1.56e-266
chr1-8138	chr1	191905704	191908362	+	306.9	2658.000	321.7	6.0	53.62	0.00e+00
chr2-16055	chr2	25331473	25333741	+	306.9	2268.000	323.5	15.0	21.57	3.42e-299
chr2-5452	chr2	156196186	156197703	+	306.9	1517.000	323.9	7.0	46.27	0.00e+00
chr3-7101	chr3	69721599	69723799	+	306.9	2200.000	322.8	6.0	53.80	0.00e+00
chr5-14786	chr5	106963546	106965378	+	306.9	1832.000	321.7	9.0	35.75	0.00e+00
chr7-10303	chr7	113512878	113514870	+	306.9	1992.000	320.7	5.0	64.14	0.00e+00
chr7-12075	chr7	141214486	141216689	+	306.9	2203.000	322.1	21.5	14.98	2.50e-250
chr8-15326	chr8	124019403	124022172	+	306.9	2769.000	322.1	16.0	20.13	2.88e-289
chr11-12230	chr11	68900825	68902900	+	306.9	2075.000	322.1	14.0	23.01	4.49e-307
chr11-16693	chr11	71031501	71034579	+	306.9	3078.000	320.7	53.0	6.05	3.19e-136
chr14-8219	chr14	61438676	61440510	+	306.9	1834.000	321.0	4.0	80.26	0.00e+00
chr15-9999	chr15	97829816	97832480	+	306.9	2664.000	322.8	12.0	26.90	0.00e+00
chr17-13239	chr17	27818305	27821337	+	306.9	3032.000	323.9	16.5	19.63	1.80e-286
chr7-18102	chr7	144469230	144471436	+	306.6	2206.000	320.7	14.0	22.91	2.37e-304
chr8-5666	chr8	123653064	123656699	+	306.6	3635.000	320.7	12.0	26.72	0.00e+00
chr9-5820	chr9	62979664	62981482	+	306.6	1818.000	323.2	7.0	46.17	0.00e+00
chr11-24458	chr11	118353277	118356549	+	306.6	3272.000	321.4	18.0	17.85	2.08e-272
chr12-3985	chr12	110484960	110487047	+	306.6	2087.000	321.0	6.0	53.51	0.00e+00
chr16-992	chr16	20535363	20538039	+	306.6	2676.000	321.7	1.0	321.74	0.00e+00
chr10-8638	chr10	31607194	31610113	+	306.2	2919.000	323.5	18.5	17.49	2.74e-271
chr13-11110	chr13	51916523	51922123	+	306.2	5600.000	322.1	14.0	23.01	4.49e-307
chr2-5415	chr2	23067828	23069853	+	305.9	2025.000	322.1	0.5	644.19	0.00e+00
chr2-6291	chr2	125246968	125249068	+	305.9	2100.000	320.0	12.5	25.60	4.81e-318
chr8-18095	chr8	111713909	111718630	+	305.9	4721.000	320.3	22.0	14.56	5.32e-245
chr13-10895	chr13	23759796	23762552	+	305.9	2756.000	320.7	12.0	26.72	0.00e+00
chr19-4590	chr19	10894691	10896394	+	305.9	1703.000	322.8	13.5	23.91	6.07e-312
chrX-1976	chrX	153497542	153499936	+	305.9	2394.000	328.8	33.5	9.82	1.98e-199
chr1-6566	chr1	45794521	45796463	+	305.6	1942.000	321.7	15.0	21.45	1.58e-296
chr2-19247	chr2	32533981	32537653	+	305.6	3672.000	321.0	18.0	17.84	2.08e-272
chr2-20735	chr2	167931356	167933630	+	305.6	2274.000	321.4	7.0	45.91	0.00e+00
chr9-13020	chr9	66123774	66127457	+	305.6	3683.000	319.6	31.0	10.31	3.20e-200
chr12-7289	chr12	112643846	112646800	+	305.6	2954.000	320.7	7.0	45.81	0.00e+00
chr14-6375	chr14	26533425	26535230	+	305.6	1805.000	321.4	10.0	32.14	0.00e+00
chr1-6600	chr1	134414675	134416575	+	305.2	1900.000	320.3	5.5	58.24	0.00e+00
chr2-11242	chr2	181286929	181288880	+	305.2	1951.000	320.3	4.0	80.08	0.00e+00
chr4-7778	chr4	108619136	108621181	+	305.2	2045.000	320.3	7.0	45.76	0.00e+00
chr6-10381	chr6	85331525	85334467	+	305.2	2942.000	320.7	8.5	37.73	0.00e+00
chr9-1439	chr9	83834027	83835698	+	305.2	1671.000	324.9	11.0	29.54	0.00e+00
chr13-3576	chr13	46928774	46931047	+	305.2	2273.000	320.3	4.0	80.08	0.00e+00
chr15-5027	chr15	86032624	86035421	+	305.2	2797.000	321.0	13.0	24.69	1.31e-315
chr17-13388	chr17	32786929	32789190	+	305.2	2261.000	319.6	4.0	79.90	0.00e+00
chr19-6570	chr19	3850976	3853114	+	305.2	2138.000	320.3	13.0	24.64	3.22e-314
chr19-3269	chr19	8870797	8872414	+	305.2	1617.000	322.8	13.0	24.83	5.27e-317
chr4-20269	chr4	34549935	34552215	+	304.9	2280.000	318.9	0.5	637.81	0.00e+00
chr4-10554	chr4	86748292	86749684	+	304.9	1392.000	319.3	5.0	63.85	0.00e+00
chr6-3971	chr6	88517791	88519757	+	304.9	1966.000	321.0	18.5	17.35	8.34e-269
chr7-9048	chr7	4136235	4138309	+	304.9	2074.000	318.9	8.0	39.86	0.00e+00
chr10-3554	chr10	128625445	128627224	+	304.9	1779.000	320.7	15.0	21.38	3.39e-295
chr11-15414	chr11	71755255	71763483	+	304.9	8228.000	321.0	24.0	13.38	6.70e-235
chr17-884	chr17	74315763	74317278	+	304.9	1515.000	322.4	4.0	80.61	0.00e+00
chr19-2795	chr19	5272157	5273919	+	304.9	1762.000	320.7	4.0	80.17	0.00e+00
chr2-13230	chr2	27424994	27427756	+	304.6	2762.000	319.6	6.0	53.27	0.00e+00
chr5-3811	chr5	31240582	31242321	+	304.6	1739.000	321.0	14.0	22.93	1.03e-305
chr10-9184	chr10	66919116	66923136	+	304.6	4020.000	321.0	24.0	13.38	6.70e-235
chr19-1338	chr19	40894337	40895723	+	304.6	1386.000	321.7	1.0	321.74	0.00e+00
chrX-3493	chrX	112600462	112602179	+	304.6	1717.000	318.9	1.0	318.91	0.00e+00
chr2-21471	chr2	110017074	110018847	+	304.2	1773.000	318.6	14.0	22.75	1.23e-301
chr4-22270	chr4	132532433	132534248	+	304.2	1815.000	318.2	3.0	106.07	0.00e+00
chr6-3741	chr6	122810270	122812616	+	304.2	2346.000	319.3	6.0	53.21	0.00e+00
chr7-15978	chr7	13008858	13011222	+	304.2	2364.000	319.3	12.0	26.60	1.98e-323
chr9-4045	chr9	108346897	108348858	+	304.2	1961.000	322.1	4.5	71.58	0.00e+00
chr11-14044	chr11	84178887	84180999	+	304.2	2112.000	318.2	8.5	37.43	0.00e+00
chr12-7830	chr12	80129499	80133281	+	304.2	3782.000	320.0	11.0	29.09	0.00e+00
chr19-3762	chr19	27216529	27219309	+	304.2	2780.000	318.6	9.0	35.39	0.00e+00
chr4-6513	chr4	41679811	41687871	+	303.9	8060.000	322.8	31.0	10.41	2.88e-203
chr4-4694	chr4	132260422	132262440	+	303.9	2018.000	321.7	7.0	45.96	0.00e+00
chr4-18003	chr4	143161104	143162559	+	303.9	1455.000	321.4	4.0	80.35	0.00e+00
chr5-6835	chr5	81019347	81022936	+	303.9	3589.000	319.6	12.5	25.57	4.81e-318
chr11-14925	chr11	20829925	20831886	+	303.9	1961.000	317.8	11.0	28.89	0.00e+00
chr11-21552	chr11	87594667	87597869	+	303.9	3202.000	322.8	8.5	37.98	0.00e+00
chr11-23920	chr11	90248466	90250826	+	303.9	2360.000	318.6	8.0	39.82	0.00e+00
chr16-1557	chr16	42874683	42877160	+	303.9	2477.000	326.3	17.0	19.20	2.41e-286
chr11-18762	chr11	6624671	6627109	+	303.5	2438.000	317.5	4.0	79.37	0.00e+00
chr16-4443	chr16	38451376	38453409	+	303.5	2033.000	317.1	4.5	70.47	0.00e+00
chr19-2018	chr19	8837019	8839642	+	303.5	2623.000	321.7	26.0	12.37	1.32e-224
chr19-7184	chr19	32484829	32487095	+	303.5	2266.000	317.1	9.0	35.24	0.00e+00
chr3-9235	chr3	127836487	127838573	+	303.2	2086.000	318.2	9.5	33.49	0.00e+00
chr6-3351	chr6	128837367	128839932	+	303.2	2565.000	318.6	24.0	13.27	1.59e-231
chr17-10393	chr17	24249719	24252675	+	303.2	2956.000	319.6	13.0	24.59	7.94e-313
chrX-4854	chrX	20616578	20619579	+	303.2	3001.000	317.5	17.0	18.68	7.57e-275
chr1-2278	chr1	93342383	93344510	+	302.9	2127.000	317.8	11.5	27.64	0.00e+00
chr1-13301	chr1	119835871	119838056	+	302.9	2185.000	316.8	9.0	35.20	0.00e+00
chr1-7111	chr1	136414785	136415944	+	302.9	1159.000	316.4	2.5	126.57	0.00e+00
chr2-5794	chr2	70660872	70662579	+	302.9	1707.000	317.5	10.0	31.75	0.00e+00
chr6-6176	chr6	88840886	88843383	+	302.9	2497.000	318.6	9.0	35.39	0.00e+00
chr9-10409	chr9	69397399	69399141	+	302.9	1742.000	317.1	4.0	79.28	0.00e+00
chr15-3239	chr15	44618520	44620322	+	302.9	1802.000	317.8	10.0	31.78	0.00e+00
chr16-8385	chr16	33603319	33610893	+	302.9	7574.000	317.5	34.0	9.34	8.87e-187
chr1-13250	chr1	91249192	91251498	+	302.5	2306.000	317.1	5.0	63.43	0.00e+00
chr1-3193	chr1	156938485	156940501	+	302.5	2016.000	320.0	3.5	91.42	0.00e+00
chr2-8054	chr2	69897058	69898785	+	302.5	1727.000	316.4	2.0	158.21	0.00e+00
chr2-14275	chr2	94262822	94268360	+	302.5	5538.000	320.3	21.5	14.90	5.59e-248
chr4-21166	chr4	141722063	141724211	+	302.5	2148.000	316.4	1.0	316.43	0.00e+00
chr5-13593	chr5	137292929	137295499	+	302.5	2570.000	317.1	8.5	37.31	0.00e+00
chr6-10047	chr6	86363957	86367099	+	302.5	3142.000	318.2	19.0	16.75	1.27e-261
chr8-11386	chr8	105346577	105350655	+	302.5	4078.000	316.8	13.0	24.37	1.16e-308
chr1-4187	chr1	135312962	135314359	+	302.2	1397.000	318.6	14.0	22.75	1.23e-301
chr1-15367	chr1	153331439	153334140	+	302.2	2701.000	317.5	5.0	63.50	0.00e+00
chr5-23268	chr5	149511857	149519616	+	302.2	7759.000	320.3	39.5	8.11	3.08e-171
chr8-6195	chr8	70351912	70354508	+	302.2	2596.000	318.6	8.0	39.82	0.00e+00
chr18-4180	chr18	9449006	9450830	+	302.2	1824.000	317.5	12.5	25.40	3.13e-315
chr1-8278	chr1	174501528	174503825	+	301.8	2297.000	316.8	2.0	158.39	0.00e+00
chr5-19298	chr5	20880914	20883336	+	301.8	2422.000	317.8	5.0	63.57	0.00e+00
chr5-18421	chr5	38560327	38562842	+	301.8	2515.000	317.5	18.5	17.16	7.43e-264
chr7-7332	chr7	16272433	16275361	+	301.8	2928.000	316.8	15.5	20.44	1.32e-285
chr7-5021	chr7	66688680	66690979	+	301.8	2299.000	316.1	8.0	39.51	0.00e+00
chr8-13434	chr8	23255570	23257834	+	301.8	2264.000	316.8	9.0	35.20	0.00e+00
chr9-9573	chr9	20950967	20953561	+	301.8	2594.000	317.1	6.5	48.79	0.00e+00
chr15-8356	chr15	77149279	77154126	+	301.8	4847.000	316.1	40.5	7.80	1.30e-164
chr15-9146	chr15	89428241	89430662	+	301.8	2421.000	316.8	19.0	16.67	3.53e-259
chr17-8697	chr17	31657109	31659602	+	301.8	2493.000	315.7	27.0	11.69	2.39e-213
chr17-4306	chr17	46201791	46203978	+	301.8	2187.000	318.9	11.0	28.99	0.00e+00
chr1-5380	chr1	152765873	152767523	+	301.5	1650.000	316.1	1.0	316.07	0.00e+00
chr2-1101	chr2	34753752	34755505	+	301.5	1753.000	320.3	3.0	106.77	0.00e+00
chr2-12279	chr2	71211403	71212940	+	301.5	1537.000	315.7	3.0	105.24	0.00e+00
chr5-15313	chr5	75043460	75045210	+	301.5	1750.000	316.1	2.0	158.04	0.00e+00
chr9-6644	chr9	106821240	106823100	+	301.5	1860.000	317.8	13.5	23.54	4.54e-305
chr10-9643	chr10	121625188	121627024	+	301.5	1836.000	316.4	9.0	35.16	0.00e+00
chr11-22221	chr11	33512431	33514167	+	301.5	1736.000	316.4	1.0	316.43	0.00e+00
chr1-7448	chr1	189006915	189008260	+	301.2	1345.000	314.7	6.0	52.44	0.00e+00
chr1-8586	chr1	194618991	194621657	+	301.2	2666.000	317.5	7.5	42.33	0.00e+00
chr3-4594	chr3	89714526	89716183	+	301.2	1657.000	316.8	14.0	22.63	6.35e-299
chr7-8875	chr7	55841533	55843452	+	301.2	1919.000	316.8	4.0	79.19	0.00e+00
chr10-13575	chr10	79552795	79555684	+	301.2	2889.000	316.1	15.0	21.07	6.89e-290
chr12-5134	chr12	110888158	110890254	+	301.2	2096.000	317.1	7.5	42.28	0.00e+00
chr13-8193	chr13	36729636	36736993	+	301.2	7357.000	316.8	43.0	7.37	1.78e-157
chr17-6168	chr17	87612350	87614846	+	301.2	2496.000	317.1	23.0	13.79	7.90e-236
chr1-11722	chr1	39576022	39577992	+	300.8	1970.000	315.4	7.0	45.05	0.00e+00
chr5-10581	chr5	21700518	21702250	+	300.8	1732.000	315.0	8.0	39.38	0.00e+00
chr7-14467	chr7	25218487	25222574	+	300.8	4087.000	315.7	11.0	28.70	0.00e+00
chr9-5512	chr9	3531445	3533631	+	300.8	2186.000	316.1	0.5	632.14	0.00e+00
chr18-780	chr18	3336693	3338422	+	300.8	1729.000	319.3	10.0	31.93	0.00e+00
chr1-16201	chr1	133024258	133026342	+	300.5	2084.000	315.4	9.0	35.04	0.00e+00
chr4-5608	chr4	43957186	43959162	+	300.5	1976.000	315.0	5.5	57.27	0.00e+00
chr7-16080	chr7	29069391	29073361	+	300.5	3970.000	315.7	8.0	39.46	0.00e+00
chr7-22364	chr7	126775154	126778337	+	300.5	3183.000	315.0	11.0	28.64	0.00e+00
chr9-9613	chr9	44232845	44235026	+	300.5	2181.000	314.7	4.5	69.92	0.00e+00
chr9-3559	chr9	92541735	92543366	+	300.5	1631.000	315.7	1.0	315.72	0.00e+00
chr10-5384	chr10	61451440	61453006	+	300.5	1566.000	315.4	3.0	105.12	0.00e+00
chr13-8919	chr13	21752003	21755262	+	300.5	3259.000	315.7	6.0	52.62	0.00e+00
chr16-7049	chr16	14162347	14164803	+	300.5	2456.000	314.7	2.0	157.33	0.00e+00
chr3-6158	chr3	80800156	80803514	+	300.1	3358.000	314.7	20.0	15.73	3.56e-250
chr4-7561	chr4	89136728	89138669	+	300.1	1941.000	315.0	5.5	57.27	0.00e+00
chr6-15022	chr6	13607059	13608689	+	300.1	1630.000	314.3	10.5	29.93	0.00e+00
chr10-2972	chr10	127194979	127197082	+	300.1	2103.000	316.8	8.0	39.60	0.00e+00
chr13-7374	chr13	37825256	37828036	+	300.1	2780.000	315.4	19.5	16.17	1.28e-254
chr14-3324	chr14	20706929	20709142	+	300.1	2213.000	314.7	5.5	57.21	0.00e+00
chr1-6186	chr1	150392139	150394298	+	299.8	2159.000	315.4	4.5	70.08	0.00e+00
chr2-24218	chr2	153527399	153530855	+	299.8	3456.000	315.0	13.5	23.33	2.50e-302
chr3-5159	chr3	28262454	28266268	+	299.8	3814.000	315.0	22.5	14.00	2.42e-236
chr4-13687	chr4	11155360	11157263	+	299.8	1903.000	314.3	10.0	31.43	0.00e+00
chr4-18136	chr4	155942740	155944988	+	299.8	2248.000	313.2	9.0	34.80	0.00e+00
chr5-3986	chr5	110230332	110232015	+	299.8	1683.000	317.5	17.0	18.68	7.57e-275
chr11-6997	chr11	119490764	119492355	+	299.8	1591.000	319.3	16.0	19.95	2.33e-285
chr12-9994	chr12	40036507	40038628	+	299.8	2121.000	313.9	5.0	62.79	0.00e+00
chr14-3188	chr14	118937151	118938847	+	299.8	1696.000	315.0	0.5	630.02	0.00e+00
chr7-14035	chr7	19714339	19717230	+	299.5	2891.000	313.6	10.0	31.36	0.00e+00
chr11-19862	chr11	96064010	96066058	+	299.5	2048.000	312.9	2.0	156.44	0.00e+00
chr11-18068	chr11	120631972	120634332	+	299.5	2360.000	313.6	6.0	52.27	0.00e+00
chr19-2605	chr19	41980437	41982777	+	299.5	2340.000	313.2	6.0	52.21	0.00e+00
chr3-6618	chr3	90475929	90477269	+	299.1	1340.000	312.9	3.0	104.29	0.00e+00
chr5-18354	chr5	33781716	33783579	+	299.1	1863.000	313.9	2.0	156.97	0.00e+00
chr5-7089	chr5	65491690	65493651	+	299.1	1961.000	313.2	20.0	15.66	5.58e-249
chr7-15516	chr7	28391708	28394085	+	299.1	2377.000	313.6	21.0	14.93	8.84e-243
chr8-4768	chr8	47532763	47534517	+	299.1	1754.000	313.9	3.0	104.65	0.00e+00
chr8-18147	chr8	117156790	117158923	+	299.1	2133.000	313.9	12.0	26.16	5.90e-315
chr9-5810	chr9	49796557	49799224	+	299.1	2667.000	314.7	9.0	34.96	0.00e+00
chr11-16560	chr11	17210826	17212612	+	299.1	1786.000	312.5	7.0	44.65	0.00e+00
chr14-4781	chr14	52256513	52258412	+	299.1	1899.000	313.6	21.5	14.59	8.48e-240
chr14-8688	chr14	79389360	79391469	+	299.1	2109.000	313.9	14.5	21.65	2.59e-290
chr17-7543	chr17	71525823	71527706	+	299.1	1883.000	313.2	10.5	29.83	0.00e+00
chr2-28124	chr2	180114467	180120250	+	298.8	5783.000	314.7	28.0	11.24	9.39e-208
chr3-5792	chr3	135422422	135424240	+	298.8	1818.000	312.2	8.0	39.02	0.00e+00
chr4-15213	chr4	155084975	155087894	+	298.8	2919.000	312.5	23.0	13.59	3.81e-230
chr7-3855	chr7	64872110	64873633	+	298.8	1523.000	315.4	7.5	42.05	0.00e+00
chr17-7401	chr17	78199442	78202194	+	298.8	2752.000	312.5	9.0	34.73	0.00e+00
chr19-1426	chr19	11911695	11913582	+	298.8	1887.000	318.6	2.0	159.28	0.00e+00
chr2-19167	chr2	27513863	27516967	+	298.4	3104.000	312.9	9.0	34.76	0.00e+00
chr2-15321	chr2	80315008	80316484	+	298.4	1476.000	313.2	6.0	52.21	0.00e+00
chr2-14722	chr2	155691278	155692599	+	298.4	1321.000	313.6	11.0	28.51	0.00e+00
chr4-4584	chr4	91370975	91372504	+	298.4	1529.000	315.0	3.0	105.00	0.00e+00
chr7-14788	chr7	120981121	120983329	+	298.4	2208.000	314.3	7.0	44.90	0.00e+00
chr8-6858	chr8	4216053	4217875	+	298.4	1822.000	314.7	21.0	14.98	5.91e-244
chr10-3086	chr10	91081935	91083604	+	298.4	1669.000	313.2	7.0	44.75	0.00e+00
chr15-5063	chr15	76709728	76711752	+	298.4	2024.000	313.9	16.0	19.62	1.40e-277
chr4-24118	chr4	138303132	138305828	+	298.1	2696.000	312.9	13.5	23.18	3.15e-298
chr5-13993	chr5	125403666	125407592	+	298.1	3926.000	313.9	13.5	23.26	1.36e-299
chr6-5736	chr6	86028249	86029904	+	298.1	1655.000	313.9	7.5	41.86	0.00e+00
chr7-13770	chr7	55961646	55963239	+	298.1	1593.000	312.2	4.0	78.04	0.00e+00
chr8-13552	chr8	70871622	70874692	+	298.1	3070.000	312.5	11.0	28.41	0.00e+00
chr2-7110	chr2	91648902	91651196	+	297.8	2294.000	312.5	14.5	21.55	5.59e-289
chr8-5433	chr8	109564774	109566683	+	297.8	1909.000	313.6	2.0	156.80	0.00e+00
chr8-5610	chr8	123805306	123807957	+	297.8	2651.000	312.5	17.5	17.86	8.51e-265
chr11-7385	chr11	22990072	22991999	+	297.8	1927.000	312.5	9.0	34.73	0.00e+00
chr11-10270	chr11	60726407	60729091	+	297.8	2684.000	311.5	19.0	16.39	4.36e-253
chr11-14309	chr11	70969073	70971208	+	297.8	2135.000	311.5	14.5	21.48	1.20e-287
chr1-7201	chr1	136232638	136235038	+	297.4	2400.000	313.6	10.0	31.36	0.00e+00
chr2-22063	chr2	25499930	25502433	+	297.4	2503.000	312.9	6.0	52.15	0.00e+00
chr2-14878	chr2	31959742	31965037	+	297.4	5295.000	312.5	31.0	10.08	3.67e-193
chr2-22704	chr2	127131548	127134661	+	297.4	3113.000	312.5	7.0	44.65	0.00e+00
chr4-14992	chr4	131202092	131210133	+	297.4	8041.000	311.8	32.0	9.74	2.65e-188
chr11-16120	chr11	22285700	22288071	+	297.4	2371.000	312.2	10.0	31.22	0.00e+00
chr14-5886	chr14	61172383	61173866	+	297.4	1483.000	310.8	6.0	51.79	0.00e+00
chr16-3940	chr16	91372319	91374043	+	297.4	1724.000	312.2	5.5	56.76	0.00e+00
chr17-7156	chr17	63863064	63864996	+	297.4	1932.000	311.8	13.0	23.99	9.56e-302
chr4-6417	chr4	130572609	130574709	+	297.1	2100.000	312.5	15.0	20.84	1.33e-284
chr4-8375	chr4	155733906	155736194	+	297.1	2288.000	313.9	15.0	20.93	6.39e-286
chr7-22028	chr7	97445133	97448684	+	297.1	3551.000	311.5	5.0	62.29	0.00e+00
chr8-14152	chr8	60992115	60994107	+	297.1	1992.000	311.8	12.0	25.98	4.00e-312
chr11-3490	chr11	32266906	32268464	+	297.1	1558.000	316.8	1.5	211.19	0.00e+00
chr11-27135	chr11	98939245	98944604	+	297.1	5359.000	310.8	17.0	18.28	5.56e-266
chr16-8337	chr16	30549443	30551391	+	297.1	1948.000	311.5	8.5	36.64	0.00e+00
chr6-15377	chr6	83106983	83109982	+	296.8	2999.000	311.1	6.5	47.86	0.00e+00
chr8-17768	chr8	83651665	83654259	+	296.8	2594.000	310.0	15.5	20.00	9.07e-278
chr9-14613	chr9	50658436	50660717	+	296.8	2281.000	311.5	8.0	38.93	0.00e+00
chr11-24063	chr11	100354838	100357232	+	296.8	2394.000	313.2	11.0	28.48	0.00e+00
chr19-8073	chr19	9981557	9983792	+	296.8	2235.000	310.8	50.0	6.22	5.09e-135
chr5-9947	chr5	31047502	31049710	+	296.4	2208.000	309.7	4.0	77.42	0.00e+00
chr5-2384	chr5	110879430	110880737	+	296.4	1307.000	312.9	8.0	39.11	0.00e+00
chr7-7505	chr7	116092596	116094403	+	296.4	1807.000	310.8	11.0	28.25	5.43e-322
chr7-8538	chr7	127707190	127709428	+	296.4	2238.000	316.1	17.5	18.06	8.16e-270
chr10-6591	chr10	122883396	122888624	+	296.4	5228.000	310.4	5.0	62.08	0.00e+00
chr11-10011	chr11	69015271	69017304	+	296.4	2033.000	310.4	21.0	14.78	2.90e-239
chr13-12051	chr13	119407906	119409960	+	296.4	2054.000	310.4	9.0	34.49	0.00e+00
chr15-6907	chr15	11994777	11996911	+	296.4	2134.000	310.4	9.0	34.49	0.00e+00
chr2-7415	chr2	119674518	119676106	+	296.1	1588.000	309.7	3.0	103.23	0.00e+00
chr5-9795	chr5	84414898	84417969	+	296.1	3071.000	309.7	6.5	47.65	0.00e+00
chr7-18536	chr7	80860048	80861864	+	296.1	1816.000	309.3	7.0	44.19	0.00e+00
chr9-12065	chr9	66059270	66062077	+	296.1	2807.000	310.4	18.0	17.24	1.02e-258
chr17-4958	chr17	12118262	12120705	+	296.1	2443.000	313.6	10.0	31.36	0.00e+00
chr19-6338	chr19	53141601	53143877	+	296.1	2276.000	311.8	3.0	103.94	0.00e+00
chr2-23837	chr2	91053160	91055301	+	295.7	2141.000	310.0	22.0	14.09	1.96e-233
chr5-9888	chr5	130221483	130223689	+	295.7	2206.000	310.4	9.0	34.49	0.00e+00
chr10-9210	chr10	76441548	76443825	+	295.7	2277.000	309.7	10.0	30.97	0.00e+00
chr11-18930	chr11	69631923	69634053	+	295.7	2130.000	310.0	8.0	38.76	0.00e+00
chr16-2521	chr16	10784420	10786749	+	295.7	2329.000	314.7	2.0	157.33	0.00e+00
chr17-8919	chr17	29659773	29661642	+	295.7	1869.000	310.8	16.0	19.42	1.04e-273
chr18-4025	chr18	88893179	88894758	+	295.7	1579.000	312.9	10.0	31.29	0.00e+00
chr11-20847	chr11	107792338	107795617	+	295.4	3279.000	309.7	14.0	22.12	1.77e-289
chr16-8728	chr16	13108960	13111161	+	295.4	2201.000	309.0	6.0	51.50	0.00e+00
chr1-14035	chr1	166277977	166283498	+	295.1	5521.000	311.8	27.5	11.34	7.96e-207
chr2-3654	chr2	37430341	37432141	+	295.1	1800.000	310.0	8.0	38.76	0.00e+00
chr2-11472	chr2	52071985	52074613	+	295.1	2628.000	310.4	9.0	34.49	0.00e+00
chr5-7025	chr5	37245472	37247518	+	295.1	2046.000	311.8	13.0	23.99	9.56e-302
chr6-5410	chr6	47811770	47814192	+	295.1	2422.000	310.4	23.0	13.50	6.99e-228
chr8-12066	chr8	71270709	71273598	+	295.1	2889.000	311.1	24.0	12.96	1.07e-223
chr13-5913	chr13	98262132	98264145	+	295.1	2013.000	309.7	14.5	21.36	5.52e-285
chr18-4761	chr18	12127991	12129896	+	295.1	1905.000	308.3	7.0	44.04	0.00e+00
chr4-16961	chr4	132343635	132346117	+	294.7	2482.000	309.7	3.0	103.23	0.00e+00
chr11-7950	chr11	50209824	50211474	+	294.7	1650.000	309.7	4.0	77.42	0.00e+00
chr11-15833	chr11	78548920	78551655	+	294.7	2735.000	310.0	13.0	23.85	2.29e-300
chr12-3233	chr12	108554027	108555924	+	294.7	1897.000	310.0	3.5	88.58	0.00e+00
chr17-5448	chr17	67696913	67699472	+	294.7	2559.000	309.3	6.0	51.56	0.00e+00
chr18-458	chr18	10617645	10619174	+	294.7	1529.000	311.5	8.0	38.93	0.00e+00
chr2-12102	chr2	119046640	119048400	+	294.4	1760.000	308.3	2.0	154.14	0.00e+00
chr15-3260	chr15	99074086	99075843	+	294.4	1757.000	310.4	11.5	26.99	3.18e-316
chr16-2696	chr16	97961476	97963544	+	294.4	2068.000	308.3	2.0	154.14	0.00e+00
chr2-3030	chr2	90904105	90905772	+	294.0	1667.000	311.1	9.0	34.57	0.00e+00
chr2-16343	chr2	130663191	130665115	+	294.0	1924.000	308.6	2.0	154.31	0.00e+00
chr8-2489	chr8	84066020	84067929	+	294.0	1909.000	309.3	7.5	41.25	0.00e+00
chr11-17892	chr11	102226952	102230864	+	294.0	3912.000	307.9	17.0	18.11	3.34e-262
chr16-1221	chr16	32913870	32915001	+	294.0	1131.000	312.9	8.0	39.11	0.00e+00
chr3-3272	chr3	113629560	113631327	+	293.7	1767.000	307.6	4.0	76.89	0.00e+00
chr5-20368	chr5	146230316	146232385	+	293.7	2069.000	308.3	4.0	77.07	0.00e+00
chr19-3567	chr19	5105876	5107410	+	293.7	1534.000	308.6	6.0	51.44	0.00e+00
chr1-3292	chr1	93685349	93687988	+	293.4	2639.000	311.5	9.0	34.61	0.00e+00
chr2-15113	chr2	167502747	167504341	+	293.4	1594.000	310.0	8.0	38.76	0.00e+00
chr5-16192	chr5	118272269	118277503	+	293.4	5234.000	309.3	17.0	18.20	1.01e-264
chr11-17099	chr11	60290375	60297199	+	293.4	6824.000	306.9	18.5	16.59	2.34e-250
chr1-3932	chr1	155557665	155559059	+	293.0	1394.000	310.0	3.0	103.35	0.00e+00
chr3-9888	chr3	84581594	84583474	+	293.0	1880.000	306.1	4.0	76.54	0.00e+00
chr6-9677	chr6	72096755	72098882	+	293.0	2127.000	309.3	5.0	61.87	0.00e+00
chr7-11640	chr7	6727441	6731118	+	293.0	3677.000	308.3	20.5	15.04	6.20e-240
chr8-9355	chr8	34145931	34147580	+	293.0	1649.000	307.2	1.0	307.21	0.00e+00
chr10-9369	chr10	128336897	128339248	+	293.0	2351.000	308.3	14.0	22.02	3.92e-288
chr11-4405	chr11	58977095	58979119	+	293.0	2024.000	310.0	4.5	68.90	0.00e+00
chr15-2634	chr15	95790158	95791858	+	293.0	1700.000	307.9	6.0	51.32	0.00e+00
chrX-3623	chrX	13240800	13243859	+	293.0	3059.000	309.0	24.0	12.87	2.31e-220
chrX-4363	chrX	51016926	51019424	+	293.0	2498.000	306.9	9.0	34.10	0.00e+00
chr5-21445	chr5	135148191	135150536	+	292.7	2345.000	308.6	3.0	102.88	0.00e+00
chr7-21925	chr7	80293467	80296846	+	292.7	3379.000	306.5	12.0	25.54	4.53e-305
chr9-9840	chr9	56923772	56929063	+	292.7	5291.000	307.2	24.0	12.80	2.96e-219
chr9-7021	chr9	67043048	67044366	+	292.7	1318.000	306.5	8.0	38.31	0.00e+00
chr10-8142	chr10	94034833	94036806	+	292.7	1973.000	306.1	7.0	43.74	0.00e+00
chr12-2146	chr12	83950460	83951870	+	292.7	1410.000	308.6	7.0	44.09	0.00e+00
chr18-3055	chr18	36286134	36288286	+	292.7	2152.000	310.4	6.0	51.73	0.00e+00
chr18-2662	chr18	37805873	37808264	+	292.7	2391.000	309.0	11.0	28.09	4.30e-319
chr2-17957	chr2	67564848	67567209	+	292.3	2361.000	305.4	12.0	25.45	1.16e-303
chr5-6207	chr5	108131674	108133633	+	292.3	1959.000	307.2	5.5	55.86	0.00e+00
chr7-12439	chr7	28310107	28312686	+	292.3	2579.000	306.5	18.0	17.03	8.78e-254
chr8-171	chr8	22192814	22193947	+	292.3	1133.000	309.3	3.0	103.11	0.00e+00
chr8-9569	chr8	25596664	25598161	+	292.3	1497.000	305.4	17.5	17.45	4.56e-256
chr8-6316	chr8	70672320	70674754	+	292.3	2434.000	307.2	10.0	30.72	0.00e+00
chr10-9182	chr10	62979696	62981384	+	292.3	1688.000	307.6	5.0	61.51	0.00e+00
chr11-17535	chr11	19018130	19021065	+	292.3	2935.000	307.2	20.0	15.36	7.83e-242
chr15-8176	chr15	89074500	89077248	+	292.3	2748.000	307.9	11.0	27.99	1.20e-317
chr1-7038	chr1	180849825	180851842	+	292.0	2017.000	305.8	5.0	61.16	0.00e+00
chr2-25293	chr2	61654548	61657679	+	292.0	3131.000	305.8	7.5	40.77	0.00e+00
chr4-6325	chr4	46388914	46390335	+	292.0	1421.000	305.8	5.0	61.16	0.00e+00
chr7-11793	chr7	120634105	120636321	+	292.0	2216.000	307.6	18.5	16.63	1.41e-251
chr7-17959	chr7	127206142	127209948	+	292.0	3806.000	306.1	10.0	30.61	0.00e+00
chr8-10761	chr8	119556270	119559560	+	292.0	3290.000	307.6	13.0	23.66	3.07e-296
chr11-7834	chr11	73047585	73049683	+	292.0	2098.000	306.5	5.5	55.73	0.00e+00
chr13-2388	chr13	21944723	21946067	+	292.0	1344.000	307.6	11.5	26.74	6.17e-312
chr14-11111	chr14	67070569	67072888	+	292.0	2319.000	306.9	27.0	11.37	8.56e-204
chr14-9888	chr14	70152332	70154495	+	292.0	2163.000	307.2	10.0	30.72	0.00e+00
chrX-2883	chrX	68678006	68680007	+	292.0	2001.000	306.1	3.0	102.05	0.00e+00
chr2-20933	chr2	25184187	25186928	+	291.7	2741.000	304.7	6.0	50.79	0.00e+00
chr2-12296	chr2	91709826	91712852	+	291.7	3026.000	305.4	11.0	27.77	9.34e-315
chr8-18086	chr8	111298101	111301030	+	291.7	2929.000	305.1	14.5	21.04	1.12e-279
chr1-9772	chr1	125559876	125562230	+	291.3	2354.000	304.4	1.0	304.38	0.00e+00
chr4-11593	chr4	143211597	143213322	+	291.3	1725.000	304.4	8.0	38.05	0.00e+00
chr5-9126	chr5	21645023	21647244	+	291.3	2221.000	306.1	8.0	38.27	0.00e+00
chr19-2475	chr19	5601649	5603299	+	291.3	1650.000	306.1	16.0	19.13	1.43e-268
chr5-5448	chr5	38683900	38685179	+	291.0	1279.000	304.7	5.0	60.95	0.00e+00
chr9-1833	chr9	96630606	96632124	+	291.0	1518.000	305.8	2.0	152.90	0.00e+00
chr14-3176	chr14	56667493	56669575	+	291.0	2082.000	304.0	10.0	30.40	0.00e+00
chr15-2401	chr15	55556665	55558314	+	291.0	1649.000	307.6	7.0	43.94	0.00e+00
chr16-3285	chr16	13902278	13904132	+	291.0	1854.000	304.4	4.0	76.09	0.00e+00
chr4-6966	chr4	132273663	132275297	+	290.6	1634.000	304.4	26.0	11.71	3.09e-206
chr7-16103	chr7	30532633	30535536	+	290.6	2903.000	309.0	13.0	23.77	1.30e-297
chr17-2411	chr17	83350378	83352012	+	290.6	1634.000	306.1	17.5	17.49	2.61e-257
chr2-14493	chr2	25124535	25129823	+	290.3	5288.000	306.1	29.0	10.56	3.66e-195
chr11-12468	chr11	70431460	70434309	+	290.3	2849.000	305.8	6.5	47.05	0.00e+00
chr15-13676	chr15	99455154	99458544	+	290.3	3390.000	304.7	11.0	27.70	2.59e-313
chr1-438	chr1	128416740	128417743	+	290.0	1003.000	313.9	10.5	29.90	0.00e+00
chr2-15378	chr2	119798958	119806050	+	290.0	7092.000	303.3	22.5	13.48	1.11e-222
chr10-11575	chr10	79982962	79986359	+	290.0	3397.000	305.1	9.0	33.90	0.00e+00
chr14-4658	chr14	57889252	57890683	+	290.0	1431.000	304.7	6.0	50.79	0.00e+00
chr17-8078	chr17	10333458	10336726	+	290.0	3268.000	307.2	18.0	17.07	5.15e-255
chr2-26308	chr2	181496078	181498928	+	289.6	2850.000	304.4	14.0	21.74	9.01e-283
chr3-7976	chr3	38483840	38485518	+	289.6	1678.000	304.0	4.0	76.01	0.00e+00
chr4-19975	chr4	141443957	141447023	+	289.6	3066.000	304.0	7.0	43.43	0.00e+00
chr5-5591	chr5	115559294	115560630	+	289.6	1336.000	304.4	5.0	60.88	0.00e+00
chr6-13365	chr6	30895560	30897510	+	289.6	1950.000	302.6	14.5	20.87	1.03e-275
chr6-775	chr6	47877417	47879944	+	289.6	2527.000	318.6	16.0	19.91	4.65e-284
chr2-6967	chr2	125858229	125859629	+	289.3	1400.000	302.3	16.5	18.32	1.24e-259
chr6-11144	chr6	47919819	47921743	+	289.3	1924.000	304.7	7.0	43.53	0.00e+00
chr6-6195	chr6	108828068	108830063	+	289.3	1995.000	303.7	2.0	151.83	0.00e+00
chr9-15172	chr9	27153004	27155889	+	289.3	2885.000	302.3	11.5	26.28	8.11e-305
chr11-4462	chr11	17953129	17954140	+	289.3	1011.000	305.4	5.0	61.09	0.00e+00
chr11-18627	chr11	116272829	116274911	+	289.3	2082.000	304.7	18.0	16.93	2.53e-251
chr13-5538	chr13	58214525	58216532	+	289.3	2007.000	304.4	8.0	38.05	0.00e+00
chr17-7526	chr17	56325130	56327861	+	289.3	2731.000	303.7	13.0	23.36	9.38e-291
chr18-8973	chr18	57877503	57880395	+	289.3	2892.000	302.3	1.0	302.25	0.00e+00
chr2-13850	chr2	29124184	29126059	+	289.0	1875.000	306.1	11.0	27.83	3.36e-316
chr3-5154	chr3	17785309	17787850	+	289.0	2541.000	304.7	9.0	33.86	0.00e+00
chr5-10425	chr5	104458855	104460734	+	289.0	1879.000	302.6	2.0	151.30	0.00e+00
chr7-18603	chr7	98701723	98704290	+	289.0	2567.000	304.7	21.5	14.17	2.22e-229
chr11-9449	chr11	72689440	72691125	+	289.0	1685.000	304.7	7.0	43.53	0.00e+00
chr14-10071	chr14	20701758	20704058	+	289.0	2300.000	302.6	11.0	27.51	1.97e-310
chr16-1010	chr16	33184927	33186340	+	289.0	1413.000	305.8	17.0	17.99	1.09e-259
chr2-14313	chr2	121169084	121172295	+	288.6	3211.000	302.6	5.0	60.52	0.00e+00
chr7-21296	chr7	4500076	4502731	+	288.6	2655.000	302.6	7.0	43.23	0.00e+00
chr7-4875	chr7	19507078	19509974	+	288.6	2896.000	306.1	30.0	10.20	4.33e-191
chr9-11508	chr9	21090601	21092793	+	288.6	2192.000	303.7	11.0	27.61	7.16e-312
chr9-13501	chr9	63967592	63977240	+	288.6	9648.000	303.0	30.0	10.10	4.60e-187
chr13-5485	chr13	104177621	104179646	+	288.6	2025.000	301.5	12.0	25.13	4.73e-298
chr15-6695	chr15	85652322	85656062	+	288.6	3740.000	303.0	8.0	37.87	0.00e+00
chr16-7135	chr16	32608324	32610850	+	288.6	2526.000	303.0	8.0	37.87	0.00e+00
chr16-8371	chr16	32658559	32664669	+	288.6	6110.000	302.6	19.5	15.52	5.08e-239
chr16-4361	chr16	44723775	44725505	+	288.6	1730.000	305.8	6.0	50.97	0.00e+00
chr1-13687	chr1	58972478	58974409	+	288.3	1931.000	301.9	7.0	43.13	0.00e+00
chr2-7885	chr2	24974278	24976634	+	288.3	2356.000	304.0	26.0	11.69	3.09e-206
chr4-7647	chr4	41712248	41714408	+	288.3	2160.000	306.9	7.5	40.91	0.00e+00
chr4-6970	chr4	139379682	139381605	+	288.3	1923.000	301.9	3.0	100.63	0.00e+00
chr6-7432	chr6	91409376	91412198	+	288.3	2822.000	303.3	8.0	37.91	0.00e+00
chr7-21644	chr7	44927767	44930838	+	288.3	3071.000	302.6	22.5	13.45	1.50e-221
chr9-9587	chr9	35210173	35212056	+	288.3	1883.000	301.9	10.0	30.19	5.10e-321
chr11-15242	chr11	116198092	116199925	+	288.3	1833.000	303.3	9.5	31.93	0.00e+00
chr19-6674	chr19	23686799	23688156	+	288.3	1357.000	301.2	15.0	20.08	3.52e-270
chrX-4460	chrX	73785642	73788397	+	288.3	2755.000	301.9	8.0	37.74	0.00e+00
chr2-11215	chr2	166150873	166155923	+	287.9	5050.000	302.6	11.0	27.51	1.97e-310
chr3-3601	chr3	37311951	37313883	+	287.9	1932.000	302.3	6.0	50.38	0.00e+00
chr10-13807	chr10	94942325	94945864	+	287.9	3539.000	301.9	6.0	50.32	0.00e+00
chr11-4097	chr11	65787418	65788694	+	287.9	1276.000	305.4	3.0	101.81	0.00e+00
chr17-5164	chr17	57010395	57012406	+	287.9	2011.000	303.0	21.5	14.09	4.43e-227
chr1-3582	chr1	82316070	82317481	+	287.6	1411.000	303.0	0.5	605.92	0.00e+00
chr2-2553	chr2	14054979	14056582	+	287.6	1603.000	302.6	4.5	67.25	0.00e+00
chr3-11831	chr3	86919110	86921275	+	287.6	2165.000	301.5	10.0	30.15	5.10e-321
chr9-5813	chr9	56417137	56419781	+	287.6	2644.000	301.5	5.0	60.31	0.00e+00
chr11-19210	chr11	102577861	102583142	+	287.6	5281.000	304.7	28.0	10.88	2.56e-197
chr11-11954	chr11	118791109	118796088	+	287.3	4979.000	300.1	33.0	9.09	6.12e-174
chr4-8036	chr4	9668191	9670028	+	286.9	1837.000	301.2	6.5	46.34	0.00e+00
chr5-4384	chr5	137628106	137631267	+	286.9	3161.000	305.8	9.5	32.19	0.00e+00
chr5-10118	chr5	138753775	138757032	+	286.9	3257.000	302.3	11.0	27.48	1.97e-310
chr15-3611	chr15	82015290	82017261	+	286.9	1971.000	301.9	19.0	15.89	5.21e-241
chr16-6645	chr16	36873992	36876053	+	286.9	2061.000	302.3	8.0	37.78	0.00e+00
chr2-1417	chr2	112265458	112267274	+	286.6	1816.000	303.3	12.0	25.28	7.45e-301
chr6-4658	chr6	6577746	6579149	+	286.6	1403.000	299.8	20.5	14.62	2.15e-229
chr10-5792	chr10	8885115	8887053	+	286.6	1938.000	300.1	5.0	60.03	0.00e+00
chr3-3874	chr3	106546966	106548642	+	286.2	1676.000	300.1	2.0	150.06	0.00e+00
chr8-5870	chr8	85554273	85556268	+	286.2	1995.000	300.8	12.0	25.07	1.19e-296
chr11-13714	chr11	69058486	69060751	+	286.2	2265.000	304.0	10.0	30.40	0.00e+00
chrX-4696	chrX	74084301	74086501	+	286.2	2200.000	299.8	5.0	59.95	0.00e+00
chr2-18821	chr2	125504866	125507333	+	285.9	2467.000	299.4	15.0	19.96	1.41e-267
chr11-12914	chr11	72041584	72045982	+	285.9	4398.000	300.8	28.0	10.74	3.50e-193
chr13-7043	chr13	43302569	43305002	+	285.9	2433.000	299.8	8.0	37.47	0.00e+00
chr2-18630	chr2	39003198	39006079	+	285.6	2881.000	300.1	3.0	100.04	0.00e+00
chr7-8404	chr7	35055384	35057189	+	285.6	1805.000	299.1	12.0	24.92	2.97e-295
chr9-5696	chr9	62121467	62123491	+	285.6	2024.000	300.5	11.0	27.32	1.48e-307
chr11-11076	chr11	6273602	6275556	+	285.6	1954.000	299.1	8.0	37.38	0.00e+00
chr12-6157	chr12	5373627	5376764	+	285.6	3137.000	299.8	14.0	21.41	4.21e-276
chr13-10340	chr13	117023535	117026045	+	285.6	2510.000	299.1	23.0	13.00	1.56e-215
chr1-16594	chr1	9746605	9748996	+	285.2	2391.000	298.7	4.0	74.68	0.00e+00
chr1-6629	chr1	16518492	16520445	+	285.2	1953.000	298.0	0.5	596.00	0.00e+00
chr1-10048	chr1	136017244	136019430	+	285.2	2186.000	298.4	5.0	59.67	0.00e+00
chr1-7642	chr1	167307825	167309419	+	285.2	1594.000	299.8	14.0	21.41	4.21e-276
chr4-20691	chr4	118255836	118263311	+	285.2	7475.000	298.0	29.0	10.28	5.29e-186
chr8-9006	chr8	83593240	83595368	+	285.2	2128.000	298.7	11.5	25.97	3.78e-299
chr15-6564	chr15	88732587	88735042	+	285.2	2455.000	298.4	3.0	99.45	0.00e+00
chr16-7430	chr16	20140537	20142065	+	285.2	1528.000	298.7	7.0	42.67	0.00e+00
chr19-3863	chr19	46961074	46962936	+	285.2	1862.000	299.8	3.0	99.92	0.00e+00
chr2-13949	chr2	84839115	84842392	+	284.9	3277.000	298.0	10.0	29.80	4.10e-315
chr4-15789	chr4	153974228	153976267	+	284.9	2039.000	298.0	1.0	298.00	0.00e+00
chr5-5557	chr5	138186560	138189031	+	284.9	2471.000	299.8	21.0	14.27	1.76e-226
chr7-14330	chr7	126694867	126697096	+	284.9	2229.000	299.4	13.0	23.03	2.72e-285
chr11-24940	chr11	60775099	60778260	+	284.9	3161.000	300.1	13.0	23.09	1.18e-286
chr11-17688	chr11	72204410	72208260	+	284.9	3850.000	298.0	27.5	10.84	3.33e-192
chr13-5609	chr13	49146402	49148529	+	284.9	2127.000	300.5	9.0	33.39	0.00e+00
chr17-8209	chr17	71182656	71185207	+	284.9	2551.000	299.4	4.0	74.85	0.00e+00
chr19-4354	chr19	24279023	24281263	+	284.9	2240.000	298.7	15.5	19.27	3.00e-262
chr2-672	chr2	136890896	136892711	+	284.5	1815.000	306.1	6.0	51.02	0.00e+00
chr5-9357	chr5	124444617	124447552	+	284.5	2935.000	301.5	16.0	18.85	3.55e-262
chr5-10784	chr5	139199660	139202073	+	284.5	2413.000	300.1	6.5	46.17	0.00e+00
chr7-9378	chr7	142092107	142096183	+	284.5	4076.000	299.4	7.0	42.77	0.00e+00
chr16-3786	chr16	3743121	3745570	+	284.5	2449.000	299.8	10.5	28.55	6.06e-312
chr1-11061	chr1	59392423	59397945	+	284.2	5522.000	297.3	4.5	66.06	0.00e+00
chr2-26302	chr2	180966353	180968254	+	284.2	1901.000	298.4	8.5	35.10	0.00e+00
chr12-3478	chr12	40445200	40447367	+	284.2	2167.000	298.7	7.0	42.67	0.00e+00
chr13-11382	chr13	106935818	106937649	+	284.2	1831.000	296.9	9.0	32.99	0.00e+00
chr1-13306	chr1	120119189	120122215	+	283.9	3026.000	299.8	4.0	74.94	0.00e+00
chr3-6416	chr3	87524981	87526826	+	283.9	1845.000	296.9	6.0	49.49	0.00e+00
chr9-3712	chr9	9238339	9239628	+	283.9	1289.000	297.3	3.5	84.94	0.00e+00
chr11-12040	chr11	70562030	70564909	+	283.9	2879.000	298.0	13.5	22.07	6.42e-278
chr2-22393	chr2	52422390	52425637	+	283.5	3247.000	299.1	10.5	28.48	6.06e-312
chr3-3537	chr3	49755941	49757898	+	283.5	1957.000	298.7	20.0	14.94	3.30e-231
chr6-7110	chr6	71907913	71910131	+	283.5	2218.000	299.4	6.5	46.06	0.00e+00
chr8-5500	chr8	13286946	13289005	+	283.5	2059.000	296.6	8.0	37.07	0.00e+00
chr10-5886	chr10	43173016	43175555	+	283.5	2539.000	296.9	10.0	29.69	1.22e-313
chr19-6518	chr19	47066935	47068687	+	283.5	1752.000	298.0	12.0	24.83	1.84e-292
chr2-14476	chr2	4400537	4403035	+	283.2	2498.000	296.6	13.0	22.81	3.27e-281
chr5-16283	chr5	124539950	124542081	+	283.2	2131.000	297.3	3.0	99.10	0.00e+00
chr17-11832	chr17	23770090	23772178	+	283.2	2088.000	296.6	6.0	49.43	0.00e+00
chr18-5816	chr18	52767472	52769522	+	283.2	2050.000	297.3	9.5	31.29	1.64e-321
chrX-3521	chrX	52911295	52914024	+	283.2	2729.000	297.3	7.0	42.47	0.00e+00
chr1-14737	chr1	171293692	171295257	+	282.8	1565.000	295.5	0.5	591.04	0.00e+00
chr5-16622	chr5	34760766	34762955	+	282.8	2189.000	296.6	8.5	34.89	0.00e+00
chr5-9206	chr5	123393987	123396444	+	282.8	2457.000	296.2	9.0	32.91	0.00e+00
chr8-10301	chr8	31167360	31169545	+	282.8	2185.000	296.9	13.0	22.84	3.27e-281
chr8-9869	chr8	94116066	94124384	+	282.8	8318.000	299.4	29.0	10.32	4.99e-188
chr9-14952	chr9	108448472	108453423	+	282.8	4951.000	296.6	31.5	9.42	1.92e-175
chr10-11571	chr10	79926047	79930520	+	282.8	4473.000	296.6	26.0	11.41	9.87e-198
chr12-12532	chr12	91682764	91687188	+	282.8	4424.000	297.6	5.0	59.53	0.00e+00
chr17-3007	chr17	32035681	32037725	+	282.8	2044.000	296.9	6.0	49.49	0.00e+00
chr17-5724	chr17	37002143	37003796	+	282.8	1653.000	296.9	13.0	22.84	3.27e-281
chr1-17714	chr1	36707243	36710370	+	282.5	3127.000	297.6	12.0	24.80	1.84e-292
chr5-12134	chr5	143731036	143733266	+	282.5	2230.000	295.5	10.0	29.55	3.61e-312
chr7-7231	chr7	28741023	28742759	+	282.5	1736.000	297.3	14.5	20.50	3.91e-269
chr8-2757	chr8	25753609	25755179	+	282.5	1570.000	296.9	4.0	74.23	0.00e+00
chr9-7509	chr9	15305659	15307486	+	282.5	1827.000	299.8	14.0	21.41	4.21e-276
chr14-8761	chr14	20387077	20389500	+	282.5	2423.000	298.0	19.0	15.68	3.22e-236
chr18-7214	chr18	70471450	70473295	+	282.5	1845.000	295.2	4.0	73.79	0.00e+00
chrX-4523	chrX	57052553	57054389	+	282.5	1836.000	296.6	8.5	34.89	0.00e+00
chrX-2605	chrX	151802262	151804827	+	282.5	2565.000	295.5	1.0	295.52	0.00e+00
chr2-23632	chr2	35621487	35625945	+	282.2	4458.000	294.8	15.0	19.65	4.31e-261
chr6-15279	chr6	54563949	54567220	+	282.2	3271.000	296.6	14.0	21.18	4.06e-272
chr8-4566	chr8	33731518	33733197	+	282.2	1679.000	295.9	3.5	84.54	0.00e+00
chr11-11422	chr11	40691844	40695429	+	282.2	3585.000	296.6	8.0	37.07	0.00e+00
chr12-8658	chr12	99214473	99224363	+	282.2	9890.000	294.8	27.0	10.92	3.10e-191
chr13-1480	chr13	63814715	63815982	+	282.2	1267.000	297.3	5.0	59.46	0.00e+00
chr14-8857	chr14	31335827	31337669	+	282.2	1842.000	296.6	14.0	21.18	4.06e-272
chr16-4621	chr16	91009935	91012043	+	282.2	2108.000	295.9	11.0	26.90	2.16e-300
chr19-2126	chr19	5456385	5458216	+	282.2	1831.000	298.0	16.0	18.62	4.37e-257
chr19-4726	chr19	8887506	8889930	+	282.2	2424.000	298.0	11.0	27.09	2.98e-303
chr19-3419	chr19	45057815	45059806	+	282.2	1991.000	295.2	7.0	42.17	0.00e+00
chr1-7711	chr1	119419318	119423007	+	281.8	3689.000	296.2	15.0	19.75	1.11e-263
chr6-8587	chr6	144207764	144211396	+	281.8	3632.000	294.5	14.5	20.31	3.33e-265
chr6-2469	chr6	145249099	145251178	+	281.8	2079.000	298.0	11.0	27.09	2.98e-303
chr11-15306	chr11	3451191	3453519	+	281.8	2328.000	297.3	9.5	31.29	1.64e-321
chr14-3670	chr14	31018086	31020800	+	281.8	2714.000	298.0	8.0	37.25	0.00e+00
chr2-8734	chr2	33215287	33217632	+	281.5	2345.000	297.6	21.0	14.17	3.56e-224
chr2-17507	chr2	151977568	151980862	+	281.5	3294.000	295.2	12.0	24.60	1.12e-289
chr4-2737	chr4	109676165	109677698	+	281.5	1533.000	300.8	10.0	30.08	1.53e-319
chr4-5871	chr4	111414432	111416388	+	281.5	1956.000	296.6	1.0	296.58	0.00e+00
chr4-18602	chr4	125084238	125086275	+	281.5	2037.000	295.2	4.0	73.79	0.00e+00
chr5-14814	chr5	111507212	111511169	+	281.5	3957.000	295.9	16.5	17.93	7.98e-251
chr5-11798	chr5	135724233	135728511	+	281.5	4278.000	295.5	16.0	18.47	1.50e-254
chr12-9916	chr12	8640302	8642018	+	281.5	1716.000	295.5	7.0	42.22	0.00e+00
chr14-4836	chr14	45329143	45330705	+	281.5	1562.000	294.1	2.0	147.05	0.00e+00
chr18-6802	chr18	60559844	60561736	+	281.5	1892.000	294.1	6.0	49.02	0.00e+00
chr2-4615	chr2	74578133	74579712	+	281.2	1579.000	295.9	8.0	36.98	0.00e+00
chr3-9933	chr3	95105527	95107323	+	281.2	1796.000	295.5	5.0	59.10	0.00e+00
chr4-23080	chr4	43577577	43579797	+	281.2	2220.000	294.1	17.0	17.30	5.62e-246
chr4-12626	chr4	62518298	62520678	+	281.2	2380.000	296.6	8.0	37.07	0.00e+00
chr4-17466	chr4	63543918	63546242	+	281.2	2324.000	294.8	12.0	24.57	2.76e-288
chr6-6780	chr6	97204403	97205936	+	281.2	1533.000	294.8	5.0	58.96	0.00e+00
chr7-7964	chr7	27472482	27474975	+	281.2	2493.000	300.5	11.5	26.13	5.57e-302
chr8-7669	chr8	18845515	18847569	+	281.2	2054.000	296.2	9.0	32.91	0.00e+00
chr11-18154	chr11	35854438	35860375	+	281.2	5937.000	295.9	10.0	29.59	3.61e-312
chr11-12952	chr11	82763482	82765461	+	281.2	1979.000	295.2	21.5	13.73	4.47e-219
chr15-1081	chr15	80710646	80712551	+	281.2	1905.000	297.6	2.0	148.82	0.00e+00
chr16-5429	chr16	17123479	17125975	+	281.2	2496.000	295.5	17.0	17.38	3.24e-247
chr3-12596	chr3	103807935	103810532	+	280.8	2597.000	294.1	5.0	58.82	0.00e+00
chr4-19845	chr4	137387301	137389191	+	280.8	1890.000	294.8	10.0	29.48	1.06e-310
chr6-8779	chr6	125144003	125149880	+	280.8	5877.000	294.8	19.0	15.52	1.22e-232
chr9-9246	chr9	82829002	82830824	+	280.8	1822.000	294.8	2.0	147.41	0.00e+00
chr9-9309	chr9	119339409	119342562	+	280.8	3153.000	294.1	11.0	26.74	5.80e-299
chr11-4175	chr11	120783552	120785685	+	280.8	2133.000	297.3	4.0	74.32	0.00e+00
chr2-17416	chr2	104589347	104591543	+	280.5	2196.000	294.1	20.5	14.35	1.38e-223
chr2-21510	chr2	121269891	121271907	+	280.5	2016.000	295.5	15.0	19.70	2.19e-262
chr2-24128	chr2	132251059	132253963	+	280.5	2904.000	294.1	17.0	17.30	5.62e-246
chr3-1760	chr3	116594436	116595831	+	280.5	1395.000	296.9	15.0	19.80	1.11e-263
chr7-17744	chr7	84150427	84152538	+	280.5	2111.000	296.6	7.0	42.37	0.00e+00
chr9-3316	chr9	4308919	4310735	+	280.5	1816.000	294.5	9.0	32.72	9.88e-324
chr9-6672	chr9	21592094	21594104	+	280.5	2010.000	295.2	13.0	22.70	7.45e-280
chr14-7696	chr14	78535871	78537615	+	280.5	1744.000	294.8	9.0	32.76	9.88e-324
chr7-14931	chr7	19457247	19459876	+	280.1	2629.000	295.2	1.0	295.16	0.00e+00
chr7-6634	chr7	66108815	66111571	+	280.1	2756.000	292.7	16.0	18.29	9.31e-251
chr10-6805	chr10	110918956	110921112	+	280.1	2156.000	293.0	10.0	29.30	3.13e-309
chr17-8268	chr17	24140346	24142482	+	280.1	2136.000	293.7	5.0	58.75	0.00e+00
chr3-7774	chr3	104218880	104221218	+	279.8	2338.000	296.2	15.0	19.75	1.11e-263
chr8-10072	chr8	83441466	83443326	+	279.8	1860.000	293.4	4.0	73.35	0.00e+00
chr9-5705	chr9	78107756	78109478	+	279.8	1722.000	293.4	3.0	97.80	0.00e+00
chr11-16184	chr11	62076409	62078029	+	279.8	1620.000	292.7	5.0	58.54	0.00e+00
chr11-18616	chr11	115418965	115421186	+	279.8	2221.000	295.2	14.0	21.08	8.59e-271
chr13-9996	chr13	41249026	41250823	+	279.8	1797.000	293.0	11.0	26.64	1.55e-297
chr14-7868	chr14	50060971	50063086	+	279.8	2115.000	293.4	9.0	32.60	3.31e-322
chr14-4804	chr14	76109914	76111866	+	279.8	1952.000	292.3	5.0	58.47	0.00e+00
chr16-3718	chr16	20609841	20612331	+	279.8	2490.000	293.7	19.0	15.46	1.89e-231
chr2-4408	chr2	25271567	25273315	+	279.5	1748.000	300.1	17.0	17.65	1.95e-253
chr7-14329	chr7	126428023	126430252	+	279.5	2229.000	293.4	8.0	36.67	0.00e+00
chr2-27514	chr2	151966416	151972394	+	279.1	5978.000	291.6	32.0	9.11	8.08e-169
chr4-5115	chr4	15265192	15266906	+	279.1	1714.000	292.3	4.0	73.08	0.00e+00
chr5-19013	chr5	130254295	130257765	+	279.1	3470.000	293.7	10.0	29.37	3.13e-309
chr9-16372	chr9	64810359	64812565	+	279.1	2206.000	292.3	8.5	34.39	0.00e+00
chr19-3228	chr19	5116948	5119172	+	279.1	2224.000	295.2	7.5	39.36	0.00e+00
chrX-3503	chrX	163957402	163959723	+	279.1	2321.000	291.6	12.0	24.30	4.02e-284
chr2-12582	chr2	134643188	134644510	+	278.8	1322.000	292.3	2.0	146.17	0.00e+00
chr3-2180	chr3	40744695	40746492	+	278.8	1797.000	293.0	8.0	36.63	0.00e+00
chr3-4941	chr3	98013026	98014680	+	278.8	1654.000	292.0	2.0	145.99	0.00e+00
chr6-9087	chr6	38252128	38255001	+	278.8	2873.000	292.3	6.0	48.72	0.00e+00
chr6-7753	chr6	97615856	97618147	+	278.8	2291.000	293.0	10.0	29.30	3.13e-309
chr6-14698	chr6	112970100	112974955	+	278.8	4855.000	291.6	26.0	11.22	1.83e-192
chr6-5847	chr6	115773768	115777046	+	278.8	3278.000	292.7	19.0	15.40	2.91e-230
chr9-11143	chr9	110655639	110657460	+	278.8	1821.000	292.3	6.0	48.72	0.00e+00
chr13-7148	chr13	3917280	3918563	+	278.8	1283.000	292.0	1.0	291.98	0.00e+00
chr17-9843	chr17	35896331	35898309	+	278.8	1978.000	293.0	13.0	22.54	3.82e-277
chr2-10518	chr2	39007438	39009257	+	278.4	1819.000	294.1	13.5	21.79	6.77e-274
chr2-9173	chr2	94405742	94407651	+	278.4	1909.000	293.0	10.0	29.30	3.13e-309
chr5-6436	chr5	135393544	135395203	+	278.4	1659.000	292.3	12.0	24.36	1.65e-285
chr5-9925	chr5	147859806	147861774	+	278.4	1968.000	292.0	2.0	145.99	0.00e+00
chr7-10136	chr7	105809954	105811367	+	278.4	1413.000	294.5	15.0	19.63	4.31e-261
chr9-1793	chr9	123924493	123925771	+	278.4	1278.000	294.8	25.5	11.56	6.96e-198
chr13-10700	chr13	73936729	73938862	+	278.4	2133.000	294.1	5.0	58.82	0.00e+00
chr13-6045	chr13	119688842	119691850	+	278.4	3008.000	292.0	8.0	36.50	0.00e+00
chr15-2795	chr15	100468281	100469902	+	278.4	1621.000	295.9	9.0	32.87	0.00e+00
chr17-13733	chr17	86961865	86965564	+	278.4	3699.000	293.0	7.0	41.86	0.00e+00
chr2-4080	chr2	174294362	174296653	+	278.1	2291.000	297.6	12.0	24.80	1.84e-292
chr3-267	chr3	158031289	158032556	+	278.1	1267.000	295.2	5.0	59.03	0.00e+00
chr16-4091	chr16	43502500	43507356	+	278.1	4856.000	293.0	13.5	21.71	1.47e-272
chr17-14271	chr17	35665572	35668462	+	278.1	2890.000	292.7	9.0	32.52	1.08e-320
chr19-2265	chr19	44106690	44108378	+	278.1	1688.000	292.7	18.0	16.26	1.10e-236
chr2-16846	chr2	103484077	103485967	+	277.8	1890.000	291.6	2.0	145.81	0.00e+00
chr2-13128	chr2	157005908	157007871	+	277.8	1963.000	292.7	9.5	30.81	4.72e-314
chr3-8099	chr3	130728670	130731192	+	277.8	2522.000	293.0	14.0	20.93	3.80e-268
chr6-8010	chr6	53571376	53575436	+	277.8	4060.000	294.8	15.0	19.65	4.31e-261
chr8-4617	chr8	78820126	78821558	+	277.8	1432.000	291.3	0.5	582.53	0.00e+00
chr18-2911	chr18	31910103	31911816	+	277.8	1713.000	290.6	2.0	145.28	0.00e+00
chr2-5249	chr2	24949104	24950862	+	277.4	1758.000	293.0	11.0	26.64	1.55e-297
chr4-19948	chr4	140620300	140626539	+	277.4	6239.000	292.0	23.0	12.69	1.16e-206
chr5-15695	chr5	137777938	137780235	+	277.4	2297.000	291.3	13.5	21.58	6.92e-270
chr6-10083	chr6	91514767	91517188	+	277.4	2421.000	290.9	8.0	36.36	0.00e+00
chr8-7973	chr8	84839704	84840905	+	277.4	1201.000	290.9	3.0	96.97	0.00e+00
chr9-16940	chr9	36725328	36727428	+	277.4	2100.000	290.9	7.0	41.56	0.00e+00
chr11-6202	chr11	78176250	78179918	+	277.4	3668.000	292.0	17.0	17.18	2.88e-242
chr14-5580	chr14	79586613	79588468	+	277.4	1855.000	291.3	8.0	36.41	0.00e+00
chr15-8515	chr15	99771242	99773180	+	277.4	1938.000	290.6	3.0	96.85	0.00e+00
chr2-24198	chr2	152330621	152333232	+	277.1	2611.000	290.9	15.0	19.39	6.23e-256
chr3-7224	chr3	79628006	79630229	+	277.1	2223.000	289.5	11.5	25.17	1.77e-286
chr4-296	chr4	15957912	15959040	+	277.1	1128.000	292.3	4.0	73.08	0.00e+00
chr4-16658	chr4	56945679	56947858	+	277.1	2179.000	290.2	6.0	48.37	0.00e+00
chr4-17167	chr4	148590386	148593040	+	277.1	2654.000	290.2	8.0	36.28	0.00e+00
chr6-15556	chr6	91115607	91117877	+	277.1	2270.000	291.3	8.5	34.27	0.00e+00
chr8-5717	chr8	108703582	108705362	+	277.1	1780.000	291.3	3.0	97.09	0.00e+00
chr13-4084	chr13	3609976	3611878	+	277.1	1902.000	289.8	7.0	41.41	0.00e+00
chr13-6242	chr13	59968547	59973166	+	277.1	4619.000	292.7	20.0	14.63	3.43e-224
chr17-6781	chr17	25183497	25185497	+	277.1	2000.000	291.6	9.0	32.40	3.51e-319
chr1-9512	chr1	85893696	85896591	+	276.7	2895.000	291.3	18.0	16.18	1.78e-235
chr2-12682	chr2	180582420	180584928	+	276.7	2508.000	290.6	10.5	27.67	6.61e-299
chr5-11949	chr5	105518308	105520679	+	276.7	2371.000	290.9	6.0	48.49	0.00e+00
chr11-16397	chr11	104468441	104470210	+	276.7	1769.000	289.8	1.0	289.85	0.00e+00
chr8-3760	chr8	25784481	25786308	+	276.4	1827.000	295.2	6.5	45.41	0.00e+00
chr10-7676	chr10	3972638	3974475	+	276.4	1837.000	290.6	4.0	72.64	0.00e+00
chr10-7615	chr10	81642493	81644498	+	276.4	2005.000	291.3	4.0	72.82	0.00e+00
chr11-6674	chr11	116580321	116582174	+	276.4	1853.000	290.6	10.0	29.06	7.79e-305
chr17-8231	chr17	87106423	87108612	+	276.4	2189.000	290.2	9.5	30.55	4.45e-311
chr2-10474	chr2	6871330	6873228	+	276.1	1898.000	289.5	6.0	48.25	0.00e+00
chr2-11016	chr2	154891724	154893416	+	276.1	1692.000	289.5	4.0	72.37	0.00e+00
chr3-12526	chr3	96196153	96198405	+	276.1	2252.000	289.8	14.5	19.99	1.10e-258
chr4-3496	chr4	59782746	59784676	+	276.1	1930.000	288.8	14.0	20.63	1.48e-261
chr9-4223	chr9	104262005	104263803	+	276.1	1798.000	291.3	5.0	58.25	0.00e+00
chr10-8440	chr10	52702620	52705676	+	276.1	3056.000	289.1	19.0	15.22	1.05e-226
chr11-3702	chr11	50430376	50431909	+	276.1	1533.000	290.6	3.0	96.85	0.00e+00
chr12-8866	chr12	33217566	33225938	+	276.1	8372.000	289.1	21.0	13.77	5.20e-215
chr2-3019	chr2	160872196	160873857	+	275.7	1661.000	292.0	4.5	64.88	0.00e+00
chr6-5171	chr6	124964694	124966525	+	275.7	1831.000	290.2	3.0	96.73	0.00e+00
chr11-9316	chr11	16507169	16508808	+	275.7	1639.000	289.8	4.0	72.46	0.00e+00
chr11-15544	chr11	102025349	102028184	+	275.7	2835.000	289.5	10.5	27.57	1.83e-297
chr11-3609	chr11	115403450	115404836	+	275.7	1386.000	293.0	1.5	195.36	0.00e+00
chr11-24545	chr11	120466077	120468835	+	275.7	2758.000	288.8	3.0	96.26	0.00e+00
chr12-12480	chr12	85338333	85339867	+	275.7	1534.000	289.1	1.0	289.14	0.00e+00
chr13-10577	chr13	53230130	53238463	+	275.7	8333.000	291.3	23.0	12.66	1.16e-206
chr17-9658	chr17	6826997	6829026	+	275.7	2029.000	289.5	3.0	96.50	0.00e+00
chr18-3151	chr18	73702584	73704603	+	275.7	2019.000	288.8	8.0	36.10	0.00e+00
chr19-2986	chr19	55098516	55100358	+	275.7	1842.000	290.6	10.5	27.67	6.61e-299
chr1-8479	chr1	75191020	75193047	+	275.4	2027.000	289.8	3.5	82.81	0.00e+00
chr1-10109	chr1	176993310	176999960	+	275.4	6650.000	290.9	40.0	7.27	3.23e-143
chr2-17883	chr2	33874177	33879829	+	275.4	5652.000	289.1	20.0	14.46	1.06e-220
chr4-9898	chr4	40969911	40971892	+	275.4	1981.000	290.6	9.5	30.59	4.45e-311
chr9-9762	chr9	20606624	20608188	+	275.4	1564.000	293.4	9.0	32.60	3.31e-322
chr9-9393	chr9	44919831	44921650	+	275.4	1819.000	288.8	8.0	36.10	0.00e+00
chr10-11247	chr10	127058161	127061297	+	275.4	3136.000	288.8	7.0	41.26	0.00e+00
chr11-16148	chr11	49845737	49847809	+	275.4	2072.000	290.2	4.5	64.49	0.00e+00
chr12-154	chr12	10390763	10391766	+	275.4	1003.000	293.0	7.0	41.86	0.00e+00
chr16-1813	chr16	32877213	32879055	+	275.4	1842.000	289.1	2.0	144.57	0.00e+00
chr18-481	chr18	34330681	34332255	+	275.4	1574.000	292.0	1.5	194.65	0.00e+00
chr5-23181	chr5	143402883	143404956	+	275.0	2073.000	288.4	6.0	48.07	0.00e+00
chr8-7291	chr8	94097615	94099274	+	275.0	1659.000	288.4	16.0	18.03	1.01e-245
chr10-7356	chr10	84916782	84918462	+	275.0	1680.000	288.1	4.0	72.02	0.00e+00
chr12-5690	chr12	99561905	99564228	+	275.0	2323.000	289.8	10.0	28.98	2.26e-303
chr1-6642	chr1	43826709	43828120	+	274.7	1411.000	293.7	14.5	20.26	6.74e-264
chr1-9564	chr1	132387586	132392355	+	274.7	4769.000	287.7	22.0	13.08	2.28e-207
chr2-10830	chr2	90846372	90848260	+	274.7	1888.000	289.1	3.0	96.38	0.00e+00
chr3-9425	chr3	101065301	101073362	+	274.7	8061.000	289.8	46.0	6.30	2.07e-127
chr5-6209	chr5	110807936	110810523	+	274.7	2587.000	294.5	8.5	34.64	0.00e+00
chr8-9622	chr8	82863043	82864863	+	274.7	1820.000	288.4	8.0	36.05	0.00e+00
chr12-12634	chr12	102742551	102744900	+	274.7	2349.000	288.8	10.5	27.50	5.03e-296
chr16-1991	chr16	32643846	32646528	+	274.7	2682.000	288.1	8.0	36.01	0.00e+00
chr17-6037	chr17	27203159	27205069	+	274.7	1910.000	289.5	8.0	36.19	0.00e+00
chr5-9096	chr5	138263041	138264878	+	274.4	1837.000	287.7	12.0	23.98	1.36e-278
chr6-3212	chr6	39419336	39420872	+	274.4	1536.000	291.6	18.0	16.20	1.78e-235
chr10-9873	chr10	81292540	81294576	+	274.4	2036.000	287.0	5.5	52.18	0.00e+00
chr13-11383	chr13	106946321	106948408	+	274.4	2087.000	287.7	3.0	95.91	0.00e+00
chr14-8223	chr14	62331217	62333649	+	274.4	2432.000	286.7	0.5	573.32	0.00e+00
chrX-4462	chrX	74269213	74272076	+	274.4	2863.000	290.9	10.0	29.09	7.79e-305
chr1-12141	chr1	42256749	42262985	+	274.0	6236.000	287.0	13.0	22.08	4.77e-269
chr1-6457	chr1	138617809	138620426	+	274.0	2617.000	289.1	9.5	30.44	1.36e-309
chr2-17940	chr2	54083284	54086317	+	274.0	3033.000	289.1	32.0	9.04	6.66e-167
chr4-21499	chr4	33923135	33925469	+	274.0	2334.000	287.4	13.5	21.29	1.47e-264
chr9-11282	chr9	50856098	50857951	+	274.0	1853.000	287.7	3.0	95.91	0.00e+00
chr9-11347	chr9	65214196	65216072	+	274.0	1876.000	287.7	4.0	71.93	0.00e+00
chr10-8789	chr10	93588392	93590182	+	274.0	1790.000	289.1	9.5	30.44	1.36e-309
chr10-11725	chr10	105840660	105842192	+	274.0	1532.000	287.4	15.0	19.16	4.46e-252
chr17-8739	chr17	46649589	46652425	+	274.0	2836.000	289.5	9.0	32.17	3.66e-316
chr18-5236	chr18	5158507	5164182	+	274.0	5675.000	287.4	23.5	12.23	8.51e-200
chrX-4772	chrX	56454612	56456836	+	274.0	2224.000	287.4	5.5	52.25	0.00e+00
chr1-14516	chr1	128243768	128245335	+	273.7	1567.000	287.4	11.5	24.99	1.11e-283
chr4-20726	chr4	120285257	120288191	+	273.7	2934.000	289.1	11.0	26.29	7.66e-292
chr7-5473	chr7	29905870	29909552	+	273.7	3682.000	288.4	10.0	28.84	6.53e-302
chr8-10828	chr8	4252393	4254621	+	273.7	2228.000	286.7	1.0	286.66	0.00e+00
chr10-11079	chr10	80853965	80858212	+	273.7	4247.000	287.7	24.0	11.99	2.18e-197
chr14-3223	chr14	32201188	32202957	+	273.7	1769.000	286.0	9.0	31.77	3.81e-310
chr15-10242	chr15	76653772	76657887	+	273.7	4115.000	287.0	4.0	71.75	0.00e+00
chr16-4992	chr16	38521533	38523447	+	273.7	1914.000	287.7	10.0	28.77	1.88e-300
chr1-2500	chr1	131827394	131829828	+	273.4	2434.000	289.1	9.0	32.13	3.66e-316
chr4-19342	chr4	82530320	82534638	+	273.4	4318.000	286.0	27.0	10.59	5.92e-182
chr12-3568	chr12	85824021	85825654	+	273.4	1633.000	287.0	11.5	24.96	1.11e-283
chr16-3705	chr16	4212570	4214987	+	273.4	2417.000	288.8	9.0	32.09	1.17e-314
chr1-15004	chr1	72710655	72713094	+	273.0	2439.000	286.0	2.0	142.98	0.00e+00
chr2-9949	chr2	28582156	28584034	+	273.0	1878.000	286.7	10.5	27.30	3.77e-293
chr2-16334	chr2	122367517	122369858	+	273.0	2341.000	287.0	1.0	287.01	0.00e+00
chr2-13447	chr2	165386748	165388504	+	273.0	1756.000	286.7	4.0	71.67	0.00e+00
chr4-13540	chr4	134533960	134536209	+	273.0	2249.000	286.7	12.0	23.89	3.26e-277
chr7-10955	chr7	99481908	99484347	+	273.0	2439.000	287.0	34.5	8.32	1.07e-156
chr8-2239	chr8	33599439	33600720	+	273.0	1281.000	288.1	9.0	32.01	1.17e-314
chr8-10047	chr8	64848912	64850870	+	273.0	1958.000	286.0	6.0	47.66	0.00e+00
chr8-6081	chr8	110919127	110921850	+	273.0	2723.000	285.6	7.0	40.80	0.00e+00
chr8-14526	chr8	121589032	121591437	+	273.0	2405.000	287.7	16.0	17.98	1.82e-244
chr11-23243	chr11	6290920	6292918	+	273.0	1998.000	286.0	1.0	285.95	0.00e+00
chr11-20707	chr11	94675681	94678195	+	273.0	2514.000	288.8	17.0	16.99	1.43e-238
chr11-25453	chr11	97148956	97152507	+	273.0	3551.000	287.4	14.0	20.53	3.04e-260
chr16-5458	chr16	32098707	32100620	+	273.0	1913.000	285.6	11.5	24.83	6.90e-281
chr18-5872	chr18	74215450	74217770	+	273.0	2320.000	286.7	13.0	22.05	1.05e-267
chr19-5320	chr19	45659096	45660899	+	273.0	1803.000	286.3	12.0	23.86	3.26e-277
chr6-14409	chr6	83135469	83138782	+	272.7	3313.000	287.7	14.0	20.55	3.04e-260
chr7-20438	chr7	45872496	45874411	+	272.7	1915.000	286.3	2.5	114.52	0.00e+00
chr7-14714	chr7	102441419	102443516	+	272.7	2097.000	287.0	25.5	11.26	1.76e-190
chr8-8234	chr8	72570295	72572963	+	272.7	2668.000	288.1	17.5	16.46	3.67e-235
chr12-7809	chr12	69680491	69682786	+	272.7	2295.000	286.0	9.5	30.10	1.14e-303
chr15-12749	chr15	5115474	5118063	+	272.7	2589.000	286.0	6.0	47.66	0.00e+00
chr18-5337	chr18	60922022	60927868	+	272.7	5846.000	286.7	9.0	31.85	1.20e-311
chr2-24254	chr2	156142959	156145071	+	272.3	2112.000	286.7	15.0	19.11	8.53e-251
chr11-11154	chr11	88626571	88632642	+	272.3	6071.000	286.0	37.0	7.73	2.79e-147
chr12-10078	chr12	81630489	81632626	+	272.3	2137.000	285.2	7.0	40.75	0.00e+00
chr15-6721	chr15	98967809	98972292	+	272.3	4483.000	286.7	32.0	8.96	4.86e-164
chrX-5181	chrX	13343986	13348179	+	272.3	4193.000	285.6	9.0	31.73	3.81e-310
chr2-16757	chr2	71054818	71056521	+	272.0	1703.000	284.5	2.0	142.27	0.00e+00
chr4-16665	chr4	62207500	62209348	+	272.0	1848.000	287.0	21.0	13.67	9.81e-213
chr7-13575	chr7	141446675	141448929	+	272.0	2254.000	285.6	5.5	51.93	0.00e+00
chr8-8312	chr8	120561601	120568020	+	272.0	6419.000	287.4	26.0	11.05	2.81e-188
chr12-6595	chr12	84216955	84219698	+	272.0	2743.000	286.3	8.0	35.79	0.00e+00
chr13-8040	chr13	54621073	54622956	+	272.0	1883.000	285.2	4.0	71.31	0.00e+00
chr18-3322	chr18	84950440	84952658	+	272.0	2218.000	285.6	10.0	28.56	1.55e-297
chr1-6140	chr1	180903755	180906145	+	271.7	2390.000	285.6	11.0	25.96	3.57e-286
chr3-5275	chr3	98381921	98383627	+	271.7	1706.000	284.2	6.5	43.72	0.00e+00
chr4-22262	chr4	132308172	132310396	+	271.7	2224.000	286.7	9.0	31.85	1.20e-311
chr6-9338	chr6	31562391	31565594	+	271.7	3203.000	284.2	4.0	71.05	0.00e+00
chr9-1350	chr9	14784125	14785390	+	271.7	1265.000	285.6	18.0	15.87	3.02e-228
chr4-7696	chr4	124935697	124937694	+	271.3	1997.000	286.0	12.5	22.88	5.33e-271
chr4-9150	chr4	132841723	132843857	+	271.3	2134.000	284.2	4.5	63.15	0.00e+00
chr5-7313	chr5	53997857	53999798	+	271.3	1941.000	285.2	15.0	19.02	1.63e-249
chr5-3735	chr5	72558762	72560283	+	271.3	1521.000	284.2	2.0	142.09	0.00e+00
chr5-252	chr5	138619275	138620151	+	271.3	876.000	286.7	9.0	31.85	1.20e-311
chr6-6153	chr6	35132506	35134763	+	271.3	2257.000	284.2	10.0	28.42	4.40e-296
chr6-2336	chr6	136827371	136828507	+	271.3	1136.000	295.9	10.0	29.59	3.61e-312
chr7-7717	chr7	130645533	130647882	+	271.3	2349.000	286.0	9.0	31.77	3.81e-310
chrX-5675	chrX	157489749	157492698	+	271.3	2949.000	285.2	1.0	285.24	0.00e+00
chr1-4402	chr1	44147155	44148892	+	271.0	1737.000	284.5	6.0	47.42	0.00e+00
chr3-6041	chr3	108145206	108146889	+	271.0	1683.000	283.8	3.5	81.09	0.00e+00
chr5-21665	chr5	147075639	147078409	+	271.0	2770.000	283.5	8.5	33.35	5.91e-314
chr9-5119	chr9	113930356	113933143	+	271.0	2787.000	284.2	3.0	94.73	0.00e+00
chr14-5342	chr14	55490152	55492972	+	271.0	2820.000	285.2	12.5	22.82	5.33e-271
chr17-9555	chr17	53688581	53690323	+	271.0	1742.000	286.0	16.0	17.87	5.85e-242
chrX-5325	chrX	98936388	98938837	+	271.0	2449.000	283.5	6.0	47.25	0.00e+00
chr8-15595	chr8	36093877	36095925	+	270.6	2048.000	284.5	8.0	35.57	9.88e-323
chr9-10537	chr9	24501973	24504131	+	270.6	2158.000	284.9	13.0	21.91	5.08e-265
chr10-6426	chr10	34018482	34020286	+	270.6	1804.000	284.2	5.0	56.84	0.00e+00
chr1-6238	chr1	66174747	66178213	+	270.3	3466.000	283.5	22.5	12.60	2.27e-200
chr2-7271	chr2	44926223	44927949	+	270.3	1726.000	282.8	7.0	40.39	0.00e+00
chr4-11684	chr4	63401388	63406120	+	270.3	4732.000	283.1	26.0	10.89	4.09e-184
chr8-7487	chr8	83996219	83999478	+	270.3	3259.000	284.5	3.5	81.30	0.00e+00
chrX-2825	chrX	103980058	103981711	+	270.3	1653.000	286.3	2.0	143.15	0.00e+00
chr1-6222	chr1	36511393	36513652	+	270.0	2259.000	284.2	18.0	15.79	4.78e-227
chr1-8188	chr1	74586859	74589166	+	270.0	2307.000	284.2	9.0	31.58	1.21e-308
chr1-15489	chr1	172046352	172050764	+	270.0	4412.000	282.1	11.5	24.53	1.04e-276
chr2-13248	chr2	30706775	30710073	+	270.0	3298.000	283.8	5.0	56.77	0.00e+00
chr5-10527	chr5	129886019	129887969	+	270.0	1950.000	283.1	7.0	40.45	0.00e+00
chr5-10990	chr5	134098618	134100843	+	270.0	2225.000	282.1	2.0	141.03	0.00e+00
chr5-12104	chr5	137731550	137736127	+	270.0	4577.000	286.0	44.5	6.43	1.11e-127
chr9-8413	chr9	99628853	99630928	+	270.0	2075.000	282.4	7.0	40.34	0.00e+00
chr14-1317	chr14	101653562	101654965	+	270.0	1403.000	283.8	3.0	94.61	0.00e+00
chr16-3743	chr16	91484345	91486359	+	270.0	2014.000	282.8	9.0	31.42	1.20e-305
chr18-3117	chr18	9957510	9958947	+	270.0	1437.000	282.4	2.0	141.20	0.00e+00
chr2-19992	chr2	25209980	25211972	+	269.6	1992.000	284.5	11.0	25.87	9.26e-285
chr4-20458	chr4	70408194	70411204	+	269.6	3010.000	283.1	8.0	35.39	3.44e-321
chr5-10310	chr5	137312967	137316044	+	269.6	3077.000	284.2	7.0	40.60	0.00e+00
chr8-8071	chr8	34964206	34966404	+	269.6	2198.000	283.5	15.0	18.90	5.86e-247
chr9-17382	chr9	75037115	75038626	+	269.6	1511.000	283.8	4.0	70.96	0.00e+00
chr13-4198	chr13	32801361	32803381	+	269.6	2020.000	284.5	10.0	28.45	4.40e-296
chr17-9122	chr17	25860336	25862393	+	269.6	2057.000	282.8	9.5	29.76	3.04e-299
chr4-23671	chr4	122958396	122961814	+	269.3	3418.000	282.8	16.0	17.67	3.27e-238
chr12-5651	chr12	59011149	59014193	+	269.3	3044.000	282.4	22.5	12.55	2.86e-199
chr14-6162	chr14	73552304	73553889	+	269.3	1585.000	283.8	5.0	56.77	0.00e+00
chr15-6755	chr15	36937767	36939761	+	269.3	1994.000	282.4	9.5	29.73	3.04e-299
chr15-4476	chr15	81728658	81730822	+	269.3	2164.000	283.8	7.0	40.55	0.00e+00
chr17-13536	chr17	56039669	56041671	+	269.3	2002.000	282.4	6.5	43.45	0.00e+00
chr3-7152	chr3	104817037	104819010	+	268.9	1973.000	282.1	7.5	37.61	0.00e+00
chr4-13948	chr4	129671309	129673381	+	268.9	2072.000	283.1	7.0	40.45	0.00e+00
chr6-13339	chr6	28831149	28834088	+	268.9	2939.000	282.4	12.0	23.53	1.03e-271
chr10-6059	chr10	108331682	108333773	+	268.9	2091.000	284.5	15.0	18.97	3.09e-248
chr11-5881	chr11	74770360	74771873	+	268.9	1513.000	283.1	8.0	35.39	3.44e-321
chr11-16452	chr11	115563644	115565602	+	268.9	1958.000	282.4	7.0	40.34	0.00e+00
chr12-2665	chr12	100724171	100726016	+	268.9	1845.000	283.5	7.0	40.50	0.00e+00
chr12-10775	chr12	108236618	108245524	+	268.9	8906.000	281.3	18.5	15.21	2.49e-220
chr12-8186	chr12	112692451	112694331	+	268.9	1880.000	283.8	15.0	18.92	5.86e-247
chr2-15709	chr2	58565933	58568988	+	268.6	3055.000	282.8	10.0	28.28	3.54e-293
chr5-12879	chr5	63967717	63970591	+	268.6	2874.000	281.0	16.0	17.56	1.01e-235
chr5-14089	chr5	148398645	148400482	+	268.6	1837.000	282.1	0.5	564.11	0.00e+00
chr6-2852	chr6	100833309	100835013	+	268.6	1704.000	282.8	2.5	113.11	0.00e+00
chr8-4275	chr8	33641307	33642704	+	268.6	1397.000	283.5	4.0	70.87	0.00e+00
chr12-7651	chr12	95693979	95696943	+	268.6	2964.000	281.7	1.5	187.80	0.00e+00
chr13-2508	chr13	41000239	41001913	+	268.6	1674.000	282.1	9.0	31.34	1.20e-305
chr17-13127	chr17	23827598	23829783	+	268.6	2185.000	281.7	11.0	25.61	1.58e-280
chr19-6905	chr19	26746509	26750474	+	268.6	3965.000	282.4	21.0	13.45	4.52e-207
chr6-7576	chr6	88896710	88899326	+	268.3	2616.000	282.8	8.5	33.27	1.97e-312
chr7-7315	chr7	118532313	118533991	+	268.3	1678.000	282.4	15.0	18.83	1.11e-245
chr9-6963	chr9	20887470	20889823	+	268.3	2353.000	281.7	21.0	13.41	6.08e-206
chr9-13220	chr9	121369620	121374784	+	268.3	5164.000	281.7	10.0	28.17	9.99e-292
chr11-5161	chr11	93954945	93956862	+	268.3	1917.000	283.1	9.0	31.46	3.81e-307
chr12-12387	chr12	76960999	76963214	+	268.3	2215.000	282.1	21.0	13.43	4.52e-207
chr12-14240	chr12	86821323	86827141	+	268.3	5818.000	283.1	15.0	18.87	5.86e-247
chr13-1681	chr13	92530243	92531739	+	268.3	1496.000	284.2	6.0	47.36	0.00e+00
chr14-8909	chr14	55589999	55592685	+	268.3	2686.000	282.8	19.5	14.50	1.69e-215
chr15-6064	chr15	81465397	81467459	+	268.3	2062.000	282.4	11.0	25.67	6.15e-282
chr1-3089	chr1	132476618	132478419	+	267.9	1801.000	281.7	2.0	140.85	0.00e+00
chr3-7649	chr3	131563917	131565952	+	267.9	2035.000	282.4	7.0	40.34	0.00e+00
chr9-16045	chr9	41949289	41952729	+	267.9	3440.000	282.1	7.0	40.29	0.00e+00
chr13-6997	chr13	112926613	112928532	+	267.9	1919.000	280.3	22.0	12.74	1.36e-199
chr15-4847	chr15	79228731	79230278	+	267.9	1547.000	282.4	17.0	16.61	3.21e-231
chr17-7192	chr17	23924209	23926115	+	267.9	1906.000	280.6	1.5	187.09	0.00e+00
chr3-8092	chr3	127552523	127554318	+	267.6	1795.000	279.9	3.0	93.31	0.00e+00
chr7-10485	chr7	139212319	139214039	+	267.6	1720.000	280.6	15.0	18.71	3.89e-243
chr9-4378	chr9	90162404	90164440	+	267.6	2036.000	281.3	10.0	28.13	9.99e-292
chr11-19226	chr11	106036057	106038078	+	267.6	2021.000	280.6	3.0	93.55	0.00e+00
chr13-5221	chr13	55622004	55623866	+	267.6	1862.000	281.3	11.0	25.58	1.58e-280
chr13-3712	chr13	65240366	65242359	+	267.6	1993.000	281.7	0.5	563.40	0.00e+00
chr17-5307	chr17	50508601	50510437	+	267.6	1836.000	280.3	3.5	80.08	0.00e+00
chrX-1936	chrX	152015541	152017697	+	267.6	2156.000	283.8	0.5	567.65	0.00e+00
chr1-8342	chr1	93444494	93446221	+	267.2	1727.000	280.3	4.0	70.07	0.00e+00
chr1-6401	chr1	172081943	172083543	+	267.2	1600.000	279.9	2.0	139.96	0.00e+00
chr4-7057	chr4	8535369	8536825	+	267.2	1456.000	279.6	2.0	139.79	0.00e+00
chr4-4764	chr4	43874865	43876475	+	267.2	1610.000	281.0	2.0	140.50	0.00e+00
chr5-9267	chr5	33377505	33379754	+	267.2	2249.000	280.3	3.0	93.43	0.00e+00
chr11-12936	chr11	78244901	78246304	+	267.2	1403.000	281.0	17.5	16.06	1.79e-225
chr12-4292	chr12	21372751	21374567	+	267.2	1816.000	280.6	3.5	80.18	0.00e+00
chr12-8479	chr12	116404488	116407032	+	267.2	2544.000	279.2	9.5	29.39	7.88e-295
chr13-5949	chr13	30544394	30545835	+	267.2	1441.000	279.2	3.0	93.07	0.00e+00
chr17-7719	chr17	5490928	5493892	+	267.2	2964.000	279.6	10.0	27.96	7.86e-289
chr2-14018	chr2	129295644	129298328	+	266.9	2684.000	280.6	19.0	14.77	4.03e-216
chr8-14277	chr8	84770353	84776476	+	266.9	6123.000	280.6	29.5	9.51	3.65e-167
chr15-8967	chr15	73421285	73424051	+	266.9	2766.000	279.2	11.0	25.38	1.03e-277
chr19-6724	chr19	47089396	47091490	+	266.9	2094.000	280.3	13.0	21.56	1.13e-259
chr8-15717	chr8	72419814	72422325	+	266.6	2511.000	282.4	8.0	35.30	1.22e-319
chr10-5315	chr10	76031944	76033780	+	266.6	1836.000	283.5	9.0	31.50	3.81e-307
chr15-3572	chr15	82243657	82245307	+	266.6	1650.000	279.6	15.0	18.64	7.27e-242
chr19-8061	chr19	8756388	8757952	+	266.6	1564.000	278.9	11.0	25.35	2.60e-276
chr1-11959	chr1	138839469	138844488	+	266.2	5019.000	280.3	18.0	15.57	2.91e-222
chr3-3939	chr3	5218403	5221699	+	266.2	3296.000	281.3	22.0	12.79	1.07e-200
chr4-3096	chr4	52438537	52440195	+	266.2	1658.000	282.1	3.0	94.02	0.00e+00
chr7-13233	chr7	141474127	141477577	+	266.2	3450.000	280.3	21.5	13.04	3.59e-202
chr10-11379	chr10	41475709	41479067	+	266.2	3358.000	278.5	9.0	30.95	1.13e-299
chr15-6802	chr15	76476466	76479350	+	266.2	2884.000	280.6	2.5	112.25	0.00e+00
chr19-6869	chr19	10879944	10882543	+	266.2	2599.000	279.9	19.0	14.73	5.94e-215
chr1-8077	chr1	134360949	134362710	+	265.9	1761.000	279.6	6.5	43.01	0.00e+00
chr3-7402	chr3	105051788	105053773	+	265.9	1985.000	278.9	13.5	20.66	1.15e-252
chr4-3768	chr4	126677221	126678497	+	265.9	1276.000	282.1	1.0	282.05	0.00e+00
chr9-17406	chr9	78519637	78522238	+	265.9	2601.000	278.2	2.0	139.08	0.00e+00
chr11-3164	chr11	68852317	68854026	+	265.9	1709.000	280.3	13.5	20.76	2.67e-255
chr11-23836	chr11	86992345	86994481	+	265.9	2136.000	277.8	12.0	23.15	7.13e-265
chr18-6914	chr18	78452612	78459219	+	265.9	6607.000	279.9	13.0	21.53	2.44e-258
chr3-10563	chr3	87958173	87961609	+	265.6	3436.000	278.9	20.0	13.94	5.02e-208
chr7-20835	chr7	105639465	105642235	+	265.6	2770.000	277.8	12.0	23.15	7.13e-265
chr9-6214	chr9	65345642	65347591	+	265.6	1949.000	282.1	3.0	94.02	0.00e+00
chr11-13362	chr11	5954963	5956609	+	265.6	1646.000	278.5	12.0	23.21	3.08e-266
chr15-10538	chr15	98989257	98994003	+	265.6	4746.000	278.5	19.0	14.66	8.72e-214
chrX-3275	chrX	142680208	142683040	+	265.6	2832.000	277.4	6.0	46.24	0.00e+00
chr3-1812	chr3	116006731	116008745	+	265.2	2014.000	279.9	7.0	39.99	0.00e+00
chr5-19215	chr5	143234645	143236281	+	265.2	1636.000	279.9	11.0	25.45	1.03e-277
chr8-7469	chr8	69995173	69997205	+	265.2	2032.000	277.4	6.0	46.24	0.00e+00
chr8-13755	chr8	111033086	111034996	+	265.2	1910.000	278.5	9.0	30.95	1.13e-299
chr9-5967	chr9	118039959	118041669	+	265.2	1710.000	278.9	7.5	37.18	4.90e-321
chr17-8416	chr17	4906373	4909148	+	265.2	2775.000	278.5	7.0	39.79	0.00e+00
chr1-15762	chr1	44101057	44103502	+	264.9	2445.000	277.8	5.5	50.51	0.00e+00
chr3-6307	chr3	14578249	14579982	+	264.9	1733.000	278.9	11.0	25.35	2.60e-276
chr3-5302	chr3	27152794	27155572	+	264.9	2778.000	280.3	11.0	25.48	4.03e-279
chr3-7531	chr3	108553653	108555113	+	264.9	1460.000	277.4	4.0	69.36	0.00e+00
chr6-5350	chr6	21851099	21852769	+	264.9	1670.000	277.8	13.0	21.37	1.12e-255
chr7-16097	chr7	30088708	30091460	+	264.9	2752.000	278.5	6.0	46.42	0.00e+00
chr7-6858	chr7	30094494	30096294	+	264.9	1800.000	278.2	24.0	11.59	9.61e-188
chr8-3237	chr8	39005484	39006817	+	264.9	1333.000	277.8	20.0	13.89	6.98e-207
chr9-12513	chr9	65160799	65164207	+	264.9	3408.000	278.9	6.0	46.48	0.00e+00
chr2-14004	chr2	119593691	119595433	+	264.5	1742.000	278.9	4.0	69.72	0.00e+00
chr3-2008	chr3	86223686	86225228	+	264.5	1542.000	281.3	10.0	28.13	9.99e-292
chr6-9969	chr6	50109090	50111468	+	264.5	2378.000	277.1	4.0	69.27	0.00e+00
chr6-13161	chr6	119387631	119389699	+	264.5	2068.000	278.5	0.5	557.02	0.00e+00
chr10-6276	chr10	79681032	79684098	+	264.5	3066.000	277.4	19.5	14.23	1.03e-209
chr10-13796	chr10	93452030	93454535	+	264.5	2505.000	277.4	4.5	61.66	0.00e+00
chr17-10962	chr17	32829147	32830770	+	264.5	1623.000	277.1	0.5	554.19	0.00e+00
chrX-2797	chrX	8143933	8146282	+	264.5	2349.000	279.9	12.0	23.33	1.32e-267
chr4-13989	chr4	133573821	133575618	+	264.2	1797.000	277.4	3.0	92.48	0.00e+00
chr6-2068	chr6	17693701	17695186	+	264.2	1485.000	278.9	5.5	50.70	0.00e+00
chr7-12009	chr7	105734872	105737681	+	264.2	2809.000	279.2	3.0	93.07	0.00e+00
chr8-9451	chr8	106682802	106683951	+	264.2	1149.000	277.1	1.5	184.73	0.00e+00
chr1-17625	chr1	4857024	4858986	+	263.9	1962.000	276.4	5.0	55.28	0.00e+00
chr4-10177	chr4	106560215	106564452	+	263.9	4237.000	276.4	17.0	16.26	6.35e-224
chr5-17409	chr5	31199794	31203087	+	263.9	3293.000	278.2	27.0	10.30	8.05e-175
chr7-15435	chr7	4738662	4742451	+	263.9	3789.000	277.4	10.0	27.74	6.10e-286
chr9-5255	chr9	72924806	72926543	+	263.9	1737.000	276.0	1.5	184.02	0.00e+00
chr10-6567	chr10	86684912	86686414	+	263.9	1502.000	276.0	5.0	55.21	0.00e+00
chr10-13133	chr10	128703302	128705852	+	263.9	2550.000	277.8	15.0	18.52	2.51e-239
chr17-8968	chr17	45548519	45550344	+	263.9	1825.000	277.4	2.0	138.72	0.00e+00
chr6-2313	chr6	113604332	113605860	+	263.5	1528.000	278.2	4.0	69.54	0.00e+00
chr7-14010	chr7	13277706	13279786	+	263.5	2080.000	275.7	10.0	27.57	4.66e-283
chr7-15511	chr7	28168142	28171293	+	263.5	3151.000	276.7	8.5	32.56	2.49e-303
chr9-8567	chr9	106247013	106248595	+	263.5	1582.000	275.3	9.0	30.59	3.30e-295
chr9-16618	chr9	108338257	108340237	+	263.5	1980.000	277.8	32.0	8.68	1.56e-155
chr2-9332	chr2	18030865	18034827	+	263.2	3962.000	280.6	30.0	9.35	2.45e-165
chr4-18892	chr4	140656879	140659403	+	263.2	2524.000	277.8	20.0	13.89	6.98e-207
chr4-21144	chr4	141059270	141061536	+	263.2	2266.000	278.2	5.0	55.63	0.00e+00
chr5-12308	chr5	117356271	117358527	+	263.2	2256.000	275.0	8.0	34.37	2.63e-307
chr7-10734	chr7	66059926	66061682	+	263.2	1756.000	279.9	9.0	31.10	3.65e-301
chr8-11649	chr8	70118558	70121231	+	263.2	2673.000	276.7	20.0	13.84	9.67e-206
chr13-3493	chr13	58806473	58809028	+	263.2	2555.000	278.2	30.5	9.12	1.28e-161
chr18-5019	chr18	36743753	36745669	+	263.2	1916.000	277.4	8.5	32.64	7.64e-305
chr3-9234	chr3	127745079	127751388	+	262.8	6309.000	277.1	37.0	7.49	3.14e-140
chr4-11702	chr4	83416815	83419223	+	262.8	2408.000	276.7	24.0	11.53	1.29e-185
chr8-1545	chr8	69625005	69626012	+	262.8	1007.000	276.0	0.5	552.06	0.00e+00
chr9-11364	chr9	75440833	75442403	+	262.8	1570.000	275.0	2.0	137.48	0.00e+00
chr11-25251	chr11	83301889	83303766	+	262.8	1877.000	277.1	1.0	277.09	0.00e+00
chr15-3950	chr15	76948097	76949833	+	262.8	1736.000	276.4	14.0	19.74	6.74e-246
chr2-10680	chr2	102185045	102186967	+	262.5	1922.000	276.7	18.5	14.96	1.95e-214
chr3-9280	chr3	17792504	17796237	+	262.5	3733.000	275.0	11.0	25.00	1.04e-270
chr5-7236	chr5	53212505	53214628	+	262.5	2123.000	276.4	11.0	25.13	1.66e-273
chr5-22077	chr5	73292500	73293672	+	262.5	1172.000	276.0	10.5	26.29	7.24e-279
chr7-19060	chr7	18924968	18927405	+	262.5	2437.000	275.7	10.0	27.57	4.66e-283
chr8-2963	chr8	54529155	54530571	+	262.5	1416.000	275.0	5.0	54.99	0.00e+00
chr9-3436	chr9	51008031	51009908	+	262.5	1877.000	276.7	3.0	92.25	0.00e+00
chr10-12912	chr10	81626156	81628857	+	262.5	2701.000	276.4	14.0	19.74	6.74e-246
chr15-7539	chr15	78913221	78917172	+	262.5	3951.000	275.0	15.0	18.33	1.56e-235
chr17-6872	chr17	8282595	8284899	+	262.5	2304.000	274.6	8.0	34.33	2.63e-307
chr17-7208	chr17	26560567	26563762	+	262.5	3195.000	277.1	9.0	30.79	3.49e-298
chr2-12364	chr2	155133082	155134636	+	262.2	1554.000	275.7	2.0	137.84	0.00e+00
chr3-10983	chr3	89429445	89431646	+	262.2	2201.000	275.7	18.0	15.32	2.56e-216
chr5-15539	chr5	121204120	121205941	+	262.2	1821.000	276.7	8.0	34.59	2.22e-310
chr6-10170	chr6	119174833	119176260	+	262.2	1427.000	276.7	14.0	19.77	6.74e-246
chr13-7903	chr13	100729685	100731503	+	262.2	1818.000	276.7	12.0	23.06	1.65e-263
chr7-7316	chr7	120917539	120918954	+	261.8	1415.000	275.3	2.0	137.66	0.00e+00
chr14-4460	chr14	74946535	74948548	+	261.8	2013.000	276.4	6.0	46.06	0.00e+00
chr18-4327	chr18	61706139	61708312	+	261.8	2173.000	275.3	4.0	68.83	0.00e+00
chr19-4946	chr19	47463193	47465175	+	261.8	1982.000	276.4	12.0	23.03	1.65e-263
chrX-3786	chrX	12126658	12129580	+	261.8	2922.000	275.3	5.5	50.06	0.00e+00
chr1-12442	chr1	161249413	161251477	+	261.5	2064.000	275.0	5.0	54.99	0.00e+00
chr4-11032	chr4	116649847	116652367	+	261.5	2520.000	274.3	35.0	7.84	2.34e-143
chr4-14612	chr4	149736383	149738535	+	261.5	2152.000	276.0	12.0	23.00	1.65e-263
chr6-10783	chr6	86732283	86734131	+	261.5	1848.000	273.2	9.5	28.76	4.79e-286
chr6-3270	chr6	115852544	115854438	+	261.5	1894.000	273.9	7.0	39.13	3.60e-321
chr19-6910	chr19	28989530	28991268	+	261.5	1738.000	275.3	13.0	21.18	5.07e-253
chr2-22099	chr2	26627638	26629974	+	261.1	2336.000	275.0	5.5	49.99	0.00e+00
chr5-9045	chr5	113734865	113737236	+	261.1	2371.000	276.4	8.0	34.55	2.22e-310
chr8-8633	chr8	12671201	12672964	+	261.1	1763.000	274.3	17.5	15.67	2.86e-218
chr9-10084	chr9	58110791	58116157	+	261.1	5366.000	274.6	31.0	8.86	4.54e-156
chr9-14950	chr9	108262705	108264943	+	261.1	2238.000	272.8	5.0	54.57	0.00e+00
chr11-23549	chr11	62537559	62539793	+	261.1	2234.000	273.6	6.0	45.59	0.00e+00
chr14-7378	chr14	54360403	54361952	+	261.1	1549.000	275.7	9.0	30.63	3.30e-295
chrX-4626	chrX	99196409	99200837	+	261.1	4428.000	274.3	46.0	5.96	1.36e-115
chrX-4938	chrX	163908176	163910272	+	261.1	2096.000	272.8	3.5	77.95	0.00e+00
chr2-6972	chr2	150903692	150905340	+	260.8	1648.000	276.4	9.0	30.71	1.07e-296
chr7-21306	chr7	5079502	5081533	+	260.8	2031.000	275.0	13.0	21.15	1.07e-251
chr10-9772	chr10	67547712	67550048	+	260.8	2336.000	272.5	5.0	54.50	0.00e+00
chr11-26404	chr11	55021359	55024765	+	260.8	3406.000	276.4	14.0	19.74	6.74e-246
chr11-26623	chr11	70699578	70702298	+	260.8	2720.000	273.9	3.0	91.30	0.00e+00
chr11-11184	chr11	103016066	103017507	+	260.8	1441.000	272.5	9.0	30.28	9.30e-291
chr12-3925	chr12	69986177	69987802	+	260.8	1625.000	274.6	4.0	68.65	0.00e+00
chr18-8458	chr18	62547320	62549773	+	260.8	2453.000	272.8	9.0	30.32	9.30e-291
chr2-10722	chr2	164769203	164772003	+	260.5	2800.000	273.6	10.5	26.05	1.30e-274
chr5-3271	chr5	67306521	67308103	+	260.5	1582.000	272.5	3.0	90.83	0.00e+00
chr6-1249	chr6	29609038	29610426	+	260.5	1388.000	278.9	10.0	27.89	2.19e-287
chr6-14087	chr6	149187729	149189356	+	260.5	1627.000	274.3	8.0	34.28	2.63e-307
chr8-10889	chr8	35494300	35496295	+	260.5	1995.000	273.9	11.0	24.90	2.59e-269
chr8-13756	chr8	111055842	111057514	+	260.5	1672.000	273.6	10.0	27.36	3.51e-280
chr10-3448	chr10	20951854	20953451	+	260.5	1597.000	274.6	3.5	78.46	0.00e+00
chr13-5981	chr13	54589351	54591441	+	260.5	2090.000	272.5	21.5	12.67	2.69e-193
chr14-7098	chr14	45317718	45319201	+	260.5	1483.000	272.1	2.0	136.07	0.00e+00
chr2-26320	chr2	3117957	3119600	+	260.1	1643.000	273.6	0.5	547.10	0.00e+00
chr2-15367	chr2	112238918	112240960	+	260.1	2042.000	272.5	20.0	13.62	3.44e-201
chr3-9488	chr3	129829620	129831881	+	260.1	2261.000	273.2	13.5	20.24	4.10e-246
chr5-13955	chr5	123719799	123721612	+	260.1	1813.000	275.7	8.0	34.46	7.65e-309
chr6-3672	chr6	13069299	13070741	+	260.1	1442.000	273.6	3.0	91.18	0.00e+00
chr6-4309	chr6	40470942	40472994	+	260.1	2052.000	272.5	13.0	20.96	4.75e-249
chr11-18497	chr11	98325887	98330587	+	260.1	4700.000	274.3	16.5	16.62	7.70e-225
chr1-4262	chr1	179959247	179961023	+	259.8	1776.000	274.6	3.0	91.54	0.00e+00
chr4-21731	chr4	74251107	74252884	+	259.8	1777.000	272.1	12.0	22.68	4.51e-258
chr4-12758	chr4	129541005	129543433	+	259.8	2428.000	271.8	8.0	33.97	1.05e-302
chr7-15995	chr7	17025437	17028654	+	259.8	3217.000	272.8	8.0	34.11	3.08e-304
chr11-7552	chr11	120548878	120550658	+	259.8	1780.000	273.2	4.0	68.30	0.00e+00
chr12-8893	chr12	59060140	59061858	+	259.8	1718.000	271.4	8.0	33.93	1.05e-302
chr19-1900	chr19	7493865	7495424	+	259.8	1559.000	276.4	8.0	34.55	2.22e-310
chrX-5562	chrX	20686853	20689638	+	259.8	2785.000	271.4	6.0	45.24	0.00e+00
chr5-5526	chr5	20701515	20703347	+	259.4	1832.000	271.1	2.0	135.53	0.00e+00
chr5-20421	chr5	150673231	150675330	+	259.4	2099.000	271.8	6.0	45.30	0.00e+00
chr16-3797	chr16	18497842	18499861	+	259.4	2019.000	273.6	14.0	19.54	5.11e-242
chr16-3582	chr16	22856799	22858863	+	259.4	2064.000	273.2	14.0	19.51	5.11e-242
chr17-7704	chr17	84465299	84467501	+	259.4	2202.000	272.5	16.0	17.03	8.07e-226
chr2-26700	chr2	32450309	32452722	+	259.1	2413.000	276.4	10.0	27.64	1.69e-284
chr3-8177	chr3	87929406	87931247	+	259.1	1841.000	272.1	11.0	24.74	6.43e-268
chr4-2268	chr4	25281196	25282218	+	259.1	1022.000	273.2	5.0	54.64	0.00e+00
chr5-8934	chr5	117387906	117389555	+	259.1	1649.000	272.1	9.0	30.24	9.30e-291
chr9-8821	chr9	37347517	37349334	+	259.1	1817.000	270.7	5.0	54.14	0.00e+00
chr15-5330	chr15	76068516	76070453	+	259.1	1937.000	271.8	16.0	16.99	1.37e-224
chrX-5578	chrX	51678591	51682104	+	259.1	3513.000	272.8	11.0	24.80	6.43e-268
chr1-3400	chr1	58585643	58587184	+	258.8	1541.000	273.6	7.0	39.08	3.60e-321
chr7-17582	chr7	45703303	45707884	+	258.8	4581.000	272.5	7.0	38.93	1.40e-319
chr8-8253	chr8	84797568	84801004	+	258.8	3436.000	272.5	13.0	20.96	4.75e-249
chr8-4507	chr8	104533828	104535137	+	258.8	1309.000	271.1	4.0	67.77	0.00e+00
chr10-9592	chr10	89685212	89686777	+	258.8	1565.000	271.4	7.0	38.77	5.45e-318
chr10-3895	chr10	92721588	92723026	+	258.8	1438.000	270.4	5.0	54.07	0.00e+00
chr15-5346	chr15	79773480	79775653	+	258.8	2173.000	273.2	8.0	34.15	9.01e-306
chr7-20310	chr7	29517725	29519762	+	258.4	2037.000	270.0	10.0	27.00	7.08e-276
chr8-7768	chr8	3676098	3677941	+	258.4	1843.000	272.8	4.5	60.63	0.00e+00
chr8-13624	chr8	87743664	87749101	+	258.4	5437.000	271.4	16.0	16.96	1.37e-224
chr12-206	chr12	13248720	13249848	+	258.4	1128.000	277.1	3.0	92.36	0.00e+00
chr17-8219	chr17	79894685	79896672	+	258.4	1987.000	270.4	5.0	54.07	0.00e+00
chr18-5985	chr18	35886994	35890256	+	258.4	3262.000	271.4	25.5	10.64	7.66e-174
chrX-4472	chrX	101428592	101431134	+	258.4	2542.000	270.0	0.5	540.01	0.00e+00
chr3-12370	chr3	63898230	63900614	+	258.1	2384.000	271.8	8.5	31.97	8.67e-296
chr5-9167	chr5	107986158	107988203	+	258.1	2045.000	270.7	4.5	60.16	0.00e+00
chr8-10941	chr8	71380242	71382764	+	258.1	2522.000	270.7	6.0	45.12	0.00e+00
chr11-20583	chr11	80476043	80479367	+	258.1	3324.000	271.4	21.0	12.92	9.54e-195
chr11-25871	chr11	117305664	117315397	+	258.1	9733.000	270.0	35.0	7.71	8.60e-140
chrX-3447	chrX	159254754	159257430	+	258.1	2676.000	272.1	8.0	34.02	3.08e-304
chr1-8040	chr1	84933896	84935687	+	257.7	1791.000	272.5	3.0	90.83	0.00e+00
chr1-6836	chr1	136624248	136626282	+	257.7	2034.000	271.8	4.0	67.94	0.00e+00
chr2-12191	chr2	181591497	181593617	+	257.7	2120.000	270.0	8.0	33.75	3.54e-301
chr14-5947	chr14	19984801	19987742	+	257.7	2941.000	271.1	10.0	27.11	2.61e-277
chr2-11658	chr2	69860796	69862871	+	257.4	2075.000	269.7	3.0	89.88	0.00e+00
chr5-8483	chr5	150521949	150523499	+	257.4	1550.000	270.4	6.0	45.06	0.00e+00
chr10-7605	chr10	80655130	80657397	+	257.4	2267.000	272.8	17.5	15.59	6.98e-216
chr10-6785	chr10	81429590	81432086	+	257.4	2496.000	269.3	8.0	33.66	1.20e-299
chr14-6310	chr14	99098832	99100424	+	257.4	1592.000	269.7	3.0	89.88	0.00e+00
chr15-8702	chr15	79400703	79404027	+	257.4	3324.000	270.4	6.0	45.06	0.00e+00
chr2-15487	chr2	166712253	166714792	+	257.1	2539.000	270.7	11.0	24.61	3.92e-265
chr5-12170	chr5	25528911	25530744	+	257.1	1833.000	268.6	16.5	16.28	1.53e-217
chr9-11743	chr9	102688509	102692734	+	257.1	4225.000	270.4	8.5	31.81	2.77e-294
chr18-1326	chr18	20895498	20897183	+	257.1	1685.000	271.1	2.0	135.53	0.00e+00
chr19-1837	chr19	45997790	45998918	+	257.1	1128.000	273.2	8.0	34.15	9.01e-306
chrX-4001	chrX	13845142	13847865	+	257.1	2723.000	269.3	3.0	89.77	0.00e+00
chr2-18282	chr2	165991918	165993800	+	256.7	1882.000	268.2	4.0	67.06	0.00e+00
chr7-19003	chr7	3331169	3333878	+	256.7	2709.000	269.3	9.0	29.92	2.54e-286
chr11-15385	chr11	60309647	60313490	+	256.7	3843.000	270.0	6.0	45.00	0.00e+00
chr14-1808	chr14	14067739	14073487	+	256.7	5748.000	269.7	25.5	10.57	8.62e-172
chr17-7436	chr17	23563546	23565275	+	256.7	1729.000	268.6	8.0	33.57	4.02e-298
chr19-5507	chr19	23757944	23759965	+	256.7	2021.000	268.6	1.0	268.59	0.00e+00
chr4-12301	chr4	63385761	63391628	+	256.4	5867.000	270.7	19.0	14.25	1.66e-204
chr5-11061	chr5	31294577	31296447	+	256.4	1870.000	268.9	7.5	35.86	2.04e-305
chr5-3439	chr5	92434223	92435479	+	256.4	1256.000	273.9	16.5	16.60	1.28e-223
chr5-10554	chr5	142366435	142369157	+	256.4	2722.000	270.7	17.0	15.92	1.10e-216
chr6-7361	chr6	39724015	39725709	+	256.4	1694.000	269.3	7.0	38.47	8.14e-315
chr10-5943	chr10	43220603	43222275	+	256.4	1672.000	268.6	5.0	53.72	0.00e+00
chr11-26708	chr11	75587483	75589293	+	256.4	1810.000	271.1	17.0	15.95	6.92e-218
chr15-5002	chr15	74708317	74709992	+	256.4	1675.000	270.0	4.0	67.50	0.00e+00
chr18-3211	chr18	23038467	23042356	+	256.4	3889.000	269.7	4.0	67.41	0.00e+00
chr1-13461	chr1	163928965	163930968	+	256.1	2003.000	268.2	11.0	24.39	2.35e-262
chr3-6597	chr3	56182259	56184247	+	256.1	1988.000	270.4	1.0	270.36	0.00e+00
chr4-15252	chr4	17852479	17854927	+	256.1	2448.000	270.0	15.0	18.00	1.70e-230
chr5-4507	chr5	138194022	138195564	+	256.1	1542.000	270.0	9.5	28.42	1.13e-281
chr10-5852	chr10	117062757	117064637	+	256.1	1880.000	267.9	1.0	267.88	0.00e+00
chr11-5904	chr11	50130928	50132839	+	256.1	1911.000	268.2	1.0	268.24	0.00e+00
chr11-20885	chr11	113197635	113202053	+	256.1	4418.000	268.9	8.5	31.64	2.78e-291
chr13-10845	chr13	117219727	117221740	+	256.1	2013.000	271.1	6.0	45.18	0.00e+00
chr2-4940	chr2	26388444	26390176	+	255.7	1732.000	270.7	15.0	18.05	1.70e-230
chr2-9747	chr2	129592423	129594483	+	255.7	2060.000	268.6	7.0	38.37	3.13e-313
chr2-10713	chr2	157339235	157342443	+	255.7	3208.000	277.4	8.5	32.64	7.64e-305
chr9-9493	chr9	96477494	96479240	+	255.7	1746.000	268.9	9.0	29.88	7.60e-285
chr11-11835	chr11	70026224	70030872	+	255.7	4648.000	273.2	34.5	7.92	5.92e-144
chr13-12545	chr13	59584246	59586530	+	255.7	2284.000	268.2	7.5	35.76	2.04e-305
chr14-6009	chr14	63176305	63178886	+	255.7	2581.000	268.2	24.5	10.95	5.44e-175
chr19-7086	chr19	6275762	6278864	+	255.7	3102.000	267.2	7.0	38.17	1.20e-311
chr2-3887	chr2	91202177	91203839	+	255.4	1662.000	273.2	14.0	19.51	5.11e-242
chr2-24239	chr2	155072812	155075683	+	255.4	2871.000	269.7	2.0	134.83	0.00e+00
chr11-11808	chr11	52003383	52005069	+	255.4	1686.000	267.5	6.0	44.59	0.00e+00
chr17-8271	chr17	24477959	24479550	+	255.4	1591.000	268.2	5.5	48.77	0.00e+00
chr2-7043	chr2	18391900	18393300	+	255.0	1400.000	267.2	11.0	24.29	5.73e-261
chr4-14794	chr4	82497382	82502474	+	255.0	5092.000	267.9	40.5	6.61	1.37e-122
chr6-5534	chr6	11906596	11908483	+	255.0	1887.000	270.4	14.0	19.31	3.75e-238
chr6-4954	chr6	83794236	83795986	+	255.0	1750.000	267.5	5.0	53.51	0.00e+00
chr9-4098	chr9	72132554	72133900	+	255.0	1346.000	267.2	2.0	133.59	0.00e+00
chr11-12882	chr11	58322376	58324177	+	255.0	1801.000	270.0	3.0	90.00	0.00e+00
chr15-5345	chr15	79741477	79743331	+	255.0	1854.000	268.2	2.0	134.12	0.00e+00
chr18-5971	chr18	34859210	34861892	+	255.0	2682.000	268.2	27.0	9.93	9.18e-165
chr5-14378	chr5	118075131	118083619	+	254.7	8488.000	266.5	14.5	18.38	3.49e-229
chr6-5697	chr6	21949119	21951076	+	254.7	1957.000	267.9	14.0	19.13	2.66e-234
chr11-9813	chr11	101081930	101083663	+	254.7	1733.000	267.2	8.5	31.43	8.77e-290
chr1-4040	chr1	58711149	58713999	+	254.4	2850.000	267.9	12.0	22.32	2.60e-251
chr1-9298	chr1	59684271	59686351	+	254.4	2080.000	266.1	15.0	17.74	1.75e-225
chr2-22070	chr2	26405974	26409724	+	254.4	3750.000	267.2	17.0	15.72	4.37e-213
chr4-9715	chr4	45528495	45531593	+	254.4	3098.000	268.2	14.5	18.50	1.03e-231
chr4-11196	chr4	49058410	49061230	+	254.4	2820.000	267.2	10.0	26.72	1.38e-271
chr5-14636	chr5	24684441	24686746	+	254.4	2305.000	266.8	3.0	88.94	0.00e+00
chr5-21811	chr5	30071377	30074114	+	254.4	2737.000	265.8	12.0	22.15	1.28e-248
chr5-11196	chr5	124184007	124188622	+	254.4	4615.000	267.9	11.0	24.35	5.73e-261
chr8-6759	chr8	124721018	124722989	+	254.4	1971.000	266.8	7.0	38.12	4.57e-310
chr12-7330	chr12	17265903	17268167	+	254.4	2264.000	268.9	7.0	38.42	3.13e-313
chr15-3140	chr15	58140756	58142854	+	254.4	2098.000	270.0	8.0	33.75	3.54e-301
chr2-25511	chr2	105015553	105017713	+	254.0	2160.000	265.8	8.0	33.22	1.50e-293
chr4-19674	chr4	129057394	129059624	+	254.0	2230.000	266.5	3.0	88.82	0.00e+00
chr7-18846	chr7	131409348	131411549	+	254.0	2201.000	266.1	12.0	22.18	5.79e-250
chr8-15143	chr8	109736664	109738267	+	254.0	1603.000	266.8	7.0	38.12	4.57e-310
chr9-9866	chr9	63376833	63378581	+	254.0	1748.000	267.2	16.0	16.70	1.11e-219
chr9-9475	chr9	70012098	70013644	+	254.0	1546.000	265.4	14.5	18.30	6.41e-228
chr10-302	chr10	89745042	89746044	+	254.0	1002.000	272.5	2.0	136.24	0.00e+00
chr12-4844	chr12	44268432	44269982	+	254.0	1550.000	265.8	7.5	35.43	9.19e-301
chr6-4563	chr6	47829884	47830996	+	253.7	1112.000	266.8	8.5	31.39	2.76e-288
chr7-19128	chr7	27226932	27229477	+	253.7	2545.000	266.5	7.0	38.07	4.57e-310
chr7-4573	chr7	78782501	78784086	+	253.7	1585.000	268.2	5.5	48.77	0.00e+00
chr10-4039	chr10	52233386	52234952	+	253.7	1566.000	266.8	2.0	133.41	0.00e+00
chr11-14250	chr11	35863657	35867154	+	253.7	3497.000	268.6	13.0	20.66	8.91e-244
chr11-2043	chr11	69045560	69047567	+	253.7	2007.000	268.9	2.0	134.47	0.00e+00
chr12-2674	chr12	32953336	32955064	+	253.7	1728.000	270.4	2.0	135.18	0.00e+00
chr13-5236	chr13	86045818	86047013	+	253.7	1195.000	266.5	5.0	53.29	0.00e+00
chr1-5797	chr1	54925353	54927145	+	253.3	1792.000	265.8	6.0	44.29	0.00e+00
chr1-16222	chr1	133422378	133424877	+	253.3	2499.000	266.1	4.5	59.14	0.00e+00
chr2-17008	chr2	165492215	165494894	+	253.3	2679.000	267.2	11.0	24.29	5.73e-261
chr6-9890	chr6	147090633	147092816	+	253.3	2183.000	268.6	4.0	67.15	0.00e+00
chr7-16658	chr7	19746559	19750758	+	253.3	4199.000	265.4	15.0	17.69	3.10e-224
chr10-6045	chr10	81495077	81497526	+	253.3	2449.000	266.5	9.0	29.61	6.71e-282
chr11-22416	chr11	69946971	69949384	+	253.3	2413.000	266.5	6.0	44.41	0.00e+00
chr15-4447	chr15	96709066	96710905	+	253.3	1839.000	265.8	2.0	132.88	0.00e+00
chr16-2305	chr16	64770256	64771722	+	253.3	1466.000	265.4	8.5	31.22	8.62e-287
chr17-10990	chr17	42875318	42877143	+	253.3	1825.000	266.8	5.0	53.36	0.00e+00
chr1-8728	chr1	181143372	181145650	+	253.0	2278.000	265.0	8.5	31.18	8.62e-287
chr1-4864	chr1	182516460	182518004	+	253.0	1544.000	268.2	7.5	35.76	2.04e-305
chr2-14171	chr2	26963519	26965369	+	253.0	1850.000	264.7	8.0	33.09	4.95e-292
chr6-3094	chr6	48601412	48603137	+	253.0	1725.000	267.2	7.5	35.62	7.28e-304
chr2-13019	chr2	39064634	39066168	+	252.7	1534.000	264.0	5.0	52.80	0.00e+00
chr3-6348	chr3	90253744	90255657	+	252.7	1913.000	265.8	10.0	26.58	9.79e-269
chr4-15775	chr4	151933033	151934877	+	252.7	1844.000	265.0	0.5	530.09	0.00e+00
chr7-16033	chr7	25314767	25318253	+	252.7	3486.000	264.3	13.0	20.33	1.58e-238
chr7-16748	chr7	30727990	30730711	+	252.7	2721.000	267.5	33.5	7.99	1.45e-141
chr8-10802	chr8	123253240	123255272	+	252.7	2032.000	265.8	9.0	29.53	1.98e-280
chr9-13043	chr9	72806257	72808305	+	252.7	2048.000	266.5	5.0	53.29	0.00e+00
chr11-22891	chr11	112808597	112813925	+	252.7	5328.000	265.4	21.5	12.34	1.30e-185
chr17-10195	chr17	44776437	44778192	+	252.7	1755.000	265.4	4.0	66.35	0.00e+00
chr17-4534	chr17	66076109	66077963	+	252.7	1854.000	267.2	8.0	33.40	1.35e-296
chr1-4813	chr1	106795737	106797276	+	252.3	1539.000	268.9	2.0	134.47	0.00e+00
chr1-11165	chr1	128357575	128360073	+	252.3	2498.000	267.9	18.5	14.48	6.27e-204
chr2-14127	chr2	181863522	181865679	+	252.3	2157.000	264.7	21.0	12.60	5.27e-187
chr5-3684	chr5	86172042	86173584	+	252.3	1542.000	265.0	6.0	44.17	0.00e+00
chr7-6786	chr7	16874173	16877279	+	252.3	3106.000	265.0	16.0	16.57	3.07e-217
chr7-9402	chr7	19358668	19362751	+	252.3	4083.000	263.6	17.0	15.51	2.61e-208
chr7-9788	chr7	35646517	35647922	+	252.3	1405.000	264.3	12.0	22.03	2.84e-247
chr7-9817	chr7	79272320	79274500	+	252.3	2180.000	265.0	12.0	22.09	1.28e-248
chr17-8218	chr17	78735491	78737312	+	252.3	1821.000	265.4	5.0	53.08	0.00e+00
chr2-14934	chr2	69822059	69823898	+	252.0	1839.000	265.4	8.0	33.18	1.50e-293
chr3-10199	chr3	87944392	87950851	+	252.0	6459.000	265.0	38.0	6.97	3.34e-127
chr8-801	chr8	20122218	20123094	+	252.0	876.000	264.3	2.0	132.17	0.00e+00
chr8-6180	chr8	22476070	22477913	+	252.0	1843.000	264.0	8.5	31.06	8.35e-284
chr11-11860	chr11	80300327	80302994	+	252.0	2667.000	264.0	4.0	66.00	0.00e+00
chr13-5584	chr13	21749319	21751108	+	252.0	1789.000	263.3	13.0	20.25	3.20e-237
chr14-5682	chr14	75283609	75285358	+	252.0	1749.000	263.6	3.0	87.88	0.00e+00
chr17-14322	chr17	46159184	46162113	+	252.0	2929.000	263.6	12.0	21.97	6.24e-246
chr2-8263	chr2	180919830	180921704	+	251.6	1874.000	262.9	1.0	262.92	0.00e+00
chr3-6725	chr3	96726866	96728735	+	251.6	1869.000	263.6	9.0	29.29	1.71e-277
chr3-4318	chr3	154596378	154597779	+	251.6	1401.000	265.4	5.5	48.25	0.00e+00
chr4-7354	chr4	134186009	134187862	+	251.6	1853.000	265.4	7.0	37.91	1.74e-308
chr5-23278	chr5	149677797	149679696	+	251.6	1899.000	263.3	5.5	47.87	0.00e+00
chr7-21514	chr7	30279301	30281591	+	251.6	2290.000	263.6	12.5	21.09	1.74e-241
chr7-12330	chr7	127273068	127274587	+	251.6	1519.000	262.9	2.0	131.46	0.00e+00
chr10-5688	chr10	77149971	77153848	+	251.6	3877.000	262.9	8.0	32.86	5.38e-289
chr11-16314	chr11	89059503	89061121	+	251.6	1618.000	265.0	1.0	265.05	0.00e+00
chr2-25739	chr2	151008072	151009716	+	251.3	1644.000	263.6	4.0	65.91	0.00e+00
chr3-4242	chr3	19187426	19188946	+	251.3	1520.000	267.9	16.0	16.74	1.11e-219
chr7-5821	chr7	12977334	12979650	+	251.3	2316.000	264.0	4.0	66.00	0.00e+00
chr7-16578	chr7	142532106	142535448	+	251.3	3342.000	265.4	12.0	22.12	1.28e-248
chr10-2444	chr10	82698610	82700153	+	251.3	1543.000	264.7	4.0	66.17	0.00e+00
chr16-3139	chr16	92057539	92059543	+	251.3	2004.000	262.9	6.5	40.45	5.66e-312
chr17-5511	chr17	25239458	25241232	+	251.3	1774.000	264.3	9.0	29.37	5.84e-279
chr3-8135	chr3	30994871	30996580	+	251.0	1709.000	263.3	16.0	16.45	8.39e-215
chr4-12195	chr4	152177288	152179826	+	251.0	2538.000	262.2	11.0	23.84	4.66e-254
chr12-4764	chr12	20920098	20921903	+	251.0	1805.000	262.9	2.5	105.17	0.00e+00
chr13-4514	chr13	23368285	23369894	+	251.0	1609.000	263.6	12.0	21.97	6.24e-246
chr14-1847	chr14	73237751	73239845	+	251.0	2094.000	263.3	4.5	58.51	0.00e+00
chr15-2215	chr15	5143274	5144744	+	251.0	1470.000	263.6	5.0	52.73	0.00e+00
chr17-2985	chr17	24072755	24073848	+	251.0	1093.000	262.2	7.0	37.46	9.31e-304
chr18-4721	chr18	72348470	72351434	+	251.0	2964.000	262.6	11.0	23.87	4.66e-254
chr19-2793	chr19	56821413	56822712	+	251.0	1299.000	264.3	14.5	18.23	1.17e-226
chr4-1517	chr4	16013414	16014867	+	250.6	1453.000	262.6	4.0	65.64	0.00e+00
chr5-8519	chr5	110106861	110108582	+	250.6	1721.000	264.0	6.0	44.00	1.68e-322
chr8-16396	chr8	13756924	13758755	+	250.6	1831.000	261.9	7.0	37.41	3.49e-302
chr11-23237	chr11	5787468	5789541	+	250.6	2073.000	262.9	7.0	37.56	9.31e-304
chr11-15784	chr11	69913271	69915257	+	250.6	1986.000	262.9	8.5	30.93	2.58e-282
chr11-13446	chr11	75486564	75487804	+	250.6	1240.000	263.3	5.0	52.65	0.00e+00
chr14-8894	chr14	54863138	54864845	+	250.6	1707.000	264.3	5.5	48.06	0.00e+00
chr5-8747	chr5	74194565	74197827	+	250.3	3262.000	262.2	7.0	37.46	9.31e-304
chr6-9609	chr6	29767689	29769644	+	250.3	1955.000	262.2	4.0	65.55	0.00e+00
chr8-9795	chr8	46209722	46211969	+	250.3	2247.000	262.9	21.5	12.23	2.40e-182
chr8-7147	chr8	47240088	47244766	+	250.3	4678.000	264.3	24.0	11.01	5.42e-173
chr11-26464	chr11	60112999	60116087	+	250.3	3088.000	261.5	11.0	23.77	1.11e-252
chr11-26830	chr11	80079964	80081851	+	250.3	1887.000	263.3	10.0	26.33	6.85e-266
chr15-9984	chr15	93273816	93276195	+	250.3	2379.000	261.9	12.0	21.82	2.99e-243
chr1-15308	chr1	135282933	135284625	+	249.9	1692.000	261.5	7.0	37.36	3.49e-302
chr2-10665	chr2	71786595	71788689	+	249.9	2094.000	262.9	9.0	29.21	5.01e-276
chr2-24673	chr2	179441543	179444107	+	249.9	2564.000	262.2	9.0	29.13	5.01e-276
chr7-13103	chr7	92560301	92562306	+	249.9	2005.000	264.3	17.0	15.55	1.68e-209
chr11-8469	chr11	107546779	107548830	+	249.9	2051.000	262.2	17.0	15.42	4.03e-207
chr11-11221	chr11	117626587	117629522	+	249.9	2935.000	262.9	5.0	52.58	0.00e+00
chr11-10232	chr11	120315295	120317598	+	249.9	2303.000	263.3	5.0	52.65	0.00e+00
chr12-455	chr12	36381525	36382527	+	249.9	1002.000	267.9	6.0	44.65	0.00e+00
chr18-3640	chr18	15062452	15064937	+	249.9	2485.000	262.9	15.0	17.53	1.69e-220
chr7-17357	chr7	16285088	16287237	+	249.6	2149.000	261.9	13.0	20.14	1.30e-234
chr9-3715	chr9	42263542	42264947	+	249.6	1405.000	263.3	17.5	15.04	3.24e-205
chr10-5023	chr10	92162079	92165635	+	249.6	3556.000	262.2	24.0	10.93	6.54e-171
chr17-8047	chr17	79019496	79021490	+	249.6	1994.000	261.9	3.0	87.29	0.00e+00
chr1-15309	chr1	135372357	135375749	+	249.3	3392.000	261.9	6.5	40.29	2.28e-310
chr5-14153	chr5	35573887	35575975	+	249.3	2088.000	262.9	3.0	87.64	0.00e+00
chr7-2520	chr7	12478140	12479705	+	249.3	1565.000	263.3	12.0	21.94	6.24e-246
chr8-11042	chr8	105224242	105226040	+	249.3	1798.000	261.5	9.0	29.06	1.46e-274
chr11-19819	chr11	88862846	88865469	+	249.3	2623.000	262.2	4.0	65.55	0.00e+00
chr13-9993	chr13	38657743	38659435	+	249.3	1692.000	261.1	10.0	26.11	4.72e-263
chr14-5578	chr14	77155954	77158022	+	249.3	2068.000	260.8	15.0	17.39	5.15e-218
chr15-7637	chr15	98982796	98988431	+	249.3	5635.000	262.9	16.0	16.43	1.38e-213
chr16-7893	chr16	32245543	32247747	+	249.3	2204.000	261.5	16.0	16.34	2.26e-212
chr19-3802	chr19	8740544	8742814	+	249.3	2270.000	265.8	8.5	31.27	8.62e-287
chr2-15885	chr2	154656288	154658465	+	248.9	2177.000	261.1	13.0	20.09	1.30e-234
chr4-20282	chr4	41313507	41315611	+	248.9	2104.000	262.2	12.0	21.85	1.37e-244
chr4-2721	chr4	148558117	148559246	+	248.9	1129.000	262.6	10.0	26.26	1.80e-264
chr8-10005	chr8	25542807	25547224	+	248.9	4417.000	260.8	22.0	11.85	8.52e-178
chr10-11129	chr10	85915647	85917599	+	248.9	1952.000	262.6	9.0	29.17	5.01e-276
chr17-7053	chr17	56548160	56554624	+	248.9	6464.000	262.9	19.0	13.84	2.49e-195
chr18-5758	chr18	22343283	22345406	+	248.9	2123.000	261.9	9.5	27.56	1.19e-268
chr1-16764	chr1	58444426	58446978	+	248.6	2552.000	261.5	4.0	65.38	0.00e+00
chr1-9432	chr1	175880166	175881838	+	248.6	1672.000	260.1	3.0	86.70	0.00e+00
chr5-12920	chr5	90222961	90224816	+	248.6	1855.000	261.1	6.0	43.52	3.18e-319
chr6-7335	chr6	149308948	149310265	+	248.6	1317.000	259.7	3.0	86.58	0.00e+00
chr7-11620	chr7	142059932	142061763	+	248.6	1831.000	261.1	13.0	20.09	1.30e-234
chr9-10791	chr9	111117220	111119085	+	248.6	1865.000	264.7	4.0	66.17	0.00e+00
chr14-3856	chr14	54426154	54427718	+	248.6	1564.000	260.1	12.0	21.67	6.50e-242
chr3-10242	chr3	90211351	90214662	+	248.3	3311.000	259.7	20.5	12.67	5.11e-184
chr5-6048	chr5	23674836	23676637	+	248.3	1801.000	260.1	15.0	17.34	5.15e-218
chr17-6606	chr17	25808149	25810513	+	248.3	2364.000	263.6	8.0	32.95	1.64e-290
chr5-17374	chr5	24576132	24578345	+	247.9	2213.000	261.1	14.0	18.65	1.21e-226
chr6-8519	chr6	99027014	99029233	+	247.9	2219.000	261.1	1.0	261.15	0.00e+00
chr7-16284	chr7	80533742	80535888	+	247.9	2146.000	260.1	11.0	23.64	2.63e-251
chr12-10421	chr12	21285244	21287308	+	247.9	2064.000	260.4	9.5	27.41	3.28e-267
chr12-7256	chr12	107977566	107982790	+	247.9	5224.000	261.9	20.0	13.09	8.27e-189
chr6-8485	chr6	87041744	87043698	+	247.6	1954.000	260.4	3.0	86.81	0.00e+00
chr6-5053	chr6	126938649	126940598	+	247.6	1949.000	261.1	5.0	52.23	0.00e+00
chr7-14103	chr7	45365731	45368213	+	247.6	2482.000	260.4	10.5	24.80	2.42e-256
chr8-10211	chr8	121896359	121899903	+	247.6	3544.000	262.2	15.0	17.48	1.69e-220
chr9-5130	chr9	35569336	35570898	+	247.6	1562.000	260.4	7.0	37.21	1.30e-300
chr13-3899	chr13	63430773	63432426	+	247.6	1653.000	260.1	1.0	260.09	0.00e+00
chr19-3447	chr19	46394630	46396030	+	247.6	1400.000	263.3	19.0	13.86	1.80e-196
chr1-15671	chr1	34432214	34435872	+	247.2	3658.000	261.5	13.0	20.12	1.30e-234
chr1-1792	chr1	42952743	42954014	+	247.2	1271.000	260.4	3.0	86.81	0.00e+00
chr2-26683	chr2	31973345	31975471	+	247.2	2126.000	261.1	3.0	87.05	0.00e+00
chr3-5194	chr3	98061269	98064733	+	247.2	3464.000	260.1	30.0	8.67	3.11e-146
chr4-12920	chr4	20777345	20779400	+	247.2	2055.000	258.3	6.5	39.74	1.46e-305
chr5-8808	chr5	123930111	123931736	+	247.2	1625.000	259.0	3.0	86.34	0.00e+00
chr6-1797	chr6	17636884	17638277	+	247.2	1393.000	259.7	6.0	43.29	5.99e-316
chr9-14296	chr9	108648276	108650231	+	247.2	1955.000	259.0	5.0	51.80	0.00e+00
chr10-8819	chr10	127379701	127382064	+	247.2	2363.000	259.7	11.0	23.61	6.22e-250
chr10-9074	chr10	128091333	128095398	+	247.2	4065.000	260.1	17.0	15.30	9.54e-205
chr16-2236	chr16	33251111	33252539	+	247.2	1428.000	262.2	12.0	21.85	1.37e-244
chr2-8384	chr2	94157112	94159303	+	246.9	2191.000	259.4	6.5	39.90	3.67e-307
chr2-10878	chr2	157474482	157477697	+	246.9	3215.000	260.8	10.5	24.84	2.42e-256
chr5-12054	chr5	124110982	124113412	+	246.9	2430.000	262.2	12.5	20.98	3.67e-240
chr7-16077	chr7	28980329	28983181	+	246.9	2852.000	260.4	13.0	20.03	2.62e-233
chr7-13128	chr7	100370821	100373691	+	246.9	2870.000	260.8	13.0	20.06	2.62e-233
chr2-18443	chr2	10047246	10049486	+	246.6	2240.000	258.7	8.0	32.33	6.05e-283
chr2-17915	chr2	38423156	38425868	+	246.6	2712.000	259.0	11.0	23.55	6.22e-250
chr4-15219	chr4	155170941	155175125	+	246.6	4184.000	258.3	8.5	30.39	2.28e-276
chr5-5258	chr5	45519717	45521433	+	246.6	1716.000	261.9	4.5	58.19	0.00e+00
chr5-2731	chr5	114130259	114131929	+	246.6	1670.000	257.6	10.0	25.76	2.14e-257
chr6-4655	chr6	142963607	142965738	+	246.6	2131.000	259.7	5.0	51.95	0.00e+00
chr15-2739	chr15	98662145	98663318	+	246.6	1173.000	259.7	6.0	43.29	5.99e-316
chr15-3542	chr15	100550884	100552700	+	246.6	1816.000	261.1	6.0	43.52	3.18e-319
chr1-8022	chr1	60179732	60181456	+	246.2	1724.000	258.3	0.5	516.63	0.00e+00
chr1-18444	chr1	143701463	143703537	+	246.2	2074.000	258.0	16.0	16.12	1.57e-207
chr2-2836	chr2	119617868	119619638	+	246.2	1770.000	258.7	22.0	11.76	1.19e-175
chr3-10635	chr3	98337508	98340133	+	246.2	2625.000	258.3	16.5	15.66	1.65e-205
chr4-2040	chr4	19708421	19709690	+	246.2	1269.000	260.4	3.0	86.81	0.00e+00
chr4-9365	chr4	41348504	41350225	+	246.2	1721.000	259.0	2.5	103.61	0.00e+00
chr4-15303	chr4	44755660	44757609	+	246.2	1949.000	258.7	6.5	39.80	1.46e-305
chr8-1430	chr8	79711038	79712425	+	246.2	1387.000	261.1	1.5	174.10	0.00e+00
chr9-8616	chr9	20491884	20493719	+	246.2	1835.000	258.3	8.0	32.29	6.05e-283
chr10-13645	chr10	80740434	80742614	+	246.2	2180.000	258.7	5.5	47.03	9.88e-324
chr15-6826	chr15	79192070	79195689	+	246.2	3619.000	259.0	8.0	32.38	1.87e-284
chr16-5695	chr16	98081078	98083274	+	246.2	2196.000	260.1	6.5	40.01	9.17e-309
chr2-16626	chr2	30391911	30394323	+	245.9	2412.000	259.0	11.0	23.55	6.22e-250
chr11-14916	chr11	9009994	9011831	+	245.9	1837.000	258.0	10.0	25.80	2.14e-257
chr11-1116	chr11	23632922	23633928	+	245.9	1006.000	260.1	1.0	260.09	0.00e+00
chr11-22325	chr11	59162639	59165038	+	245.9	2399.000	256.9	9.0	28.54	2.88e-267
chr13-6098	chr13	49420347	49423169	+	245.9	2822.000	260.1	14.0	18.58	2.26e-225
chr15-3237	chr15	8168474	8169880	+	245.9	1406.000	256.9	5.5	46.71	1.66e-320
chr19-9095	chr19	40512014	40514407	+	245.9	2393.000	258.0	1.0	257.96	0.00e+00
chr3-2939	chr3	89997875	89999713	+	245.5	1838.000	260.4	20.0	13.02	1.08e-187
chr10-6657	chr10	61679448	61681372	+	245.5	1924.000	258.0	9.0	28.66	1.01e-268
chr11-8338	chr11	54437650	54439080	+	245.5	1430.000	257.3	6.5	39.58	5.80e-304
chr11-22525	chr11	78113859	78116430	+	245.5	2571.000	257.3	6.0	42.88	1.11e-312
chr11-9494	chr11	107188287	107189625	+	245.5	1338.000	258.0	9.0	28.66	1.01e-268
chr13-5445	chr13	55361763	55363364	+	245.5	1601.000	258.3	24.0	10.76	9.09e-167
chr15-7439	chr15	99392122	99394136	+	245.5	2014.000	256.9	13.5	19.03	3.91e-224
chr17-7124	chr17	33816842	33818764	+	245.5	1922.000	257.3	7.0	36.75	6.59e-296
chr19-7508	chr19	43752252	43753837	+	245.5	1585.000	259.4	10.0	25.94	3.21e-260
chr1-8285	chr1	184064218	184067625	+	245.2	3407.000	257.3	11.5	22.37	1.91e-242
chr3-3408	chr3	97609497	97610662	+	245.2	1165.000	258.0	0.5	515.92	0.00e+00
chr4-17604	chr4	110350675	110352269	+	245.2	1594.000	256.5	5.0	51.31	0.00e+00
chr5-9452	chr5	107437359	107438942	+	245.2	1583.000	257.3	9.0	28.58	1.01e-268
chr6-4656	chr6	146641934	146643592	+	245.2	1658.000	258.0	4.0	64.49	0.00e+00
chr10-4290	chr10	63428635	63430615	+	245.2	1980.000	258.7	8.0	32.33	6.05e-283
chr13-4973	chr13	112800442	112801954	+	245.2	1512.000	257.3	8.0	32.16	1.95e-281
chr19-3708	chr19	36553887	36555484	+	245.2	1597.000	256.2	2.5	102.47	0.00e+00
chr2-12335	chr2	129128919	129130949	+	244.9	2030.000	256.5	11.5	22.31	4.27e-241
chr4-10378	chr4	109201243	109203018	+	244.9	1775.000	256.2	2.0	128.09	0.00e+00
chr5-13455	chr5	114812449	114814378	+	244.9	1929.000	257.6	23.0	11.20	4.70e-170
chr5-7872	chr5	137599818	137602120	+	244.9	2302.000	258.0	6.0	42.99	1.11e-312
chr7-11939	chr7	47007128	47009405	+	244.9	2277.000	256.9	8.0	32.11	6.27e-280
chr11-17515	chr11	5761329	5762762	+	244.9	1433.000	257.3	17.5	14.70	3.53e-198
chr11-16288	chr11	88203312	88205409	+	244.9	2097.000	258.7	7.0	36.95	1.79e-297
chr17-10528	chr17	32362866	32365031	+	244.9	2165.000	258.0	0.5	515.92	0.00e+00
chr4-3686	chr4	53713725	53715293	+	244.5	1568.000	257.6	11.0	23.42	3.44e-247
chr5-10430	chr5	110268752	110270560	+	244.5	1808.000	256.9	1.0	256.90	0.00e+00
chr6-12291	chr6	88084124	88085647	+	244.5	1523.000	256.5	5.0	51.31	0.00e+00
chr7-9262	chr7	3628737	3630945	+	244.5	2208.000	257.3	27.0	9.53	6.91e-154
chr8-14960	chr8	84103092	84105867	+	244.5	2775.000	256.5	3.0	85.51	0.00e+00
chr8-10736	chr8	107095496	107096913	+	244.5	1417.000	256.5	4.0	64.14	0.00e+00
chr9-18683	chr9	103304424	103306137	+	244.5	1713.000	255.8	6.5	39.36	9.04e-301
chr15-5789	chr15	86213567	86215236	+	244.5	1669.000	257.3	13.0	19.79	2.07e-229
chr18-2963	chr18	44827954	44829501	+	244.5	1547.000	256.2	11.5	22.28	4.27e-241
chr1-8593	chr1	16656098	16657485	+	244.2	1387.000	258.7	15.5	16.69	4.42e-212
chr8-15110	chr8	102782877	102786032	+	244.2	3155.000	257.3	10.0	25.73	2.14e-257
chr13-4451	chr13	91223327	91224597	+	244.2	1270.000	257.6	7.0	36.80	6.59e-296
chr14-6713	chr14	55051957	55056027	+	244.2	4070.000	255.8	17.0	15.05	7.69e-199
chr1-2317	chr1	9699633	9701388	+	243.8	1755.000	258.3	2.0	129.16	0.00e+00
chr2-12790	chr2	77945197	77946631	+	243.8	1434.000	255.5	9.5	26.89	4.84e-260
chr10-10679	chr10	95322574	95324394	+	243.8	1820.000	255.5	4.0	63.87	0.00e+00
chr11-11077	chr11	6443209	6445340	+	243.8	2131.000	255.8	11.0	23.26	1.87e-244
chr11-6463	chr11	31869929	31871765	+	243.8	1836.000	255.1	11.0	23.19	1.87e-244
chr12-8303	chr12	80020232	80025357	+	243.8	5125.000	256.5	15.0	17.10	4.55e-213
chr13-4958	chr13	91369894	91373297	+	243.8	3403.000	255.8	27.0	9.48	6.24e-152
chr16-2211	chr16	11133808	11135482	+	243.8	1674.000	257.6	11.0	23.42	3.44e-247
chr1-1456	chr1	92473160	92474565	+	243.5	1405.000	261.5	10.0	26.15	4.72e-263
chr2-9514	chr2	132028732	132031462	+	243.5	2730.000	257.6	1.0	257.60	0.00e+00
chr6-877	chr6	117879090	117881251	+	243.5	2161.000	263.3	14.5	18.16	2.13e-225
chr9-13959	chr9	45953841	45955933	+	243.5	2092.000	255.5	4.0	63.87	0.00e+00
chr11-18013	chr11	117986014	117987881	+	243.5	1867.000	256.2	6.0	42.70	4.76e-311
chr13-7428	chr13	55104658	55106515	+	243.5	1857.000	255.8	5.5	46.52	7.73e-319
chr15-2368	chr15	59314421	59317142	+	243.5	2721.000	258.0	30.5	8.46	8.52e-142
chr1-5542	chr1	57995481	57997528	+	243.2	2047.000	254.8	1.0	254.77	0.00e+00
chr1-9111	chr1	75478298	75480418	+	243.2	2120.000	254.4	7.5	33.92	7.99e-284
chr1-5270	chr1	92641052	92642737	+	243.2	1685.000	255.5	18.5	13.81	4.00e-190
chr4-9678	chr4	152296672	152298371	+	243.2	1699.000	254.8	6.0	42.46	8.64e-308
chr6-5470	chr6	30692830	30694917	+	243.2	2087.000	256.2	4.0	64.05	0.00e+00
chr8-13172	chr8	109607620	109609642	+	243.2	2022.000	254.4	3.0	84.81	0.00e+00
chr9-10215	chr9	118924697	118928333	+	243.2	3636.000	256.5	19.0	13.50	1.62e-188
chr11-23738	chr11	78695566	78698161	+	243.2	2595.000	254.1	7.0	36.29	3.22e-291
chr12-5494	chr12	99229243	99236354	+	243.2	7111.000	256.9	17.0	15.11	5.11e-200
chr2-25569	chr2	118760917	118763138	+	242.8	2221.000	258.0	11.0	23.45	3.44e-247
chr5-22047	chr5	66675019	66677539	+	242.8	2520.000	256.2	11.5	22.28	4.27e-241
chr7-7012	chr7	81788437	81790225	+	242.8	1788.000	255.8	13.0	19.68	8.08e-227
chr7-10418	chr7	89337968	89339446	+	242.8	1478.000	254.8	8.0	31.85	6.39e-277
chr7-6355	chr7	97788153	97789531	+	242.8	1378.000	255.5	8.5	30.06	6.31e-272
chr7-18075	chr7	141901271	141903317	+	242.8	2046.000	254.4	4.0	63.60	0.00e+00
chr8-2420	chr8	95080270	95082640	+	242.8	2370.000	257.6	18.0	14.31	2.99e-195
chr11-16615	chr11	54521819	54523871	+	242.8	2052.000	255.5	3.0	85.16	0.00e+00
chr11-10994	chr11	80208777	80210643	+	242.8	1866.000	255.1	11.0	23.19	1.87e-244
chr13-7044	chr13	43397965	43399594	+	242.8	1629.000	255.5	7.0	36.50	8.85e-293
chr2-13284	chr2	39225430	39226874	+	242.5	1444.000	254.1	8.0	31.76	6.39e-277
chr5-502	chr5	3543796	3544929	+	242.5	1133.000	259.0	6.0	43.17	5.99e-316
chr5-1411	chr5	105415218	105416560	+	242.5	1342.000	257.3	1.0	257.25	0.00e+00
chr5-9115	chr5	148550273	148553102	+	242.5	2829.000	256.5	8.0	32.07	6.27e-280
chr7-6513	chr7	131361950	131363586	+	242.5	1636.000	255.1	1.0	255.12	0.00e+00
chr8-4622	chr8	90907763	90909717	+	242.5	1954.000	255.8	9.0	28.43	8.20e-266
chr10-11817	chr10	128367652	128369817	+	242.5	2165.000	255.5	4.0	63.87	0.00e+00
chr11-18919	chr11	69039015	69042016	+	242.5	3001.000	254.1	14.5	17.52	3.95e-214
chr11-18932	chr11	69680809	69683742	+	242.5	2933.000	254.8	8.0	31.85	6.39e-277
chrX-2080	chrX	36597729	36599917	+	242.5	2188.000	253.7	45.0	5.64	1.23e-101
chr1-3979	chr1	78488173	78489884	+	242.1	1711.000	253.4	9.0	28.15	6.55e-263
chr4-3392	chr4	65604584	65605991	+	242.1	1407.000	256.5	13.0	19.73	4.10e-228
chr4-3918	chr4	117119917	117121623	+	242.1	1706.000	254.8	0.5	509.54	0.00e+00
chr9-5789	chr9	121276751	121278778	+	242.1	2027.000	254.4	12.5	20.35	1.23e-229
chr11-26076	chr11	4134602	4136298	+	242.1	1696.000	255.1	11.5	22.18	9.51e-240
chr13-3533	chr13	14038758	14040294	+	242.1	1536.000	255.5	3.5	72.99	0.00e+00
chr14-8515	chr14	32084537	32086715	+	242.1	2178.000	253.0	19.0	13.32	5.22e-184
chr14-3897	chr14	60736052	60743100	+	242.1	7048.000	253.0	14.0	18.07	2.87e-215
chr18-325	chr18	36280573	36281936	+	242.1	1363.000	262.2	3.0	87.40	0.00e+00
chr3-8064	chr3	101923519	101925018	+	241.8	1499.000	252.6	7.5	33.69	9.13e-281
chr4-3807	chr4	119232129	119234049	+	241.8	1920.000	255.1	6.0	42.52	2.03e-309
chr6-1859	chr6	108782937	108784338	+	241.8	1401.000	254.4	10.0	25.44	3.60e-253
chr8-9448	chr8	106010453	106012217	+	241.8	1764.000	254.1	8.0	31.76	6.39e-277
chr9-9822	chr9	46011947	46013997	+	241.8	2050.000	253.0	6.5	38.92	5.39e-296
chr15-7908	chr15	99368652	99370786	+	241.8	2134.000	255.1	14.0	18.22	4.81e-219
chr2-14348	chr2	150642182	150647126	+	241.5	4944.000	254.4	7.0	36.35	3.22e-291
chr3-11396	chr3	88148988	88153007	+	241.5	4019.000	254.4	10.0	25.44	3.60e-253
chr4-11252	chr4	107819246	107827250	+	241.5	8004.000	255.1	18.0	14.17	6.08e-193
chr5-14316	chr5	112369545	112375297	+	241.5	5752.000	255.1	23.0	11.09	5.85e-168
chr6-9149	chr6	85162537	85167623	+	241.5	5086.000	254.4	28.0	9.09	2.24e-147
chr6-6818	chr6	127453184	127454594	+	241.5	1410.000	253.4	17.0	14.90	1.73e-196
chr8-5188	chr8	84638299	84640053	+	241.5	1754.000	252.3	11.0	22.94	2.30e-240
chr8-17927	chr8	93905984	93913204	+	241.5	7220.000	255.1	14.0	18.22	4.81e-219
chr9-3077	chr9	118505980	118507826	+	241.5	1846.000	257.6	10.0	25.76	2.14e-257
chr15-4721	chr15	77840735	77842546	+	241.5	1811.000	259.4	14.5	17.89	2.26e-220
chr16-192	chr16	45742496	45743753	+	241.5	1257.000	253.4	1.5	168.90	0.00e+00
chr2-5572	chr2	25402600	25404139	+	241.1	1539.000	257.6	10.0	25.76	2.14e-257
chr3-7445	chr3	14533456	14534744	+	241.1	1288.000	253.0	10.5	24.10	3.07e-245
chr3-11699	chr3	30506978	30509927	+	241.1	2949.000	251.9	1.5	167.96	0.00e+00
chr3-10971	chr3	88755256	88760166	+	241.1	4910.000	253.7	10.0	25.37	9.13e-252
chr5-6246	chr5	33628719	33630559	+	241.1	1840.000	252.3	7.5	33.64	9.13e-281
chr7-16851	chr7	55793168	55795355	+	241.1	2187.000	253.4	7.0	36.19	1.17e-289
chr10-8859	chr10	29143199	29144746	+	241.1	1547.000	252.6	20.5	12.32	2.43e-176
chr13-8487	chr13	51566342	51570523	+	241.1	4181.000	254.8	15.0	16.98	1.32e-210
chr16-3949	chr16	4885206	4887542	+	241.1	2336.000	255.8	6.0	42.64	2.03e-309
chr17-9886	chr17	56078186	56082142	+	241.1	3956.000	253.4	12.0	21.11	1.34e-232
chr1-6585	chr1	121327034	121328597	+	240.8	1563.000	252.6	10.5	24.06	3.07e-245
chr1-10946	chr1	168380275	168387441	+	240.8	7166.000	253.4	36.5	6.94	5.78e-121
chr2-10621	chr2	18676168	18678248	+	240.8	2080.000	253.7	9.0	28.19	6.55e-263
chr2-20439	chr2	118900420	118903331	+	240.8	2911.000	252.6	16.0	15.79	1.61e-201
chr7-19697	chr7	108933997	108935878	+	240.8	1881.000	254.4	14.0	18.17	8.76e-218
chr12-10292	chr12	111812635	111815102	+	240.8	2467.000	254.1	18.0	14.11	8.61e-192
chr14-3545	chr14	31000699	31002603	+	240.8	1904.000	252.6	21.0	12.03	6.40e-174
chr15-5975	chr15	86084514	86088915	+	240.8	4401.000	254.1	7.5	33.87	7.99e-284
chr16-2037	chr16	14316598	14318152	+	240.8	1554.000	253.4	1.0	253.35	0.00e+00
chr17-14252	chr17	34646018	34648756	+	240.8	2738.000	254.8	10.0	25.48	3.60e-253
chr1-12601	chr1	37428992	37431253	+	240.5	2261.000	253.0	10.0	25.30	2.31e-250
chr6-4551	chr6	124856393	124858799	+	240.5	2406.000	252.6	3.0	84.21	0.00e+00
chr7-19493	chr7	79464417	79467287	+	240.5	2870.000	254.1	12.0	21.17	6.35e-234
chr10-5995	chr10	9900223	9902231	+	240.5	2008.000	251.6	4.5	55.91	0.00e+00
chr11-473	chr11	50915697	50916699	+	240.5	1002.000	253.7	4.0	63.43	0.00e+00
chr11-9213	chr11	59947646	59949188	+	240.5	1542.000	253.4	20.0	12.67	6.26e-180
chr13-2235	chr13	78163081	78165566	+	240.5	2485.000	254.8	11.0	23.16	4.34e-243
chr14-3647	chr14	54875921	54877619	+	240.5	1698.000	253.4	11.0	23.03	1.00e-241
chr14-6560	chr14	60686183	60694613	+	240.5	8430.000	252.6	37.5	6.74	1.35e-117
chr17-13053	chr17	8370343	8373735	+	240.5	3392.000	252.3	8.0	31.54	6.42e-274
chr18-3882	chr18	6514890	6516897	+	240.5	2007.000	254.4	16.0	15.90	6.42e-204
chr4-4980	chr4	109000003	109001832	+	240.1	1829.000	251.9	8.0	31.49	2.02e-272
chr5-5929	chr5	135257840	135261527	+	240.1	3687.000	254.8	23.0	11.08	6.49e-167
chr8-9055	chr8	107587396	107588849	+	240.1	1453.000	252.3	0.5	504.58	0.00e+00
chr13-1941	chr13	23750992	23753276	+	240.1	2284.000	251.9	17.0	14.82	3.81e-194
chr17-6162	chr17	65950209	65951524	+	240.1	1315.000	254.1	2.0	127.03	0.00e+00
chr4-7506	chr4	130359182	130360988	+	239.8	1806.000	252.6	8.0	31.58	6.42e-274
chr4-2081	chr4	141790068	141791593	+	239.8	1525.000	251.2	3.0	83.74	0.00e+00
chr6-7358	chr6	38297923	38299759	+	239.8	1836.000	251.9	6.0	41.99	6.48e-303
chr2-1609	chr2	112379088	112380599	+	239.4	1511.000	252.3	3.0	84.10	0.00e+00
chr3-9794	chr3	158035597	158037199	+	239.4	1602.000	252.3	7.0	36.04	4.23e-288
chr5-11050	chr5	24029293	24030956	+	239.4	1663.000	250.5	7.5	33.40	1.03e-277
chr6-2491	chr6	41604485	41606557	+	239.4	2072.000	253.0	8.0	31.62	6.42e-274
chr8-7591	chr8	81013696	81015841	+	239.4	2145.000	252.3	8.0	31.54	6.42e-274
chr9-574	chr9	61946192	61948488	+	239.4	2296.000	257.6	18.0	14.31	2.99e-195
chr12-8646	chr12	87470320	87472580	+	239.4	2260.000	251.6	4.0	62.90	0.00e+00
chr13-9276	chr13	47042469	47044775	+	239.4	2306.000	252.3	13.0	19.41	6.03e-223
chr2-14947	chr2	84885154	84889837	+	239.1	4683.000	251.9	28.0	9.00	1.65e-144
chr2-6804	chr2	164070165	164071686	+	239.1	1521.000	250.2	6.0	41.69	2.71e-301
chr3-5162	chr3	36150860	36152109	+	239.1	1249.000	250.2	11.0	22.74	1.20e-237
chr4-17110	chr4	141138334	141140013	+	239.1	1679.000	251.6	3.0	83.86	0.00e+00
chr5-16011	chr5	103424327	103426251	+	239.1	1924.000	250.2	3.0	83.39	0.00e+00
chr6-660	chr6	143099370	143100636	+	239.1	1266.000	258.0	0.5	515.92	0.00e+00
chr9-9394	chr9	45369743	45371718	+	239.1	1975.000	250.5	4.0	62.63	0.00e+00
chr10-4907	chr10	82047579	82048993	+	239.1	1414.000	250.5	2.5	100.21	0.00e+00
chr13-4203	chr13	46668880	46670588	+	239.1	1708.000	251.9	8.0	31.49	2.02e-272
chr16-4923	chr16	8669428	8672780	+	239.1	3352.000	251.2	10.0	25.12	5.83e-249
chr18-2486	chr18	75342278	75343618	+	239.1	1340.000	249.8	10.0	24.98	3.66e-246
chr3-8449	chr3	32364292	32366322	+	238.8	2030.000	249.5	5.0	49.89	5.88e-319
chr4-13533	chr4	133369463	133371539	+	238.8	2076.000	250.2	23.0	10.88	9.45e-163
chr5-19986	chr5	122777894	122780209	+	238.8	2315.000	251.6	12.5	20.13	1.02e-225
chr9-19008	chr9	123020266	123022170	+	238.8	1904.000	251.2	3.0	83.74	0.00e+00
chr11-2615	chr11	80089303	80090441	+	238.8	1138.000	249.8	2.0	124.90	0.00e+00
chr13-3319	chr13	59822373	59823764	+	238.8	1391.000	249.8	3.0	83.27	0.00e+00
chr13-5120	chr13	113617382	113619506	+	238.8	2124.000	251.9	11.5	21.91	2.25e-234
chr15-6284	chr15	82981368	82985723	+	238.8	4355.000	251.2	18.0	13.96	2.39e-188
chr15-11735	chr15	86184538	86186606	+	238.8	2068.000	250.9	2.0	125.44	0.00e+00
chr16-5072	chr16	18233990	18236482	+	238.8	2492.000	249.8	4.0	62.45	0.00e+00
chr4-18570	chr4	120280803	120284235	+	238.4	3432.000	251.6	11.0	22.87	5.28e-239
chr5-12156	chr5	15933648	15936421	+	238.4	2773.000	250.9	10.0	25.09	1.46e-247
chr6-6996	chr6	72511904	72513838	+	238.4	1934.000	251.2	3.0	83.74	0.00e+00
chr6-12861	chr6	83774351	83776203	+	238.4	1852.000	252.6	19.5	12.96	2.21e-181
chr8-4353	chr8	72160528	72162759	+	238.4	2231.000	250.9	8.0	31.36	6.35e-271
chr13-12112	chr13	23444344	23446773	+	238.4	2429.000	250.5	7.5	33.40	1.03e-277
chr1-4507	chr1	165236048	165237938	+	238.1	1890.000	251.9	13.5	18.66	9.24e-218
chr2-12970	chr2	30710932	30714132	+	238.1	3200.000	249.8	6.5	38.43	3.11e-291
chr3-4606	chr3	142764759	142766074	+	238.1	1315.000	254.4	9.5	26.78	1.30e-258
chr4-8816	chr4	108300110	108301506	+	238.1	1396.000	251.6	9.0	27.95	5.16e-260
chr4-16973	chr4	133276361	133278512	+	238.1	2151.000	251.2	7.0	35.89	1.52e-286
chr5-2742	chr5	31697293	31698683	+	238.1	1390.000	254.4	6.5	39.14	3.55e-299
chr6-7526	chr6	35538732	35540053	+	238.1	1321.000	248.7	5.0	49.75	2.93e-317
chr8-9767	chr8	22184812	22186502	+	238.1	1690.000	249.8	11.5	21.72	1.07e-231
chr9-6917	chr9	74952381	74953983	+	238.1	1602.000	253.0	10.0	25.30	2.31e-250
chr13-1668	chr13	13953844	13955546	+	238.1	1702.000	253.0	4.0	63.25	0.00e+00
chr16-2371	chr16	91930822	91932122	+	238.1	1300.000	250.2	4.5	55.59	0.00e+00
chr17-7697	chr17	80944032	80945984	+	238.1	1952.000	249.1	5.5	45.29	7.24e-309
chr4-7500	chr4	126428725	126430324	+	237.7	1599.000	249.5	15.0	16.63	1.77e-204
chr7-10810	chr7	129591108	129592680	+	237.7	1572.000	248.4	10.0	24.84	9.11e-245
chr7-14882	chr7	143598818	143600752	+	237.7	1934.000	250.2	5.0	50.03	1.18e-320
chr8-8896	chr8	112010377	112012481	+	237.7	2104.000	249.8	17.5	14.27	6.86e-189
chr12-4531	chr12	33146736	33149313	+	237.7	2577.000	248.7	3.0	82.92	0.00e+00
chr13-3558	chr13	97252100	97257873	+	237.7	5773.000	251.6	46.0	5.47	3.57e-98
chr15-9241	chr15	26894095	26896221	+	237.7	2126.000	249.1	1.0	249.10	0.00e+00
chr15-5356	chr15	83171432	83173220	+	237.7	1788.000	248.7	14.0	17.77	2.95e-210
chr2-2898	chr2	77279800	77281198	+	237.4	1398.000	249.5	2.0	124.73	0.00e+00
chr6-7287	chr6	113045326	113047691	+	237.4	2365.000	248.4	11.0	22.58	6.20e-235
chr7-9904	chr7	24081265	24083348	+	237.4	2083.000	250.2	7.5	33.36	1.03e-277
chr8-10622	chr8	69972767	69974974	+	237.4	2207.000	249.8	8.0	31.23	1.98e-269
chr8-13001	chr8	71366209	71368473	+	237.4	2264.000	250.5	14.0	17.89	9.27e-213
chr14-4222	chr14	55671057	55673118	+	237.4	2061.000	248.7	14.0	17.77	2.95e-210
chr3-12959	chr3	41741299	41743151	+	237.1	1852.000	247.7	5.0	49.54	1.45e-315
chr5-13742	chr5	38219333	38221518	+	237.1	2185.000	251.6	6.5	38.70	2.09e-294
chr6-11220	chr6	83164955	83166804	+	237.1	1849.000	250.2	6.0	41.69	2.71e-301
chr7-15946	chr7	144580953	144583123	+	237.1	2170.000	248.7	8.0	31.09	6.18e-268
chr1-4829	chr1	7396963	7398965	+	236.7	2002.000	249.5	2.0	124.73	0.00e+00
chr1-11767	chr1	71101997	71103721	+	236.7	1724.000	249.5	10.0	24.95	3.66e-246
chr2-9280	chr2	102021253	102027621	+	236.7	6368.000	248.7	30.0	8.29	4.34e-135
chr5-16967	chr5	116022725	116025216	+	236.7	2491.000	248.7	5.0	49.75	2.93e-317
chr7-7889	chr7	30562246	30564407	+	236.7	2161.000	250.5	8.0	31.31	6.35e-271
chr9-11982	chr9	55208207	55209860	+	236.7	1653.000	248.7	21.5	11.57	2.70e-167
chr11-17899	chr11	103027547	103029113	+	236.7	1566.000	248.7	9.0	27.64	1.11e-255
chr12-6209	chr12	87199129	87201009	+	236.7	1880.000	249.5	1.0	249.46	0.00e+00
chr14-2360	chr14	29978195	29979626	+	236.7	1431.000	248.0	3.0	82.68	0.00e+00
chr15-2312	chr15	82345797	82347369	+	236.7	1572.000	247.3	2.0	123.66	0.00e+00
chr17-3958	chr17	26715272	26717110	+	236.7	1838.000	254.1	13.0	19.54	1.58e-225
chr17-4025	chr17	55878171	55879965	+	236.7	1794.000	250.2	7.5	33.36	1.03e-277
chr19-4299	chr19	44282243	44285397	+	236.7	3154.000	250.9	10.0	25.09	1.46e-247
chr3-8908	chr3	87616754	87620393	+	236.4	3639.000	250.2	18.0	13.90	3.34e-187
chr4-24322	chr4	148447671	148449814	+	236.4	2143.000	247.3	1.0	247.33	0.00e+00
chr5-14617	chr5	3646507	3648239	+	236.4	1732.000	247.3	13.0	19.03	1.59e-216
chr8-6695	chr8	34107482	34109292	+	236.4	1810.000	248.4	11.0	22.58	6.20e-235
chr10-5201	chr10	60277112	60278660	+	236.4	1548.000	249.5	8.0	31.18	1.98e-269
chr10-9654	chr10	127068724	127071454	+	236.4	2730.000	248.7	19.0	13.09	1.58e-179
chr15-5639	chr15	58133704	58135514	+	236.4	1810.000	248.4	5.0	49.68	2.93e-317
chr17-6563	chr17	46645024	46647071	+	236.4	2047.000	247.3	9.5	26.03	1.17e-248
chr19-7222	chr19	43877929	43880294	+	236.4	2365.000	247.7	6.0	41.28	1.94e-296
chr7-9126	chr7	105580331	105582010	+	236.0	1679.000	248.0	11.0	22.55	6.20e-235
chr7-19841	chr7	122019718	122021432	+	236.0	1714.000	247.3	7.0	35.33	2.46e-280
chr11-11611	chr11	61578484	61579921	+	236.0	1437.000	247.0	1.5	164.65	0.00e+00
chr11-7810	chr11	119942093	119944237	+	236.0	2144.000	247.3	15.0	16.49	4.86e-202
chr1-11920	chr1	133660216	133661755	+	235.7	1539.000	247.0	3.0	82.32	0.00e+00
chr7-8296	chr7	16386764	16388302	+	235.7	1538.000	250.2	9.0	27.80	1.44e-258
chr7-3691	chr7	51861378	51862856	+	235.7	1478.000	249.5	21.0	11.88	1.09e-170
chr8-9325	chr8	11757385	11759392	+	235.7	2007.000	247.0	11.0	22.45	3.14e-232
chr8-13794	chr8	117799895	117802686	+	235.7	2791.000	250.5	14.5	17.28	3.64e-209
chr8-17222	chr8	124661875	124664124	+	235.7	2249.000	246.3	14.0	17.59	9.21e-208
chr14-5918	chr14	84442431	84447067	+	235.7	4636.000	247.0	8.0	30.87	5.91e-265
chr16-7195	chr16	35594737	35601437	+	235.7	6700.000	249.8	24.0	10.41	1.52e-157
chr17-9093	chr17	14942181	14944221	+	235.7	2040.000	248.0	8.0	31.00	6.18e-268
chr3-8424	chr3	146520375	146522255	+	235.4	1880.000	248.4	13.0	19.11	8.32e-218
chr4-18142	chr4	156183855	156187502	+	235.4	3647.000	248.4	10.5	23.66	9.96e-240
chr6-8894	chr6	54816240	54818233	+	235.4	1993.000	249.8	4.0	62.45	0.00e+00
chr7-7472	chr7	41632654	41634297	+	235.4	1643.000	247.3	1.0	247.33	0.00e+00
chr8-8330	chr8	4612374	4614142	+	235.4	1768.000	247.0	5.0	49.39	7.17e-314
chr8-6148	chr8	107055913	107057799	+	235.4	1886.000	247.0	9.0	27.44	8.37e-253
chr10-5541	chr10	62485767	62487721	+	235.4	1954.000	246.3	5.0	49.25	7.17e-314
chr10-8779	chr10	84532585	84534823	+	235.4	2238.000	247.3	10.5	23.56	2.35e-238
chr1-6541	chr1	171344969	171346542	+	235.0	1573.000	246.6	6.0	41.10	7.98e-295
chr2-4425	chr2	153161119	153162571	+	235.0	1452.000	245.9	6.5	37.83	6.53e-285
chr4-8859	chr4	133338372	133339933	+	235.0	1561.000	247.7	0.5	495.37	0.00e+00
chr5-21733	chr5	19225504	19228155	+	235.0	2651.000	246.3	8.0	30.78	5.91e-265
chr7-1390	chr7	131560236	131561371	+	235.0	1135.000	247.7	2.0	123.84	0.00e+00
chr9-3065	chr9	15279303	15281195	+	235.0	1892.000	248.0	5.0	49.61	2.93e-317
chr10-437	chr10	45577863	45578871	+	235.0	1008.000	255.1	2.0	127.56	0.00e+00
chr12-9903	chr12	4475601	4477798	+	235.0	2197.000	246.3	7.0	35.18	8.67e-279
chr13-6680	chr13	99499843	99503564	+	235.0	3721.000	249.8	24.5	10.20	1.57e-155
chr14-10752	chr14	24777780	24782042	+	235.0	4262.000	246.3	7.0	35.18	8.67e-279
chr14-6904	chr14	54616994	54618637	+	235.0	1643.000	246.3	6.0	41.04	7.98e-295
chr14-7224	chr14	103345493	103347581	+	235.0	2088.000	245.9	1.5	163.94	0.00e+00
chr15-7451	chr15	102135071	102137018	+	235.0	1947.000	246.6	8.0	30.83	5.91e-265
chr17-11694	chr17	84094590	84098197	+	235.0	3607.000	246.6	21.5	11.47	3.58e-165
chr19-6569	chr19	3684017	3687090	+	235.0	3073.000	247.3	8.0	30.92	1.91e-266
chrX-5151	chrX	152367408	152369795	+	235.0	2387.000	246.3	13.5	18.24	1.97e-211
chr1-13158	chr1	65185733	65187965	+	234.7	2232.000	247.0	10.0	24.70	5.58e-242
chr2-6163	chr2	119034547	119035977	+	234.7	1430.000	249.5	3.0	83.15	0.00e+00
chr2-9765	chr2	164804094	164805953	+	234.7	1859.000	247.0	8.0	30.87	5.91e-265
chr6-4450	chr6	52713450	52714760	+	234.7	1310.000	246.3	11.0	22.39	3.14e-232
chr6-15431	chr6	86049343	86054988	+	234.7	5645.000	247.0	21.0	11.76	1.80e-167
chr8-11136	chr8	122474730	122477033	+	234.7	2303.000	246.3	14.0	17.59	9.21e-208
chr9-8527	chr9	65264498	65270752	+	234.7	6254.000	246.6	45.5	5.42	1.86e-95
chr15-5379	chr15	3995124	3996668	+	234.7	1544.000	245.6	4.0	61.39	0.00e+00
chr16-4172	chr16	16870299	16871962	+	234.7	1663.000	247.7	3.0	82.56	0.00e+00
chr17-10730	chr17	3082863	3085414	+	234.7	2551.000	245.9	4.0	61.48	0.00e+00
chr3-5171	chr3	55242169	55244241	+	234.3	2072.000	248.7	10.0	24.87	9.11e-245
chr3-13236	chr3	95902886	95907241	+	234.3	4355.000	247.0	10.0	24.70	5.58e-242
chr5-7479	chr5	108311987	108313651	+	234.3	1664.000	246.6	17.0	14.51	2.57e-188
chr6-7338	chr6	8208929	8210147	+	234.3	1218.000	245.9	5.0	49.18	3.53e-312
chr6-11524	chr6	147042200	147043624	+	234.3	1424.000	246.6	6.0	41.10	7.98e-295
chr9-9995	chr9	22115811	22117840	+	234.3	2029.000	246.3	7.5	32.84	1.24e-271
chr11-2009	chr11	80810021	80811540	+	234.3	1519.000	248.0	9.0	27.56	1.11e-255
chr3-12917	chr3	35753393	35755145	+	234.0	1752.000	244.5	3.5	69.86	0.00e+00
chr5-20868	chr5	110652608	110654758	+	234.0	2150.000	246.3	4.0	61.57	0.00e+00
chr6-4575	chr6	83325624	83327008	+	234.0	1384.000	249.1	18.0	13.84	4.64e-186
chr6-7633	chr6	124413980	124416148	+	234.0	2168.000	245.6	10.0	24.56	1.37e-240
chr9-1654	chr9	78113137	78114140	+	234.0	1003.000	247.3	0.5	494.66	0.00e+00
chr12-12767	chr12	111676845	111679415	+	234.0	2570.000	245.6	3.0	81.85	0.00e+00
chr14-5518	chr14	21749960	21751809	+	234.0	1849.000	247.0	6.0	41.16	7.98e-295
chrX-4676	chrX	12004432	12008699	+	234.0	4267.000	244.5	6.0	40.75	1.34e-291
chr2-4590	chr2	120849680	120851439	+	233.7	1759.000	247.7	6.0	41.28	1.94e-296
chr4-5170	chr4	132638662	132639960	+	233.7	1298.000	245.6	11.0	22.32	7.02e-231
chr4-17803	chr4	132883295	132885291	+	233.7	1996.000	244.8	11.5	21.29	4.88e-225
chr5-6593	chr5	36581269	36582772	+	233.7	1503.000	244.5	5.0	48.90	1.73e-310
chr5-17830	chr5	117284382	117288066	+	233.7	3684.000	244.8	14.0	17.49	2.83e-205
chr5-2618	chr5	118244583	118246314	+	233.7	1731.000	247.7	3.0	82.56	0.00e+00
chr7-12702	chr7	19075465	19078357	+	233.7	2892.000	247.7	19.0	13.04	2.06e-178
chr14-6424	chr14	62581088	62586213	+	233.7	5125.000	246.6	16.0	15.41	2.32e-194
chr1-2564	chr1	13588985	13590511	+	233.3	1526.000	245.2	16.0	15.33	3.57e-193
chr1-3351	chr1	166253930	166257709	+	233.3	3779.000	247.3	22.0	11.24	5.54e-164
chr4-5788	chr4	151057162	151058732	+	233.3	1570.000	248.0	11.0	22.55	6.20e-235
chr5-15469	chr5	115396248	115399563	+	233.3	3315.000	244.8	17.5	13.99	3.85e-183
chr5-9219	chr5	130171027	130172691	+	233.3	1664.000	244.8	13.0	18.83	1.08e-212
chr7-13698	chr7	29982929	29984807	+	233.3	1878.000	245.6	7.5	32.74	4.06e-270
chr8-6711	chr8	83972025	83974291	+	233.3	2266.000	244.5	15.0	16.30	2.14e-198
chr9-10846	chr9	20458892	20460731	+	233.3	1839.000	244.1	1.0	244.14	0.00e+00
chr10-4140	chr10	13090149	13092896	+	233.3	2747.000	245.2	17.5	14.01	2.75e-184
chr11-15760	chr11	60912693	60914430	+	233.3	1737.000	244.8	4.0	61.21	0.00e+00
chr13-4689	chr13	56220794	56223229	+	233.3	2435.000	246.3	9.0	27.36	8.37e-253
chr13-6689	chr13	119487310	119489257	+	233.3	1947.000	244.5	13.0	18.81	1.08e-212
chr16-5624	chr16	35584813	35590467	+	233.3	5654.000	245.2	17.0	14.42	3.72e-187
chr3-12490	chr3	90230945	90232657	+	233.0	1712.000	245.2	20.0	12.26	3.68e-171
chr4-14844	chr4	105167678	105172171	+	233.0	4493.000	243.8	27.0	9.03	2.43e-140
chr9-5283	chr9	15709266	15710660	+	233.0	1394.000	244.1	9.0	27.13	6.23e-250
chr11-12262	chr11	78182436	78184319	+	233.0	1883.000	245.2	10.0	24.52	1.37e-240
chr18-8737	chr18	21299006	21301115	+	233.0	2109.000	244.5	0.5	488.99	0.00e+00
chrX-2473	chrX	169879419	169882402	+	233.0	2983.000	244.5	7.0	34.93	1.07e-275
chr2-7776	chr2	120608615	120610203	+	232.7	1588.000	244.1	11.5	21.23	4.88e-225
chr5-11492	chr5	129724590	129726153	+	232.7	1563.000	244.8	11.0	22.26	1.56e-229
chr6-3123	chr6	124745384	124746655	+	232.7	1271.000	253.4	21.0	12.06	5.31e-175
chr10-10152	chr10	77514569	77517712	+	232.7	3143.000	243.4	20.0	12.17	5.50e-169
chr11-19358	chr11	118907121	118910167	+	232.7	3046.000	244.1	5.0	48.83	1.73e-310
chr12-326	chr12	98746997	98748133	+	232.7	1136.000	246.3	5.0	49.25	7.17e-314
chr13-10933	chr13	28883207	28886313	+	232.7	3106.000	245.2	11.5	21.32	2.29e-226
chr15-10546	chr15	99473449	99475202	+	232.7	1753.000	243.4	7.0	34.78	3.72e-274
chr17-12625	chr17	30575158	30577137	+	232.7	1979.000	245.2	13.5	18.16	3.60e-210
chr19-3498	chr19	4711186	4713248	+	232.7	2062.000	245.2	3.0	81.73	0.00e+00
chrX-4561	chrX	123102575	123105647	+	232.7	3072.000	244.1	5.0	48.83	1.73e-310
chr4-11746	chr4	116684844	116686536	+	232.3	1692.000	243.1	13.0	18.70	2.02e-211
chr5-8403	chr5	100673351	100675590	+	232.3	2239.000	245.9	13.0	18.92	5.71e-214
chr6-8169	chr6	22874637	22876525	+	232.3	1888.000	244.1	11.0	22.19	1.56e-229
chr12-3685	chr12	44328615	44330761	+	232.3	2146.000	247.7	10.0	24.77	2.26e-243
chr14-6130	chr14	55883790	55886018	+	232.3	2228.000	244.5	11.0	22.23	1.56e-229
chr19-3435	chr19	6235094	6237033	+	232.3	1939.000	243.8	18.0	13.54	3.06e-179
chr1-3571	chr1	185328599	185329881	+	232.0	1282.000	244.5	4.0	61.12	0.00e+00
chr3-4512	chr3	95110582	95111996	+	232.0	1414.000	243.4	12.0	20.29	1.95e-219
chr7-14306	chr7	118704825	118706154	+	232.0	1329.000	243.1	2.0	121.54	0.00e+00
chr12-4295	chr12	31350496	31351946	+	232.0	1450.000	245.2	9.0	27.24	2.29e-251
chr14-10973	chr14	60551157	60556473	+	232.0	5316.000	244.5	29.0	8.43	1.37e-134
chr1-14772	chr1	179545313	179547603	+	231.6	2290.000	244.5	4.0	61.12	0.00e+00
chr6-1970	chr6	29347382	29348869	+	231.6	1487.000	244.1	2.0	122.07	0.00e+00
chr6-7274	chr6	95117602	95118915	+	231.6	1313.000	242.4	4.0	60.59	0.00e+00
chr11-22459	chr11	74648497	74651992	+	231.6	3495.000	242.4	8.0	30.30	5.16e-259
chr11-26060	chr11	121203410	121205388	+	231.6	1978.000	243.1	11.0	22.10	3.47e-228
chr14-4794	chr14	63859463	63861323	+	231.6	1860.000	242.7	16.0	15.17	1.27e-189
chr16-3428	chr16	87439733	87441477	+	231.6	1744.000	243.4	4.5	54.10	1.06e-319
chr1-14539	chr1	131970107	131973510	+	231.3	3403.000	243.1	16.0	15.19	8.34e-191
chr2-3248	chr2	155050208	155052184	+	231.3	1976.000	247.0	4.0	61.74	0.00e+00
chr5-1737	chr5	69556714	69557972	+	231.3	1258.000	246.6	3.0	82.21	0.00e+00
chr5-3461	chr5	100415657	100417213	+	231.3	1556.000	244.8	7.0	34.98	1.07e-275
chr5-17965	chr5	124530003	124532195	+	231.3	2192.000	243.1	13.0	18.70	2.02e-211
chr6-10302	chr6	42323297	42325519	+	231.3	2222.000	242.0	3.0	80.67	0.00e+00
chr8-3482	chr8	46162966	46164431	+	231.3	1465.000	242.4	2.0	121.18	0.00e+00
chr8-9455	chr8	107047601	107049690	+	231.3	2089.000	242.4	8.0	30.30	5.16e-259
chr9-13055	chr9	77909847	77911690	+	231.3	1843.000	243.1	5.0	48.62	8.44e-309
chr9-11822	chr9	119444482	119445932	+	231.3	1450.000	244.8	16.0	15.30	5.47e-192
chr10-11737	chr10	115314358	115316415	+	231.3	2057.000	243.4	4.0	60.86	0.00e+00
chr10-9982	chr10	127310370	127312556	+	231.3	2186.000	243.4	11.5	21.17	1.04e-223
chr12-5109	chr12	79924375	79928191	+	231.3	3816.000	243.8	37.0	6.59	2.06e-111
chr14-11353	chr14	20178316	20184028	+	231.3	5712.000	244.8	20.5	11.94	1.13e-167
chr14-3230	chr14	57745132	57746809	+	231.3	1677.000	242.4	19.0	12.76	7.36e-173
chr15-4237	chr15	100599045	100600695	+	231.3	1650.000	243.4	13.0	18.73	2.02e-211
chr17-5600	chr17	94749131	94751049	+	231.3	1918.000	243.8	1.5	162.52	0.00e+00
chrX-2861	chrX	103492484	103494317	+	231.3	1833.000	243.4	7.0	34.78	3.72e-274
chr4-8905	chr4	24965940	24967291	+	231.0	1351.000	243.1	10.0	24.31	8.21e-238
chr5-13722	chr5	34368710	34371589	+	231.0	2879.000	242.4	7.0	34.62	1.29e-272
chr7-21249	chr7	144283295	144285661	+	231.0	2366.000	244.1	5.0	48.83	1.73e-310
chr9-7271	chr9	119802598	119806325	+	231.0	3727.000	243.1	23.0	10.57	1.56e-155
chr9-6042	chr9	122950239	122951781	+	231.0	1542.000	241.7	3.0	80.55	0.00e+00
chr10-10595	chr10	80140676	80143235	+	231.0	2559.000	243.4	3.0	81.14	0.00e+00
chr11-10925	chr11	120436602	120438146	+	231.0	1544.000	242.7	2.0	121.36	0.00e+00
chr18-446	chr18	49755276	49756457	+	231.0	1181.000	243.8	5.0	48.76	8.44e-309
chr1-4641	chr1	33669319	33671125	+	230.6	1806.000	244.1	23.0	10.61	1.47e-156
chr1-2714	chr1	86703259	86704531	+	230.6	1272.000	244.5	6.5	37.61	2.46e-283
chr4-18384	chr4	97607162	97612849	+	230.6	5687.000	241.3	16.0	15.08	1.92e-188
chr6-6749	chr6	72346948	72348310	+	230.6	1362.000	243.1	4.0	60.77	0.00e+00
chr6-4814	chr6	86471612	86473791	+	230.6	2179.000	243.8	6.0	40.63	5.43e-290
chr7-11870	chr7	24298145	24300611	+	230.6	2466.000	242.4	4.0	60.59	0.00e+00
chr10-9242	chr10	80136862	80139769	+	230.6	2907.000	242.4	16.0	15.15	1.27e-189
chr11-22312	chr11	55417195	55420746	+	230.6	3551.000	241.7	15.0	16.11	9.12e-195
chr13-4908	chr13	21782295	21784913	+	230.6	2618.000	241.3	16.5	14.62	1.94e-185
chr14-7602	chr14	52325947	52329843	+	230.6	3896.000	245.6	22.0	11.16	6.96e-162
chr15-11772	chr15	90223424	90225338	+	230.6	1914.000	241.7	7.0	34.52	4.47e-271
chrX-4966	chrX	35887962	35890292	+	230.6	2330.000	241.7	0.5	483.32	0.00e+00
chr1-9302	chr1	64689770	64691931	+	230.3	2161.000	242.0	14.0	17.29	8.58e-203
chr2-5698	chr2	13543894	13545432	+	230.3	1538.000	245.2	5.0	49.04	3.53e-312
chr2-6786	chr2	148671985	148673917	+	230.3	1932.000	242.7	18.0	13.48	4.14e-178
chr6-9122	chr6	72214644	72220336	+	230.3	5692.000	242.0	23.0	10.52	1.65e-154
chr7-10767	chr7	97695850	97697644	+	230.3	1794.000	240.6	9.5	25.33	8.63e-239
chr8-7281	chr8	86884026	86885562	+	230.3	1536.000	243.4	10.5	23.18	7.03e-233
chr16-5678	chr16	91687898	91689485	+	230.3	1587.000	241.3	0.5	482.61	0.00e+00
chr17-13141	chr17	24695248	24697087	+	230.3	1839.000	242.0	10.0	24.20	2.00e-236
chr18-6137	chr18	10028956	10030561	+	230.3	1605.000	243.1	8.0	30.38	1.70e-260
chr1-9362	chr1	131076670	131082590	+	229.9	5920.000	242.0	25.0	9.68	1.31e-146
chr1-1175	chr1	155416582	155417607	+	229.9	1025.000	242.7	3.5	69.35	0.00e+00
chr4-13290	chr4	3573726	3575614	+	229.9	1888.000	241.7	2.0	120.83	0.00e+00
chr4-7488	chr4	98382524	98383545	+	229.9	1021.000	241.7	3.0	80.55	0.00e+00
chr5-5469	chr5	121219914	121221910	+	229.9	1996.000	242.4	4.5	53.86	5.70e-318
chr7-10612	chr7	110221246	110222810	+	229.9	1564.000	240.6	6.0	40.10	3.57e-285
chr11-21408	chr11	72440340	72443208	+	229.9	2868.000	240.2	7.0	34.32	1.54e-269
chr11-12759	chr11	100736816	100739017	+	229.9	2201.000	240.2	3.0	80.08	0.00e+00
chr11-21925	chr11	116809809	116815232	+	229.9	5423.000	240.2	19.0	12.64	1.19e-170
chr17-4819	chr17	24849380	24851156	+	229.9	1776.000	240.2	3.0	80.08	0.00e+00
chr19-4148	chr19	3707547	3709267	+	229.9	1720.000	240.6	5.0	48.12	9.57e-304
chr6-2246	chr6	73248212	73249619	+	229.6	1407.000	241.3	4.0	60.33	0.00e+00
chr6-4872	chr6	116192493	116194339	+	229.6	1846.000	241.3	3.0	80.44	0.00e+00
chr8-3848	chr8	18594819	18596211	+	229.6	1392.000	241.7	6.0	40.28	8.88e-287
chr8-10742	chr8	110719093	110724641	+	229.6	5548.000	241.0	21.0	11.47	4.39e-161
chr8-10206	chr8	121107091	121108992	+	229.6	1901.000	240.6	4.0	60.15	0.00e+00
chr12-8572	chr12	67220519	67223194	+	229.6	2675.000	239.9	13.5	17.77	1.21e-202
chr12-9810	chr12	108316972	108322636	+	229.6	5664.000	240.2	24.0	10.01	1.84e-148
chr15-685	chr15	94589213	94590252	+	229.6	1039.000	245.9	2.5	98.36	0.00e+00
[truncated: 2,937,274 more chars]
