# Supplementary material for: Regulation of chromatin accessibility and gene expression in the developing hippocampal primordium by LIM-HD transcription factor LHX2
Source: PLoS Genet. 2023 Aug 18;19(8):e1010874. doi: 10.1371/journal.pgen.1010874 (PMC10482279; doi:10.1371/journal.pgen.1010874)
Supplement: S1 Data — (ZIP) [file pgen.1010874.s012.zip › DiffPEAKS__E12.5_cnt_Ncp_H3k4me1.txt]

# HOMER Differential Peaks
# Original Peak File = Peaks_E12.5_CNT_Ctx_H3K4Me1.txt
# Peak File Tag Directory = Control_ctx_K4me1/
# Background Tag Directory = Control_ctx_Input/
#
# Mode = Peaks enriched over background
# Differential peaks = 70331
# Fraction of original peaks = 92.19%
# Original number of peaks = 76292
# Size of region used to count tags = given peak sizes (-fixed)
# Fold change cutoff = 4.00
# Poisson p-value cutoff = 1.00e-04
# strand = 2 (tags counted on 0=+strand, 1=-strand, 2=both strands)
# peak directory tagAdjust = 68
# background directory tagAdjust = 65
#
# cmd = getDifferentialPeaks Peaks_E12.5_CNT_Ctx_H3K4Me1.txt Control_ctx_K4me1/ Control_ctx_Input/
#
#PeakID	chr	start	end	strand	score	focus ratio/other	Total Tags	Background Tags	Fold Change vs. Background	p-value
chr8-20519	chr8	120530816	120567783	+	3360.5	36967.000	3265.5	112.5	29.02	0.00e+00
chr7-23920	chr7	79508857	79551485	+	3243.7	42628.000	3152.0	273.9	11.51	0.00e+00
chr2-32090	chr2	26481844	26505441	+	2353.4	23597.000	2290.0	120.9	18.94	0.00e+00
chr4-21294	chr4	120239560	120266031	+	2242.2	26471.000	2180.5	81.8	26.65	0.00e+00
chr8-19575	chr8	120502083	120529811	+	2096.1	27728.000	2040.0	107.9	18.91	0.00e+00
chr4-28560	chr4	107813499	107839406	+	2023.0	25907.000	1968.0	73.5	26.79	0.00e+00
chr4-34602	chr4	154580716	154605886	+	1995.7	25170.000	1940.0	103.2	18.79	0.00e+00
chr5-31843	chr5	33686809	33707989	+	1886.1	21180.000	1833.5	73.0	25.12	0.00e+00
chr3-42	chr3	88228608	88244567	+	1700.8	15959.000	1656.5	105.1	15.76	0.00e+00
chr8-12084	chr8	84727431	84747593	+	1655.0	20162.000	1610.5	91.1	17.67	0.00e+00
chr6-11433	chr6	114872457	114894923	+	1618.0	22466.000	1573.0	70.7	22.26	0.00e+00
chr4-31141	chr4	41668897	41690175	+	1616.9	21278.000	1571.0	64.2	24.48	0.00e+00
chr8-14102	chr8	120406698	120429413	+	1597.9	22715.000	1554.0	63.7	24.40	0.00e+00
chr18-11484	chr18	35830520	35852010	+	1593.3	21490.000	1549.5	70.2	22.07	0.00e+00
chr9-12576	chr9	61365923	61389716	+	1561.9	23793.000	1520.5	91.6	16.60	0.00e+00
chr4-38950	chr4	154496439	154517613	+	1507.8	21174.000	1467.0	69.3	21.18	0.00e+00
chr11-11801	chr11	98959157	98972324	+	1483.7	13167.000	1444.0	46.5	31.06	0.00e+00
chr19-12534	chr19	7131355	7154173	+	1426.5	22818.000	1387.0	61.4	22.60	0.00e+00
chr12-1155	chr12	107962769	107982761	+	1425.0	19992.000	1386.0	83.7	16.56	0.00e+00
chr11-23625	chr11	120240234	120270643	+	1424.0	30409.000	1385.0	105.1	13.18	0.00e+00
chr5-26098	chr5	125145101	125161137	+	1417.3	16036.000	1379.0	72.5	19.01	0.00e+00
chr2-37427	chr2	165873148	165889578	+	1396.7	16430.000	1360.5	48.8	27.87	0.00e+00
chr12-3877	chr12	86881691	86900826	+	1396.2	19135.000	1359.0	74.4	18.27	0.00e+00
chr4-4069	chr4	120267020	120288988	+	1341.6	21968.000	1306.0	102.3	12.77	0.00e+00
chr15-12260	chr15	82916170	82932044	+	1341.6	15874.000	1305.5	68.3	19.10	0.00e+00
chr2-31046	chr2	101960653	101984643	+	1307.1	23990.000	1271.0	75.3	16.87	0.00e+00
chr12-10008	chr12	99214306	99238225	+	1296.3	23919.000	1261.5	80.0	15.77	0.00e+00
chr2-35996	chr2	30715361	30727168	+	1293.2	11807.000	1260.0	45.6	27.65	0.00e+00
chr11-17957	chr11	98738282	98753233	+	1281.9	14951.000	1247.5	44.2	28.24	0.00e+00
chr9-20040	chr9	107624649	107638490	+	1276.3	13841.000	1242.0	52.5	23.64	0.00e+00
chr8-18662	chr8	120483428	120501317	+	1270.1	17889.000	1236.0	84.2	14.69	0.00e+00
chr17-14203	chr17	56458597	56476212	+	1248.5	17615.000	1214.5	69.3	17.53	0.00e+00
chr4-34599	chr4	154538946	154559394	+	1220.7	20448.000	1188.5	96.7	12.29	0.00e+00
chr11-37943	chr11	88572341	88591418	+	1217.1	19077.000	1183.5	65.1	18.18	0.00e+00
chr8-241	chr8	84706718	84718388	+	1212.5	11670.000	1185.5	68.3	17.34	0.00e+00
chr3-14391	chr3	83974949	83998494	+	1161.5	23545.000	1129.5	99.5	11.35	0.00e+00
chr4-11894	chr4	133010358	133027487	+	1131.1	17129.000	1102.0	77.2	14.28	0.00e+00
chr8-23149	chr8	23417998	23438201	+	1118.8	20203.000	1089.5	61.8	17.62	0.00e+00
chr5-18354	chr5	24593884	24608013	+	1095.6	14129.000	1065.0	66.0	16.13	0.00e+00
chr8-24934	chr8	84769403	84791352	+	1095.6	21949.000	1065.0	87.4	12.18	0.00e+00
chr5-32548	chr5	111418096	111438796	+	1066.8	20700.000	1038.5	67.0	15.51	0.00e+00
chr12-21674	chr12	112326879	112341617	+	1066.8	14738.000	1038.0	45.6	22.78	0.00e+00
chr19-950	chr19	7175672	7190197	+	1052.9	14525.000	1026.5	68.8	14.92	0.00e+00
chr11-13730	chr11	70017066	70031669	+	1041.1	14603.000	1015.0	71.1	14.27	0.00e+00
chr16-3612	chr16	44526367	44547462	+	1038.0	21095.000	1009.0	86.5	11.67	0.00e+00
chr9-21825	chr9	58038016	58052412	+	1034.9	14396.000	1008.0	65.1	15.49	0.00e+00
chr10-13838	chr10	80928444	80941225	+	1033.9	12781.000	1007.0	35.8	28.13	0.00e+00
chr3-8035	chr3	88137199	88153697	+	1015.4	16498.000	990.5	71.6	13.83	0.00e+00
chr15-15898	chr15	82946215	82963549	+	1012.3	17334.000	985.0	47.4	20.77	0.00e+00
chr11-23549	chr11	117337728	117351457	+	1009.7	13729.000	981.0	68.8	14.26	0.00e+00
chr11-7578	chr11	97803923	97819494	+	1006.1	15571.000	982.5	42.8	22.97	0.00e+00
chr18-3976	chr18	75366239	75380874	+	984.5	14635.000	957.5	65.6	14.61	0.00e+00
chr8-13983	chr8	94990510	95002469	+	976.2	11959.000	949.5	46.5	20.42	0.00e+00
chr11-40296	chr11	97563357	97577151	+	968.5	13794.000	942.0	41.8	22.51	0.00e+00
chr11-34972	chr11	24084109	24103786	+	961.3	19677.000	934.0	100.4	9.30	0.00e+00
chr6-16418	chr6	72213213	72225954	+	960.8	12741.000	934.0	44.6	20.92	0.00e+00
chr5-7419	chr5	115432007	115441868	+	955.7	9861.000	931.0	60.4	15.40	0.00e+00
chr8-28637	chr8	120287566	120301836	+	942.3	14270.000	916.5	55.3	16.56	0.00e+00
chr8-19682	chr8	126658755	126670311	+	936.6	11556.000	910.0	40.9	22.24	0.00e+00
chr8-18363	chr8	87829317	87840187	+	935.1	10870.000	910.5	32.5	27.97	0.00e+00
chr11-4687	chr11	113174090	113193730	+	929.9	19640.000	906.0	66.5	13.63	0.00e+00
chr15-11757	chr15	85454343	85467844	+	927.4	13501.000	901.5	77.2	11.68	0.00e+00
chr9-14325	chr9	44483588	44491772	+	916.0	8184.000	891.5	26.5	33.64	0.00e+00
chr15-14395	chr15	89168846	89183074	+	916.0	14228.000	890.0	52.1	17.09	0.00e+00
chr2-33220	chr2	157456480	157467358	+	914.0	10878.000	889.0	8.4	106.22	0.00e+00
chr3-16004	chr3	34654622	34673115	+	910.4	18493.000	886.0	69.3	12.79	0.00e+00
chr15-1359	chr15	82932675	82943903	+	903.7	11228.000	882.5	45.6	19.37	0.00e+00
chr4-40869	chr4	133037104	133053104	+	895.4	16000.000	872.0	61.8	14.10	0.00e+00
chr10-20103	chr10	127507706	127517608	+	895.4	9902.000	870.0	40.0	21.76	0.00e+00
chr13-631	chr13	15540558	15557563	+	894.4	17005.000	870.5	78.6	11.08	0.00e+00
chr12-19861	chr12	86798363	86809372	+	890.8	11009.000	867.0	60.0	14.45	0.00e+00
chr12-17949	chr12	108234459	108248007	+	883.1	13548.000	860.0	32.5	26.42	0.00e+00
chr12-19043	chr12	111685839	111696763	+	879.0	10924.000	855.0	44.6	19.15	0.00e+00
chr2-27939	chr2	93276582	93292881	+	872.3	16299.000	849.0	52.5	16.16	0.00e+00
chr3-19642	chr3	88218043	88227996	+	867.7	9953.000	851.0	133.0	6.40	0.00e+00
chr5-7467	chr5	125133655	125144347	+	864.1	10692.000	840.5	61.8	13.59	0.00e+00
chr5-33056	chr5	125161927	125178776	+	862.0	16849.000	838.5	42.3	19.82	0.00e+00
chr15-17236	chr15	27776585	27790695	+	853.2	14110.000	829.0	39.1	21.23	0.00e+00
chr11-32450	chr11	98935634	98946057	+	852.7	10423.000	833.0	36.3	22.97	0.00e+00
chr4-38101	chr4	128710019	128722861	+	841.4	12842.000	819.0	34.4	23.80	0.00e+00
chr4-21397	chr4	128728525	128738699	+	839.4	10174.000	818.0	33.9	24.10	0.00e+00
chr4-14872	chr4	136749109	136759565	+	831.1	10456.000	808.0	43.2	18.69	0.00e+00
chr4-12624	chr4	156183456	156197247	+	830.1	13791.000	807.0	67.4	11.97	0.00e+00
chr15-7087	chr15	85990500	86004451	+	828.5	13951.000	806.5	66.0	12.22	0.00e+00
chr4-35589	chr4	106933008	106945544	+	823.9	12536.000	803.0	40.0	20.08	0.00e+00
chr12-5265	chr12	112659285	112668505	+	815.2	9220.000	794.0	34.9	22.77	0.00e+00
chr5-30716	chr5	114567293	114581880	+	814.6	14587.000	791.5	30.2	26.19	0.00e+00
chr1-29889	chr1	176990258	177005663	+	810.0	15405.000	788.0	68.8	11.45	0.00e+00
chr19-7920	chr19	46522298	46533743	+	809.5	11445.000	792.5	37.2	21.31	0.00e+00
chr7-17762	chr7	73389047	73402101	+	808.0	13054.000	787.5	35.3	22.29	0.00e+00
chr11-18734	chr11	98922462	98933860	+	806.4	11398.000	784.5	46.5	16.87	0.00e+00
chr11-4501	chr11	119077762	119085858	+	793.0	8096.000	771.5	32.5	23.70	0.00e+00
chr15-7714	chr15	83029814	83045115	+	783.3	15301.000	763.0	59.5	12.82	0.00e+00
chr16-8113	chr16	35580143	35593369	+	781.2	13226.000	760.5	48.4	15.73	0.00e+00
chr9-25651	chr9	44492358	44502380	+	780.2	10022.000	758.0	28.4	26.73	0.00e+00
chr10-9436	chr10	59895368	59903929	+	779.7	8561.000	758.5	27.9	27.19	0.00e+00
chrX-1433	chrX	12061278	12078198	+	779.7	16920.000	759.0	41.8	18.14	0.00e+00
chr8-18440	chr8	93915224	93926673	+	777.1	11449.000	758.5	66.0	11.49	0.00e+00
chr2-32052	chr2	25174056	25187116	+	773.5	13060.000	752.5	69.7	10.79	0.00e+00
chr9-26014	chr9	62529218	62545136	+	772.4	15918.000	752.0	64.6	11.64	0.00e+00
chr11-32391	chr11	96895588	96908017	+	768.8	12429.000	748.0	27.0	27.74	0.00e+00
chr3-17282	chr3	87980316	87990744	+	760.1	10428.000	739.0	28.8	25.64	0.00e+00
chr8-25441	chr8	120434584	120442904	+	758.6	8320.000	740.0	29.8	24.87	0.00e+00
chr17-8864	chr17	15371527	15383321	+	754.4	11794.000	734.5	73.5	10.00	0.00e+00
chr1-21733	chr1	172199060	172207785	+	753.9	8725.000	733.0	54.9	13.36	0.00e+00
chr10-23074	chr10	127523972	127538231	+	751.9	14259.000	730.5	51.1	14.28	0.00e+00
chr1-21727	chr1	172012070	172021158	+	747.7	9088.000	733.0	37.2	19.71	0.00e+00
chr19-14867	chr19	7263425	7273235	+	747.7	9810.000	729.0	46.5	15.68	0.00e+00
chr1-13590	chr1	134058829	134068746	+	743.6	9917.000	725.0	33.5	21.66	0.00e+00
chr9-1004	chr9	35326684	35337552	+	743.1	10868.000	724.0	43.7	16.57	0.00e+00
chr2-21408	chr2	31492603	31503999	+	730.8	11396.000	710.0	46.0	15.42	0.00e+00
chr19-3395	chr19	55739642	55753590	+	729.7	13948.000	709.0	62.8	11.30	0.00e+00
chr1-29464	chr1	136128088	136144570	+	729.2	16482.000	710.5	48.4	14.69	0.00e+00
chr10-16655	chr10	120413430	120430897	+	727.2	17467.000	708.5	71.6	9.89	0.00e+00
chr4-20916	chr4	45815783	45827253	+	722.5	11470.000	706.0	57.7	12.25	0.00e+00
chr2-24568	chr2	179529453	179540564	+	717.9	11111.000	697.5	43.2	16.13	0.00e+00
chr7-17528	chr7	29312658	29322351	+	715.8	9693.000	695.5	27.0	25.79	0.00e+00
chr15-17997	chr15	98982523	98993554	+	715.8	11031.000	701.5	30.2	23.21	0.00e+00
chr2-26209	chr2	35674992	35689094	+	715.3	14102.000	697.5	47.0	14.85	0.00e+00
chr12-11734	chr12	107926563	107937922	+	715.3	11359.000	695.0	52.5	13.23	0.00e+00
chr11-18900	chr11	116328559	116337606	+	714.3	9047.000	695.5	87.4	7.96	0.00e+00
chr4-20244	chr4	118271950	118283296	+	713.3	11346.000	695.0	39.1	17.79	0.00e+00
chr15-17695	chr15	82980674	82991106	+	708.1	10432.000	689.0	38.1	18.07	0.00e+00
chr11-18114	chr11	115806209	115816601	+	707.1	10392.000	688.5	23.7	29.03	0.00e+00
chr18-178	chr18	37813587	37828416	+	707.1	14829.000	690.5	60.4	11.42	0.00e+00
chr3-14445	chr3	88533958	88543452	+	705.5	9494.000	687.5	80.0	8.60	0.00e+00
chr4-32910	chr4	32237225	32252866	+	705.5	15641.000	687.5	42.8	16.07	0.00e+00
chr9-19931	chr9	97009901	97020405	+	705.5	10504.000	689.5	43.7	15.78	0.00e+00
chrX-5993	chrX	99139478	99154399	+	703.0	14921.000	683.0	67.9	10.06	0.00e+00
chr11-27122	chr11	120219870	120232783	+	698.3	12913.000	678.5	46.5	14.59	0.00e+00
chr2-39485	chr2	151966069	151980943	+	693.2	14874.000	674.0	65.1	10.35	0.00e+00
chr4-29378	chr4	155211573	155222465	+	692.2	10892.000	675.0	51.1	13.20	0.00e+00
chr17-20616	chr17	26944298	26954242	+	690.1	9944.000	672.0	31.6	21.25	0.00e+00
chr8-25436	chr8	120372813	120384581	+	682.4	11768.000	663.0	33.5	19.80	0.00e+00
chr2-38816	chr2	84733101	84744832	+	679.3	11731.000	660.5	35.3	18.69	0.00e+00
chr5-26046	chr5	123131686	123139752	+	678.8	8066.000	662.0	38.1	17.36	0.00e+00
chr8-15905	chr8	84197135	84204251	+	676.7	7116.000	658.0	34.9	18.87	0.00e+00
chr9-27071	chr9	37450993	37462183	+	671.1	11190.000	653.0	40.9	15.96	0.00e+00
chr4-38024	chr4	125483592	125493676	+	670.6	10084.000	651.5	19.5	33.36	0.00e+00
chr5-12845	chr5	120562850	120569779	+	670.6	6929.000	652.0	15.3	42.49	0.00e+00
chr14-7271	chr14	25583743	25590775	+	670.0	7032.000	652.0	24.2	26.97	0.00e+00
chr17-13411	chr17	47871552	47883579	+	665.4	12027.000	648.0	49.3	13.15	0.00e+00
chr15-10214	chr15	85572537	85583945	+	662.3	11408.000	645.0	37.2	17.34	0.00e+00
chr3-9356	chr3	89314575	89323302	+	661.3	8727.000	645.5	36.7	17.57	0.00e+00
chr14-17895	chr14	25460656	25473953	+	658.2	13297.000	641.0	54.4	11.78	0.00e+00
chr17-18157	chr17	24202600	24212739	+	658.2	10139.000	641.5	23.7	27.05	0.00e+00
chr9-15314	chr9	65174820	65181393	+	656.7	6573.000	642.5	36.3	17.72	0.00e+00
chr11-22261	chr11	96871664	96880215	+	656.7	8551.000	639.0	28.4	22.53	0.00e+00
chr7-32820	chr7	25275556	25285998	+	654.6	10442.000	636.0	27.0	23.58	0.00e+00
chr15-1456	chr15	103299696	103307619	+	653.6	7923.000	647.5	68.8	9.41	0.00e+00
chr4-18294	chr4	98098391	98111714	+	653.1	13323.000	636.5	53.5	11.90	0.00e+00
chr10-16818	chr10	13106833	13119631	+	652.5	12798.000	635.0	52.5	12.09	0.00e+00
chr4-9739	chr4	154944970	154955341	+	648.4	10371.000	635.5	46.0	13.81	0.00e+00
chr19-10700	chr19	7418741	7425477	+	647.9	6736.000	631.0	36.7	17.18	0.00e+00
chr14-1660	chr14	60633904	60646899	+	647.4	12995.000	630.0	57.7	10.93	0.00e+00
chr11-33802	chr11	77483167	77493188	+	645.3	10021.000	628.0	48.8	12.86	0.00e+00
chr7-8476	chr7	79588860	79595876	+	644.3	7016.000	628.0	27.9	22.51	0.00e+00
chr4-18004	chr4	155171103	155180354	+	643.8	9251.000	628.5	27.9	22.53	0.00e+00
chr2-18819	chr2	102000164	102009556	+	642.3	9392.000	625.5	42.3	14.78	0.00e+00
chr17-19640	chr17	34584723	34596083	+	642.3	11360.000	624.5	44.6	13.99	0.00e+00
chr1-24167	chr1	134091875	134100442	+	640.2	8567.000	623.5	25.1	24.83	0.00e+00
chr2-27176	chr2	172929770	172941313	+	639.7	11543.000	624.5	43.7	14.29	0.00e+00
chr10-9397	chr10	42628663	42637846	+	638.1	9183.000	620.5	29.8	20.85	0.00e+00
chr2-25712	chr2	165130686	165141967	+	636.6	11281.000	620.5	24.6	25.18	0.00e+00
chr11-20308	chr11	88546855	88558281	+	636.1	11426.000	621.5	44.6	13.92	0.00e+00
chr13-11336	chr13	51916489	51923532	+	635.6	7043.000	618.5	20.5	30.23	0.00e+00
chr2-23370	chr2	173252869	173267416	+	635.0	14547.000	618.5	40.0	15.47	0.00e+00
chr5-13639	chr5	140604734	140613476	+	634.5	8742.000	619.0	32.5	19.02	0.00e+00
chr11-33653	chr11	69407527	69415746	+	633.0	8219.000	617.0	46.0	13.40	0.00e+00
chr15-1459	chr15	25757919	25765865	+	631.4	7946.000	615.5	45.6	13.51	0.00e+00
chr5-23148	chr5	113865385	113876284	+	630.9	10899.000	616.0	46.0	13.38	0.00e+00
chr5-20881	chr5	115393552	115406994	+	630.9	13442.000	615.0	34.4	17.87	0.00e+00
chr9-12745	chr9	102718970	102727259	+	630.9	8289.000	613.5	25.1	24.43	0.00e+00
chr5-15391	chr5	111576386	111583741	+	630.4	7355.000	617.0	33.5	18.43	0.00e+00
chr11-8911	chr11	97693555	97704731	+	630.4	11176.000	614.5	57.7	10.66	0.00e+00
chr5-34731	chr5	106462428	106472845	+	629.9	10417.000	614.0	52.5	11.69	0.00e+00
chr3-17799	chr3	138849376	138861779	+	629.4	12403.000	613.0	51.1	11.99	0.00e+00
chr7-27605	chr7	28368748	28383726	+	628.4	14978.000	611.5	53.5	11.44	0.00e+00
chr5-35847	chr5	138990833	138999258	+	627.8	8425.000	612.5	12.1	50.67	0.00e+00
chr19-12243	chr19	46039524	46047119	+	626.3	7595.000	608.5	19.1	31.92	0.00e+00
chr2-20359	chr2	31634966	31643055	+	624.2	8089.000	608.5	34.4	17.69	0.00e+00
chr6-12498	chr6	83437751	83445899	+	623.7	8148.000	608.5	28.8	21.11	0.00e+00
chr3-20989	chr3	87944441	87953297	+	623.2	8856.000	605.5	39.1	15.50	0.00e+00
chr13-707	chr13	55468948	55477350	+	619.1	8402.000	605.0	66.0	9.16	0.00e+00
chr13-9244	chr13	99440540	99451559	+	617.0	11019.000	602.5	59.5	10.12	0.00e+00
chr1-13681	chr1	157438794	157451698	+	615.5	12904.000	599.5	58.6	10.23	0.00e+00
chr2-9392	chr2	37774914	37783031	+	614.5	8117.000	600.0	48.4	12.41	0.00e+00
chr11-22565	chr11	119033946	119045644	+	614.5	11698.000	599.5	41.8	14.33	0.00e+00
chr15-13409	chr15	76459824	76467093	+	611.9	7269.000	597.5	38.6	15.48	0.00e+00
chr18-15123	chr18	60920998	60930846	+	610.3	9848.000	593.5	15.8	37.54	0.00e+00
chr1-21736	chr1	172306902	172319204	+	609.8	12302.000	592.5	66.5	8.91	0.00e+00
chr3-2879	chr3	98033043	98046608	+	609.8	13565.000	595.0	47.4	12.55	0.00e+00
chr14-14760	chr14	25314897	25324741	+	609.8	9844.000	593.0	45.6	13.01	0.00e+00
chr4-30899	chr4	154956414	154964014	+	609.3	7600.000	593.0	51.6	11.49	0.00e+00
chr8-21576	chr8	120223862	120235862	+	609.3	12000.000	593.0	39.1	15.18	0.00e+00
chr18-6750	chr18	75382089	75393323	+	609.3	11234.000	594.0	43.7	13.59	0.00e+00
chr11-40906	chr11	117961297	117971307	+	608.8	10010.000	593.0	27.0	21.99	0.00e+00
chr8-13286	chr8	87685020	87698942	+	605.7	13922.000	590.0	41.8	14.10	0.00e+00
chr13-18304	chr13	53229953	53239190	+	602.6	9237.000	587.5	23.2	25.27	0.00e+00
chr12-15330	chr12	3883525	3894902	+	602.1	11377.000	589.0	49.3	11.95	0.00e+00
chr10-14113	chr10	126925485	126932414	+	601.6	6929.000	585.0	33.5	17.47	0.00e+00
chr13-15327	chr13	60044212	60053277	+	601.6	9065.000	584.5	18.6	31.43	0.00e+00
chr6-22698	chr6	112895114	112905026	+	601.1	9912.000	586.0	51.6	11.35	0.00e+00
chr4-14906	chr4	139817231	139826597	+	599.0	9366.000	583.0	40.5	14.41	0.00e+00
chr9-17585	chr9	48727671	48741436	+	598.5	13765.000	583.0	74.4	7.84	7.63e-303
chr11-28988	chr11	69798488	69805903	+	598.5	7415.000	581.5	29.8	19.54	0.00e+00
chr7-16581	chr7	4119344	4126983	+	594.9	7639.000	578.5	29.8	19.44	0.00e+00
chr3-13681	chr3	94476763	94488276	+	593.4	11513.000	578.0	32.1	18.02	0.00e+00
chr8-16186	chr8	120302371	120311499	+	593.4	9128.000	578.5	27.4	21.09	0.00e+00
chr11-8499	chr11	88117168	88127477	+	593.4	10309.000	580.0	47.9	12.11	0.00e+00
chr8-28995	chr8	10920713	10929046	+	589.8	8333.000	576.5	50.2	11.48	0.00e+00
chr11-29343	chr11	94986746	94999755	+	589.8	13009.000	573.5	62.3	9.20	0.00e+00
chr6-14943	chr6	114912153	114920949	+	588.2	8796.000	572.5	25.1	22.80	0.00e+00
chr18-15002	chr18	54904645	54914843	+	588.2	10198.000	573.5	33.5	17.13	0.00e+00
chr9-18999	chr9	107696521	107704690	+	587.2	8169.000	573.0	27.0	21.25	0.00e+00
chr4-32117	chr4	130542513	130554499	+	585.6	11986.000	569.5	43.7	13.03	0.00e+00
chr14-6895	chr14	25602333	25612201	+	585.6	9868.000	570.5	27.0	21.15	0.00e+00
chr4-35018	chr4	45762463	45772217	+	580.5	9754.000	564.0	26.5	21.28	0.00e+00
chr5-35194	chr5	118268783	118278572	+	577.4	9789.000	562.5	27.9	20.16	0.00e+00
chr4-38157	chr4	129980369	129991661	+	576.4	11292.000	560.5	37.2	15.07	0.00e+00
chr19-418	chr19	53849924	53859919	+	576.4	9995.000	562.5	33.5	16.80	0.00e+00
chr10-15813	chr10	126979760	126989001	+	574.8	9241.000	560.0	35.3	15.85	0.00e+00
chr1-21079	chr1	86432908	86444546	+	573.8	11638.000	563.5	27.0	20.90	0.00e+00
chr1-24092	chr1	132314992	132323648	+	573.3	8656.000	560.0	40.0	14.00	0.00e+00
chr12-16671	chr12	84172939	84182805	+	573.3	9866.000	560.0	36.3	15.44	0.00e+00
chr5-27887	chr5	140578359	140585179	+	572.8	6820.000	557.0	31.2	17.88	0.00e+00
chr11-8820	chr11	77890286	77899179	+	572.3	8893.000	559.0	53.9	10.36	0.00e+00
chr17-16419	chr17	34022146	34031179	+	572.3	9033.000	561.0	69.7	8.04	4.71e-297
chr3-20996	chr3	88194373	88205115	+	568.7	10742.000	555.0	69.3	8.01	4.83e-293
chr17-7236	chr17	46612395	46625056	+	568.7	12661.000	553.0	39.1	14.16	0.00e+00
chr1-20408	chr1	172481075	172490597	+	568.1	9522.000	553.0	23.2	23.79	0.00e+00
chr8-24799	chr8	70593046	70602307	+	564.5	9261.000	552.0	50.7	10.89	0.00e+00
chr5-8136	chr5	114587941	114597868	+	564.0	9927.000	549.5	33.0	16.65	0.00e+00
chr11-24280	chr11	88534035	88544609	+	563.0	10574.000	550.0	29.8	18.48	0.00e+00
chr6-7582	chr6	94673309	94682517	+	562.5	9208.000	547.5	39.1	14.02	0.00e+00
chr9-17678	chr9	58194212	58207138	+	559.4	12926.000	545.5	66.0	8.26	5.10e-294
chr8-13260	chr8	84721523	84726799	+	556.3	5276.000	543.0	22.3	24.33	0.00e+00
chr9-29399	chr9	62359512	62371117	+	555.8	11605.000	542.0	27.0	20.10	0.00e+00
chr1-2692	chr1	132194301	132202915	+	555.3	8614.000	542.0	45.1	12.02	0.00e+00
chr7-15136	chr7	17055485	17063213	+	555.3	7728.000	542.5	29.3	18.52	0.00e+00
chr7-19078	chr7	133065722	133075574	+	554.8	9852.000	541.5	27.9	19.41	0.00e+00
chr9-97	chr9	61871447	61879239	+	554.8	7792.000	542.0	29.8	18.21	0.00e+00
chr11-16698	chr11	119051779	119059017	+	554.8	7238.000	543.5	27.9	19.48	0.00e+00
chr5-18227	chr5	140657365	140665014	+	554.2	7649.000	540.0	38.1	14.16	0.00e+00
chr2-44779	chr2	137106548	137116469	+	553.7	9921.000	540.0	35.3	15.28	0.00e+00
chr11-31302	chr11	116655567	116664938	+	552.7	9371.000	540.5	20.5	26.42	0.00e+00
chr11-19729	chr11	116807622	116816035	+	552.2	8413.000	537.0	29.3	18.33	0.00e+00
chr15-10487	chr15	58974326	58986331	+	551.7	12005.000	540.0	41.4	13.05	0.00e+00
chr4-23671	chr4	136138595	136148930	+	551.2	10335.000	539.0	69.7	7.73	2.60e-277
chr7-10661	chr7	78881181	78889110	+	551.2	7929.000	537.5	13.5	39.86	0.00e+00
chrX-989	chrX	11998389	12009874	+	550.1	11485.000	538.0	18.6	28.93	0.00e+00
chr4-3974	chr4	154631764	154642287	+	549.6	10523.000	536.0	52.1	10.29	0.00e+00
chr3-6928	chr3	89390221	89397399	+	549.1	7178.000	535.0	15.3	34.87	0.00e+00
chr5-3404	chr5	139535235	139545256	+	549.1	10021.000	536.5	32.5	16.48	0.00e+00
chr4-29836	chr4	82530508	82540711	+	548.6	10203.000	535.0	50.7	10.56	0.00e+00
chr4-32455	chr4	141046518	141054689	+	548.6	8171.000	534.0	14.9	35.89	0.00e+00
chr5-25711	chr5	110412933	110419607	+	547.0	6674.000	533.0	27.0	19.76	0.00e+00
chr6-19722	chr6	90778177	90785063	+	547.0	6886.000	532.0	20.5	26.00	0.00e+00
chr11-16303	chr11	69094345	69101470	+	547.0	7125.000	531.5	35.3	15.04	0.00e+00
chr11-32941	chr11	119545186	119553698	+	546.5	8512.000	531.5	25.1	21.17	0.00e+00
chr12-22610	chr12	79837292	79849147	+	545.5	11855.000	532.0	41.8	12.71	0.00e+00
chr11-5967	chr11	108923393	108931578	+	544.0	8185.000	537.0	75.8	7.09	9.00e-259
chr13-9217	chr13	97242716	97251439	+	542.9	8723.000	535.0	83.7	6.39	1.90e-237
chr19-9425	chr19	41737049	41747162	+	542.9	10113.000	532.5	67.9	7.84	1.50e-276
chr15-10772	chr15	97988732	97995007	+	541.9	6275.000	528.0	15.8	33.40	0.00e+00
chr4-27512	chr4	135564439	135574615	+	540.9	10176.000	526.5	46.5	11.32	0.00e+00
chr19-11182	chr19	5841358	5850699	+	536.8	9341.000	522.0	50.2	10.40	0.00e+00
chr1-15298	chr1	166277865	166287630	+	536.2	9765.000	524.0	42.8	12.25	0.00e+00
chr2-23422	chr2	180887578	180897076	+	535.2	9498.000	520.5	32.5	15.99	0.00e+00
chr5-34280	chr5	64803520	64813400	+	534.2	9880.000	519.0	39.1	13.29	0.00e+00
chr7-1054	chr7	142088428	142096879	+	534.2	8451.000	522.0	37.2	14.03	0.00e+00
chr4-32998	chr4	41658018	41667091	+	532.6	9073.000	519.5	26.5	19.60	0.00e+00
chr5-30651	chr5	113131441	113140100	+	531.6	8659.000	517.0	24.2	21.38	0.00e+00
chr11-27697	chr11	76348695	76361883	+	531.6	13188.000	517.5	34.4	15.04	0.00e+00
chr2-11136	chr2	30656703	30662399	+	531.1	5696.000	518.5	20.0	25.93	0.00e+00
chr2-20761	chr2	118542722	118550568	+	531.1	7846.000	519.0	23.2	22.32	0.00e+00
chr16-12849	chr16	90419498	90426529	+	531.1	7031.000	516.5	26.0	19.84	0.00e+00
chr15-16128	chr15	99092741	99099854	+	530.6	7113.000	515.5	16.7	30.80	0.00e+00
chr4-35552	chr4	105173045	105183591	+	530.1	10546.000	517.0	55.8	9.27	5.11e-302
chr15-13888	chr15	27935420	27945944	+	530.1	10524.000	515.5	21.4	24.10	0.00e+00
chr5-10945	chr5	33720327	33733070	+	529.5	12743.000	516.0	45.6	11.32	0.00e+00
chr1-17155	chr1	168380034	168387756	+	529.0	7722.000	516.0	34.9	14.80	0.00e+00
chr15-21466	chr15	84297853	84303419	+	529.0	5566.000	516.0	21.9	23.61	0.00e+00
chr11-24318	chr11	94467822	94476866	+	528.5	9044.000	515.5	29.8	17.32	0.00e+00
chr7-20671	chr7	100924306	100933466	+	527.5	9160.000	514.0	35.8	14.36	0.00e+00
chr8-12432	chr8	12427255	12435536	+	527.5	8281.000	513.5	30.2	16.99	0.00e+00
chr11-18853	chr11	113784136	113792954	+	527.0	8818.000	512.0	27.9	18.35	0.00e+00
chr9-17492	chr9	43261008	43274223	+	525.4	13215.000	510.5	30.7	16.64	0.00e+00
chr2-26495	chr2	92369193	92376829	+	524.9	7636.000	511.5	26.0	19.64	0.00e+00
chr6-7159	chr6	85158576	85169442	+	524.9	10866.000	512.0	39.1	13.11	0.00e+00
chr7-10673	chr7	80185892	80194400	+	524.9	8508.000	514.5	39.1	13.17	0.00e+00
chr11-23042	chr11	76465625	76473562	+	524.4	7937.000	509.5	40.9	12.45	0.00e+00
chr2-41487	chr2	105666072	105678139	+	523.9	12067.000	510.0	19.5	26.12	0.00e+00
chr4-41747	chr4	155017462	155026042	+	523.9	8580.000	510.0	26.0	19.59	0.00e+00
chr4-31896	chr4	118257698	118266735	+	523.4	9037.000	515.0	26.0	19.78	0.00e+00
chr8-12396	chr8	8647057	8658617	+	522.9	11560.000	508.5	27.9	18.23	0.00e+00
chr8-15480	chr8	120454748	120463169	+	522.9	8421.000	510.5	14.4	35.42	0.00e+00
chr2-30965	chr2	92386993	92393605	+	521.3	6612.000	507.5	43.7	11.61	0.00e+00
chr5-16249	chr5	114604098	114609617	+	519.8	5519.000	507.0	26.0	19.47	0.00e+00
chr11-8173	chr11	88441880	88449779	+	518.2	7899.000	506.5	36.3	13.97	0.00e+00
chr11-19706	chr11	114788778	114797663	+	517.7	8885.000	506.0	28.4	17.84	0.00e+00
chr19-12524	chr19	7064512	7071460	+	517.7	6948.000	505.0	34.4	14.68	0.00e+00
chr2-24415	chr2	166146419	166156468	+	517.2	10049.000	503.0	22.3	22.54	0.00e+00
chr3-15464	chr3	101065650	101073961	+	515.1	8311.000	500.5	41.4	12.09	0.00e+00
chr17-3143	chr17	29883224	29892239	+	514.6	9015.000	502.5	50.2	10.01	3.73e-308
chr6-26322	chr6	127439276	127451396	+	513.6	12120.000	500.0	50.2	9.96	3.72e-306
chr17-15611	chr17	45731422	45737953	+	513.6	6531.000	500.5	28.8	17.36	0.00e+00
chr18-7847	chr18	65576871	65585949	+	513.1	9078.000	503.0	39.1	12.88	0.00e+00
chr1-7770	chr1	168323550	168331053	+	512.6	7503.000	499.0	42.8	11.67	0.00e+00
chr11-42922	chr11	101168793	101177652	+	512.1	8859.000	498.5	25.6	19.49	0.00e+00
chr17-19919	chr17	56808381	56817088	+	512.1	8707.000	502.0	29.8	16.87	0.00e+00
chr5-11640	chr5	111593074	111602679	+	511.5	9605.000	499.0	48.8	10.22	1.17e-310
chr11-2294	chr11	69556084	69562652	+	511.5	6568.000	502.0	53.0	9.47	1.41e-297
chr17-8114	chr17	25790733	25797921	+	511.5	7188.000	498.5	51.6	9.66	7.72e-299
chr14-17721	chr14	14061579	14073319	+	510.5	11740.000	497.5	47.0	10.59	3.23e-316
chr16-8416	chr16	18377205	18385259	+	510.0	8054.000	497.5	38.1	13.05	0.00e+00
chr9-20176	chr9	121308964	121317693	+	506.9	8729.000	494.0	29.8	16.60	0.00e+00
chr13-21002	chr13	51840388	51850734	+	505.4	10346.000	492.0	69.7	7.05	1.83e-236
chr6-21024	chr6	91343127	91350447	+	504.8	7320.000	492.0	41.4	11.89	0.00e+00
chr1-20975	chr1	75442726	75453513	+	502.8	10787.000	492.0	20.5	24.05	0.00e+00
chr7-29033	chr7	16128062	16136452	+	501.2	8390.000	489.0	16.7	29.21	0.00e+00
chr11-18505	chr11	75165515	75174555	+	501.2	9040.000	488.5	28.8	16.95	0.00e+00
chr13-4108	chr13	97252142	97262343	+	501.2	10201.000	489.0	65.6	7.46	3.01e-245
chr4-15583	chr4	138688189	138697888	+	500.7	9699.000	488.0	17.7	27.62	0.00e+00
chr8-10796	chr8	122802802	122808517	+	500.7	5715.000	487.5	20.5	23.83	0.00e+00
chr6-22722	chr6	114287193	114298709	+	500.2	11516.000	487.5	67.9	7.18	3.86e-237
chr9-26713	chr9	121297050	121305572	+	499.7	8522.000	486.0	31.6	15.37	0.00e+00
chr19-13961	chr19	6494353	6505107	+	499.7	10754.000	486.5	46.5	10.46	6.82e-307
chr7-30311	chr7	118591508	118600925	+	497.6	9417.000	484.5	36.3	13.36	0.00e+00
chr7-29780	chr7	75847331	75857217	+	496.1	9886.000	482.5	26.0	18.53	0.00e+00
chr11-17152	chr11	88505153	88518172	+	495.1	13019.000	481.5	33.5	14.38	0.00e+00
chr11-33523	chr11	60205556	60213249	+	493.5	7693.000	482.0	27.4	17.57	0.00e+00
chr2-10843	chr2	119798964	119806355	+	492.5	7391.000	478.5	24.2	19.79	0.00e+00
chr8-11923	chr8	26972629	26982660	+	492.0	10031.000	482.0	43.7	11.03	1.45e-314
chr12-15800	chr12	84184005	84193197	+	491.0	9192.000	480.0	23.2	20.65	0.00e+00
chr9-26062	chr9	64014272	64025401	+	489.9	11129.000	477.5	39.5	12.08	0.00e+00
chr17-4377	chr17	35696714	35706726	+	489.9	10012.000	476.5	41.8	11.39	1.66e-316
chr2-25833	chr2	172751143	172759385	+	489.4	8242.000	476.5	16.3	29.28	0.00e+00
chr10-9706	chr10	120383621	120393692	+	487.9	10071.000	477.0	34.4	13.86	0.00e+00
chr4-22316	chr4	124699671	124706551	+	487.3	6880.000	474.5	24.2	19.63	0.00e+00
chr8-13473	chr8	120260580	120271092	+	486.8	10512.000	477.0	39.5	12.07	0.00e+00
chr1-26396	chr1	190721810	190730476	+	486.3	8666.000	474.0	22.8	20.80	0.00e+00
chr4-36901	chr4	22485920	22498831	+	485.8	12911.000	473.5	39.1	12.12	0.00e+00
chr10-20407	chr10	39550544	39559388	+	485.8	8844.000	473.5	48.8	9.70	1.07e-284
chr11-27912	chr11	88617199	88625445	+	485.3	8246.000	475.0	38.6	12.31	0.00e+00
chr9-24551	chr9	63972338	63981738	+	484.8	9400.000	471.5	32.1	14.70	0.00e+00
chr13-4746	chr13	55482451	55489070	+	484.3	6619.000	471.0	20.0	23.56	0.00e+00
chr1-11473	chr1	85895246	85903651	+	483.2	8405.000	471.5	30.2	15.60	0.00e+00
chr2-24430	chr2	166674510	166681053	+	482.7	6543.000	469.0	23.2	20.17	0.00e+00
chr8-28103	chr8	87740129	87748411	+	482.7	8282.000	469.5	25.1	18.70	0.00e+00
chr15-14763	chr15	57692601	57703095	+	482.2	10494.000	469.0	49.3	9.52	5.00e-279
chr2-19289	chr2	4554977	4564765	+	481.7	9788.000	468.5	31.6	14.82	0.00e+00
chr4-11062	chr4	8795513	8803570	+	481.2	8057.000	468.5	31.6	14.82	0.00e+00
chr2-39818	chr2	165853431	165860543	+	480.1	7112.000	467.0	40.5	11.54	2.63e-313
chr14-8975	chr14	40952827	40960807	+	479.6	7980.000	466.0	21.4	21.79	0.00e+00
chr18-3553	chr18	69604842	69615778	+	479.6	10936.000	472.0	25.1	18.80	0.00e+00
chr11-42296	chr11	78812854	78821864	+	479.1	9010.000	467.5	44.6	10.47	3.74e-295
chr7-23369	chr7	4920345	4926804	+	477.6	6459.000	466.5	30.7	15.20	0.00e+00
chr10-13140	chr10	80673404	80680110	+	477.6	6706.000	465.5	37.7	12.36	0.00e+00
chr7-24444	chr7	132805582	132814600	+	477.1	9018.000	464.5	28.8	16.11	0.00e+00
chr8-28123	chr8	87953248	87963532	+	477.1	10284.000	463.5	28.4	16.34	0.00e+00
chr10-12224	chr10	42584164	42593940	+	477.1	9776.000	464.5	45.6	10.19	2.41e-288
chr8-9558	chr8	11000744	11011621	+	476.0	10877.000	463.5	59.5	7.79	1.11e-239
chr18-9283	chr18	74954759	74963520	+	476.0	8761.000	465.5	25.1	18.54	0.00e+00
chr19-13648	chr19	46502429	46509574	+	476.0	7145.000	464.0	23.2	19.96	0.00e+00
chr1-26107	chr1	168283208	168293186	+	475.5	9978.000	463.5	18.6	24.92	0.00e+00
chr8-21185	chr8	84974708	84982256	+	475.0	7548.000	462.0	41.8	11.04	8.35e-302
chr11-42847	chr11	98332957	98341018	+	475.0	8061.000	464.0	34.4	13.49	0.00e+00
chr3-11819	chr3	127624146	127634357	+	474.5	10211.000	463.5	39.1	11.87	1.63e-315
chr9-20264	chr9	21029014	21038929	+	474.5	9915.000	462.5	39.1	11.84	1.94e-314
chr2-19221	chr2	172726288	172736138	+	474.0	9850.000	461.0	47.0	9.82	6.84e-280
chr4-26319	chr4	141896679	141903482	+	474.0	6803.000	463.0	16.3	28.45	0.00e+00
chr11-17859	chr11	88400362	88409156	+	474.0	8794.000	463.5	51.6	8.98	6.57e-265
chr2-15554	chr2	70561095	70569176	+	473.5	8081.000	461.5	27.4	16.82	0.00e+00
chr3-18966	chr3	144544970	144558755	+	472.9	13785.000	461.5	52.1	8.86	2.07e-261
chr19-8814	chr19	7107873	7117242	+	472.4	9369.000	460.5	30.7	15.01	0.00e+00
chr11-31128	chr11	108933180	108942893	+	471.9	9713.000	458.5	52.1	8.80	1.43e-258
chr5-16431	chr5	135246153	135255614	+	470.9	9461.000	459.0	50.2	9.14	5.84e-266
chr9-24019	chr9	35398613	35406112	+	470.9	7499.000	458.5	33.5	13.70	0.00e+00
chr1-19956	chr1	118908755	118918270	+	469.3	9515.000	459.0	38.1	12.04	1.27e-315
chr1-27364	chr1	119045732	119055262	+	467.8	9530.000	456.5	19.5	23.38	0.00e+00
chr14-7208	chr14	12386511	12393794	+	467.8	7283.000	456.0	40.0	11.40	9.30e-304
chr14-9747	chr14	79767622	79775263	+	467.8	7641.000	457.5	35.3	12.95	0.00e+00
chr4-29217	chr4	148948130	148954159	+	467.3	6029.000	455.5	19.5	23.33	0.00e+00
chr5-29450	chr5	139906348	139913585	+	467.3	7237.000	454.0	12.1	37.55	0.00e+00
chr12-18805	chr12	99324804	99335467	+	467.3	10663.000	455.0	39.1	11.65	6.01e-307
chr9-6697	chr9	96977272	96983913	+	466.2	6641.000	455.0	33.5	13.59	0.00e+00
chrX-3998	chrX	12080349	12092283	+	465.7	11934.000	453.5	24.2	18.76	0.00e+00
chr5-29744	chr5	24422184	24429308	+	465.2	7124.000	453.0	20.5	22.14	0.00e+00
chr6-3679	chr6	84583157	84590612	+	464.7	7455.000	455.0	14.4	31.57	0.00e+00
chr15-1666	chr15	103513449	103520513	+	464.7	7064.000	453.0	28.4	15.97	0.00e+00
chr12-23147	chr12	108315837	108323921	+	464.2	8084.000	451.5	30.7	14.71	0.00e+00
chr11-24276	chr11	88453933	88465392	+	463.7	11459.000	451.5	27.9	16.18	0.00e+00
chr8-21417	chr8	108706004	108715932	+	463.2	9928.000	450.0	51.1	8.80	3.67e-254
chr11-36568	chr11	118738448	118749467	+	463.2	11019.000	452.0	46.0	9.82	1.61e-274
chr2-37279	chr2	157539709	157546742	+	462.6	7033.000	452.5	40.0	11.32	1.55e-299
chr7-16567	chr7	144935797	144943765	+	462.6	7968.000	450.5	40.9	11.01	2.44e-293
chr13-4233	chr13	53151832	53164334	+	462.6	12502.000	454.5	53.5	8.50	3.42e-250
chr11-22545	chr11	118196505	118205308	+	462.1	8803.000	450.0	36.3	12.41	6.71e-315
chr19-13246	chr19	7087330	7093800	+	461.6	6470.000	451.0	32.1	14.06	0.00e+00
chr9-25683	chr9	45661401	45666666	+	461.1	5265.000	450.5	26.5	17.00	0.00e+00
chr9-7477	chr9	27298166	27309885	+	460.1	11719.000	452.5	34.4	13.15	0.00e+00
chrX-3498	chrX	99212767	99222782	+	460.1	10015.000	447.5	17.7	25.33	0.00e+00
chr2-30455	chr2	30439677	30446677	+	457.5	7000.000	447.0	27.0	16.58	0.00e+00
chr7-26134	chr7	29303093	29310209	+	456.5	7116.000	446.0	16.7	26.65	0.00e+00
chr9-24475	chr9	61399859	61407184	+	456.5	7325.000	444.5	10.7	41.57	0.00e+00
chr7-25514	chr7	112820807	112829370	+	456.0	8563.000	444.0	28.8	15.40	0.00e+00
chr5-13503	chr5	124183772	124188653	+	454.9	4881.000	442.5	10.2	43.26	0.00e+00
chr16-2599	chr16	18143972	18152241	+	454.9	8269.000	445.0	28.8	15.44	0.00e+00
chr4-19995	chr4	62605852	62615194	+	453.9	9342.000	445.0	31.2	14.28	0.00e+00
chr10-1501	chr10	87484667	87493108	+	453.9	8441.000	447.0	24.2	18.49	0.00e+00
chr9-5243	chr9	43742513	43751733	+	452.9	9220.000	443.0	59.5	7.44	4.87e-222
chr18-3685	chr18	38209255	38217842	+	452.9	8587.000	442.5	41.8	10.57	4.00e-281
chr2-5298	chr2	28532844	28540421	+	452.4	7577.000	441.0	46.0	9.58	1.17e-263
chr8-19646	chr8	124281485	124288074	+	451.3	6589.000	439.5	33.0	13.31	1.94e-319
chr11-30791	chr11	88523454	88530018	+	451.3	6564.000	438.5	22.8	19.25	0.00e+00
chr8-29975	chr8	87658410	87664604	+	450.8	6194.000	439.0	18.6	23.60	0.00e+00
chr9-25577	chr9	41695297	41706343	+	449.8	11046.000	437.0	36.7	11.90	1.54e-298
chr19-11336	chr19	16870207	16879043	+	449.8	8836.000	440.0	19.5	22.53	0.00e+00
chr10-8630	chr10	80294794	80303071	+	449.3	8277.000	438.0	40.5	10.83	7.03e-283
chr3-8975	chr3	101103717	101112929	+	448.8	9212.000	438.5	38.1	11.50	3.94e-293
chr5-18715	chr5	111674022	111679748	+	448.8	5726.000	440.0	31.2	14.12	0.00e+00
chr18-9656	chr18	54117881	54128239	+	447.2	10358.000	435.0	56.3	7.73	2.63e-224
chr8-14630	chr8	95425402	95435639	+	446.7	10237.000	435.5	64.6	6.74	9.90e-202
chr19-16329	chr19	43609484	43619016	+	446.2	9532.000	435.5	16.7	26.02	0.00e+00
chr7-14737	chr7	79574369	79581538	+	445.1	7169.000	435.5	28.4	15.35	0.00e+00
chr16-7702	chr16	44549022	44556911	+	445.1	7889.000	434.0	11.2	38.89	0.00e+00
chr2-14294	chr2	105684874	105692081	+	444.1	7207.000	432.0	37.7	11.47	6.94e-289
chr5-2131	chr5	35447615	35456241	+	444.1	8626.000	435.5	27.4	15.88	0.00e+00
chr7-10830	chr7	130257027	130267173	+	443.6	10146.000	433.0	42.8	10.12	3.25e-268
chr11-22674	chr11	20652469	20659663	+	443.6	7194.000	432.0	33.5	12.90	3.60e-309
chr1-13671	chr1	155232127	155240392	+	443.1	8265.000	431.0	28.8	14.95	0.00e+00
chr3-12214	chr3	87156777	87166471	+	442.6	9694.000	433.0	20.5	21.17	0.00e+00
chr15-14974	chr15	78766757	78774839	+	442.6	8082.000	432.0	42.8	10.10	3.29e-267
chr5-12122	chr5	93124151	93132251	+	442.1	8100.000	433.5	50.2	8.63	2.76e-241
chr2-25622	chr2	157068599	157078621	+	441.5	10022.000	431.0	28.8	14.95	0.00e+00
chr4-20237	chr4	117651190	117659514	+	441.0	8324.000	434.5	29.8	14.60	0.00e+00
chr8-28643	chr8	120331553	120337613	+	441.0	6060.000	430.5	28.8	14.93	0.00e+00
chr9-16675	chr9	44719194	44727808	+	441.0	8614.000	429.5	33.5	12.83	7.69e-306
chr16-2401	chr16	91219852	91230682	+	441.0	10830.000	430.0	35.8	12.01	2.03e-295
chr9-28388	chr9	119031406	119038604	+	440.0	7198.000	427.5	18.6	22.99	0.00e+00
chr3-18774	chr3	122042225	122049539	+	439.0	7314.000	429.0	27.0	15.91	0.00e+00
chr9-16793	chr9	58110231	58119672	+	439.0	9441.000	428.0	43.2	9.90	2.17e-261
chr2-35046	chr2	152046729	152052601	+	437.9	5872.000	427.5	30.7	13.93	1.49e-318
chr3-21166	chr3	98059682	98065770	+	437.9	6088.000	428.5	49.3	8.69	1.09e-239
chr9-24043	chr9	37138808	37148088	+	437.9	9280.000	429.5	27.0	15.93	0.00e+00
chr14-9695	chr14	75453347	75461838	+	437.9	8491.000	425.5	23.2	18.30	0.00e+00
chr4-24169	chr4	45488573	45496384	+	437.4	7811.000	427.5	14.9	28.73	0.00e+00
chr3-17708	chr3	127743149	127752906	+	436.9	9757.000	428.0	49.8	8.60	3.82e-238
chr7-17428	chr7	16308847	16314415	+	436.9	5568.000	428.0	21.9	19.59	0.00e+00
chr1-20752	chr1	42703100	42712405	+	436.4	9305.000	425.0	27.9	15.23	0.00e+00
chr1-27266	chr1	92732800	92740514	+	436.4	7714.000	425.0	25.1	16.93	0.00e+00
chr12-21664	chr12	112142873	112151785	+	435.9	8912.000	428.5	34.4	12.45	4.83e-300
chr10-13656	chr10	60189180	60196848	+	435.4	7668.000	425.0	39.5	10.75	2.14e-273
chr7-10580	chr7	45703309	45709530	+	434.9	6221.000	424.5	13.9	30.43	0.00e+00
chr13-17319	chr13	63550924	63560143	+	434.9	9219.000	423.0	17.7	23.94	0.00e+00
chr1-109	chr1	92833432	92841389	+	433.3	7957.000	424.5	19.5	21.74	0.00e+00
chr15-14264	chr15	82897855	82908431	+	433.3	10576.000	426.0	54.9	7.76	2.19e-220
chr8-22530	chr8	94980673	94987857	+	432.3	7184.000	422.5	17.2	24.56	0.00e+00
chr15-13623	chr15	86083465	86089649	+	432.3	6184.000	424.5	14.4	29.45	0.00e+00
chr18-16158	chr18	54945549	54955492	+	431.8	9943.000	421.0	28.4	14.84	0.00e+00
chr6-12541	chr6	88936766	88944808	+	431.3	8042.000	421.0	35.3	11.91	6.31e-288
chr10-14574	chr10	79800101	79808534	+	431.3	8433.000	419.5	44.6	9.40	2.72e-247
chr2-24259	chr2	152734351	152742607	+	430.7	8256.000	420.5	20.9	20.10	0.00e+00
chr11-43621	chr11	119212327	119222615	+	430.2	10288.000	419.5	21.4	19.61	0.00e+00
chr6-21416	chr6	127149803	127156255	+	429.2	6452.000	417.5	24.6	16.94	0.00e+00
chr7-18556	chr7	49632025	49641946	+	429.2	9921.000	418.0	35.3	11.83	1.06e-284
chr9-19965	chr9	102242555	102250930	+	429.2	8375.000	417.5	34.9	11.97	7.96e-286
chr16-7608	chr16	32658186	32664724	+	429.2	6538.000	418.0	18.6	22.48	0.00e+00
chr11-11453	chr11	117330193	117335781	+	428.7	5588.000	419.0	20.9	20.03	0.00e+00
chr2-33936	chr2	30603029	30609741	+	428.2	6712.000	416.0	34.4	12.09	5.69e-287
chr7-6941	chr7	27329329	27337807	+	427.7	8478.000	420.0	36.3	11.58	1.63e-282
chr14-14774	chr14	25553288	25559167	+	427.7	5879.000	417.0	42.8	9.75	2.99e-252
chr8-18318	chr8	84808335	84815837	+	427.1	7502.000	415.0	14.9	27.89	0.00e+00
chr11-34048	chr11	88478664	88486814	+	427.1	8150.000	415.0	28.8	14.40	2.32e-315
chr19-8439	chr19	6973782	6981895	+	427.1	8113.000	416.5	23.2	17.92	0.00e+00
chr3-12729	chr3	34637022	34647223	+	426.6	10201.000	417.5	44.6	9.35	2.39e-245
chr8-20154	chr8	84792016	84799780	+	426.6	7764.000	416.5	27.0	15.44	0.00e+00
chr13-8277	chr13	99499403	99504486	+	426.6	5083.000	415.5	35.3	11.76	1.74e-281
chr2-33599	chr2	180113882	180120666	+	426.1	6784.000	415.0	28.8	14.40	2.32e-315
chr6-16720	chr6	112969332	112976071	+	426.1	6739.000	414.0	32.5	12.72	5.41e-294
chr1-7292	chr1	89928765	89936492	+	425.6	7727.000	415.0	28.8	14.40	2.32e-315
chr4-35584	chr4	106836289	106843864	+	425.6	7575.000	414.5	30.7	13.51	9.11e-304
chr1-22668	chr1	132287074	132293709	+	425.1	6635.000	416.0	20.0	20.81	0.00e+00
chr5-23612	chr5	142581545	142592663	+	425.1	11118.000	414.0	24.2	17.12	0.00e+00
chr4-34635	chr4	155233056	155237119	+	424.6	4063.000	415.5	13.0	31.92	0.00e+00
chr1-31081	chr1	86497925	86507229	+	424.0	9304.000	413.0	15.8	26.12	0.00e+00
chr1-15326	chr1	168353362	168360749	+	423.5	7387.000	415.5	43.2	9.61	1.59e-248
chr7-34970	chr7	144624850	144631264	+	423.0	6414.000	412.5	36.3	11.37	4.93e-274
chr12-12991	chr12	105954428	105963686	+	423.0	9258.000	413.0	34.9	11.84	1.61e-281
chr7-30693	chr7	140057075	140063467	+	422.5	6392.000	413.5	24.2	17.10	0.00e+00
chr5-27443	chr5	118075210	118085578	+	422.0	10368.000	413.0	16.7	24.67	0.00e+00
chr15-8949	chr15	98630984	98637932	+	422.0	6948.000	411.0	33.0	12.45	2.37e-288
chr13-15096	chr13	48152323	48162735	+	421.5	10412.000	411.5	42.8	9.62	2.48e-246
chr7-17248	chr7	129649456	129656846	+	421.0	7390.000	411.5	40.9	10.06	1.84e-253
chr7-20345	chr7	44586531	44594709	+	420.4	8178.000	409.5	17.7	23.18	0.00e+00
chr4-16358	chr4	141017572	141023496	+	419.9	5924.000	411.0	32.1	12.81	4.75e-293
chr11-27062	chr11	117822976	117833003	+	419.9	10027.000	410.0	40.9	10.02	1.85e-252
chr6-24400	chr6	124855267	124866321	+	419.4	11054.000	409.5	46.5	8.81	3.62e-231
chr10-20877	chr10	79855276	79859799	+	419.4	4523.000	410.0	37.2	11.02	8.09e-268
chr11-28424	chr11	119511509	119517952	+	418.4	6443.000	408.5	35.3	11.56	5.11e-274
chr4-38956	chr4	154566686	154575467	+	417.9	8781.000	406.0	35.3	11.49	6.80e-272
chr9-10198	chr9	119977392	119985024	+	417.9	7632.000	406.5	12.1	33.63	0.00e+00
chr10-19642	chr10	83099780	83109473	+	417.9	9693.000	409.0	28.8	14.19	1.99e-308
chr5-19239	chr5	149523222	149530646	+	417.4	7424.000	407.0	21.4	19.03	0.00e+00
chr7-32787	chr7	24478843	24488805	+	417.4	9962.000	405.5	46.5	8.72	2.14e-227
chr11-23947	chr11	60172019	60179518	+	417.4	7499.000	406.5	22.8	17.84	0.00e+00
chr15-2425	chr15	97999380	98005797	+	417.4	6417.000	410.0	43.7	9.38	6.37e-242
chr1-26100	chr1	168240281	168247751	+	416.8	7470.000	409.0	22.3	18.33	0.00e+00
chr6-15669	chr6	94689320	94701960	+	416.3	12640.000	406.0	63.7	6.37	2.80e-180
chr18-10881	chr18	47328770	47337971	+	416.3	9201.000	404.5	36.3	11.15	1.28e-265
chr10-18044	chr10	42572029	42581220	+	415.8	9191.000	406.0	37.7	10.78	1.15e-261
chr12-1815	chr12	113138575	113143752	+	415.8	5177.000	405.0	11.6	34.84	0.00e+00
chr8-29082	chr8	12869284	12876896	+	415.3	7612.000	407.5	20.5	19.92	0.00e+00
chr5-16610	chr5	24479916	24486832	+	414.3	6916.000	404.5	28.8	14.03	1.12e-302
chr3-9579	chr3	144196073	144206557	+	413.8	10484.000	403.5	47.0	8.59	5.62e-224
chr9-16303	chr9	106454318	106460772	+	413.8	6454.000	403.0	39.1	10.32	8.24e-253
chr1-13879	chr1	5017798	5025607	+	413.2	7809.000	403.0	26.0	15.48	3.89e-318
chr4-19407	chr4	126461644	126469471	+	413.2	7827.000	401.5	36.7	10.93	1.83e-260
chr8-11968	chr8	46288237	46297240	+	413.2	9003.000	404.5	28.4	14.26	2.50e-305
chr8-16617	chr8	70486588	70496048	+	413.2	9460.000	401.5	20.9	19.19	0.00e+00
chr2-24567	chr2	179517700	179524794	+	412.7	7094.000	404.5	15.8	25.59	0.00e+00
chr6-12623	chr6	99199331	99208632	+	412.7	9301.000	404.0	17.7	22.87	0.00e+00
chr6-10918	chr6	127402364	127408892	+	412.2	6528.000	401.5	27.0	14.89	4.75e-310
chr8-20403	chr8	111738947	111746676	+	412.2	7729.000	403.0	24.2	16.67	0.00e+00
chr10-16369	chr10	80569645	80579337	+	411.7	9692.000	400.5	27.9	14.36	2.17e-303
chr12-4451	chr12	80020013	80025286	+	411.7	5273.000	404.5	20.5	19.77	0.00e+00
chr4-34238	chr4	139805211	139812027	+	410.2	6816.000	400.5	29.8	13.46	5.52e-293
chr7-30955	chr7	25067820	25076804	+	410.2	8984.000	401.5	40.0	10.04	4.34e-247
chr16-9104	chr16	35594174	35601626	+	409.6	7452.000	400.5	31.2	12.86	1.25e-285
chr8-18849	chr8	12318840	12326193	+	409.1	7353.000	400.0	28.8	13.88	4.26e-298
chr17-20346	chr17	8366382	8373931	+	409.1	7549.000	397.5	21.4	18.59	0.00e+00
chr18-15470	chr18	80984613	80993346	+	409.1	8733.000	397.5	22.8	17.45	0.00e+00
chr1-31740	chr1	136227680	136235010	+	408.6	7330.000	399.0	41.8	9.53	5.15e-238
chr9-26095	chr9	65151801	65158849	+	408.6	7048.000	402.5	25.6	15.74	6.85e-320
chr13-21294	chr13	60120481	60128661	+	408.6	8180.000	397.5	32.5	12.21	2.33e-275
chr5-27216	chr5	111505813	111513140	+	408.1	7327.000	399.5	23.2	17.18	0.00e+00
chr8-11828	chr8	126594151	126598788	+	408.1	4637.000	397.5	7.4	53.43	0.00e+00
chr16-2181	chr16	4593103	4600612	+	407.6	7509.000	398.5	17.7	22.55	0.00e+00
chr17-13413	chr17	47906075	47912051	+	407.6	5976.000	397.5	30.7	12.95	1.06e-284
chr19-11611	chr19	47312473	47320949	+	407.6	8476.000	397.0	47.0	8.45	2.17e-218
chr10-10673	chr10	81567471	81573589	+	407.1	6118.000	399.5	16.7	23.87	0.00e+00
chr2-21611	chr2	71538847	71546951	+	406.6	8104.000	400.5	41.4	9.68	9.80e-241
chr4-22533	chr4	136730369	136736144	+	406.0	5775.000	395.0	18.1	21.78	0.00e+00
chr7-23423	chr7	19091384	19097194	+	406.0	5810.000	399.0	27.0	14.80	1.05e-307
chr11-34481	chr11	113013218	113018539	+	406.0	5321.000	396.0	20.5	19.36	0.00e+00
chr4-27546	chr4	137483787	137490283	+	405.0	6496.000	393.5	8.4	47.02	0.00e+00
chr4-3294	chr4	151137931	151142188	+	405.0	4257.000	399.0	17.2	23.19	0.00e+00
chr2-42013	chr2	153489571	153498219	+	404.5	8648.000	394.5	18.6	21.21	0.00e+00
chr17-21564	chr17	83211919	83219574	+	403.5	7655.000	392.5	27.9	14.07	3.61e-294
chr6-25542	chr6	85262338	85268563	+	403.0	6225.000	394.0	23.7	16.62	1.83e-322
chr14-11828	chr14	48661509	48670707	+	402.4	9198.000	391.5	51.1	7.65	3.67e-200
chr4-10659	chr4	45472072	45481130	+	401.9	9058.000	392.0	30.7	12.77	3.76e-279
chr4-24962	chr4	141241964	141248902	+	401.9	6938.000	392.5	34.4	11.41	2.77e-261
chr7-30580	chr7	133111063	133122052	+	401.9	10989.000	390.5	30.7	12.73	6.13e-277
chr5-11346	chr5	139887797	139895477	+	401.4	7680.000	392.0	26.0	15.06	4.15e-305
chr4-39708	chr4	63398338	63406840	+	400.4	8502.000	390.5	39.5	9.88	6.50e-238
chr8-9650	chr8	47338930	47348508	+	399.9	9578.000	391.5	49.3	7.94	1.20e-205
chr12-12543	chr12	12678915	12685886	+	399.9	6971.000	389.0	16.7	23.24	0.00e+00
chr15-16715	chr15	79824733	79835559	+	399.9	10826.000	392.5	45.6	8.61	2.70e-218
chr3-2617	chr3	103732971	103738662	+	399.3	5691.000	390.0	24.2	16.13	1.68e-314
chr1-12202	chr1	131969805	131975416	+	398.8	5611.000	389.5	25.1	15.51	2.55e-307
chr3-3875	chr3	108431542	108437226	+	398.8	5684.000	390.5	18.6	21.00	0.00e+00
chr5-9799	chr5	124161745	124170164	+	398.8	8419.000	387.5	36.3	10.68	5.72e-248
chr10-1134	chr10	122883431	122889287	+	398.8	5856.000	389.0	4.6	83.66	0.00e+00
chr14-15705	chr14	25123080	25129062	+	398.3	5982.000	387.5	27.9	13.89	1.93e-288
chr5-29412	chr5	137777865	137786072	+	397.8	8207.000	389.0	51.6	7.54	4.56e-197
chr7-23213	chr7	132726380	132734672	+	397.8	8292.000	388.0	29.8	13.04	1.63e-279
chr7-29064	chr7	16943133	16951306	+	397.3	8173.000	387.5	33.0	11.74	2.31e-262
chr16-2914	chr16	30058922	30064997	+	396.3	6075.000	385.0	34.4	11.19	6.55e-254
chr2-9879	chr2	93173772	93181159	+	395.2	7387.000	384.5	24.2	15.90	2.85e-307
chr11-40451	chr11	102223366	102230989	+	395.2	7623.000	386.0	25.1	15.37	9.42e-304
chr11-15054	chr11	88137400	88143145	+	394.7	5745.000	388.0	42.3	9.17	1.22e-225
chr11-20614	chr11	117263775	117272128	+	394.7	8353.000	386.5	14.4	26.81	0.00e+00
chr2-16981	chr2	38093058	38101657	+	394.2	8599.000	386.0	25.6	15.09	7.05e-301
chr11-17667	chr11	61482966	61490710	+	394.2	7744.000	386.0	65.1	5.93	2.29e-161
chr1-6749	chr1	168388787	168396192	+	393.7	7405.000	385.0	43.7	8.81	6.15e-218
chr11-21259	chr11	94158300	94162742	+	393.7	4442.000	385.0	19.5	19.71	0.00e+00
chr14-13728	chr14	122449224	122455883	+	393.7	6659.000	384.0	31.2	12.33	5.04e-268
chr18-8993	chr18	35871947	35875856	+	393.2	3909.000	383.5	8.4	45.82	0.00e+00
chr8-9455	chr8	120176086	120181545	+	392.7	5459.000	382.0	14.9	25.67	0.00e+00
chr9-24417	chr9	58453972	58459918	+	392.7	5946.000	382.0	15.8	24.16	0.00e+00
chr17-16429	chr17	34625847	34632772	+	392.7	6925.000	386.0	17.7	21.85	0.00e+00
chr19-11353	chr19	21777025	21786421	+	392.7	9396.000	383.0	25.6	14.98	2.41e-297
chr10-5409	chr10	127661625	127669529	+	392.1	7904.000	382.0	37.2	10.27	4.84e-239
chr11-10851	chr11	88626210	88632434	+	392.1	6224.000	383.0	34.4	11.13	8.18e-252
chr15-20401	chr15	102097591	102105745	+	392.1	8154.000	382.0	39.1	9.78	9.42e-232
chr2-12241	chr2	33579776	33585993	+	391.6	6217.000	382.5	29.3	13.06	2.99e-275
chr2-27802	chr2	70471334	70477473	+	391.6	6139.000	382.5	37.2	10.28	4.84e-239
chr17-8656	chr17	47592692	47598515	+	391.6	5823.000	382.5	52.1	7.35	1.16e-189
chr7-15168	chr7	25245797	25252637	+	390.6	6840.000	383.0	47.4	8.08	4.50e-204
chr10-15324	chr10	67097107	67108008	+	390.6	10901.000	382.5	45.1	8.48	1.69e-210
chr11-20100	chr11	69416352	69421933	+	390.6	5581.000	384.5	22.3	17.23	8.17e-320
chr19-13435	chr19	25609814	25621969	+	390.6	12155.000	379.5	44.2	8.59	9.62e-211
chr3-23133	chr3	131154519	131162429	+	390.1	7910.000	382.0	30.7	12.45	3.89e-268
chr11-13335	chr11	98293344	98300444	+	390.1	7100.000	381.5	33.5	11.40	7.48e-254
chr14-11736	chr14	25490632	25500245	+	390.1	9613.000	380.5	37.2	10.23	5.10e-237
chr19-10607	chr19	59465062	59473440	+	390.1	8378.000	379.0	38.6	9.82	1.49e-230
chr7-20619	chr7	96649981	96658877	+	389.6	8896.000	380.5	33.5	11.37	8.52e-253
chr11-17031	chr11	75189186	75195891	+	389.1	6705.000	378.0	14.9	25.41	0.00e+00
chr8-29223	chr8	25541612	25548991	+	388.5	7379.000	379.0	34.9	10.87	1.26e-245
chr14-940	chr14	54571816	54578984	+	388.5	7168.000	382.0	42.8	8.93	2.86e-218
chr16-14823	chr16	91168107	91176523	+	388.5	8416.000	377.5	29.3	12.89	1.10e-269
chr1-31594	chr1	132580854	132587571	+	387.5	6717.000	377.5	53.0	7.12	7.51e-183
chr9-15529	chr9	108448565	108453818	+	387.5	5253.000	379.5	26.5	14.32	3.58e-287
chr14-994	chr14	60736004	60742965	+	387.5	6961.000	379.5	13.0	29.15	0.00e+00
chr8-16785	chr8	91799408	91807266	+	387.0	7858.000	378.0	31.6	11.96	2.89e-259
chr11-12135	chr11	69364123	69368782	+	387.0	4659.000	377.5	15.8	23.88	0.00e+00
chr1-17801	chr1	118980089	118985472	+	386.5	5383.000	377.0	22.3	16.89	3.46e-311
chr11-13951	chr11	102214248	102220856	+	386.5	6608.000	378.0	32.1	11.78	4.54e-257
chr15-8087	chr15	85651450	85656591	+	386.5	5141.000	376.5	7.4	50.61	0.00e+00
chr4-40220	chr4	106982249	106990466	+	386.0	8217.000	377.0	26.0	14.48	1.47e-287
chr4-17067	chr4	136281404	136287794	+	385.5	6390.000	374.5	14.4	25.98	0.00e+00
chr19-15605	chr19	59447565	59456850	+	385.5	9285.000	378.5	44.2	8.57	8.25e-210
chr9-30779	chr9	41933401	41940789	+	384.9	7388.000	375.5	13.0	28.84	0.00e+00
chr9-30201	chr9	119569183	119575048	+	384.9	5865.000	376.5	18.6	20.24	0.00e+00
chr1-5605	chr1	61139319	61147411	+	384.4	8092.000	374.5	21.4	17.51	5.11e-314
chr9-24842	chr9	96885398	96893835	+	384.4	8437.000	375.0	13.0	28.80	0.00e+00
chr17-19655	chr17	35044515	35052806	+	384.4	8291.000	377.5	40.0	9.44	2.32e-223
chr1-20958	chr1	74799210	74808770	+	383.9	9560.000	374.0	33.9	11.02	1.92e-244
chr2-23527	chr2	25124293	25130121	+	383.9	5828.000	374.0	28.8	12.97	9.32e-269
chr4-22999	chr4	45525981	45533901	+	383.4	7920.000	374.5	37.2	10.07	5.58e-231
chr1-3856	chr1	155081789	155088212	+	382.9	6423.000	375.0	20.5	18.33	4.25e-322
chr15-19227	chr15	102242786	102250362	+	382.9	7576.000	375.0	15.8	23.72	0.00e+00
chr4-17102	chr4	139756476	139763642	+	382.4	7166.000	372.0	26.0	14.29	9.10e-282
chr7-20492	chr7	73371687	73381760	+	381.9	10073.000	372.5	45.6	8.17	8.19e-200
chr9-24542	chr9	63752515	63760273	+	381.9	7758.000	372.0	28.8	12.90	1.57e-266
chr19-3518	chr19	44295130	44303067	+	381.9	7937.000	374.0	67.9	5.51	1.49e-146
chr11-37954	chr11	88643380	88651320	+	381.3	7940.000	372.5	12.6	29.67	0.00e+00
chr2-36673	chr2	94261624	94268689	+	380.8	7065.000	371.0	25.1	14.78	4.54e-286
chr5-12928	chr5	131640890	131648941	+	380.8	8051.000	370.5	33.9	10.92	2.79e-240
chr9-16899	chr9	63957708	63963747	+	380.3	6039.000	371.5	27.9	13.32	2.66e-270
chr4-6190	chr4	106955008	106961643	+	379.3	6635.000	370.5	26.0	14.23	1.85e-279
chr2-11932	chr2	150642154	150651637	+	378.2	9483.000	367.5	37.2	9.88	5.49e-224
chr5-26043	chr5	122984532	122992147	+	378.2	7615.000	368.5	23.2	15.85	4.66e-294
chr6-7376	chr6	28825582	28834730	+	378.2	9148.000	369.0	51.1	7.21	5.52e-181
chr2-31240	chr2	122347605	122354970	+	377.7	7365.000	370.0	47.4	7.80	2.29e-192
chr14-460	chr14	52008303	52014091	+	377.7	5788.000	369.5	30.7	12.04	5.46e-254
chr5-10829	chr5	137731367	137736247	+	377.2	4880.000	370.0	42.3	8.74	1.73e-208
chr15-18921	chr15	85488774	85496226	+	376.7	7452.000	368.0	38.1	9.65	1.94e-221
chr4-17319	chr4	32299729	32306861	+	376.2	7132.000	365.5	31.6	11.56	2.40e-245
chr3-15343	chr3	89222323	89228790	+	375.2	6467.000	371.0	51.1	7.25	1.05e-182
chr10-6889	chr10	127286171	127293076	+	375.2	6905.000	365.5	29.3	12.48	1.91e-256
chr11-25531	chr11	96822619	96829796	+	375.2	7177.000	368.0	27.9	13.19	6.21e-267
chr4-21948	chr4	48541121	48550031	+	374.6	8910.000	366.0	31.6	11.58	2.08e-246
chr10-7214	chr10	127077448	127082653	+	374.6	5205.000	364.0	10.2	35.58	0.00e+00
chr17-19901	chr17	56505752	56512166	+	374.6	6414.000	365.0	10.2	35.68	0.00e+00
chr19-12932	chr19	47443356	47451178	+	374.6	7822.000	365.5	26.0	14.04	1.05e-273
chr3-11120	chr3	107500684	107507147	+	374.1	6463.000	367.0	26.5	13.85	2.20e-273
chr6-16362	chr6	54549818	54556406	+	374.1	6588.000	370.0	24.2	15.30	1.46e-290
chr1-31578	chr1	132331112	132338532	+	373.6	7420.000	364.0	34.4	10.58	4.00e-232
chr7-15923	chr7	25149639	25156421	+	373.6	6782.000	363.5	29.3	12.41	2.96e-254
chr12-12325	chr12	104822100	104830788	+	373.6	8688.000	364.0	28.4	12.83	4.78e-260
chr18-11084	chr18	69515578	69522902	+	373.1	7324.000	365.5	29.3	12.48	1.91e-256
chr9-23171	chr9	61617411	61625704	+	372.6	8293.000	364.0	39.1	9.32	4.23e-214
chr7-21310	chr7	37560574	37569194	+	372.1	8620.000	364.0	29.3	12.43	2.38e-255
chr12-17779	chr12	99280434	99288542	+	372.1	8108.000	362.0	41.8	8.65	1.60e-202
chr6-21743	chr6	29431217	29437534	+	371.0	6317.000	361.5	8.4	43.19	0.00e+00
chr12-2843	chr12	111668331	111673567	+	370.5	5236.000	362.5	64.6	5.61	4.75e-144
chr4-34217	chr4	139036761	139042099	+	370.0	5338.000	360.5	10.2	35.24	0.00e+00
chr7-27577	chr7	27255862	27262702	+	370.0	6840.000	361.5	15.8	22.87	0.00e+00
chr14-3829	chr14	20177892	20184767	+	370.0	6875.000	364.0	28.4	12.83	4.78e-260
chr10-19620	chr10	81399541	81404840	+	369.0	5299.000	360.5	11.2	32.31	0.00e+00
chr11-25569	chr11	98017995	98023692	+	369.0	5697.000	358.5	29.3	12.24	8.42e-249
chr12-21791	chr12	5208170	5217435	+	369.0	9265.000	360.0	34.9	10.32	3.90e-226
chr1-11723	chr1	168213498	168223035	+	368.5	9537.000	358.5	33.5	10.71	7.49e-230
chr13-9890	chr13	15619986	15625380	+	368.5	5394.000	360.0	20.9	17.21	5.82e-300
chr2-24316	chr2	157471854	157477780	+	368.0	5926.000	359.5	30.2	11.90	2.03e-245
chr2-37549	chr2	170217441	170224234	+	368.0	6793.000	361.0	22.3	16.18	1.10e-291
chr4-40875	chr4	133089346	133096061	+	368.0	6715.000	357.5	21.4	16.71	4.73e-293
chr6-17392	chr6	83450918	83456085	+	368.0	5167.000	360.5	16.7	21.54	0.00e+00
chr7-11287	chr7	118989796	118996563	+	368.0	6767.000	358.5	11.2	32.13	0.00e+00
chr7-24736	chr7	25003021	25011354	+	366.9	8333.000	360.0	29.8	12.10	1.02e-248
chr13-1391	chr13	91369728	91375733	+	366.9	6005.000	358.0	30.7	11.67	3.58e-242
chr2-31219	chr2	119320557	119327677	+	366.4	7120.000	358.0	39.5	9.06	1.16e-206
chr5-15846	chr5	24347537	24353704	+	366.4	6167.000	357.0	22.3	16.00	7.43e-287
chr9-28235	chr9	107705355	107710746	+	366.4	5391.000	357.0	30.7	11.63	4.18e-241
chr5-19086	chr5	137347538	137354088	+	365.9	6550.000	359.0	26.0	13.79	7.63e-267
chr11-12214	chr11	81495753	81502743	+	365.9	6990.000	355.5	21.4	16.62	1.31e-290
chr12-6562	chr12	107989663	107998924	+	365.9	9261.000	357.5	28.8	12.40	5.41e-250
chr15-15901	chr15	83008871	83014628	+	365.9	5757.000	356.5	14.9	23.96	0.00e+00
chr15-9269	chr15	84841185	84849299	+	365.9	8114.000	357.5	29.8	12.01	1.79e-245
chr19-11813	chr19	5093540	5099269	+	365.9	5729.000	359.5	31.6	11.37	5.47e-239
chr4-22667	chr4	148856514	148862788	+	364.9	6274.000	355.5	20.5	17.38	4.66e-297
chr8-13958	chr8	92354470	92360799	+	364.9	6329.000	356.0	23.2	15.31	9.63e-280
chr17-10307	chr17	28140234	28147494	+	364.9	7260.000	355.0	31.6	11.23	8.94e-235
chr17-19512	chr17	29705971	29713453	+	364.9	7482.000	358.0	16.3	22.00	0.00e+00
chr1-14236	chr1	92842648	92850333	+	364.4	7685.000	356.5	28.8	12.37	6.70e-249
chr2-20660	chr2	94287373	94291257	+	364.4	3884.000	354.0	27.9	12.69	2.34e-251
chr11-6505	chr11	117114230	117122979	+	363.8	8749.000	356.0	33.0	10.78	9.35e-230
chr11-25913	chr11	120182470	120188153	+	363.8	5683.000	356.0	13.0	27.34	0.00e+00
chr17-2198	chr17	47973362	47977014	+	363.8	3652.000	355.5	20.5	17.38	4.66e-297
chr11-11955	chr11	117888331	117891972	+	363.3	3641.000	353.5	13.0	27.15	0.00e+00
chr2-34204	chr2	51138449	51148782	+	362.8	10333.000	354.0	25.1	14.10	2.40e-266
chr10-3620	chr10	81411037	81417813	+	362.8	6776.000	359.5	25.1	14.32	4.12e-272
chr11-25260	chr11	76379584	76386812	+	362.3	7228.000	352.0	30.7	11.47	8.67e-236
chr14-19016	chr14	24615185	24619649	+	361.8	4464.000	355.0	24.2	14.68	6.50e-273
chr16-7068	chr16	18391543	18397160	+	361.8	5617.000	351.5	18.1	19.38	1.73e-309
chr1-30493	chr1	42683589	42690655	+	361.3	7066.000	351.5	16.3	21.60	0.00e+00
chr7-23091	chr7	126004142	126014150	+	361.3	10008.000	351.5	20.0	17.58	2.07e-295
chr9-17760	chr9	62517665	62524219	+	361.3	6554.000	354.5	33.0	10.74	1.08e-227
chr19-5573	chr19	45014344	45022187	+	361.3	7843.000	353.5	29.3	12.07	2.24e-243
chr10-11206	chr10	80417251	80425008	+	360.8	7757.000	351.5	33.9	10.36	9.02e-221
chr14-7835	chr14	70074296	70080531	+	360.8	6235.000	354.0	17.2	20.58	4.77e-321
chr8-29502	chr8	47260514	47270254	+	360.2	9740.000	350.0	29.8	11.76	6.05e-238
chr8-19212	chr8	84178348	84185060	+	360.2	6712.000	351.0	24.6	14.24	1.50e-265
chr17-20814	chr17	31068709	31075237	+	360.2	6528.000	353.5	23.7	14.91	2.34e-273
chr2-43180	chr2	29248549	29255769	+	359.7	7220.000	351.0	20.5	17.16	4.16e-292
chr9-8091	chr9	121331079	121337889	+	358.7	6810.000	354.0	30.7	11.54	6.53e-238
chr18-14397	chr18	79064298	79072435	+	358.7	8137.000	350.5	28.4	12.36	1.22e-244
chr8-5238	chr8	126535790	126540160	+	358.2	4370.000	351.5	22.3	15.75	1.19e-279
chr4-37681	chr4	106860987	106867796	+	357.7	6809.000	348.0	13.0	26.73	0.00e+00
chr8-11893	chr8	15001498	15005996	+	357.7	4498.000	352.5	20.9	16.85	4.14e-290
chrX-1081	chrX	12122510	12131186	+	357.7	8676.000	348.0	20.9	16.63	3.26e-285
chr3-5104	chr3	87149893	87156190	+	357.1	6297.000	349.0	27.9	12.51	7.50e-246
chr8-10169	chr8	87230360	87238244	+	357.1	7884.000	349.0	16.7	20.85	1.91e-318
chr17-7785	chr17	27554048	27560458	+	357.1	6410.000	349.5	17.7	19.78	1.19e-310
chr2-17027	chr2	57109269	57117644	+	356.6	8375.000	349.0	31.2	11.20	1.55e-230
chr11-14376	chr11	77864586	77870025	+	356.6	5439.000	349.5	13.9	25.06	0.00e+00
chr9-25659	chr9	44872552	44881036	+	356.1	8484.000	347.0	31.6	10.98	2.09e-226
chr11-43113	chr11	107410474	107417598	+	356.1	7124.000	347.5	33.5	10.38	1.35e-218
chr2-6162	chr2	32960665	32968204	+	355.6	7539.000	346.0	36.3	9.54	9.22e-207
chr11-12328	chr11	98772787	98777781	+	355.6	4994.000	347.0	9.8	35.54	0.00e+00
chr13-20274	chr13	113611081	113618384	+	355.6	7303.000	346.5	27.0	12.85	2.96e-247
chr5-21837	chr5	104106784	104114056	+	355.1	7272.000	347.0	29.8	11.66	9.76e-235
chr5-11633	chr5	111392544	111399304	+	354.6	6760.000	346.0	17.7	19.58	9.06e-307
chr10-16179	chr10	60825988	60832528	+	354.6	6540.000	347.5	23.2	14.95	4.04e-269
chr15-15809	chr15	78679851	78688535	+	354.6	8684.000	347.0	37.2	9.33	2.49e-204
chr5-31319	chr5	137737502	137742454	+	354.1	4952.000	344.0	21.4	16.08	2.97e-277
chr8-8900	chr8	70861455	70866785	+	354.1	5330.000	349.5	8.4	41.76	0.00e+00
chr5-28641	chr5	100422519	100431378	+	353.5	8859.000	344.0	21.4	16.08	2.97e-277
chr2-9870	chr2	91326878	91333357	+	353.0	6479.000	344.0	27.9	12.33	2.24e-240
chr3-3774	chr3	52043121	52048135	+	353.0	5014.000	346.0	16.7	20.67	1.72e-314
chr11-13572	chr11	20644621	20651945	+	353.0	7324.000	344.5	37.7	9.15	9.07e-200
chr11-8420	chr11	68144000	68150291	+	353.0	6291.000	345.5	32.5	10.62	2.19e-220
chr14-19407	chr14	55049457	55056517	+	353.0	7060.000	345.5	26.0	13.27	5.31e-251
chr17-16418	chr17	33949705	33955337	+	353.0	5632.000	344.0	15.8	21.76	5.35e-320
chr18-15698	chr18	15060150	15066742	+	353.0	6592.000	343.5	32.5	10.55	2.46e-218
chr5-19404	chr5	37822828	37829574	+	352.5	6746.000	347.0	37.7	9.21	1.17e-202
chr7-11259	chr7	112785375	112791055	+	352.5	5680.000	343.5	9.3	36.94	0.00e+00
chr11-33583	chr11	63918135	63925876	+	352.5	7741.000	343.5	24.2	14.21	5.42e-259
chr15-7627	chr15	74192960	74198722	+	352.5	5762.000	344.5	11.6	29.64	0.00e+00
chr19-12510	chr19	6444301	6449434	+	352.5	5133.000	345.5	35.3	9.78	2.85e-209
chr8-21242	chr8	89039390	89048763	+	352.0	9373.000	342.5	27.4	12.49	1.72e-240
chr6-5837	chr6	86057516	86066353	+	351.5	8837.000	344.5	35.3	9.75	2.79e-208
chr8-21059	chr8	70314744	70318379	+	351.5	3635.000	341.5	10.2	33.39	0.00e+00
chr9-28907	chr9	41913146	41920236	+	351.0	7090.000	341.0	33.5	10.19	1.60e-212
chr18-6659	chr18	55692115	55698984	+	351.0	6869.000	342.0	33.5	10.22	1.57e-213
chr14-19525	chr14	60685435	60694611	+	350.5	9176.000	340.5	33.9	10.03	1.12e-209
chr16-13249	chr16	23980007	23988072	+	350.5	8065.000	341.0	33.5	10.19	1.60e-212
chr17-7763	chr17	25833384	25838628	+	350.5	5244.000	341.0	20.5	16.67	8.08e-280
chr2-36103	chr2	33874536	33879665	+	349.9	5129.000	342.0	17.7	19.36	1.31e-301
chr2-41611	chr2	118759403	118764805	+	349.9	5402.000	342.0	23.7	14.42	1.60e-260
chr12-14223	chr12	80059626	80065606	+	349.9	5980.000	342.0	17.2	19.88	2.28e-305
chr2-19074	chr2	157338724	157343883	+	349.4	5159.000	346.5	23.2	14.90	6.02e-268
chr8-27402	chr8	12499148	12506069	+	349.4	6921.000	342.5	17.7	19.38	1.31e-301
chr4-6691	chr4	8909347	8914571	+	348.4	5224.000	341.5	18.6	18.36	3.96e-293
chr18-6256	chr18	38143605	38149024	+	348.4	5419.000	342.0	22.3	15.32	6.35e-269
chr8-9127	chr8	125507519	125516214	+	347.4	8695.000	339.5	53.0	6.41	2.64e-151
chr1-1596	chr1	172216796	172223011	+	346.9	6215.000	338.0	29.8	11.36	3.51e-225
chr7-17182	chr7	117616419	117622283	+	346.9	5864.000	338.0	36.3	9.32	5.85e-199
chr8-15937	chr8	87468165	87474071	+	346.3	5906.000	340.0	25.1	13.54	2.27e-250
chr16-5658	chr16	92605457	92613752	+	346.3	8295.000	336.5	41.8	8.04	1.48e-178
chr12-11192	chr12	108957590	108963519	+	345.8	5929.000	337.5	26.0	12.96	4.66e-242
chr13-15791	chr13	28716598	28723374	+	345.8	6776.000	337.5	16.3	20.74	1.28e-306
chr16-14557	chr16	44660100	44668428	+	345.3	8328.000	337.5	37.2	9.07	1.10e-194
chr18-10155	chr18	35916591	35921899	+	345.3	5308.000	336.5	20.5	16.45	1.01e-273
chr4-38537	chr4	140217334	140225050	+	344.8	7716.000	335.0	35.8	9.36	9.91e-198
chr9-7071	chr9	121369675	121374919	+	344.8	5244.000	337.0	8.4	40.27	0.00e+00
chr16-7972	chr16	18398778	18402594	+	344.8	3816.000	338.0	9.8	34.62	0.00e+00
chr9-15971	chr9	57500746	57506474	+	344.3	5728.000	335.0	16.3	20.59	5.47e-304
chr15-16201	chr15	102742589	102748687	+	344.3	6098.000	340.0	13.9	24.37	0.00e+00
chr3-6902	chr3	87970691	87975945	+	343.8	5254.000	337.5	36.7	9.19	2.51e-196
chr9-30950	chr9	45674781	45679665	+	343.8	4884.000	335.0	18.6	18.01	1.44e-285
chr10-16731	chr10	127338476	127343027	+	343.8	4551.000	334.5	15.8	21.16	1.12e-306
chr14-10621	chr14	54427000	54434889	+	343.8	7889.000	336.5	36.3	9.28	5.07e-197
chr19-8996	chr19	44279922	44286603	+	343.8	6681.000	334.0	21.4	15.62	3.02e-265
chr1-20882	chr1	64733264	64739596	+	343.3	6332.000	335.0	27.9	12.01	1.33e-230
chr2-29033	chr2	38356781	38364620	+	343.3	7839.000	339.0	53.9	6.29	3.80e-149
chr8-18656	chr8	120339301	120345021	+	343.3	5720.000	338.0	27.9	12.12	7.54e-234
chr17-9726	chr17	13665975	13671192	+	343.3	5217.000	336.5	17.7	19.05	6.60e-294
chr1-1913	chr1	89091829	89098035	+	342.7	6206.000	338.0	26.0	12.98	3.59e-243
chr1-24732	chr1	190168049	190176025	+	342.7	7976.000	335.5	47.9	7.01	1.23e-160
chr6-12045	chr6	114899039	114904735	+	342.7	5696.000	334.5	22.3	14.99	1.78e-259
chr19-11846	chr19	6423040	6430436	+	342.7	7396.000	333.5	28.4	11.76	2.96e-226
chr4-27460	chr4	133196068	133202319	+	342.2	6251.000	334.5	45.6	7.34	5.28e-166
chr8-16291	chr8	125556639	125562294	+	342.2	5655.000	332.5	28.8	11.53	4.83e-223
chr16-7157	chr16	31588692	31594515	+	342.2	5823.000	333.0	19.5	17.05	2.10e-276
chr2-14856	chr2	71624738	71630697	+	341.7	5959.000	334.0	35.8	9.33	9.27e-197
chr7-32719	chr7	16917766	16923882	+	341.7	6116.000	333.0	16.3	20.46	2.31e-301
chr9-24416	chr9	58437200	58444671	+	341.7	7471.000	333.0	33.9	9.81	1.06e-202
chr11-28682	chr11	35862962	35867194	+	341.7	4232.000	334.0	13.0	25.66	0.00e+00
chr11-30866	chr11	95005133	95013361	+	341.7	8228.000	334.0	44.2	7.56	6.55e-170
chr12-8231	chr12	86814430	86819509	+	341.7	5079.000	333.0	22.3	14.92	2.67e-258
chr5-26303	chr5	139794944	139799638	+	341.2	4694.000	331.5	11.2	29.71	0.00e+00
chr7-24507	chr7	137250532	137256776	+	341.2	6244.000	333.0	26.0	12.79	1.29e-237
chr8-18568	chr8	111729302	111737828	+	341.2	8526.000	338.0	24.2	13.98	3.03e-253
chr8-17000	chr8	121895941	121900054	+	341.2	4113.000	332.5	13.9	23.84	2.85e-321
chr11-9524	chr11	60181463	60187141	+	341.2	5678.000	334.0	21.9	15.28	2.50e-262
chr12-10519	chr12	91682349	91687421	+	341.2	5072.000	335.5	7.9	42.45	0.00e+00
chr5-7681	chr5	98179698	98186948	+	340.7	7250.000	333.5	21.4	15.59	4.71e-264
chr5-27408	chr5	116417274	116424079	+	340.7	6805.000	331.5	27.4	12.08	1.66e-228
chr6-11188	chr6	54326015	54334744	+	340.7	8729.000	331.5	21.4	15.50	1.14e-261
chr10-11067	chr10	59088653	59094638	+	340.7	5985.000	332.0	21.4	15.52	7.34e-263
chr4-2894	chr4	42950263	42955339	+	340.2	5076.000	334.0	30.2	11.05	6.42e-219
chr18-9952	chr18	82867527	82874277	+	340.2	6750.000	333.0	28.4	11.74	2.96e-226
chr9-15491	chr9	106366051	106373245	+	339.7	7194.000	335.5	32.5	10.31	3.45e-210
chr12-11553	chr12	79923579	79929657	+	339.7	6078.000	332.5	41.4	8.04	2.36e-176
chr14-11268	chr14	55851874	55858274	+	339.7	6400.000	331.5	43.7	7.58	1.35e-168
chr2-20671	chr2	102019664	102028011	+	339.1	8347.000	331.5	29.8	11.14	8.07e-218
chr6-13428	chr6	125095260	125101043	+	339.1	5783.000	330.5	23.2	14.22	2.46e-249
chr11-41968	chr11	68382371	68387998	+	339.1	5627.000	330.0	9.8	33.80	0.00e+00
chr17-10659	chr17	5001954	5010316	+	339.1	8362.000	333.0	31.6	10.53	5.92e-212
chr6-14851	chr6	99665677	99673277	+	338.6	7600.000	332.0	9.3	35.70	0.00e+00
chr12-16828	chr12	102694884	102701322	+	338.6	6438.000	331.0	20.0	16.56	9.25e-271
chr14-11900	chr14	58069807	58077102	+	338.6	7295.000	331.0	21.4	15.48	1.14e-261
chr17-8497	chr17	26502213	26509500	+	338.6	7287.000	330.0	21.4	15.43	1.76e-260
chr5-28133	chr5	24494121	24501441	+	338.1	7320.000	330.5	45.1	7.33	8.08e-164
chrX-3799	chrX	99196101	99203696	+	338.1	7595.000	332.5	49.3	6.75	1.43e-154
chr2-22718	chr2	73269635	73275129	+	337.6	5494.000	328.0	16.7	19.60	5.22e-291
chr2-16396	chr2	118201707	118207561	+	337.6	5854.000	329.5	25.1	13.12	5.43e-238
chr4-35739	chr4	119069674	119076904	+	337.6	7230.000	330.0	24.2	13.65	4.07e-244
chr11-33185	chr11	24368507	24374210	+	337.6	5703.000	328.0	33.5	9.80	1.62e-199
chr12-15843	chr12	86821054	86827180	+	337.6	6126.000	328.5	17.7	18.59	1.04e-283
chr4-26929	chr4	87646845	87654739	+	337.1	7894.000	328.5	43.7	7.52	5.80e-166
chr6-19738	chr6	91298514	91303857	+	337.1	5343.000	328.0	27.9	11.76	4.50e-223
chr11-34065	chr11	88689017	88696341	+	337.1	7324.000	330.0	18.1	18.20	9.93e-283
chr3-10126	chr3	145647964	145654116	+	336.6	6152.000	330.0	25.6	12.90	1.11e-236
chr6-10183	chr6	85292456	85297348	+	336.6	4892.000	328.5	23.2	14.13	4.95e-247
chr10-12509	chr10	84753781	84761128	+	336.6	7347.000	329.0	29.3	11.23	8.90e-218
chr5-20970	chr5	120434630	120440917	+	336.0	6287.000	328.0	47.0	6.98	3.86e-157
chr7-23020	chr7	117417586	117424182	+	336.0	6596.000	328.0	26.0	12.60	4.27e-232
chr9-25239	chr9	13296034	13304452	+	336.0	8418.000	327.0	35.8	9.13	5.37e-190
chr11-34723	chr11	119154989	119161093	+	336.0	6104.000	328.5	20.5	16.06	4.93e-264
chr13-21337	chr13	63562128	63569787	+	336.0	7659.000	328.0	21.4	15.34	4.19e-258
chr18-13679	chr18	25544312	25550705	+	336.0	6393.000	327.5	28.8	11.36	9.51e-218
chr2-34854	chr2	128283533	128289534	+	335.5	6001.000	327.0	19.1	17.15	2.97e-272
chr12-3886	chr12	98561369	98570436	+	335.5	9067.000	326.5	47.4	6.88	2.94e-154
chr12-20685	chr12	33219018	33227574	+	335.0	8556.000	327.0	18.6	17.58	1.47e-275
chr2-4007	chr2	30691611	30696498	+	334.5	4887.000	332.0	22.8	14.57	2.35e-254
chr2-44433	chr2	106851192	106858573	+	334.5	7381.000	325.5	36.3	8.98	1.86e-186
chr3-22886	chr3	108408138	108413247	+	334.5	5109.000	328.0	7.4	44.09	0.00e+00
chr5-9703	chr5	112518129	112522820	+	334.5	4691.000	325.0	13.5	24.10	3.02e-316
chr10-12336	chr10	66918794	66925790	+	334.5	6996.000	325.5	30.7	10.61	1.28e-207
chr17-3184	chr17	48027583	48032220	+	334.5	4637.000	328.0	26.0	12.60	4.27e-232
chr4-31598	chr4	97606754	97612778	+	334.0	6024.000	325.5	13.5	24.14	3.02e-316
chr4-16327	chr4	139831038	139839529	+	334.0	8491.000	325.0	34.4	9.45	4.41e-193
chr4-30614	chr4	140241473	140248458	+	334.0	6985.000	330.0	55.3	5.96	5.98e-139
chr6-7495	chr6	72230409	72238808	+	334.0	8399.000	327.0	37.2	8.79	3.58e-185
chr8-29733	chr8	70606576	70612243	+	333.5	5667.000	324.5	11.2	29.08	0.00e+00
chr15-11886	chr15	101220058	101226442	+	333.5	6384.000	324.0	16.3	19.91	1.31e-289
chr4-34006	chr4	131481834	131490138	+	333.0	8304.000	325.5	31.2	10.45	1.06e-205
chr9-30021	chr9	107734046	107737533	+	333.0	3487.000	323.5	8.4	38.65	0.00e+00
chr14-11933	chr14	61010795	61019458	+	333.0	8663.000	324.5	39.1	8.31	2.77e-176
chr2-15619	chr2	93186957	93195011	+	332.4	8054.000	325.5	36.3	8.98	1.86e-186
chr2-33529	chr2	173235198	173244334	+	332.4	9136.000	325.0	21.9	14.87	1.02e-251
chr14-3968	chr14	67231416	67240723	+	332.4	9307.000	325.5	28.8	11.29	1.22e-215
chr15-16882	chr15	86027714	86036303	+	332.4	8589.000	325.0	35.3	9.20	1.01e-189
chr18-5210	chr18	75500685	75506115	+	331.9	5430.000	325.0	25.6	12.71	3.85e-231
chr19-11784	chr19	4096109	4102021	+	331.9	5912.000	323.0	21.4	15.10	3.45e-252
chr1-25640	chr1	128589538	128597787	+	331.4	8249.000	324.0	38.1	8.50	2.85e-179
chr8-20402	chr8	111715159	111718567	+	331.4	3408.000	323.0	19.5	16.54	3.82e-264
chr11-13469	chr11	116530241	116535457	+	331.4	5216.000	324.0	13.9	23.23	2.70e-310
chr3-16299	chr3	89242464	89248519	+	330.9	6055.000	323.5	31.6	10.23	8.71e-202
chr4-25313	chr4	41608933	41617292	+	330.9	8359.000	322.5	18.6	17.34	2.40e-269
chr4-26183	chr4	136771009	136775631	+	330.9	4622.000	323.0	15.8	20.43	3.55e-292
chr5-18302	chr5	149512294	149518814	+	330.9	6520.000	322.0	33.5	9.62	1.37e-193
chr11-9169	chr11	69833607	69838137	+	330.9	4530.000	323.5	9.8	33.13	0.00e+00
chr11-10977	chr11	115408263	115414696	+	330.9	6433.000	325.5	29.8	10.94	1.46e-211
chr14-11091	chr14	24760276	24766584	+	330.9	6308.000	323.0	19.1	16.94	2.53e-267
chr6-19793	chr6	94645610	94654276	+	330.4	8666.000	325.0	32.1	10.13	5.98e-202
chr8-14076	chr8	119827916	119833794	+	330.4	5878.000	325.5	28.8	11.29	1.22e-215
chr11-19557	chr11	98765162	98770617	+	330.4	5455.000	322.0	20.9	15.39	6.99e-254
chr10-22367	chr10	80151011	80156056	+	329.9	5045.000	322.5	35.3	9.13	7.83e-187
chr2-40003	chr2	170546303	170553753	+	329.4	7450.000	323.0	22.3	14.47	1.27e-246
chr11-25880	chr11	118790998	118796398	+	329.4	5400.000	323.0	36.3	8.91	1.49e-184
chr1-31715	chr1	135578414	135586476	+	328.8	8062.000	319.5	22.3	14.32	5.49e-242
chr2-37982	chr2	27420882	27428121	+	328.8	7239.000	322.5	31.6	10.20	8.90e-201
chr2-43538	chr2	38511104	38517460	+	328.8	6356.000	319.5	15.8	20.21	6.07e-287
chr5-19207	chr5	144552975	144559566	+	328.8	6591.000	319.5	27.0	11.85	8.81e-218
chr9-22199	chr9	96986282	96993848	+	328.8	7566.000	319.5	30.7	10.41	1.72e-201
chr12-13456	chr12	79748784	79753100	+	328.8	4316.000	321.0	20.0	16.06	1.25e-258
chr16-4704	chr16	35602160	35610879	+	328.8	8719.000	323.0	45.1	7.16	8.54e-158
chr2-28888	chr2	30645311	30648898	+	328.3	3587.000	319.5	13.9	22.91	1.77e-303
chr19-5941	chr19	6415163	6422470	+	328.3	7307.000	320.5	44.6	7.18	1.79e-156
chr1-23167	chr1	187604037	187611001	+	327.8	6964.000	318.5	19.5	16.31	4.58e-258
chr7-18355	chr7	25217748	25223586	+	327.8	5838.000	320.5	22.3	14.36	3.83e-243
chr2-28968	chr2	33783288	33791392	+	327.3	8104.000	319.5	16.7	19.09	1.99e-279
chr13-12512	chr13	28790000	28797510	+	327.3	7510.000	319.5	21.4	14.94	1.76e-247
chr14-13671	chr14	118224503	118230197	+	327.3	5694.000	319.0	16.7	19.06	1.99e-279
chr17-13892	chr17	26936623	26943233	+	327.3	6610.000	318.5	15.8	20.15	1.23e-285
chr4-29200	chr4	148803132	148807903	+	326.8	4771.000	318.0	15.8	20.12	1.23e-285
chr12-10262	chr12	25096276	25102057	+	326.8	5781.000	319.5	27.9	11.45	1.74e-213
chr2-15685	chr2	116972063	116980406	+	325.8	8343.000	317.0	36.3	8.74	7.12e-179
chr14-3683	chr14	31659281	31665546	+	325.8	6265.000	319.5	15.8	20.21	6.07e-287
chr2-37393	chr2	165075428	165081262	+	325.2	5834.000	319.0	13.9	22.87	1.77e-303
chr5-13203	chr5	64043293	64049322	+	325.2	6029.000	316.5	32.1	9.87	6.02e-193
chr11-17802	chr11	80475846	80483162	+	325.2	7316.000	317.5	55.8	5.69	5.12e-128
chrY-38	chrY	90802472	90807824	+	325.2	5352.000	319.5	41.4	7.72	1.07e-164
chr6-15624	chr6	90710144	90717064	+	324.7	6920.000	316.5	27.0	11.74	1.45e-214
chr7-30892	chr7	18920743	18928228	+	324.7	7485.000	318.5	29.8	10.70	2.55e-204
chr10-6747	chr10	80157856	80162137	+	324.7	4281.000	318.5	6.5	48.93	0.00e+00
chr2-41902	chr2	146214108	146220036	+	324.2	5928.000	316.0	40.9	7.72	2.17e-163
chr4-28825	chr4	129964440	129969206	+	324.2	4766.000	318.0	13.0	24.43	3.03e-311
chr5-33308	chr5	135722968	135727761	+	324.2	4793.000	316.0	18.6	16.99	6.17e-262
chr11-33648	chr11	69321369	69327538	+	324.2	6169.000	319.0	20.5	15.59	3.09e-253
chr16-1246	chr16	11062665	11070444	+	324.2	7779.000	318.0	31.6	10.06	9.41e-197
chr2-28100	chr2	118744525	118751081	+	323.7	6556.000	316.5	50.2	6.30	2.62e-139
chr4-26200	chr4	137475987	137482904	+	323.7	6917.000	315.5	27.9	11.31	2.91e-209
chr5-15704	chr5	137028766	137033630	+	323.7	4864.000	315.0	15.3	20.53	1.30e-285
chr14-19855	chr14	76252916	76259822	+	323.7	6906.000	317.5	42.3	7.50	2.88e-160
chr17-2250	chr17	25608250	25611399	+	323.7	3149.000	318.5	13.5	23.62	1.34e-306
chr6-17512	chr6	91717876	91722199	+	323.2	4323.000	316.0	15.3	20.59	6.29e-287
chr10-6179	chr10	93261051	93265665	+	323.2	4614.000	316.5	25.1	12.61	1.44e-223
chr2-18514	chr2	27410943	27417385	+	322.7	6442.000	316.0	29.8	10.62	2.90e-202
chr3-5311	chr3	35083716	35091110	+	322.7	7394.000	316.0	32.1	9.85	6.02e-193
chr5-28685	chr5	105489994	105496887	+	322.2	6893.000	313.0	38.1	8.21	4.02e-169
chr2-11736	chr2	49719810	49723913	+	321.6	4103.000	313.5	14.9	21.07	5.68e-287
chr7-21115	chr7	16890382	16896109	+	321.6	5727.000	316.0	15.3	20.59	6.29e-287
chr7-12592	chr7	18947867	18951857	+	321.6	3990.000	314.0	28.4	11.07	3.72e-206
chr13-10258	chr13	78179041	78189023	+	321.6	9982.000	316.5	28.8	10.98	3.22e-206
chr2-18912	chr2	121293898	121298902	+	321.1	5004.000	313.0	8.8	35.43	0.00e+00
chr7-24889	chr7	36703885	36711479	+	321.1	7594.000	314.0	19.5	16.08	3.17e-253
chr8-22211	chr8	70694711	70698583	+	321.1	3872.000	312.5	23.2	13.44	8.45e-229
chr15-13942	chr15	37785149	37792674	+	321.1	7525.000	313.5	38.1	8.22	4.02e-169
chr15-8748	chr15	73018954	73025723	+	321.1	6769.000	314.0	24.2	12.99	4.10e-226
chr4-2924	chr4	105167586	105172228	+	320.6	4642.000	312.0	25.6	12.20	6.84e-217
chr11-20938	chr11	60291948	60297152	+	320.6	5204.000	315.5	10.2	30.84	0.00e+00
chr15-16676	chr15	78630801	78639193	+	320.6	8392.000	313.5	15.8	19.83	3.91e-279
chr7-10916	chr7	145205091	145208865	+	320.1	3774.000	312.0	22.3	13.98	6.28e-234
chr9-30862	chr9	43917979	43923612	+	320.1	5633.000	313.5	43.7	7.17	5.70e-153
chr15-15753	chr15	76204311	76209792	+	320.1	5481.000	312.5	27.9	11.20	4.16e-206
chr1-7335	chr1	132324199	132328174	+	319.6	3975.000	313.0	13.9	22.44	2.42e-295
chr2-21517	chr2	49568916	49573300	+	319.6	4384.000	312.5	16.7	18.67	1.71e-270
chr9-10727	chr9	35359152	35364954	+	319.6	5802.000	312.0	17.7	17.66	1.43e-263
chr8-19847	chr8	25534445	25538894	+	319.1	4449.000	310.0	23.2	13.33	1.52e-226
chr1-16125	chr1	153071580	153077135	+	318.6	5555.000	309.5	42.8	7.24	4.84e-152
chr5-25065	chr5	149374483	149381885	+	318.6	7402.000	311.0	43.2	7.19	1.66e-152
chr4-14103	chr4	124670928	124675156	+	318.0	4228.000	310.5	10.2	30.35	0.00e+00
chr5-35535	chr5	128596135	128601981	+	318.0	5846.000	314.0	13.9	22.51	1.07e-296
chr8-26685	chr8	95241094	95246411	+	318.0	5317.000	309.5	13.0	23.77	8.39e-299
chr10-8476	chr10	39484135	39489108	+	318.0	4973.000	313.0	23.7	13.20	1.94e-227
chr12-20337	chr12	117172021	117177652	+	318.0	5631.000	310.0	32.5	9.52	2.86e-185
chr4-38312	chr4	133669839	133678379	+	317.5	8540.000	311.5	44.6	6.98	8.05e-149
chr8-12605	chr8	70655029	70661660	+	317.5	6631.000	310.0	22.3	13.89	1.22e-231
chr9-9728	chr9	119801442	119806409	+	317.5	4967.000	309.5	22.3	13.87	1.70e-230
chr11-4314	chr11	119086379	119092041	+	317.5	5662.000	309.5	7.4	41.60	0.00e+00
chr13-11404	chr13	56256087	56262676	+	317.5	6589.000	309.5	29.3	10.57	5.07e-197
chr2-4417	chr2	35619235	35624822	+	317.0	5587.000	312.0	16.7	18.64	1.71e-270
chr12-15132	chr12	103312071	103317139	+	317.0	5068.000	309.0	18.6	16.61	2.36e-253
chr13-14328	chr13	55509487	55513981	+	317.0	4494.000	310.0	13.9	22.22	2.71e-291
chr15-10049	chr15	75614435	75622513	+	317.0	8078.000	309.5	30.2	10.24	3.14e-193
chr2-768	chr2	24761681	24763900	+	316.5	2219.000	310.0	24.6	12.58	2.64e-219
chr9-1691	chr9	103501357	103507605	+	316.5	6248.000	313.0	32.5	9.62	3.24e-188
chr12-16108	chr12	112213293	112219240	+	316.5	5947.000	308.0	20.5	15.06	3.45e-240
chr1-5067	chr1	38197042	38201664	+	316.0	4622.000	309.5	16.7	18.49	1.09e-266
chr6-9357	chr6	126162216	126167650	+	316.0	5434.000	308.0	23.2	13.25	2.69e-224
chr11-20657	chr11	118906208	118911962	+	316.0	5754.000	310.5	27.9	11.13	5.19e-204
chr1-9516	chr1	172348793	172352918	+	315.5	4125.000	307.5	17.7	17.40	2.38e-257
chr6-6826	chr6	88923995	88932513	+	315.5	8518.000	308.5	43.7	7.06	1.04e-148
chr8-24075	chr8	120447201	120450939	+	315.5	3738.000	310.5	17.7	17.57	4.45e-261
chr9-31206	chr9	57637174	57646193	+	315.5	9019.000	308.5	34.4	8.97	1.10e-176
chr11-43123	chr11	107759297	107764308	+	315.5	5011.000	306.5	12.1	25.35	3.98e-304
chr5-24084	chr5	67226459	67232872	+	314.9	6413.000	307.0	13.5	22.77	1.41e-291
chr5-27595	chr5	124073508	124081573	+	314.9	8065.000	307.0	31.6	9.71	8.45e-186
chr11-42384	chr11	81587028	81596503	+	314.9	9475.000	307.5	27.0	11.40	5.38e-205
chr2-19449	chr2	31262716	31270236	+	314.4	7520.000	307.0	20.0	15.36	7.11e-242
chr11-1039	chr11	35855118	35860821	+	314.4	5703.000	308.5	7.4	41.47	0.00e+00
chr15-9815	chr15	98672827	98678091	+	314.4	5264.000	308.0	17.7	17.43	1.37e-258
chr5-24878	chr5	138929597	138934927	+	313.9	5330.000	306.5	20.0	15.33	1.09e-240
chr8-17226	chr8	26263112	26270049	+	313.9	6937.000	306.0	20.5	14.96	7.80e-238
chr8-19250	chr8	87713521	87720319	+	313.9	6798.000	305.0	18.6	16.40	1.77e-248
chr10-240	chr10	77150112	77153689	+	313.9	3577.000	306.0	5.6	54.84	0.00e+00
chr11-34330	chr11	102443592	102448947	+	313.9	5355.000	306.0	17.7	17.32	4.14e-256
chr11-19800	chr11	120304022	120309157	+	313.9	5135.000	307.0	13.0	23.58	4.71e-296
chr12-20462	chr12	12720482	12726481	+	313.9	5999.000	305.5	34.4	8.88	7.82e-174
chr2-33984	chr2	32151977	32159058	+	313.4	7081.000	307.0	34.4	8.92	9.85e-176
chr6-11071	chr6	30615557	30620374	+	313.4	4817.000	306.0	26.0	11.75	3.36e-208
chr6-10915	chr6	127335133	127339471	+	313.4	4338.000	306.5	26.0	11.77	3.36e-208
chr12-13630	chr12	101011836	101019933	+	313.4	8097.000	306.0	22.3	13.71	4.47e-227
chr5-2561	chr5	111770212	111775007	+	312.9	4795.000	308.5	21.4	14.42	1.21e-234
chr5-29284	chr5	131599634	131603612	+	312.9	3978.000	305.0	16.7	18.22	1.25e-261
chr10-18173	chr10	61532995	61538607	+	312.9	5612.000	304.0	17.2	17.67	5.93e-257
chr3-21032	chr3	89276712	89282605	+	312.4	5893.000	305.5	10.7	28.57	2.33e-318
chr6-9202	chr6	91283977	91288577	+	312.4	4600.000	307.0	12.6	24.45	1.06e-300
chr17-12308	chr17	83953361	83960625	+	312.4	7264.000	304.5	31.6	9.63	7.67e-183
chr11-32147	chr11	79643977	79651470	+	311.3	7493.000	303.0	13.9	21.72	6.78e-282
chr12-20166	chr12	108912556	108919077	+	311.3	6521.000	304.5	21.4	14.24	5.09e-230
chr6-17425	chr6	86049346	86055324	+	310.8	5978.000	305.0	20.0	15.26	1.67e-239
chr6-7581	chr6	94665030	94672700	+	310.8	7670.000	303.5	46.5	6.53	1.51e-137
chr12-23144	chr12	108269838	108274898	+	310.8	5060.000	306.0	14.9	20.57	9.69e-278
chr3-21061	chr3	89958734	89965171	+	309.8	6437.000	302.5	20.9	14.46	2.14e-230
chr4-31088	chr4	32505918	32512142	+	309.8	6224.000	303.5	19.1	15.92	5.29e-243
chr4-18616	chr4	136132655	136137385	+	309.8	4730.000	303.0	19.5	15.52	4.94e-240
chr11-29378	chr11	96883901	96888221	+	309.8	4320.000	304.0	27.4	11.08	8.95e-200
chr7-20243	chr7	29066707	29074081	+	309.3	7374.000	302.0	22.8	13.26	4.94e-220
chr16-7481	chr16	17801767	17808391	+	309.3	6624.000	301.5	19.5	15.44	1.19e-237
chr5-8480	chr5	111740016	111743964	+	308.8	3948.000	302.0	15.8	19.10	6.02e-265
chr9-4366	chr9	50722349	50729003	+	308.8	6654.000	300.5	19.5	15.39	1.83e-236
chr4-3695	chr4	122996688	123002219	+	308.3	5531.000	300.0	47.4	6.33	6.26e-133
chr5-5372	chr5	112481216	112487100	+	308.3	5884.000	304.5	24.2	12.59	4.86e-215
chr11-34864	chr11	6602144	6606905	+	308.3	4761.000	304.0	9.3	32.69	0.00e+00
chr17-14006	chr17	32161698	32167531	+	308.3	5833.000	300.0	25.6	11.73	6.03e-204
chr11-11067	chr11	5060974	5065774	+	307.7	4800.000	299.5	25.1	11.93	4.66e-205
chr13-15158	chr13	52975176	52982784	+	307.7	7608.000	301.5	15.8	19.07	1.15e-263
chr17-15542	chr17	33913911	33921646	+	307.7	7735.000	299.5	27.9	10.74	1.39e-192
chr19-8758	chr19	4212004	4217858	+	307.7	5854.000	299.5	19.5	15.34	2.81e-235
chr3-4754	chr3	131133964	131140562	+	307.2	6598.000	299.5	17.7	16.95	1.81e-247
chr4-14035	chr4	109983617	109989182	+	307.2	5565.000	302.5	20.5	14.79	3.83e-233
chr8-18175	chr8	48220248	48225804	+	307.2	5556.000	299.0	18.6	16.08	3.27e-241
chr11-3326	chr11	120348942	120354004	+	306.7	5062.000	299.0	11.6	25.72	3.17e-299
chr18-10153	chr18	35887061	35890919	+	306.7	3858.000	301.0	32.5	9.25	1.65e-176
chr2-29350	chr2	93225860	93230871	+	306.2	5011.000	299.0	17.7	16.92	1.81e-247
chr5-11480	chr5	37241488	37249513	+	306.2	8025.000	298.5	27.0	11.07	1.54e-195
chr18-9680	chr18	54973139	54980219	+	306.2	7080.000	300.0	30.7	9.78	2.10e-182
chr1-26401	chr1	191181906	191186980	+	305.7	5074.000	299.5	13.0	23.01	4.11e-285
chr5-15765	chr5	142959397	142966615	+	305.7	7218.000	299.0	27.4	10.90	1.45e-194
chr10-16746	chr10	128090821	128095657	+	305.7	4836.000	299.5	19.5	15.34	2.81e-235
chr14-5625	chr14	55105029	55110565	+	305.7	5536.000	298.5	15.8	18.88	7.86e-260
chr6-15257	chr6	31085685	31091762	+	305.2	6077.000	297.0	25.6	11.61	9.64e-201
chr11-35335	chr11	60111376	60116369	+	305.2	4993.000	298.0	16.7	17.80	7.77e-253
chr11-34335	chr11	102607524	102612157	+	305.2	4633.000	300.5	7.4	40.39	0.00e+00
chr5-32623	chr5	112546209	112553685	+	304.7	7476.000	297.0	11.6	25.55	2.09e-296
chr10-14130	chr10	127613800	127623058	+	304.7	9258.000	297.5	16.3	18.28	5.11e-255
chr11-31194	chr11	113389150	113396892	+	304.7	7742.000	296.5	16.3	18.22	9.33e-254
chr4-4713	chr4	137917075	137921067	+	303.6	3992.000	299.0	23.2	12.86	3.01e-214
chr7-19422	chr7	44852855	44860484	+	303.6	7629.000	299.5	26.0	11.50	9.73e-201
chr8-19222	chr8	84658891	84666774	+	303.6	7883.000	298.5	38.6	7.73	3.48e-154
chr11-29022	chr11	71754315	71760310	+	303.6	5995.000	295.0	13.9	21.15	3.07e-271
chr13-7532	chr13	41351707	41360841	+	303.6	9134.000	297.0	41.8	7.10	2.92e-144
chr1-18911	chr1	119417858	119424034	+	303.1	6176.000	295.0	23.7	12.44	1.75e-207
chr10-7896	chr10	99260841	99266820	+	303.1	5979.000	296.0	20.9	14.15	1.84e-223
chr14-17965	chr14	31129546	31135840	+	303.1	6294.000	295.5	44.6	6.62	1.69e-135
chr19-11248	chr19	7604964	7608733	+	303.1	3769.000	294.5	18.1	16.24	3.17e-238
chrX-3806	chrX	99428635	99439121	+	303.1	10486.000	295.0	38.1	7.74	7.07e-153
chr4-38667	chr4	148037376	148044512	+	302.6	7136.000	295.0	26.5	11.13	1.94e-194
chr7-8810	chr7	44441214	44447005	+	302.6	5791.000	295.0	24.6	11.97	5.89e-203
chr11-17371	chr11	115225032	115230045	+	302.6	5013.000	295.5	30.7	9.63	1.81e-177
chr4-40710	chr4	129225386	129229172	+	302.1	3786.000	294.0	4.6	63.23	0.00e+00
chr5-17582	chr5	53273330	53279432	+	302.1	6102.000	295.0	24.2	12.20	3.39e-205
chr6-24305	chr6	116668166	116674900	+	302.1	6734.000	295.0	39.5	7.46	7.07e-149
chr8-11032	chr8	71484039	71490303	+	302.1	6264.000	296.5	26.5	11.19	1.73e-195
chr8-11598	chr8	88520114	88527765	+	302.1	7651.000	295.5	34.9	8.47	6.69e-163
chr9-11055	chr9	103143894	103148449	+	302.1	4555.000	296.0	20.5	14.47	3.78e-226
chr19-3790	chr19	7170764	7174290	+	302.1	3526.000	295.5	12.1	24.44	9.08e-289
chr2-11535	chr2	172547119	172552348	+	301.6	5229.000	298.5	26.0	11.46	1.12e-199
chr7-10715	chr7	98834455	98840012	+	301.6	5557.000	295.0	8.8	33.39	0.00e+00
chr9-18377	chr9	37429242	37436218	+	301.6	6976.000	293.5	22.3	13.15	2.10e-212
chr12-23316	chr12	112539227	112543732	+	301.6	4505.000	294.0	16.7	17.56	7.66e-248
chr13-20509	chr13	28414824	28420896	+	301.6	6072.000	293.0	24.2	12.12	5.04e-203
chr2-14427	chr2	152079186	152089124	+	301.1	9938.000	293.0	33.5	8.75	1.23e-165
chr3-12321	chr3	96595634	96600420	+	301.1	4786.000	294.5	11.2	26.39	3.37e-297
chr12-11259	chr12	117805193	117810753	+	301.1	5560.000	297.0	23.2	12.78	4.97e-212
chr4-18682	chr4	140622520	140626524	+	300.5	4004.000	292.0	13.9	20.93	2.87e-267
chr1-28799	chr1	72868550	72876717	+	300.0	8167.000	292.5	29.3	9.99	8.08e-180
chr5-19081	chr5	137312402	137316111	+	300.0	3709.000	292.5	8.4	34.95	0.00e+00
chr6-23928	chr6	89357758	89362140	+	300.0	4382.000	292.5	19.5	14.98	5.17e-227
chr9-16255	chr9	102189026	102195502	+	300.0	6476.000	295.0	27.0	10.94	2.06e-192
chr2-23059	chr2	146255949	146262987	+	299.5	7038.000	294.5	43.7	6.74	5.80e-137
chr4-14998	chr4	152007433	152012540	+	299.5	5107.000	291.5	18.6	15.67	1.33e-231
chr6-15562	chr6	85190243	85198045	+	299.5	7802.000	297.5	30.7	9.69	1.94e-179
chr17-19370	chr17	25566963	25572031	+	299.5	5068.000	294.5	14.9	19.79	4.47e-262
chr18-2199	chr18	5158781	5165606	+	299.5	6825.000	295.5	20.9	14.12	2.60e-222
chr2-39621	chr2	157428484	157435525	+	299.0	7041.000	291.5	22.3	13.06	3.60e-210
chr7-13923	chr7	37766487	37774836	+	299.0	8349.000	294.0	31.2	9.44	9.13e-175
chr7-32532	chr7	140078697	140083365	+	299.0	4668.000	291.0	16.7	17.39	4.11e-244
chr11-19339	chr11	77930158	77935577	+	299.0	5419.000	294.0	29.8	9.88	5.19e-180
chr11-11908	chr11	114464849	114470653	+	299.0	5804.000	291.5	14.9	19.59	3.41e-258
chr11-36508	chr11	117306837	117313814	+	298.5	6977.000	291.5	22.3	13.06	3.60e-210
chr1-5888	chr1	39946524	39951173	+	298.0	4649.000	291.5	25.1	11.61	1.72e-196
chr3-15334	chr3	88755183	88760438	+	298.0	5255.000	290.0	11.6	24.95	1.39e-286
chr3-12356	chr3	101596029	101603626	+	298.0	7597.000	292.5	42.8	6.84	1.24e-137
chr2-9321	chr2	25166989	25171161	+	297.5	4172.000	291.0	7.4	39.12	0.00e+00
chr11-26440	chr11	75963311	75968095	+	297.5	4784.000	291.5	14.9	19.59	3.41e-258
chr17-12765	chr17	47919788	47926552	+	297.5	6764.000	290.0	20.9	13.86	1.40e-216
chr2-35408	chr2	168761310	168768542	+	296.9	7232.000	289.0	22.3	12.95	6.11e-208
chr9-12435	chr9	43754730	43762414	+	296.9	7684.000	289.0	25.1	11.51	2.30e-194
chr18-10152	chr18	35854399	35859551	+	296.9	5152.000	292.0	33.9	8.60	3.79e-163
chr2-19030	chr2	153421667	153427613	+	296.4	5946.000	290.5	27.0	10.77	3.12e-187
chr4-19946	chr4	48043958	48049310	+	296.4	5352.000	289.5	18.6	15.57	3.25e-229
chr4-12032	chr4	151127043	151131984	+	296.4	4941.000	289.5	13.5	21.47	2.31e-267
chr4-41768	chr4	155304430	155309220	+	296.4	4790.000	289.0	13.0	22.20	1.44e-271
chr12-4851	chr12	29699267	29704825	+	296.4	5558.000	290.5	16.3	17.85	3.22e-246
chr16-9924	chr16	92694335	92699652	+	296.4	5317.000	290.0	21.4	13.56	5.18e-214
chr1-1879	chr1	192850753	192856806	+	295.9	6053.000	288.5	13.0	22.16	3.21e-270
chr17-15556	chr17	34996607	35003314	+	295.9	6707.000	292.5	41.4	7.07	3.10e-141
chr4-37033	chr4	41724848	41729551	+	295.4	4703.000	287.5	18.6	15.46	7.83e-227
chr6-2403	chr6	40428468	40436825	+	295.4	8357.000	288.0	41.4	6.96	7.56e-138
chr9-27228	chr9	45687444	45695718	+	295.4	8274.000	287.0	28.4	10.12	1.85e-178
chr11-38477	chr11	112809065	112814131	+	295.4	5066.000	288.0	19.1	15.11	3.90e-225
chr8-23247	chr8	34804340	34810229	+	294.9	5889.000	288.0	18.6	15.49	5.05e-228
chr11-30660	chr11	80310730	80317166	+	294.9	6436.000	287.5	32.5	8.83	4.08e-163
chr11-21336	chr11	98953158	98956866	+	294.9	3708.000	287.5	19.5	14.72	3.74e-221
chr4-30165	chr4	117493029	117497445	+	294.4	4416.000	287.0	7.0	41.15	0.00e+00
chr11-35664	chr11	77847048	77851992	+	294.4	4944.000	288.0	23.2	12.39	4.00e-202
chr15-8896	chr15	86275702	86281707	+	294.4	6005.000	286.0	27.4	10.43	3.42e-181
chr4-25042	chr4	149732632	149738615	+	293.9	5983.000	288.0	30.7	9.38	1.28e-170
chr6-17971	chr6	145862302	145867166	+	293.9	4864.000	288.5	19.1	15.13	3.90e-225
chr10-15613	chr10	93273084	93278957	+	293.9	5873.000	287.5	20.5	14.05	9.30e-216
chr2-35657	chr2	4539398	4545672	+	293.3	6274.000	288.0	15.8	18.22	3.83e-247
chr2-15117	chr2	153481172	153485592	+	293.3	4420.000	287.5	9.3	30.92	3.33e-309
chr4-28242	chr4	63385805	63392356	+	293.3	6551.000	286.5	18.6	15.40	1.21e-225
chr9-21071	chr9	99868278	99873571	+	293.3	5293.000	288.5	18.6	15.51	5.05e-228
chr15-2938	chr15	11903256	11908662	+	293.3	5406.000	288.0	28.8	9.99	1.24e-177
chr1-19584	chr1	41885453	41892929	+	292.8	7476.000	286.5	14.9	19.26	9.45e-252
chr3-14360	chr3	68572169	68577494	+	292.8	5325.000	286.0	13.0	21.97	1.56e-267
chr4-9914	chr4	108358664	108364521	+	292.8	5857.000	290.0	22.3	12.99	4.70e-209
chr10-3390	chr10	42273672	42279143	+	292.8	5471.000	285.0	13.0	21.89	3.44e-266
chr1-10551	chr1	171247290	171253508	+	292.3	6218.000	285.0	27.0	10.57	4.35e-182
chr7-25215	chr7	80073384	80080420	+	292.3	7036.000	286.5	25.1	11.41	3.48e-191
chr18-7119	chr18	78981181	78987063	+	292.3	5882.000	285.5	38.1	7.49	4.69e-144
chr2-24934	chr2	37816525	37820704	+	291.8	4179.000	286.5	20.5	14.00	1.31e-214
chr8-18898	chr8	25461919	25466843	+	291.8	4924.000	284.5	21.4	13.30	3.06e-207
chr14-9873	chr14	12334649	12343227	+	291.8	8578.000	286.5	14.9	19.26	9.45e-252
chr19-15656	chr19	3321451	3326953	+	291.8	5502.000	285.0	11.2	25.54	1.82e-284
chr19-7119	chr19	23133506	23137440	+	291.8	3934.000	285.5	14.4	19.81	3.39e-254
chr1-13277	chr1	56969097	56974193	+	291.3	5096.000	285.5	24.2	11.81	2.13e-194
chr2-13644	chr2	118700225	118705054	+	291.3	4829.000	284.5	25.1	11.33	4.50e-189
chr2-29893	chr2	160363077	160370441	+	291.3	7364.000	285.0	16.7	17.03	1.08e-236
chr3-6227	chr3	84214011	84221569	+	291.3	7558.000	286.0	27.0	10.61	4.10e-183
chr3-10427	chr3	88525854	88531713	+	291.3	5859.000	284.0	12.6	22.62	3.91e-269
chr5-24962	chr5	142820151	142826778	+	291.3	6627.000	289.0	27.0	10.72	3.36e-186
chr13-13840	chr13	101211660	101218995	+	291.3	7335.000	286.5	17.7	16.22	1.30e-231
chr1-10562	chr1	172499128	172505433	+	290.8	6305.000	283.5	11.2	25.41	1.19e-281
chr10-15270	chr10	60282253	60287905	+	290.8	5652.000	282.5	21.4	13.21	5.38e-205
chr8-28046	chr8	84831996	84840732	+	290.2	8736.000	284.0	45.6	6.23	2.05e-124
chr13-13602	chr13	59968435	59974039	+	290.2	5604.000	284.0	25.1	11.31	4.50e-189
chr14-2246	chr14	21988683	21992386	+	290.2	3703.000	286.0	14.9	19.22	9.45e-252
chr3-10884	chr3	55346670	55354630	+	289.7	7960.000	282.5	27.0	10.48	5.08e-179
chr3-10537	chr3	105528607	105534066	+	289.7	5459.000	282.5	21.4	13.21	5.38e-205
chr2-38948	chr2	94240289	94247841	+	289.2	7552.000	283.0	32.5	8.70	2.42e-159
chr15-8352	chr15	73729296	73733110	+	289.2	3814.000	283.5	27.4	10.33	3.84e-178
chr2-21846	chr2	128122443	128127461	+	288.7	5018.000	281.5	22.3	12.61	4.39e-199
chr12-11312	chr12	12577613	12583153	+	288.7	5540.000	280.5	29.8	9.43	3.22e-166
chr12-3235	chr12	84531457	84535769	+	288.7	4312.000	280.5	13.9	20.11	1.62e-251
chr15-8483	chr15	85564084	85570596	+	288.7	6512.000	282.0	18.6	15.16	6.62e-221
chr1-23905	chr1	91411028	91416060	+	288.2	5032.000	284.5	46.5	6.12	2.52e-122
chr5-31775	chr5	30104387	30108830	+	288.2	4443.000	282.5	11.6	24.30	1.89e-275
chr5-7392	chr5	112039396	112043149	+	288.2	3753.000	281.0	23.2	12.09	1.67e-194
chr5-28876	chr5	113540928	113546535	+	288.2	5607.000	281.0	6.0	46.49	0.00e+00
chr10-15444	chr10	79851154	79854311	+	288.2	3157.000	280.5	10.2	27.42	1.27e-287
chr15-14886	chr15	74515537	74520326	+	288.2	4789.000	281.5	12.6	22.42	4.48e-265
chr1-15913	chr1	90201921	90209399	+	287.7	7478.000	283.0	34.4	8.23	2.57e-153
chr4-18346	chr4	107136579	107141590	+	287.7	5011.000	280.5	10.2	27.42	1.27e-287
chr11-19105	chr11	33143715	33149021	+	287.7	5306.000	281.5	12.6	22.42	4.48e-265
chr11-26355	chr11	69543410	69550564	+	287.7	7154.000	280.0	16.7	16.73	1.49e-230
chr11-14635	chr11	114174842	114180487	+	287.7	5645.000	283.5	23.2	12.19	1.13e-196
chr2-26142	chr2	32173181	32179752	+	287.2	6571.000	279.0	20.5	13.64	1.27e-206
chr3-17976	chr3	8862625	8868749	+	287.2	6124.000	279.5	14.4	19.39	1.93e-246
chr5-31013	chr5	124024543	124032271	+	287.2	7728.000	279.0	35.3	7.90	7.77e-147
chr10-20965	chr10	81429168	81436052	+	287.2	6884.000	280.5	11.6	24.13	1.11e-272
chr11-31797	chr11	52281886	52288016	+	287.2	6130.000	279.5	17.7	15.82	3.52e-223
chr12-16691	chr12	85173871	85178040	+	287.2	4169.000	280.5	22.8	12.31	1.12e-195
chr16-4517	chr16	91138191	91143173	+	287.2	4982.000	279.5	23.7	11.79	3.83e-190
chr2-30957	chr2	91946596	91951315	+	286.6	4719.000	279.0	17.7	15.79	3.52e-223
chr3-17332	chr3	89334842	89340934	+	286.6	6092.000	280.0	29.8	9.41	3.22e-166
chr4-24590	chr4	120221026	120229024	+	286.6	7998.000	281.0	32.5	8.63	1.82e-157
chr10-3609	chr10	80136377	80140050	+	286.6	3673.000	279.5	14.9	18.79	8.52e-243
chr15-8872	chr15	84849800	84857647	+	286.6	7847.000	280.0	27.4	10.21	4.18e-175
chr17-13135	chr17	24528236	24534090	+	286.6	5854.000	279.0	18.6	15.00	2.29e-217
chr17-11508	chr17	45592216	45597505	+	286.6	5289.000	278.5	12.6	22.18	4.97e-261
chr2-2402	chr2	181762389	181768127	+	286.1	5738.000	279.5	23.2	12.02	2.43e-192
chr5-11428	chr5	24451108	24455988	+	286.1	4880.000	283.0	13.9	20.29	1.96e-255
chr5-20395	chr5	32132119	32139736	+	286.1	7617.000	278.0	20.0	13.90	4.61e-208
chr8-17410	chr8	71568163	71573709	+	286.1	5546.000	278.5	17.2	16.19	5.32e-225
chr11-16167	chr11	33199994	33204932	+	286.1	4938.000	282.5	9.8	28.93	5.35e-296
chr11-31912	chr11	62642357	62649826	+	286.1	7469.000	279.5	39.1	7.16	2.56e-136
chr14-1938	chr14	55822691	55827550	+	286.1	4859.000	281.0	22.3	12.59	4.39e-199
chr4-23582	chr4	131457077	131462955	+	285.6	5878.000	281.0	21.4	13.14	7.09e-204
chr1-2079	chr1	178527350	178531353	+	285.1	4003.000	278.0	8.8	31.47	7.60e-302
chr7-22501	chr7	44865040	44869051	+	285.1	4011.000	279.0	20.5	13.64	1.27e-206
chr8-25689	chr8	8487003	8491449	+	285.1	4446.000	277.0	29.8	9.31	2.65e-163
chr6-10158	chr6	83416078	83424627	+	284.6	8549.000	278.0	17.7	15.73	5.55e-222
chr7-24956	chr7	44893004	44899012	+	284.6	6008.000	277.5	26.0	10.66	9.31e-178
chr7-13573	chr7	116034060	116041483	+	284.6	7423.000	278.5	35.8	7.78	1.46e-144
chr7-27243	chr7	132765279	132770554	+	284.6	5275.000	277.0	16.3	17.02	4.49e-230
chr11-15322	chr11	117406483	117410578	+	284.6	4095.000	280.0	25.6	10.95	7.74e-183
chr11-28398	chr11	118549473	118555258	+	284.6	5785.000	276.5	32.5	8.50	8.47e-153
chr6-8224	chr6	51074694	51079504	+	284.1	4810.000	276.5	13.5	20.51	3.54e-250
chr19-11159	chr19	5036300	5042781	+	284.1	6481.000	278.0	26.0	10.68	8.72e-179
chr1-7897	chr1	42256742	42263694	+	283.6	6952.000	276.5	17.2	16.07	1.39e-222
chr14-19821	chr14	75515062	75520684	+	283.6	5622.000	276.0	13.0	21.20	3.50e-254
chr15-12445	chr15	98967901	98972450	+	283.6	4549.000	275.5	29.8	9.26	2.29e-161
chr16-4191	chr16	31543265	31548509	+	283.6	5244.000	277.5	12.6	22.10	1.10e-259
chr2-20374	chr2	32533982	32539656	+	283.0	5674.000	277.0	25.1	11.03	9.92e-182
chr2-39784	chr2	165180501	165185876	+	283.0	5375.000	276.0	8.8	31.24	7.50e-299
chr6-6510	chr6	90806639	90810921	+	283.0	4282.000	276.0	12.6	21.99	2.43e-258
chr8-4816	chr8	12399532	12404447	+	283.0	4915.000	276.5	25.1	11.01	1.09e-180
chr8-30585	chr8	119459794	119467286	+	283.0	7492.000	278.0	18.6	14.95	3.43e-216
chr15-12603	chr15	38297534	38303714	+	283.0	6180.000	278.5	21.9	12.74	3.96e-198
chr4-37736	chr4	107800760	107808978	+	282.5	8218.000	275.0	22.3	12.32	1.66e-192
chr5-6094	chr5	52112654	52116932	+	282.5	4278.000	275.5	9.3	29.63	1.97e-291
chr7-33392	chr7	63955443	63959304	+	282.5	3861.000	275.5	13.5	20.43	7.25e-249
chr9-19713	chr9	64603509	64607766	+	282.5	4257.000	276.5	25.1	11.01	1.09e-180
chr11-30883	chr11	95987652	95992870	+	282.5	5218.000	279.5	35.3	7.91	7.77e-147
chr4-28054	chr4	41704136	41708483	+	282.0	4347.000	274.0	19.5	14.03	4.25e-206
chr5-32892	chr5	120190163	120197285	+	282.0	7122.000	275.5	7.4	37.03	2.81e-317
chr9-14461	chr9	60456058	60462679	+	282.0	6621.000	276.5	20.5	13.52	3.18e-203
chr11-14923	chr11	69117436	69123572	+	282.0	6136.000	275.5	27.0	10.22	6.46e-172
chr13-2383	chr13	112985675	112989993	+	282.0	4318.000	278.5	21.4	13.02	1.59e-200
chr2-19799	chr2	116018015	116023908	+	281.5	5893.000	276.5	22.8	12.14	2.50e-191
chr2-7310	chr2	172763332	172768977	+	281.5	5645.000	275.0	19.5	14.08	3.01e-207
chr4-27518	chr4	136172229	136178765	+	281.5	6536.000	275.0	10.7	25.72	2.41e-275
chr5-2932	chr5	113306179	113311759	+	281.5	5580.000	277.5	13.0	21.32	1.64e-255
chr9-32177	chr9	108585720	108589686	+	281.5	3966.000	276.5	22.3	12.39	1.34e-193
chr10-10088	chr10	80225504	80230872	+	281.5	5368.000	276.0	10.7	25.81	9.35e-277
chr5-26487	chr5	4864555	4871105	+	281.0	6550.000	276.0	13.9	19.79	2.58e-246
chr5-13066	chr5	149438766	149443724	+	281.0	4958.000	274.5	20.0	13.73	1.69e-203
chr9-11061	chr9	103652004	103658626	+	281.0	6622.000	277.5	23.7	11.70	5.29e-188
chr12-13732	chr12	109436017	109442263	+	281.0	6246.000	274.5	18.1	15.14	2.59e-214
chr19-5404	chr19	58452885	58456826	+	281.0	3941.000	274.5	19.5	14.06	4.25e-206
chr2-21396	chr2	30706035	30709961	+	280.5	3926.000	274.0	8.4	32.74	4.27e-302
chr5-18847	chr5	118025762	118030142	+	280.5	4380.000	274.5	10.2	26.84	5.07e-279
chr7-11042	chr7	37688065	37693299	+	280.5	5234.000	272.5	27.0	10.10	6.78e-169
chr8-8262	chr8	94912739	94918672	+	280.5	5933.000	274.5	19.5	14.06	4.25e-206
chr11-38291	chr11	102577338	102583269	+	280.5	5931.000	274.5	28.4	9.68	1.65e-165
chr12-19065	chr12	112236264	112244104	+	280.5	7840.000	273.0	24.2	11.29	1.22e-181
chr14-7993	chr14	20223228	20227566	+	280.5	4338.000	273.0	14.9	18.35	3.51e-235
chr4-28051	chr4	41627094	41633146	+	280.0	6052.000	273.5	20.5	13.37	7.74e-200
chr4-33834	chr4	124984131	124991825	+	280.0	7694.000	273.5	14.4	18.97	9.61e-239
chr4-12461	chr4	135523383	135527147	+	280.0	3764.000	275.5	30.7	8.98	4.30e-158
chr5-23355	chr5	125054872	125060168	+	280.0	5296.000	272.5	13.5	20.21	6.08e-245
chr8-19291	chr8	89382454	89389917	+	280.0	7463.000	272.0	21.4	12.72	7.29e-194
chr2-18591	chr2	33808544	33815253	+	279.4	6709.000	271.5	22.8	11.92	6.30e-186
chr3-18442	chr3	88619715	88626285	+	279.4	6570.000	275.0	21.9	12.58	8.07e-195
chr3-19660	chr3	89087461	89094035	+	279.4	6574.000	273.5	21.9	12.52	1.27e-192
chr7-21390	chr7	49158769	49165389	+	279.4	6620.000	271.5	31.2	8.72	1.01e-152
chr8-25442	chr8	120474064	120480241	+	279.4	6177.000	272.5	15.3	17.76	1.75e-230
chr13-19464	chr13	48128636	48133587	+	279.4	4951.000	274.0	33.5	8.18	5.41e-148
chr17-3192	chr17	56302409	56308268	+	279.4	5859.000	281.0	35.8	7.85	3.05e-147
chr2-25572	chr2	153525461	153530965	+	278.9	5504.000	274.5	17.2	15.96	3.55e-220
chr2-19204	chr2	170634025	170644572	+	278.9	10547.000	273.0	46.0	5.93	9.43e-115
chr4-35580	chr4	106776557	106781365	+	278.9	4808.000	272.5	20.5	13.32	1.03e-198
chr8-3098	chr8	92132936	92138467	+	278.9	5531.000	274.0	22.8	12.03	3.66e-189
chr12-16495	chr12	54190416	54195155	+	278.9	4739.000	273.5	23.2	11.76	6.89e-186
chr12-17957	chr12	108263245	108268361	+	278.9	5116.000	273.0	18.6	14.68	2.47e-210
chr18-12356	chr18	55256432	55262548	+	278.9	6116.000	271.0	28.8	9.40	7.59e-161
chr3-21490	chr3	127693523	127699327	+	278.4	5804.000	271.5	18.6	14.60	5.31e-208
chr4-18738	chr4	148766557	148772448	+	278.4	5891.000	271.5	16.7	16.22	1.35e-219
chr4-17165	chr4	148884166	148889253	+	278.4	5087.000	272.5	27.9	9.77	2.72e-165
chr6-4896	chr6	5379317	5384561	+	278.4	5244.000	272.5	25.6	10.66	1.45e-174
chr7-24084	chr7	99354511	99357717	+	278.4	3206.000	272.5	27.9	9.77	2.72e-165
chr8-19090	chr8	69899636	69904699	+	278.4	5063.000	272.5	21.4	12.74	7.29e-194
chr8-22376	chr8	87936758	87940795	+	278.4	4037.000	272.5	20.9	13.02	2.93e-196
chr11-40893	chr11	117596053	117601711	+	278.4	5658.000	273.5	22.8	12.00	4.40e-188
chr11-16038	chr11	118954278	118959982	+	278.4	5704.000	270.5	38.1	7.09	4.13e-131
chr3-13166	chr3	127637850	127643798	+	277.9	5948.000	271.0	13.0	20.82	1.45e-247
chr9-20352	chr9	32539273	32546276	+	277.9	7003.000	270.5	11.6	23.27	6.21e-259
chr10-20017	chr10	120848290	120855581	+	277.9	7291.000	273.0	23.2	11.74	6.89e-186
chr14-4226	chr14	79877783	79883418	+	277.9	5635.000	272.0	13.9	19.50	3.87e-241
chr2-28483	chr2	166667039	166673127	+	277.4	6088.000	270.5	21.4	12.65	1.18e-191
chr4-32959	chr4	35120796	35128619	+	277.4	7823.000	272.0	18.6	14.62	3.63e-209
chr4-41223	chr4	140656003	140660084	+	277.4	4081.000	270.5	31.2	8.68	8.76e-152
chr12-14504	chr12	109551330	109556560	+	277.4	5230.000	270.0	12.1	22.33	1.55e-254
chr14-3287	chr14	12344649	12351249	+	277.4	6600.000	274.0	14.4	19.01	5.05e-240
chr1-27386	chr1	120114789	120122379	+	276.9	7590.000	269.0	24.2	11.13	1.94e-177
chr1-9908	chr1	132557366	132564101	+	276.9	6735.000	271.0	13.9	19.43	7.55e-240
chr6-8682	chr6	53637620	53644609	+	276.9	6989.000	269.5	19.5	13.80	2.23e-200
chr7-5460	chr7	16989722	16995473	+	276.9	5751.000	277.0	17.7	15.68	8.74e-221
chr10-5348	chr10	94940091	94946484	+	276.9	6393.000	270.0	16.7	16.13	2.18e-218
chr11-37653	chr11	77963080	77967366	+	276.9	4286.000	269.5	8.4	32.20	1.55e-294
chr11-12470	chr11	119021773	119026961	+	276.9	5188.000	272.0	9.3	29.25	5.04e-287
chr16-10764	chr16	20713943	20719142	+	276.9	5199.000	269.0	38.1	7.06	2.93e-130
chr1-9446	chr1	155091476	155095748	+	276.4	4272.000	272.5	13.9	19.54	3.87e-241
chr4-18555	chr4	131235510	131240673	+	276.4	5163.000	271.0	17.7	15.34	1.23e-213
chr11-27502	chr11	60138585	60145038	+	276.4	6453.000	270.5	25.1	10.77	1.83e-174
chr11-43494	chr11	117315892	117320951	+	276.4	5059.000	269.0	32.1	8.38	8.22e-148
chr14-16755	chr14	25546394	25552213	+	276.4	5819.000	269.5	11.2	24.15	3.90e-262
chr15-19636	chr15	59645141	59651523	+	276.4	6382.000	270.5	21.4	12.65	1.18e-191
chr17-4519	chr17	27421116	27424008	+	276.4	2892.000	270.0	18.6	14.52	7.74e-207
chr2-26910	chr2	154565194	154571402	+	275.8	6208.000	270.5	12.1	22.38	1.55e-254
chr4-8784	chr4	118434493	118438537	+	275.8	4044.000	268.5	21.4	12.55	1.87e-189
chr8-19834	chr8	23409223	23416966	+	275.8	7743.000	271.5	20.9	12.98	3.82e-195
chr11-29109	chr11	77790016	77793884	+	275.8	3868.000	269.5	23.2	11.59	1.28e-181
chr14-17632	chr14	122401815	122407844	+	275.8	6029.000	270.5	15.8	17.11	1.09e-224
chr19-15796	chr19	6528756	6534283	+	275.8	5527.000	269.0	13.5	19.95	4.94e-241
chr3-7029	chr3	108164893	108169689	+	275.3	4796.000	269.0	27.9	9.64	2.49e-162
chr4-19788	chr4	155053586	155059626	+	275.3	6040.000	272.5	15.3	17.76	1.75e-230
chr6-5468	chr6	31559690	31565969	+	275.3	6279.000	269.5	17.7	15.25	2.89e-211
chr11-15666	chr11	77512343	77516485	+	275.3	4142.000	267.5	13.0	20.55	2.66e-242
chr1-21607	chr1	163307675	163315583	+	274.8	7908.000	269.5	37.2	7.25	9.63e-133
chr5-12721	chr5	111053791	111060504	+	274.8	6713.000	270.5	36.3	7.46	3.60e-136
chr7-24621	chr7	144893783	144897732	+	274.8	3949.000	269.5	31.2	8.65	7.60e-151
chr12-20132	chr12	108216194	108222162	+	274.8	5968.000	269.0	19.1	14.11	5.42e-203
chr17-15363	chr17	25403617	25408538	+	274.8	4921.000	269.0	17.7	15.22	2.89e-211
chr1-20311	chr1	166043361	166049471	+	274.3	6110.000	269.0	26.0	10.33	1.38e-169
chr3-8940	chr3	95902009	95907723	+	274.3	5714.000	269.0	23.2	11.57	1.28e-181
chr4-19243	chr4	106853676	106857017	+	274.3	3341.000	267.0	26.0	10.25	1.47e-167
chr4-13009	chr4	133727598	133732421	+	274.3	4823.000	269.5	17.7	15.25	2.89e-211
chr8-11870	chr8	12383322	12387750	+	274.3	4428.000	270.0	20.5	13.20	1.82e-196
chr11-11985	chr11	3291475	3295880	+	274.3	4405.000	270.5	21.4	12.65	1.18e-191
chr11-19755	chr11	117626348	117629859	+	274.3	3511.000	268.5	7.4	36.09	2.46e-306
chr17-9244	chr17	9902793	9906957	+	274.3	4164.000	267.0	16.7	15.95	9.06e-215
chr18-6781	chr18	79047854	79052609	+	274.3	4755.000	271.0	20.5	13.25	1.37e-197
chr2-20456	chr2	38583182	38587651	+	273.8	4469.000	267.0	13.9	19.14	1.05e-234
chr5-21229	chr5	139557052	139560502	+	273.8	3450.000	268.0	18.1	14.78	2.92e-207
chr7-5561	chr7	73206599	73211295	+	273.8	4696.000	271.5	13.5	20.14	1.23e-243
chr15-17167	chr15	8657936	8664633	+	273.8	6697.000	266.0	29.8	8.94	9.92e-153
chr1-25499	chr1	93077925	93081728	+	273.3	3803.000	266.0	21.4	12.44	2.92e-187
chr2-20395	chr2	33752607	33757137	+	273.3	4530.000	268.5	19.5	13.75	3.07e-199
chr11-35323	chr11	59305192	59310456	+	273.3	5264.000	268.5	17.7	15.20	4.40e-210
chr4-28232	chr4	62581562	62585578	+	272.8	4016.000	266.5	7.4	35.82	3.18e-303
chr7-7982	chr7	29167657	29173053	+	272.8	5396.000	266.0	22.3	11.92	9.55e-183
chr13-4280	chr13	59988971	59995276	+	272.8	6305.000	268.5	35.3	7.60	4.76e-137
chr14-5627	chr14	55113462	55117228	+	272.8	3766.000	269.0	19.1	14.11	5.42e-203
chr18-12735	chr18	7000591	7006631	+	272.8	6040.000	266.5	14.9	17.91	2.28e-226
chr2-42008	chr2	153440229	153447046	+	272.2	6817.000	264.5	27.0	9.81	6.57e-161
chr5-21946	chr5	112847819	112855137	+	272.2	7318.000	264.5	20.5	12.93	9.11e-190
chr11-42175	chr11	75650346	75657053	+	272.2	6707.000	265.0	16.7	15.83	2.30e-212
chr11-11723	chr11	88274017	88277737	+	272.2	3720.000	265.5	7.4	35.69	1.14e-301
chr14-16049	chr14	62581177	62586535	+	272.2	5358.000	266.0	14.9	17.88	2.28e-226
chr1-28520	chr1	39697992	39703529	+	271.7	5537.000	267.5	12.6	21.31	2.56e-246
chr2-19870	chr2	131185960	131191878	+	271.7	5918.000	266.0	14.4	18.45	7.78e-230
chr6-6104	chr6	54429159	54436697	+	271.7	7538.000	267.0	23.2	11.48	1.71e-179
chr12-6489	chr12	84216886	84223060	+	271.7	6174.000	266.5	20.5	13.03	5.41e-192
chr17-12477	chr17	23673046	23677992	+	271.7	4946.000	267.5	24.2	11.06	2.39e-175
chr4-6188	chr4	106907306	106911024	+	271.2	3718.000	265.5	19.5	13.60	7.86e-196
chrX-5037	chrX	99547601	99556542	+	271.2	8941.000	266.0	17.7	15.06	1.01e-207
chr1-11431	chr1	74854066	74860013	+	270.7	5947.000	264.0	13.9	18.93	7.30e-231
chr3-22663	chr3	97937030	97942953	+	270.7	5923.000	264.5	32.5	8.13	9.24e-142
chr3-6749	chr3	138799962	138804438	+	270.7	4476.000	264.0	35.3	7.47	1.54e-133
chr6-18290	chr6	53817318	53821626	+	270.7	4308.000	264.0	26.0	10.14	1.57e-164
chr9-25642	chr9	44132774	44136953	+	270.7	4179.000	265.5	12.1	21.96	8.32e-248
chr11-42402	chr11	82386535	82390548	+	270.7	4013.000	263.0	16.3	16.16	5.52e-213
chr11-9360	chr11	107791744	107796549	+	270.7	4805.000	263.0	15.8	16.64	4.29e-216
chr15-21542	chr15	85973237	85978131	+	270.7	4894.000	264.0	21.9	12.08	8.29e-183
chr6-12607	chr6	97392972	97398782	+	270.2	5810.000	265.0	13.0	20.36	1.11e-239
chr8-29743	chr8	70772620	70778800	+	270.2	6180.000	264.0	29.8	8.87	7.90e-151
chr11-41085	chr11	5055191	5060393	+	270.2	5202.000	263.0	10.7	24.59	1.59e-258
chr11-43313	chr11	114063768	114069290	+	270.2	5522.000	263.5	19.5	13.49	1.44e-193
chr12-21637	chr12	111161612	111168605	+	270.2	6993.000	263.0	28.8	9.12	4.19e-153
chr18-10176	chr18	38171531	38177926	+	270.2	6395.000	262.5	14.9	17.64	2.28e-221
chr5-19097	chr5	137744238	137749960	+	269.7	5722.000	262.5	25.1	10.45	2.96e-166
chr7-32746	chr7	19175516	19182658	+	269.7	7142.000	262.5	25.1	10.45	2.96e-166
chr9-30782	chr9	41949117	41954852	+	269.7	5735.000	263.5	14.9	17.71	1.29e-222
chr11-16374	chr11	78176732	78181105	+	269.7	4373.000	264.5	26.0	10.16	1.57e-164
chr12-2396	chr12	98571792	98578849	+	269.7	7057.000	263.0	36.7	7.16	7.60e-129
chr13-19682	chr13	56248956	56253847	+	269.7	4891.000	263.0	13.0	20.20	4.60e-237
chr3-15357	chr3	89645355	89648967	+	269.1	3612.000	263.5	33.5	7.87	4.90e-138
chr4-28006	chr4	32428926	32434461	+	269.1	5535.000	262.5	21.4	12.27	6.84e-183
chr4-11317	chr4	125533408	125537827	+	269.1	4419.000	265.5	6.5	40.79	1.23e-316
chr5-18276	chr5	147185834	147190614	+	269.1	4780.000	261.5	3.7	70.30	0.00e+00
chr7-26847	chr7	109140668	109146825	+	269.1	6157.000	263.0	13.9	18.85	1.38e-229
chr7-32104	chr7	117469745	117475679	+	269.1	5934.000	261.5	19.5	13.39	2.61e-191
chr12-5377	chr12	85471695	85476352	+	269.1	4657.000	266.0	22.3	11.92	9.55e-183
chr14-12393	chr14	25474546	25482536	+	269.1	7990.000	263.0	16.7	15.71	5.74e-210
chr16-5202	chr16	29880803	29885763	+	269.1	4960.000	263.5	33.0	7.98	1.97e-139
chr3-11415	chr3	35340373	35345500	+	268.6	5127.000	262.5	27.0	9.73	6.28e-159
chr4-19523	chr4	133968096	133971742	+	268.6	3646.000	262.5	13.0	20.16	9.29e-236
chr5-35202	chr5	118326400	118333299	+	268.6	6899.000	265.0	27.9	9.50	2.11e-158
chr5-18229	chr5	140699594	140706366	+	268.6	6772.000	264.0	24.6	10.71	3.07e-170
chr9-3683	chr9	106382893	106385643	+	268.6	2750.000	263.0	5.6	47.14	0.00e+00
chr19-8399	chr19	4300243	4306907	+	268.6	6664.000	262.5	22.3	11.76	1.89e-178
chr2-37410	chr2	165314350	165319327	+	268.1	4977.000	260.5	13.9	18.68	9.17e-226
chr6-1340	chr6	85234679	85241667	+	268.1	6988.000	262.0	16.7	15.65	9.02e-209
chr6-10384	chr6	127141582	127148497	+	268.1	6915.000	262.0	27.0	9.72	6.28e-159
chr8-25360	chr8	117257252	117263552	+	268.1	6300.000	262.0	13.0	20.12	9.29e-236
chr15-10095	chr15	78401973	78408048	+	268.1	6075.000	261.0	19.5	13.37	2.61e-191
chr3-22774	chr3	103572179	103577135	+	267.6	4956.000	261.5	26.0	10.04	1.62e-161
chr7-10396	chr7	141433287	141437707	+	267.6	4420.000	265.0	17.2	15.40	2.06e-209
chr8-22871	chr8	123409058	123414539	+	267.6	5481.000	261.5	17.7	14.80	7.52e-202
chr2-3770	chr2	22619506	22624380	+	267.1	4874.000	261.5	18.6	14.06	1.94e-196
chr2-14230	chr2	79453939	79460947	+	267.1	7008.000	261.5	11.2	23.43	4.01e-251
chr4-8805	chr4	124033702	124040058	+	267.1	6356.000	262.5	27.0	9.73	6.28e-159
chr4-28930	chr4	134015962	134020326	+	267.1	4364.000	262.0	21.4	12.25	6.84e-183
chr8-18439	chr8	93905007	93910465	+	267.1	5458.000	261.0	17.7	14.77	7.52e-202
chr8-10765	chr8	120346224	120350253	+	267.1	4029.000	261.5	15.8	16.54	1.18e-213
chr9-30922	chr9	45429261	45436683	+	267.1	7422.000	259.5	18.6	13.95	3.81e-194
chr9-2723	chr9	65160480	65164440	+	267.1	3960.000	262.0	17.7	14.83	5.07e-203
chr16-13060	chr16	7145131	7151600	+	267.1	6469.000	261.0	27.9	9.36	1.68e-154
chr1-23864	chr1	89562911	89569051	+	266.6	6140.000	260.5	14.4	18.07	2.91e-222
chr3-6139	chr3	18050051	18056448	+	266.6	6397.000	261.0	13.5	19.36	1.12e-230
chr3-2530	chr3	141931280	141938264	+	266.6	6984.000	259.5	19.5	13.29	4.64e-189
chr7-32477	chr7	137224499	137231643	+	266.6	7144.000	259.0	21.4	12.11	1.25e-179
chr9-21675	chr9	46011071	46017079	+	266.6	6008.000	260.5	33.5	7.78	2.35e-135
chr10-17297	chr10	80116201	80120731	+	266.6	4530.000	260.0	26.0	9.99	1.63e-160
chr18-11180	chr18	78452428	78458003	+	266.6	5575.000	260.5	5.6	46.69	0.00e+00
chr1-27984	chr1	172045393	172050958	+	266.1	5565.000	259.5	11.6	22.32	5.38e-244
chr7-27628	chr7	29288731	29294845	+	266.1	6114.000	259.0	16.3	15.92	3.69e-208
chr10-12745	chr10	128407917	128414541	+	266.1	6624.000	260.0	37.2	6.99	4.58e-125
chr11-43378	chr11	115506491	115513032	+	266.1	6541.000	261.0	47.0	5.56	1.03e-103
chr15-13658	chr15	89119430	89124465	+	266.1	5035.000	259.5	23.2	11.16	4.68e-171
chr2-16833	chr2	26296363	26301174	+	265.5	4811.000	260.5	23.2	11.21	4.18e-172
chr6-5309	chr6	99186381	99192769	+	265.5	6388.000	263.0	22.3	11.78	1.60e-179
chr10-20399	chr10	39500555	39508074	+	265.5	7519.000	259.0	9.8	26.53	8.38e-263
chr11-2187	chr11	69396071	69400845	+	265.5	4774.000	262.0	27.4	9.55	3.48e-157
chr13-8357	chr13	15469125	15476311	+	265.5	7186.000	259.5	19.1	13.61	1.44e-191
chr13-3103	chr13	97434120	97437487	+	265.5	3367.000	259.0	15.8	16.38	3.21e-211
chr19-12047	chr19	26603363	26608897	+	265.5	5534.000	258.0	18.6	13.87	5.31e-193
chr7-23886	chr7	74322017	74326633	+	265.0	4616.000	259.5	17.7	14.69	1.64e-199
chr8-5654	chr8	122522790	122526048	+	265.0	3258.000	258.0	15.3	16.81	3.78e-213
chr11-32123	chr11	78161894	78166441	+	265.0	4547.000	261.5	29.8	8.79	5.46e-148
chr12-16283	chr12	24705417	24713124	+	265.0	7707.000	258.0	35.8	7.21	4.67e-127
chr17-10817	chr17	27499670	27503838	+	265.0	4168.000	259.0	12.1	21.42	8.73e-240
chr4-40043	chr4	99373019	99379843	+	264.5	6824.000	257.5	12.1	21.30	3.99e-237
chr5-20795	chr5	112236017	112241327	+	264.5	5310.000	257.5	21.4	12.04	1.82e-177
chr8-5244	chr8	4212799	4216974	+	264.5	4175.000	260.0	37.7	6.90	7.28e-124
chr12-531	chr12	99964424	99967541	+	264.5	3117.000	260.5	10.7	24.36	2.33e-254
chr1-15701	chr1	59393648	59399207	+	264.0	5559.000	259.0	6.5	39.79	5.29e-307
chr11-27776	chr11	80298693	80303481	+	264.0	4788.000	259.0	11.2	23.21	2.19e-248
chr12-21550	chr12	107949629	107955576	+	264.0	5947.000	259.0	27.0	9.60	5.70e-156
chr12-11754	chr12	108394449	108398562	+	264.0	4113.000	258.0	11.2	23.12	5.08e-247
chr19-9391	chr19	36532556	36539582	+	264.0	7026.000	257.5	27.9	9.23	1.26e-150
chrX-1562	chrX	12132191	12138716	+	264.0	6525.000	257.5	16.3	15.82	9.31e-206
chr2-24358	chr2	161338632	161343365	+	263.5	4733.000	257.0	14.9	17.27	3.72e-215
chr5-34083	chr5	37334925	37340433	+	263.5	5508.000	257.5	9.3	27.69	3.35e-265
chr5-21211	chr5	138753151	138758310	+	263.5	5159.000	257.0	16.7	15.35	8.16e-203
chr6-5464	chr6	30172815	30176894	+	263.5	4079.000	257.0	13.0	19.74	2.95e-229
chr7-30195	chr7	112805927	112812036	+	263.5	6109.000	259.5	41.8	6.20	5.54e-113
chr9-27545	chr9	61277005	61283013	+	263.5	6008.000	259.5	13.0	19.93	7.49e-232
chr11-40297	chr11	97626801	97632370	+	263.5	5569.000	257.5	16.7	15.38	8.16e-203
chr11-22537	chr11	117494638	117499543	+	263.5	4905.000	257.0	12.6	20.47	4.10e-233
chr17-10950	chr17	37044860	37051021	+	263.5	6161.000	259.0	20.5	12.66	3.14e-184
chr2-25323	chr2	115721674	115727709	+	263.0	6035.000	259.0	23.2	11.14	4.68e-171
chr10-19664	chr10	84382232	84391215	+	263.0	8983.000	257.5	24.2	10.65	5.47e-165
chr19-3782	chr19	6991836	6997788	+	263.0	5952.000	256.0	11.6	22.02	5.88e-240
chr5-35920	chr5	140722156	140727639	+	262.5	5483.000	255.5	20.5	12.49	7.90e-180
chr14-7451	chr14	70622779	70629931	+	262.5	7152.000	260.0	27.4	9.48	3.17e-155
chr18-9670	chr18	54820208	54825132	+	262.5	4924.000	256.0	37.7	6.80	1.62e-120
chr5-22518	chr5	3340572	3345332	+	261.9	4760.000	257.5	7.4	34.61	2.65e-289
chr5-32978	chr5	123141284	123146619	+	261.9	5335.000	257.0	16.7	15.35	8.16e-203
chr11-18207	chr11	120489474	120494362	+	261.9	4888.000	255.0	17.7	14.43	7.39e-195
chr13-10734	chr13	56220651	56224491	+	261.9	3840.000	256.5	16.7	15.32	1.25e-201
chr15-3580	chr15	74534971	74539322	+	261.9	4351.000	258.5	18.6	13.90	5.31e-193
chr16-13871	chr16	94176630	94181453	+	261.9	4823.000	255.5	13.0	19.63	1.15e-226
chr1-27262	chr1	92696768	92701082	+	261.4	4314.000	256.0	26.0	9.83	1.58e-156
chr3-13403	chr3	30503875	30511041	+	261.4	7166.000	254.0	16.7	15.17	2.92e-199
chr3-11015	chr3	89622254	89627468	+	261.4	5214.000	254.5	15.8	16.10	3.65e-205
chr3-12311	chr3	95984312	95988050	+	261.4	3738.000	254.5	20.5	12.44	9.85e-179
chr5-27660	chr5	127318511	127325345	+	261.4	6834.000	254.0	17.7	14.38	1.07e-193
chr8-12154	chr8	93569183	93574324	+	261.4	5141.000	254.0	17.7	14.38	1.07e-193
chr14-19101	chr14	25764106	25770077	+	261.4	5971.000	255.5	24.2	10.57	6.16e-163
chr15-6413	chr15	76721570	76725457	+	261.4	3887.000	256.0	17.2	14.88	8.78e-199
chr17-15103	chr17	83936570	83940047	+	261.4	3477.000	256.0	12.1	21.18	8.49e-236
chr3-21528	chr3	131104837	131108202	+	260.9	3365.000	256.0	13.0	19.66	5.83e-228
chr4-32121	chr4	130568129	130574895	+	260.9	6766.000	255.0	27.0	9.46	4.75e-152
chr5-23891	chr5	33994589	33999995	+	260.9	5406.000	256.0	13.0	19.66	5.83e-228
chr7-24952	chr7	44814249	44821034	+	260.9	6785.000	256.5	16.7	15.32	1.25e-201
chr7-10265	chr7	110625786	110631365	+	260.9	5579.000	255.0	19.1	13.38	4.79e-187
chr11-10510	chr11	98781471	98784379	+	260.9	2908.000	256.0	8.4	30.59	4.51e-275
chr13-12577	chr13	40728100	40735049	+	260.9	6949.000	255.0	23.2	10.97	7.05e-167
chr4-21778	chr4	8768507	8776829	+	260.4	8322.000	256.0	11.2	22.94	2.70e-244
chr11-14649	chr11	115381363	115386297	+	260.4	4934.000	253.5	23.7	10.69	7.98e-163
chr12-11717	chr12	106476155	106481797	+	260.4	5642.000	255.0	19.5	13.06	1.41e-184
chr15-13778	chr15	101159591	101164858	+	260.4	5267.000	256.5	27.9	9.19	1.16e-149
chr16-8932	chr16	21245142	21249591	+	260.4	4449.000	253.5	13.5	18.80	1.98e-220
chr4-18935	chr4	32527514	32533660	+	259.9	6146.000	254.5	29.8	8.55	2.02e-141
chr9-22899	chr9	44105905	44111129	+	259.9	5224.000	253.0	18.6	13.60	2.63e-187
chr9-25973	chr9	61548046	61555850	+	259.9	7804.000	253.0	33.0	7.66	1.71e-130
chr10-18127	chr10	59947893	59954193	+	259.9	6300.000	254.0	38.1	6.66	1.06e-117
chr10-15814	chr10	127057758	127063612	+	259.9	5854.000	254.5	17.7	14.40	1.07e-193
chr9-15685	chr9	20662550	20667241	+	259.4	4691.000	252.0	29.8	8.47	1.47e-139
chr12-1656	chr12	112674533	112680120	+	259.4	5587.000	258.0	24.2	10.67	5.12e-166
chr18-5126	chr18	55545996	55551327	+	259.4	5331.000	254.0	27.9	9.10	9.77e-148
chr2-40560	chr2	28942739	28946986	+	258.9	4247.000	253.0	21.4	11.83	3.71e-173
chr5-14663	chr5	111841896	111845558	+	258.9	3662.000	255.0	18.6	13.71	1.40e-189
chr11-20914	chr11	55021452	55025085	+	258.9	3633.000	253.5	13.9	18.17	6.62e-217
chr11-25718	chr11	109471138	109478461	+	258.9	7323.000	256.0	32.5	7.87	1.56e-134
chr11-2262	chr11	117930699	117937188	+	258.9	6489.000	257.0	37.2	6.91	1.55e-122
chr17-10861	chr17	29463247	29469088	+	258.9	5841.000	254.5	18.6	13.68	1.92e-188
chrX-5073	chrX	102063574	102072626	+	258.9	9052.000	252.0	34.4	7.32	1.11e-125
chr4-38851	chr4	152024810	152029022	+	258.3	4212.000	251.5	11.6	21.64	2.93e-233
chr4-17978	chr4	153480068	153484830	+	258.3	4762.000	254.5	10.2	24.88	9.03e-251
chr16-13101	chr16	10955992	10960658	+	258.3	4666.000	252.5	24.6	10.25	5.47e-158
chr19-13197	chr19	5724734	5729136	+	258.3	4402.000	253.0	22.3	11.34	6.98e-169
chr1-426	chr1	74102462	74106007	+	257.8	3545.000	257.0	20.5	12.56	5.02e-182
chr1-14333	chr1	133180800	133184945	+	257.8	4145.000	254.5	27.9	9.12	9.77e-148
chr4-27578	chr4	139244619	139252309	+	257.8	7690.000	253.5	21.4	11.85	3.71e-173
chr11-25572	chr11	98287268	98291753	+	257.8	4485.000	253.5	23.2	10.90	8.45e-165
chr12-19599	chr12	70067653	70071551	+	257.8	3898.000	253.0	14.4	17.55	1.67e-213
chr13-18326	chr13	54321763	54330173	+	257.8	8410.000	252.0	51.1	4.93	1.57e-89
chr3-13066	chr3	105403075	105408873	+	257.3	5798.000	252.5	23.7	10.65	8.51e-162
chr5-15406	chr5	112223985	112229909	+	257.3	5924.000	251.5	16.7	15.03	1.01e-195
chr6-3325	chr6	91728730	91732834	+	257.3	4104.000	253.5	19.5	12.98	2.39e-182
chr10-14521	chr10	75555327	75560938	+	257.3	5611.000	251.5	29.8	8.45	1.24e-138
chr15-15854	chr15	80078666	80084192	+	257.3	5526.000	250.0	14.9	16.80	1.57e-206
chr18-15001	chr18	54897012	54903142	+	257.3	6130.000	252.0	31.6	7.97	9.93e-134
chr1-8692	chr1	39940701	39945574	+	256.8	4873.000	253.0	28.8	8.78	1.41e-143
chr5-27268	chr5	112369680	112373571	+	256.8	3891.000	253.5	13.9	18.17	6.62e-217
chr6-9573	chr6	53571340	53577834	+	256.8	6494.000	250.5	17.7	14.18	4.45e-189
chr8-5320	chr8	84933943	84937986	+	256.8	4043.000	254.0	10.2	24.83	9.03e-251
chr10-19115	chr10	39457084	39463314	+	256.8	6230.000	250.5	10.2	24.49	3.35e-245
chr11-30337	chr11	60307406	60313583	+	256.8	6177.000	250.0	8.4	29.87	3.49e-266
chr11-43003	chr11	102988994	102995444	+	256.8	6450.000	252.5	20.9	12.07	2.74e-174
chr12-21260	chr12	86972633	86976651	+	256.8	4018.000	249.5	14.4	17.31	1.55e-208
chr16-8493	chr16	30065855	30071365	+	256.8	5510.000	251.0	13.0	19.28	1.65e-221
chr4-9531	chr4	117283136	117290281	+	256.3	7145.000	250.5	34.9	7.18	1.07e-122
chr5-1460	chr5	142906935	142910521	+	256.3	3586.000	250.0	24.6	10.14	5.70e-156
chr8-27800	chr8	61269754	61278032	+	256.3	8278.000	249.0	14.9	16.74	2.64e-205
chr4-39267	chr4	32477886	32483398	+	255.8	5512.000	249.5	17.7	14.12	6.30e-188
chr4-36265	chr4	137929222	137933336	+	255.8	4114.000	248.5	8.4	29.69	3.10e-263
chr9-29893	chr9	102542698	102548479	+	255.8	5781.000	249.0	30.7	8.11	7.43e-134
chr12-10344	chr12	53748608	53755029	+	255.8	6421.000	251.0	23.2	10.80	9.98e-163
chr2-6432	chr2	18031421	18035260	+	255.3	3839.000	252.5	26.0	9.70	1.45e-152
chr4-16665	chr4	54327979	54334488	+	255.3	6509.000	248.0	36.3	6.84	2.30e-117
chr1-8783	chr1	77502463	77507790	+	254.7	5327.000	249.5	21.4	11.67	7.11e-169
chr1-27324	chr1	106196512	106204312	+	254.7	7800.000	248.0	26.0	9.52	1.24e-148
chr4-18804	chr4	152622334	152627850	+	254.7	5516.000	249.5	42.8	5.83	3.65e-103
chr7-31676	chr7	84400606	84405259	+	254.7	4653.000	249.0	17.2	14.47	1.31e-190
chr7-16306	chr7	109173909	109177757	+	254.7	3848.000	249.5	12.1	20.64	1.49e-226
chr8-12424	chr8	12125212	12129705	+	254.7	4493.000	249.5	5.6	44.72	2.39e-307
chr10-12439	chr10	80163912	80167668	+	254.7	3756.000	248.5	11.2	22.27	1.86e-233
chr11-31910	chr11	62628115	62631790	+	254.7	3675.000	251.0	25.1	10.00	3.84e-155
chr11-14427	chr11	86989275	86996427	+	254.7	7152.000	249.5	21.9	11.42	9.47e-167
chr15-1209	chr15	53297538	53304499	+	254.7	6961.000	249.0	24.2	10.30	8.01e-157
chr1-29078	chr1	89921724	89928158	+	254.2	6434.000	247.5	17.7	14.01	1.25e-185
chr1-31407	chr1	119032443	119036441	+	254.2	3998.000	247.5	19.5	12.67	1.07e-175
chr3-4326	chr3	28262107	28268968	+	254.2	6861.000	251.0	44.2	5.68	8.34e-102
chr4-15310	chr4	105189999	105197653	+	254.2	7654.000	249.0	37.2	6.69	7.24e-116
chr5-8498	chr5	114465613	114469519	+	254.2	3906.000	247.0	10.2	24.15	4.84e-241
chr5-26081	chr5	124348933	124353294	+	254.2	4361.000	249.0	15.3	16.23	3.54e-202
chr7-30265	chr7	116260760	116266890	+	254.2	6130.000	248.0	24.2	10.26	8.25e-156
chr9-27527	chr9	61099138	61105159	+	254.2	6021.000	250.5	27.9	8.98	6.57e-144
chr12-9139	chr12	100288618	100292103	+	254.2	3485.000	250.5	12.6	19.95	5.69e-224
chr14-18848	chr14	12187143	12192467	+	254.2	5324.000	247.5	29.8	8.32	6.15e-135
chr14-14252	chr14	64585134	64591867	+	254.2	6733.000	249.5	22.3	11.18	1.13e-164
chr15-10480	chr15	57753522	57759586	+	254.2	6064.000	249.5	21.4	11.67	7.11e-169
chr16-3305	chr16	4602067	4608273	+	254.2	6206.000	248.0	31.6	7.84	3.92e-130
chr16-9275	chr16	90382912	90390386	+	254.2	7474.000	248.5	26.0	9.54	1.24e-148
chr5-29550	chr5	144545041	144552329	+	253.7	7288.000	248.0	24.6	10.06	5.85e-154
chr6-15931	chr6	128019268	128022745	+	253.7	3477.000	246.5	8.4	29.45	2.71e-260
chr11-39021	chr11	21992484	21999669	+	253.7	7185.000	249.5	53.9	4.63	6.40e-83
chr11-7535	chr11	88354117	88359523	+	253.7	5406.000	247.0	25.1	9.84	3.75e-151
chr13-20130	chr13	99490481	99496085	+	253.7	5604.000	248.0	19.5	12.70	8.39e-177
chr16-9292	chr16	91102320	91108671	+	253.7	6351.000	248.0	24.2	10.26	8.25e-156
chr1-16940	chr1	133044569	133050921	+	253.2	6352.000	247.5	37.2	6.65	3.24e-114
chr4-7565	chr4	9843009	9848079	+	253.2	5070.000	246.5	20.5	12.05	4.99e-170
chr5-21694	chr5	75069490	75077523	+	253.2	8033.000	246.0	20.5	12.02	4.99e-170
chr9-12897	chr9	20744042	20748943	+	253.2	4901.000	247.0	18.6	13.28	1.57e-180
chr12-23207	chr12	109557246	109563060	+	253.2	5814.000	247.0	20.0	12.35	2.24e-173
chr2-32234	chr2	31255018	31260041	+	252.7	5023.000	248.0	16.7	14.82	3.37e-192
chr3-9903	chr3	89330281	89334094	+	252.7	3813.000	246.0	13.0	18.90	4.23e-215
chr5-30566	chr5	111659367	111665170	+	252.7	5803.000	249.0	20.5	12.17	2.80e-173
chr7-16143	chr7	73138065	73142941	+	252.7	4876.000	246.0	19.5	12.60	1.35e-174
chr7-23197	chr7	132282409	132290465	+	252.7	8056.000	245.5	33.5	7.33	3.55e-122
chr7-28777	chr7	132663522	132666890	+	252.7	3368.000	246.0	14.9	16.53	1.22e-201
chr8-16224	chr8	121946420	121950240	+	252.7	3820.000	246.0	13.0	18.90	4.23e-215
chr9-28902	chr9	41609297	41615186	+	252.7	5889.000	246.5	23.2	10.60	1.41e-157
chr9-5068	chr9	63180905	63184700	+	252.7	3795.000	247.0	11.2	22.13	4.14e-232
chr9-5136	chr9	107562698	107568738	+	252.7	6040.000	248.0	22.3	11.11	1.26e-163
chr11-33707	chr11	72009762	72015877	+	252.7	6115.000	247.5	27.9	8.87	4.68e-141
chr19-4676	chr19	45614631	45617805	+	252.7	3174.000	248.0	12.1	20.51	3.08e-225
chr5-17979	chr5	120300409	120305763	+	252.2	5354.000	248.5	16.7	14.85	3.37e-192
chr17-2248	chr17	25559984	25563679	+	252.2	3695.000	247.0	18.6	13.28	1.57e-180
chr2-24148	chr2	128276120	128279897	+	251.7	3777.000	248.0	20.0	12.40	1.81e-174
chr4-34192	chr4	137890062	137894088	+	251.7	4026.000	244.5	12.1	20.23	5.33e-220
chr5-34881	chr5	112130961	112135141	+	251.7	4180.000	246.5	9.3	26.51	1.94e-249
chr13-11892	chr13	44098311	44102958	+	251.7	4647.000	246.0	17.7	13.92	1.74e-184
chr14-11721	chr14	24992731	24998727	+	251.7	5996.000	247.0	26.0	9.49	1.18e-147
chr2-11667	chr2	30710767	30714251	+	251.1	3484.000	245.0	7.9	31.00	1.05e-264
chr2-23212	chr2	163202096	163206528	+	251.1	4432.000	244.0	12.1	20.18	5.33e-220
chr4-41716	chr4	154470973	154475275	+	251.1	4302.000	244.5	17.7	13.84	3.37e-182
chr5-30712	chr5	114535709	114540231	+	251.1	4522.000	245.5	12.1	20.31	2.63e-221
chr10-17350	chr10	81346045	81351791	+	251.1	5746.000	245.0	26.0	9.41	1.06e-145
chr7-4741	chr7	127022864	127026284	+	250.6	3420.000	248.0	48.4	5.13	1.32e-91
chr8-30024	chr8	88565724	88573123	+	250.6	7399.000	244.5	24.2	10.11	8.93e-152
chr8-28636	chr8	120273593	120279280	+	250.6	5687.000	244.0	5.6	43.73	4.06e-299
chr8-28750	chr8	122672864	122680433	+	250.6	7569.000	246.0	25.1	9.80	3.69e-150
chr13-6203	chr13	59143156	59148805	+	250.6	5649.000	244.0	27.0	9.05	2.07e-141
chr15-13293	chr15	57744469	57749289	+	250.6	4820.000	244.0	11.2	21.87	4.43e-228
chr1-31582	chr1	132370887	132377501	+	250.1	6614.000	244.5	25.6	9.56	1.96e-146
chr2-16492	chr2	146278039	146282669	+	250.1	4630.000	247.0	26.0	9.49	1.18e-147
chr5-29093	chr5	121835112	121839472	+	250.1	4360.000	243.0	9.3	26.13	3.55e-245
chr6-16980	chr6	4736461	4741972	+	250.1	5511.000	244.0	28.8	8.46	3.80e-135
chr6-4905	chr6	14898012	14903464	+	250.1	5452.000	248.0	21.4	11.60	8.28e-168
chr7-8791	chr7	36695077	36701843	+	250.1	6766.000	244.0	25.6	9.54	1.96e-146
chr7-26415	chr7	63934001	63940478	+	250.1	6477.000	244.5	15.8	15.47	3.51e-193
chr11-16623	chr11	114701847	114705812	+	250.1	3965.000	245.0	18.6	13.17	2.76e-178
chr13-15531	chr13	97743048	97750939	+	250.1	7891.000	246.0	25.1	9.80	3.69e-150
chr16-7836	chr16	92397700	92403490	+	250.1	5790.000	246.0	9.8	25.19	1.99e-244
chr17-18814	chr17	66444734	66451956	+	250.1	7222.000	243.5	21.4	11.38	1.67e-162
chr19-2370	chr19	53835767	53841159	+	250.1	5392.000	247.5	13.0	19.01	2.23e-216
chr2-31221	chr2	119740863	119745256	+	249.6	4393.000	243.5	12.1	20.14	1.08e-218
chr4-38556	chr4	140502618	140508595	+	249.6	5977.000	246.0	36.3	6.78	1.07e-115
chr5-32942	chr5	121923810	121929198	+	249.6	5388.000	246.0	29.8	8.27	5.11e-134
chr11-28478	chr11	3910527	3915006	+	249.6	4479.000	246.0	13.0	18.90	4.23e-215
chr14-14242	chr14	64197880	64203498	+	249.6	5618.000	245.0	20.5	11.98	6.00e-169
chr14-6333	chr14	69908980	69914122	+	249.6	5142.000	244.0	21.9	11.17	1.75e-161
chr17-14947	chr17	56137559	56143285	+	249.6	5726.000	242.5	17.7	13.73	6.40e-180
chr6-3416	chr6	30652773	30657632	+	249.1	4859.000	244.0	36.3	6.73	4.91e-114
chr12-3600	chr12	108326184	108330718	+	249.1	4534.000	245.0	27.4	8.93	9.46e-141
chr14-11252	chr14	55075958	55080461	+	249.1	4503.000	243.0	30.7	7.92	2.00e-128
chr17-18926	chr17	79712215	79716405	+	249.1	4190.000	243.0	10.7	22.72	4.97e-231
chr18-694	chr18	80712362	80716312	+	249.1	3950.000	244.5	11.2	21.91	4.43e-228
chr1-3268	chr1	133207789	133211415	+	248.6	3626.000	244.0	19.1	12.80	9.47e-175
chr8-30366	chr8	108534657	108539467	+	248.6	4810.000	243.0	9.3	26.13	3.55e-245
chr11-40656	chr11	112868474	112873579	+	248.6	5105.000	241.5	11.2	21.64	4.58e-224
chr11-21489	chr11	113927899	113935991	+	248.6	8092.000	244.0	19.1	12.80	9.47e-175
chr11-18200	chr11	120045346	120049409	+	248.6	4063.000	245.0	16.7	14.64	1.08e-188
chr17-531	chr17	35243408	35247013	+	248.6	3605.000	245.0	19.5	12.55	1.70e-173
chr17-8610	chr17	35866562	35871427	+	248.6	4865.000	245.0	34.4	7.12	1.16e-119
chr4-23090	chr4	62659571	62664438	+	248.0	4867.000	242.0	27.9	8.67	2.45e-136
chr5-16520	chr5	142810081	142814117	+	248.0	4036.000	242.5	18.6	13.04	6.24e-175
chr6-25501	chr6	83135074	83139011	+	248.0	3937.000	243.5	16.7	14.55	2.31e-186
chr16-11413	chr16	10781310	10787006	+	248.0	5696.000	242.0	13.9	17.35	3.72e-203
chr17-14846	chr17	44733569	44738803	+	248.0	5234.000	241.5	7.4	32.46	6.78e-265
chr1-8071	chr1	133185560	133189662	+	247.5	4102.000	240.5	13.0	18.47	1.81e-207
chr2-39597	chr2	156721316	156727571	+	247.5	6255.000	241.5	14.9	16.23	1.45e-195
chr4-23489	chr4	126778552	126783634	+	247.5	5082.000	243.0	14.9	16.33	5.47e-198
chr4-29298	chr4	152403823	152407240	+	247.5	3417.000	241.0	9.3	25.92	2.41e-242
chr5-30577	chr5	111835334	111838020	+	247.5	2686.000	240.5	3.7	64.66	0.00e+00
chr8-1688	chr8	84654796	84658379	+	247.5	3583.000	242.5	12.1	20.06	2.16e-217
chr9-19233	chr9	27147711	27152049	+	247.5	4338.000	241.5	17.7	13.67	8.77e-179
chr11-38501	chr11	113258989	113267211	+	247.5	8222.000	243.5	27.9	8.73	2.81e-137
chr12-9887	chr12	71975265	71981712	+	247.5	6447.000	242.5	29.3	8.28	8.20e-132
chr12-22859	chr12	95690900	95698543	+	247.5	7643.000	241.5	6.5	37.10	1.81e-278
chr14-12389	chr14	25394526	25399365	+	247.5	4839.000	243.5	13.9	17.46	2.13e-204
chr7-28985	chr7	4128756	4133301	+	247.0	4545.000	240.0	7.4	32.26	2.20e-263
chr7-23210	chr7	132655874	132661620	+	247.0	5746.000	241.5	13.0	18.55	9.79e-209
chr10-6068	chr10	67535095	67539515	+	247.0	4420.000	240.5	10.7	22.49	5.76e-227
chr16-4562	chr16	4875315	4882379	+	247.0	7064.000	241.0	19.5	12.34	4.11e-169
chr5-9993	chr5	30762381	30769414	+	246.5	7033.000	243.0	11.6	20.91	1.24e-222
chr5-8577	chr5	129583502	129587304	+	246.5	3802.000	240.5	6.5	36.95	6.70e-277
chr5-11931	chr5	144256184	144260749	+	246.5	4565.000	241.5	12.1	19.98	4.33e-216
chr7-20318	chr7	37334394	37339214	+	246.5	4820.000	242.5	15.8	15.34	8.33e-191
chr11-11721	chr11	88158492	88162550	+	246.5	4058.000	240.5	27.4	8.77	5.17e-136
chr15-11915	chr15	103295364	103299052	+	246.5	3688.000	244.0	29.3	8.33	1.19e-133
chr17-6970	chr17	56550561	56553400	+	246.5	2839.000	240.0	11.2	21.51	9.89e-223
chr19-12341	chr19	55893939	55899324	+	246.5	5385.000	245.5	20.0	12.28	3.41e-171
chr2-21316	chr2	26193572	26198879	+	246.0	5307.000	239.5	34.4	6.96	1.43e-114
chr2-5113	chr2	85046899	85051468	+	246.0	4569.000	244.0	26.0	9.37	1.00e-144
chr5-5893	chr5	111217470	111222762	+	246.0	5292.000	243.0	20.9	11.61	1.27e-164
chr8-30214	chr8	94868582	94873135	+	246.0	4553.000	240.5	7.9	30.43	2.88e-257
chr8-21764	chr8	128356748	128363804	+	246.0	7056.000	240.5	19.5	12.32	5.08e-168
chr10-1780	chr10	80319262	80324385	+	246.0	5123.000	241.0	21.4	11.27	2.15e-160
chr13-17962	chr13	34131047	34135599	+	246.0	4552.000	242.5	24.2	10.03	9.06e-150
chr13-19235	chr13	34246233	34251290	+	246.0	5057.000	241.5	19.5	12.37	4.11e-169
chr15-21783	chr15	97765407	97768924	+	246.0	3517.000	241.0	13.0	18.51	9.79e-209
chr5-27166	chr5	108691982	108698023	+	245.5	6041.000	241.0	26.0	9.26	8.14e-142
chr6-7046	chr6	31596153	31601931	+	245.5	5778.000	239.0	12.6	19.04	8.92e-210
chr8-11520	chr8	76898632	76902855	+	245.5	4223.000	240.0	16.7	14.34	7.00e-183
chr9-11990	chr9	61358851	61363697	+	245.5	4846.000	240.0	29.8	8.07	1.54e-128
chr9-17995	chr9	102687647	102693151	+	245.5	5504.000	240.0	16.7	14.34	7.00e-183
chr17-8552	chr17	30186817	30191830	+	245.5	5013.000	239.5	13.9	17.17	1.92e-199
chr19-2106	chr19	7274234	7278206	+	245.5	3972.000	242.5	26.0	9.31	8.75e-143
chr4-23697	chr4	136836222	136839493	+	245.0	3271.000	238.5	12.1	19.73	3.39e-212
chr5-8888	chr5	116407535	116412031	+	245.0	4496.000	244.0	13.9	17.49	1.22e-205
chr6-3998	chr6	8947927	8952364	+	245.0	4437.000	243.0	14.9	16.33	5.47e-198
chr6-6021	chr6	23245604	23251015	+	245.0	5411.000	240.5	20.5	11.76	1.42e-163
chr11-15425	chr11	11820658	11825704	+	245.0	5046.000	240.0	13.0	18.43	1.81e-207
chr15-16701	chr15	78839173	78846699	+	245.0	7526.000	239.0	21.9	10.94	2.92e-156
chr15-15821	chr15	78912981	78917211	+	245.0	4230.000	239.0	14.9	16.06	3.80e-193
chr16-12496	chr16	33731239	33738886	+	245.0	7647.000	238.0	37.2	6.40	7.06e-107
chr2-24572	chr2	179568969	179574106	+	244.4	5137.000	241.5	4.6	51.94	7.00e-313
chr4-30405	chr4	131157070	131162139	+	244.4	5069.000	238.0	12.1	19.69	3.39e-212
chr9-18889	chr9	99628539	99633288	+	244.4	4749.000	238.5	13.9	17.10	3.29e-198
chr9-11078	chr9	106882674	106886397	+	244.4	3723.000	241.5	40.9	5.90	6.12e-101
chr13-6868	chr13	54883252	54888756	+	244.4	5504.000	239.5	23.2	10.30	1.93e-150
chr14-10427	chr14	19983861	19987413	+	244.4	3552.000	239.0	18.1	13.18	5.09e-174
chr14-1953	chr14	61682739	61688116	+	244.4	5377.000	239.5	5.6	42.92	6.23e-291
chr19-5849	chr19	54044440	54048336	+	244.4	3896.000	238.0	8.4	28.44	1.35e-248
chr2-11669	chr2	30783001	30787901	+	243.9	4900.000	239.0	17.7	13.53	1.63e-176
chr2-8579	chr2	38346191	38351260	+	243.9	5069.000	240.5	17.7	13.61	1.20e-177
chr4-37729	chr4	107729728	107734737	+	243.9	5009.000	239.5	27.0	8.88	1.21e-136
chr5-31184	chr5	132071241	132076364	+	243.9	5123.000	238.0	32.5	7.31	1.14e-118
chr8-12735	chr8	94117263	94122114	+	243.9	4851.000	238.0	9.3	25.59	4.15e-238
chr11-19989	chr11	51854599	51859231	+	243.9	4632.000	238.0	6.0	39.37	3.15e-281
chr11-31106	chr11	107775142	107779953	+	243.9	4811.000	239.5	24.6	9.72	5.37e-145
chr13-1910	chr13	15704697	15710849	+	243.9	6152.000	239.0	19.5	12.24	6.25e-167
chr13-465	chr13	84058168	84063152	+	243.9	4984.000	237.5	33.5	7.09	2.62e-115
chr14-9505	chr14	46881590	46886612	+	243.9	5022.000	237.5	14.4	16.48	8.38e-194
chr17-16180	chr17	24718701	24724232	+	243.9	5531.000	240.0	34.9	6.88	3.22e-114
chr17-8794	chr17	93199298	93205027	+	243.9	5729.000	238.5	44.6	5.34	3.01e-91
chr1-30660	chr1	59480212	59484817	+	243.4	4605.000	238.0	23.7	10.04	1.39e-147
chr1-10272	chr1	75454532	75459682	+	243.4	5150.000	238.0	13.5	17.65	1.64e-201
chr1-8047	chr1	126681549	126687289	+	243.4	5740.000	241.5	29.3	8.24	6.78e-131
chr11-27756	chr11	78790342	78795561	+	243.4	5219.000	238.5	18.6	12.82	1.75e-170
chr11-25501	chr11	94411645	94416111	+	243.4	4466.000	238.0	18.6	12.80	1.75e-170
chr1-20861	chr1	62704810	62710535	+	242.9	5725.000	237.5	13.9	17.03	5.62e-197
chr2-33807	chr2	25261644	25267790	+	242.9	6146.000	238.5	26.5	9.00	2.71e-137
chr5-24872	chr5	138271782	138277407	+	242.9	5625.000	239.0	28.8	8.29	1.59e-130
chr7-29409	chr7	44356317	44361378	+	242.9	5061.000	237.0	24.2	9.80	8.76e-145
chr7-11067	chr7	45124373	45128151	+	242.9	3778.000	238.0	30.7	7.76	6.00e-124
chr8-23824	chr8	105345304	105351052	+	242.9	5748.000	237.0	18.1	13.07	8.81e-172
chr11-38900	chr11	5163911	5168631	+	242.9	4720.000	236.5	25.1	9.42	2.51e-140
chr11-33989	chr11	85840375	85844984	+	242.9	4609.000	237.0	21.4	11.08	3.38e-156
chr11-5729	chr11	103807717	103811514	+	242.9	3797.000	238.0	20.0	11.90	1.30e-163
chr11-16709	chr11	119557373	119560519	+	242.9	3146.000	237.0	11.2	21.24	9.73e-219
chr15-14232	chr15	80253727	80258594	+	242.9	4867.000	238.0	40.0	5.95	1.31e-100
chr15-10246	chr15	88378695	88382263	+	242.9	3568.000	236.5	27.4	8.62	2.96e-132
chr16-10722	chr16	17557639	17563381	+	242.9	5742.000	237.0	28.8	8.22	1.09e-128
chr1-11714	chr1	167268978	167273875	+	242.4	4897.000	242.5	12.1	20.06	2.16e-217
chr3-2582	chr3	87907382	87911598	+	242.4	4216.000	236.5	26.5	8.92	2.18e-135
chr7-11503	chr7	25686318	25689782	+	242.4	3464.000	237.5	28.8	8.24	1.09e-128
chr12-8009	chr12	3364519	3372598	+	242.4	8079.000	239.0	26.0	9.18	6.95e-140
chr14-6603	chr14	54924053	54927741	+	242.4	3688.000	243.5	21.4	11.38	1.67e-162
chr1-17021	chr1	152084549	152091554	+	241.9	7005.000	236.0	36.3	6.51	1.85e-107
chr4-36263	chr4	137895786	137899370	+	241.9	3584.000	235.5	4.6	50.65	1.27e-302
chr7-13075	chr7	135483697	135487897	+	241.9	4200.000	236.5	22.3	10.60	3.42e-151
chr8-9281	chr8	71718277	71722148	+	241.9	3871.000	237.5	7.9	30.05	7.97e-253
chr10-6330	chr10	42832586	42836860	+	241.9	4274.000	237.0	19.5	12.14	9.32e-165
chr11-14567	chr11	102944845	102949140	+	241.9	4295.000	237.0	16.3	14.56	4.08e-182
chr11-32684	chr11	112975559	112979731	+	241.9	4172.000	238.5	13.9	17.10	3.29e-198
chr1-21049	chr1	82285590	82290914	+	241.4	5324.000	236.5	23.2	10.17	2.07e-147
chr1-7101	chr1	172021712	172026716	+	241.4	5004.000	236.0	19.5	12.09	1.13e-163
chr2-11278	chr2	91254818	91258776	+	241.4	3958.000	238.0	27.4	8.68	3.95e-134
chr4-37029	chr4	41710368	41714444	+	241.4	4076.000	235.5	22.8	10.34	2.90e-148
chr6-17842	chr6	127765374	127770342	+	241.4	4968.000	235.0	20.0	11.75	2.17e-160
chr7-16202	chr7	81452804	81455782	+	241.4	2978.000	234.5	13.9	16.81	2.72e-193
chr12-14949	chr12	80523488	80529072	+	241.4	5584.000	238.0	24.2	9.84	8.89e-146
chr12-9198	chr12	108276015	108279142	+	241.4	3127.000	237.5	14.4	16.48	8.38e-194
chr14-6424	chr14	122480979	122486347	+	241.4	5368.000	235.0	16.7	14.04	4.07e-177
chr17-19741	chr17	46026052	46031450	+	241.4	5398.000	236.0	12.1	19.52	1.31e-209
chr1-26561	chr1	34663375	34667611	+	240.8	4236.000	237.5	1.4	170.27	0.00e+00
chr4-6757	chr4	95133673	95138889	+	240.8	5216.000	238.5	39.5	6.03	1.29e-101
chr6-18177	chr6	39344860	39349426	+	240.8	4566.000	234.5	44.2	5.31	3.27e-89
chr6-3756	chr6	120578686	120581638	+	240.8	2952.000	234.5	14.4	16.27	3.68e-190
chr6-7299	chr6	126642781	126646474	+	240.8	3693.000	235.0	5.6	42.12	2.05e-284
chr9-25969	chr9	61527098	61532085	+	240.8	4987.000	234.5	22.3	10.51	3.81e-149
chr9-26697	chr9	120865701	120871360	+	240.8	5659.000	235.5	16.7	14.07	4.07e-177
chr12-5623	chr12	83484583	83489456	+	240.8	4873.000	235.0	20.9	11.23	3.75e-156
chr5-21915	chr5	111759558	111764576	+	240.3	5018.000	233.5	22.3	10.46	4.00e-148
chr6-14780	chr6	92939900	92944621	+	240.3	4721.000	234.5	15.8	14.83	2.24e-181
chr6-18924	chr6	125160573	125164821	+	240.3	4248.000	236.0	17.7	13.36	3.98e-173
chr9-26380	chr9	98522804	98528041	+	240.3	5237.000	236.0	29.8	7.93	6.37e-125
chr10-16449	chr10	84857213	84862466	+	240.3	5253.000	234.5	10.2	22.92	3.34e-223
chr11-3657	chr11	60778000	60782887	+	240.3	4887.000	239.0	22.3	10.71	2.82e-154
chr12-9791	chr12	28815850	28819110	+	240.3	3260.000	241.0	15.8	15.24	1.28e-189
chr17-19757	chr17	46452204	46456555	+	240.3	4351.000	233.5	7.4	31.39	7.32e-253
chr18-9441	chr18	16670568	16675781	+	240.3	5213.000	234.5	27.9	8.41	7.02e-129
chr5-28777	chr5	111527948	111532219	+	239.8	4271.000	235.0	21.4	10.99	4.14e-154
chr7-23101	chr7	126272945	126278958	+	239.8	6013.000	237.0	22.3	10.62	3.22e-152
chr8-26453	chr8	84699909	84705951	+	239.8	6042.000	235.5	35.3	6.66	6.78e-109
chr9-28227	chr9	107610535	107614155	+	239.8	3620.000	235.5	16.3	14.47	8.62e-180
chr10-16183	chr10	60914916	60919777	+	239.8	4861.000	235.0	24.2	9.72	8.39e-143
chr11-32884	chr11	117973794	117977065	+	239.8	3271.000	234.5	25.1	9.34	2.21e-138
chr12-11559	chr12	80129434	80133352	+	239.8	3918.000	236.0	10.2	23.07	6.30e-226
chr3-18511	chr3	94463294	94467561	+	239.3	4267.000	233.0	17.7	13.19	9.37e-170
chr4-38525	chr4	140102190	140105802	+	239.3	3612.000	233.0	5.6	41.76	3.62e-281
chr7-7194	chr7	140855096	140860305	+	239.3	5209.000	235.5	22.3	10.55	3.62e-150
chr11-15410	chr11	5411371	5417376	+	239.3	6005.000	235.0	23.2	10.11	2.10e-146
chr11-36595	chr11	119125354	119130565	+	239.3	5211.000	234.0	36.3	6.45	7.80e-106
chr12-9649	chr12	109947206	109952209	+	239.3	5003.000	235.5	23.7	9.93	1.39e-144
chr16-8972	chr16	25057185	25060918	+	239.3	3733.000	233.0	16.7	13.92	8.00e-175
chr19-1337	chr19	25604777	25609249	+	239.3	4472.000	236.5	14.9	15.90	1.56e-189
chr2-22256	chr2	180224470	180229070	+	238.8	4600.000	232.0	11.6	19.96	3.29e-208
chr5-9005	chr5	138946860	138950271	+	238.8	3411.000	232.5	15.8	14.71	4.89e-179
chr11-37743	chr11	80503013	80506165	+	238.8	3152.000	234.0	9.3	25.16	1.74e-232
chr14-19743	chr14	70202985	70208131	+	238.8	5146.000	234.0	15.3	15.25	3.29e-184
chr17-21209	chr17	56287105	56292167	+	238.8	5062.000	234.0	17.7	13.24	7.08e-171
chr19-8459	chr19	8837597	8841589	+	238.8	3992.000	236.5	17.7	13.39	3.98e-173
chr6-23289	chr6	28875405	28879911	+	238.3	4506.000	232.5	28.8	8.07	3.93e-124
chr8-16195	chr8	120464520	120467618	+	238.3	3098.000	234.5	22.3	10.51	3.81e-149
chr11-36934	chr11	32016963	32021586	+	238.3	4623.000	232.0	12.1	19.19	1.85e-204
chr13-20638	chr13	36292547	36298597	+	238.3	6050.000	235.0	19.1	12.33	7.55e-165
chr16-959	chr16	44492888	44497005	+	238.3	4117.000	232.5	13.9	16.67	7.63e-191
chr2-31004	chr2	93388268	93392200	+	237.8	3932.000	233.0	21.4	10.89	4.98e-152
chr5-26553	chr5	24443678	24448478	+	237.8	4800.000	232.0	17.7	13.13	1.24e-168
chr8-3337	chr8	14989228	14994864	+	237.8	5636.000	231.5	18.6	12.45	9.01e-163
chr17-13631	chr17	84145150	84150808	+	237.8	5658.000	232.5	25.1	9.26	1.92e-136
chr2-7307	chr2	172553054	172557686	+	237.2	4632.000	238.5	21.4	11.15	3.04e-157
chr5-33023	chr5	124191758	124195831	+	237.2	4073.000	231.0	24.2	9.55	7.31e-139
chr7-7377	chr7	73303688	73308658	+	237.2	4970.000	230.5	20.9	11.02	6.44e-151
chr7-30421	chr7	127017479	127022110	+	237.2	4631.000	234.0	38.1	6.14	1.48e-101
chr9-25305	chr9	20640952	20646025	+	237.2	5073.000	230.5	35.3	6.52	8.48e-105
chr11-16910	chr11	53759448	53764788	+	237.2	5340.000	231.5	11.2	20.75	8.39e-211
chr11-13912	chr11	97556227	97561637	+	237.2	5410.000	233.0	27.0	8.64	5.52e-131
chr15-13161	chr15	25771518	25776962	+	237.2	5444.000	238.5	25.6	9.33	1.39e-140
chr15-17038	chr15	98803793	98809264	+	237.2	5471.000	232.0	9.3	24.95	1.10e-229
chr3-7861	chr3	8716182	8719792	+	236.7	3610.000	232.0	19.5	11.88	2.36e-159
chr15-5334	chr15	73135712	73141408	+	236.7	5696.000	232.5	13.0	17.86	2.15e-197
chr2-36041	chr2	32165040	32170217	+	236.2	5177.000	231.5	11.6	19.92	6.57e-207
chr4-25728	chr4	106974381	106979153	+	236.2	4772.000	230.5	10.2	22.53	8.92e-218
chr5-27112	chr5	103777140	103782137	+	236.2	4997.000	232.5	30.2	7.69	5.65e-120
chr6-19378	chr6	48838494	48843038	+	236.2	4544.000	229.5	8.8	25.98	2.11e-230
chr8-9564	chr8	12134931	12140474	+	236.2	5543.000	230.5	18.6	12.39	1.12e-161
chr8-3333	chr8	12326744	12330798	+	236.2	4054.000	235.0	18.1	12.96	1.50e-169
chr11-34546	chr11	114334855	114338334	+	236.2	3479.000	230.0	18.6	12.37	1.12e-161
chr13-18449	chr13	59090280	59095840	+	236.2	5560.000	230.0	30.7	7.49	7.01e-117
chr15-14211	chr15	79683063	79688622	+	236.2	5559.000	231.0	24.2	9.55	7.31e-139
chr17-15237	chr17	6776099	6783072	+	236.2	6973.000	234.0	15.3	15.25	3.29e-184
chr1-23683	chr1	74096621	74100913	+	235.7	4292.000	230.5	21.4	10.78	6.36e-149
chr1-29618	chr1	155526589	155531867	+	235.7	5278.000	234.5	38.6	6.08	1.59e-100
chr4-24923	chr4	140209698	140216141	+	235.7	6443.000	231.0	18.6	12.42	9.01e-163
chr4-27662	chr4	143295133	143300884	+	235.7	5751.000	232.5	26.0	8.93	3.50e-133
chr7-11437	chr7	5050526	5054455	+	235.7	3929.000	231.5	22.3	10.37	4.34e-146
chr11-22419	chr11	110476732	110481653	+	235.7	4921.000	236.5	13.9	16.95	9.54e-196
chr12-3154	chr12	3832820	3837688	+	235.7	4868.000	232.0	12.6	18.48	7.41e-201
chr12-7635	chr12	118836120	118842223	+	235.7	6103.000	231.5	24.2	9.57	7.31e-139
chr17-19478	chr17	28347308	28352474	+	235.7	5166.000	229.5	16.7	13.71	2.93e-170
chr17-17486	chr17	45871079	45874897	+	235.7	3818.000	229.0	16.7	13.68	2.93e-170
chr1-6215	chr1	69105029	69108908	+	235.2	3879.000	229.0	22.3	10.26	4.64e-144
chr2-11108	chr2	28523342	28527078	+	235.2	3736.000	231.0	10.2	22.58	3.95e-219
chr5-29821	chr5	31091960	31095824	+	235.2	3864.000	230.5	7.4	30.98	2.22e-248
chr7-14462	chr7	4841888	4845609	+	235.2	3721.000	230.0	22.3	10.31	4.50e-145
chr7-16606	chr7	13032142	13037570	+	235.2	5428.000	231.5	54.9	4.22	6.51e-70
chr12-16056	chr12	108833730	108838346	+	235.2	4616.000	231.5	13.9	16.60	1.27e-189
chr15-15173	chr15	87543311	87549656	+	235.2	6345.000	229.5	19.5	11.75	3.91e-156
chr16-6734	chr16	20692626	20696998	+	235.2	4372.000	233.5	13.5	17.32	2.69e-195
chr17-6904	chr17	35707946	35712925	+	235.2	4979.000	230.0	18.6	12.37	1.12e-161
chr1-16933	chr1	132529851	132535320	+	234.7	5469.000	232.5	21.4	10.87	5.42e-151
chr2-40472	chr2	26531615	26536544	+	234.7	4929.000	230.0	17.7	13.02	2.12e-166
chr2-36836	chr2	115892801	115898072	+	234.7	5271.000	230.0	20.5	11.24	5.82e-153
chr3-4724	chr3	108422605	108426456	+	234.7	3851.000	230.5	10.2	22.53	8.92e-218
chr4-13430	chr4	106559988	106564525	+	234.7	4537.000	230.0	20.0	11.50	4.68e-155
chr6-25079	chr6	39554468	39560306	+	234.7	5838.000	228.5	13.0	17.55	2.12e-192
chr7-12839	chr7	79554701	79558857	+	234.7	4156.000	232.0	31.6	7.34	4.96e-116
chr11-27689	chr11	76291976	76299348	+	234.7	7372.000	230.5	31.2	7.40	1.40e-115
chr16-7340	chr16	91096531	91101555	+	234.7	5024.000	228.5	22.8	10.03	3.30e-141
chr2-36156	chr2	36101962	36105958	+	234.2	3996.000	228.5	13.9	16.38	5.70e-186
chr3-6261	chr3	89519671	89524061	+	234.2	4390.000	228.0	10.2	22.29	4.49e-215
chr3-11675	chr3	98022863	98026938	+	234.2	4075.000	229.5	10.7	21.46	3.33e-212
chr4-27321	chr4	126258763	126263834	+	234.2	5071.000	230.0	15.8	14.55	1.05e-176
chr5-21553	chr5	37893116	37898634	+	234.2	5518.000	231.0	17.7	13.07	1.62e-167
chr9-21443	chr9	23376682	23381577	+	234.2	4895.000	229.0	13.0	17.59	1.20e-193
chr9-13562	chr9	27286948	27291010	+	234.2	4062.000	230.5	21.4	10.78	6.36e-149
chr10-22676	chr10	92329731	92335597	+	234.2	5866.000	229.5	23.2	9.87	2.11e-140
chr19-1588	chr19	5802933	5807408	+	234.2	4475.000	228.0	19.5	11.68	4.58e-155
chr2-14734	chr2	31949584	31955661	+	233.6	6077.000	228.0	16.7	13.62	4.01e-169
chr2-17876	chr2	69584162	69588550	+	233.6	4388.000	227.0	9.3	24.41	1.01e-222
chr2-42485	chr2	169958253	169963395	+	233.6	5142.000	227.5	11.2	20.39	1.50e-205
chr3-6035	chr3	108294449	108298896	+	233.6	4447.000	231.0	33.5	6.90	3.11e-110
chr5-17355	chr5	148687349	148691949	+	233.6	4600.000	228.0	21.9	10.43	6.22e-145
chr8-29993	chr8	87820869	87824941	+	233.6	4072.000	227.5	23.2	9.79	2.04e-138
chr11-36194	chr11	102404704	102409746	+	233.6	5042.000	227.5	8.8	25.75	1.41e-227
chr13-10357	chr13	104031498	104038327	+	233.6	6829.000	230.0	30.7	7.49	7.01e-117
chr18-11482	chr18	35813000	35817755	+	233.6	4755.000	227.5	18.6	12.23	2.09e-158
chr18-9881	chr18	75694799	75699660	+	233.6	4861.000	227.5	8.8	25.75	1.41e-227
chr19-15362	chr19	46317250	46323538	+	233.6	6288.000	230.0	13.9	16.49	2.10e-188
chr2-43207	chr2	29513994	29521725	+	233.1	7731.000	226.5	19.5	11.60	6.22e-153
chr2-36035	chr2	31959548	31964289	+	233.1	4741.000	228.0	21.4	10.66	7.33e-147
chr6-23910	chr6	88869578	88875579	+	233.1	6001.000	228.0	13.0	17.51	2.12e-192
chr10-22053	chr10	61379690	61384708	+	233.1	5018.000	229.0	9.3	24.63	1.68e-225
chr11-7406	chr11	3534741	3539773	+	233.1	5032.000	231.0	16.3	14.19	3.66e-175
chr11-14007	chr11	112981581	112985728	+	233.1	4147.000	228.5	17.7	12.93	3.59e-164
chr13-19233	chr13	34237340	34242736	+	233.1	5396.000	226.5	25.1	9.02	1.12e-130
chr13-10191	chr13	59925296	59929925	+	233.1	4629.000	226.5	14.9	15.22	1.30e-177
chr2-24084	chr2	115857412	115861255	+	232.6	3843.000	227.5	19.5	11.65	5.35e-154
chr4-12842	chr4	106100045	106104601	+	232.6	4556.000	230.5	26.5	8.70	1.02e-129
chr7-27833	chr7	45865880	45871321	+	232.6	5441.000	226.0	11.6	19.44	1.95e-200
chr9-4767	chr9	41375937	41379627	+	232.6	3690.000	226.0	26.5	8.53	5.67e-126
chr10-14420	chr10	60208528	60214075	+	232.6	5547.000	227.0	10.7	21.23	1.52e-209
chr11-36529	chr11	117778830	117784030	+	232.6	5200.000	228.0	13.0	17.51	2.12e-192
chr14-18207	chr14	57533536	57538490	+	232.6	4954.000	228.5	6.5	35.10	3.20e-258
chr16-11661	chr16	31648354	31653637	+	232.6	5283.000	228.0	18.6	12.26	1.71e-159
chr17-18174	chr17	24892778	24897640	+	232.6	4862.000	231.5	29.8	7.78	1.92e-120
chr3-22443	chr3	87169237	87175703	+	232.1	6466.000	226.0	22.3	10.13	4.95e-141
chr7-10040	chr7	24503496	24509593	+	232.1	6097.000	227.5	20.5	11.12	8.18e-150
chr10-11791	chr10	79925434	79930390	+	232.1	4956.000	226.0	24.2	9.35	5.58e-134
chr11-39194	chr11	35872647	35879377	+	232.1	6730.000	226.5	32.5	6.96	2.02e-108
chr2-10348	chr2	103564949	103568676	+	231.6	3727.000	225.5	18.6	12.12	3.10e-156
chr7-29090	chr7	19357283	19362796	+	231.6	5513.000	226.5	21.4	10.59	8.30e-145
chr7-24969	chr7	45337611	45341726	+	231.6	4115.000	228.5	21.4	10.68	7.33e-147
chr10-22421	chr10	80825542	80832023	+	231.6	6481.000	227.5	18.6	12.23	2.09e-158
chr13-15002	chr13	43267239	43273065	+	231.6	5826.000	226.0	14.9	15.19	1.30e-177
chr18-5779	chr18	75461726	75465951	+	231.6	4225.000	226.5	15.8	14.33	4.59e-172
chr6-23543	chr6	51066516	51072736	+	231.1	6220.000	228.5	20.5	11.17	7.34e-151
chr8-11922	chr8	26959660	26965321	+	231.1	5661.000	226.5	33.5	6.77	4.67e-106
chr8-3968	chr8	70501972	70507339	+	231.1	5367.000	224.5	16.3	13.80	3.89e-167
chr11-23694	chr11	11113390	11116894	+	231.1	3504.000	225.0	1.9	120.98	0.00e+00
chr14-7412	chr14	65422130	65425623	+	231.1	3493.000	226.5	15.8	14.33	4.59e-172
chr5-11239	chr5	124173415	124178459	+	230.6	5044.000	225.5	9.3	24.25	6.02e-220
chr5-12885	chr5	125102110	125105205	+	230.6	3095.000	226.5	4.6	48.71	2.35e-287
chr7-33190	chr7	45049655	45055171	+	230.6	5516.000	224.5	22.3	10.06	5.06e-139
chr7-24983	chr7	45783112	45787994	+	230.6	4882.000	226.0	25.1	9.00	1.12e-130
chr7-11393	chr7	139833370	139837631	+	230.6	4261.000	225.5	19.1	11.83	5.06e-154
chr9-19655	chr9	61508699	61511943	+	230.6	3244.000	224.5	17.2	13.05	3.92e-162
chr11-23463	chr11	113617216	113621778	+	230.6	4562.000	224.5	9.3	24.14	1.46e-218
chr11-40837	chr11	116838998	116845030	+	230.6	6032.000	225.5	15.8	14.26	6.56e-171
chr17-13421	chr17	48095220	48099673	+	230.6	4453.000	225.0	12.1	18.61	1.63e-195
chrX-489	chrX	99557312	99563256	+	230.6	5944.000	231.5	18.6	12.45	9.01e-163
chr3-18454	chr3	89214101	89220054	+	230.0	5953.000	225.5	45.6	4.95	2.53e-80
chr11-34381	chr11	106157392	106162135	+	230.0	4743.000	225.0	33.9	6.63	4.42e-104
chr17-20576	chr17	25429986	25435316	+	230.0	5330.000	226.5	12.1	18.74	8.69e-197
chr18-6125	chr18	83634047	83640709	+	230.0	6662.000	226.0	17.7	12.79	5.95e-162
chr2-36028	chr2	31805004	31810841	+	229.5	5837.000	225.0	20.5	11.00	1.00e-147
chr3-19252	chr3	35319988	35325699	+	229.5	5711.000	223.5	15.8	14.14	1.32e-168
chr4-17793	chr4	134000968	134006598	+	229.5	5630.000	224.0	19.5	11.47	8.31e-151
chr7-20523	chr7	79463227	79468260	+	229.5	5033.000	224.0	14.4	15.54	3.86e-178
chr8-15656	chr8	15008370	15014906	+	229.5	6536.000	226.0	15.8	14.30	4.59e-172
chr12-21521	chr12	106838893	106842867	+	229.5	3974.000	223.5	18.6	12.02	4.53e-154
chr15-19764	chr15	74669986	74675328	+	229.5	5342.000	225.0	12.1	18.61	1.63e-195
chr15-15050	chr15	82910629	82913395	+	229.5	2766.000	226.0	7.4	30.38	1.98e-242
chr19-9640	chr19	4199290	4203349	+	229.5	4059.000	223.0	13.0	17.13	3.34e-186
chr1-31128	chr1	88666860	88671539	+	229.0	4679.000	223.0	20.5	10.90	1.21e-145
chr4-29250	chr4	150237491	150242425	+	229.0	4934.000	224.5	27.9	8.05	1.00e-119
chr8-22581	chr8	105517093	105521524	+	229.0	4431.000	225.5	19.1	11.83	5.06e-154
chr8-16064	chr8	105854393	105860530	+	229.0	6137.000	223.0	40.0	5.58	3.54e-89
chr12-10734	chr12	5142169	5145528	+	229.0	3359.000	224.0	6.5	34.41	4.69e-252
chr12-17844	chr12	101023202	101029549	+	229.0	6347.000	228.0	25.1	9.08	1.36e-132
chr15-8711	chr15	58986962	58993199	+	229.0	6237.000	224.0	26.0	8.60	1.24e-125
chr18-13524	chr18	5977959	5981003	+	229.0	3044.000	222.5	13.9	15.95	1.02e-178
chr7-20158	chr7	16780920	16785768	+	228.5	4848.000	223.0	13.9	15.99	6.37e-180
chr8-30209	chr8	94770354	94774666	+	228.5	4312.000	224.0	13.9	16.06	3.96e-181
chr9-18052	chr9	107483396	107487451	+	228.5	4055.000	222.0	17.2	12.90	6.62e-160
chr10-12490	chr10	82757214	82762974	+	228.5	5760.000	225.0	9.8	23.04	2.22e-215
chr11-22321	chr11	101259372	101264358	+	228.5	4986.000	223.5	26.0	8.58	1.07e-124
chr15-18450	chr15	59029157	59034729	+	228.5	5572.000	226.0	15.8	14.30	4.59e-172
chr15-15386	chr15	102354758	102359446	+	228.5	4688.000	223.0	17.7	12.62	1.23e-158
chr1-16801	chr1	89547191	89552131	+	228.0	4940.000	225.0	27.9	8.07	1.24e-120
chr3-1268	chr3	52178809	52182192	+	228.0	3383.000	225.5	18.6	12.12	3.10e-156
chr5-13018	chr5	140644932	140648276	+	228.0	3344.000	223.5	15.8	14.14	1.32e-168
chr7-21151	chr7	24885035	24889631	+	228.0	4596.000	223.0	18.6	11.99	4.53e-154
chr7-18796	chr7	99429112	99435541	+	228.0	6429.000	223.5	21.4	10.45	9.68e-142
chr8-10269	chr8	109247308	109252904	+	228.0	5596.000	224.0	17.7	12.68	9.70e-160
chr9-18031	chr9	106126181	106129245	+	228.0	3064.000	222.5	7.4	29.91	1.64e-236
chr11-35647	chr11	76491934	76495807	+	228.0	3873.000	221.5	15.8	14.01	2.62e-166
chr13-680	chr13	84343294	84347875	+	228.0	4581.000	222.5	34.9	6.38	2.04e-99
chr15-11679	chr15	80011304	80015738	+	228.0	4434.000	227.0	12.1	18.78	4.63e-198
chr19-11908	chr19	10275631	10279614	+	228.0	3983.000	222.0	8.8	25.13	1.52e-220
chrX-2713	chrX	99454405	99459982	+	228.0	5577.000	226.0	19.5	11.57	6.22e-153
chr2-6112	chr2	25575222	25579973	+	227.5	4751.000	223.5	13.0	17.17	3.34e-186
chr2-12402	chr2	105679179	105684238	+	227.5	5059.000	222.5	22.3	9.97	5.08e-137
chr3-9836	chr3	83763450	83767481	+	227.5	4031.000	224.5	5.1	43.89	6.51e-275
chr9-13468	chr9	120689662	120693557	+	227.5	3895.000	225.5	14.9	15.16	1.97e-176
chr12-21401	chr12	100993183	101000029	+	227.5	6846.000	223.5	17.7	12.65	1.23e-158
chr14-16893	chr14	34818542	34824148	+	227.5	5606.000	223.5	17.7	12.65	1.23e-158
chr17-20728	chr17	29092636	29096004	+	227.5	3368.000	221.5	4.6	47.64	6.11e-279
chrY-64	chrY	90797688	90800864	+	227.5	3176.000	223.5	30.2	7.40	4.50e-112
chr1-18362	chr1	192833029	192836281	+	226.9	3252.000	225.0	4.6	48.39	1.14e-285
chr3-14434	chr3	88208609	88213967	+	226.9	5358.000	223.5	34.4	6.50	2.54e-101
chr8-25120	chr8	94549949	94553880	+	226.9	3931.000	222.5	3.3	68.36	2.10e-314
chr13-17288	chr13	60169816	60174413	+	226.9	4597.000	221.5	16.7	13.23	3.19e-161
chr1-16068	chr1	135560555	135566154	+	226.4	5599.000	222.0	13.0	17.05	5.73e-185
chr2-10820	chr2	116056069	116062298	+	226.4	6229.000	220.5	20.5	10.78	1.55e-142
chr5-13411	chr5	115844042	115849698	+	226.4	5656.000	221.5	29.3	7.56	6.16e-113
chr8-23576	chr8	83900680	83904884	+	226.4	4204.000	221.0	12.1	18.28	1.90e-190
chr8-18700	chr8	122663347	122668533	+	226.4	5186.000	221.0	11.2	19.80	9.97e-198
chr8-4411	chr8	124140041	124145156	+	226.4	5115.000	221.5	12.1	18.32	1.90e-190
chr10-3875	chr10	127187235	127190490	+	226.4	3255.000	225.5	13.5	16.72	1.90e-185
chr11-22500	chr11	115778646	115781181	+	226.4	2535.000	221.0	14.9	14.85	1.01e-171
chr15-11061	chr15	76076103	76080617	+	226.4	4514.000	222.0	7.9	28.09	7.23e-231
chr16-13404	chr16	33683673	33689115	+	226.4	5442.000	222.0	23.2	9.55	1.74e-133
chr19-15781	chr19	6397987	6402497	+	226.4	4510.000	222.0	14.9	14.92	6.74e-173
chr4-21375	chr4	125920570	125923888	+	225.9	3318.000	222.0	9.3	23.87	8.42e-216
chr4-24879	chr4	137726848	137730136	+	225.9	3288.000	220.5	9.3	23.71	4.78e-213
chr5-30285	chr5	92807960	92814139	+	225.9	6179.000	221.0	21.9	10.11	7.65e-138
chr6-18865	chr6	119448621	119453464	+	225.9	4843.000	224.5	18.6	12.07	3.76e-155
chr7-22771	chr7	83200720	83205562	+	225.9	4842.000	222.5	9.3	23.93	8.42e-216
chr7-32547	chr7	141325643	141329134	+	225.9	3491.000	221.5	17.7	12.54	1.95e-156
chr7-21048	chr7	144652191	144656419	+	225.9	4228.000	222.5	16.7	13.29	2.40e-162
chr8-24814	chr8	71461337	71466290	+	225.9	4953.000	221.5	19.5	11.34	1.24e-147
chr8-19597	chr8	121933914	121937948	+	225.9	4034.000	220.5	17.7	12.48	2.44e-155
chr9-4799	chr9	45137747	45142501	+	225.9	4754.000	223.5	14.4	15.51	6.01e-177
chr11-4944	chr11	8455909	8459801	+	225.9	3892.000	223.0	17.7	12.62	1.23e-158
chr11-37536	chr11	74407932	74412305	+	225.9	4373.000	219.5	8.8	24.85	2.38e-216
chr11-40299	chr11	97658828	97663208	+	225.9	4380.000	221.5	13.9	15.88	1.62e-177
chr11-28461	chr11	120703268	120710125	+	225.9	6857.000	222.5	35.3	6.30	2.43e-98
chr14-19843	chr14	76030080	76035423	+	225.9	5343.000	219.5	23.2	9.44	1.49e-130
chr1-17718	chr1	89515998	89521970	+	225.4	5972.000	220.0	11.2	19.71	1.97e-196
chr2-16639	chr2	166682542	166688266	+	225.4	5724.000	220.0	27.0	8.16	5.91e-119
chr4-31474	chr4	82912530	82919135	+	225.4	6605.000	219.0	13.0	16.82	2.80e-181
chr7-14492	chr7	19004385	19007402	+	225.4	3017.000	219.0	34.9	6.28	5.20e-97
chr7-34298	chr7	117379282	117384572	+	225.4	5290.000	225.0	13.9	16.13	2.46e-182
chr8-24352	chr8	11631520	11637360	+	225.4	5840.000	221.5	19.1	11.62	9.57e-150
chr9-21638	chr9	44454225	44458788	+	225.4	4563.000	221.0	11.2	19.80	9.97e-198
chr9-13282	chr9	74860526	74865118	+	225.4	4592.000	221.0	1.9	118.83	0.00e+00
chr12-20099	chr12	107082277	107086624	+	225.4	4347.000	221.5	20.5	10.83	1.43e-143
chr13-19228	chr13	34146911	34151257	+	225.4	4346.000	220.5	13.9	15.81	2.57e-176
chr15-10357	chr15	102669280	102674061	+	225.4	4781.000	220.5	8.4	26.35	1.03e-222
chr19-7720	chr19	7163440	7167660	+	225.4	4220.000	221.0	11.2	19.80	9.97e-198
chr1-15330	chr1	168414953	168419544	+	224.9	4591.000	220.0	21.4	10.29	1.08e-138
chr2-33056	chr2	145858645	145863144	+	224.9	4499.000	220.0	15.8	13.92	3.67e-165
chr11-19585	chr11	101462202	101466395	+	224.9	4193.000	222.5	20.9	10.63	1.22e-142
chr13-17316	chr13	63524569	63529810	+	224.9	5241.000	219.5	9.3	23.60	1.13e-211
chr14-19477	chr14	59733665	59739804	+	224.9	6139.000	218.5	23.7	9.21	6.64e-128
chr19-4979	chr19	6275150	6280038	+	224.9	4888.000	223.5	6.5	34.33	1.62e-250
chr2-26076	chr2	28906588	28910008	+	224.4	3420.000	220.0	12.1	18.20	3.48e-189
chr2-26538	chr2	93889781	93894185	+	224.4	4404.000	218.5	18.1	12.05	6.84e-151
chr2-17574	chr2	180498849	180503032	+	224.4	4183.000	218.5	5.6	39.16	4.68e-257
chr4-21341	chr4	124656120	124660364	+	224.4	4244.000	218.0	5.6	39.07	4.68e-257
chr9-20019	chr9	106450141	106453785	+	224.4	3644.000	219.0	16.3	13.46	1.84e-161
chr11-26610	chr11	88421003	88427015	+	224.4	6012.000	218.0	24.2	9.02	2.88e-126
chr13-4977	chr13	51565550	51571059	+	224.4	5509.000	220.0	19.1	11.54	1.11e-148
chr15-17828	chr15	86343453	86347692	+	224.4	4239.000	219.0	7.4	29.44	4.31e-232
chr2-37928	chr2	25270324	25274239	+	223.9	3915.000	222.0	40.0	5.55	1.97e-88
chr2-27789	chr2	68404255	68409085	+	223.9	4830.000	218.5	27.9	7.83	2.52e-114
chr2-36697	chr2	102035763	102040772	+	223.9	5009.000	217.5	9.3	23.39	6.25e-209
chr5-14895	chr5	132289853	132296042	+	223.9	6189.000	220.0	12.1	18.20	3.48e-189
chr7-5675	chr7	130205598	130210685	+	223.9	5087.000	218.5	28.4	7.70	5.82e-113
chr8-21564	chr8	119787497	119793434	+	223.9	5937.000	220.0	30.2	7.28	1.79e-109
chr9-21147	chr9	107533430	107537509	+	223.9	4079.000	218.0	40.9	5.33	1.09e-83
chr11-25632	chr11	102084370	102089862	+	223.9	5492.000	219.5	6.5	33.72	2.17e-244
chr11-43495	chr11	117323451	117328283	+	223.9	4832.000	220.0	20.5	10.75	1.55e-142
chr14-16236	chr14	76415852	76420019	+	223.9	4167.000	218.0	24.2	9.02	2.88e-126
chr16-13194	chr16	20618870	20623720	+	223.9	4850.000	219.0	13.9	15.70	4.05e-175
chr1-13666	chr1	155048996	155055535	+	223.3	6539.000	218.0	9.3	23.44	2.66e-210
chr2-1146	chr2	146220716	146224309	+	223.3	3593.000	222.0	9.8	22.74	2.68e-211
chr3-11734	chr3	105450684	105455397	+	223.3	4713.000	218.0	12.1	18.03	1.15e-186
chr3-16591	chr3	127715628	127721030	+	223.3	5402.000	218.5	9.3	23.50	2.66e-210
chr5-15425	chr5	112653448	112658217	+	223.3	4769.000	220.0	13.0	16.90	1.66e-182
chr6-24906	chr6	30459009	30462051	+	223.3	3042.000	218.0	11.2	19.54	7.64e-194
chr7-8778	chr7	31049296	31053855	+	223.3	4559.000	219.0	10.7	20.48	5.54e-199
chr7-34617	chr7	130691439	130697702	+	223.3	6263.000	218.0	16.7	13.02	7.24e-158
chr9-15883	chr9	47278541	47283784	+	223.3	5243.000	219.0	26.5	8.26	1.70e-119
chr14-6407	chr14	118922028	118926287	+	223.3	4259.000	218.5	17.7	12.37	3.77e-153
chr15-11721	chr15	83015995	83019027	+	223.3	3032.000	217.5	19.5	11.14	1.98e-143
chr17-1269	chr17	34038264	34041591	+	223.3	3327.000	221.5	22.3	9.92	5.05e-136
chr19-8305	chr19	53829949	53834790	+	223.3	4841.000	218.5	11.2	19.58	7.64e-194
chr2-11911	chr2	137097178	137101732	+	222.8	4554.000	220.5	27.0	8.18	5.91e-119
chr5-22757	chr5	57714835	57721106	+	222.8	6271.000	217.5	21.4	10.17	1.17e-135
chr5-19936	chr5	122046512	122051338	+	222.8	4826.000	217.5	17.7	12.31	4.66e-152
chr5-29440	chr5	139427609	139433227	+	222.8	5618.000	217.0	13.9	15.56	9.95e-173
chr7-21036	chr7	143463478	143468396	+	222.8	4918.000	219.5	11.6	18.88	1.87e-191
chr9-6541	chr9	37027435	37031629	+	222.8	4194.000	219.0	16.7	13.08	5.53e-159
chr11-35291	chr11	55416461	55420844	+	222.8	4383.000	217.0	13.9	15.56	9.95e-173
chr16-4367	chr16	18625531	18630674	+	222.8	5143.000	217.5	17.2	12.64	2.27e-154
chr18-4120	chr18	54173591	54177597	+	222.8	4006.000	218.5	7.4	29.37	1.27e-230
chr19-13975	chr19	7055947	7058997	+	222.8	3050.000	217.0	8.8	24.56	1.45e-213
chr1-29236	chr1	119387871	119392237	+	222.3	4366.000	216.5	9.3	23.28	1.46e-207
chr8-28723	chr8	122282290	122286342	+	222.3	4052.000	217.0	4.6	46.67	3.03e-272
chr9-7598	chr9	61394680	61399226	+	222.3	4546.000	218.0	16.7	13.02	7.24e-158
chr9-28407	chr9	119838188	119845487	+	222.3	7299.000	216.5	21.4	10.12	1.18e-134
chr11-26600	chr11	88179614	88182979	+	222.3	3365.000	219.5	7.9	27.77	1.58e-226
chr19-8806	chr19	6939836	6943477	+	222.3	3641.000	216.0	6.5	33.18	8.14e-240
chr2-34896	chr2	132279736	132285436	+	221.8	5700.000	217.0	15.8	13.73	9.77e-162
chr2-28227	chr2	144329801	144333569	+	221.8	3768.000	216.0	15.8	13.66	1.34e-160
chr3-5753	chr3	119945839	119951275	+	221.8	5436.000	219.0	9.3	23.55	1.13e-211
chr4-19735	chr4	152289632	152294076	+	221.8	4444.000	217.5	9.3	23.39	6.25e-209
chr9-30073	chr9	110651526	110656412	+	221.8	4886.000	216.0	11.2	19.36	2.90e-191
chr10-6680	chr10	59956689	59959593	+	221.8	2904.000	218.5	13.5	16.20	6.24e-177
chr11-29274	chr11	88470327	88473959	+	221.8	3632.000	215.5	18.6	11.59	1.71e-145
chr11-10175	chr11	114015152	114020777	+	221.8	5625.000	219.0	16.7	13.08	5.53e-159
chr13-16808	chr13	28779515	28784088	+	221.8	4573.000	218.0	31.6	6.89	4.41e-104
chr14-17505	chr14	100457835	100462308	+	221.8	4473.000	217.0	11.2	19.45	1.49e-192
chr15-18989	chr15	88861148	88865599	+	221.8	4451.000	216.0	13.0	16.59	1.32e-177
chr18-3446	chr18	21651360	21655356	+	221.8	3996.000	216.0	14.9	14.52	6.96e-166
chr19-13928	chr19	5740023	5744099	+	221.8	4076.000	216.5	5.6	38.80	7.12e-254
chr1-31972	chr1	157036150	157042004	+	221.3	5854.000	216.0	6.5	33.18	8.14e-240
chr2-13393	chr2	30685662	30689583	+	221.3	3921.000	218.0	7.0	31.26	1.56e-236
chr2-18624	chr2	37928344	37933032	+	221.3	4688.000	217.0	33.5	6.48	1.17e-98
chr4-33767	chr4	119813671	119817585	+	221.3	3914.000	216.5	18.1	11.94	9.85e-149
chr6-16397	chr6	64727432	64730926	+	221.3	3494.000	216.5	5.1	42.33	7.78e-262
chr6-8326	chr6	87991132	87995079	+	221.3	3947.000	216.5	20.5	10.58	2.02e-138
chr8-21060	chr8	70328815	70333078	+	221.3	4263.000	219.5	16.7	13.11	5.53e-159
chr9-14371	chr9	47899770	47906049	+	221.3	6279.000	215.0	16.7	12.84	1.58e-154
chr9-15912	chr9	48834239	48839193	+	221.3	4954.000	215.5	12.1	17.83	6.64e-183
chr9-29859	chr9	99796276	99801029	+	221.3	4753.000	216.0	12.1	17.87	3.71e-184
chr9-29896	chr9	102713899	102717914	+	221.3	4015.000	216.0	7.9	27.33	3.32e-222
chr11-22346	chr11	103262866	103269232	+	221.3	6366.000	215.0	25.6	8.41	9.01e-119
chr11-32545	chr11	103358499	103363829	+	221.3	5330.000	217.5	27.9	7.80	1.97e-113
chr12-16873	chr12	106079582	106084234	+	221.3	4652.000	215.5	22.8	9.46	2.37e-128
chr13-10599	chr13	46005069	46009823	+	221.3	4754.000	217.0	13.0	16.67	7.90e-179
chr14-2289	chr14	55027277	55029979	+	221.3	2702.000	218.5	7.4	29.37	1.27e-230
chr14-3787	chr14	79201979	79207079	+	221.3	5100.000	216.0	19.1	11.33	1.92e-144
chr19-1127	chr19	55837137	55842177	+	221.3	5040.000	220.0	20.5	10.75	1.55e-142
chr1-12964	chr1	155740394	155743558	+	220.8	3164.000	215.5	8.4	25.75	1.24e-215
chr2-20995	chr2	158767332	158771850	+	220.8	4518.000	216.0	16.7	12.90	1.22e-155
chr4-21787	chr4	9009204	9013428	+	220.8	4224.000	217.0	17.7	12.28	4.66e-152
chr4-2642	chr4	154139340	154143614	+	220.8	4274.000	219.0	8.4	26.17	2.72e-221
chr5-33356	chr5	137286422	137289550	+	220.8	3128.000	216.0	18.6	11.61	1.47e-146
chr6-9491	chr6	31095379	31099727	+	220.8	4348.000	217.5	21.9	9.95	7.80e-134
chr6-22823	chr6	120470301	120474789	+	220.8	4488.000	215.5	18.6	11.59	1.71e-145
chr9-13366	chr9	103522802	103526465	+	220.8	3663.000	216.0	20.5	10.56	2.02e-138
chr10-15132	chr10	39539510	39542964	+	220.8	3454.000	215.5	20.5	10.53	2.13e-137
chr11-27143	chr11	120820913	120824196	+	220.8	3283.000	216.0	5.6	38.71	7.12e-254
chr12-3180	chr12	27060264	27063958	+	220.8	3694.000	215.5	14.4	14.95	1.74e-167
chr12-8250	chr12	99008830	99013621	+	220.8	4791.000	214.5	17.7	12.14	8.52e-149
chr12-12382	chr12	108479677	108484502	+	220.8	4825.000	214.5	9.3	23.07	7.83e-205
chr17-15254	chr17	8799428	8805482	+	220.8	6054.000	215.5	3.7	57.94	2.42e-289
chr1-17957	chr1	135552415	135559557	+	220.3	7142.000	215.5	27.0	7.99	2.05e-114
chr3-3468	chr3	104793290	104796952	+	220.3	3662.000	217.5	24.2	9.00	2.60e-125
chr3-17581	chr3	108081649	108087459	+	220.3	5810.000	219.0	18.6	11.78	9.12e-150
chr7-25712	chr7	130211395	130215953	+	220.3	4558.000	214.5	12.1	17.74	1.18e-181
chr9-27828	chr9	72638427	72642229	+	220.3	3802.000	215.0	22.8	9.44	2.37e-128
chr9-4020	chr9	77495629	77499232	+	220.3	3603.000	218.5	14.9	14.69	3.25e-168
chr11-23665	chr11	5127907	5130923	+	220.3	3016.000	215.5	2.8	77.25	8.40e-316
chr11-43549	chr11	118206355	118213213	+	220.3	6858.000	219.0	22.3	9.81	4.94e-134
chr12-6642	chr12	8495896	8501534	+	220.3	5638.000	215.0	31.6	6.80	1.43e-101
chr15-14348	chr15	85668833	85675730	+	220.3	6897.000	215.5	10.2	21.07	1.07e-197
chr17-18686	chr17	50018512	50022475	+	220.3	3963.000	215.5	16.3	13.24	5.88e-157
chr17-15924	chr17	85613641	85619142	+	220.3	5501.000	214.5	15.8	13.57	2.49e-158
chr18-12932	chr18	34884213	34889115	+	220.3	4902.000	214.0	24.2	8.85	1.86e-122
chr18-13946	chr18	53461589	53465757	+	220.3	4168.000	214.5	13.9	15.38	3.70e-169
chr4-23134	chr4	82703546	82707314	+	219.7	3768.000	214.5	15.8	13.57	2.49e-158
chr6-17142	chr6	39254632	39258324	+	219.7	3692.000	215.0	8.8	24.34	8.74e-211
chr9-16933	chr9	66503669	66507376	+	219.7	3707.000	215.0	5.6	38.53	2.76e-252
chr11-35273	chr11	54111371	54114670	+	219.7	3299.000	214.0	19.1	11.23	2.45e-142
chr11-42257	chr11	77945842	77950864	+	219.7	5022.000	215.0	14.9	14.45	1.01e-164
chr11-36607	chr11	119225537	119230767	+	219.7	5230.000	214.0	21.4	10.01	1.20e-132
chr16-5681	chr16	4639585	4644753	+	219.7	5168.000	214.5	20.0	10.73	2.60e-138
chr4-29427	chr4	8919705	8924225	+	219.2	4520.000	214.0	7.4	28.77	9.10e-225
chr4-24110	chr4	32519195	32526671	+	219.2	7476.000	215.0	20.5	10.51	2.13e-137
chr5-18449	chr5	38810513	38816636	+	219.2	6123.000	214.0	26.5	8.07	6.27e-115
chr6-25458	chr6	72675963	72679581	+	219.2	3618.000	215.0	8.4	25.69	1.24e-215
chr7-21662	chr7	96795222	96798334	+	219.2	3112.000	213.5	18.6	11.48	2.28e-143
chr8-19405	chr8	106869798	106873261	+	219.2	3463.000	215.0	15.8	13.60	1.83e-159
chr8-30606	chr8	119836345	119841723	+	219.2	5378.000	215.0	19.5	11.01	2.44e-141
chr9-14757	chr9	107980622	107986607	+	219.2	5985.000	215.5	20.0	10.78	2.41e-139
chr10-13536	chr10	37433063	37440069	+	219.2	7006.000	213.5	35.3	6.04	3.17e-91
chr11-9726	chr11	102392638	102397499	+	219.2	4861.000	217.5	17.7	12.31	4.66e-152
chr14-3106	chr14	122881632	122886311	+	219.2	4679.000	214.5	15.8	13.57	2.49e-158
chr1-29568	chr1	153659470	153662638	+	218.7	3168.000	213.5	4.6	45.92	1.40e-265
chr2-16140	chr2	33716762	33721522	+	218.7	4760.000	218.0	30.2	7.21	9.44e-108
chr3-7695	chr3	98103997	98107846	+	218.7	3849.000	213.5	26.0	8.20	1.85e-115
chr3-3692	chr3	121698664	121702331	+	218.7	3667.000	214.5	21.9	9.82	7.55e-131
chr4-26732	chr4	45512600	45518112	+	218.7	5512.000	212.5	16.7	12.70	3.30e-151
chr5-7617	chr5	34250012	34253335	+	218.7	3323.000	213.0	14.9	14.32	2.10e-162
chr7-12012	chr7	19746581	19750899	+	218.7	4318.000	213.5	12.6	17.01	4.08e-177
chr7-29154	chr7	27224599	27229433	+	218.7	4834.000	214.5	11.6	18.45	4.25e-185
chr8-16606	chr8	69120805	69124724	+	218.7	3919.000	212.5	21.4	9.94	1.20e-130
chr8-13964	chr8	93809510	93815448	+	218.7	5938.000	215.5	11.2	19.31	5.62e-190
chr9-22334	chr9	107726820	107731862	+	218.7	5042.000	212.5	7.9	26.88	1.80e-216
chr10-6811	chr10	86299884	86304982	+	218.7	5098.000	213.0	18.6	11.45	2.28e-143
chr11-14666	chr11	117027842	117032169	+	218.7	4327.000	214.5	29.8	7.21	1.43e-105
chr16-10115	chr16	21337779	21341447	+	218.7	3668.000	213.5	16.7	12.75	2.60e-152
chr17-9843	chr17	29354840	29357714	+	218.7	2874.000	213.5	9.3	22.96	1.80e-203
chr18-8156	chr18	54609812	54614213	+	218.7	4401.000	213.0	7.9	26.95	6.69e-218
chr3-9162	chr3	154546741	154552206	+	218.2	5465.000	213.5	13.9	15.31	5.68e-168
chr4-30668	chr4	141870457	141875971	+	218.2	5514.000	212.5	12.6	16.93	6.92e-176
chr5-15870	chr5	30109454	30112139	+	218.2	2685.000	213.0	12.1	17.62	2.09e-180
chr9-15330	chr9	66274025	66277629	+	218.2	3604.000	212.0	18.6	11.40	2.61e-142
chr9-10161	chr9	109096428	109099923	+	218.2	3495.000	216.0	18.1	11.91	9.85e-149
chr10-11764	chr10	76960446	76966300	+	218.2	5854.000	214.0	20.0	10.70	2.60e-138
chr12-17138	chr12	12903448	12907277	+	218.2	3829.000	214.0	11.2	19.18	1.08e-188
chr14-14692	chr14	21544133	21547983	+	218.2	3850.000	213.0	11.6	18.32	7.82e-184
chr14-14901	chr14	46385245	46391197	+	218.2	5952.000	212.5	11.2	19.04	3.97e-186
chr17-8069	chr17	13656051	13659782	+	218.2	3731.000	213.0	12.6	16.97	4.08e-177
chr17-14523	chr17	14199969	14204285	+	218.2	4316.000	213.0	10.2	20.82	4.69e-195
chr18-12199	chr18	37804845	37809551	+	218.2	4706.000	214.0	33.0	6.48	2.50e-97
chr2-24866	chr2	33542905	33547775	+	217.7	4870.000	211.5	16.3	13.00	1.74e-152
chr2-36195	chr2	38422344	38426006	+	217.7	3662.000	212.0	18.1	11.69	1.93e-144
chr2-29864	chr2	157799475	157803477	+	217.7	4002.000	214.0	18.6	11.51	1.98e-144
chr3-7316	chr3	95159489	95164779	+	217.7	5290.000	212.5	27.9	7.62	5.37e-109
chr4-20355	chr4	127985544	127990022	+	217.7	4478.000	212.0	10.2	20.73	9.76e-194
chr5-19380	chr5	35920684	35927307	+	217.7	6623.000	213.0	36.3	5.87	3.18e-89
chr7-16636	chr7	19307437	19311038	+	217.7	3601.000	213.5	8.4	25.51	8.16e-213
chr11-17492	chr11	5148802	5152930	+	217.7	4128.000	212.5	11.2	19.04	3.97e-186
chr12-7386	chr12	33033864	33037510	+	217.7	3646.000	212.0	15.3	13.82	1.29e-158
chr13-13068	chr13	105290056	105294930	+	217.7	4874.000	212.5	12.6	16.93	6.92e-176
chr14-14988	chr14	54993951	54997614	+	217.7	3663.000	213.0	8.4	25.45	8.16e-213
chr16-9491	chr16	21209749	21213015	+	217.7	3266.000	213.0	13.9	15.27	5.68e-168
chr17-10988	chr17	46552209	46555221	+	217.7	3012.000	214.5	8.4	25.63	3.19e-214
chr2-25497	chr2	146059320	146064702	+	217.2	5382.000	213.5	20.0	10.68	2.78e-137
chr2-7952	chr2	146833063	146837311	+	217.2	4248.000	214.5	15.8	13.57	2.49e-158
chr3-10761	chr3	17785424	17789465	+	217.2	4041.000	211.5	15.3	13.78	1.78e-157
chr4-16691	chr4	62696946	62700653	+	217.2	3707.000	213.0	9.3	22.91	1.80e-203
chr4-21526	chr4	136246541	136249968	+	217.2	3427.000	214.0	10.2	20.92	2.24e-196
chr4-38830	chr4	151385430	151390467	+	217.2	5037.000	212.0	17.7	12.00	1.25e-146
chr5-9171	chr5	98165787	98170797	+	217.2	5010.000	212.0	10.7	19.82	7.61e-190
chr5-18870	chr5	118705106	118710169	+	217.2	5063.000	212.0	18.6	11.40	2.61e-142
chr11-38538	chr11	113747093	113750467	+	217.2	3374.000	212.0	15.8	13.41	4.55e-156
chr11-5105	chr11	119046370	119049058	+	217.2	2688.000	212.5	18.6	11.43	2.61e-142
chr14-3220	chr14	66318991	66323980	+	217.2	4989.000	215.0	12.1	17.78	6.64e-183
chr14-9826	chr14	122255145	122259614	+	217.2	4469.000	211.5	18.6	11.37	2.97e-141
chr2-40487	chr2	26914630	26919591	+	216.7	4961.000	212.5	17.7	12.03	1.25e-146
chr2-20619	chr2	84885904	84889946	+	216.7	4042.000	211.5	26.0	8.12	1.24e-113
chr3-12431	chr3	116251050	116253754	+	216.7	2704.000	211.0	12.6	16.81	1.17e-174
chr3-3047	chr3	122460523	122463798	+	216.7	3275.000	214.5	16.3	13.18	7.77e-156
chr3-13958	chr3	132083799	132087880	+	216.7	4081.000	211.5	10.2	20.68	2.02e-192
chr4-22904	chr4	32370124	32377253	+	216.7	7129.000	212.5	15.8	13.44	4.55e-156
chr7-17622	chr7	45215472	45219712	+	216.7	4240.000	212.5	21.9	9.72	7.21e-129
chr9-20579	chr9	48647274	48650944	+	216.7	3670.000	211.5	11.2	18.95	7.54e-185
chr15-4946	chr15	79192040	79195360	+	216.7	3320.000	214.0	7.4	28.77	9.10e-225
chr16-7525	chr16	22426767	22431175	+	216.7	4408.000	212.5	16.7	12.70	3.30e-151
chr19-6207	chr19	8981641	8985876	+	216.7	4235.000	213.0	18.6	11.45	2.28e-143
chr19-13830	chr19	59168379	59172447	+	216.7	4068.000	211.0	17.7	11.94	1.49e-145
chr3-8007	chr3	84302059	84306484	+	216.1	4425.000	211.0	8.4	25.21	5.26e-210
chr5-21364	chr5	5506859	5511419	+	216.1	4560.000	211.0	11.2	18.91	7.54e-185
chr7-34076	chr7	107661449	107667549	+	216.1	6100.000	212.0	6.5	32.57	9.61e-234
chr9-20483	chr9	43764958	43771366	+	216.1	6408.000	211.5	17.7	11.97	1.49e-145
chr9-4283	chr9	121758436	121762491	+	216.1	4055.000	211.0	13.9	15.13	1.32e-165
chr9-22535	chr9	123477779	123482356	+	216.1	4577.000	210.0	25.6	8.21	3.62e-114
chr11-29529	chr11	105506349	105510950	+	216.1	4601.000	213.0	20.0	10.65	2.78e-137
chr13-4775	chr13	60478265	60481705	+	216.1	3440.000	214.0	16.7	12.78	2.03e-153
chr15-21208	chr15	78434044	78438650	+	216.1	4606.000	210.5	17.7	11.91	1.79e-144
chr15-2540	chr15	101076100	101079524	+	216.1	3424.000	212.0	19.1	11.12	3.08e-140
chr15-21973	chr15	102514734	102520103	+	216.1	5369.000	211.0	33.9	6.22	9.37e-93
chrX-3979	chrX	11489377	11495384	+	216.1	6007.000	211.0	14.9	14.18	4.29e-160
chr1-8378	chr1	86528785	86533016	+	215.6	4231.000	213.5	33.5	6.38	2.01e-95
chr3-12289	chr3	93443139	93448259	+	215.6	5120.000	210.5	13.0	16.17	2.57e-170
chr3-19912	chr3	107033377	107039847	+	215.6	6470.000	209.5	31.6	6.63	1.32e-96
chr4-38466	chr4	138452270	138457075	+	215.6	4805.000	210.0	17.7	11.89	1.79e-144
chr5-24759	chr5	131583964	131586962	+	215.6	2998.000	210.5	12.1	17.41	1.13e-176
chr5-25049	chr5	148859814	148865328	+	215.6	5514.000	211.5	25.1	8.42	1.45e-116
chr7-30783	chr7	145210313	145213863	+	215.6	3550.000	209.5	10.2	20.48	8.57e-190
chr9-15072	chr9	44252566	44256776	+	215.6	4210.000	212.5	12.6	16.93	6.92e-176
chr11-29775	chr11	117938150	117942181	+	215.6	4031.000	211.0	6.5	32.41	3.13e-232
chr15-18843	chr15	83696313	83701161	+	215.6	4848.000	210.5	15.8	13.32	8.16e-154
chr15-21830	chr15	98867334	98870375	+	215.6	3041.000	215.0	8.4	25.69	1.24e-215
chr17-6867	chr17	29963316	29966564	+	215.6	3248.000	212.0	13.9	15.20	8.67e-167
chr18-10289	chr18	55187457	55193067	+	215.6	5610.000	211.5	26.0	8.12	1.24e-113
chr19-5034	chr19	23140254	23143297	+	215.6	3043.000	210.5	9.8	21.56	3.79e-195
chr1-9270	chr1	88274886	88278340	+	215.1	3454.000	209.5	29.3	7.15	1.56e-102
chr1-15329	chr1	168407793	168412001	+	215.1	4208.000	210.5	25.1	8.38	1.22e-115
chr4-9522	chr4	115877384	115882021	+	215.1	4637.000	212.0	19.5	10.86	3.21e-138
chr6-21929	chr6	42348717	42355144	+	215.1	6427.000	212.0	19.1	11.12	3.08e-140
chr7-30968	chr7	25314429	25318630	+	215.1	4201.000	209.0	15.8	13.22	1.08e-152
chr8-20820	chr8	25388686	25393757	+	215.1	5071.000	210.0	7.4	28.23	6.06e-219
chr12-13236	chr12	25123018	25127993	+	215.1	4975.000	209.5	21.4	9.80	1.15e-127
chr12-13628	chr12	101002857	101009177	+	215.1	6320.000	209.0	18.6	11.24	3.81e-139
chr15-15754	chr15	76228542	76233267	+	215.1	4725.000	209.0	19.5	10.70	4.05e-135
chr17-16209	chr17	25677931	25681558	+	215.1	3627.000	210.5	13.9	15.09	2.00e-164
chr1-17229	chr1	180329430	180334786	+	214.6	5356.000	210.0	29.8	7.06	3.74e-102
chr2-29112	chr2	52957363	52961322	+	214.6	3959.000	209.0	15.8	13.22	1.08e-152
chr2-45056	chr2	155942690	155947718	+	214.6	5028.000	209.5	27.9	7.51	2.33e-106
chr4-12529	chr4	142769813	142774666	+	214.6	4853.000	211.0	33.5	6.30	8.10e-94
chr5-25747	chr5	111553706	111556893	+	214.6	3187.000	209.5	10.2	20.48	8.57e-190
chr7-26072	chr7	27162650	27166060	+	214.6	3410.000	211.5	28.4	7.46	8.42e-107
chr9-16598	chr9	41009525	41015426	+	214.6	5901.000	210.0	25.1	8.36	1.22e-115
chr12-4552	chr12	112220901	112224151	+	214.6	3250.000	209.5	12.1	17.33	1.96e-175
chr14-17128	chr14	60984064	60989920	+	214.6	5856.000	210.0	28.8	7.28	1.20e-104
chr16-800	chr16	23503305	23506964	+	214.6	3659.000	209.0	12.1	17.29	1.96e-175
chr18-14574	chr18	11882767	11886123	+	214.6	3356.000	210.5	17.7	11.91	1.79e-144
chr19-9204	chr19	5689239	5693862	+	214.6	4623.000	210.0	15.3	13.69	2.45e-156
chr2-40335	chr2	11498930	11504240	+	214.1	5310.000	210.0	17.7	11.89	1.79e-144
chr2-8959	chr2	33615512	33618409	+	214.1	2897.000	211.0	12.1	17.45	6.46e-178
chr4-16024	chr4	100908023	100913961	+	214.1	5938.000	208.0	32.5	6.39	1.44e-93
chr4-14271	chr4	141134060	141139650	+	214.1	5590.000	208.0	23.2	8.95	6.04e-120
chr5-17913	chr5	115506261	115510548	+	214.1	4287.000	208.0	11.6	17.89	1.54e-177
chr6-19674	chr6	88196005	88200916	+	214.1	4911.000	210.0	9.3	22.58	2.14e-199
chr9-9573	chr9	67046890	67050136	+	214.1	3246.000	208.5	11.2	18.68	5.03e-181
chr17-16521	chr17	46678453	46684097	+	214.1	5644.000	209.0	31.2	6.71	9.50e-98
chr18-10156	chr18	35936261	35940002	+	214.1	3741.000	209.5	4.6	45.06	6.00e-259
chr18-5684	chr18	55012910	55018506	+	214.1	5596.000	208.5	20.5	10.19	2.74e-130
chr1-30963	chr1	77493195	77497563	+	213.6	4368.000	209.0	1.9	112.38	0.00e+00
chr1-11489	chr1	89069178	89076073	+	213.6	6895.000	210.5	11.2	18.86	1.43e-183
chr2-11148	chr2	32427917	32431953	+	213.6	4036.000	210.0	27.9	7.53	3.09e-107
chr2-14315	chr2	115852018	115856597	+	213.6	4579.000	211.0	24.2	8.73	1.27e-119
chr6-11688	chr6	39870207	39875841	+	213.6	5634.000	207.5	12.1	17.16	5.84e-173
chr7-28860	chr7	137308457	137311887	+	213.6	3430.000	207.5	8.4	24.79	2.07e-204
chr8-5709	chr8	14969170	14973260	+	213.6	4090.000	208.5	19.5	10.68	4.34e-134
chr9-14343	chr9	45656230	45659811	+	213.6	3581.000	208.0	16.7	12.43	8.28e-147
chr9-20683	chr9	57828888	57832511	+	213.6	3623.000	208.5	13.0	16.02	6.65e-168
chr10-2871	chr10	84822142	84826620	+	213.6	4478.000	208.5	9.3	22.42	1.09e-196
chr10-14869	chr10	120398541	120404281	+	213.6	5740.000	211.5	20.0	10.58	3.15e-135
chr16-11159	chr16	76317189	76322882	+	213.6	5693.000	208.0	27.0	7.71	3.81e-108
chr17-7562	chr17	46483334	46488248	+	213.6	4914.000	210.5	28.4	7.42	6.26e-106
chr4-26007	chr4	129621722	129626066	+	213.1	4344.000	209.5	12.1	17.33	1.96e-175
chr4-38672	chr4	148158000	148161397	+	213.1	3397.000	207.0	3.3	63.60	4.16e-287
chr6-16582	chr6	93818205	93823828	+	213.1	5623.000	208.0	30.7	6.78	4.44e-98
chr6-7634	chr6	115805763	115808275	+	213.1	2512.000	208.5	27.0	7.73	3.81e-108
chr6-4396	chr6	125088607	125091354	+	213.1	2747.000	211.5	13.0	16.25	1.58e-171
chr7-16856	chr7	49698519	49702358	+	213.1	3839.000	208.5	14.9	14.01	1.21e-156
chr7-33540	chr7	73147968	73154222	+	213.1	6254.000	208.5	24.2	8.62	8.36e-117
chr7-9509	chr7	141466743	141469856	+	213.1	3113.000	209.5	18.1	11.55	3.05e-141
chr13-6406	chr13	31557212	31560419	+	213.1	3207.000	209.5	7.4	28.16	1.71e-217
chr4-12756	chr4	63213646	63217267	+	212.5	3621.000	206.5	14.9	13.88	2.35e-154
chr4-27192	chr4	117644278	117648609	+	212.5	4331.000	208.0	13.9	14.91	4.50e-162
chr5-8844	chr5	111999881	112003646	+	212.5	3765.000	210.0	20.9	10.04	1.84e-130
chr6-8117	chr6	144041064	144047513	+	212.5	6449.000	207.5	21.4	9.70	1.10e-125
chr6-16028	chr6	145044835	145049714	+	212.5	4879.000	208.0	15.8	13.16	1.43e-151
chr7-1133	chr7	38182885	38185432	+	212.5	2547.000	209.5	31.6	6.63	1.32e-96
chr7-12810	chr7	73593460	73598038	+	212.5	4578.000	208.0	20.5	10.17	2.74e-130
chr7-21522	chr7	73613123	73619989	+	212.5	6866.000	207.5	30.7	6.76	3.01e-97
chr8-24094	chr8	121239866	121243885	+	212.5	4019.000	209.0	15.3	13.62	3.36e-155
chr11-9991	chr11	77884971	77888954	+	212.5	3983.000	209.5	28.8	7.27	8.75e-104
chr14-15446	chr14	120276313	120281085	+	212.5	4772.000	209.0	14.9	14.05	8.59e-158
chr2-39249	chr2	127481010	127485257	+	212.0	4247.000	208.0	25.1	8.28	8.50e-114
chr2-18164	chr2	152409395	152412864	+	212.0	3469.000	208.5	11.2	18.68	5.03e-181
chr3-22943	chr3	116396421	116402277	+	212.0	5856.000	208.0	35.8	5.81	2.31e-86
chr4-8294	chr4	45250697	45255200	+	212.0	4503.000	209.0	9.3	22.48	4.83e-198
chr4-25999	chr4	129247551	129252221	+	212.0	4670.000	207.5	18.6	11.16	4.80e-137
chr6-2483	chr6	119490372	119493856	+	212.0	3484.000	210.5	19.5	10.78	3.77e-136
chr7-21695	chr7	99349415	99353884	+	212.0	4469.000	211.5	25.6	8.27	4.39e-115
chr7-19995	chr7	133010302	133016251	+	212.0	5949.000	209.0	26.0	8.03	8.09e-112
chr9-12475	chr9	46599519	46603858	+	212.0	4339.000	207.5	15.8	13.13	1.89e-150
chr11-32837	chr11	116917215	116924365	+	212.0	7150.000	207.5	27.0	7.69	2.94e-107
chr11-17452	chr11	119912729	119917124	+	212.0	4395.000	207.5	16.3	12.75	4.80e-148
chr13-5458	chr13	29369790	29374118	+	212.0	4328.000	207.5	8.8	23.49	9.44e-200
chr18-10098	chr18	25655529	25661202	+	212.0	5673.000	209.0	27.4	7.62	1.10e-107
chrX-14	chrX	170004270	170005886	+	212.0	1616.000	207.5	24.6	8.42	2.34e-114
chr1-23815	chr1	87261928	87266285	+	211.5	4357.000	206.0	8.4	24.61	5.11e-203
chr2-33161	chr2	153559136	153562255	+	211.5	3119.000	206.5	13.9	14.80	9.97e-160
chr2-45318	chr2	165323168	165328807	+	211.5	5639.000	207.5	16.7	12.40	1.03e-145
chr4-33709	chr4	117130314	117134283	+	211.5	3969.000	212.0	12.6	16.89	6.92e-176
chr7-33961	chr7	99379204	99384869	+	211.5	5665.000	210.5	31.6	6.66	1.99e-97
chr7-13066	chr7	133437877	133443478	+	211.5	5601.000	208.5	20.5	10.19	2.74e-130
chr8-10266	chr8	108941901	108945577	+	211.5	3676.000	206.0	14.9	13.85	2.35e-154
chr11-25642	chr11	102465378	102468678	+	211.5	3300.000	206.0	7.4	27.69	3.74e-213
chr11-34646	chr11	117481394	117485256	+	211.5	3862.000	207.0	15.8	13.09	1.89e-150
chr13-14592	chr13	95867333	95871337	+	211.5	4004.000	206.0	8.4	24.61	5.11e-203
chr15-15644	chr15	59566547	59573707	+	211.5	7160.000	206.0	36.7	5.61	6.07e-83
chr16-6237	chr16	85799819	85805681	+	211.5	5862.000	206.5	41.8	4.93	1.73e-73
chr17-1564	chr17	25418277	25421932	+	211.5	3655.000	208.5	4.6	44.84	2.70e-257
chr1-10704	chr1	36067796	36072134	+	211.0	4338.000	206.5	12.6	16.45	1.50e-168
chr1-4554	chr1	36470915	36477087	+	211.0	6172.000	206.0	14.9	13.85	2.35e-154
chr4-17448	chr4	63407619	63411503	+	211.0	3884.000	206.0	8.4	24.61	5.11e-203
chr5-18718	chr5	111723399	111726646	+	211.0	3247.000	210.0	10.2	20.53	4.17e-191
chr5-15610	chr5	127335036	127338226	+	211.0	3190.000	205.0	6.5	31.49	3.38e-223
chr7-5352	chr7	100492478	100497095	+	211.0	4617.000	208.0	19.5	10.65	4.34e-134
chr7-13522	chr7	101833813	101839154	+	211.0	5341.000	207.5	14.9	13.95	1.69e-155
chr8-22454	chr8	90867744	90872132	+	211.0	4388.000	207.5	10.2	20.29	3.56e-187
chr11-29315	chr11	90368047	90372028	+	211.0	3981.000	206.0	12.1	17.04	1.00e-171
chr11-28429	chr11	119891531	119895289	+	211.0	3758.000	205.5	10.2	20.09	1.45e-184
chr12-22613	chr12	79877834	79882119	+	211.0	4285.000	205.5	10.2	20.09	1.45e-184
chr14-19490	chr14	60377047	60382345	+	211.0	5298.000	206.0	38.1	5.40	3.27e-80
chr16-8859	chr16	8667606	8673200	+	211.0	5594.000	207.5	17.7	11.74	2.96e-141
chr18-5039	chr18	34858985	34863056	+	211.0	4071.000	205.5	31.6	6.50	2.46e-93
chr2-32232	chr2	31244256	31248730	+	210.5	4474.000	205.5	15.8	13.00	3.22e-148
chr2-17922	chr2	84632886	84637977	+	210.5	5091.000	207.5	26.0	7.97	5.20e-110
chr2-29841	chr2	156841280	156845453	+	210.5	4173.000	207.0	18.6	11.13	4.80e-137
chr5-19335	chr5	30911741	30916585	+	210.5	4844.000	206.0	26.5	7.77	9.98e-108
chr7-9184	chr7	31147781	31152222	+	210.5	4441.000	207.0	7.4	27.82	1.34e-214
chr7-6452	chr7	112760048	112764764	+	210.5	4716.000	207.0	19.5	10.60	4.63e-133
chr9-4119	chr9	37178036	37182183	+	210.5	4147.000	207.0	25.1	8.24	7.05e-113
chr9-22097	chr9	77476767	77483013	+	210.5	6246.000	204.5	14.9	13.74	4.49e-152
chr9-7755	chr9	120672170	120677754	+	210.5	5584.000	206.5	23.2	8.88	4.81e-118
chr10-5371	chr10	120472997	120478878	+	210.5	5881.000	209.5	18.6	11.26	3.81e-139
chr11-36857	chr11	22857845	22860977	+	210.5	3132.000	205.0	9.3	22.04	1.20e-192
chr11-27730	chr11	77954861	77959559	+	210.5	4698.000	207.5	25.1	8.26	7.05e-113
chr11-24663	chr11	117521932	117527073	+	210.5	5141.000	206.0	18.6	11.08	5.34e-136
chr12-12322	chr12	104737605	104744085	+	210.5	6480.000	204.5	24.2	8.46	4.46e-113
chr18-3085	chr18	77559972	77564426	+	210.5	4454.000	205.5	24.2	8.50	5.25e-114
chr3-4494	chr3	122480107	122484312	+	210.0	4205.000	206.5	13.5	15.31	1.47e-162
chr6-20506	chr6	30524762	30529724	+	210.0	4962.000	204.5	29.3	6.98	2.76e-98
chr6-25760	chr6	93909621	93915305	+	210.0	5684.000	204.0	16.7	12.19	1.92e-142
chr9-17863	chr9	72806140	72813134	+	210.0	6994.000	204.5	18.6	11.00	6.52e-134
chr11-33008	chr11	4093680	4098314	+	210.0	4634.000	205.5	7.4	27.62	1.04e-211
chr11-35503	chr11	69912817	69916590	+	210.0	3773.000	207.5	9.3	22.31	2.43e-195
chr12-9865	chr12	58211099	58215182	+	210.0	4083.000	205.5	9.3	22.10	1.20e-192
chr12-14502	chr12	109544780	109548795	+	210.0	4015.000	208.0	27.9	7.46	1.75e-105
chr13-8103	chr13	55463219	55466450	+	210.0	3231.000	205.5	12.1	17.00	1.70e-170
chr14-12798	chr14	84442970	84448828	+	210.0	5858.000	204.0	12.1	16.87	2.89e-169
chr17-4027	chr17	48974941	48978877	+	210.0	3936.000	206.0	14.9	13.85	2.35e-154
chr19-13516	chr19	38477431	38483566	+	210.0	6135.000	206.5	31.6	6.53	3.78e-94
chr2-21274	chr2	18038591	18042281	+	209.5	3690.000	209.5	28.4	7.39	4.64e-105
chr5-31068	chr5	125392443	125395688	+	209.5	3245.000	203.5	10.2	19.89	5.81e-182
chr8-13560	chr8	125529621	125534402	+	209.5	4781.000	207.5	22.3	9.30	2.91e-122
chr9-26060	chr9	63964590	63971364	+	209.5	6774.000	204.5	18.1	11.28	5.92e-136
chr13-3621	chr13	56214078	56217335	+	209.5	3257.000	205.0	20.5	10.02	2.85e-127
chr16-7151	chr16	31506592	31510821	+	209.5	4229.000	203.5	20.5	9.95	2.85e-125
chr17-19928	chr17	57248021	57251644	+	209.5	3623.000	204.0	3.7	54.84	4.50e-270
chr19-12477	chr19	5486434	5491606	+	209.5	5172.000	204.0	16.3	12.54	9.74e-145
chrX-4787	chrX	12154505	12160913	+	209.5	6408.000	205.0	13.9	14.70	1.47e-158
chr1-14423	chr1	155108232	155113117	+	208.9	4885.000	205.0	17.2	11.92	2.71e-141
chr3-15165	chr3	55520490	55525545	+	208.9	5055.000	204.0	13.9	14.62	2.17e-157
chr3-17217	chr3	84281334	84286742	+	208.9	5408.000	203.0	18.6	10.91	7.16e-133
chr6-5200	chr6	50775491	50778892	+	208.9	3401.000	205.5	13.0	15.78	2.68e-164
chr6-9786	chr6	112929174	112933793	+	208.9	4619.000	209.5	23.7	8.83	2.65e-119
chr7-14576	chr7	34797355	34801332	+	208.9	3977.000	203.0	18.1	11.19	6.66e-135
chr7-19387	chr7	37360330	37365664	+	208.9	5334.000	204.0	26.5	7.70	6.01e-106
chr7-13731	chr7	142481111	142483513	+	208.9	2402.000	205.5	9.3	22.10	1.20e-192
chr11-29395	chr11	97539165	97544143	+	208.9	4978.000	203.5	22.3	9.12	2.10e-118
chr11-32694	chr11	113162105	113168087	+	208.9	5982.000	203.0	7.0	29.11	2.54e-214
chr13-15306	chr13	58962636	58968747	+	208.9	6111.000	204.0	21.9	9.34	4.97e-121
chr16-11463	chr16	17121025	17126005	+	208.9	4980.000	206.0	27.9	7.38	9.67e-104
chr16-13865	chr16	94122147	94127048	+	208.9	4901.000	203.5	15.3	13.26	2.00e-148
chr17-18210	chr17	26064332	26070422	+	208.9	6090.000	204.0	10.2	19.94	2.91e-183
chr17-12593	chr17	29325595	29328166	+	208.9	2571.000	203.5	11.2	18.24	1.08e-174
chr2-35950	chr2	29462871	29467315	+	208.4	4444.000	203.5	10.2	19.89	5.81e-182
chr4-19767	chr4	154408501	154411809	+	208.4	3308.000	205.5	13.9	14.73	1.47e-158
chr6-12155	chr6	138420103	138424851	+	208.4	4748.000	202.5	16.7	12.10	2.84e-140
chr7-24694	chr7	18961274	18964804	+	208.4	3530.000	204.0	10.7	19.08	1.59e-179
chr7-15504	chr7	96642690	96648320	+	208.4	5630.000	204.0	26.5	7.70	6.01e-106
chr11-25905	chr11	119988149	119991718	+	208.4	3569.000	203.5	9.3	21.88	5.80e-190
chr18-9203	chr18	64338555	64344469	+	208.4	5914.000	204.0	12.1	16.87	2.89e-169
chr1-21123	chr1	89846077	89850756	+	207.9	4679.000	202.5	6.5	31.11	1.04e-218
chr1-31471	chr1	125910013	125913612	+	207.9	3599.000	204.0	8.8	23.09	1.20e-195
chr2-8008	chr2	165210449	165213587	+	207.9	3138.000	204.5	7.0	29.32	8.69e-216
chr3-14419	chr3	86860965	86864069	+	207.9	3104.000	203.0	18.1	11.19	6.66e-135
chr3-6618	chr3	94371533	94374652	+	207.9	3119.000	204.0	9.3	21.94	2.64e-191
chr7-25664	chr7	126880674	126886040	+	207.9	5366.000	204.0	18.6	10.97	6.52e-134
chr9-13453	chr9	118977367	118983376	+	207.9	6009.000	203.5	24.2	8.42	3.76e-112
chr11-25532	chr11	96860296	96864527	+	207.9	4231.000	202.0	21.4	9.44	8.90e-121
chr1-22465	chr1	90219665	90223364	+	207.4	3699.000	202.0	29.8	6.79	2.02e-95
chr5-30863	chr5	118565926	118572172	+	207.4	6246.000	202.0	27.0	7.49	7.50e-103
chr6-8172	chr6	30732537	30737992	+	207.4	5455.000	203.5	20.5	9.95	2.85e-125
chr7-11918	chr7	141191981	141196047	+	207.4	4066.000	203.0	15.8	12.84	5.40e-146
chr8-14518	chr8	84010309	84013137	+	207.4	2828.000	203.0	12.1	16.79	4.88e-168
chr8-20371	chr8	108884764	108890209	+	207.4	5445.000	206.5	14.9	13.88	2.35e-154
chr9-15068	chr9	44070479	44073871	+	207.4	3392.000	204.0	13.9	14.62	2.17e-157
chr10-15319	chr10	67001964	67005361	+	207.4	3397.000	204.0	15.8	12.90	4.18e-147
chr12-23333	chr12	112823827	112828842	+	207.4	5015.000	202.0	21.9	9.24	4.32e-119
chr17-20743	chr17	29396444	29399806	+	207.4	3362.000	204.0	19.5	10.45	5.44e-130
chr1-25120	chr1	61299612	61304049	+	206.9	4437.000	202.0	13.9	14.48	4.61e-155
chr2-13343	chr2	25371329	25374635	+	206.9	3306.000	202.5	22.3	9.07	1.91e-117
chr2-38164	chr2	31843747	31847480	+	206.9	3733.000	202.0	13.0	15.52	1.03e-160
chr2-38271	chr2	34104899	34108851	+	206.9	3952.000	204.0	13.0	15.67	4.22e-163
chr2-21938	chr2	152090658	152095878	+	206.9	5220.000	204.5	18.6	11.00	6.52e-134
chr4-1625	chr4	133754641	133757622	+	206.9	2981.000	205.5	17.2	11.95	2.71e-141
chr5-14698	chr5	113344740	113350609	+	206.9	5869.000	203.0	14.9	13.64	6.15e-151
chr5-14137	chr5	122950132	122952889	+	206.9	2757.000	201.0	11.6	17.29	8.20e-169
chr7-20074	chr7	141473353	141477496	+	206.9	4143.000	203.0	22.3	9.10	2.10e-118
chr9-15514	chr9	107552888	107557262	+	206.9	4374.000	203.0	13.0	15.59	6.61e-162
chr9-23624	chr9	108793875	108797829	+	206.9	3954.000	204.0	23.2	8.77	3.77e-116
chr9-18140	chr9	118475220	118479591	+	206.9	4371.000	203.0	11.2	18.19	1.08e-174
chr10-9798	chr10	9674112	9678980	+	206.9	4868.000	202.0	3.7	54.31	1.35e-266
chr11-22063	chr11	77763520	77767408	+	206.9	3888.000	202.0	5.6	36.20	7.87e-232
chr14-20130	chr14	121058766	121064780	+	206.9	6014.000	202.0	21.4	9.44	8.90e-121
chr19-5878	chr19	56721232	56724564	+	206.9	3332.000	202.0	9.3	21.72	1.27e-188
chr1-5749	chr1	153664455	153668267	+	206.4	3812.000	203.5	8.4	24.32	7.52e-199
chr3-11466	chr3	51887680	51890729	+	206.4	3049.000	201.0	8.4	24.02	4.40e-196
chr4-36771	chr4	155652368	155655821	+	206.4	3453.000	201.0	12.1	16.63	1.37e-165
chr5-31176	chr5	131848319	131853785	+	206.4	5466.000	202.0	25.1	8.05	2.57e-108
chr8-22661	chr8	111467547	111473272	+	206.4	5725.000	201.5	21.4	9.42	8.41e-120
chr9-6296	chr9	46442097	46445099	+	206.4	3002.000	202.0	20.5	9.87	2.83e-124
chr11-17906	chr11	95513315	95517553	+	206.4	4238.000	203.0	35.3	5.74	1.63e-83
chr11-38116	chr11	97148126	97153227	+	206.4	5101.000	201.0	17.7	11.38	7.13e-135
chr11-27130	chr11	120357000	120360210	+	206.4	3210.000	202.0	10.2	19.75	1.15e-180
chr12-17992	chr12	109455699	109459813	+	206.4	4114.000	204.5	23.2	8.80	3.77e-116
chr17-14879	chr17	46649319	46653484	+	206.4	4165.000	201.5	17.7	11.40	7.13e-135
chr4-40600	chr4	125694575	125698640	+	205.8	4065.000	201.0	9.3	21.61	2.75e-187
chr5-35216	chr5	118513284	118517189	+	205.8	3905.000	202.5	16.7	12.10	2.84e-140
chr8-5450	chr8	11311576	11315875	+	205.8	4299.000	200.5	21.4	9.37	7.90e-119
chr8-30124	chr8	91990626	91994743	+	205.8	4117.000	200.5	16.7	11.98	4.12e-138
chr9-23154	chr9	61322616	61327334	+	205.8	4718.000	201.0	15.8	12.71	8.86e-144
chr10-11071	chr10	59907116	59912795	+	205.8	5679.000	201.0	18.1	11.08	8.32e-133
chr11-42170	chr11	75459307	75464001	+	205.8	4694.000	201.0	17.7	11.38	7.13e-135
chr11-40481	chr11	103197929	103202376	+	205.8	4447.000	202.0	16.7	12.07	2.84e-140
chr12-17817	chr12	100238926	100245436	+	205.8	6510.000	201.0	10.7	18.80	1.09e-175
chr14-4423	chr14	70888571	70891692	+	205.8	3121.000	201.0	10.2	19.65	2.28e-179
chr16-11404	chr16	9992299	9996025	+	205.8	3726.000	201.5	15.3	13.13	3.49e-146
chr18-6581	chr18	38013169	38018013	+	205.8	4844.000	202.0	18.6	10.86	7.82e-132
chr1-14533	chr1	172294545	172298668	+	205.3	4123.000	201.5	19.5	10.32	6.12e-127
chr3-18611	chr3	101393783	101400440	+	205.3	6657.000	200.0	6.5	30.72	9.98e-216
chr4-11212	chr4	97824299	97830121	+	205.3	5822.000	200.0	21.4	9.35	7.90e-119
chr4-14581	chr4	97836743	97842214	+	205.3	5471.000	201.0	27.0	7.45	5.62e-102
chr8-25564	chr8	124791356	124795989	+	205.3	4633.000	200.0	21.4	9.35	7.90e-119
chr8-9936	chr8	125526018	125529094	+	205.3	3076.000	204.5	15.8	12.94	4.18e-147
chr9-13215	chr9	63141692	63147434	+	205.3	5742.000	200.5	15.8	12.68	1.13e-142
chr10-10571	chr10	70094343	70099892	+	205.3	5549.000	202.5	10.2	19.80	1.15e-180
chr14-14765	chr14	25454433	25460003	+	205.3	5570.000	200.5	12.1	16.59	2.28e-164
chr14-2387	chr14	25633242	25637375	+	205.3	4133.000	203.0	25.1	8.09	3.17e-109
chr14-15778	chr14	30547687	30552008	+	205.3	4321.000	199.5	20.0	9.98	4.39e-123
chr14-18280	chr14	61043044	61048653	+	205.3	5609.000	199.5	34.9	5.72	1.97e-81
chr14-5463	chr14	118549719	118553608	+	205.3	3889.000	201.5	14.9	13.54	1.14e-148
chr16-11655	chr16	31497467	31503528	+	205.3	6061.000	200.0	8.4	23.90	1.06e-194
chr1-20340	chr1	167799836	167805016	+	204.8	5180.000	199.5	18.6	10.73	9.89e-129
chr2-11036	chr2	180529759	180533606	+	204.8	3847.000	202.5	26.0	7.78	1.58e-105
chr4-33559	chr4	104716276	104720729	+	204.8	4453.000	201.5	27.9	7.22	2.03e-99
chr6-5696	chr6	134960039	134964663	+	204.8	4624.000	201.5	20.9	9.63	1.61e-121
chr7-32703	chr7	16271250	16275523	+	204.8	4273.000	199.5	17.7	11.29	9.20e-133
chr8-23195	chr8	26998000	27002770	+	204.8	4770.000	200.5	15.8	12.68	1.13e-142
chr9-20438	chr9	41574671	41580111	+	204.8	5440.000	199.0	16.7	11.89	4.93e-137
chr9-14623	chr9	79716576	79721361	+	204.8	4785.000	199.5	18.6	10.73	9.89e-129
chr10-17708	chr10	120819325	120824848	+	204.8	5523.000	201.5	29.3	6.88	9.21e-96
chr11-29011	chr11	70654832	70658052	+	204.8	3220.000	199.5	13.5	14.80	2.58e-154
chr15-16138	chr15	99452079	99458917	+	204.8	6838.000	201.5	16.3	12.38	1.89e-141
chr1-7189	chr1	36554229	36557159	+	204.3	2930.000	199.0	16.7	11.89	4.93e-137
chr1-11359	chr1	59312486	59316963	+	204.3	4477.000	205.0	13.9	14.70	1.47e-158
chr2-43353	chr2	32874567	32878906	+	204.3	4339.000	200.5	9.3	21.56	5.95e-186
chr2-18806	chr2	93331249	93335981	+	204.3	4732.000	201.5	16.7	12.04	3.43e-139
chr3-18307	chr3	68581440	68586105	+	204.3	4665.000	199.0	7.4	26.75	4.22e-203
chr5-5655	chr5	115191979	115194989	+	204.3	3010.000	201.0	9.8	20.59	3.14e-183
chr5-27905	chr5	141239712	141244002	+	204.3	4290.000	200.0	12.1	16.54	2.28e-164
chr6-13262	chr6	94771025	94775113	+	204.3	4088.000	199.5	4.6	42.91	1.62e-242
chr7-26188	chr7	34594274	34599976	+	204.3	5702.000	200.0	26.0	7.68	9.46e-104
chr7-21948	chr7	127193489	127197426	+	204.3	3937.000	201.0	19.5	10.29	6.12e-127
chr9-20778	chr9	62342987	62347645	+	204.3	4658.000	199.5	12.1	16.50	3.77e-163
chr11-23779	chr11	31368235	31372000	+	204.3	3765.000	199.5	11.2	17.88	1.15e-169
chr11-38418	chr11	108889555	108895020	+	204.3	5465.000	201.0	18.6	10.81	8.50e-131
chr13-15113	chr13	49013116	49016850	+	204.3	3734.000	199.0	8.8	22.53	7.50e-189
chr14-2700	chr14	55883764	55887610	+	204.3	3846.000	200.0	16.7	11.95	4.12e-138
chr15-18394	chr15	53308380	53314990	+	204.3	6610.000	199.0	5.6	35.67	3.68e-227
chr15-7724	chr15	83842575	83848323	+	204.3	5748.000	200.0	17.7	11.32	8.12e-134
chr15-11805	chr15	89146271	89150807	+	204.3	4536.000	199.5	12.1	16.50	3.77e-163
chr1-21688	chr1	168361735	168368730	+	203.8	6995.000	198.0	21.4	9.26	6.89e-117
chr2-31216	chr2	119171661	119175446	+	203.8	3785.000	199.0	13.9	14.27	1.38e-151
chr4-40547	chr4	124592226	124596572	+	203.8	4346.000	200.0	11.2	17.92	6.41e-171
chr5-17567	chr5	47983303	47987521	+	203.8	4218.000	200.0	21.4	9.35	7.90e-119
chr5-32582	chr5	111941583	111946783	+	203.8	5200.000	200.0	18.6	10.75	9.19e-130
chr5-29126	chr5	123147731	123151664	+	203.8	3933.000	202.0	27.0	7.49	7.50e-103
chr7-6324	chr7	34938040	34940797	+	203.8	2757.000	200.5	0.9	215.61	0.00e+00
chr7-15449	chr7	80111039	80116790	+	203.8	5751.000	200.0	4.6	43.01	3.78e-244
chr8-22819	chr8	121648457	121652009	+	203.8	3552.000	201.5	26.5	7.60	2.71e-103
chr13-10577	chr13	44226611	44230190	+	203.8	3579.000	198.5	4.6	42.69	6.95e-241
chr15-13796	chr15	102255261	102259345	+	203.8	4084.000	201.5	17.7	11.40	7.13e-135
chr4-40158	chr4	105159199	105165676	+	203.3	6477.000	198.0	37.2	5.32	3.97e-76
chr4-21315	chr4	122958520	122963426	+	203.3	4906.000	199.0	16.7	11.89	4.93e-137
chr4-13061	chr4	138249481	138252758	+	203.3	3277.000	200.0	12.1	16.54	2.28e-164
chr5-11505	chr5	53209564	53215382	+	203.3	5818.000	199.0	26.5	7.51	1.55e-101
chr12-8038	chr12	14148809	14152189	+	203.3	3380.000	199.0	4.6	42.80	1.62e-242
chr12-11836	chr12	117158725	117162032	+	203.3	3307.000	198.5	7.9	25.11	1.16e-196
chr17-2393	chr17	29436659	29441206	+	203.3	4547.000	198.5	5.6	35.58	1.31e-225
chr19-5091	chr19	44246009	44250031	+	203.3	4022.000	200.0	21.9	9.15	3.67e-117
chr2-43243	chr2	30468483	30472662	+	202.8	4179.000	199.0	7.9	25.18	4.61e-198
chr2-40856	chr2	45104165	45109357	+	202.8	5192.000	197.0	11.2	17.65	3.64e-167
chr2-41381	chr2	93953843	93959270	+	202.8	5427.000	197.5	16.7	11.80	6.93e-135
chr3-16143	chr3	55779845	55784294	+	202.8	4449.000	199.0	11.2	17.83	1.15e-169
chr4-27059	chr4	105279707	105284269	+	202.8	4562.000	198.0	20.9	9.46	1.41e-118
chr4-34232	chr4	139595337	139600378	+	202.8	5041.000	198.0	18.6	10.65	1.06e-127
chr5-30652	chr5	113150624	113155826	+	202.8	5202.000	199.0	21.4	9.30	7.40e-118
chr7-14586	chr7	35683238	35689694	+	202.8	6456.000	199.5	42.8	4.66	3.47e-67
chr9-9429	chr9	42895968	42899091	+	202.8	3123.000	200.5	10.2	19.60	4.48e-178
chr15-18995	chr15	89074438	89078858	+	202.8	4420.000	199.0	20.5	9.73	2.68e-121
chr17-6177	chr17	5056650	5061912	+	202.8	5262.000	199.0	18.6	10.70	9.89e-129
chr17-299	chr17	47737183	47740075	+	202.8	2892.000	200.5	5.6	35.93	1.03e-228
chr2-17527	chr2	173021427	173025371	+	202.2	3944.000	200.0	12.1	16.54	2.28e-164
chr4-15719	chr4	154169644	154172842	+	202.2	3198.000	199.5	8.8	22.58	7.50e-189
chr7-14983	chr7	130366875	130370563	+	202.2	3688.000	199.0	19.5	10.19	6.46e-125
chr8-22705	chr8	115157449	115162858	+	202.2	5409.000	197.0	11.2	17.65	3.64e-167
chr9-15496	chr9	106473851	106478615	+	202.2	4764.000	197.5	7.9	24.99	2.91e-195
chr9-12827	chr9	118486372	118490091	+	202.2	3719.000	198.5	19.5	10.16	6.58e-124
chr11-33954	chr11	84041890	84045107	+	202.2	3217.000	200.0	15.8	12.65	1.13e-142
chr11-29870	chr11	120948259	120952495	+	202.2	4236.000	197.5	8.4	23.60	1.42e-190
chr15-18521	chr15	64919918	64923603	+	202.2	3685.000	197.5	7.4	26.55	3.01e-200
chr15-17694	chr15	82967283	82970264	+	202.2	2981.000	198.0	3.7	53.23	1.14e-259
chr16-12587	chr16	37682151	37686652	+	202.2	4501.000	198.5	30.7	6.47	7.35e-90
chr18-407	chr18	37841242	37844207	+	202.2	2965.000	198.0	33.5	5.91	1.39e-83
chr18-16545	chr18	74903381	74908382	+	202.2	5001.000	197.0	11.2	17.65	3.64e-167
chr4-9581	chr4	128897796	128900512	+	201.7	2716.000	200.0	14.9	13.44	1.54e-147
chr4-23698	chr4	136861478	136866097	+	201.7	4619.000	197.0	9.3	21.18	5.83e-182
chr6-21472	chr6	134205618	134209620	+	201.7	4002.000	201.0	12.1	16.63	1.37e-165
chr9-14318	chr9	44083790	44088468	+	201.7	4678.000	197.0	20.5	9.63	2.53e-119
chr11-42639	chr11	90387552	90392405	+	201.7	4853.000	196.5	19.5	10.06	6.74e-122
chr12-11894	chr12	12809232	12812478	+	201.7	3246.000	198.0	12.1	16.38	6.21e-162
chr16-6957	chr16	90829468	90834224	+	201.7	4756.000	199.5	10.7	18.66	3.83e-173
chr17-17548	chr17	47886429	47891641	+	201.7	5212.000	198.0	13.0	15.21	5.81e-156
chr17-16560	chr17	47987983	47991090	+	201.7	3107.000	196.0	15.8	12.40	2.81e-138
chr17-15154	chr17	86752511	86755802	+	201.7	3291.000	198.0	8.4	23.66	6.01e-192
chr18-10774	chr18	35479533	35485080	+	201.7	5547.000	198.0	27.0	7.34	2.30e-99
chr3-19922	chr3	107457838	107460730	+	201.2	2892.000	196.0	12.1	16.21	1.66e-159
chr3-14007	chr3	144377298	144381580	+	201.2	4282.000	196.0	13.5	14.54	8.17e-151
chr10-16971	chr10	41932202	41937517	+	201.2	5315.000	195.5	10.2	19.11	1.22e-171
chr15-15778	chr15	77149002	77154655	+	201.2	5653.000	200.0	45.6	4.39	1.43e-63
chr18-6576	chr18	37833876	37837368	+	201.2	3492.000	198.0	16.7	11.83	5.86e-136
chr19-16108	chr19	28677425	28680925	+	201.2	3500.000	199.0	12.1	16.46	3.77e-163
chr1-31767	chr1	138503747	138508708	+	200.7	4961.000	198.5	30.7	6.47	7.35e-90
chr2-43907	chr2	71811830	71817153	+	200.7	5323.000	196.5	23.2	8.45	1.16e-108
chr4-36055	chr4	131251779	131256859	+	200.7	5080.000	196.0	13.0	15.06	1.34e-153
chr4-41244	chr4	141009748	141013388	+	200.7	3640.000	196.5	9.3	21.13	1.24e-180
chr4-34607	chr4	154624692	154630521	+	200.7	5829.000	196.5	21.4	9.19	5.88e-115
chr5-27126	chr5	105714237	105719125	+	200.7	4888.000	195.0	17.7	11.04	1.44e-128
chr8-14032	chr8	108722184	108727672	+	200.7	5488.000	195.5	13.0	15.02	2.01e-152
chr11-37130	chr11	46308130	46313415	+	200.7	5285.000	195.5	14.4	13.56	2.10e-144
chr11-30508	chr11	72038163	72041998	+	200.7	3835.000	196.0	15.3	12.77	1.28e-140
chr16-10303	chr16	37787028	37791404	+	200.7	4376.000	195.0	11.2	17.47	1.13e-164
chr17-19040	chr17	86463944	86469704	+	200.7	5760.000	196.0	18.1	10.81	1.33e-127
chr1-10067	chr1	177456536	177461237	+	200.2	4701.000	195.5	13.5	14.50	1.19e-149
chr2-13563	chr2	92430999	92435336	+	200.2	4337.000	197.5	17.7	11.18	1.16e-130
chr2-20114	chr2	169995647	170000060	+	200.2	4413.000	195.5	12.1	16.17	2.69e-158
chr7-30116	chr7	109164276	109168227	+	200.2	3951.000	195.5	7.4	26.28	2.10e-197
chr7-14892	chr7	116280005	116285135	+	200.2	5130.000	199.5	8.4	23.84	2.53e-193
chr7-17259	chr7	130468775	130474410	+	200.2	5635.000	196.0	12.1	16.21	1.66e-159
chr7-15043	chr7	137312641	137315902	+	200.2	3261.000	195.5	10.2	19.11	1.22e-171
chr8-6829	chr8	36093745	36098881	+	200.2	5136.000	195.5	34.4	5.68	2.36e-79
chr8-25040	chr8	90345281	90350880	+	200.2	5599.000	195.5	13.5	14.50	1.19e-149
chr10-10446	chr10	42337512	42342193	+	200.2	4681.000	198.5	25.1	7.91	1.05e-104
chr11-38357	chr11	106657222	106661565	+	200.2	4343.000	196.5	18.6	10.57	1.19e-125
chr13-12612	chr13	43529873	43534197	+	200.2	4324.000	196.0	21.4	9.16	5.88e-115
chr15-13938	chr15	37231816	37234894	+	200.2	3078.000	195.0	4.6	41.94	5.29e-236
chr17-19497	chr17	29212615	29217085	+	200.2	4470.000	197.0	6.5	30.26	2.85e-211
chr19-9750	chr19	15800473	15805521	+	200.2	5048.000	194.5	33.9	5.73	1.52e-79
chr1-21943	chr1	194223537	194228304	+	199.7	4767.000	195.0	14.9	13.11	6.44e-142
chr3-1852	chr3	89419234	89423578	+	199.7	4344.000	195.5	30.7	6.37	1.95e-87
chr4-32331	chr4	137467403	137471731	+	199.7	4328.000	198.0	13.9	14.19	1.97e-150
chr5-27643	chr5	125531934	125535947	+	199.7	4013.000	195.5	13.5	14.50	1.19e-149
chr7-9109	chr7	3301771	3305229	+	199.7	3458.000	194.5	10.2	19.01	2.32e-170
chr9-20117	chr9	118315731	118321181	+	199.7	5450.000	194.5	19.5	9.96	6.76e-120
chr10-12506	chr10	84438958	84443046	+	199.7	4088.000	196.0	9.8	20.07	1.11e-176
chr10-6527	chr10	120375140	120379596	+	199.7	4456.000	195.0	6.5	29.96	2.60e-208
chr13-13050	chr13	101231260	101235688	+	199.7	4428.000	194.5	26.0	7.47	1.81e-98
chr1-9453	chr1	156778853	156783178	+	199.2	4325.000	194.0	23.7	8.18	2.41e-105
chr2-17745	chr2	32435917	32441144	+	199.2	5227.000	193.5	19.5	9.91	6.72e-119
chr5-10106	chr5	99541112	99546950	+	199.2	5838.000	196.0	11.2	17.56	6.43e-166
chr9-4334	chr9	42182624	42186262	+	199.2	3638.000	196.0	12.1	16.21	1.66e-159
chr9-13761	chr9	56923867	56929370	+	199.2	5503.000	195.0	22.3	8.74	8.60e-111
chr9-18032	chr9	106147303	106150715	+	199.2	3412.000	194.0	7.9	24.54	4.44e-191
chr10-19284	chr10	60215151	60220651	+	199.2	5500.000	194.5	18.6	10.46	1.32e-123
chr10-12457	chr10	80805864	80809368	+	199.2	3504.000	202.0	17.7	11.43	6.24e-136
chr12-19099	chr12	113012498	113017241	+	199.2	4743.000	194.0	16.7	11.59	1.11e-131
chr13-16040	chr13	49143550	49148534	+	199.2	4984.000	193.5	23.2	8.32	6.85e-106
chr13-615	chr13	55494270	55497031	+	199.2	2761.000	196.5	18.6	10.57	1.19e-125
chr17-10698	chr17	8505618	8509456	+	199.2	3838.000	193.5	16.7	11.56	1.29e-130
chr17-13532	chr17	67696726	67702352	+	199.2	5626.000	196.0	8.4	23.42	3.35e-189
chr18-10584	chr18	84721828	84726291	+	199.2	4463.000	195.5	18.1	10.78	1.44e-126
chr1-22669	chr1	132295345	132299912	+	198.6	4567.000	195.0	20.5	9.53	2.34e-117
chr1-27579	chr1	133490886	133494279	+	198.6	3393.000	193.5	12.1	16.01	6.97e-156
chr3-3773	chr3	51803586	51807166	+	198.6	3580.000	196.5	30.7	6.40	3.05e-88
chr4-22746	chr4	152832052	152836060	+	198.6	4008.000	194.5	16.7	11.62	1.11e-131
chr5-31766	chr5	29473867	29479387	+	198.6	5520.000	194.0	23.2	8.34	8.20e-107
chr7-11991	chr7	16842176	16846446	+	198.6	4270.000	195.5	14.9	13.14	6.44e-142
chr8-26327	chr8	71378986	71382971	+	198.6	3985.000	196.0	13.0	15.06	1.34e-153
chr10-2702	chr10	75061468	75066258	+	198.6	4790.000	195.5	18.6	10.51	1.26e-124
chr11-33667	chr11	69898635	69903953	+	198.6	5318.000	194.0	18.6	10.43	1.32e-123
chr11-42906	chr11	100710288	100714751	+	198.6	4463.000	194.0	15.8	12.27	4.30e-136
chr12-10013	chr12	99303584	99308117	+	198.6	4533.000	193.5	3.7	52.02	4.62e-251
chr15-8958	chr15	99052797	99057796	+	198.6	4999.000	195.0	12.6	15.53	2.66e-155
chr16-9174	chr16	45720263	45726229	+	198.6	5966.000	194.0	20.5	9.48	2.23e-116
chr1-30884	chr1	74793459	74798508	+	198.1	5049.000	194.0	14.9	13.04	8.45e-141
chr2-40241	chr2	4152162	4156759	+	198.1	4597.000	193.5	8.4	23.12	4.24e-185
chr2-11696	chr2	33712363	33716213	+	198.1	3850.000	196.5	12.1	16.25	1.66e-159
chr2-42650	chr2	179582319	179587244	+	198.1	4925.000	194.0	31.6	6.14	1.61e-84
chr5-9828	chr5	131523748	131529508	+	198.1	5760.000	197.0	37.2	5.30	2.11e-75
chr7-29211	chr7	28958351	28963207	+	198.1	4856.000	193.0	23.2	8.30	6.85e-106
chr10-20964	chr10	81423910	81427562	+	198.1	3652.000	194.5	7.4	26.14	5.50e-196
chr15-18671	chr15	77835613	77842082	+	198.1	6469.000	193.5	19.5	9.91	6.72e-119
chr17-16202	chr17	25555003	25557832	+	198.1	2829.000	193.0	9.3	20.75	1.14e-176
chr17-12681	chr17	35231732	35237367	+	198.1	5635.000	193.0	21.4	9.02	4.46e-112
chr18-2969	chr18	84088487	84092892	+	198.1	4405.000	195.5	11.2	17.52	1.13e-164
chr19-7753	chr19	12487625	12491578	+	198.1	3953.000	193.5	5.6	34.68	7.03e-218
chr19-9926	chr19	45292603	45297193	+	198.1	4590.000	193.5	17.2	11.25	1.61e-128
chr19-7303	chr19	57269073	57275864	+	198.1	6791.000	195.5	18.6	10.51	1.26e-124
chr2-33913	chr2	29450689	29456194	+	197.6	5505.000	193.5	36.7	5.27	2.27e-73
chr2-11843	chr2	105611040	105614656	+	197.6	3616.000	194.0	9.8	19.87	4.44e-174
chr2-17517	chr2	172558261	172561923	+	197.6	3662.000	194.0	26.0	7.45	1.81e-98
chr7-15896	chr7	19183404	19186715	+	197.6	3311.000	192.5	8.4	23.00	9.78e-184
chr7-16806	chr7	44995349	45000829	+	197.6	5480.000	194.0	17.2	11.28	1.43e-129
chr9-25908	chr9	59658315	59662254	+	197.6	3939.000	196.0	13.9	14.05	3.96e-148
chr9-8428	chr9	108824320	108828310	+	197.6	3990.000	195.5	19.5	10.01	6.77e-121
chr11-15264	chr11	113795739	113798911	+	197.6	3172.000	192.5	17.7	10.90	1.91e-125
chr12-11449	chr12	53060630	53066760	+	197.6	6130.000	194.5	21.4	9.09	4.92e-113
chr14-6511	chr14	24825702	24829382	+	197.6	3680.000	194.0	7.4	26.08	5.50e-196
chr15-14966	chr15	78715307	78720651	+	197.6	5344.000	192.0	16.7	11.47	1.49e-129
chr17-1798	chr17	25415045	25417277	+	197.6	2232.000	199.0	13.9	14.27	1.38e-151
chr17-13170	chr17	26361064	26365185	+	197.6	4121.000	195.5	12.1	16.17	2.69e-158
chr17-17354	chr17	31384402	31388588	+	197.6	4186.000	192.5	11.2	17.25	5.94e-161
chr17-12755	chr17	47830708	47834895	+	197.6	4187.000	193.0	27.9	6.92	1.29e-92
chr2-16213	chr2	51086755	51091593	+	197.1	4838.000	192.0	23.2	8.26	5.69e-105
chr2-29134	chr2	59610861	59617516	+	197.1	6655.000	192.5	17.2	11.19	1.81e-127
chr3-9220	chr3	35100361	35106574	+	197.1	6213.000	191.5	18.6	10.30	1.48e-120
chr3-14582	chr3	101376738	101381250	+	197.1	4512.000	192.0	22.3	8.60	5.66e-108
chr4-41754	chr4	155120185	155125072	+	197.1	4887.000	193.0	6.5	29.65	2.32e-205
chr5-33930	chr5	30918886	30923165	+	197.1	4279.000	192.0	8.4	22.94	9.78e-184
chr5-7699	chr5	106457131	106460696	+	197.1	3565.000	193.0	8.8	21.85	9.09e-181
chr5-28957	chr5	116206939	116210955	+	197.1	4016.000	191.5	14.9	12.87	1.85e-137
chr6-3619	chr6	31215925	31219082	+	197.1	3157.000	191.5	13.0	14.71	9.84e-148
chr6-23652	chr6	54700772	54706335	+	197.1	5563.000	193.5	14.9	13.01	1.10e-139
chr6-3328	chr6	93715202	93719981	+	197.1	4779.000	194.0	15.8	12.27	4.30e-136
chr9-4998	chr9	45631818	45636425	+	197.1	4607.000	193.0	23.2	8.30	6.85e-106
chr10-20902	chr10	80258845	80262558	+	197.1	3713.000	192.5	9.3	20.70	2.37e-175
chr11-29951	chr11	8466289	8470416	+	197.1	4127.000	192.5	10.2	18.82	8.32e-168
chr11-16856	chr11	35975977	35980516	+	197.1	4539.000	194.0	22.3	8.69	7.52e-110
chr11-14027	chr11	114445841	114449915	+	197.1	4074.000	193.0	15.8	12.21	5.27e-135
chr12-23138	chr12	108211023	108215517	+	197.1	4494.000	192.5	12.6	15.33	9.83e-152
chr13-16371	chr13	78207648	78212631	+	197.1	4983.000	192.5	14.9	12.94	1.43e-138
chr14-7903	chr14	99941790	99945708	+	197.1	3918.000	192.0	9.3	20.65	2.37e-175
chr17-10835	chr17	28327612	28331976	+	197.1	4364.000	191.5	38.1	5.02	1.93e-69
chr1-28420	chr1	23760520	23764655	+	196.6	4135.000	192.5	3.7	51.75	2.40e-249
chr2-14062	chr2	30061144	30065047	+	196.6	3903.000	194.5	21.4	9.09	4.92e-113
chr4-37713	chr4	107124940	107131188	+	196.6	6248.000	193.5	24.2	8.00	5.27e-103
chr5-16622	chr5	28069527	28074506	+	196.6	4979.000	194.5	29.8	6.54	7.99e-89
chr5-14882	chr5	131629599	131633035	+	196.6	3436.000	191.5	13.9	13.73	2.06e-142
chr6-6146	chr6	83121699	83124686	+	196.6	2987.000	196.5	35.8	5.49	2.50e-77
chr6-9287	chr6	112883021	112886736	+	196.6	3715.000	191.0	13.9	13.69	2.06e-142
chr9-19376	chr9	41789896	41794583	+	196.6	4687.000	192.5	21.4	9.00	4.03e-111
chr9-9561	chr9	65100815	65104320	+	196.6	3505.000	191.5	5.6	34.32	8.37e-215
chr9-7295	chr9	65586636	65590385	+	196.6	3749.000	191.0	32.5	5.87	3.70e-80
chr9-28279	chr9	110050640	110055846	+	196.6	5206.000	193.0	29.8	6.49	5.21e-88
chr10-17184	chr10	69570593	69577203	+	196.6	6610.000	193.0	20.0	9.65	3.97e-117
chr11-22697	chr11	24282972	24288044	+	196.6	5072.000	191.5	13.5	14.20	5.05e-145
chr11-16354	chr11	76259985	76264029	+	196.6	4044.000	192.5	17.2	11.19	1.81e-127
chr11-27777	chr11	80334641	80337670	+	196.6	3029.000	192.5	7.4	25.88	3.72e-193
chr12-15126	chr12	102701868	102706625	+	196.6	4757.000	194.5	14.4	13.49	2.84e-143
chr15-12659	chr15	58212045	58216380	+	196.6	4335.000	192.5	10.2	18.82	8.32e-168
chr15-8774	chr15	76521024	76525176	+	196.6	4152.000	195.0	16.3	11.98	6.25e-135
chr16-318	chr16	17208271	17211127	+	196.6	2856.000	194.0	14.9	13.04	8.45e-141
chr16-11833	chr16	44675787	44681498	+	196.6	5711.000	192.5	7.4	25.88	3.72e-193
chr19-10691	chr19	7081619	7086222	+	196.6	4603.000	193.0	14.9	12.97	1.10e-139
chr1-8184	chr1	172319942	172324928	+	196.1	4986.000	191.5	23.2	8.24	4.70e-104
chr4-20030	chr4	82399502	82403245	+	196.1	3743.000	191.5	20.5	9.36	1.87e-113
chr4-30777	chr4	149874218	149878465	+	196.1	4247.000	192.5	13.0	14.79	6.67e-149
chr9-21406	chr9	21195834	21199056	+	196.1	3222.000	192.5	10.7	18.00	2.67e-164
chr11-18459	chr11	69552305	69554318	+	196.1	2013.000	193.5	9.8	19.82	8.82e-173
chr11-33709	chr11	72048559	72052935	+	196.1	4376.000	191.5	7.0	27.46	6.76e-197
chr11-27919	chr11	88819371	88823887	+	196.1	4516.000	191.0	9.3	20.54	4.89e-174
chr11-34329	chr11	102435876	102440109	+	196.1	4233.000	191.5	32.5	5.88	3.70e-80
chr15-11517	chr15	57730755	57735993	+	196.1	5238.000	191.0	19.5	9.78	6.54e-117
chr15-3674	chr15	98893685	98896593	+	196.1	2908.000	193.5	15.8	12.24	5.27e-135
chr17-19344	chr17	24470405	24474231	+	196.1	3826.000	195.5	18.6	10.51	1.26e-124
chr19-13597	chr19	44755103	44758069	+	196.1	2966.000	191.5	14.9	12.87	1.85e-137
chr1-20875	chr1	64116171	64122777	+	195.6	6606.000	190.5	23.2	8.19	3.87e-103
chr1-26165	chr1	172340196	172344928	+	195.6	4732.000	190.0	19.1	9.97	1.04e-117
chr4-14964	chr4	148866098	148869892	+	195.6	3794.000	196.5	10.2	19.21	6.36e-173
chr5-22169	chr5	124528833	124533022	+	195.6	4189.000	190.5	22.8	8.36	1.32e-104
chr9-17366	chr9	27201392	27205106	+	195.6	3714.000	193.0	15.8	12.21	5.27e-135
chr13-17708	chr13	114455549	114460890	+	195.6	5341.000	191.5	11.2	17.16	1.02e-159
chr15-17637	chr15	79504171	79507881	+	195.6	3710.000	191.0	14.9	12.84	1.85e-137
chr17-14943	chr17	55955682	55960344	+	195.6	4662.000	193.5	28.8	6.71	2.87e-90
chr19-13240	chr19	6919733	6923187	+	195.6	3454.000	192.5	12.1	15.92	1.11e-154
chr19-16070	chr19	25670288	25674633	+	195.6	4345.000	192.0	14.4	13.32	5.12e-141
chr3-20862	chr3	69174879	69180002	+	195.0	5123.000	191.5	9.3	20.59	4.89e-174
chr4-15515	chr4	133369931	133373977	+	195.0	4046.000	190.0	21.4	8.88	3.23e-109
chr5-14071	chr5	115316607	115320132	+	195.0	3525.000	190.0	18.6	10.22	1.52e-119
chr5-15706	chr5	137292820	137295753	+	195.0	2933.000	194.0	11.2	17.39	1.97e-163
chr6-16282	chr6	49208220	49214300	+	195.0	6080.000	190.5	14.9	12.80	2.37e-136
chr6-21331	chr6	119327786	119331465	+	195.0	3679.000	191.5	10.2	18.72	1.56e-166
chr7-20286	chr7	34750120	34754564	+	195.0	4444.000	191.5	15.8	12.11	7.83e-133
chr8-19292	chr8	89567772	89573998	+	195.0	6226.000	191.5	11.6	16.47	1.57e-156
chr11-34372	chr11	105290970	105295023	+	195.0	4053.000	190.0	9.3	20.43	1.00e-172
chr11-25737	chr11	112800466	112805001	+	195.0	4535.000	191.0	9.3	20.54	4.89e-174
chr12-5510	chr12	16588699	16593051	+	195.0	4352.000	191.0	19.5	9.78	6.54e-117
chr12-9105	chr12	86909795	86913251	+	195.0	3456.000	191.5	15.8	12.11	7.83e-133
chr13-6176	chr13	54370105	54374867	+	195.0	4762.000	192.5	20.5	9.41	2.00e-114
chr14-6598	chr14	54649513	54654506	+	195.0	4993.000	190.0	13.0	14.59	1.44e-146
chr14-17029	chr14	55094017	55097999	+	195.0	3982.000	190.0	19.5	9.73	6.40e-116
chr14-18388	chr14	67299613	67304393	+	195.0	4780.000	192.0	9.8	19.66	1.74e-171
chr16-9732	chr16	44577835	44581969	+	195.0	4134.000	190.5	9.8	19.51	6.71e-169
chr19-2643	chr19	5069892	5073323	+	195.0	3431.000	192.0	13.5	14.24	3.54e-146
chr19-11918	chr19	10412421	10415600	+	195.0	3179.000	191.0	6.5	29.34	2.03e-202
chr5-23726	chr5	3449321	3455392	+	194.5	6071.000	191.0	17.2	11.10	2.02e-126
chr5-35182	chr5	118062392	118066702	+	194.5	4310.000	192.5	13.9	13.80	1.50e-143
chr5-27479	chr5	118670530	118675436	+	194.5	4906.000	189.5	12.6	15.09	3.47e-148
chr6-10770	chr6	94753881	94757781	+	194.5	3900.000	190.0	11.2	17.03	1.75e-158
chr9-27443	chr9	57938768	57943420	+	194.5	4652.000	192.0	10.2	18.77	8.32e-168
chr9-9716	chr9	118924616	118930138	+	194.5	5522.000	190.0	21.4	8.88	3.23e-109
chr11-41462	chr11	35930099	35936397	+	194.5	6298.000	189.5	17.7	10.73	2.41e-122
chr11-38122	chr11	97402825	97407350	+	194.5	4525.000	190.0	31.2	6.10	2.11e-82
chr2-35575	chr2	180025379	180029890	+	194.0	4511.000	190.5	18.6	10.24	1.52e-119
chr4-18282	chr4	97577401	97583056	+	194.0	5655.000	190.5	33.0	5.77	2.03e-78
chr4-34126	chr4	135266917	135272575	+	194.0	5658.000	190.5	38.1	5.00	9.68e-69
chr4-32413	chr4	140036017	140039870	+	194.0	3853.000	189.0	4.6	40.65	2.67e-226
chr4-6941	chr4	152130513	152133350	+	194.0	2837.000	189.0	14.4	13.11	1.19e-137
chr5-10234	chr5	118169053	118172754	+	194.0	3701.000	191.0	11.6	16.43	1.57e-156
chr6-10887	chr6	119480086	119486121	+	194.0	6035.000	190.5	41.8	4.55	1.16e-62
chr7-23421	chr7	18989475	18993440	+	194.0	3965.000	189.0	5.6	33.87	9.76e-212
chr11-36941	chr11	32218337	32223231	+	194.0	4894.000	189.0	15.8	11.96	1.14e-130
chr13-16165	chr13	55326695	55330987	+	194.0	4292.000	189.0	5.1	36.95	1.12e-218
chr14-5441	chr14	79849711	79853645	+	194.0	3934.000	190.5	10.7	17.81	8.55e-162
chr2-27311	chr2	10371514	10375778	+	193.5	4264.000	189.5	22.8	8.32	1.10e-103
chr2-2369	chr2	152068669	152070775	+	193.5	2106.000	189.5	12.1	15.68	4.39e-151
chr3-17027	chr3	51795308	51799911	+	193.5	4603.000	188.0	3.7	50.54	1.65e-242
chr4-16913	chr4	123012724	123016582	+	193.5	3858.000	190.0	10.2	18.57	2.92e-165
chr4-34605	chr4	154616752	154623039	+	193.5	6287.000	190.0	25.1	7.57	1.36e-97
chr7-18460	chr7	35584096	35588092	+	193.5	3996.000	190.5	16.7	11.38	1.95e-127
chr8-2165	chr8	4510752	4514078	+	193.5	3326.000	191.0	20.5	9.34	1.87e-113
chr10-20265	chr10	19849030	19852414	+	193.5	3384.000	189.0	10.2	18.48	5.42e-164
chr11-35952	chr11	94148489	94151759	+	193.5	3270.000	190.5	15.8	12.05	9.46e-132
chr15-17249	chr15	27994526	27999273	+	193.5	4747.000	189.0	13.0	14.52	2.11e-145
chr15-14906	chr15	75909823	75912907	+	193.5	3084.000	189.0	9.8	19.36	1.31e-167
chr17-14639	chr17	27511003	27514550	+	193.5	3547.000	190.0	11.2	17.03	1.75e-158
chr17-6985	chr17	65913434	65918071	+	193.5	4637.000	189.0	17.7	10.70	2.41e-122
chr1-22725	chr1	134074382	134077587	+	193.0	3205.000	192.0	19.5	9.83	6.65e-118
chr3-6142	chr3	21934079	21938765	+	193.0	4686.000	188.5	12.1	15.59	6.87e-150
chr4-27992	chr4	32158115	32163342	+	193.0	5227.000	189.0	16.7	11.29	2.22e-126
chr4-27607	chr4	140327933	140331859	+	193.0	3926.000	190.5	18.1	10.51	1.97e-121
chr4-14943	chr4	142450710	142455893	+	193.0	5183.000	190.0	9.3	20.43	1.00e-172
chr4-23957	chr4	154422046	154426198	+	193.0	4152.000	187.5	13.5	13.91	1.97e-140
chr6-9153	chr6	85185166	85189048	+	193.0	3882.000	188.5	14.4	13.08	1.56e-136
chr7-22885	chr7	100721600	100725205	+	193.0	3605.000	188.0	15.8	11.89	1.36e-129
chr8-11389	chr8	25194289	25198748	+	193.0	4459.000	190.0	25.6	7.43	2.81e-96
chr11-39110	chr11	32137598	32143801	+	193.0	6203.000	189.0	15.8	11.96	1.14e-130
chr11-32775	chr11	115162192	115165954	+	193.0	3762.000	189.0	26.5	7.13	7.08e-93
chr13-19640	chr13	54756716	54761067	+	193.0	4351.000	190.0	23.2	8.17	3.87e-103
chr15-18633	chr15	76329668	76333157	+	193.0	3489.000	193.0	23.2	8.30	6.85e-106
chr18-16148	chr18	54756942	54761883	+	193.0	4941.000	188.5	2.8	67.57	1.35e-265
chr19-11733	chr19	58930037	58934068	+	193.0	4031.000	188.0	18.6	10.11	1.58e-117
chr1-24084	chr1	132189046	132193506	+	192.5	4460.000	190.0	17.7	10.75	2.24e-123
chr3-16101	chr3	52069173	52074573	+	192.5	5400.000	188.5	23.2	8.11	2.57e-101
chr3-5126	chr3	89772327	89776052	+	192.5	3725.000	191.5	27.4	6.98	3.94e-92
chr5-17432	chr5	24549663	24552863	+	192.5	3200.000	189.0	15.3	12.32	6.40e-133
chr9-17181	chr9	108576021	108580180	+	192.5	4159.000	188.0	18.6	10.11	1.58e-117
chr9-32201	chr9	110247975	110251549	+	192.5	3574.000	188.5	18.6	10.14	1.58e-117
chr10-8118	chr10	60105481	60108574	+	192.5	3093.000	187.5	16.7	11.20	2.82e-124
chr10-20955	chr10	81361999	81366980	+	192.5	4981.000	187.0	17.7	10.58	2.75e-120
chr13-14334	chr13	55897801	55901200	+	192.5	3399.000	190.0	17.7	10.75	2.24e-123
chr14-15607	chr14	20791700	20797530	+	192.5	5830.000	188.0	15.3	12.25	7.89e-132
chr2-6065	chr2	173171246	173175079	+	192.0	3833.000	187.5	8.4	22.40	5.90e-177
chr3-12405	chr3	107739424	107743460	+	192.0	4036.000	188.0	20.5	9.19	1.50e-110
chr4-37112	chr4	45829299	45832383	+	192.0	3084.000	187.5	17.7	10.61	2.75e-120
chr4-11924	chr4	135873906	135877530	+	192.0	3624.000	186.5	16.7	11.14	3.15e-123
chr7-25555	chr7	115822967	115827634	+	192.0	4667.000	187.0	19.5	9.58	5.81e-113
chr10-7774	chr10	79703825	79708140	+	192.0	4315.000	187.0	11.2	16.76	8.51e-155
chr10-13944	chr10	92553643	92557971	+	192.0	4328.000	186.5	15.8	11.80	1.92e-127
chr12-14600	chr12	3807798	3812164	+	192.0	4366.000	187.0	13.5	13.87	1.97e-140
chr14-13128	chr14	28508194	28511958	+	192.0	3764.000	187.0	10.2	18.28	1.84e-161
chr15-4393	chr15	99668712	99673286	+	192.0	4574.000	188.0	8.4	22.46	2.63e-178
chr1-24121	chr1	133079220	133082301	+	191.4	3081.000	186.0	11.2	16.67	1.43e-153
chr1-25932	chr1	155210005	155214322	+	191.4	4317.000	187.5	17.7	10.61	2.75e-120
chr2-16224	chr2	58529374	58535763	+	191.4	6389.000	187.0	12.1	15.47	1.07e-148
chr8-22640	chr8	109462817	109466595	+	191.4	3778.000	189.5	10.2	18.53	5.42e-164
chr9-20309	chr9	27191064	27194326	+	191.4	3262.000	186.5	11.2	16.71	1.43e-153
chr9-25889	chr9	58487348	58491067	+	191.4	3719.000	189.0	31.2	6.07	1.29e-81
chr10-7233	chr10	4105670	4109147	+	191.4	3477.000	187.0	12.6	14.90	7.82e-146
chr11-13287	chr11	89297360	89300767	+	191.4	3407.000	186.5	6.5	28.65	4.20e-195
chr11-40467	chr11	102770286	102775917	+	191.4	5631.000	188.0	31.6	5.95	8.00e-80
chr11-32771	chr11	114850155	114854220	+	191.4	4065.000	188.5	7.0	27.03	1.37e-192
chr11-34784	chr11	120547215	120550805	+	191.4	3590.000	186.0	6.5	28.57	4.20e-195
chr12-10782	chr12	17554277	17558909	+	191.4	4632.000	186.5	5.6	33.43	3.74e-207
chr17-20484	chr17	15191998	15196261	+	191.4	4263.000	190.5	14.4	13.22	9.04e-139
chr17-19764	chr17	46626402	46631133	+	191.4	4731.000	188.0	8.4	22.46	2.63e-178
chr18-14566	chr18	11051187	11055635	+	191.4	4448.000	187.0	11.6	16.09	1.11e-151
chr1-18231	chr1	177446510	177450244	+	190.9	3734.000	189.0	36.3	5.21	2.41e-71
chr2-40506	chr2	27570815	27574656	+	190.9	3841.000	185.5	16.7	11.08	3.50e-122
chr2-31677	chr2	167659122	167662390	+	190.9	3268.000	188.0	9.3	20.22	4.17e-170
chr3-16294	chr3	89098058	89101880	+	190.9	3822.000	186.5	20.5	9.12	1.27e-108
chr3-22650	chr3	97294934	97299766	+	190.9	4832.000	185.5	13.0	14.25	9.09e-141
chr3-9452	chr3	104788336	104792526	+	190.9	4190.000	186.5	22.3	8.36	2.13e-102
chr3-21575	chr3	136832283	136837518	+	190.9	5235.000	186.0	12.6	14.82	1.17e-144
chr4-35411	chr4	97647172	97651591	+	190.9	4419.000	187.0	10.7	17.49	4.72e-158
chr7-12904	chr7	99267206	99271073	+	190.9	3867.000	187.0	14.9	12.57	4.87e-133
chr8-30768	chr8	122566265	122570445	+	190.9	4180.000	188.0	6.5	28.88	5.06e-198
chr9-18556	chr9	56633926	56639245	+	190.9	5319.000	186.0	20.0	9.30	2.79e-110
chr9-23453	chr9	96968431	96973497	+	190.9	5066.000	186.5	17.7	10.56	2.91e-119
chr10-6300	chr10	21158282	21162237	+	190.9	3955.000	186.5	12.1	15.43	1.65e-147
chr10-7009	chr10	59919573	59922292	+	190.9	2719.000	187.0	6.5	28.73	1.46e-196
chr11-19393	chr11	82930195	82934189	+	190.9	3994.000	186.0	12.1	15.39	1.65e-147
chr11-20438	chr11	101477144	101480961	+	190.9	3817.000	187.5	5.6	33.61	1.11e-208
chr13-18226	chr13	49211297	49217258	+	190.9	5961.000	189.0	21.4	8.84	2.88e-108
chr14-12850	chr14	108909115	108913779	+	190.9	4664.000	187.0	11.2	16.76	8.51e-155
chr17-7482	chr17	29185229	29189825	+	190.9	4596.000	186.5	11.6	16.04	1.78e-150
chr17-18476	chr17	34894664	34898713	+	190.9	4049.000	189.0	16.7	11.29	2.22e-126
chr17-15605	chr17	45546910	45552505	+	190.9	5595.000	186.5	13.9	13.37	9.44e-137
chr1-13351	chr1	72812590	72816071	+	190.4	3481.000	186.5	13.0	14.33	6.36e-142
chr2-27509	chr2	30756538	30760736	+	190.4	4198.000	185.5	16.7	11.08	3.50e-122
chr2-22781	chr2	91921105	91924475	+	190.4	3370.000	185.5	23.2	7.98	1.34e-98
chr5-26858	chr5	64737634	64740424	+	190.4	2790.000	185.0	6.5	28.42	1.20e-193
chr8-16627	chr8	70790467	70794196	+	190.4	3729.000	186.0	3.7	50.00	4.19e-239
chr8-26508	chr8	87666508	87672403	+	190.4	5895.000	186.5	20.5	9.12	1.27e-108
chr11-40309	chr11	97798201	97803119	+	190.4	4918.000	185.5	16.7	11.08	3.50e-122
chr13-10555	chr13	42915504	42918740	+	190.4	3236.000	188.5	10.2	18.43	1.00e-162
chr14-11594	chr14	7850958	7856453	+	190.4	5495.000	186.0	14.9	12.50	6.12e-132
chr14-6243	chr14	55059504	55063606	+	190.4	4102.000	187.0	14.9	12.57	4.87e-133
chr15-21651	chr15	91015449	91020810	+	190.4	5361.000	187.0	13.9	13.41	7.04e-138
chr16-8556	chr16	34093382	34096375	+	190.4	2993.000	185.0	9.3	19.89	3.40e-166
chr17-5639	chr17	6859511	6863345	+	190.4	3834.000	186.0	11.2	16.67	1.43e-153
chr19-7337	chr19	3683986	3688571	+	190.4	4585.000	190.0	12.1	15.72	2.79e-152
chr19-15820	chr19	7101788	7106397	+	190.4	4609.000	186.5	19.5	9.55	5.57e-112
chr1-25668	chr1	131522155	131527113	+	189.9	4958.000	186.5	15.8	11.80	1.92e-127
chr1-27542	chr1	132736923	132742699	+	189.9	5776.000	185.5	31.6	5.87	1.66e-77
chr2-28535	chr2	168910980	168913994	+	189.9	3014.000	184.5	7.4	24.80	6.33e-182
chr2-37596	chr2	172465142	172470036	+	189.9	4894.000	185.0	21.4	8.65	1.70e-104
chr5-33060	chr5	125202041	125204630	+	189.9	2589.000	185.5	10.2	18.13	6.12e-159
chr6-3959	chr6	125166008	125168168	+	189.9	2160.000	185.5	8.4	22.16	2.93e-174
chr7-11121	chr7	70347545	70352126	+	189.9	4581.000	186.0	14.4	12.90	2.65e-134
chr7-13108	chr7	141441401	141444777	+	189.9	3376.000	187.0	19.5	9.58	5.81e-113
chr7-945	chr7	143388388	143390953	+	189.9	2565.000	188.0	4.6	40.43	1.08e-224
chr8-23044	chr8	11475239	11479121	+	189.9	3882.000	184.5	7.4	24.80	6.33e-182
chr8-19154	chr8	72569309	72573304	+	189.9	3995.000	184.5	20.5	9.02	1.04e-106
chr9-2100	chr9	21591909	21595066	+	189.9	3157.000	188.0	12.1	15.55	6.87e-150
chr9-17491	chr9	43236977	43241244	+	189.9	4267.000	185.0	28.4	6.52	7.89e-85
chr10-12482	chr10	81541245	81545979	+	189.9	4734.000	185.0	15.8	11.70	2.26e-126
chr15-882	chr15	99074173	99079166	+	189.9	4993.000	187.0	20.5	9.14	1.38e-109
chr17-12057	chr17	35820577	35825121	+	189.9	4544.000	185.0	11.2	16.58	2.38e-152
chr2-30130	chr2	174289057	174294047	+	189.4	4990.000	185.5	11.2	16.62	2.38e-152
chr4-10564	chr4	152476177	152479421	+	189.4	3244.000	186.5	5.6	33.43	3.74e-207
chr5-24644	chr5	124009440	124013871	+	189.4	4431.000	186.0	21.4	8.70	1.96e-105
chr7-25947	chr7	4148158	4151833	+	189.4	3675.000	184.5	16.3	11.34	3.45e-123
chr7-15989	chr7	30531425	30534859	+	189.4	3434.000	184.5	14.4	12.80	4.39e-132
chr8-8696	chr8	120282292	120286432	+	189.4	4140.000	187.0	3.7	50.27	8.34e-241
chr12-16257	chr12	17690067	17695857	+	189.4	5790.000	185.0	18.6	9.95	1.61e-114
chr12-13772	chr12	112153255	112157782	+	189.4	4527.000	188.0	5.6	33.69	3.31e-210
chr13-19085	chr13	20181129	20185164	+	189.4	4035.000	187.0	17.7	10.58	2.75e-120
chr15-15304	chr15	99222877	99226241	+	189.4	3364.000	187.5	6.5	28.80	1.46e-196
chr1-21995	chr1	21073705	21080122	+	188.9	6417.000	183.5	37.2	4.93	1.83e-65
chr2-14198	chr2	68432902	68437001	+	188.9	4099.000	185.5	13.9	13.30	1.26e-135
chr2-39356	chr2	137091185	137094863	+	188.9	3678.000	184.5	24.6	7.49	1.21e-93
chr2-35606	chr2	180951073	180955491	+	188.9	4418.000	184.5	11.2	16.53	3.95e-151
chr4-30616	chr4	140306236	140311114	+	188.9	4878.000	186.0	32.5	5.71	2.46e-76
chr4-32542	chr4	147939542	147943949	+	188.9	4407.000	183.5	7.4	24.67	1.57e-180
chr5-20652	chr5	98983233	98987573	+	188.9	4340.000	183.5	6.5	28.19	9.64e-191
chr6-23575	chr6	52821530	52826493	+	188.9	4963.000	184.0	20.5	8.99	1.04e-106
chr7-7716	chr7	73636410	73641698	+	188.9	5288.000	186.0	17.7	10.53	2.91e-119
chr7-24425	chr7	132245986	132249244	+	188.9	3258.000	184.0	8.4	21.99	6.49e-173
chr8-20967	chr8	47411093	47414785	+	188.9	3692.000	186.0	8.8	21.05	1.94e-171
chr8-14611	chr8	93837501	93842529	+	188.9	5028.000	184.0	19.5	9.42	5.03e-110
chr10-20881	chr10	79913764	79918596	+	188.9	4832.000	188.0	13.0	14.44	3.06e-144
chr10-4186	chr10	81470775	81474589	+	188.9	3814.000	188.0	17.2	10.93	2.73e-123
chr11-13846	chr11	88145604	88149749	+	188.9	4145.000	185.5	13.9	13.30	1.26e-135
chr12-9157	chr12	102683505	102686740	+	188.9	3235.000	184.0	10.2	17.99	1.11e-157
chr14-19807	chr14	75233004	75238715	+	188.9	5711.000	187.5	21.4	8.77	2.24e-106
chr15-8489	chr15	85946770	85950439	+	188.9	3669.000	186.0	7.4	25.00	1.02e-184
chr1-2317	chr1	151166006	151169877	+	188.4	3871.000	186.0	16.3	11.43	2.65e-125
chr2-37874	chr2	18799326	18802067	+	188.4	2741.000	184.5	9.8	18.90	3.37e-161
chr2-19394	chr2	28209016	28214118	+	188.4	5102.000	184.5	7.4	24.80	6.33e-182
chr2-44640	chr2	128176046	128180561	+	188.4	4515.000	184.0	28.4	6.49	5.15e-84
chr2-39829	chr2	166178856	166182967	+	188.4	4111.000	183.5	17.7	10.39	3.35e-116
chr3-9835	chr3	83126902	83129937	+	188.4	3035.000	183.0	6.5	28.11	9.64e-191
chr5-35461	chr5	125243408	125246648	+	188.4	3240.000	183.5	10.2	17.94	1.99e-156
chr6-14804	chr6	94626770	94632442	+	188.4	5672.000	185.5	30.7	6.04	1.67e-79
chr7-21563	chr7	79495337	79498435	+	188.4	3098.000	186.0	10.7	17.39	8.26e-157
chr8-5360	chr8	94976637	94980041	+	188.4	3404.000	186.5	22.3	8.36	2.13e-102
chr8-7618	chr8	110722087	110727704	+	188.4	5617.000	184.5	7.4	24.80	6.33e-182
chr9-25025	chr9	107722423	107724936	+	188.4	2513.000	184.0	13.9	13.19	1.67e-134
chr10-18344	chr10	78005560	78010895	+	188.4	5335.000	184.0	16.7	10.99	3.87e-121
chr11-15325	chr11	117478193	117480797	+	188.4	2604.000	186.5	7.4	25.07	1.02e-184
chr12-21230	chr12	86213157	86217784	+	188.4	4627.000	184.0	27.9	6.60	3.90e-85
chr12-13038	chr12	108950930	108955130	+	188.4	4200.000	184.0	9.3	19.79	6.76e-165
chr2-23096	chr2	152140425	152144696	+	187.8	4271.000	184.5	21.4	8.63	1.47e-103
chr2-35270	chr2	164769170	164772595	+	187.8	3425.000	183.0	15.8	11.58	3.08e-124
chr4-33129	chr4	49058027	49063196	+	187.8	5169.000	183.5	27.0	6.80	1.31e-86
chr4-12731	chr4	55529655	55532148	+	187.8	2493.000	188.0	8.4	22.46	2.63e-178
chr4-25783	chr4	115078352	115080546	+	187.8	2194.000	183.5	7.4	24.67	1.57e-180
chr6-12941	chr6	30672619	30676373	+	187.8	3754.000	183.5	1.9	98.66	2.68e-288
chr6-7672	chr6	127329010	127332498	+	187.8	3488.000	184.0	9.3	19.79	6.76e-165
chr7-19768	chr7	109612655	109617163	+	187.8	4508.000	186.0	22.8	8.16	6.21e-101
chr10-6760	chr10	80853824	80857996	+	187.8	4172.000	185.0	19.1	9.70	9.76e-113
chr11-27605	chr11	69981084	69983896	+	187.8	2812.000	185.0	11.2	16.58	2.38e-152
chr11-25467	chr11	88701029	88705978	+	187.8	4949.000	184.5	14.9	12.40	9.52e-130
chr13-10626	chr13	48170180	48173761	+	187.8	3581.000	183.0	24.2	7.57	4.40e-94
chr14-11848	chr14	52313943	52317667	+	187.8	3724.000	184.0	19.1	9.65	9.48e-112
chr15-10162	chr15	82994115	82999082	+	187.8	4967.000	184.0	13.0	14.13	1.29e-139
chr16-6711	chr16	17276132	17278648	+	187.8	2516.000	183.0	17.7	10.36	3.35e-116
chr17-16328	chr17	29729763	29733436	+	187.8	3673.000	182.5	25.1	7.27	1.27e-90
chr2-35885	chr2	27884313	27889348	+	187.3	5035.000	185.5	18.1	10.23	2.36e-116
chr2-42590	chr2	174073741	174078623	+	187.3	4882.000	183.0	7.4	24.60	1.57e-180
chr4-16249	chr4	132128266	132133132	+	187.3	4866.000	183.5	27.0	6.80	1.31e-86
chr5-29015	chr5	118353364	118357211	+	187.3	3847.000	183.5	10.2	17.94	1.99e-156
chr5-29361	chr5	134674599	134677410	+	187.3	2811.000	184.5	5.6	33.07	4.13e-204
chr7-23464	chr7	25176272	25182029	+	187.3	5757.000	185.0	29.8	6.22	1.42e-81
chr9-25882	chr9	58311556	58316127	+	187.3	4571.000	183.0	15.8	11.58	3.08e-124
chr12-4720	chr12	102599857	102604114	+	187.3	4257.000	182.5	13.9	13.08	2.89e-132
chr14-15478	chr14	122224194	122228153	+	187.3	3959.000	184.0	11.2	16.49	3.95e-151
chr18-12703	chr18	84078393	84085318	+	187.3	6925.000	184.5	15.8	11.67	2.64e-125
chr2-34907	chr2	132749990	132753413	+	186.8	3423.000	184.0	26.5	6.94	1.24e-88
chr3-16190	chr3	68492786	68496359	+	186.8	3573.000	184.0	7.9	23.28	2.79e-177
chr7-16613	chr7	16611296	16616346	+	186.8	5050.000	183.0	17.7	10.36	3.35e-116
chr7-25487	chr7	112351570	112355990	+	186.8	4420.000	186.0	18.6	10.00	1.61e-115
chr8-9186	chr8	13622860	13626008	+	186.8	3148.000	183.5	12.6	14.62	3.73e-141
chr8-10660	chr8	94171539	94175606	+	186.8	4067.000	183.5	17.2	10.67	4.04e-118
chr10-8966	chr10	50891804	50895697	+	186.8	3893.000	182.0	15.3	11.86	2.47e-125
chr10-4695	chr10	128806009	128809865	+	186.8	3856.000	184.0	34.4	5.35	3.48e-71
chr11-39358	chr11	51647862	51651489	+	186.8	3627.000	182.0	8.4	21.75	3.12e-170
chr12-7355	chr12	27081254	27085687	+	186.8	4433.000	182.5	8.4	21.81	3.12e-170
chr12-14533	chr12	111676800	111679984	+	186.8	3184.000	181.5	2.8	65.06	7.62e-253
chr17-21198	chr17	56006872	56011882	+	186.8	5010.000	182.5	33.5	5.45	1.71e-71
chr17-13618	chr17	83524570	83528491	+	186.8	3921.000	182.5	15.8	11.54	3.56e-123
chr19-7578	chr19	47300787	47303269	+	186.8	2482.000	183.5	8.8	20.77	1.78e-167
chr2-38311	chr2	35689945	35692812	+	186.3	2867.000	182.5	21.4	8.53	1.09e-101
chr2-35250	chr2	163299116	163304247	+	186.3	5131.000	183.0	27.0	6.79	1.31e-86
chr2-42431	chr2	168587437	168590972	+	186.3	3535.000	183.5	14.9	12.33	1.18e-128
chr5-31539	chr5	148631503	148635665	+	186.3	4162.000	181.5	13.9	13.01	3.78e-131
chr6-5062	chr6	108658049	108663929	+	186.3	5880.000	182.0	20.9	8.70	3.16e-103
chr7-20293	chr7	35117503	35121272	+	186.3	3769.000	182.0	12.1	15.06	8.99e-143
chr7-15286	chr7	44350305	44354782	+	186.3	4477.000	185.5	25.1	7.39	3.22e-93
chr11-24029	chr11	69576264	69580521	+	186.3	4257.000	184.0	23.7	7.76	2.57e-96
chr11-17272	chr11	102024739	102028669	+	186.3	3930.000	184.5	19.5	9.45	5.03e-110
chr15-15978	chr15	86011925	86016450	+	186.3	4525.000	184.0	26.0	7.07	7.60e-90
chr18-2453	chr18	13703193	13708006	+	186.3	4813.000	182.5	17.7	10.33	3.47e-115
chr19-13177	chr19	4612688	4616986	+	186.3	4298.000	181.5	16.7	10.84	5.07e-118
chr19-14394	chr19	44289225	44294021	+	186.3	4796.000	181.0	11.6	15.57	1.77e-144
chr19-2980	chr19	48204280	48208180	+	186.3	3900.000	184.0	16.3	11.31	3.45e-123
chr1-22176	chr1	59331312	59334912	+	185.8	3600.000	181.5	3.7	48.79	1.24e-230
chr2-28341	chr2	157057279	157060842	+	185.8	3563.000	183.5	13.9	13.16	2.21e-133
chr4-41059	chr4	136814860	136818487	+	185.8	3627.000	184.0	18.6	9.89	1.60e-113
chr5-33296	chr5	135273160	135277253	+	185.8	4093.000	181.0	12.1	14.97	1.35e-141
chr6-11636	chr6	28840100	28844585	+	185.8	4485.000	181.0	14.9	12.17	1.77e-126
chr6-13539	chr6	144202484	144206960	+	185.8	4476.000	182.0	19.5	9.32	4.45e-108
chr8-25051	chr8	90875868	90878174	+	185.8	2306.000	180.5	8.4	21.57	1.47e-167
chr9-5901	chr9	119887765	119890640	+	185.8	2875.000	182.5	21.4	8.53	1.09e-101
chr11-39766	chr11	75278467	75283115	+	185.8	4648.000	183.0	15.8	11.58	3.08e-124
chr11-22049	chr11	76323057	76329229	+	185.8	6172.000	181.0	25.1	7.21	9.23e-90
chr11-32876	chr11	117862699	117867218	+	185.8	4519.000	183.5	14.4	12.73	5.61e-131
chr12-5656	chr12	99338811	99343113	+	185.8	4302.000	183.5	27.9	6.58	2.58e-84
chr13-648	chr13	56207657	56210168	+	185.8	2511.000	185.5	3.7	49.87	2.10e-237
chr14-15119	chr14	63440122	63444320	+	185.8	4198.000	182.0	13.0	13.98	2.57e-137
chr16-10853	chr16	30021729	30025220	+	185.8	3491.000	181.0	16.7	10.81	5.07e-118
chr19-9880	chr19	41849215	41853137	+	185.8	3922.000	181.0	9.3	19.46	5.15e-161
chr19-14636	chr19	57115900	57120026	+	185.8	4126.000	182.5	16.7	10.90	4.66e-119
chr2-44646	chr2	128329895	128334072	+	185.3	4177.000	181.0	15.8	11.45	4.10e-122
chr4-39752	chr4	72380310	72385990	+	185.3	5680.000	181.5	26.5	6.85	4.10e-86
chr4-33321	chr4	82463598	82468860	+	185.3	5262.000	186.5	15.3	12.15	1.18e-129
chr5-26940	chr5	75152717	75157300	+	185.3	4583.000	180.0	9.3	19.36	1.00e-159
chr5-35599	chr5	131594859	131598111	+	185.3	3252.000	182.0	3.7	48.93	2.54e-232
chr6-14907	chr6	113011013	113014716	+	185.3	3703.000	186.0	13.9	13.33	9.44e-137
chr8-19425	chr8	108728758	108734235	+	185.3	5477.000	182.5	16.7	10.90	4.66e-119
chr8-3127	chr8	120184293	120186945	+	185.3	2652.000	184.5	12.1	15.26	3.90e-145
chr9-28094	chr9	102351198	102354840	+	185.3	3642.000	181.5	22.3	8.13	8.14e-98
chr10-12887	chr10	41475051	41478921	+	185.3	3870.000	184.5	11.2	16.53	3.95e-151
chr10-13196	chr10	85386238	85390470	+	185.3	4232.000	180.0	4.6	38.71	6.67e-212
chr11-37164	chr11	50222852	50227570	+	185.3	4718.000	183.0	10.2	17.89	1.99e-156
chr11-27499	chr11	60106021	60110775	+	185.3	4754.000	180.0	19.5	9.22	3.85e-106
chr11-19271	chr11	70236352	70241309	+	185.3	4957.000	181.0	15.3	11.80	2.93e-124
chr12-3026	chr12	52834063	52837380	+	185.3	3317.000	180.0	12.1	14.89	2.03e-140
chr14-15253	chr14	75471723	75475950	+	185.3	4227.000	180.0	35.3	5.09	1.34e-66
chr15-13736	chr15	98976396	98978999	+	185.3	2603.000	185.0	18.6	9.95	1.61e-114
chr16-5790	chr16	31932344	31935986	+	185.3	3642.000	180.5	13.9	12.94	4.90e-130
chr16-13736	chr16	85090081	85094954	+	185.3	4873.000	181.5	12.1	15.01	1.35e-141
chr17-18558	chr17	45543001	45546212	+	185.3	3211.000	181.0	17.7	10.24	3.58e-114
chr18-11629	chr18	54450229	54454684	+	185.3	4455.000	182.0	19.1	9.55	8.79e-110
chr19-10233	chr19	14504726	14508622	+	185.3	3896.000	180.0	11.2	16.13	2.83e-146
chr2-17731	chr2	31758628	31763582	+	184.7	4954.000	180.0	14.4	12.49	1.13e-127
chr2-35295	chr2	165232263	165236195	+	184.7	3932.000	182.5	7.4	24.53	3.85e-179
chr2-27102	chr2	167628619	167631681	+	184.7	3062.000	180.0	13.5	13.35	1.74e-132
chr3-21277	chr3	105567259	105571107	+	184.7	3848.000	180.5	7.4	24.26	2.30e-176
chr4-17520	chr4	97923310	97927627	+	184.7	4317.000	180.0	23.7	7.59	9.06e-93
chr4-6933	chr4	150257619	150262445	+	184.7	4826.000	181.0	17.7	10.24	3.58e-114
chr5-24360	chr5	111518172	111520765	+	184.7	2593.000	180.0	14.9	12.10	2.16e-125
chr5-8851	chr5	112498915	112502268	+	184.7	3353.000	180.5	17.7	10.22	3.67e-113
chr5-29191	chr5	125128186	125133040	+	184.7	4854.000	184.0	6.5	28.27	3.41e-192
chr6-17419	chr6	85249889	85254760	+	184.7	4871.000	182.5	20.9	8.72	3.16e-103
chr6-8859	chr6	115968242	115975421	+	184.7	7179.000	180.5	11.2	16.18	2.83e-146
chr7-18235	chr7	143067769	143071616	+	184.7	3847.000	183.0	22.3	8.20	1.21e-99
chr8-29120	chr8	15025827	15030118	+	184.7	4291.000	180.5	20.5	8.82	6.61e-103
chr8-17635	chr8	105288032	105291235	+	184.7	3203.000	181.0	25.1	7.21	9.23e-90
chr10-9884	chr10	39658150	39661584	+	184.7	3434.000	181.5	7.0	26.02	1.27e-182
chr10-13867	chr10	82984168	82987890	+	184.7	3722.000	183.0	13.9	13.12	2.21e-133
chr11-29979	chr11	18745768	18750541	+	184.7	4773.000	181.5	20.9	8.67	2.75e-102
chr13-6173	chr13	54281388	54284116	+	184.7	2728.000	180.5	5.6	32.35	4.73e-198
chr15-18964	chr15	87564821	87567887	+	184.7	3066.000	182.0	4.6	39.14	4.37e-215
chr16-6012	chr16	13445317	13449091	+	184.7	3774.000	181.0	9.3	19.46	5.15e-161
chr16-4619	chr16	20701279	20703749	+	184.7	2470.000	182.5	8.4	21.81	3.12e-170
chr17-20655	chr17	27631746	27635026	+	184.7	3280.000	181.0	12.1	14.97	1.35e-141
chr18-14947	chr18	47346702	47352080	+	184.7	5378.000	181.0	25.1	7.21	9.23e-90
chr2-26935	chr2	156612828	156616298	+	184.2	3470.000	179.0	2.8	64.16	3.19e-249
chr4-18459	chr4	124253523	124257675	+	184.2	4152.000	181.0	23.2	7.79	5.22e-95
chr5-14272	chr5	139597740	139600732	+	184.2	2992.000	180.0	19.5	9.22	3.85e-106
chr8-26123	chr8	47238638	47242745	+	184.2	4107.000	182.0	22.8	7.99	2.68e-97
chr8-21266	chr8	90240888	90247083	+	184.2	6195.000	179.5	30.7	5.85	7.44e-75
chr17-14659	chr17	28039508	28043542	+	184.2	4034.000	179.5	9.3	19.30	1.94e-158
chr18-4118	chr18	54091245	54094894	+	184.2	3649.000	185.0	19.5	9.47	5.31e-111
chr18-9741	chr18	60949811	60953955	+	184.2	4144.000	180.0	18.6	9.68	1.49e-109
chr18-16751	chr18	82810593	82814561	+	184.2	3968.000	183.0	24.6	7.43	9.05e-93
chr19-10139	chr19	6333981	6337990	+	184.2	4009.000	180.0	25.1	7.17	6.66e-89
chr19-6539	chr19	16435010	16438539	+	184.2	3529.000	180.0	11.2	16.13	2.83e-146
chrX-3237	chrX	101298981	101304429	+	184.2	5448.000	180.0	9.8	18.43	4.12e-156
chr1-11437	chr1	75208635	75212579	+	183.7	3944.000	180.0	16.7	10.75	5.48e-117
chr2-35837	chr2	26473937	26477356	+	183.7	3419.000	179.0	12.1	14.81	3.02e-139
chr2-37021	chr2	132027634	132031660	+	183.7	4026.000	180.5	5.6	32.35	4.73e-198
chr2-35357	chr2	166710664	166714941	+	183.7	4277.000	180.5	16.7	10.78	5.48e-117
chr4-6695	chr4	31877193	31881824	+	183.7	4631.000	181.5	20.9	8.67	2.75e-102
chr4-26187	chr4	136805895	136809665	+	183.7	3770.000	179.5	12.1	14.85	3.02e-139
chr4-27772	chr4	152285809	152289097	+	183.7	3288.000	181.0	19.5	9.27	4.15e-107
chr6-16334	chr6	53581870	53585865	+	183.7	3995.000	179.0	16.7	10.69	5.90e-116
chr6-20294	chr6	144250258	144254934	+	183.7	4676.000	179.5	7.0	25.74	8.48e-180
chr7-24163	chr7	112389041	112392405	+	183.7	3364.000	179.5	9.3	19.30	1.94e-158
chr8-30032	chr8	88792231	88795473	+	183.7	3242.000	179.0	9.3	19.25	1.94e-158
chr9-22316	chr9	107427489	107431240	+	183.7	3751.000	181.0	12.6	14.42	7.90e-139
chr11-24157	chr11	79092141	79097201	+	183.7	5060.000	180.5	15.3	11.76	3.46e-123
chr14-4400	chr14	65342400	65345752	+	183.7	3352.000	181.0	11.2	16.22	1.74e-147
chr15-5077	chr15	31365581	31368612	+	183.7	3031.000	180.0	13.9	12.90	4.90e-130
chr15-11885	chr15	101189298	101192922	+	183.7	3624.000	180.0	20.5	8.80	6.61e-103
chr19-14406	chr19	44834607	44838379	+	183.7	3772.000	179.5	12.1	14.85	3.02e-139
chr19-12989	chr19	53528020	53531907	+	183.7	3887.000	178.5	20.5	8.73	5.10e-101
chr1-24320	chr1	155070082	155075435	+	183.2	5353.000	179.5	14.9	12.06	2.61e-124
chr2-43236	chr2	30398101	30401600	+	183.2	3499.000	180.0	8.4	21.51	1.47e-167
chr2-40212	chr2	181597778	181602882	+	183.2	5104.000	180.0	23.2	7.74	4.07e-94
chr6-22588	chr6	99483045	99486639	+	183.2	3594.000	179.0	17.7	10.13	3.74e-112
chr7-12469	chr7	132596775	132600504	+	183.2	3729.000	179.0	8.4	21.39	3.16e-166
chr8-15012	chr8	31915069	31920527	+	183.2	5458.000	180.5	17.7	10.22	3.67e-113
chr10-17965	chr10	30841829	30845763	+	183.2	3934.000	178.0	13.0	13.67	9.51e-133
chr13-20519	chr13	28662451	28666344	+	183.2	3893.000	179.0	12.6	14.26	1.63e-136
chr13-18491	chr13	60612665	60617385	+	183.2	4720.000	178.5	13.0	13.71	9.51e-133
chr13-18513	chr13	63540673	63545383	+	183.2	4710.000	178.0	17.2	10.35	5.22e-113
chr15-4655	chr15	56692263	56696342	+	183.2	4079.000	180.0	6.5	27.65	2.11e-186
chr15-13752	chr15	99805895	99810186	+	183.2	4291.000	180.0	20.5	8.80	6.61e-103
chr18-13691	chr18	25643747	25647052	+	183.2	3305.000	181.0	6.5	27.81	7.58e-188
chr18-15126	chr18	60933402	60936396	+	183.2	2994.000	181.0	14.9	12.17	1.77e-126
chr1-17401	chr1	36579343	36582303	+	182.7	2960.000	179.5	4.6	38.61	2.58e-210
chr2-36003	chr2	30794009	30797505	+	182.7	3496.000	179.0	16.7	10.69	5.90e-116
chr2-44130	chr2	91460404	91463705	+	182.7	3301.000	179.0	13.0	13.75	6.91e-134
chr4-38595	chr4	141300181	141303656	+	182.7	3475.000	179.0	11.2	16.04	4.56e-145
chr7-16578	chr7	3645973	3649046	+	182.7	3073.000	182.5	12.1	15.10	8.99e-143
chr7-25198	chr7	79385328	79389092	+	182.7	3764.000	179.0	17.7	10.13	3.74e-112
chr7-19687	chr7	96596014	96600882	+	182.7	4868.000	180.0	13.9	12.90	4.90e-130
chr12-17054	chr12	117254967	117259030	+	182.7	4063.000	177.5	15.8	11.23	6.83e-118
chr14-14367	chr14	75564022	75567721	+	182.7	3699.000	178.0	11.2	15.95	7.32e-144
chr15-21821	chr15	98720914	98725042	+	182.7	4128.000	179.0	9.3	19.25	1.94e-158
chr16-4552	chr16	96843888	96847902	+	182.7	4014.000	180.0	15.8	11.39	4.70e-121
chr17-4648	chr17	84095215	84098228	+	182.7	3013.000	180.5	20.5	8.82	6.61e-103
chr19-15861	chr19	8896180	8899880	+	182.7	3700.000	178.5	1.9	95.98	2.34e-278
chr19-6205	chr19	8940721	8945412	+	182.7	4691.000	181.5	24.2	7.51	2.51e-92
chr19-7530	chr19	44669220	44672711	+	182.7	3491.000	180.5	9.3	19.41	1.00e-159
chr1-21492	chr1	152554661	152558706	+	182.2	4045.000	179.0	16.7	10.69	5.90e-116
chr3-13196	chr3	131108898	131114344	+	182.2	5446.000	177.5	17.7	10.05	3.82e-110
chr5-8751	chr5	67606949	67609458	+	182.2	2509.000	178.0	9.3	19.14	3.74e-157
chr6-16812	chr6	124756833	124759840	+	182.2	3007.000	178.0	6.0	29.45	4.75e-189
chr7-23914	chr7	79312227	79318604	+	182.2	6377.000	178.5	17.7	10.10	3.79e-111
chr7-31721	chr7	96268878	96273288	+	182.2	4410.000	178.0	6.5	27.34	1.60e-183
chr8-28299	chr8	95700288	95704625	+	182.2	4337.000	178.5	5.6	31.99	4.90e-195
chr10-20605	chr10	60590916	60594484	+	182.2	3568.000	179.0	10.2	17.50	1.98e-151
chr11-30767	chr11	88233125	88236520	+	182.2	3395.000	178.5	8.4	21.33	6.76e-165
chr11-34257	chr11	99146661	99150338	+	182.2	3677.000	177.5	5.6	31.81	1.56e-193
chr12-15418	chr12	17708428	17712522	+	182.2	4094.000	178.5	22.3	8.00	4.28e-95
chr12-4789	chr12	113185436	113188511	+	182.2	3075.000	178.5	15.8	11.29	6.07e-119
chr14-4664	chr14	79288924	79294161	+	182.2	5237.000	178.0	16.7	10.63	6.31e-115
chr15-19805	chr15	76515919	76520439	+	182.2	4520.000	182.5	23.2	7.85	6.67e-96
chr15-11278	chr15	94402857	94406805	+	182.2	3948.000	177.5	6.5	27.27	4.39e-182
chr17-9431	chr17	34604130	34607272	+	182.2	3142.000	178.0	18.6	9.57	1.39e-107
chr17-19667	chr17	35514216	35518341	+	182.2	4125.000	180.0	18.1	9.93	2.48e-111
chr2-28482	chr2	166661750	166664378	+	181.7	2628.000	180.0	3.7	48.39	6.05e-229
chr4-26080	chr4	131918606	131922717	+	181.7	4111.000	177.0	2.8	63.45	1.31e-245
chr6-4914	chr6	28133102	28136241	+	181.7	3139.000	178.0	14.9	11.96	3.15e-123
chr6-20503	chr6	30299659	30304059	+	181.7	4400.000	177.5	12.1	14.68	6.59e-137
chr6-7075	chr6	48443135	48447345	+	181.7	4210.000	177.0	15.8	11.20	6.83e-118
chr6-15571	chr6	85450105	85454509	+	181.7	4404.000	177.0	15.8	11.20	6.83e-118
chr6-25664	chr6	89350240	89353756	+	181.7	3516.000	177.5	15.8	11.23	6.83e-118
chr7-9203	chr7	37342520	37345773	+	181.7	3253.000	178.0	7.9	22.52	4.09e-169
chr7-22650	chr7	70328895	70333157	+	181.7	4262.000	180.0	15.8	11.39	4.70e-121
chr8-13881	chr8	84944010	84947456	+	181.7	3446.000	177.5	13.9	12.73	1.04e-126
chr10-2125	chr10	18505323	18509011	+	181.7	3688.000	177.5	13.0	13.63	1.30e-131
chr10-9059	chr10	77163529	77167009	+	181.7	3480.000	178.0	5.6	31.90	4.90e-195
chr10-11192	chr10	80046926	80051382	+	181.7	4456.000	177.5	11.6	15.27	1.01e-139
chr11-34479	chr11	112988739	112992986	+	181.7	4247.000	177.5	14.9	11.93	3.77e-122
chr12-17710	chr12	86677892	86683127	+	181.7	5235.000	180.0	20.5	8.80	6.61e-103
chr13-10809	chr13	63512725	63516249	+	181.7	3524.000	177.5	6.5	27.27	4.39e-182
chr15-4121	chr15	76431956	76434863	+	181.7	2907.000	177.0	15.8	11.20	6.83e-118
chr18-8925	chr18	25552186	25555459	+	181.7	3273.000	178.0	14.9	11.96	3.15e-123
chr19-9230	chr19	6908072	6912174	+	181.7	4102.000	177.5	16.3	10.91	7.28e-116
chr1-19916	chr1	93098988	93103574	+	181.1	4586.000	178.0	13.9	12.76	8.13e-128
chr2-21467	chr2	35660709	35664211	+	181.1	3502.000	179.0	6.5	27.50	5.83e-185
chr2-41523	chr2	109691884	109695634	+	181.1	3750.000	177.0	8.8	20.04	1.30e-159
chr2-37358	chr2	163192229	163196574	+	181.1	4345.000	179.0	8.4	21.39	3.16e-166
chr2-6717	chr2	179766326	179770383	+	181.1	4057.000	180.0	15.8	11.39	4.70e-121
chr3-22036	chr3	38886119	38889970	+	181.1	3851.000	178.5	13.0	13.71	9.51e-133
chr3-10163	chr3	153083369	153086516	+	181.1	3147.000	176.5	11.2	15.82	1.85e-141
chr5-33980	chr5	33540779	33543852	+	181.1	3073.000	178.5	12.1	14.77	4.47e-138
chr5-23027	chr5	111120045	111124117	+	181.1	4072.000	178.5	14.9	12.00	3.15e-123
chr5-21246	chr5	140564362	140569608	+	181.1	5246.000	179.5	16.7	10.72	5.90e-116
chr6-26024	chr6	112807921	112812299	+	181.1	4378.000	176.5	12.1	14.60	9.65e-136
chr9-30432	chr9	20725482	20728451	+	181.1	2969.000	178.0	1.9	95.71	2.34e-278
chr10-17904	chr10	20284338	20287219	+	181.1	2881.000	179.0	12.6	14.26	1.63e-136
chr11-39009	chr11	20631886	20636709	+	181.1	4823.000	176.0	33.5	5.26	4.09e-67
chr11-27582	chr11	69086874	69090875	+	181.1	4001.000	177.0	12.1	14.64	6.59e-137
chr11-36456	chr11	116105714	116110921	+	181.1	5207.000	179.0	16.7	10.69	5.90e-116
chr13-14059	chr13	34650699	34653651	+	181.1	2952.000	176.5	15.8	11.16	7.66e-117
chr14-4739	chr14	20694169	20698623	+	181.1	4454.000	179.0	30.7	5.83	7.44e-75
chr15-18616	chr15	75702419	75706237	+	181.1	3818.000	177.0	13.9	12.69	1.04e-126
chr17-12114	chr17	46888691	46893243	+	181.1	4552.000	176.0	16.7	10.51	7.11e-113
chr17-11620	chr17	62879163	62884710	+	181.1	5547.000	176.5	3.3	54.23	3.17e-232
chr19-9260	chr19	8771306	8775900	+	181.1	4594.000	179.0	26.0	6.87	1.27e-85
chr1-15904	chr1	89580007	89583676	+	180.6	3669.000	179.0	11.6	15.40	4.28e-142
chr2-29598	chr2	127520257	127523813	+	180.6	3556.000	177.5	21.4	8.30	4.60e-97
chr3-10751	chr3	9519738	9524838	+	180.6	5100.000	178.5	30.7	5.82	4.35e-74
chr4-38468	chr4	138462795	138465949	+	180.6	3154.000	177.0	4.6	38.07	3.81e-207
chr5-34993	chr5	113768847	113773934	+	180.6	5087.000	176.5	3.7	47.45	3.21e-222
chr6-15222	chr6	29213368	29216878	+	180.6	3510.000	175.5	7.0	25.16	3.56e-174
chr7-21780	chr7	112694387	112700168	+	180.6	5781.000	178.5	17.7	10.10	3.79e-111
chr7-21042	chr7	144237927	144241567	+	180.6	3640.000	177.5	14.9	11.93	3.77e-122
chr9-24015	chr9	35339005	35344716	+	180.6	5711.000	178.5	33.0	5.41	1.91e-69
chr9-20797	chr9	62825051	62828769	+	180.6	3718.000	177.5	6.5	27.27	4.39e-182
chr9-6725	chr9	107479138	107482190	+	180.6	3052.000	177.0	13.9	12.69	1.04e-126
chr10-20562	chr10	58671926	58675835	+	180.6	3909.000	177.0	21.4	8.28	4.60e-97
chr10-8187	chr10	75833376	75838366	+	180.6	4990.000	177.0	21.9	8.10	1.31e-95
chr11-25600	chr11	100524588	100529131	+	180.6	4543.000	176.5	17.7	9.99	3.83e-109
chr11-31209	chr11	113708877	113711397	+	180.6	2520.000	176.0	4.6	37.85	1.45e-205
chr13-12554	chr13	36582053	36584361	+	180.6	2308.000	180.5	8.8	20.43	1.56e-163
chr15-11358	chr15	101174498	101179098	+	180.6	4600.000	178.0	13.0	13.67	9.51e-133
chr17-14960	chr17	56514185	56516676	+	180.6	2491.000	176.5	13.0	13.56	1.77e-130
chr18-8281	chr18	75433528	75435888	+	180.6	2360.000	176.5	3.7	47.45	3.21e-222
chr1-24305	chr1	153701839	153705643	+	180.1	3804.000	177.0	12.1	14.64	6.59e-137
chr1-2596	chr1	165842171	165845898	+	180.1	3727.000	178.5	17.7	10.10	3.79e-111
chr2-7355	chr2	25240332	25243442	+	180.1	3110.000	176.0	4.6	37.85	1.45e-205
chr4-22326	chr4	125193949	125197243	+	180.1	3294.000	175.0	7.4	23.52	1.80e-169
chr4-32045	chr4	126749132	126753093	+	180.1	3961.000	177.0	22.3	7.93	3.41e-94
chr5-28201	chr5	30905432	30910042	+	180.1	4610.000	175.5	31.2	5.63	7.33e-71
chr5-16775	chr5	74193955	74198371	+	180.1	4416.000	180.0	13.0	13.83	5.00e-135
chr5-25506	chr5	77088702	77095772	+	180.1	7070.000	177.0	10.2	17.30	6.03e-149
chr6-3445	chr6	53305675	53309226	+	180.1	3551.000	177.0	22.8	7.77	8.27e-93
chr6-19751	chr6	91709525	91714391	+	180.1	4866.000	176.5	13.0	13.56	1.77e-130
chr9-13131	chr9	55538507	55542907	+	180.1	4400.000	177.0	13.0	13.60	1.30e-131
chr10-10070	chr10	79682572	79685046	+	180.1	2474.000	175.5	15.8	11.10	8.53e-116
chr11-10358	chr11	69058435	69062975	+	180.1	4540.000	176.0	24.2	7.28	5.61e-88
chr11-35842	chr11	87983696	87988464	+	180.1	4768.000	176.5	20.9	8.44	1.26e-97
chr11-18027	chr11	107024522	107029076	+	180.1	4554.000	175.5	20.9	8.39	1.06e-96
chr14-5001	chr14	21598322	21602650	+	180.1	4328.000	178.0	9.3	19.14	3.74e-157
chr15-12518	chr15	5241759	5244975	+	180.1	3216.000	175.5	17.7	9.93	3.82e-108
chr18-14580	chr18	12232815	12237220	+	180.1	4405.000	175.0	12.1	14.48	1.41e-134
chr18-4227	chr18	82917076	82921197	+	180.1	4121.000	179.5	13.0	13.79	6.91e-134
chr19-9565	chr19	56061039	56063627	+	180.1	2588.000	176.5	7.4	23.73	7.61e-171
chr1-1	chr1	56871350	56871975	+	179.6	625.000	176.5	1.9	94.90	2.13e-274
chr2-16181	chr2	38335603	38340023	+	179.6	4420.000	176.5	10.2	17.25	1.04e-147
chr4-26306	chr4	141309524	141315062	+	179.6	5538.000	179.0	16.7	10.69	5.90e-116
chr5-2883	chr5	25652741	25656130	+	179.6	3389.000	179.0	13.5	13.28	2.33e-131
chr5-28418	chr5	64875836	64880592	+	179.6	4756.000	178.0	33.5	5.32	1.45e-68
chr6-21273	chr6	114967384	114970651	+	179.6	3267.000	176.0	8.4	21.03	3.04e-162
chr7-28445	chr7	112839143	112842297	+	179.6	3154.000	176.5	16.7	10.54	7.11e-113
chr9-20249	chr9	16498117	16503933	+	179.6	5816.000	175.0	13.0	13.44	2.39e-129
chr9-16791	chr9	58084094	58088946	+	179.6	4852.000	175.5	20.0	8.78	9.40e-100
chr9-29350	chr9	61234661	61238441	+	179.6	3780.000	178.5	18.6	9.60	1.39e-107
chr11-14152	chr11	18874674	18880046	+	179.6	5372.000	180.0	4.6	38.71	6.67e-212
chr11-40113	chr11	88680825	88684231	+	179.6	3406.000	176.0	9.3	18.93	1.36e-154
chr13-18093	chr13	43929635	43934019	+	179.6	4384.000	175.0	26.0	6.72	2.76e-82
chr14-11992	chr14	66635165	66638595	+	179.6	3430.000	177.5	20.0	8.88	1.20e-101
chr15-5706	chr15	98796467	98799188	+	179.6	2721.000	175.5	13.9	12.58	1.66e-124
chr17-21454	chr17	72601232	72605544	+	179.6	4312.000	177.5	11.2	15.91	1.17e-142
chr19-7365	chr19	6517411	6519907	+	179.6	2496.000	175.5	2.8	62.91	5.23e-242
chrX-3514	chrX	99448383	99453384	+	179.6	5001.000	176.5	17.7	9.99	3.83e-109
chr1-10331	chr1	89465063	89469349	+	179.1	4286.000	178.5	8.4	21.33	6.76e-165
chr1-25721	chr1	133129150	133133821	+	179.1	4671.000	175.0	18.6	9.41	1.20e-104
chr4-35272	chr4	82508340	82515139	+	179.1	6799.000	175.5	27.0	6.51	5.09e-80
chr4-24869	chr4	136828717	136831522	+	179.1	2805.000	174.5	9.3	18.77	4.86e-152
chr5-32905	chr5	120408469	120411127	+	179.1	2658.000	176.0	16.7	10.51	7.11e-113
chr5-31146	chr5	131457286	131461582	+	179.1	4296.000	175.0	13.0	13.44	2.39e-129
chr9-6365	chr9	64445476	64448488	+	179.1	3012.000	175.5	13.5	13.02	7.00e-127
chr10-5566	chr10	81137902	81141199	+	179.1	3297.000	178.0	11.6	15.31	6.60e-141
chr11-29304	chr11	89184706	89188345	+	179.1	3639.000	176.0	9.3	18.93	1.36e-154
chr11-34642	chr11	117435573	117439152	+	179.1	3579.000	174.5	23.2	7.51	8.10e-89
chr17-16057	chr17	9761869	9766708	+	179.1	4839.000	175.5	16.3	10.78	8.58e-114
chr17-12763	chr17	47912848	47915784	+	179.1	2936.000	178.0	27.0	6.60	1.80e-82
chr18-8625	chr18	55142192	55147474	+	179.1	5282.000	177.5	19.5	9.09	2.97e-103
chr2-14337	chr2	118896070	118898787	+	178.6	2717.000	177.0	5.1	34.61	5.08e-200
chr2-34992	chr2	146288958	146293989	+	178.6	5031.000	175.0	22.3	7.84	2.14e-92
chr3-6279	chr3	95314528	95319200	+	178.6	4672.000	173.5	18.6	9.33	1.06e-102
chr3-15745	chr3	138741094	138746569	+	178.6	5475.000	174.5	23.2	7.51	8.10e-89
chr4-31909	chr4	119108049	119114007	+	178.6	5958.000	174.5	14.9	11.73	6.24e-119
chr4-10138	chr4	152184521	152187537	+	178.6	3016.000	175.5	11.2	15.73	2.92e-140
chr4-38992	chr4	155248743	155252620	+	178.6	3877.000	176.0	17.7	9.96	3.83e-109
chr7-17506	chr7	27671801	27675849	+	178.6	4048.000	174.0	8.4	20.79	1.34e-159
chr7-32607	chr7	144281895	144286839	+	178.6	4944.000	175.5	7.9	22.20	4.60e-165
chr9-14991	chr9	35316455	35320772	+	178.6	4317.000	175.0	13.9	12.55	1.66e-124
chr9-28322	chr9	115037173	115040423	+	178.6	3250.000	175.0	0.9	188.19	0.00e+00
chr11-40318	chr11	98000194	98004394	+	178.6	4200.000	175.0	19.5	8.96	2.43e-101
chr18-1567	chr18	54827528	54830177	+	178.6	2649.000	176.5	6.5	27.11	1.19e-180
chr19-6820	chr19	24267143	24272369	+	178.6	5226.000	178.0	19.1	9.34	7.09e-106
chr2-30348	chr2	26506415	26509586	+	178.1	3171.000	174.5	13.5	12.94	9.09e-126
chr2-20838	chr2	133551830	133555311	+	178.1	3481.000	173.5	7.4	23.32	9.92e-167
chr2-44906	chr2	148676842	148682589	+	178.1	5747.000	175.0	14.9	11.76	5.30e-120
chr2-33508	chr2	172366242	172370311	+	178.1	4069.000	174.0	22.3	7.80	1.68e-91
chr3-8089	chr3	98012851	98017956	+	178.1	5105.000	177.0	16.7	10.57	6.72e-114
chr5-3451	chr5	53706077	53709599	+	178.1	3522.000	174.0	13.9	12.47	2.09e-123
chr5-5328	chr5	93043896	93045833	+	178.1	1937.000	176.5	3.7	47.45	3.21e-222
chr5-33169	chr5	131572982	131576718	+	178.1	3736.000	173.5	19.5	8.88	1.94e-99
chr5-29510	chr5	142438702	142443596	+	178.1	4894.000	175.0	20.5	8.55	3.31e-98
chr10-13858	chr10	81595320	81598539	+	178.1	3219.000	176.0	6.5	27.04	1.19e-180
chr11-21138	chr11	81610483	81614488	+	178.1	4005.000	174.5	14.9	11.73	6.24e-119
chr11-15117	chr11	95585024	95588086	+	178.1	3062.000	175.0	10.2	17.11	1.80e-146
chr11-26805	chr11	101783535	101786379	+	178.1	2844.000	175.0	5.6	31.36	1.56e-190
chr11-23365	chr11	103100900	103104330	+	178.1	3430.000	175.0	5.6	31.36	1.56e-190
chr12-13263	chr12	28799157	28804163	+	178.1	5006.000	175.5	8.8	19.87	5.18e-157
chr12-19544	chr12	55598386	55601038	+	178.1	2652.000	173.0	7.4	23.25	9.92e-167
chr14-8799	chr14	118366050	118370391	+	178.1	4341.000	173.5	8.4	20.73	2.78e-158
chr15-6666	chr15	59077351	59081389	+	178.1	4038.000	174.5	23.7	7.36	1.60e-87
chr16-6377	chr16	18249181	18252275	+	178.1	3094.000	174.5	21.4	8.16	2.57e-94
chr17-9523	chr17	56079788	56082528	+	178.1	2740.000	176.0	12.6	14.02	4.66e-133
chr1-27189	chr1	89540019	89543504	+	177.5	3485.000	173.5	29.3	5.92	3.47e-73
chr2-27986	chr2	102447805	102453246	+	177.5	5441.000	174.5	27.9	6.26	4.79e-77
chr4-17340	chr4	41468961	41472406	+	177.5	3445.000	173.0	7.9	21.89	2.24e-162
chr4-26712	chr4	44701516	44705212	+	177.5	3696.000	173.0	13.9	12.40	2.61e-122
chr4-31405	chr4	72157136	72162072	+	177.5	4936.000	176.5	40.0	4.41	2.43e-56
chr5-18676	chr5	110383668	110388224	+	177.5	4556.000	175.5	11.6	15.10	2.33e-137
chr5-17788	chr5	111199754	111204673	+	177.5	4919.000	178.0	25.1	7.09	3.41e-87
chr6-20755	chr6	54507302	54510298	+	177.5	2996.000	173.5	18.6	9.33	1.06e-102
chr7-31049	chr7	28922214	28925743	+	177.5	3529.000	174.5	12.1	14.43	2.04e-133
chr7-26668	chr7	89400955	89405742	+	177.5	4787.000	173.0	8.4	20.67	2.78e-158
chr7-24270	chr7	117734064	117738855	+	177.5	4791.000	175.5	17.7	9.93	3.82e-108
chr8-15147	chr8	70508252	70511795	+	177.5	3543.000	175.0	18.6	9.41	1.20e-104
chr8-16632	chr8	71375236	71377884	+	177.5	2648.000	174.0	11.2	15.59	4.59e-139
chr8-20310	chr8	102782893	102787555	+	177.5	4662.000	173.5	14.4	12.04	4.77e-120
chr11-42026	chr11	69934179	69938132	+	177.5	3953.000	175.0	8.8	19.81	5.18e-157
chr11-37646	chr11	77874340	77877554	+	177.5	3214.000	173.5	11.2	15.55	7.15e-138
chr12-19737	chr12	79967758	79972374	+	177.5	4616.000	173.0	28.4	6.10	3.29e-75
chr12-11165	chr12	107756288	107759638	+	177.5	3350.000	173.0	7.0	24.80	2.23e-171
chr14-12376	chr14	25225038	25228044	+	177.5	3006.000	174.0	11.2	15.59	4.59e-139
chr14-15149	chr14	65357011	65361427	+	177.5	4416.000	176.5	10.2	17.25	1.04e-147
chr14-9741	chr14	79298011	79302421	+	177.5	4410.000	172.5	7.4	23.19	2.31e-165
chr16-9517	chr16	23515407	23519537	+	177.5	4130.000	174.0	13.9	12.47	2.09e-123
chr19-6760	chr19	5809543	5813117	+	177.5	3574.000	175.5	20.0	8.78	9.40e-100
chr19-14421	chr19	45299861	45304872	+	177.5	5011.000	174.0	15.8	11.01	9.45e-115
chr1-26854	chr1	62749135	62754790	+	177.0	5655.000	173.5	17.2	10.09	5.86e-108
chr1-8360	chr1	77256562	77260741	+	177.0	4179.000	172.5	25.1	6.87	4.00e-82
chr3-5743	chr3	108382285	108385761	+	177.0	3476.000	173.0	12.1	14.31	2.93e-132
chr4-27319	chr4	126252220	126255516	+	177.0	3296.000	175.0	13.9	12.55	1.66e-124
chr5-8815	chr5	106557671	106561860	+	177.0	4189.000	173.0	13.0	13.29	4.30e-127
chr7-7939	chr7	16874365	16877516	+	177.0	3151.000	173.5	14.9	11.66	7.30e-118
chr7-21829	chr7	115865160	115869876	+	177.0	4716.000	173.0	23.2	7.44	6.07e-88
chr11-11011	chr11	117393816	117395852	+	177.0	2036.000	173.5	10.7	16.22	7.21e-141
chr12-17656	chr12	84193725	84199014	+	177.0	5289.000	175.5	29.3	5.99	9.75e-75
chr15-2382	chr15	78802059	78804217	+	177.0	2158.000	173.5	5.6	31.10	1.53e-187
chr15-15034	chr15	81855195	81860081	+	177.0	4886.000	172.5	8.8	19.53	3.96e-153
chr16-8036	chr16	29836584	29840504	+	177.0	3920.000	174.5	16.7	10.43	7.82e-111
chr17-19138	chr17	5216709	5222055	+	177.0	5346.000	172.0	20.9	8.22	6.14e-94
chr17-14022	chr17	33927921	33931957	+	177.0	4036.000	174.0	16.3	10.69	9.23e-113
chr17-17511	chr17	46700669	46705365	+	177.0	4696.000	173.5	14.9	11.66	7.30e-118
chr18-4353	chr18	54981068	54985951	+	177.0	4883.000	173.0	23.2	7.44	6.07e-88
chr19-14841	chr19	6949490	6953730	+	177.0	4240.000	173.0	5.6	31.01	1.53e-187
chr1-7450	chr1	186504474	186508476	+	176.5	4002.000	175.5	10.7	16.41	2.70e-143
chr2-25110	chr2	72627791	72631926	+	176.5	4135.000	172.0	23.2	7.40	4.52e-87
chr2-18237	chr2	160729910	160734594	+	176.5	4684.000	175.5	10.2	17.16	1.80e-146
chr3-21096	chr3	95229187	95232401	+	176.5	3214.000	172.0	18.6	9.25	9.83e-102
chr4-12697	chr4	45497087	45500406	+	176.5	3319.000	174.0	5.6	31.19	4.91e-189
chr4-24370	chr4	91370769	91375888	+	176.5	5119.000	171.5	13.9	12.29	3.99e-120
chr5-23807	chr5	24610888	24613162	+	176.5	2274.000	172.5	8.4	20.61	5.75e-157
chr5-25715	chr5	111022510	111028273	+	176.5	5763.000	173.0	13.9	12.40	2.61e-122
chr5-23250	chr5	118617111	118620730	+	176.5	3619.000	172.0	16.7	10.28	8.41e-109
chr7-4968	chr7	136081024	136084621	+	176.5	3597.000	174.5	13.0	13.40	3.22e-128
chr8-19534	chr8	119804712	119808381	+	176.5	3669.000	173.5	11.2	15.55	7.15e-138
chr9-11952	chr9	57266995	57271062	+	176.5	4067.000	172.0	9.3	18.50	1.69e-149
chr9-13207	chr9	62524720	62528574	+	176.5	3854.000	174.5	14.9	11.73	6.24e-119
chr9-16223	chr9	96954540	96959394	+	176.5	4854.000	174.0	16.3	10.69	9.23e-113
chr9-22239	chr9	102180155	102184949	+	176.5	4794.000	172.0	13.9	12.33	3.23e-121
chr9-30011	chr9	107648749	107652227	+	176.5	3478.000	172.0	13.0	13.21	5.72e-126
chr11-40723	chr11	113979915	113983380	+	176.5	3465.000	172.5	6.5	26.50	6.16e-175
chr11-40899	chr11	117847068	117851379	+	176.5	4311.000	171.5	8.8	19.41	7.72e-152
chr17-11178	chr17	84362879	84366351	+	176.5	3472.000	173.5	13.5	12.87	1.17e-124
chr1-13997	chr1	42537952	42541960	+	176.0	4008.000	171.0	19.5	8.76	1.52e-97
chr1-12476	chr1	190975801	190980164	+	176.0	4363.000	171.5	17.7	9.71	3.56e-104
chr2-2103	chr2	118372748	118374609	+	176.0	1861.000	173.0	5.6	31.01	1.53e-187
chr3-7567	chr3	52006407	52011333	+	176.0	4926.000	172.5	11.6	14.84	7.83e-134
chr3-14528	chr3	96170373	96175059	+	176.0	4686.000	173.5	1.9	93.29	1.77e-268
chr4-36924	chr4	31610640	31614733	+	176.0	4093.000	173.5	17.7	9.82	3.73e-106
chr4-33694	chr4	115961644	115965625	+	176.0	3981.000	173.0	5.6	31.01	1.53e-187
chr5-31694	chr5	23412275	23416654	+	176.0	4379.000	171.5	27.0	6.36	8.76e-77
chr6-19641	chr6	85511123	85514277	+	176.0	3154.000	171.0	8.4	20.43	1.18e-155
chr7-17401	chr7	4498005	4502898	+	176.0	4893.000	172.5	25.1	6.87	4.00e-82
chr7-28010	chr7	70357283	70362884	+	176.0	5601.000	171.0	28.4	6.03	1.22e-73
chr7-22011	chr7	130834345	130838858	+	176.0	4513.000	172.5	14.9	11.59	8.50e-117
chr8-17540	chr8	89306718	89311406	+	176.0	4688.000	173.0	10.2	16.91	5.23e-144
chr9-17079	chr9	98954388	98957474	+	176.0	3086.000	172.0	13.9	12.33	3.23e-121
chr12-16058	chr12	108978705	108983501	+	176.0	4796.000	172.0	32.5	5.28	6.00e-66
chr12-13056	chr12	110186545	110189764	+	176.0	3219.000	175.5	10.2	17.16	1.80e-146
chr12-16144	chr12	117150734	117156305	+	176.0	5571.000	173.5	27.9	6.22	2.99e-76
chr13-7663	chr13	55320509	55323916	+	176.0	3407.000	174.0	12.1	14.39	2.04e-133
chr14-3663	chr14	25377350	25379947	+	176.0	2597.000	175.0	14.9	11.76	5.30e-120
chr16-9561	chr16	30006904	30010200	+	176.0	3296.000	171.5	10.7	16.04	1.88e-138
chr17-4080	chr17	87281480	87284744	+	176.0	3264.000	172.5	13.9	12.37	3.23e-121
chr17-9204	chr17	87329757	87333343	+	176.0	3586.000	171.5	14.4	11.90	6.84e-118
chr19-11567	chr19	45074099	45078314	+	176.0	4215.000	171.5	5.6	30.74	1.46e-184
chr1-11134	chr1	170476592	170480519	+	175.5	3927.000	172.0	11.2	15.41	1.11e-136
chr2-19321	chr2	20545438	20550572	+	175.5	5134.000	173.0	18.6	9.30	1.06e-102
chr2-16103	chr2	30771006	30774519	+	175.5	3513.000	171.5	13.9	12.29	3.99e-120
chr3-16087	chr3	51700097	51703332	+	175.5	3235.000	171.5	27.0	6.36	8.76e-77
chr3-15307	chr3	87927646	87933356	+	175.5	5710.000	172.0	30.7	5.60	1.53e-69
chr4-9089	chr4	81565396	81569863	+	175.5	4467.000	171.5	12.1	14.19	5.97e-130
chr4-4274	chr4	122954625	122956906	+	175.5	2281.000	173.5	0.5	373.15	0.00e+00
chr5-30765	chr5	115542506	115545541	+	175.5	3035.000	172.0	8.8	19.47	3.96e-153
chr5-18203	chr5	139551111	139556532	+	175.5	5421.000	172.0	9.8	17.62	4.71e-146
chr7-19358	chr7	34773059	34776259	+	175.5	3200.000	170.5	12.1	14.10	8.45e-129
chr8-26555	chr8	88453165	88456022	+	175.5	2857.000	170.5	8.4	20.37	2.42e-154
chr8-23849	chr8	106135111	106138715	+	175.5	3604.000	171.5	13.0	13.17	7.56e-125
chr9-3653	chr9	66593318	66597854	+	175.5	4536.000	173.0	13.9	12.40	2.61e-122
chr9-24894	chr9	100579874	100583905	+	175.5	4031.000	171.0	12.1	14.15	5.97e-130
chr9-23553	chr9	106336897	106340350	+	175.5	3453.000	172.0	11.2	15.41	1.11e-136
chr10-16178	chr10	60813399	60818219	+	175.5	4820.000	172.0	20.5	8.41	2.04e-95
chr11-25514	chr11	95641775	95646658	+	175.5	4883.000	170.5	17.2	9.91	5.87e-105
chr12-15749	chr12	80517615	80522605	+	175.5	4990.000	174.0	31.2	5.59	4.12e-70
chr17-2341	chr17	5284246	5289027	+	175.5	4781.000	173.0	18.6	9.30	1.06e-102
chr2-30528	chr2	33129201	33131985	+	175.0	2784.000	172.0	8.4	20.55	5.75e-157
chr6-22204	chr6	72652254	72656612	+	175.0	4358.000	172.0	14.4	11.93	5.73e-119
chr6-17359	chr6	72727627	72731131	+	175.0	3504.000	173.0	10.2	16.91	5.23e-144
chr7-13299	chr7	40898023	40903115	+	175.0	5092.000	171.0	22.3	7.66	7.84e-89
chr7-30358	chr7	123082569	123085394	+	175.0	2825.000	172.0	4.6	36.99	2.88e-199
chr8-25883	chr8	23560043	23564726	+	175.0	4683.000	170.0	17.7	9.62	3.44e-103
chr8-21374	chr8	105267899	105271358	+	175.0	3459.000	172.0	12.1	14.23	4.20e-131
chr8-20605	chr8	124895395	124899259	+	175.0	3864.000	171.0	9.8	17.51	8.29e-145
chr11-10271	chr11	18881530	18886211	+	175.0	4681.000	170.5	13.9	12.22	4.89e-119
chr13-5689	chr13	99473988	99477106	+	175.0	3118.000	171.5	6.5	26.35	1.63e-173
chr13-15609	chr13	107953618	107957229	+	175.0	3611.000	171.5	8.4	20.49	1.18e-155
chr14-2665	chr14	30593162	30595322	+	175.0	2160.000	173.0	17.7	9.79	3.73e-106
chr14-13195	chr14	40961994	40966885	+	175.0	4891.000	172.0	16.7	10.28	8.41e-109
chr15-21439	chr15	83722861	83726747	+	175.0	3886.000	170.5	12.1	14.10	8.45e-129
chr17-8503	chr17	27038271	27041810	+	175.0	3539.000	174.5	14.9	11.73	6.24e-119
chr19-13191	chr19	5454746	5458402	+	175.0	3656.000	172.5	18.6	9.27	9.83e-102
chr1-9151	chr1	41155716	41159589	+	174.5	3873.000	171.0	5.6	30.65	1.46e-184
chr1-10322	chr1	88838041	88841528	+	174.5	3487.000	171.0	14.9	11.49	9.83e-116
chr2-13740	chr2	150665619	150670315	+	174.5	4696.000	171.0	14.4	11.86	6.84e-118
chr4-4582	chr4	42946219	42949587	+	174.5	3368.000	172.5	13.9	12.37	3.23e-121
chr4-37367	chr4	82301873	82307397	+	174.5	5524.000	170.0	13.9	12.19	4.89e-119
chr6-15000	chr6	124917951	124921827	+	174.5	3876.000	170.5	7.0	24.45	3.35e-167
chr7-4702	chr7	109190559	109193116	+	174.5	2557.000	170.5	11.6	14.67	1.71e-131
chr10-16297	chr10	75930079	75933778	+	174.5	3699.000	170.0	8.8	19.24	1.49e-150
chr12-16904	chr12	108004227	108007073	+	174.5	2846.000	171.0	2.3	73.55	3.58e-248
chr14-8492	chr14	28503920	28507426	+	174.5	3506.000	171.0	15.3	11.14	1.19e-113
chr15-21247	chr15	78925154	78928886	+	174.5	3732.000	170.5	9.8	17.46	1.45e-143
chr19-4679	chr19	46135374	46137384	+	174.5	2010.000	170.0	5.1	33.24	2.68e-189
chr19-5157	chr19	57362598	57367386	+	174.5	4788.000	171.0	17.7	9.68	3.56e-104
chr1-7771	chr1	168341301	168346066	+	173.9	4765.000	171.5	22.3	7.68	7.84e-89
chr1-7802	chr1	180847564	180850966	+	173.9	3402.000	170.5	6.5	26.19	4.28e-172
chr7-5413	chr7	131541757	131544709	+	173.9	2952.000	171.5	10.7	16.04	1.88e-138
chr11-32063	chr11	75210191	75214636	+	173.9	4445.000	170.0	11.6	14.62	1.71e-131
chr11-19347	chr11	78321537	78324684	+	173.9	3147.000	170.5	27.0	6.32	5.56e-76
chr12-8747	chr12	109443077	109447738	+	173.9	4661.000	173.5	22.3	7.77	1.31e-90
chr12-23200	chr12	109507860	109511072	+	173.9	3212.000	170.0	15.8	10.75	1.34e-110
chr13-16094	chr13	53209902	53214167	+	173.9	4265.000	171.5	13.0	13.17	7.56e-125
chr15-10797	chr15	99702619	99705168	+	173.9	2549.000	169.0	6.5	25.96	1.12e-170
chr15-10840	chr15	103241513	103244467	+	173.9	2954.000	172.5	33.9	5.08	2.05e-63
chr19-12840	chr19	42315584	42319372	+	173.9	3788.000	169.0	11.2	15.14	4.00e-133
chr1-29281	chr1	126735091	126740542	+	173.4	5451.000	168.5	21.4	7.88	6.87e-89
chr1-6458	chr1	193587136	193591372	+	173.4	4236.000	170.0	17.7	9.62	3.44e-103
chr2-13351	chr2	26405666	26409528	+	173.4	3862.000	168.5	13.0	12.94	1.69e-121
chr2-32649	chr2	84837112	84842501	+	173.4	5389.000	169.0	11.2	15.14	4.00e-133
chr4-38250	chr4	131833557	131838979	+	173.4	5422.000	169.0	6.5	25.96	1.12e-170
chr6-5255	chr6	88342230	88345705	+	173.4	3475.000	170.0	12.1	14.06	8.45e-129
chr7-8675	chr7	144036667	144040099	+	173.4	3432.000	171.5	18.1	9.46	1.90e-102
chr8-23076	chr8	12484962	12488253	+	173.4	3291.000	169.0	10.2	16.52	4.14e-139
chr9-20392	chr9	36938024	36943271	+	173.4	5247.000	171.5	16.7	10.25	8.65e-108
chr9-10464	chr9	65743058	65746429	+	173.4	3371.000	171.5	11.2	15.37	1.71e-135
chr10-17077	chr10	60685436	60687841	+	173.4	2405.000	170.0	1.9	91.41	1.40e-262
chr10-3456	chr10	80383622	80386378	+	173.4	2756.000	170.0	14.9	11.43	1.13e-114
chr11-40358	chr11	98834759	98838986	+	173.4	4227.000	171.0	13.0	13.13	7.56e-125
chr13-10106	chr13	53175040	53179505	+	173.4	4465.000	168.5	16.7	10.07	9.08e-105
chr18-13582	chr18	13303061	13307116	+	173.4	4055.000	170.0	4.6	36.56	3.91e-196
chr18-3539	chr18	65519432	65523777	+	173.4	4345.000	169.5	27.9	6.08	4.29e-73
chr1-23536	chr1	57325318	57331781	+	172.9	6463.000	171.0	17.2	9.94	5.90e-106
chr1-7327	chr1	131083613	131087946	+	172.9	4333.000	171.0	17.7	9.68	3.56e-104
chr1-106	chr1	170502752	170506745	+	172.9	3993.000	172.5	7.4	23.19	2.31e-165
chr2-37999	chr2	27833875	27838946	+	172.9	5071.000	168.0	13.9	12.04	7.23e-117
chr2-20068	chr2	166549229	166553764	+	172.9	4535.000	170.5	7.9	21.57	2.31e-158
chr4-27929	chr4	11384983	11389721	+	172.9	4738.000	169.5	21.4	7.92	8.68e-90
chr5-16972	chr5	112625462	112629653	+	172.9	4191.000	169.0	27.0	6.27	3.51e-75
chr6-3450	chr6	54253347	54256446	+	172.9	3099.000	169.5	10.7	15.85	4.77e-136
chr6-9348	chr6	124812085	124814820	+	172.9	2735.000	169.5	20.9	8.10	3.36e-91
chr7-16172	chr7	78575298	78580160	+	172.9	4862.000	169.5	20.5	8.29	1.19e-92
chr8-21821	chr8	10988671	10992934	+	172.9	4263.000	171.5	28.4	6.05	1.22e-73
chr8-10320	chr8	120396739	120400414	+	172.9	3675.000	170.0	20.5	8.31	1.44e-93
chr9-15906	chr9	48672811	48675940	+	172.9	3129.000	170.0	14.9	11.43	1.13e-114
chr9-9702	chr9	110682934	110685876	+	172.9	2942.000	172.0	8.8	19.47	3.96e-153
chr11-38022	chr11	94427336	94430467	+	172.9	3131.000	168.0	21.4	7.85	6.87e-89
chr11-21268	chr11	94498023	94500773	+	172.9	2750.000	168.0	5.6	30.11	4.14e-180
chr11-5571	chr11	120712562	120715739	+	172.9	3177.000	171.0	13.9	12.26	3.99e-120
chr13-18186	chr13	47997469	48001534	+	172.9	4065.000	168.0	11.2	15.06	6.06e-132
chr13-4815	chr13	91178185	91181188	+	172.9	3003.000	168.5	26.0	6.47	1.53e-76
chr18-8426	chr18	23038138	23042328	+	172.9	4190.000	168.5	3.7	45.30	6.87e-209
chr1-29760	chr1	166253526	166257757	+	172.4	4231.000	170.0	22.3	7.62	6.01e-88
chr2-21399	chr2	30736072	30739660	+	172.4	3588.000	170.0	15.3	11.08	1.33e-112
chr3-11964	chr3	9749806	9753435	+	172.4	3629.000	168.5	21.4	7.88	6.87e-89
chr3-21875	chr3	26638244	26643240	+	172.4	4996.000	167.5	13.0	12.87	2.18e-120
chr3-2266	chr3	97307857	97310768	+	172.4	2911.000	169.5	12.6	13.50	4.41e-125
chr4-5089	chr4	129701592	129704050	+	172.4	2458.000	169.5	2.8	60.76	2.92e-231
chr4-30410	chr4	131206165	131209414	+	172.4	3249.000	168.0	13.0	12.90	1.69e-121
chr4-29223	chr4	149056139	149059247	+	172.4	3108.000	170.0	18.6	9.14	8.37e-100
chr5-28247	chr5	34587642	34593167	+	172.4	5525.000	168.0	25.6	6.57	1.17e-77
chr6-9556	chr6	51846654	51850846	+	172.4	4192.000	168.0	14.9	11.29	1.47e-112
chr7-29502	chr7	47000221	47005915	+	172.4	5694.000	169.5	20.5	8.29	1.19e-92
chr7-20462	chr7	68083214	68087875	+	172.4	4661.000	169.5	21.4	7.92	8.68e-90
chr7-11296	chr7	122555385	122560132	+	172.4	4747.000	171.5	18.6	9.22	9.10e-101
chr8-26312	chr8	70756765	70761912	+	172.4	5147.000	171.0	19.5	8.76	1.52e-97
chr9-774	chr9	87729340	87731776	+	172.4	2436.000	169.5	8.4	20.25	4.91e-153
chr9-26495	chr9	106436621	106440032	+	172.4	3411.000	170.0	1.4	121.87	1.28e-283
chr11-42038	chr11	70225935	70230984	+	172.4	5049.000	169.5	15.8	10.72	1.44e-109
chr11-29285	chr11	88603871	88609921	+	172.4	6050.000	170.0	18.6	9.14	8.37e-100
chr11-34777	chr11	120314456	120317855	+	172.4	3399.000	168.0	5.1	32.85	2.95e-186
chr12-12031	chr12	50999297	51002243	+	172.4	2946.000	168.0	22.3	7.53	3.47e-86
chr14-17898	chr14	25518456	25523851	+	172.4	5395.000	169.0	5.6	30.29	1.37e-181
chr18-7070	chr18	69558232	69562462	+	172.4	4230.000	168.5	20.9	8.05	2.71e-90
chr18-4642	chr18	73863631	73868772	+	172.4	5141.000	168.0	12.1	13.90	1.66e-126
chr2-38397	chr2	39002432	39007288	+	171.9	4856.000	169.5	13.5	12.57	3.08e-120
chr2-33351	chr2	165309676	165312983	+	171.9	3307.000	168.0	6.5	25.81	2.90e-169
chr2-37461	chr2	166487077	166490274	+	171.9	3197.000	169.0	8.4	20.19	4.91e-153
chr4-24240	chr4	57298984	57302481	+	171.9	3497.000	168.0	19.1	8.81	2.78e-96
chr4-18182	chr4	62623188	62627624	+	171.9	4436.000	168.0	12.6	13.38	5.94e-124
chr4-13054	chr4	137764406	137767018	+	171.9	2612.000	169.5	14.9	11.39	1.29e-113
chr8-27588	chr8	32283507	32287764	+	171.9	4257.000	167.5	15.3	10.92	1.78e-109
chr8-19105	chr8	70350616	70352656	+	171.9	2040.000	167.0	11.2	14.97	9.12e-131
chr9-20978	chr9	81631503	81635412	+	171.9	3909.000	167.5	9.3	18.01	3.46e-143
chr9-22243	chr9	102210491	102213293	+	171.9	2802.000	167.0	4.6	35.92	1.88e-191
chr10-22413	chr10	80654321	80659419	+	171.9	5098.000	167.5	27.4	6.11	1.50e-72
chr11-10424	chr11	80517425	80520358	+	171.9	2933.000	169.5	6.5	26.04	1.12e-170
chr11-14628	chr11	113778780	113782898	+	171.9	4118.000	169.0	25.6	6.61	1.77e-78
chr12-7296	chr12	4522603	4525619	+	171.9	3016.000	171.5	8.4	20.49	1.18e-155
chr12-12320	chr12	104471034	104474847	+	171.9	3813.000	169.0	7.4	22.72	2.80e-161
chr13-6764	chr13	37824990	37827954	+	171.9	2964.000	170.0	15.3	11.08	1.33e-112
chr14-17297	chr14	69989761	69992862	+	171.9	3101.000	168.0	18.1	9.26	1.57e-99
chr15-9037	chr15	25752672	25756636	+	171.9	3964.000	170.0	17.7	9.62	3.44e-103
chr15-10548	chr15	74562680	74566670	+	171.9	3990.000	167.5	17.7	9.48	3.02e-100
chr17-12000	chr17	31635908	31640202	+	171.9	4294.000	171.0	12.1	14.15	5.97e-130
chr19-14351	chr19	41830042	41833178	+	171.9	3136.000	167.5	12.1	13.86	2.31e-125
chr2-12322	chr2	71654703	71656975	+	171.4	2272.000	168.5	18.6	9.06	6.96e-98
chr2-15730	chr2	130273467	130277179	+	171.4	3712.000	172.0	19.5	8.81	1.72e-98
chr2-35449	chr2	170656928	170660551	+	171.4	3623.000	169.0	11.2	15.14	4.00e-133
chr4-18065	chr4	32324050	32328945	+	171.4	4895.000	168.0	27.9	6.02	2.60e-72
chr4-17576	chr4	106912438	106915354	+	171.4	2916.000	170.5	9.8	17.46	1.45e-143
chr4-16089	chr4	108430681	108434012	+	171.4	3331.000	169.5	12.6	13.50	4.41e-125
chr4-28935	chr4	134249343	134252843	+	171.4	3500.000	170.0	17.7	9.62	3.44e-103
chr5-23107	chr5	112575345	112578928	+	171.4	3583.000	168.5	17.7	9.54	3.17e-101
chr5-11802	chr5	127403883	127407085	+	171.4	3202.000	171.0	11.2	15.32	1.71e-135
chr6-16473	chr6	85222385	85228632	+	171.4	6247.000	167.5	22.3	7.51	2.62e-85
chr6-23964	chr6	91682659	91687218	+	171.4	4559.000	168.5	13.0	12.94	1.69e-121
chr8-1731	chr8	123805198	123808205	+	171.4	3007.000	172.0	19.1	9.02	4.33e-100
chr9-27241	chr9	46314262	46317579	+	171.4	3317.000	167.5	4.6	36.02	1.88e-191
chr11-9484	chr11	32347151	32350880	+	171.4	3729.000	168.5	34.4	4.90	8.13e-60
chr11-14070	chr11	117382831	117387961	+	171.4	5130.000	168.5	22.8	7.40	6.99e-85
chr12-16467	chr12	52697724	52701776	+	171.4	4052.000	167.5	28.8	5.81	1.49e-69
chr14-12244	chr14	7817970	7822970	+	171.4	5000.000	169.0	20.5	8.26	1.19e-92
chr14-19037	chr14	25063241	25070212	+	171.4	6971.000	167.0	6.5	25.66	7.50e-168
chr14-10772	chr14	68037277	68041738	+	171.4	4461.000	168.5	21.4	7.88	6.87e-89
chr16-8760	chr16	91269225	91271805	+	171.4	2580.000	167.5	6.5	25.73	7.50e-168
chr17-3572	chr17	25238923	25243489	+	171.4	4566.000	169.0	30.7	5.51	2.66e-67
chr17-5172	chr17	25828096	25830699	+	171.4	2603.000	172.0	18.6	9.25	9.83e-102
chr18-6957	chr18	47307388	47313326	+	171.4	5938.000	168.5	19.5	8.63	1.00e-94
chr1-17471	chr1	50924933	50929283	+	170.9	4350.000	166.5	19.1	8.73	2.15e-94
chr4-27270	chr4	124483585	124486827	+	170.9	3242.000	166.5	10.2	16.28	1.84e-135
chr4-32673	chr4	152086067	152089307	+	170.9	3240.000	167.5	19.5	8.58	8.64e-94
chr6-2553	chr6	83052579	83056399	+	170.9	3820.000	168.0	17.2	9.77	5.71e-103
chr8-6581	chr8	83874393	83877224	+	170.9	2831.000	169.5	21.4	7.92	8.68e-90
chr8-19361	chr8	95351159	95355103	+	170.9	3944.000	167.0	9.3	17.96	3.46e-143
chr9-11630	chr9	108565819	108569028	+	170.9	3209.000	166.0	4.6	35.70	6.75e-190
chr9-20098	chr9	114560756	114565042	+	170.9	4286.000	166.0	13.0	12.75	2.79e-119
chr10-6962	chr10	39289637	39293208	+	170.9	3571.000	167.5	11.2	15.01	9.12e-131
chr11-25161	chr11	69069888	69073421	+	170.9	3533.000	166.0	24.2	6.87	1.82e-79
chr11-8792	chr11	71439018	71441617	+	170.9	2599.000	167.5	8.4	20.01	1.99e-150
chr12-10898	chr12	53586517	53590107	+	170.9	3590.000	166.5	20.5	8.14	6.63e-90
chr15-20619	chr15	27922218	27926733	+	170.9	4515.000	167.5	14.9	11.26	1.66e-111
chr17-11291	chr17	9774474	9778022	+	170.9	3548.000	169.5	13.9	12.15	5.97e-118
chr18-8798	chr18	78965576	78968901	+	170.9	3325.000	166.0	21.4	7.76	4.22e-87
chr19-8090	chr19	8988267	8991188	+	170.9	2921.000	168.5	4.2	40.27	1.70e-200
chr19-14572	chr19	55596010	55600057	+	170.9	4047.000	167.0	8.4	19.95	1.99e-150
chr2-19004	chr2	150770050	150773004	+	170.3	2954.000	166.5	16.7	9.95	9.10e-103
chr2-28301	chr2	153434136	153438785	+	170.3	4649.000	168.5	15.8	10.66	1.54e-108
chr3-11311	chr3	154327725	154330936	+	170.3	3211.000	166.5	13.0	12.79	2.79e-119
chr4-30574	chr4	138493561	138497941	+	170.3	4380.000	166.5	18.6	8.95	5.66e-96
chr4-41305	chr4	142237502	142240874	+	170.3	3372.000	169.0	13.0	12.98	1.30e-122
chr5-28902	chr5	114296505	114300335	+	170.3	3830.000	167.0	15.3	10.88	1.78e-109
chr5-23284	chr5	120709504	120712195	+	170.3	2691.000	165.5	9.3	17.80	1.11e-140
chr6-23426	chr6	38635216	38637920	+	170.3	2704.000	167.0	7.4	22.45	1.44e-158
chr6-13924	chr6	87730120	87733229	+	170.3	3109.000	167.5	20.9	8.01	2.18e-89
chr7-16290	chr7	101820188	101823498	+	170.3	3310.000	170.0	12.1	14.06	8.45e-129
chr8-15126	chr8	69147404	69151111	+	170.3	3707.000	167.0	10.2	16.33	1.12e-136
chr9-20036	chr9	107569422	107572923	+	170.3	3501.000	166.0	14.9	11.16	1.86e-110
chr9-5864	chr9	107606948	107609867	+	170.3	2919.000	166.5	13.0	12.79	2.79e-119
chr10-3619	chr10	81406747	81410528	+	170.3	3781.000	169.5	32.5	5.21	8.74e-64
chr11-34799	chr11	121701523	121704219	+	170.3	2696.000	166.5	7.4	22.38	3.23e-157
chr13-11877	chr13	43300324	43305242	+	170.3	4918.000	167.0	14.9	11.22	1.66e-111
chr15-4749	chr15	82274297	82277853	+	170.3	3556.000	166.5	9.3	17.90	6.22e-142
chr15-4768	chr15	83780279	83784027	+	170.3	3748.000	167.0	16.7	9.98	9.12e-104
chr15-2807	chr15	102509855	102512807	+	170.3	2952.000	167.0	9.3	17.96	3.46e-143
chr16-7205	chr16	35153321	35157061	+	170.3	3740.000	167.0	13.9	11.97	8.71e-116
chr1-14153	chr1	81592399	81596794	+	169.8	4395.000	166.5	16.7	9.95	9.10e-103
chr2-31427	chr2	152669214	152672672	+	169.8	3458.000	168.5	7.4	22.65	6.37e-160
chr2-27028	chr2	165285972	165289281	+	169.8	3309.000	165.0	13.9	11.83	1.24e-113
chr3-22489	chr3	88551263	88556042	+	169.8	4779.000	166.5	24.2	6.89	1.82e-79
chr5-21870	chr5	107722935	107727146	+	169.8	4211.000	166.5	19.5	8.53	7.39e-93
chr6-9254	chr6	99263370	99266960	+	169.8	3590.000	167.5	12.1	13.86	2.31e-125
chr7-29186	chr7	28308644	28312798	+	169.8	4154.000	168.0	22.3	7.53	3.47e-86
chr7-33389	chr7	63910619	63915505	+	169.8	4886.000	169.5	14.9	11.39	1.29e-113
chr9-19153	chr9	13524210	13530355	+	169.8	6145.000	167.0	20.5	8.16	8.12e-91
chr11-29753	chr11	117412904	117416868	+	169.8	3964.000	165.5	3.7	44.49	6.22e-204
chr12-10838	chr12	29366984	29369837	+	169.8	2853.000	170.0	11.2	15.23	2.62e-134
chr12-12468	chr12	112926972	112930641	+	169.8	3669.000	165.0	3.7	44.36	6.22e-204
chr14-13905	chr14	24768823	24772856	+	169.8	4033.000	167.5	24.2	6.93	2.64e-80
chr15-8672	chr15	38197548	38201157	+	169.8	3609.000	166.0	2.8	59.50	6.39e-226
chr15-19499	chr15	38468552	38473894	+	169.8	5342.000	166.5	26.0	6.39	6.33e-75
chr15-12816	chr15	79437942	79441440	+	169.8	3498.000	166.0	13.0	12.75	2.79e-119
chr17-20631	chr17	27313600	27319343	+	169.8	5743.000	165.5	22.8	7.26	2.76e-82
chr18-5353	chr18	38599649	38603366	+	169.8	3717.000	167.0	9.3	17.96	3.46e-143
chr19-16135	chr19	30152741	30158385	+	169.8	5644.000	166.5	27.9	5.97	9.40e-71
chr2-13161	chr2	157750367	157754068	+	169.3	3701.000	166.0	14.9	11.16	1.86e-110
chr2-2389	chr2	170343734	170346916	+	169.3	3182.000	166.5	3.3	51.16	5.22e-215
chr4-18196	chr4	65123265	65127779	+	169.3	4514.000	164.5	15.3	10.72	2.26e-106
chr4-21386	chr4	127167755	127171865	+	169.3	4110.000	167.0	14.9	11.22	1.66e-111
chr6-19850	chr6	99012179	99015224	+	169.3	3045.000	169.5	14.9	11.39	1.29e-113
chr7-14717	chr7	74302393	74305275	+	169.3	2882.000	166.0	9.3	17.85	6.22e-142
chr8-13199	chr8	70672501	70675471	+	169.3	2970.000	166.5	7.4	22.38	3.23e-157
chr9-30775	chr9	41858622	41862232	+	169.3	3610.000	167.5	12.1	13.86	2.31e-125
chr9-14332	chr9	44732763	44735785	+	169.3	3022.000	166.0	2.8	59.50	6.39e-226
chr10-15440	chr10	79762785	79766573	+	169.3	3788.000	164.5	14.9	11.06	2.31e-108
chr10-12441	chr10	80171548	80176820	+	169.3	5272.000	166.0	8.4	19.83	3.98e-149
chr10-8628	chr10	80178936	80181871	+	169.3	2935.000	165.5	3.7	44.49	6.22e-204
chr10-11197	chr10	80265608	80268623	+	169.3	3015.000	167.0	27.0	6.19	1.37e-73
chr10-15702	chr10	111418558	111422974	+	169.3	4416.000	164.5	11.2	14.74	3.01e-127
chr10-2917	chr10	128888582	128893071	+	169.3	4489.000	165.5	10.2	16.18	2.98e-134
chr13-15792	chr13	28755691	28759569	+	169.3	3878.000	165.5	6.5	25.42	4.91e-165
chr14-5652	chr14	61037038	61041824	+	169.3	4786.000	165.0	8.4	19.71	7.89e-148
chr15-21868	chr15	99663558	99667131	+	169.3	3573.000	166.5	4.6	35.81	6.75e-190
chr16-11486	chr16	18193864	18199733	+	169.3	5869.000	166.5	29.3	5.68	7.75e-68
chr16-4658	chr16	29891433	29895196	+	169.3	3763.000	167.5	13.9	12.01	8.71e-116
chr18-9400	chr18	8868485	8873095	+	169.3	4610.000	165.5	31.6	5.23	1.30e-62
chr18-4632	chr18	69598178	69602767	+	169.3	4589.000	165.5	26.0	6.36	4.04e-74
chr1-19522	chr1	36545666	36550384	+	168.8	4718.000	165.0	12.1	13.65	4.39e-123
chr2-41980	chr2	152816202	152821677	+	168.8	5475.000	165.5	21.4	7.74	3.28e-86
chr3-17358	chr3	90387004	90391317	+	168.8	4313.000	165.0	21.4	7.71	3.28e-86
chr4-18909	chr4	22477178	22480770	+	168.8	3592.000	165.5	31.6	5.23	1.30e-62
chr5-8716	chr5	36067380	36071509	+	168.8	4129.000	165.5	7.4	22.25	7.21e-156
chr5-18566	chr5	88583943	88588255	+	168.8	4312.000	165.0	18.6	8.87	5.05e-95
chr5-23374	chr5	125657117	125661412	+	168.8	4295.000	167.0	5.6	29.93	1.25e-178
chr5-8269	chr5	139930795	139933432	+	168.8	2637.000	168.5	11.6	14.50	3.63e-129
chr6-23814	chr6	83426463	83429516	+	168.8	3053.000	166.0	8.4	19.83	3.98e-149
chr7-29946	chr7	96753785	96758301	+	168.8	4516.000	166.5	22.3	7.46	1.96e-84
chr7-12526	chr7	142657793	142661188	+	168.8	3395.000	168.5	9.8	17.26	4.38e-141
chr8-11418	chr8	34324034	34327885	+	168.8	3851.000	164.5	28.8	5.71	2.85e-67
chr9-10254	chr9	22048794	22052614	+	168.8	3820.000	165.5	9.8	16.95	2.19e-137
chr10-18243	chr10	69348042	69352814	+	168.8	4772.000	165.0	13.9	11.83	1.24e-113
chr13-4698	chr13	45806476	45810963	+	168.8	4487.000	166.5	15.8	10.53	1.74e-106
chr16-8411	chr16	18153378	18157666	+	168.8	4288.000	165.0	13.5	12.24	7.34e-116
chr16-3982	chr16	33832072	33834925	+	168.8	2853.000	166.0	3.7	44.63	1.39e-205
chr16-9955	chr16	96123731	96128996	+	168.8	5265.000	167.5	21.4	7.83	5.40e-88
chr18-8511	chr18	37850501	37853819	+	168.8	3318.000	164.0	7.9	20.75	2.10e-150
chr18-1009	chr18	57261046	57263774	+	168.8	2728.000	164.5	12.1	13.61	6.00e-122
chr2-19129	chr2	164967538	164971693	+	168.3	4155.000	164.0	16.7	9.80	8.91e-101
chr2-22152	chr2	170126558	170130695	+	168.3	4137.000	164.5	20.0	8.23	1.59e-89
chr3-1543	chr3	101710963	101713853	+	168.3	2890.000	166.5	14.9	11.19	1.86e-110
chr4-24899	chr4	139053449	139056547	+	168.3	3098.000	165.5	4.6	35.59	2.41e-188
chr4-19733	chr4	152220700	152223428	+	168.3	2728.000	164.5	17.7	9.31	2.51e-97
chr7-30690	chr7	140046458	140050816	+	168.3	4358.000	165.5	6.5	25.42	4.91e-165
chr8-19249	chr8	87701692	87704615	+	168.3	2923.000	167.0	3.7	44.90	3.10e-207
chr10-16695	chr10	122929060	122933372	+	168.3	4312.000	164.0	14.9	11.02	2.31e-108
chr11-39013	chr11	20662908	20666174	+	168.3	3266.000	165.5	11.2	14.83	2.03e-128
chr11-20480	chr11	105362961	105365961	+	168.3	3000.000	164.0	15.8	10.37	1.91e-104
chr12-23251	chr12	111427066	111430824	+	168.3	3758.000	164.5	9.3	17.69	1.97e-139
chr13-4109	chr13	97438281	97440205	+	168.3	1924.000	164.0	13.5	12.16	8.99e-115
chr14-12297	chr14	19750024	19753877	+	168.3	3853.000	164.0	16.7	9.80	8.91e-101
chr14-16707	chr14	24577370	24580467	+	168.3	3097.000	163.5	12.1	13.52	8.14e-121
chr14-9956	chr14	25107365	25111704	+	168.3	4339.000	167.0	27.0	6.19	1.37e-73
chr15-4136	chr15	78709751	78714262	+	168.3	4511.000	163.5	12.1	13.52	8.14e-121
chr16-11874	chr16	52449821	52455034	+	168.3	5213.000	165.0	12.1	13.65	4.39e-123
chr17-2880	chr17	34835814	34839129	+	168.3	3315.000	166.0	27.0	6.16	8.51e-73
chr18-2263	chr18	61397824	61401348	+	168.3	3524.000	166.0	6.0	27.46	1.39e-171
chr19-7092	chr19	10602007	10607381	+	168.3	5374.000	163.5	33.0	4.95	1.01e-58
chr1-10047	chr1	172027246	172030080	+	167.8	2834.000	163.0	3.7	43.82	1.22e-200
chr1-24775	chr1	193367279	193371272	+	167.8	3993.000	166.0	13.9	11.90	1.04e-114
chr2-16532	chr2	153608860	153613474	+	167.8	4614.000	166.0	19.1	8.71	2.15e-94
chr3-971	chr3	107330216	107332590	+	167.8	2374.000	167.0	8.4	19.95	1.99e-150
chr4-34941	chr4	41759571	41763245	+	167.8	3674.000	163.5	13.9	11.72	1.73e-111
chr4-19260	chr4	107679656	107682232	+	167.8	2576.000	164.5	6.5	25.27	1.24e-163
chr4-7866	chr4	153805814	153809835	+	167.8	4021.000	166.0	2.8	59.50	6.39e-226
chr7-9081	chr7	141220549	141223130	+	167.8	2581.000	165.0	12.6	13.14	1.40e-120
chr8-17551	chr8	90299580	90304587	+	167.8	5007.000	165.5	10.2	16.18	2.98e-134
chr9-15772	chr9	35410168	35414025	+	167.8	3857.000	166.5	17.7	9.42	2.86e-99
chr10-4036	chr10	95142717	95145846	+	167.8	3129.000	170.0	18.6	9.14	8.37e-100
chr11-28007	chr11	97049987	97052810	+	167.8	2823.000	164.5	18.6	8.84	4.49e-94
chr14-16178	chr14	70634165	70637224	+	167.8	3059.000	164.0	20.5	8.02	4.35e-88
chr16-2102	chr16	18587856	18592284	+	167.8	4428.000	166.5	6.5	25.58	1.92e-166
chr17-11931	chr17	27563607	27567318	+	167.8	3711.000	163.5	12.1	13.52	8.14e-121
chr17-8154	chr17	29488703	29493663	+	167.8	4960.000	163.5	14.9	10.99	2.55e-107
chr19-9037	chr19	46303783	46306526	+	167.8	2743.000	164.5	9.8	16.85	3.71e-136
chr2-27365	chr2	20959998	20965120	+	167.3	5122.000	168.5	33.5	5.03	2.05e-61
chr2-16481	chr2	143545191	143548611	+	167.3	3420.000	165.0	7.4	22.18	7.21e-156
chr6-16474	chr6	85230489	85233358	+	167.3	2869.000	163.5	8.4	19.54	3.05e-145
chr6-24470	chr6	128033434	128036666	+	167.3	3232.000	164.5	10.2	16.08	4.81e-133
chr7-10561	chr7	44310047	44312339	+	167.3	2292.000	164.0	5.1	32.07	3.31e-180
chr7-4625	chr7	44429541	44432611	+	167.3	3070.000	164.5	11.6	14.15	1.53e-124
chr7-21456	chr7	65779325	65784223	+	167.3	4898.000	162.5	20.5	7.94	2.78e-86
chr8-4246	chr8	123790426	123793047	+	167.3	2621.000	167.5	10.7	15.66	1.19e-133
chr9-27758	chr9	68975803	68979120	+	167.3	3317.000	162.5	24.6	6.59	5.41e-75
chr9-4687	chr9	107666136	107669373	+	167.3	3237.000	164.5	20.0	8.23	1.59e-89
chr10-14976	chr10	7390401	7393996	+	167.3	3595.000	162.5	8.4	19.42	5.94e-144
chr11-8536	chr11	97536275	97538362	+	167.3	2087.000	163.5	5.6	29.30	9.66e-173
chr11-34441	chr11	109358050	109362652	+	167.3	4602.000	163.0	13.0	12.52	5.69e-116
chr17-13290	chr17	31765652	31768235	+	167.3	2583.000	165.5	13.9	11.86	1.24e-113
chr17-12749	chr17	47685977	47690273	+	167.3	4296.000	163.5	30.2	5.41	9.01e-64
chr17-13484	chr17	56932306	56936173	+	167.3	3867.000	163.0	5.6	29.21	9.66e-173
chr17-15131	chr17	85484639	85487375	+	167.3	2736.000	163.0	18.6	8.76	3.96e-93
chr18-765	chr18	76532512	76535379	+	167.3	2867.000	164.5	6.0	27.21	1.04e-168
chr18-10541	chr18	80668745	80673093	+	167.3	4348.000	166.5	14.4	11.55	1.52e-112
chr1-21050	chr1	82320186	82325769	+	166.7	5583.000	164.5	13.9	11.79	1.47e-112
chr4-25915	chr4	125315209	125320228	+	166.7	5019.000	162.5	23.2	6.99	1.72e-78
chr4-40934	chr4	134448448	134451932	+	166.7	3484.000	162.0	21.4	7.57	1.48e-83
chr4-11043	chr4	155065680	155068608	+	166.7	2928.000	163.0	11.6	14.02	2.16e-123
chr5-18452	chr5	41761027	41765038	+	166.7	4011.000	162.0	15.8	10.25	2.04e-102
chr5-3599	chr5	77121734	77125233	+	166.7	3499.000	165.5	17.7	9.37	2.69e-98
chr5-23016	chr5	110806809	110809780	+	166.7	2971.000	164.0	12.1	13.57	6.00e-122
chr5-5412	chr5	121847860	121851192	+	166.7	3332.000	163.0	13.0	12.52	5.69e-116
chr7-22361	chr7	28944203	28947332	+	166.7	3129.000	164.0	19.1	8.60	1.62e-92
chr7-20806	chr7	123029800	123033426	+	166.7	3626.000	164.0	20.0	8.20	1.59e-89
chr8-11955	chr8	40961943	40965550	+	166.7	3607.000	162.5	7.0	23.30	3.53e-156
chr9-20925	chr9	72663646	72666671	+	166.7	3025.000	163.0	5.6	29.21	9.66e-173
chr9-18978	chr9	107423916	107426263	+	166.7	2347.000	162.5	6.5	24.96	7.85e-161
chr11-33287	chr11	36052057	36057303	+	166.7	5246.000	167.0	8.4	19.95	1.99e-150
chr12-6638	chr12	5267072	5270897	+	166.7	3825.000	164.5	11.2	14.74	3.01e-127
chr12-6406	chr12	44497891	44502551	+	166.7	4660.000	163.5	35.3	4.63	6.58e-55
chr17-11879	chr17	24548579	24552554	+	166.7	3975.000	165.5	12.1	13.69	4.39e-123
chr17-8920	chr17	27138117	27141107	+	166.7	2990.000	162.5	17.7	9.20	2.15e-95
chr19-15595	chr19	59132272	59136165	+	166.7	3893.000	163.5	22.3	7.33	7.94e-82
chr1-24097	chr1	132540470	132544116	+	166.2	3646.000	163.5	12.6	13.02	2.41e-118
chr1-1666	chr1	153641259	153644764	+	166.2	3505.000	163.0	18.6	8.76	3.96e-93
chr2-35482	chr2	172660343	172664162	+	166.2	3819.000	162.0	4.6	34.84	1.06e-183
chr5-28759	chr5	111213140	111216726	+	166.2	3586.000	163.5	4.6	35.16	3.02e-185
chr6-21939	chr6	47238504	47242621	+	166.2	4117.000	162.5	20.9	7.77	6.68e-85
chr6-18215	chr6	48437912	48442054	+	166.2	4142.000	163.0	35.3	4.61	6.58e-55
chr6-5100	chr6	124914503	124916860	+	166.2	2357.000	165.0	29.3	5.63	4.40e-67
chr10-13136	chr10	80586966	80590980	+	166.2	4014.000	164.0	9.8	16.80	3.71e-136
chr11-33661	chr11	69752909	69758476	+	166.2	5567.000	164.5	17.7	9.31	2.51e-97
chr11-40834	chr11	116670605	116675318	+	166.2	4713.000	163.0	11.6	14.02	2.16e-123
chr12-19354	chr12	29937210	29941332	+	166.2	4122.000	163.0	9.3	17.53	3.48e-138
chr12-2780	chr12	80113541	80117195	+	166.2	3654.000	163.0	17.7	9.23	2.33e-96
chr13-15021	chr13	44230754	44233474	+	166.2	2720.000	163.5	5.6	29.30	9.66e-173
chr14-406	chr14	19824239	19827003	+	166.2	2764.000	164.0	13.0	12.60	4.52e-117
chr14-4850	chr14	60553194	60556072	+	166.2	2878.000	163.0	26.5	6.15	1.82e-71
chr15-14567	chr15	103364314	103367659	+	166.2	3345.000	163.5	12.1	13.52	8.14e-121
chr16-856	chr16	33583568	33585864	+	166.2	2296.000	163.5	11.2	14.65	4.42e-126
chr18-6582	chr18	38067573	38071996	+	166.2	4423.000	162.0	15.8	10.25	2.04e-102
chr19-12519	chr19	6968306	6971382	+	166.2	3076.000	164.5	4.6	35.38	8.56e-187
chr1-20714	chr1	39933495	39938696	+	165.7	5201.000	161.0	25.1	6.41	4.55e-73
chr2-42999	chr2	25354035	25358127	+	165.7	4092.000	163.0	18.6	8.76	3.96e-93
chr2-6521	chr2	59644651	59649195	+	165.7	4544.000	163.5	13.9	11.72	1.73e-111
chr4-40989	chr4	135165548	135169173	+	165.7	3625.000	163.5	6.5	25.12	3.13e-162
chr4-41064	chr4	136832535	136835398	+	165.7	2863.000	162.5	14.4	11.27	2.59e-108
chr5-17954	chr5	118292402	118295956	+	165.7	3554.000	163.0	2.8	58.43	1.32e-220
chr6-10225	chr6	91471877	91475869	+	165.7	3992.000	161.5	11.6	13.89	4.23e-121
chr8-18197	chr8	61385582	61388981	+	165.7	3399.000	161.5	13.9	11.58	2.35e-109
chr8-8598	chr8	91514312	91518946	+	165.7	4634.000	163.5	14.9	10.99	2.55e-107
chr8-24065	chr8	120321881	120325879	+	165.7	3998.000	163.5	12.1	13.52	8.14e-121
chr9-12029	chr9	63747431	63751397	+	165.7	3966.000	162.5	23.7	6.85	2.68e-77
chr9-28428	chr9	120618031	120621208	+	165.7	3177.000	162.5	24.2	6.72	3.92e-76
chr10-17236	chr10	75857399	75861850	+	165.7	4451.000	162.0	9.3	17.42	6.10e-137
chr10-18609	chr10	94620186	94623819	+	165.7	3633.000	164.5	14.9	11.06	2.31e-108
chr12-2775	chr12	79894921	79899425	+	165.7	4504.000	162.5	23.2	6.99	1.72e-78
chr12-12890	chr12	86947266	86951135	+	165.7	3869.000	162.0	11.6	13.94	3.03e-122
chr13-12731	chr13	53266263	53269945	+	165.7	3682.000	161.5	12.6	12.86	4.04e-116
chr14-6987	chr14	59968027	59971741	+	165.7	3714.000	162.0	17.7	9.17	2.15e-95
chr14-15412	chr14	118049389	118053831	+	165.7	4442.000	162.0	24.2	6.70	3.92e-76
chr18-8929	chr18	25588398	25592808	+	165.7	4410.000	163.5	14.9	10.99	2.55e-107
chr18-3004	chr18	36067687	36070063	+	165.7	2376.000	163.0	2.8	58.43	1.32e-220
chr18-9566	chr18	37953208	37956576	+	165.7	3368.000	162.0	10.2	15.84	1.23e-130
chr18-4910	chr18	69500818	69504749	+	165.7	3931.000	162.0	6.5	24.89	7.85e-161
chr2-15684	chr2	116071937	116076668	+	165.2	4731.000	164.5	13.0	12.64	4.52e-117
chr3-6314	chr3	101700336	101704225	+	165.2	3889.000	162.0	15.8	10.25	2.04e-102
chr4-19821	chr4	9025605	9029498	+	165.2	3893.000	161.0	14.9	10.82	3.04e-105
chr4-12140	chr4	41292036	41295932	+	165.2	3896.000	161.0	13.9	11.54	2.35e-109
chr5-20956	chr5	120170862	120173831	+	165.2	2969.000	164.5	12.1	13.61	6.00e-122
chr6-20789	chr6	55483136	55486005	+	165.2	2869.000	162.0	16.7	9.68	8.51e-99
chr6-5270	chr6	91409020	91412686	+	165.2	3666.000	163.5	9.8	16.74	6.23e-135
chr7-16379	chr7	122159624	122162808	+	165.2	3184.000	162.0	13.9	11.61	2.02e-110
chr8-28353	chr8	105604229	105607650	+	165.2	3421.000	162.0	13.0	12.44	7.13e-115
chr11-24769	chr11	4158868	4163245	+	165.2	4377.000	163.0	16.7	9.74	8.74e-100
chr11-22823	chr11	53519143	53522261	+	165.2	3118.000	161.5	6.0	26.72	2.04e-164
chr11-13771	chr11	76621734	76624112	+	165.2	2378.000	163.5	6.5	25.12	3.13e-162
chr12-6088	chr12	29094859	29097747	+	165.2	2888.000	161.0	12.1	13.32	1.47e-118
chr13-5993	chr13	107540186	107542710	+	165.2	2524.000	161.5	5.6	28.95	8.20e-170
chr14-15631	chr14	21532489	21538596	+	165.2	6107.000	162.0	24.2	6.70	3.92e-76
chr14-9407	chr14	24203372	24207709	+	165.2	4337.000	161.0	20.5	7.87	2.20e-85
chr14-5616	chr14	54475142	54477851	+	165.2	2709.000	164.5	4.6	35.38	8.56e-187
chr15-15818	chr15	78831317	78836699	+	165.2	5382.000	162.5	21.4	7.60	1.48e-83
chr17-21092	chr17	47519669	47523835	+	165.2	4166.000	162.0	12.1	13.40	1.10e-119
chr2-21184	chr2	180170642	180174794	+	164.7	4152.000	161.5	13.0	12.41	8.88e-114
chr4-16825	chr4	106846901	106849264	+	164.7	2363.000	162.5	4.6	34.95	1.06e-183
chr5-9195	chr5	108366457	108369798	+	164.7	3341.000	161.5	4.6	34.73	3.69e-182
chr7-9246	chr7	49064066	49067087	+	164.7	3021.000	160.5	5.6	28.77	2.37e-168
chr7-23108	chr7	126796228	126799193	+	164.7	2965.000	160.0	13.9	11.47	2.72e-108
chr8-14944	chr8	12946844	12951211	+	164.7	4367.000	161.0	10.2	15.74	1.95e-129
chr11-13587	chr11	24305034	24308760	+	164.7	3726.000	161.0	12.6	12.82	4.04e-116
chr11-15199	chr11	102752908	102755520	+	164.7	2612.000	161.5	4.6	34.73	3.69e-182
chr11-28144	chr11	103770644	103774788	+	164.7	4144.000	160.0	5.6	28.68	2.37e-168
chr13-15869	chr13	38344562	38348116	+	164.7	3554.000	162.0	2.8	58.07	7.73e-219
chr17-16913	chr17	86961473	86965732	+	164.7	4259.000	161.0	9.8	16.49	1.73e-132
chr18-13071	chr18	47300810	47305138	+	164.7	4328.000	161.5	11.6	13.89	4.23e-121
chr18-8637	chr18	55760899	55765632	+	164.7	4733.000	162.0	18.1	8.93	9.12e-94
chr1-9613	chr1	21960243	21963791	+	164.2	3548.000	160.0	9.3	17.21	1.84e-134
chr2-11567	chr2	180102832	180105930	+	164.2	3098.000	161.5	15.8	10.22	2.09e-101
chr4-14495	chr4	55003238	55006741	+	164.2	3503.000	161.0	9.3	17.31	1.06e-135
chr4-40373	chr4	116992666	116996755	+	164.2	4089.000	162.0	18.6	8.71	3.47e-92
chr4-28867	chr4	131242322	131245944	+	164.2	3622.000	161.5	4.6	34.73	3.69e-182
chr5-26697	chr5	35905764	35909794	+	164.2	4030.000	162.0	9.8	16.59	1.04e-133
chr5-20187	chr5	140790209	140793223	+	164.2	3014.000	161.5	13.0	12.41	8.88e-114
chr6-17683	chr6	113935949	113940530	+	164.2	4581.000	164.0	18.1	9.04	1.12e-95
chr7-27534	chr7	19661959	19666393	+	164.2	4434.000	161.0	8.8	18.22	4.37e-139
chr7-12844	chr7	80056533	80059613	+	164.2	3080.000	161.0	7.4	21.64	1.68e-150
chr7-15785	chr7	137319100	137323473	+	164.2	4373.000	162.0	18.6	8.71	3.47e-92
chr7-17345	chr7	141291592	141294862	+	164.2	3270.000	160.5	10.2	15.69	3.07e-128
chr11-26760	chr11	98584999	98589070	+	164.2	4071.000	162.0	14.4	11.24	2.59e-108
chr11-18748	chr11	101085658	101088769	+	164.2	3111.000	161.0	5.6	28.86	8.20e-170
chr12-6947	chr12	112375845	112380058	+	164.2	4213.000	162.0	18.1	8.93	9.12e-94
chr14-2985	chr14	31930310	31935215	+	164.2	4905.000	163.5	29.8	5.49	1.14e-64
chr14-5682	chr14	67132885	67136605	+	164.2	3720.000	161.0	6.5	24.73	1.95e-159
chr14-15261	chr14	75525564	75529418	+	164.2	3854.000	159.5	11.2	14.29	1.94e-121
chr15-18022	chr15	99646929	99650899	+	164.2	3970.000	163.0	13.5	12.09	1.09e-113
chr17-10785	chr17	25823608	25826286	+	164.2	2678.000	161.0	10.7	15.06	1.57e-126
chr17-20749	chr17	29457028	29460662	+	164.2	3634.000	162.0	15.8	10.25	2.04e-102
chr18-15403	chr18	77731640	77734080	+	164.2	2440.000	160.5	4.6	34.52	1.28e-180
chr19-3760	chr19	5067030	5068955	+	164.2	1925.000	170.5	29.3	5.82	7.04e-71
chr3-18368	chr3	84478680	84481239	+	163.7	2559.000	161.5	5.6	28.95	8.20e-170
chr3-11590	chr3	88407318	88411188	+	163.7	3870.000	161.5	17.7	9.14	1.98e-94
chr5-21668	chr5	67095316	67101030	+	163.7	5714.000	165.0	27.4	6.01	5.55e-71
chr5-9685	chr5	111413164	111417487	+	163.7	4323.000	159.5	14.4	11.07	3.61e-105
chr5-30682	chr5	113881580	113886198	+	163.7	4618.000	160.5	4.6	34.52	1.28e-180
chr5-20962	chr5	120205403	120208986	+	163.7	3583.000	160.0	11.6	13.76	5.86e-120
chr5-20101	chr5	136083197	136086083	+	163.7	2886.000	162.5	9.3	17.47	6.10e-137
chr5-21325	chr5	148619833	148623127	+	163.7	3294.000	163.5	23.2	7.03	2.45e-79
chr6-25356	chr6	55645038	55650578	+	163.7	5540.000	160.5	32.5	4.93	1.96e-57
chr6-21470	chr6	134187200	134191392	+	163.7	4192.000	159.5	16.3	9.80	1.37e-97
chr8-30161	chr8	93728464	93732703	+	163.7	4239.000	159.0	30.7	5.18	5.28e-60
chr9-9520	chr9	60949875	60952369	+	163.7	2494.000	161.0	6.5	24.73	1.95e-159
chr10-7691	chr10	59942105	59944535	+	163.7	2430.000	160.5	8.4	19.18	2.21e-141
chr11-36771	chr11	9115880	9119920	+	163.7	4040.000	161.5	8.4	19.30	1.15e-142
chr11-39880	chr11	79659977	79663566	+	163.7	3589.000	160.0	12.1	13.24	1.96e-117
chr11-13916	chr11	97675875	97678967	+	163.7	3092.000	161.5	22.8	7.09	7.35e-79
chr11-38156	chr11	98281814	98286320	+	163.7	4506.000	160.5	8.4	19.18	2.21e-141
chr11-30973	chr11	99039758	99044038	+	163.7	4280.000	161.5	22.3	7.24	4.22e-80
chr13-20798	chr13	44750770	44756287	+	163.7	5517.000	160.5	27.9	5.75	3.84e-66
chr14-8731	chr14	76622522	76626321	+	163.7	3799.000	161.5	7.9	20.43	1.84e-146
chr15-19675	chr15	64380320	64385075	+	163.7	4755.000	160.0	18.6	8.60	2.62e-90
chr17-7437	chr17	25269426	25273046	+	163.7	3620.000	162.5	3.7	43.69	5.33e-199
chr19-1763	chr19	15923213	15926957	+	163.7	3744.000	162.0	19.5	8.30	3.73e-89
chr1-23005	chr1	170520348	170524220	+	163.1	3872.000	159.0	10.2	15.54	4.80e-127
chr2-43048	chr2	26636974	26640961	+	163.1	3987.000	161.0	11.2	14.43	9.38e-124
chr2-30611	chr2	37828625	37831649	+	163.1	3024.000	160.5	7.9	20.31	3.75e-145
chr5-35211	chr5	118434475	118437702	+	163.1	3227.000	160.0	3.3	49.16	8.40e-205
chr5-17067	chr5	118664782	118668291	+	163.1	3509.000	159.5	20.0	7.98	5.57e-85
chr6-26613	chr6	148441354	148445073	+	163.1	3719.000	160.0	13.0	12.29	1.10e-112
chr8-11986	chr8	48456109	48459883	+	163.1	3774.000	160.0	16.7	9.56	7.94e-97
chr9-17563	chr9	47530364	47534199	+	163.1	3835.000	160.5	9.8	16.44	2.85e-131
chr9-17792	chr9	65017830	65023323	+	163.1	5493.000	160.0	15.8	10.12	2.13e-100
chr10-18632	chr10	96478287	96482420	+	163.1	4133.000	159.5	13.0	12.25	1.35e-111
chr11-14253	chr11	58977041	58981058	+	163.1	4017.000	160.0	10.2	15.64	3.07e-128
chr12-16714	chr12	86783234	86787924	+	163.1	4690.000	159.0	18.6	8.55	2.26e-89
chr12-8326	chr12	108305611	108308765	+	163.1	3154.000	160.5	8.4	19.18	2.21e-141
chr17-11909	chr17	26560523	26564299	+	163.1	3776.000	160.0	9.3	17.21	1.84e-134
chr19-4834	chr19	27216146	27219488	+	163.1	3342.000	160.0	8.4	19.12	2.21e-141
chr1-16132	chr1	153898995	153903626	+	162.6	4631.000	160.0	5.6	28.68	2.37e-168
chr1-9546	chr1	182088424	182091566	+	162.6	3142.000	160.5	11.2	14.38	1.35e-122
chr2-20106	chr2	168838326	168842551	+	162.6	4225.000	160.0	10.2	15.64	3.07e-128
chr3-3244	chr3	35332767	35336539	+	162.6	3772.000	161.0	22.8	7.07	7.35e-79
chr3-22877	chr3	108286016	108289277	+	162.6	3261.000	158.5	9.3	17.04	5.42e-132
chr4-12629	chr4	8748240	8752465	+	162.6	4225.000	159.5	33.5	4.76	3.38e-55
chr4-24395	chr4	97673781	97678067	+	162.6	4286.000	158.5	15.8	10.03	2.17e-98
chr5-15845	chr5	24319677	24323052	+	162.6	3375.000	159.0	11.2	14.25	1.94e-121
chr5-4722	chr5	113854992	113859883	+	162.6	4891.000	160.0	11.2	14.34	1.35e-122
chr6-15422	chr6	54109556	54113520	+	162.6	3964.000	160.5	20.5	7.85	1.74e-84
chr6-16847	chr6	127361626	127365468	+	162.6	3842.000	161.5	2.8	57.89	4.49e-217
chr7-28177	chr7	83880997	83885538	+	162.6	4541.000	158.5	9.3	17.04	5.42e-132
chr8-14352	chr8	35375023	35378444	+	162.6	3421.000	161.0	9.3	17.31	1.06e-135
chr8-22232	chr8	71627719	71630672	+	162.6	2953.000	160.0	10.2	15.64	3.07e-128
chr8-22419	chr8	89269812	89273558	+	162.6	3746.000	159.5	8.4	19.06	4.23e-140
chr8-22824	chr8	121905331	121909422	+	162.6	4091.000	162.5	26.5	6.13	1.12e-70
chr9-19414	chr9	44286348	44289585	+	162.6	3237.000	158.0	3.7	42.48	1.85e-192
chr9-31384	chr9	62466938	62470177	+	162.6	3239.000	162.0	27.4	5.91	1.19e-68
chr11-35837	chr11	87762301	87765665	+	162.6	3364.000	159.0	13.5	11.79	2.26e-109
chr11-16460	chr11	93097660	93100508	+	162.6	2848.000	159.0	19.5	8.14	2.10e-86
chr11-21408	chr11	107388351	107391676	+	162.6	3325.000	159.5	11.6	13.72	8.07e-119
chr11-24622	chr11	116129218	116131935	+	162.6	2717.000	161.0	9.3	17.31	1.06e-135
chr12-12372	chr12	108223181	108227787	+	162.6	4606.000	159.5	19.5	8.17	2.10e-86
chr12-6611	chr12	112670874	112673896	+	162.6	3022.000	159.0	7.4	21.37	7.85e-148
chr13-18407	chr13	56768403	56771164	+	162.6	2761.000	159.5	13.9	11.43	3.12e-107
chr16-1943	chr16	44615208	44618480	+	162.6	3272.000	160.0	7.4	21.51	3.65e-149
chr1-2931	chr1	75477382	75480701	+	162.1	3319.000	162.0	17.7	9.17	2.15e-95
chr2-19435	chr2	30675883	30678453	+	162.1	2570.000	159.0	5.6	28.50	6.79e-167
chr4-35003	chr4	45505892	45510628	+	162.1	4736.000	158.0	16.7	9.44	7.22e-95
chr4-28459	chr4	100777697	100783006	+	162.1	5309.000	158.5	14.9	10.65	3.79e-102
chr4-9979	chr4	128688151	128694117	+	162.1	5966.000	159.0	25.1	6.33	1.86e-71
chr4-22376	chr4	128877252	128880175	+	162.1	2923.000	160.0	17.7	9.06	1.80e-93
chr4-1292	chr4	136819687	136823363	+	162.1	3676.000	160.0	3.7	43.01	1.00e-195
chr5-21000	chr5	122159307	122163965	+	162.1	4658.000	160.5	18.6	8.63	2.62e-90
chr5-3517	chr5	125110629	125113553	+	162.1	2924.000	162.0	21.4	7.57	1.48e-83
chr6-11597	chr6	8955561	8959028	+	162.1	3467.000	158.5	8.4	18.94	8.05e-139
chr7-7304	chr7	36503097	36506625	+	162.1	3528.000	162.0	13.5	12.01	1.32e-112
chr7-12716	chr7	44983234	44986351	+	162.1	3117.000	160.0	15.8	10.12	2.13e-100
chr8-20149	chr8	84764220	84767805	+	162.1	3585.000	158.0	15.8	9.99	2.17e-98
chr9-6846	chr9	42123186	42126952	+	162.1	3766.000	159.5	13.0	12.25	1.35e-111
chr10-10978	chr10	34297564	34301927	+	162.1	4363.000	158.0	17.7	8.94	1.47e-91
chr11-26670	chr11	94241988	94244452	+	162.1	2464.000	161.0	6.5	24.73	1.95e-159
chr15-14141	chr15	76652826	76656579	+	162.1	3753.000	158.0	5.6	28.32	1.94e-165
chr15-13775	chr15	101139120	101141420	+	162.1	2300.000	158.0	10.2	15.45	7.46e-126
chr17-20518	chr17	17828940	17832996	+	162.1	4056.000	161.5	13.9	11.58	2.35e-109
chr17-8117	chr17	25808041	25811746	+	162.1	3705.000	158.5	9.3	17.04	5.42e-132
chr2-34080	chr2	35460421	35464033	+	161.6	3612.000	157.0	17.7	8.89	1.32e-90
chr2-32930	chr2	122365920	122370812	+	161.6	4892.000	158.5	13.0	12.17	1.65e-110
chr3-10781	chr3	27861448	27864881	+	161.6	3433.000	159.0	11.2	14.25	1.94e-121
chr4-35297	chr4	83205180	83209563	+	161.6	4383.000	157.0	22.8	6.89	1.77e-75
chr4-25161	chr4	155846376	155850146	+	161.6	3770.000	158.5	6.5	24.35	2.90e-155
chr5-13106	chr5	24342916	24345516	+	161.6	2600.000	159.5	9.8	16.34	4.67e-130
chr5-1458	chr5	142402022	142404870	+	161.6	2848.000	161.5	12.6	12.86	4.04e-116
chr7-16984	chr7	80196969	80200740	+	161.6	3771.000	159.0	12.1	13.15	2.60e-116
chr8-10662	chr8	94531726	94536573	+	161.6	4847.000	157.0	12.6	12.51	1.05e-111
chr8-11736	chr8	119502290	119505700	+	161.6	3410.000	160.5	10.2	15.69	3.07e-128
chr13-2069	chr13	38150871	38153134	+	161.6	2263.000	157.0	3.7	42.21	7.85e-191
chr15-11828	chr15	95637765	95641826	+	161.6	4061.000	158.5	19.5	8.12	1.71e-85
chr16-12506	chr16	34002169	34005688	+	161.6	3519.000	159.0	1.9	85.49	3.76e-241
chr1-25034	chr1	51615622	51619316	+	161.1	3694.000	156.5	16.3	9.62	1.25e-94
chr1-23035	chr1	172390733	172394793	+	161.1	4060.000	158.0	12.1	13.07	3.42e-115
chr4-24024	chr4	8954149	8958884	+	161.1	4735.000	157.5	25.1	6.27	7.44e-70
chr4-29233	chr4	149561850	149565609	+	161.1	3759.000	160.0	12.1	13.24	1.96e-117
chr4-15712	chr4	153726601	153731398	+	161.1	4797.000	161.0	11.2	14.43	9.38e-124
chr6-25545	chr6	85301592	85305651	+	161.1	4059.000	158.0	19.5	8.09	1.71e-85
chr7-5300	chr7	49245388	49248490	+	161.1	3102.000	157.0	13.0	12.06	2.00e-109
chr8-21370	chr8	105152084	105156592	+	161.1	4508.000	156.5	13.9	11.22	4.54e-104
chr9-15735	chr9	29801360	29803983	+	161.1	2623.000	160.0	20.0	8.00	6.96e-86
chr10-4801	chr10	80140655	80143835	+	161.1	3180.000	157.5	7.4	21.17	3.56e-145
chr11-16865	chr11	36693864	36698856	+	161.1	4992.000	158.0	38.1	4.14	1.34e-47
chr12-22334	chr12	54195662	54200107	+	161.1	4445.000	158.0	8.4	18.88	8.05e-139
chr12-21565	chr12	108332676	108335263	+	161.1	2587.000	157.5	8.4	18.82	1.52e-137
chr13-14764	chr13	113878981	113881819	+	161.1	2838.000	156.5	13.9	11.22	4.54e-104
chr14-7712	chr14	51983515	51987396	+	161.1	3881.000	159.0	11.2	14.25	1.94e-121
chr14-4844	chr14	59624654	59630411	+	161.1	5757.000	158.0	26.5	5.96	1.52e-67
chr16-11475	chr16	17888270	17892659	+	161.1	4389.000	158.5	15.3	10.33	3.09e-100
chr17-19734	chr17	45804525	45808575	+	161.1	4050.000	157.5	30.7	5.13	1.41e-58
chr18-16194	chr18	55504928	55509287	+	161.1	4359.000	158.0	10.2	15.45	7.46e-126
chr1-21308	chr1	131076677	131080368	+	160.6	3691.000	161.5	16.7	9.65	8.25e-98
chr2-14682	chr2	27473374	27477325	+	160.6	3951.000	158.5	3.7	42.61	1.85e-192
chr4-14817	chr4	132073696	132077588	+	160.6	3892.000	157.0	17.2	9.13	3.17e-92
chr6-3677	chr6	84008321	84010997	+	160.6	2676.000	158.5	10.2	15.49	7.46e-126
chr7-18712	chr7	81650923	81655821	+	160.6	4898.000	159.5	29.8	5.36	9.96e-62
chr8-25547	chr8	124256019	124259400	+	160.6	3381.000	158.0	7.4	21.24	1.68e-146
chr9-27420	chr9	57073108	57077645	+	160.6	4537.000	158.0	25.6	6.18	1.35e-69
chr10-9085	chr10	80052864	80056234	+	160.6	3370.000	157.0	24.2	6.49	5.00e-72
chr11-25500	chr11	94340614	94345036	+	160.6	4422.000	158.0	32.5	4.85	4.71e-56
chr11-36351	chr11	113196660	113202699	+	160.6	6039.000	157.0	11.2	14.07	3.92e-119
chr12-2936	chr12	84540814	84543092	+	160.6	2278.000	161.5	1.9	86.84	5.04e-245
chr13-2725	chr13	53461851	53466160	+	160.6	4309.000	159.0	12.1	13.15	2.60e-116
chr14-7841	chr14	70544594	70547277	+	160.6	2683.000	158.0	3.7	42.48	1.85e-192
chr16-8512	chr16	31458009	31462287	+	160.6	4278.000	158.5	25.1	6.31	1.18e-70
chr19-7746	chr19	10708502	10711299	+	160.6	2797.000	157.5	10.2	15.40	1.15e-124
chr19-7862	chr19	41205575	41208578	+	160.6	3003.000	157.5	14.9	10.59	4.02e-101
chr2-18265	chr2	165214411	165216871	+	160.0	2460.000	156.0	7.4	20.97	7.52e-144
chr3-8006	chr3	84269328	84272010	+	160.0	2682.000	157.0	8.4	18.76	1.52e-137
chr4-26924	chr4	87367662	87370913	+	160.0	3251.000	157.5	8.4	18.82	1.52e-137
chr4-15397	chr4	121039202	121042986	+	160.0	3784.000	157.0	2.8	56.28	4.80e-210
chr4-38187	chr4	130835191	130839371	+	160.0	4180.000	156.5	3.7	42.07	3.32e-189
chr4-17923	chr4	148833274	148838679	+	160.0	5405.000	155.5	16.7	9.29	5.97e-92
chr5-15024	chr5	148546837	148550975	+	160.0	4138.000	156.0	34.4	4.53	1.02e-51
chr7-21196	chr7	28168042	28172380	+	160.0	4338.000	156.0	9.3	16.78	1.56e-129
chr8-12212	chr8	108695446	108698646	+	160.0	3200.000	156.0	7.4	20.97	7.52e-144
chr8-6679	chr8	108819255	108823681	+	160.0	4426.000	158.0	7.4	21.24	1.68e-146
chr10-17299	chr10	80144870	80148653	+	160.0	3783.000	156.0	19.1	8.18	4.12e-85
chr15-1870	chr15	76709690	76713136	+	160.0	3446.000	156.5	14.9	10.52	4.25e-100
chr19-6427	chr19	59421929	59425969	+	160.0	4040.000	155.5	21.4	7.27	1.87e-77
chr2-14488	chr2	164441148	164444193	+	159.5	3045.000	156.0	4.6	33.55	1.73e-174
chr4-21629	chr4	148325018	148329379	+	159.5	4361.000	156.0	15.8	9.87	2.16e-96
chr4-41448	chr4	149575786	149579917	+	159.5	4131.000	156.0	9.3	16.78	1.56e-129
chr7-14460	chr7	4740209	4743220	+	159.5	3011.000	156.5	4.6	33.66	1.73e-174
chr7-11516	chr7	28811860	28815868	+	159.5	4008.000	157.5	24.6	6.39	6.27e-71
chr9-4418	chr9	65140184	65144811	+	159.5	4627.000	159.0	10.2	15.54	4.80e-127
chr11-10025	chr11	84706481	84709633	+	159.5	3152.000	155.0	16.3	9.52	1.20e-93
chr14-13213	chr14	48118012	48123397	+	159.5	5385.000	157.5	17.7	8.91	1.32e-90
chr1-26947	chr1	72826276	72829293	+	159.0	3017.000	156.0	16.7	9.32	6.40e-93
chr2-45337	chr2	165744054	165746873	+	159.0	2819.000	155.0	22.3	6.95	5.44e-75
chr4-22872	chr4	21687913	21690959	+	159.0	3046.000	159.0	8.4	19.00	4.23e-140
chr4-25899	chr4	124707213	124710710	+	159.0	3497.000	159.5	3.7	42.88	4.32e-194
chr4-3917	chr4	134702767	134705353	+	159.0	2586.000	155.0	9.8	15.87	3.17e-125
chr4-32480	chr4	141334304	141336906	+	159.0	2602.000	158.0	9.3	16.99	5.42e-132
chr5-10596	chr5	108460615	108464756	+	159.0	4141.000	157.0	11.2	14.07	3.92e-119
chr5-10684	chr5	117359174	117361936	+	159.0	2762.000	157.0	5.6	28.14	5.48e-164
chr5-12336	chr5	127240518	127244538	+	159.0	4020.000	156.5	15.8	9.90	2.16e-96
chr6-14332	chr6	146978619	146982944	+	159.0	4325.000	155.0	17.2	9.01	2.63e-90
chr7-21107	chr7	16172581	16176354	+	159.0	3773.000	155.0	11.2	13.89	7.72e-117
chr7-25350	chr7	98353612	98357186	+	159.0	3574.000	156.0	8.8	17.66	8.27e-133
chr7-34579	chr7	129800087	129803550	+	159.0	3463.000	156.0	9.3	16.78	1.56e-129
chr8-14616	chr8	94152052	94155003	+	159.0	2951.000	155.5	1.9	83.61	1.93e-233
chr9-18502	chr9	48820690	48824798	+	159.0	4108.000	155.0	13.0	11.91	2.90e-107
chr10-8229	chr10	80755637	80758334	+	159.0	2697.000	157.0	3.7	42.21	7.85e-191
chr10-23063	chr10	126970817	126973613	+	159.0	2796.000	157.5	7.4	21.17	3.56e-145
chr11-33353	chr11	45879644	45884109	+	159.0	4465.000	158.5	26.0	6.09	1.47e-68
chr11-19523	chr11	96739978	96744228	+	159.0	4250.000	155.0	8.4	18.52	5.32e-135
chr13-18552	chr13	69530225	69533911	+	159.0	3686.000	155.5	22.3	6.97	5.44e-75
chr15-10494	chr15	59153370	59155811	+	159.0	2441.000	158.5	14.4	11.00	3.98e-104
chr16-110	chr16	17147032	17148819	+	159.0	1787.000	157.5	10.2	15.40	1.15e-124
chr16-9014	chr16	30599333	30602374	+	159.0	3041.000	158.0	9.3	16.99	5.42e-132
chr17-5807	chr17	45765752	45768256	+	159.0	2504.000	157.0	6.5	24.12	7.05e-154
chr17-4441	chr17	66415964	66419724	+	159.0	3760.000	157.5	20.5	7.70	8.17e-82
chr18-10422	chr18	69573666	69577663	+	159.0	3997.000	154.5	17.2	8.98	2.37e-89
chr19-2457	chr19	31762601	31765576	+	159.0	2975.000	159.0	8.4	19.00	4.23e-140
chr1-20207	chr1	153035002	153038889	+	158.5	3887.000	156.5	18.6	8.41	1.39e-86
chr3-18417	chr3	87957838	87961170	+	158.5	3332.000	154.5	19.5	7.91	7.08e-82
chr3-4447	chr3	98316563	98320362	+	158.5	3799.000	156.5	5.6	28.05	1.54e-162
chr4-11578	chr4	41497316	41499734	+	158.5	2418.000	155.0	19.5	7.94	8.91e-83
chr5-1050	chr5	67215267	67217314	+	158.5	2047.000	155.0	4.6	33.34	5.79e-173
chr5-22256	chr5	131823766	131827174	+	158.5	3408.000	158.0	25.1	6.29	1.18e-70
chr6-26278	chr6	125144115	125148832	+	158.5	4717.000	156.0	12.1	12.90	5.81e-113
chr7-30457	chr7	128528925	128534060	+	158.5	5135.000	155.5	20.5	7.60	4.79e-80
chr8-4822	chr8	14095492	14097683	+	158.5	2191.000	155.0	1.9	83.34	1.93e-233
chr9-7778	chr9	14173379	14176654	+	158.5	3275.000	157.0	13.0	12.06	2.00e-109
chr9-9203	chr9	89908438	89911308	+	158.5	2870.000	155.5	5.6	27.87	4.31e-161
chr11-41046	chr11	3330132	3332670	+	158.5	2538.000	156.5	10.2	15.30	1.77e-123
chr11-43562	chr11	118436081	118440413	+	158.5	4332.000	156.0	17.7	8.83	1.17e-89
chr13-14651	chr13	100551192	100553484	+	158.5	2292.000	155.0	4.2	37.04	7.43e-180
chr13-13113	chr13	113886303	113890368	+	158.5	4065.000	154.5	21.4	7.22	1.36e-76
chr17-20232	chr17	87875444	87880452	+	158.5	5008.000	154.5	10.2	15.10	4.10e-121
chr19-5300	chr19	41685401	41690447	+	158.5	5046.000	156.5	16.3	9.62	1.25e-94
chr19-5870	chr19	56028486	56030732	+	158.5	2246.000	159.5	5.6	28.59	6.79e-167
chr1-17304	chr1	190189192	190193105	+	158.0	3913.000	156.0	12.1	12.90	5.81e-113
chr2-35825	chr2	26138283	26141557	+	158.0	3274.000	153.5	12.1	12.70	1.23e-109
chr2-32637	chr2	80445610	80448719	+	158.0	3109.000	154.0	17.7	8.72	9.08e-88
chr2-24564	chr2	179441341	179445189	+	158.0	3848.000	153.5	12.1	12.70	1.23e-109
chr3-17877	chr3	147180998	147184573	+	158.0	3575.000	157.0	9.8	16.08	1.23e-127
chr5-26650	chr5	33430629	33435272	+	158.0	4643.000	156.0	9.3	16.78	1.56e-129
chr5-20461	chr5	37856419	37861204	+	158.0	4785.000	155.5	14.4	10.79	5.16e-101
chr5-27516	chr5	120586176	120589649	+	158.0	3473.000	154.5	4.6	33.23	1.93e-171
chr5-20085	chr5	135021854	135026387	+	158.0	4533.000	153.5	14.9	10.32	4.81e-97
chr5-20091	chr5	135486994	135490705	+	158.0	3711.000	154.5	8.4	18.46	9.85e-134
chr6-3946	chr6	122493879	122496716	+	158.0	2837.000	154.0	7.9	19.48	2.35e-137
chr7-16604	chr7	13025005	13027603	+	158.0	2598.000	157.0	5.1	30.70	1.02e-169
chr7-24438	chr7	132711546	132716111	+	158.0	4565.000	156.0	13.9	11.18	4.54e-104
chr7-13103	chr7	141214383	141217881	+	158.0	3498.000	155.5	21.4	7.27	1.87e-77
chr7-30778	chr7	145179172	145182707	+	158.0	3535.000	153.5	5.6	27.51	3.31e-158
chr8-14613	chr8	93931076	93933640	+	158.0	2564.000	154.5	13.5	11.46	4.84e-104
chr9-21989	chr9	65675742	65681124	+	158.0	5382.000	155.5	17.2	9.04	2.63e-90
chr10-18391	chr10	80405046	80408178	+	158.0	3132.000	154.5	5.6	27.69	1.20e-159
chr11-42023	chr11	69917379	69920969	+	158.0	3590.000	154.5	13.9	11.08	5.65e-102
chr11-19430	chr11	87594496	87597938	+	158.0	3442.000	154.5	12.6	12.31	2.03e-108
chr14-581	chr14	21985066	21988006	+	158.0	2940.000	158.0	19.5	8.09	1.71e-85
chr14-13880	chr14	24003051	24006978	+	158.0	3927.000	154.5	24.2	6.39	1.35e-69
chr15-17546	chr15	76197413	76200854	+	158.0	3441.000	156.0	14.4	10.82	4.76e-102
chr18-13693	chr18	25676508	25681489	+	158.0	4981.000	155.0	10.2	15.15	2.70e-122
chr18-7246	chr18	33888569	33893041	+	158.0	4472.000	153.5	20.5	7.50	2.74e-78
chr2-30441	chr2	29817854	29821601	+	157.5	3747.000	153.5	21.9	7.02	1.66e-74
chr2-35998	chr2	30742515	30745010	+	157.5	2495.000	153.5	4.2	36.68	1.01e-176
chr2-44201	chr2	93247057	93250109	+	157.5	3052.000	154.5	24.2	6.39	1.35e-69
chr2-9614	chr2	164832492	164835598	+	157.5	3106.000	156.0	19.5	7.99	1.11e-83
chr4-35963	chr4	129120028	129123228	+	157.5	3200.000	154.0	3.7	41.40	5.80e-186
chr5-32770	chr5	116277761	116281115	+	157.5	3354.000	154.5	13.9	11.08	5.65e-102
chr6-5319	chr6	100143047	100145253	+	157.5	2206.000	154.5	5.6	27.69	1.20e-159
chr7-31093	chr7	30443013	30446081	+	157.5	3068.000	154.0	21.4	7.20	1.36e-76
chr7-8002	chr7	34569888	34571620	+	157.5	1732.000	159.0	13.0	12.21	1.35e-111
chr7-12733	chr7	45915897	45918191	+	157.5	2294.000	153.0	19.5	7.83	5.59e-81
chr10-7024	chr10	60792678	60796643	+	157.5	3965.000	154.5	11.2	13.85	1.07e-115
chr10-17275	chr10	79611387	79614434	+	157.5	3047.000	155.5	5.6	27.87	4.31e-161
chr10-15654	chr10	95413658	95418292	+	157.5	4634.000	156.0	26.5	5.89	5.37e-66
chr11-32098	chr11	76568511	76572320	+	157.5	3809.000	153.0	13.9	10.97	6.24e-101
chr11-11690	chr11	81151353	81154473	+	157.5	3120.000	156.0	14.9	10.48	4.25e-100
chr11-43665	chr11	120235738	120239724	+	157.5	3986.000	159.0	6.5	24.43	1.19e-156
chr12-12311	chr12	102127281	102130307	+	157.5	3026.000	154.0	11.6	13.25	3.63e-113
chr12-7238	chr12	109449076	109451147	+	157.5	2071.000	153.5	3.7	41.27	2.40e-184
chr12-16106	chr12	112208894	112212429	+	157.5	3535.000	155.0	11.2	13.89	7.72e-117
chr13-12771	chr13	56197282	56200838	+	157.5	3556.000	153.5	12.1	12.70	1.23e-109
chr16-1813	chr16	17926888	17929962	+	157.5	3074.000	155.5	25.6	6.08	3.14e-67
chr17-10740	chr17	15206754	15209352	+	157.5	2598.000	154.5	11.2	13.85	1.07e-115
chr17-21244	chr17	56624641	56628449	+	157.5	3808.000	155.0	8.4	18.52	5.32e-135
chr19-13941	chr19	6083317	6086925	+	157.5	3608.000	153.0	7.4	20.57	6.81e-140
chrX-4427	chrX	48340562	48346421	+	157.5	5859.000	154.0	15.8	9.74	2.09e-94
chr1-2833	chr1	133267433	133271050	+	157.0	3617.000	156.0	14.9	10.48	4.25e-100
chr1-4041	chr1	134708298	134711287	+	157.0	2989.000	155.5	3.3	47.78	2.26e-196
chr2-15544	chr2	68361622	68366826	+	157.0	5204.000	154.5	8.4	18.46	9.85e-134
chr2-25548	chr2	152393088	152395719	+	157.0	2631.000	159.0	32.5	4.89	9.64e-57
chr2-8410	chr2	168524384	168526616	+	157.0	2232.000	152.5	2.8	54.66	2.54e-201
chr4-24164	chr4	45418022	45422239	+	157.0	4217.000	155.0	18.6	8.33	1.17e-85
chr4-5237	chr4	81762515	81765224	+	157.0	2709.000	154.0	9.3	16.56	4.35e-127
chr4-41309	chr4	142291093	142293822	+	157.0	2729.000	154.5	10.2	15.10	4.10e-121
chr5-31901	chr5	36039668	36042499	+	157.0	2831.000	152.5	5.6	27.33	9.08e-157
chr6-7241	chr6	112837911	112840925	+	157.0	3014.000	153.5	3.7	41.27	2.40e-184
chr7-19277	chr7	25786690	25790037	+	157.0	3347.000	153.0	12.1	12.66	1.23e-109
chr7-7298	chr7	34763400	34766336	+	157.0	2936.000	154.0	3.7	41.40	5.80e-186
chr7-11187	chr7	93078572	93083806	+	157.0	5234.000	153.0	24.2	6.33	8.60e-69
chr8-17947	chr8	10759276	10762458	+	157.0	3182.000	152.5	2.8	54.66	2.54e-201
chr9-7961	chr9	65628939	65631661	+	157.0	2722.000	153.5	12.1	12.70	1.23e-109
chr10-12702	chr10	121884745	121887458	+	157.0	2713.000	153.0	12.1	12.66	1.23e-109
chr11-20201	chr11	78343028	78347479	+	157.0	4451.000	155.5	14.9	10.45	4.46e-99
chr11-31338	chr11	117605510	117610183	+	157.0	4673.000	158.0	10.2	15.45	7.46e-126
chr12-7406	chr12	54032365	54036380	+	157.0	4015.000	154.0	6.5	23.66	9.71e-150
chr13-8085	chr13	54301443	54305144	+	157.0	3701.000	155.0	14.4	10.75	5.16e-101
chr14-5680	chr14	66909705	66912660	+	157.0	2955.000	156.5	3.7	42.07	3.32e-189
chr15-15961	chr15	85205941	85208805	+	157.0	2864.000	155.5	12.1	12.86	7.50e-112
chr15-8903	chr15	88467107	88470437	+	157.0	3330.000	155.0	17.7	8.77	1.03e-88
chr16-12278	chr16	21271438	21275070	+	157.0	3632.000	153.0	18.6	8.23	8.05e-84
chr16-6392	chr16	22437985	22441474	+	157.0	3489.000	155.5	16.7	9.29	5.97e-92
chr17-9661	chr17	88628776	88632255	+	157.0	3479.000	155.5	5.6	27.87	4.31e-161
chr19-12064	chr19	29250236	29255341	+	157.0	5105.000	153.0	17.7	8.66	7.92e-87
chr1-11604	chr1	132879374	132882766	+	156.4	3392.000	155.0	11.6	13.33	2.72e-114
chr1-29748	chr1	165813086	165815818	+	156.4	2732.000	152.0	5.6	27.24	9.08e-157
chr1-20488	chr1	184064123	184067954	+	156.4	3831.000	155.5	14.9	10.45	4.46e-99
chr2-8551	chr2	33215219	33217852	+	156.4	2633.000	153.0	19.5	7.83	5.59e-81
chr2-18203	chr2	157422599	157427013	+	156.4	4414.000	154.0	20.5	7.53	3.63e-79
chr4-37927	chr4	120368702	120371330	+	156.4	2628.000	155.5	17.7	8.80	1.03e-88
chr4-20458	chr4	134253555	134258226	+	156.4	4671.000	154.0	6.5	23.66	9.71e-150
chr5-13288	chr5	101663171	101665748	+	156.4	2577.000	154.5	9.3	16.61	4.35e-127
chr5-2171	chr5	121902479	121905308	+	156.4	2829.000	154.0	7.4	20.70	3.29e-141
chr7-26120	chr7	28952071	28956447	+	156.4	4376.000	153.0	20.5	7.48	2.74e-78
chr7-14867	chr7	112684156	112687214	+	156.4	3058.000	154.5	17.7	8.74	9.08e-88
chr9-13495	chr9	8899981	8902506	+	156.4	2525.000	154.5	5.6	27.69	1.20e-159
chr9-27584	chr9	61911707	61915273	+	156.4	3566.000	153.0	29.8	5.14	2.12e-57
chr9-8709	chr9	65266386	65270124	+	156.4	3738.000	156.0	31.2	5.01	4.76e-57
chr10-9555	chr10	80740134	80743227	+	156.4	3093.000	154.0	7.0	22.08	2.52e-145
chr11-27442	chr11	52763952	52766169	+	156.4	2217.000	152.0	10.7	14.21	5.00e-116
chr11-39874	chr11	79610443	79614204	+	156.4	3761.000	152.0	20.5	7.43	2.05e-77
chr13-11346	chr13	53119748	53122741	+	156.4	2993.000	155.0	12.1	12.82	7.50e-112
chr13-17301	chr13	60683238	60688149	+	156.4	4911.000	153.0	16.7	9.14	5.09e-90
chr13-14738	chr13	111788557	111793467	+	156.4	4910.000	155.5	27.9	5.57	2.25e-62
chr15-15337	chr15	100491577	100495850	+	156.4	4273.000	153.0	18.6	8.23	8.05e-84
chr19-14419	chr19	45234460	45237121	+	156.4	2661.000	153.0	12.1	12.66	1.23e-109
chr1-30385	chr1	37095837	37098727	+	155.9	2890.000	154.0	17.7	8.72	9.08e-88
chr1-14122	chr1	75504520	75507596	+	155.9	3076.000	152.0	13.0	11.68	4.81e-104
chr2-32987	chr2	130293284	130297579	+	155.9	4295.000	152.5	14.9	10.25	4.95e-96
chr3-657	chr3	88022512	88024223	+	155.9	1711.000	154.5	8.4	18.46	9.85e-134
chr4-22623	chr4	141540684	141545966	+	155.9	5282.000	152.0	16.7	9.08	4.66e-89
chr5-5377	chr5	113120177	113123362	+	155.9	3185.000	155.5	23.2	6.69	1.21e-72
chr5-26053	chr5	123393669	123398349	+	155.9	4680.000	153.5	17.7	8.69	7.92e-87
chr6-18665	chr6	98947217	98951221	+	155.9	4004.000	152.0	1.9	81.73	1.10e-227
chr7-33111	chr7	37733716	37737646	+	155.9	3930.000	152.5	10.2	14.91	9.23e-119
chr7-33543	chr7	73183146	73186947	+	155.9	3801.000	153.5	13.0	11.79	4.09e-105
chr7-9984	chr7	144416810	144419146	+	155.9	2336.000	153.0	8.4	18.28	1.81e-132
chr8-14667	chr8	106510057	106512293	+	155.9	2236.000	153.5	11.6	13.21	4.82e-112
chr11-31257	chr11	115230976	115234433	+	155.9	3457.000	155.0	12.6	12.35	1.64e-109
chr12-10494	chr12	86831470	86834121	+	155.9	2651.000	151.5	3.7	40.73	4.03e-181
chr13-21191	chr13	56751717	56754191	+	155.9	2474.000	152.0	5.6	27.24	9.08e-157
chr13-19806	chr13	63571761	63574314	+	155.9	2553.000	156.0	3.7	41.94	3.32e-189
chr15-15883	chr15	81936146	81939073	+	155.9	2927.000	153.0	10.2	14.96	6.17e-120
chr16-10920	chr16	33604762	33608222	+	155.9	3460.000	152.0	20.5	7.43	2.05e-77
chr17-20885	chr17	33778782	33782453	+	155.9	3671.000	153.5	17.7	8.69	7.92e-87
chr17-16822	chr17	79353268	79356475	+	155.9	3207.000	152.0	1.9	81.73	1.10e-227
chr19-4368	chr19	10294468	10298014	+	155.9	3546.000	152.5	10.2	14.91	9.23e-119
chr19-16352	chr19	44674275	44678878	+	155.9	4603.000	153.0	27.9	5.48	6.92e-61
chr1-12700	chr1	75140631	75144803	+	155.4	4172.000	152.0	12.6	12.11	3.03e-106
chr4-39816	chr4	82496225	82500934	+	155.4	4709.000	153.5	35.3	4.34	2.20e-48
chr4-11431	chr4	140703049	140706499	+	155.4	3450.000	154.0	14.9	10.35	4.65e-98
chr5-8752	chr5	67841592	67846687	+	155.4	5095.000	155.5	25.1	6.19	2.90e-68
chr6-26121	chr6	115773583	115777388	+	155.4	3805.000	152.5	20.5	7.45	2.05e-77
chr6-12061	chr6	115993083	115996078	+	155.4	2995.000	152.5	10.7	14.26	5.00e-116
chr7-20969	chr7	137237058	137240939	+	155.4	3881.000	153.0	8.8	17.32	4.47e-129
chr7-7909	chr7	143738006	143740875	+	155.4	2869.000	153.5	11.2	13.76	1.48e-114
chr8-26675	chr8	94873833	94877165	+	155.4	3332.000	152.5	9.8	15.62	1.24e-121
chr9-26855	chr9	21146756	21150423	+	155.4	3667.000	155.0	19.5	7.94	8.91e-83
chr11-38907	chr11	5312941	5315434	+	155.4	2493.000	151.0	9.3	16.24	1.94e-123
chr11-7713	chr11	11828174	11830580	+	155.4	2406.000	155.0	15.8	9.80	2.13e-95
chr11-15457	chr11	24361965	24364801	+	155.4	2836.000	153.5	11.2	13.76	1.48e-114
chr11-22964	chr11	69679838	69683773	+	155.4	3935.000	152.0	25.6	5.94	6.88e-65
chr11-30925	chr11	97545844	97548444	+	155.4	2600.000	153.5	4.6	33.01	6.40e-170
chr13-14207	chr13	48101570	48105937	+	155.4	4367.000	151.5	15.8	9.58	1.90e-91
chr13-20173	chr13	103332718	103335609	+	155.4	2891.000	152.5	12.1	12.61	1.55e-108
chr14-7244	chr14	21846895	21849518	+	155.4	2623.000	152.5	7.4	20.50	1.40e-138
chr16-3067	chr16	30308020	30310342	+	155.4	2322.000	154.5	12.1	12.78	9.62e-111
chr16-5025	chr16	55818552	55824284	+	155.4	5732.000	152.5	18.6	8.20	6.63e-83
chr2-42900	chr2	18607603	18610097	+	154.9	2494.000	151.0	11.2	13.53	2.77e-112
chr2-26064	chr2	28384763	28388756	+	154.9	3993.000	152.0	19.1	7.97	1.78e-81
chr2-26120	chr2	30834894	30837494	+	154.9	2600.000	151.5	6.5	23.27	1.26e-145
chr2-28196	chr2	135709703	135713733	+	154.9	4030.000	150.5	14.9	10.12	5.14e-94
chr3-18589	chr3	98335777	98340105	+	154.9	4328.000	152.5	17.7	8.63	6.86e-86
chr4-32931	chr4	32981879	32986469	+	154.9	4590.000	152.5	7.0	21.87	1.22e-142
chr4-9755	chr4	156202308	156205760	+	154.9	3452.000	155.0	21.4	7.25	1.87e-77
chr6-8902	chr6	127249946	127252910	+	154.9	2964.000	153.0	10.7	14.31	3.49e-117
chr7-8838	chr7	48879182	48883259	+	154.9	4077.000	151.5	9.3	16.29	1.94e-123
chr8-10485	chr8	44994768	44999865	+	154.9	5097.000	151.5	23.2	6.52	2.31e-69
chr9-32441	chr9	121807590	121811502	+	154.9	3912.000	150.5	13.9	10.79	8.09e-98
chr10-12040	chr10	127090431	127092903	+	154.9	2472.000	151.0	7.4	20.30	2.86e-137
chr11-17706	chr11	69845281	69848440	+	154.9	3159.000	151.0	8.8	17.09	1.33e-126
chr11-39998	chr11	84635959	84639046	+	154.9	3087.000	151.5	4.6	32.58	6.89e-167
chr11-38808	chr11	120096870	120100524	+	154.9	3654.000	151.0	3.7	40.59	4.03e-181
chr12-18631	chr12	80227608	80232124	+	154.9	4516.000	151.0	8.4	18.04	6.02e-130
chr12-4941	chr12	91678601	91681774	+	154.9	3173.000	152.0	25.6	5.94	6.88e-65
chr13-9083	chr13	54871837	54875654	+	154.9	3817.000	152.0	15.8	9.61	1.98e-92
chr14-11699	chr14	22805957	22809534	+	154.9	3577.000	150.5	5.6	26.97	6.70e-154
chr14-8019	chr14	24529316	24531333	+	154.9	2017.000	152.0	7.4	20.43	1.40e-138
chr14-4355	chr14	48750993	48754561	+	154.9	3568.000	152.0	12.6	12.11	3.03e-106
chr16-10980	chr16	35611843	35615273	+	154.9	3430.000	151.5	18.6	8.15	5.42e-82
chr17-9979	chr17	47897141	47900356	+	154.9	3215.000	151.0	11.2	13.53	2.77e-112
chr18-2712	chr18	35652343	35655629	+	154.9	3286.000	153.5	19.5	7.86	5.59e-81
chr18-10178	chr18	38378586	38381639	+	154.9	3053.000	152.0	20.9	7.26	3.93e-76
chr18-9106	chr18	54529786	54533630	+	154.9	3844.000	152.0	7.4	20.43	1.40e-138
chr1-18674	chr1	73640421	73644616	+	154.4	4195.000	151.5	12.1	12.53	1.95e-107
chr2-26078	chr2	28965395	28968880	+	154.4	3485.000	151.5	5.1	29.62	7.72e-161
chr2-31498	chr2	157326505	157330225	+	154.4	3720.000	151.0	14.9	10.15	5.06e-95
chr3-7839	chr3	148423681	148429319	+	154.4	5638.000	150.5	6.5	23.12	2.93e-144
chr3-2798	chr3	154778382	154781873	+	154.4	3491.000	152.5	7.4	20.50	1.40e-138
chr4-33493	chr4	100793948	100799024	+	154.4	5076.000	152.5	20.9	7.29	3.93e-76
chr4-35581	chr4	106784343	106788077	+	154.4	3734.000	151.0	15.8	9.55	1.90e-91
chr4-29194	chr4	148685115	148688809	+	154.4	3694.000	151.0	13.0	11.60	5.62e-103
chr5-18429	chr5	36462877	36467203	+	154.4	4326.000	151.5	13.0	11.64	5.62e-103
chr6-20635	chr6	47648850	47651921	+	154.4	3071.000	151.5	31.6	4.79	8.37e-53
chr6-12819	chr6	143258830	143262249	+	154.4	3419.000	151.5	20.0	7.58	7.51e-78
chr7-11466	chr7	17024787	17028327	+	154.4	3540.000	150.5	12.6	11.99	4.42e-104
chr7-29206	chr7	28800966	28803962	+	154.4	2996.000	151.0	11.2	13.53	2.77e-112
chr7-23898	chr7	76184537	76187609	+	154.4	3072.000	152.5	4.6	32.80	2.11e-168
chr7-9870	chr7	117138746	117142045	+	154.4	3299.000	153.0	4.6	32.91	6.40e-170
chr7-18089	chr7	127768931	127771490	+	154.4	2559.000	152.5	16.7	9.11	4.66e-89
chr7-15734	chr7	130645425	130649851	+	154.4	4426.000	151.5	15.3	9.87	3.33e-93
chr7-24594	chr7	143443313	143446615	+	154.4	3302.000	152.0	9.8	15.57	1.24e-121
chr8-22595	chr8	106268345	106271944	+	154.4	3599.000	151.0	19.5	7.73	3.41e-79
chr9-28069	chr9	101403556	101408234	+	154.4	4678.000	151.0	13.9	10.83	7.47e-99
chr9-3377	chr9	121359322	121361849	+	154.4	2527.000	152.5	6.0	25.23	1.10e-151
chr11-24146	chr11	78188043	78191983	+	154.4	3940.000	151.5	16.7	9.05	4.23e-88
chr11-40067	chr11	88239321	88242596	+	154.4	3275.000	151.5	12.1	12.53	1.95e-107
chr11-16617	chr11	113827120	113829644	+	154.4	2524.000	154.0	7.0	22.08	2.52e-145
chr14-19494	chr14	60407280	60411850	+	154.4	4570.000	152.0	14.9	10.22	4.95e-96
chr15-8837	chr15	81924386	81928909	+	154.4	4523.000	151.5	13.5	11.24	7.09e-101
chr15-15925	chr15	84312009	84316349	+	154.4	4340.000	152.0	13.9	10.90	6.85e-100
chr17-8756	chr17	83630457	83633722	+	154.4	3265.000	154.0	2.8	55.20	8.39e-205
chr18-14066	chr18	60744935	60748004	+	154.4	3069.000	150.0	17.7	8.49	5.05e-84
chr1-19318	chr1	179060009	179062896	+	153.9	2887.000	151.0	13.0	11.60	5.62e-103
chr4-5923	chr4	95184148	95187998	+	153.9	3850.000	153.0	21.4	7.15	9.78e-76
chr4-26024	chr4	130173608	130176579	+	153.9	2971.000	152.5	3.7	41.00	9.87e-183
chr4-20613	chr4	148810356	148814097	+	153.9	3741.000	151.0	23.2	6.50	2.31e-69
chr4-39008	chr4	155839186	155841904	+	153.9	2718.000	152.0	12.1	12.57	1.55e-108
chr6-22540	chr6	97351388	97355867	+	153.9	4479.000	150.5	21.4	7.04	3.52e-73
chr9-32388	chr9	120569662	120573763	+	153.9	4101.000	150.5	13.9	10.79	8.09e-98
chr11-25967	chr11	5254193	5257521	+	153.9	3328.000	151.0	7.4	20.30	2.86e-137
chr11-38948	chr11	8691414	8694447	+	153.9	3033.000	151.0	4.6	32.48	6.89e-167
chr11-20942	chr11	60700388	60705411	+	153.9	5023.000	153.0	6.5	23.50	2.30e-148
chr11-30821	chr11	89506398	89510460	+	153.9	4062.000	149.5	11.2	13.40	5.05e-110
chr11-25887	chr11	118895298	118898871	+	153.9	3573.000	151.0	2.8	54.13	1.38e-199
chr12-14912	chr12	75872793	75876430	+	153.9	3637.000	153.0	12.1	12.66	1.23e-109
chr13-10655	chr13	49127371	49132420	+	153.9	5049.000	153.0	33.5	4.57	3.56e-51
chr13-7282	chr13	59671295	59674609	+	153.9	3314.000	151.5	15.8	9.58	1.90e-91
chr17-12551	chr17	27239897	27243384	+	153.9	3487.000	151.0	15.8	9.55	1.90e-91
chr18-6078	chr18	75818850	75822160	+	153.9	3310.000	150.0	2.8	53.77	7.49e-198
chr18-14489	chr18	84048754	84053427	+	153.9	4673.000	151.0	22.3	6.77	1.22e-71
chr19-13601	chr19	44886339	44890714	+	153.9	4375.000	152.0	20.5	7.43	2.05e-77
chr1-10894	chr1	89575415	89578455	+	153.4	3040.000	151.5	12.1	12.53	1.95e-107
chr2-41310	chr2	92457187	92461086	+	153.4	3899.000	150.0	13.0	11.52	6.52e-102
chr2-18337	chr2	170770363	170774379	+	153.4	4016.000	150.0	33.5	4.48	3.35e-49
chr3-16017	chr3	35402614	35407027	+	153.4	4413.000	150.0	13.9	10.75	8.09e-98
chr4-38485	chr4	139081464	139084056	+	153.4	2592.000	151.0	33.0	4.57	1.42e-50
chr4-38681	chr4	148236725	148241223	+	153.4	4498.000	149.5	2.8	53.59	4.03e-196
chr4-38777	chr4	150227032	150231784	+	153.4	4752.000	156.5	11.2	14.02	5.52e-118
chr5-13128	chr5	28164971	28168658	+	153.4	3687.000	151.0	12.1	12.49	1.95e-107
chr5-31761	chr5	28209017	28212518	+	153.4	3501.000	149.5	16.3	9.19	8.18e-88
chr5-26029	chr5	122031068	122033996	+	153.4	2928.000	150.5	6.5	23.12	2.93e-144
chr7-20174	chr7	19325786	19328031	+	153.4	2245.000	150.5	9.3	16.18	3.15e-122
chr7-9182	chr7	30456267	30459698	+	153.4	3431.000	149.0	10.2	14.57	2.97e-115
chr9-18727	chr9	65575102	65581149	+	153.4	6047.000	149.0	13.9	10.68	8.70e-97
chr10-20234	chr10	17330087	17334199	+	153.4	4112.000	150.5	20.0	7.53	5.68e-77
chr11-39061	chr11	24328264	24331893	+	153.4	3629.000	151.0	8.4	18.04	6.02e-130
chr11-34462	chr11	112500539	112504227	+	153.4	3688.000	151.0	12.6	12.03	3.67e-105
chr12-9716	chr12	5087000	5090075	+	153.4	3075.000	153.0	20.5	7.48	2.74e-78
chr12-4819	chr12	12708706	12711780	+	153.4	3074.000	152.0	10.7	14.21	5.00e-116
chr12-21937	chr12	17697009	17702431	+	153.4	5422.000	153.0	12.1	12.66	1.23e-109
chr14-3974	chr14	68122699	68126021	+	153.4	3322.000	152.0	11.2	13.62	2.03e-113
chr15-6798	chr15	88359575	88362482	+	153.4	2907.000	151.0	12.1	12.49	1.95e-107
chr19-1489	chr19	45606501	45609055	+	153.4	2554.000	153.0	4.6	32.91	6.40e-170
chr2-32210	chr2	30613192	30615097	+	152.8	1905.000	149.5	10.7	13.98	1.41e-112
chr2-20752	chr2	118110194	118115190	+	152.8	4996.000	150.5	12.6	11.99	4.42e-104
chr2-35168	chr2	157562641	157567725	+	152.8	5084.000	151.5	19.5	7.76	3.41e-79
chr4-40301	chr4	109404954	109409601	+	152.8	4647.000	148.5	12.1	12.28	3.74e-104
chr4-29344	chr4	154388657	154392072	+	152.8	3415.000	148.5	7.4	19.96	2.35e-133
chr5-10989	chr5	53256365	53260848	+	152.8	4483.000	151.0	13.0	11.60	5.62e-103
chr7-9400	chr7	115666498	115670202	+	152.8	3704.000	152.0	14.9	10.22	4.95e-96
chr7-1859	chr7	142967429	142969787	+	152.8	2358.000	151.5	6.5	23.27	1.26e-145
chr10-20905	chr10	80341335	80343995	+	152.8	2660.000	149.5	5.6	26.79	1.80e-152
chr10-11830	chr10	81173174	81176608	+	152.8	3434.000	148.5	13.5	11.01	9.77e-98
chr11-15144	chr11	97361810	97366176	+	152.8	4366.000	148.5	12.1	12.28	3.74e-104
chr12-7099	chr12	73110182	73113684	+	152.8	3502.000	150.0	9.3	16.13	3.15e-122
chr12-9238	chr12	111757647	111761203	+	152.8	3556.000	150.5	8.4	17.98	1.09e-128
chr13-14322	chr13	54948196	54951122	+	152.8	2926.000	151.0	11.2	13.53	2.77e-112
chr14-18754	chr14	122372900	122379233	+	152.8	6333.000	152.0	23.7	6.41	4.52e-69
chr15-15875	chr15	81800908	81804030	+	152.8	3122.000	149.0	19.1	7.82	8.89e-79
chr19-13196	chr19	5608034	5611281	+	152.8	3247.000	148.5	12.1	12.28	3.74e-104
chr1-22598	chr1	126489386	126493492	+	152.3	4106.000	150.5	6.5	23.12	2.93e-144
chr1-31514	chr1	127676458	127680083	+	152.3	3625.000	149.0	13.9	10.68	8.70e-97
chr2-10667	chr2	31827151	31829922	+	152.3	2771.000	149.0	14.4	10.34	7.26e-95
chr2-21949	chr2	152827442	152830514	+	152.3	3072.000	149.5	25.6	5.85	1.42e-62
chr3-18713	chr3	108854960	108859796	+	152.3	4836.000	151.5	4.6	32.58	6.89e-167
chr4-20997	chr4	63556928	63560573	+	152.3	3645.000	150.5	6.5	23.12	2.93e-144
chr4-32074	chr4	128802028	128805237	+	152.3	3209.000	148.5	15.8	9.39	1.63e-88
chr4-27390	chr4	130074993	130079950	+	152.3	4957.000	148.5	21.4	6.94	1.72e-71
chr4-38889	chr4	153186848	153189927	+	152.3	3079.000	148.5	2.8	53.23	2.15e-194
chr5-24376	chr5	112109372	112112218	+	152.3	2846.000	153.0	5.6	27.42	3.31e-158
chr7-5419	chr7	136046134	136048660	+	152.3	2526.000	151.5	4.6	32.58	6.89e-167
chr8-24662	chr8	47281389	47285275	+	152.3	3886.000	149.5	18.6	8.04	3.56e-80
chr8-29746	chr8	70795595	70798739	+	152.3	3144.000	151.5	9.3	16.29	1.94e-123
chr9-13008	chr9	41734668	41738297	+	152.3	3629.000	149.0	5.6	26.70	1.80e-152
chr9-5486	chr9	44129668	44131786	+	152.3	2118.000	149.0	0.9	160.23	2.06e-266
chr10-10556	chr10	66910259	66915243	+	152.3	4984.000	149.5	20.9	7.15	1.48e-73
chr10-17295	chr10	79985532	79989368	+	152.3	3836.000	148.0	13.9	10.61	9.30e-96
chr10-22438	chr10	81104807	81108242	+	152.3	3435.000	148.5	19.5	7.60	1.55e-76
chr10-17681	chr10	118958969	118963535	+	152.3	4566.000	149.5	17.2	8.69	1.28e-84
chr11-34827	chr11	4946652	4950110	+	152.3	3458.000	149.0	7.9	18.85	6.19e-131
chr11-3723	chr11	98051994	98054214	+	152.3	2220.000	149.0	5.1	29.13	6.69e-158
chr12-9797	chr12	29662814	29666536	+	152.3	3722.000	150.5	16.3	9.25	8.86e-89
chr12-18382	chr12	45072257	45075800	+	152.3	3543.000	149.5	16.7	8.93	3.43e-86
chr12-4753	chr12	108604009	108607155	+	152.3	3146.000	151.5	13.9	10.86	7.47e-99
chr19-9840	chr19	32386683	32390564	+	152.3	3881.000	148.0	11.2	13.26	6.74e-109
chr19-6693	chr19	55576500	55579660	+	152.3	3160.000	149.0	6.0	24.65	1.72e-147
chr1-27063	chr1	78309075	78311939	+	151.8	2864.000	149.0	11.2	13.35	5.05e-110
chr1-9333	chr1	119899122	119903834	+	151.8	4712.000	149.0	16.7	8.90	3.43e-86
chr2-9311	chr2	18688877	18691010	+	151.8	2133.000	152.0	11.6	13.08	6.34e-111
chr2-40556	chr2	28750106	28753318	+	151.8	3212.000	151.5	5.6	27.15	2.47e-155
chr3-21031	chr3	89268372	89271814	+	151.8	3442.000	151.5	15.3	9.87	3.33e-93
chr3-13084	chr3	107516153	107518826	+	151.8	2673.000	148.0	19.5	7.58	1.55e-76
chr4-14310	chr4	148870520	148873880	+	151.8	3360.000	149.0	11.2	13.35	5.05e-110
chr5-20784	chr5	111892533	111895338	+	151.8	2805.000	151.5	11.2	13.58	2.77e-112
chr6-5154	chr6	23279755	23282462	+	151.8	2707.000	147.5	20.0	7.38	2.36e-74
chr6-7463	chr6	52892476	52895920	+	151.8	3444.000	150.0	17.7	8.49	5.05e-84
chr7-31367	chr7	64501042	64506338	+	151.8	5296.000	148.5	17.7	8.40	3.63e-82
chr7-24177	chr7	112741173	112745529	+	151.8	4356.000	147.5	20.5	7.21	4.36e-73
chr8-20104	chr8	79353962	79357718	+	151.8	3756.000	149.5	8.4	17.86	1.95e-127
chr9-16268	chr9	103110723	103113909	+	151.8	3186.000	148.0	3.7	39.79	2.65e-176
chr9-12213	chr9	108690915	108694673	+	151.8	3758.000	149.0	11.2	13.35	5.05e-110
chr9-7069	chr9	121365538	121368654	+	151.8	3116.000	149.5	9.3	16.08	5.09e-121
chr10-13328	chr10	115585810	115588409	+	151.8	2599.000	150.5	6.5	23.12	2.93e-144
chr11-2593	chr11	59963594	59965523	+	151.8	1929.000	151.0	5.6	27.06	2.47e-155
chr11-25543	chr11	97137769	97140171	+	151.8	2402.000	150.0	4.2	35.85	4.86e-172
chr11-14682	chr11	117809127	117811718	+	151.8	2591.000	149.0	15.3	9.71	3.21e-91
chr12-6000	chr12	111273926	111276065	+	151.8	2139.000	148.5	6.0	24.57	4.23e-146
chr12-23381	chr12	117914218	117917371	+	151.8	3153.000	148.5	5.6	26.62	4.81e-151
chr12-21739	chr12	118528968	118532380	+	151.8	3412.000	147.5	17.7	8.35	3.04e-81
chr13-18232	chr13	49419854	49423638	+	151.8	3784.000	149.0	14.9	10.01	5.19e-93
chr14-14371	chr14	75832640	75835675	+	151.8	3035.000	148.0	15.8	9.36	1.63e-88
chr18-12461	chr18	65148851	65151436	+	151.8	2585.000	149.0	11.2	13.35	5.05e-110
chr19-5241	chr19	14888491	14891005	+	151.8	2514.000	150.0	15.8	9.49	1.82e-90
chr2-16862	chr2	28796123	28799420	+	151.3	3297.000	149.5	3.3	45.93	2.40e-186
chr2-19516	chr2	35581232	35583612	+	151.3	2380.000	150.0	3.7	40.33	1.64e-179
chr2-2084	chr2	76029143	76031016	+	151.3	1873.000	150.5	5.6	26.97	6.70e-154
chr2-39692	chr2	159001610	159005286	+	151.3	3676.000	150.0	16.7	8.96	3.82e-87
chr2-37408	chr2	165273681	165276482	+	151.3	2801.000	150.5	7.4	20.23	5.81e-136
chr4-23092	chr4	62672923	62678093	+	151.3	5170.000	149.5	20.5	7.31	8.27e-75
chr5-22099	chr5	119668557	119672302	+	151.3	3745.000	148.5	16.7	8.87	3.05e-85
chr6-12175	chr6	144478991	144482902	+	151.3	3911.000	148.5	18.6	7.98	2.85e-79
chr7-13248	chr7	29451775	29456003	+	151.3	4228.000	149.0	19.5	7.63	2.03e-77
chr7-31144	chr7	35665402	35669780	+	151.3	4378.000	148.5	15.8	9.39	1.63e-88
chr7-20683	chr7	102245718	102251650	+	151.3	5932.000	150.5	22.3	6.74	8.29e-71
chr7-17153	chr7	115216843	115221010	+	151.3	4167.000	147.0	5.6	26.35	1.28e-149
chr7-8220	chr7	130267821	130271093	+	151.3	3272.000	151.5	9.3	16.29	1.94e-123
chr8-15741	chr8	44969049	44972627	+	151.3	3578.000	148.0	9.8	15.16	7.03e-117
chr8-13530	chr8	122744418	122747408	+	151.3	2990.000	147.0	16.3	9.03	6.82e-86
chr9-28887	chr9	41226948	41230240	+	151.3	3292.000	149.5	12.1	12.37	3.03e-105
chr9-27554	chr9	61346877	61351310	+	151.3	4433.000	149.5	21.4	6.99	2.47e-72
chr9-16166	chr9	77541711	77546245	+	151.3	4534.000	148.5	7.4	19.96	2.35e-133
chr10-7423	chr10	79995995	79998816	+	151.3	2821.000	147.5	16.7	8.81	2.70e-84
chr11-22067	chr11	77828970	77831570	+	151.3	2600.000	150.0	20.5	7.33	1.13e-75
chr12-9353	chr12	27563928	27568069	+	151.3	4141.000	147.5	13.9	10.57	9.88e-95
chr12-18876	chr12	102509116	102512799	+	151.3	3683.000	148.0	17.7	8.38	3.63e-82
chr13-10316	chr13	96130608	96134154	+	151.3	3546.000	148.0	11.6	12.73	1.79e-106
chr13-14618	chr13	97823521	97826751	+	151.3	3230.000	147.5	24.2	6.10	5.04e-64
chr14-5653	chr14	61054899	61057961	+	151.3	3062.000	151.0	10.2	14.76	1.37e-117
chr1-6548	chr1	74770703	74773600	+	150.8	2897.000	146.5	8.4	17.50	1.08e-123
chr1-31414	chr1	119327649	119330735	+	150.8	3086.000	149.0	14.9	10.01	5.19e-93
chr2-28938	chr2	32624561	32627109	+	150.8	2548.000	148.0	10.2	14.47	4.33e-114
chr4-14505	chr4	58669091	58672570	+	150.8	3479.000	146.5	23.2	6.30	2.51e-65
chr5-24296	chr5	106774628	106779085	+	150.8	4457.000	148.5	13.9	10.65	9.30e-96
chr6-5747	chr6	31158523	31162111	+	150.8	3588.000	148.0	3.7	39.79	2.65e-176
chr6-20686	chr6	51166976	51170589	+	150.8	3613.000	147.0	3.7	39.52	1.05e-174
chr6-12507	chr6	85217503	85221461	+	150.8	3958.000	148.0	11.2	13.26	6.74e-109
chr7-34461	chr7	125870516	125873003	+	150.8	2487.000	146.5	0.9	157.54	8.30e-260
chr7-17238	chr7	127711054	127714024	+	150.8	2970.000	148.0	0.9	159.15	3.30e-264
chr7-27407	chr7	142900961	142904810	+	150.8	3849.000	147.5	13.9	10.57	9.88e-95
chr8-21144	chr8	83666101	83669135	+	150.8	3034.000	148.5	10.2	14.52	4.33e-114
chr8-10207	chr8	91973190	91977625	+	150.8	4435.000	149.5	8.8	16.92	3.87e-124
chr9-25949	chr9	61314395	61317937	+	150.8	3542.000	149.5	12.1	12.37	3.03e-105
chr9-17880	chr9	77533492	77536984	+	150.8	3492.000	149.0	12.1	12.33	3.03e-105
chr9-15494	chr9	106417279	106419586	+	150.8	2307.000	147.0	10.2	14.37	6.27e-113
chr10-11715	chr10	67546462	67550120	+	150.8	3658.000	150.0	12.1	12.41	2.44e-106
chr10-17710	chr10	120825366	120828976	+	150.8	3610.000	146.5	11.2	13.13	1.18e-106
chr11-31552	chr11	18988619	18992975	+	150.8	4356.000	148.0	21.4	6.92	1.72e-71
chr11-9926	chr11	60316018	60319841	+	150.8	3823.000	150.0	15.3	9.78	3.28e-92
chr11-20098	chr11	69339753	69341852	+	150.8	2099.000	147.5	10.2	14.42	6.27e-113
chr12-16313	chr12	26883500	26887760	+	150.8	4260.000	148.0	22.3	6.63	3.73e-69
chr12-18544	chr12	73043869	73047454	+	150.8	3585.000	149.5	15.3	9.74	3.21e-91
chr14-9138	chr14	66297140	66301011	+	150.8	3871.000	146.5	5.6	26.26	3.36e-148
chr14-7177	chr14	122461548	122466326	+	150.8	4778.000	151.0	7.0	21.65	2.66e-141
chr15-15075	chr15	83764144	83766966	+	150.8	2822.000	147.5	15.8	9.33	1.53e-87
chr15-3510	chr15	99817397	99820221	+	150.8	2824.000	148.5	11.2	13.31	6.74e-109
chr16-8374	chr16	10539572	10542748	+	150.8	3176.000	149.0	16.7	8.90	3.43e-86
chr17-16265	chr17	27795899	27798834	+	150.8	2935.000	147.0	14.9	9.88	5.18e-91
chr19-12060	chr19	28379958	28383698	+	150.8	3740.000	147.5	7.4	19.83	4.68e-132
chr19-10395	chr19	41111956	41115798	+	150.8	3842.000	148.5	11.2	13.31	6.74e-109
chr19-8968	chr19	41696916	41700705	+	150.8	3789.000	150.5	9.8	15.41	3.00e-119
chr19-3528	chr19	44988462	44992540	+	150.8	4078.000	147.5	14.4	10.23	7.72e-93
chrX-5508	chrX	99566384	99569853	+	150.8	3469.000	147.5	10.2	14.42	6.27e-113
chr1-342	chr1	42490979	42493195	+	150.3	2216.000	148.5	8.4	17.74	3.47e-126
chr1-15140	chr1	133906768	133909522	+	150.3	2754.000	148.5	19.1	7.79	6.95e-78
chr1-2579	chr1	135145982	135149713	+	150.3	3731.000	146.5	17.7	8.29	2.53e-80
chr1-24193	chr1	135507360	135511269	+	150.3	3909.000	148.5	2.8	53.23	2.15e-194
chr1-28039	chr1	177007602	177012005	+	150.3	4403.000	147.0	6.0	24.32	1.04e-144
chr2-16783	chr2	9876951	9880059	+	150.3	3108.000	147.5	14.9	9.91	5.18e-91
chr2-41362	chr2	93409867	93413706	+	150.3	3839.000	147.5	17.7	8.35	3.04e-81
chr3-6253	chr3	88502229	88504644	+	150.3	2415.000	147.0	3.7	39.52	1.05e-174
chr4-21215	chr4	108349329	108352048	+	150.3	2719.000	149.0	11.2	13.35	5.05e-110
chr4-30244	chr4	123664966	123668425	+	150.3	3459.000	146.0	5.6	26.17	3.36e-148
chr4-8100	chr4	129599601	129603063	+	150.3	3462.000	149.0	22.8	6.54	7.59e-69
chr5-23730	chr5	4495348	4499798	+	150.3	4450.000	148.5	11.2	13.31	6.74e-109
chr5-3284	chr5	24018630	24022114	+	150.3	3484.000	147.0	5.1	28.74	5.64e-155
chr5-25448	chr5	66745011	66749346	+	150.3	4335.000	149.0	13.5	11.05	8.84e-99
chr5-12204	chr5	112603622	112609172	+	150.3	5550.000	147.0	10.2	14.37	6.27e-113
chr5-27425	chr5	117283452	117286647	+	150.3	3195.000	152.0	17.2	8.84	1.89e-87
chr5-18976	chr5	128617001	128621166	+	150.3	4165.000	148.5	18.6	7.98	2.85e-79
chr5-24755	chr5	131530179	131533826	+	150.3	3647.000	148.5	25.1	5.91	8.71e-63
chr5-24831	chr5	135257907	135261333	+	150.3	3426.000	147.5	21.4	6.90	1.19e-70
chr5-29624	chr5	149426700	149430317	+	150.3	3617.000	146.5	9.8	15.00	1.61e-114
chr6-3814	chr6	34708374	34711560	+	150.3	3186.000	147.5	9.3	15.86	1.30e-118
chr7-26090	chr7	27612492	27616203	+	150.3	3711.000	147.0	14.9	9.88	5.18e-91
chr7-12307	chr7	99465513	99469866	+	150.3	4353.000	147.0	18.6	7.90	2.27e-78
chr7-32296	chr7	130219207	130223636	+	150.3	4429.000	146.5	13.0	11.25	1.11e-97
chr7-15060	chr7	139246923	139249999	+	150.3	3076.000	150.0	15.3	9.78	3.28e-92
chr8-8181	chr8	80055333	80058816	+	150.3	3483.000	148.0	14.9	9.95	5.20e-92
chr8-13909	chr8	87783405	87787250	+	150.3	3845.000	148.0	13.0	11.37	8.61e-100
chr10-19118	chr10	39469063	39473473	+	150.3	4410.000	146.5	12.1	12.12	5.57e-102
chr10-1267	chr10	59964655	59966626	+	150.3	1971.000	152.0	16.7	9.08	4.66e-89
chr10-14712	chr10	87100181	87104108	+	150.3	3927.000	148.0	18.6	7.96	2.85e-79
chr10-15809	chr10	126956311	126958345	+	150.3	2034.000	146.0	8.4	17.44	1.08e-123
chr11-31577	chr11	22000976	22006115	+	150.3	5139.000	148.5	11.2	13.31	6.74e-109
chr13-20012	chr13	94560288	94565694	+	150.3	5406.000	148.5	34.9	4.26	7.08e-46
chr14-1562	chr14	52003466	52005693	+	150.3	2227.000	147.5	16.3	9.06	6.82e-86
chr14-4600	chr14	61004580	61007359	+	150.3	2779.000	148.0	12.1	12.24	3.74e-104
chr14-13692	chr14	119137093	119139338	+	150.3	2245.000	150.5	10.2	14.71	2.03e-116
chr15-11171	chr15	83562419	83564827	+	150.3	2408.000	146.0	10.2	14.27	9.02e-112
chr15-7144	chr15	99029263	99033410	+	150.3	4147.000	149.0	15.8	9.43	1.73e-89
chr16-9166	chr16	44631079	44633831	+	150.3	2752.000	150.0	7.4	20.16	5.81e-136
chr17-12351	chr17	87796395	87799293	+	150.3	2898.000	147.0	11.2	13.17	8.94e-108
chr18-7225	chr18	24708536	24713743	+	150.3	5207.000	150.0	20.0	7.50	5.68e-77
chr18-10794	chr18	36284300	36288482	+	150.3	4182.000	146.5	7.4	19.69	9.24e-131
chr19-7864	chr19	41613017	41619170	+	150.3	6153.000	147.5	22.3	6.61	2.47e-68
chr1-14508	chr1	168422777	168425955	+	149.8	3178.000	149.5	23.2	6.43	9.71e-68
chr2-11610	chr2	21266689	21270896	+	149.8	4207.000	147.0	21.4	6.87	1.19e-70
chr2-38974	chr2	102090708	102096387	+	149.8	5679.000	148.0	26.0	5.68	7.53e-61
chr2-9911	chr2	102184028	102187812	+	149.8	3784.000	147.0	27.0	5.45	2.96e-58
chr4-29640	chr4	45752991	45758711	+	149.8	5720.000	146.5	25.1	5.83	3.01e-61
chr4-11654	chr4	66401286	66405227	+	149.8	3941.000	149.5	11.2	13.40	5.05e-110
chr4-30006	chr4	102566646	102571022	+	149.8	4376.000	147.5	11.2	13.22	8.94e-108
chr4-18514	chr4	129285921	129288318	+	149.8	2397.000	146.0	5.1	28.55	1.62e-153
chr6-6497	chr6	88901261	88904185	+	149.8	2924.000	146.0	8.4	17.44	1.08e-123
chr7-27788	chr7	44461803	44465545	+	149.8	3742.000	147.5	7.4	19.83	4.68e-132
chr7-8840	chr7	48958378	48962085	+	149.8	3707.000	147.0	13.5	10.90	1.07e-96
chr8-29755	chr8	71270386	71274742	+	149.8	4356.000	145.5	25.6	5.69	1.58e-59
chr8-10182	chr8	88603054	88606240	+	149.8	3186.000	146.5	6.5	22.51	7.94e-139
chr9-27200	chr9	44707215	44709573	+	149.8	2358.000	146.5	18.1	8.08	7.08e-79
chr9-29289	chr9	58821006	58825162	+	149.8	4156.000	146.5	15.8	9.27	1.42e-86
chr11-37232	chr11	54810173	54814068	+	149.8	3895.000	146.0	17.2	8.49	8.18e-82
chr11-16339	chr11	71984716	71987695	+	149.8	2979.000	148.0	11.6	12.73	1.79e-106
chr11-32508	chr11	102080749	102083845	+	149.8	3096.000	146.5	15.8	9.27	1.42e-86
chr11-22445	chr11	113119898	113122973	+	149.8	3075.000	149.5	10.2	14.62	2.97e-115
chr11-8288	chr11	113450566	113454039	+	149.8	3473.000	151.5	14.9	10.18	5.06e-95
chr12-15991	chr12	105874611	105877763	+	149.8	3152.000	147.0	8.4	17.56	6.14e-125
chr13-15231	chr13	55209245	55211631	+	149.8	2386.000	145.5	3.7	39.12	1.63e-171
chr13-5028	chr13	60145839	60148523	+	149.8	2684.000	147.0	5.6	26.35	1.28e-149
chr15-21576	chr15	86413770	86416486	+	149.8	2716.000	146.0	21.4	6.83	8.22e-70
chr17-20464	chr17	14164260	14168077	+	149.8	3817.000	148.5	6.5	22.81	1.55e-141
chr17-12640	chr17	31789357	31791421	+	149.8	2064.000	147.0	13.9	10.54	9.88e-95
chr17-8198	chr17	34645004	34649489	+	149.8	4485.000	149.5	18.6	8.04	3.56e-80
chr1-15730	chr1	62932881	62936062	+	149.2	3181.000	147.5	18.1	8.13	8.72e-80
chr2-34677	chr2	106733408	106736997	+	149.2	3589.000	148.5	9.3	15.97	8.16e-120
chr2-33140	chr2	152704847	152708723	+	149.2	3876.000	145.5	6.5	22.35	1.78e-137
chr3-18478	chr3	89611976	89615404	+	149.2	3428.000	146.0	17.7	8.26	2.53e-80
chr3-22706	chr3	101095456	101099818	+	149.2	4362.000	147.0	18.6	7.90	2.27e-78
chr3-23097	chr3	129533822	129537453	+	149.2	3631.000	149.0	9.3	16.02	5.09e-121
chr4-40268	chr4	107841320	107847029	+	149.2	5709.000	145.5	13.0	11.18	1.24e-96
chr4-5996	chr4	132958651	132961125	+	149.2	2474.000	147.5	7.9	18.66	2.19e-128
chr4-16351	chr4	140646536	140650156	+	149.2	3620.000	145.5	8.4	17.39	1.88e-122
chr4-6384	chr4	155892555	155895429	+	149.2	2874.000	148.0	9.3	15.92	8.16e-120
chr5-18716	chr5	111680695	111684442	+	149.2	3747.000	146.5	4.2	35.01	7.71e-166
chr5-29504	chr5	142370207	142373272	+	149.2	3065.000	145.5	15.8	9.20	1.31e-85
chr6-23216	chr6	17169059	17172193	+	149.2	3134.000	146.5	6.5	22.51	7.94e-139
chr7-28846	chr7	136842838	136846939	+	149.2	4101.000	146.0	15.8	9.24	1.42e-86
chr9-11392	chr9	58063562	58067904	+	149.2	4342.000	147.0	28.8	5.10	8.48e-55
chr10-20927	chr10	80700446	80704156	+	149.2	3710.000	146.0	10.7	13.65	3.74e-109
chr11-14871	chr11	53478364	53480405	+	149.2	2041.000	145.5	9.3	15.65	3.23e-116
chr11-5852	chr11	72042675	72045057	+	149.2	2382.000	150.5	12.1	12.45	2.44e-106
chr12-21225	chr12	86172904	86177518	+	149.2	4614.000	145.5	20.5	7.11	2.24e-71
chr14-12444	chr14	31267913	31270386	+	149.2	2473.000	147.0	13.0	11.29	9.79e-99
chr14-8565	chr14	52018357	52021809	+	149.2	3452.000	147.5	20.0	7.38	2.36e-74
chr14-9179	chr14	71241283	71243776	+	149.2	2493.000	145.0	12.1	11.99	6.73e-101
chr15-15824	chr15	79025252	79028393	+	149.2	3141.000	147.0	9.3	15.81	1.30e-118
chr15-15221	chr15	92596556	92600410	+	149.2	3854.000	147.0	20.5	7.19	4.36e-73
chr17-21504	chr17	78198669	78202580	+	149.2	3911.000	149.0	15.8	9.43	1.73e-89
chr19-13427	chr19	25358184	25363091	+	149.2	4907.000	146.0	7.4	19.63	9.24e-131
chrX-3276	chrX	141720425	141726309	+	149.2	5884.000	146.0	14.9	9.81	5.12e-90
chr1-19686	chr1	63993365	63996671	+	148.7	3306.000	146.0	13.0	11.21	1.11e-97
chr1-21456	chr1	138497401	138500102	+	148.7	2701.000	146.5	7.0	21.01	1.19e-134
chr1-24729	chr1	190136980	190141355	+	148.7	4375.000	148.5	13.9	10.65	9.30e-96
chr1-12480	chr1	191905546	191909898	+	148.7	4352.000	145.0	7.4	19.49	1.81e-129
chr2-15641	chr2	102126293	102130969	+	148.7	4676.000	145.5	4.6	31.29	7.32e-158
chr2-25360	chr2	118901814	118906083	+	148.7	4269.000	147.0	12.1	12.16	4.58e-103
chr3-13778	chr3	102021867	102026336	+	148.7	4469.000	146.5	18.6	7.88	1.80e-77
chr4-36423	chr4	142300743	142304840	+	148.7	4097.000	146.0	14.9	9.81	5.12e-90
chr5-4475	chr5	96373093	96377222	+	148.7	4129.000	148.0	12.1	12.24	3.74e-104
chr7-8788	chr7	35333009	35336188	+	148.7	3179.000	147.0	5.6	26.35	1.28e-149
chr7-5532	chr7	45715541	45717574	+	148.7	2033.000	145.0	8.4	17.33	1.88e-122
chr7-6546	chr7	143977643	143980769	+	148.7	3126.000	145.5	22.3	6.52	1.07e-66
chr8-12536	chr8	47353696	47357093	+	148.7	3397.000	146.0	9.3	15.70	2.05e-117
chr8-17521	chr8	87891741	87896216	+	148.7	4475.000	146.5	9.3	15.75	2.05e-117
chr8-12957	chr8	126599973	126603938	+	148.7	3965.000	145.0	13.9	10.40	1.09e-92
chr9-20566	chr9	47584759	47588381	+	148.7	3622.000	145.5	20.9	6.95	3.68e-70
chr9-27511	chr9	60265480	60268499	+	148.7	3019.000	147.5	5.6	26.44	1.28e-149
chr10-7341	chr10	60026495	60029798	+	148.7	3303.000	147.0	7.0	21.08	5.63e-136
chr10-17339	chr10	81166146	81169447	+	148.7	3301.000	146.0	11.2	13.08	1.18e-106
chr11-25177	chr11	69946304	69949138	+	148.7	2834.000	145.0	5.6	25.99	8.80e-147
chr11-9574	chr11	70431480	70435607	+	148.7	4127.000	146.5	6.5	22.51	7.94e-139
chr11-35919	chr11	88862285	88865517	+	148.7	3232.000	145.0	4.2	34.65	2.69e-164
chr12-15353	chr12	5373203	5377053	+	148.7	3850.000	145.5	15.8	9.20	1.31e-85
chr14-9078	chr14	60750364	60754762	+	148.7	4398.000	145.0	9.3	15.59	3.23e-116
chr15-19748	chr15	74155662	74158396	+	148.7	2734.000	144.5	17.2	8.40	5.86e-80
chr15-12965	chr15	89498031	89500601	+	148.7	2570.000	147.5	13.9	10.57	9.88e-95
chr15-18111	chr15	103213393	103217054	+	148.7	3661.000	146.5	11.2	13.13	1.18e-106
chr17-10667	chr17	5104504	5108823	+	148.7	4319.000	144.5	11.2	12.95	2.01e-104
chr17-4708	chr17	24487719	24491128	+	148.7	3409.000	146.0	8.4	17.44	1.08e-123
chr17-17376	chr17	32035299	32038615	+	148.7	3316.000	144.5	11.2	12.95	2.01e-104
chr1-12685	chr1	72804593	72807161	+	148.2	2568.000	146.0	7.0	20.93	1.19e-134
chr1-11423	chr1	74067674	74069941	+	148.2	2267.000	145.0	7.4	19.49	1.81e-129
chr1-15956	chr1	118456288	118460232	+	148.2	3944.000	146.5	17.2	8.52	8.18e-82
chr1-4796	chr1	194618968	194622769	+	148.2	3801.000	146.0	13.0	11.21	1.11e-97
chr2-28959	chr2	33435047	33440396	+	148.2	5349.000	146.0	28.4	5.15	6.40e-55
chr2-27663	chr2	38709860	38712832	+	148.2	2972.000	145.0	2.8	51.98	3.15e-189
chr3-9275	chr3	53655753	53658540	+	148.2	2787.000	144.0	1.9	77.43	1.81e-212
chr4-12690	chr4	44557282	44560048	+	148.2	2766.000	150.5	5.6	26.97	6.70e-154
chr4-16162	chr4	123283568	123286706	+	148.2	3138.000	151.5	13.0	11.64	5.62e-103
chr4-8061	chr4	124276497	124279779	+	148.2	3282.000	148.5	12.1	12.28	3.74e-104
chr4-3587	chr4	138503696	138506172	+	148.2	2476.000	145.0	8.4	17.33	1.88e-122
chr4-32607	chr4	149892897	149896532	+	148.2	3635.000	145.5	15.8	9.20	1.31e-85
chr5-19447	chr5	64158526	64162441	+	148.2	3915.000	145.0	10.2	14.18	1.29e-110
chr6-13667	chr6	31548088	31551000	+	148.2	2912.000	145.0	1.4	103.95	2.82e-232
chr6-10037	chr6	39542329	39544864	+	148.2	2535.000	145.0	11.6	12.47	3.62e-103
chr6-13776	chr6	53285497	53289950	+	148.2	4453.000	147.0	17.2	8.54	9.56e-83
chr6-3025	chr6	112488882	112491055	+	148.2	2173.000	145.0	7.4	19.49	1.81e-129
chr6-12082	chr6	120491547	120495031	+	148.2	3484.000	144.5	10.2	14.13	1.83e-109
chr7-28285	chr7	98357796	98362731	+	148.2	4935.000	145.0	18.6	7.80	1.41e-76
chr7-25716	chr7	130248405	130253082	+	148.2	4677.000	146.0	20.5	7.14	3.14e-72
chr8-8813	chr8	25513162	25515723	+	148.2	2561.000	144.5	7.4	19.42	3.54e-128
chr8-19088	chr8	69885836	69889410	+	148.2	3574.000	147.0	8.4	17.56	6.14e-125
chr8-11179	chr8	105699817	105702990	+	148.2	3173.000	145.5	32.1	4.54	4.75e-48
chr9-22244	chr9	102214413	102217698	+	148.2	3285.000	144.5	12.1	11.95	8.08e-100
chr9-23561	chr9	106420122	106422113	+	148.2	1991.000	148.5	9.3	15.97	8.16e-120
chr9-21252	chr9	119092229	119096956	+	148.2	4727.000	146.5	26.0	5.63	2.42e-59
chr10-2879	chr10	94494134	94497902	+	148.2	3768.000	145.5	20.5	7.11	2.24e-71
chr11-18294	chr11	32111623	32114314	+	148.2	2691.000	146.0	9.3	15.70	2.05e-117
chr11-31740	chr11	44616182	44622048	+	148.2	5866.000	145.5	20.9	6.95	3.68e-70
chr11-8903	chr11	97349394	97352924	+	148.2	3530.000	144.5	10.7	13.51	6.94e-107
chr13-12699	chr13	51313063	51316732	+	148.2	3669.000	145.0	13.9	10.40	1.09e-92
chr13-11510	chr13	74008641	74011641	+	148.2	3000.000	146.0	13.9	10.47	1.04e-93
chr13-9761	chr13	95889617	95893442	+	148.2	3825.000	147.5	18.1	8.13	8.72e-80
chr13-21719	chr13	99559519	99563397	+	148.2	3878.000	145.0	13.0	11.14	1.24e-96
chr14-1458	chr14	22678873	22681309	+	148.2	2436.000	144.5	5.6	25.90	2.29e-145
chr14-11579	chr14	122471728	122474999	+	148.2	3271.000	151.0	26.0	5.80	3.92e-63
chr15-3584	chr15	76124932	76126980	+	148.2	2048.000	147.5	9.3	15.86	1.30e-118
chr15-16721	chr15	79949395	79952709	+	148.2	3314.000	146.5	3.3	45.01	2.26e-181
chr15-15866	chr15	81102485	81107117	+	148.2	4632.000	146.0	21.4	6.83	8.22e-70
chr15-18116	chr15	103321017	103324195	+	148.2	3178.000	146.5	20.5	7.16	3.14e-72
chr16-3215	chr16	29990362	29994910	+	148.2	4548.000	147.0	10.2	14.37	6.27e-113
chr17-12622	chr17	30278571	30281210	+	148.2	2639.000	148.0	8.4	17.68	3.47e-126
chr17-13524	chr17	66478680	66481650	+	148.2	2970.000	144.0	18.6	7.74	1.10e-75
chr18-4876	chr18	60623018	60625676	+	148.2	2658.000	145.0	3.7	38.98	1.63e-171
chrX-4785	chrX	12150130	12153822	+	148.2	3692.000	145.5	9.3	15.65	3.23e-116
chr1-12021	chr1	74947854	74952173	+	147.7	4319.000	148.0	16.3	9.09	7.49e-87
chr2-7793	chr2	33961486	33964611	+	147.7	3125.000	145.0	13.9	10.40	1.09e-92
chr2-39164	chr2	118531032	118534057	+	147.7	3025.000	146.5	13.9	10.50	1.04e-93
chr2-41687	chr2	125722736	125725654	+	147.7	2918.000	145.0	6.5	22.28	1.78e-137
chr3-16839	chr3	18623264	18627329	+	147.7	4065.000	145.0	15.8	9.17	1.31e-85
chr3-7085	chr3	134302935	134307870	+	147.7	4935.000	145.5	15.8	9.20	1.31e-85
chr4-28013	chr4	32861931	32865154	+	147.7	3223.000	144.0	13.0	11.06	1.38e-95
chr5-15393	chr5	111647755	111650047	+	147.7	2292.000	147.5	16.3	9.06	6.82e-86
chr5-32657	chr5	113224809	113227613	+	147.7	2804.000	146.0	3.3	44.86	2.26e-181
chr5-23524	chr5	137338153	137340700	+	147.7	2547.000	146.0	8.8	16.53	1.82e-120
chr6-8008	chr6	112879269	112882032	+	147.7	2763.000	146.0	13.9	10.47	1.04e-93
chr7-14705	chr7	73420977	73425552	+	147.7	4575.000	145.0	20.5	7.09	2.24e-71
chr8-20080	chr8	71669694	71672540	+	147.7	2846.000	144.5	2.8	51.80	1.64e-187
chr8-6052	chr8	85024151	85027088	+	147.7	2937.000	147.0	17.2	8.54	9.56e-83
chr9-16615	chr9	41889537	41892203	+	147.7	2666.000	144.5	0.9	155.39	2.03e-255
chr9-16325	chr9	107904961	107909847	+	147.7	4886.000	145.0	13.0	11.14	1.24e-96
chr10-19193	chr10	44003248	44006701	+	147.7	3453.000	144.0	6.5	22.12	3.97e-136
chr10-13413	chr10	128302052	128304857	+	147.7	2805.000	147.0	13.9	10.54	9.88e-95
chr12-15039	chr12	86940179	86942827	+	147.7	2648.000	147.0	0.9	158.08	5.25e-262
chr14-10485	chr14	24490923	24494685	+	147.7	3762.000	145.5	28.8	5.05	2.20e-53
chr14-15096	chr14	62330800	62334613	+	147.7	3813.000	145.5	3.3	44.70	1.01e-179
chr15-17549	chr15	76475901	76480027	+	147.7	4126.000	145.0	5.1	28.35	4.63e-152
chr15-20226	chr15	93516873	93520357	+	147.7	3484.000	143.5	0.5	308.63	4.49e-296
chr18-9442	chr18	16689127	16692310	+	147.7	3183.000	146.0	9.3	15.70	2.05e-117
chr18-6340	chr18	57269111	57271965	+	147.7	2854.000	144.0	11.6	12.39	4.52e-102
chr19-7853	chr19	40432228	40435509	+	147.7	3281.000	146.5	12.1	12.12	5.57e-102
chr19-16372	chr19	45079301	45081638	+	147.7	2337.000	144.0	6.0	23.82	1.46e-140
chr1-25301	chr1	78188651	78191549	+	147.2	2898.000	146.0	15.3	9.52	2.88e-88
chr2-24058	chr2	106795755	106799456	+	147.2	3701.000	145.0	9.3	15.59	3.23e-116
chr2-36912	chr2	121168773	121172879	+	147.2	4106.000	144.5	4.6	31.08	2.28e-156
chr2-25508	chr2	146329307	146332684	+	147.2	3377.000	143.0	13.9	10.25	1.17e-90
chr3-14102	chr3	8662019	8666559	+	147.2	4540.000	144.5	21.4	6.76	3.81e-68
chr4-21614	chr4	142408508	142413442	+	147.2	4934.000	144.0	13.9	10.32	1.14e-91
chr5-33992	chr5	34185452	34188921	+	147.2	3469.000	144.0	12.1	11.91	8.08e-100
chr5-16455	chr5	136860776	136865111	+	147.2	4335.000	146.5	12.1	12.12	5.57e-102
chr5-11956	chr5	149487768	149490265	+	147.2	2497.000	145.0	4.6	31.19	7.32e-158
chr6-5328	chr6	108455438	108459025	+	147.2	3587.000	145.0	10.2	14.18	1.29e-110
chr7-26747	chr7	97444749	97448131	+	147.2	3382.000	143.5	8.4	17.15	5.62e-120
chr7-6460	chr7	116236600	116239157	+	147.2	2557.000	145.5	4.2	34.77	2.69e-164
chr7-2245	chr7	122288628	122290605	+	147.2	1977.000	144.5	0.9	155.39	2.03e-255
chr7-2496	chr7	126862699	126865130	+	147.2	2431.000	144.0	22.8	6.32	8.54e-65
chr8-10022	chr8	26804396	26808579	+	147.2	4183.000	143.5	27.9	5.14	1.28e-53
chr8-23612	chr8	84984488	84986298	+	147.2	1810.000	145.5	12.1	12.04	6.73e-101
chr8-19380	chr8	104434693	104437213	+	147.2	2520.000	146.5	16.7	8.75	2.38e-83
chr9-26065	chr9	64057665	64060873	+	147.2	3208.000	145.0	13.9	10.40	1.09e-92
chr9-14705	chr9	103420578	103424414	+	147.2	3836.000	145.0	20.5	7.09	2.24e-71
chr10-11627	chr10	44456393	44459964	+	147.2	3571.000	145.0	10.7	13.56	5.11e-108
chr11-35424	chr11	66982765	66986252	+	147.2	3487.000	144.0	5.6	25.81	2.29e-145
chr12-9612	chr12	105898382	105901363	+	147.2	2981.000	145.0	19.5	7.43	6.64e-74
chr14-13394	chr14	63584986	63587635	+	147.2	2649.000	144.5	16.3	8.88	4.94e-83
chr15-19741	chr15	73844801	73847919	+	147.2	3118.000	144.0	18.6	7.74	1.10e-75
chr15-11308	chr15	97822756	97827135	+	147.2	4379.000	144.0	2.8	51.62	1.64e-187
chr16-7133	chr16	30184615	30189229	+	147.2	4614.000	144.0	15.8	9.11	1.20e-84
chr16-13502	chr16	38942349	38946829	+	147.2	4480.000	144.0	13.9	10.32	1.14e-91
chr16-2700	chr16	94226165	94229570	+	147.2	3405.000	145.0	26.0	5.57	1.36e-58
chr17-15087	chr17	80967688	80971760	+	147.2	4072.000	144.0	6.5	22.12	3.97e-136
chr18-6142	chr18	4919890	4923369	+	147.2	3479.000	143.0	4.6	30.76	7.07e-155
chr19-14195	chr19	24323144	24327452	+	147.2	4308.000	144.5	7.4	19.42	3.54e-128
chr1-22763	chr1	137373347	137376338	+	146.7	2991.000	144.0	12.6	11.47	1.17e-97
chr1-26439	chr1	193730381	193735286	+	146.7	4905.000	144.0	13.5	10.68	1.37e-93
chr2-5909	chr2	71610527	71613726	+	146.7	3199.000	145.5	8.8	16.47	3.01e-119
chr2-18822	chr2	102032414	102034834	+	146.7	2420.000	143.0	5.6	25.63	5.91e-144
chr4-13474	chr4	117912770	117916341	+	146.7	3571.000	143.5	3.7	38.58	2.47e-168
chr4-17969	chr4	152177275	152180218	+	146.7	2943.000	143.5	10.2	14.03	2.57e-108
chr8-27913	chr8	71590815	71594813	+	146.7	3998.000	143.5	21.4	6.71	2.57e-67
chr8-28280	chr8	95140924	95144045	+	146.7	3121.000	145.5	8.4	17.39	1.88e-122
chr8-30933	chr8	126585688	126590363	+	146.7	4675.000	145.5	21.4	6.80	5.62e-69
chr9-15931	chr9	51764401	51768464	+	146.7	4063.000	144.0	5.6	25.81	2.29e-145
chr10-12560	chr10	92246219	92249625	+	146.7	3406.000	145.0	12.6	11.55	1.01e-98
chr11-11160	chr11	60300493	60303068	+	146.7	2575.000	145.0	14.4	10.06	7.99e-91
chr11-42072	chr11	71749469	71753573	+	146.7	4104.000	143.0	11.6	12.30	5.60e-101
chr11-43681	chr11	120376820	120379749	+	146.7	2929.000	145.5	6.5	22.35	1.78e-137
chr12-12512	chr12	5236785	5241096	+	146.7	4311.000	144.5	16.3	8.88	4.94e-83
chr12-22431	chr12	70345153	70348300	+	146.7	3147.000	144.0	9.8	14.75	3.57e-112
chr12-2328	chr12	113098881	113101343	+	146.7	2462.000	146.0	14.9	9.81	5.12e-90
chr13-11155	chr13	29013470	29016995	+	146.7	3525.000	143.5	15.8	9.08	1.10e-83
chr13-4315	chr13	94575122	94577590	+	146.7	2468.000	144.5	11.2	12.95	2.01e-104
chr14-11225	chr14	52325590	52329941	+	146.7	4351.000	144.0	24.6	5.84	1.09e-60
chr15-20110	chr15	86067175	86071536	+	146.7	4361.000	143.0	27.4	5.21	1.84e-54
chr15-3089	chr15	102692066	102694907	+	146.7	2841.000	144.0	13.9	10.32	1.14e-91
chr16-11749	chr16	35767961	35771729	+	146.7	3768.000	144.0	15.8	9.11	1.20e-84
chr17-13519	chr17	66400762	66403339	+	146.7	2577.000	143.0	2.8	51.26	8.45e-186
chr18-15114	chr18	60734362	60737220	+	146.7	2858.000	145.0	8.8	16.41	3.01e-119
chr18-8759	chr18	75403664	75406103	+	146.7	2439.000	142.5	8.4	17.03	9.61e-119
chr19-4123	chr19	5729747	5732273	+	146.7	2526.000	143.5	15.3	9.35	2.44e-85
chr19-12536	chr19	7154943	7158504	+	146.7	3561.000	143.5	13.9	10.29	1.17e-90
chr1-5264	chr1	186432972	186436432	+	146.2	3460.000	145.5	11.2	13.04	1.54e-105
chr2-27540	chr2	32360759	32364790	+	146.2	4031.000	143.0	13.9	10.25	1.17e-90
chr2-30868	chr2	74135457	74138264	+	146.2	2807.000	143.5	6.5	22.04	8.79e-135
chr2-41315	chr2	92599208	92603598	+	146.2	4390.000	144.5	11.2	12.95	2.01e-104
chr2-28158	chr2	128337325	128341164	+	146.2	3839.000	143.0	8.4	17.09	5.62e-120
chr2-13761	chr2	153508102	153511018	+	146.2	2916.000	142.5	16.7	8.51	1.32e-79
chr4-41282	chr4	141866013	141868590	+	146.2	2577.000	143.0	4.6	30.76	7.07e-155
chr4-10129	chr4	150371412	150375034	+	146.2	3622.000	142.0	15.8	8.98	9.95e-83
chr5-34619	chr5	99477720	99480832	+	146.2	3112.000	143.0	14.4	9.92	8.04e-89
chr5-10851	chr5	140386902	140389995	+	146.2	3093.000	142.5	9.3	15.32	1.20e-112
chr6-21362	chr6	122819366	122823150	+	146.2	3784.000	144.0	7.4	19.36	3.54e-128
chr7-12125	chr7	44601627	44605940	+	146.2	4313.000	145.0	8.4	17.33	1.88e-122
chr8-14971	chr8	22756667	22759783	+	146.2	3116.000	142.5	13.5	10.57	1.55e-91
chr8-4922	chr8	89316186	89318506	+	146.2	2320.000	142.5	12.1	11.79	1.14e-97
chr8-30360	chr8	108244076	108248322	+	146.2	4246.000	142.5	15.8	9.01	9.95e-83
chr8-3014	chr8	122741809	122743895	+	146.2	2086.000	148.5	6.5	22.81	1.55e-141
chr8-24203	chr8	125253096	125255645	+	146.2	2549.000	142.5	2.8	51.08	4.33e-184
chr10-10031	chr10	68279624	68283584	+	146.2	3960.000	144.5	14.4	10.03	8.04e-90
chr11-33382	chr11	50601883	50604381	+	146.2	2498.000	144.0	5.6	25.81	2.29e-145
chr11-32027	chr11	71495609	71499322	+	146.2	3713.000	144.5	6.5	22.20	3.97e-136
chr11-40406	chr11	101081529	101084432	+	146.2	2903.000	144.5	15.8	9.14	1.20e-84
chr11-22327	chr11	102009340	102011981	+	146.2	2641.000	145.5	12.6	11.59	1.01e-98
chr11-24454	chr11	102962767	102965445	+	146.2	2678.000	143.5	21.4	6.71	2.57e-67
chr11-38330	chr11	104230734	104234479	+	146.2	3745.000	145.0	8.4	17.33	1.88e-122
chr12-16463	chr12	52379897	52383488	+	146.2	3591.000	142.5	3.7	38.31	9.49e-167
chr12-13742	chr12	110483813	110488102	+	146.2	4289.000	143.5	9.3	15.43	7.80e-114
chr13-16308	chr13	68996767	69000981	+	146.2	4214.000	143.5	17.7	8.12	1.40e-77
chr13-21949	chr13	116705616	116710186	+	146.2	4570.000	142.0	15.8	8.98	9.95e-83
chr14-18306	chr14	62453171	62457011	+	146.2	3840.000	146.0	14.9	9.81	5.12e-90
chr15-3530	chr15	7809891	7812057	+	146.2	2166.000	143.5	4.6	30.86	7.07e-155
chr15-2955	chr15	38709340	38711925	+	146.2	2585.000	143.0	2.8	51.26	8.45e-186
chr15-17463	chr15	64310877	64315056	+	146.2	4179.000	145.0	28.8	5.03	2.20e-53
chr15-6120	chr15	75746333	75749129	+	146.2	2796.000	143.0	10.2	13.98	2.57e-108
chr17-7680	chr17	87458716	87462047	+	146.2	3331.000	144.5	15.3	9.42	2.60e-86
chr18-14770	chr18	35025355	35028933	+	146.2	3578.000	143.5	6.5	22.04	8.79e-135
chr18-5384	chr18	50052789	50056336	+	146.2	3547.000	144.5	16.3	8.88	4.94e-83
chr18-9279	chr18	74440553	74444858	+	146.2	4305.000	142.5	12.1	11.79	1.14e-97
chr19-9638	chr19	4190917	4194495	+	146.2	3578.000	145.5	29.3	4.97	1.41e-52
chr19-5478	chr19	10456158	10458921	+	146.2	2763.000	145.5	3.7	39.12	1.63e-171
chr19-11514	chr19	41911286	41914461	+	146.2	3175.000	145.0	14.9	9.75	5.03e-89
chr1-14060	chr1	63819847	63821911	+	145.6	2064.000	142.0	11.2	12.73	3.32e-102
chr1-11580	chr1	128621028	128624448	+	145.6	3420.000	142.0	13.0	10.91	1.68e-93
chr2-41089	chr2	70201054	70203565	+	145.6	2511.000	142.5	14.9	9.58	4.57e-86
chr2-20638	chr2	92058412	92060761	+	145.6	2349.000	142.5	16.7	8.51	1.32e-79
chr2-45446	chr2	167312999	167316681	+	145.6	3682.000	144.5	14.4	10.03	8.04e-90
chr3-17595	chr3	108404401	108407331	+	145.6	2930.000	143.0	9.3	15.38	7.80e-114
chr4-34958	chr4	43629899	43633896	+	145.6	3997.000	141.5	16.3	8.70	3.36e-80
chr4-18235	chr4	82689879	82693340	+	145.6	3461.000	142.5	3.7	38.31	9.49e-167
chr5-24108	chr5	74065607	74069621	+	145.6	4014.000	142.5	16.7	8.51	1.32e-79
chr7-22266	chr7	18941039	18945027	+	145.6	3988.000	142.0	16.7	8.48	1.32e-79
chr7-20976	chr7	138005632	138009310	+	145.6	3678.000	143.5	16.7	8.57	1.55e-80
chr9-23237	chr9	64384949	64387695	+	145.6	2746.000	145.0	2.8	51.98	3.15e-189
chr9-2728	chr9	69289369	69291798	+	145.6	2429.000	143.5	12.1	11.87	9.63e-99
chr10-9488	chr10	69398252	69400795	+	145.6	2543.000	142.5	13.9	10.22	1.20e-89
chr10-12481	chr10	81494106	81496291	+	145.6	2185.000	142.0	12.1	11.75	1.14e-97
chr10-12753	chr10	128921769	128924325	+	145.6	2556.000	144.5	15.8	9.14	1.20e-84
chr11-35420	chr11	66525022	66529071	+	145.6	4049.000	142.5	12.1	11.79	1.14e-97
chr11-35602	chr11	75571471	75573717	+	145.6	2246.000	142.0	11.2	12.73	3.32e-102
chr12-19340	chr12	29694612	29698689	+	145.6	4077.000	144.5	17.7	8.18	1.72e-78
chr13-9026	chr13	49186485	49189257	+	145.6	2772.000	144.0	2.3	61.94	1.03e-198
chr13-13684	chr13	73763053	73767094	+	145.6	4041.000	145.5	13.0	11.18	1.24e-96
chr13-17481	chr13	95533417	95536607	+	145.6	3190.000	144.5	2.8	51.80	1.64e-187
chr15-21379	chr15	82143663	82147077	+	145.6	3414.000	144.5	21.4	6.76	3.81e-68
chr15-5018	chr15	98932457	98936480	+	145.6	4023.000	142.5	9.3	15.32	1.20e-112
chr16-9168	chr16	44670965	44674256	+	145.6	3291.000	142.5	16.3	8.76	3.85e-81
chr17-5754	chr17	31088047	31091678	+	145.6	3631.000	142.5	17.7	8.07	1.14e-76
chr1-12565	chr1	38439572	38442458	+	145.1	2886.000	143.5	10.2	14.03	2.57e-108
chr1-8865	chr1	127575424	127577575	+	145.1	2151.000	142.5	8.4	17.03	9.61e-119
chr2-40563	chr2	28976822	28981247	+	145.1	4425.000	141.5	16.7	8.45	1.12e-78
chr2-33931	chr2	30284577	30288289	+	145.1	3712.000	141.0	17.2	8.20	3.38e-77
chr3-12283	chr3	90080232	90084520	+	145.1	4288.000	142.5	15.8	9.01	9.95e-83
chr4-33717	chr4	117372342	117375242	+	145.1	2900.000	143.5	0.9	154.31	3.15e-253
chr4-25819	chr4	117833834	117837829	+	145.1	3995.000	144.0	13.9	10.32	1.14e-91
chr4-23701	chr4	136903633	136906495	+	145.1	2862.000	141.0	8.4	16.85	1.63e-117
chr4-32545	chr4	148120641	148124110	+	145.1	3469.000	143.0	5.6	25.63	5.91e-144
chr5-26645	chr5	33270916	33274222	+	145.1	3306.000	143.0	15.8	9.05	1.10e-83
chr5-8736	chr5	53522606	53526548	+	145.1	3942.000	142.5	13.9	10.22	1.20e-89
chr5-32727	chr5	114646597	114651662	+	145.1	5065.000	142.5	26.0	5.47	2.31e-56
chr5-31325	chr5	138165345	138171628	+	145.1	6283.000	143.0	20.5	6.99	1.12e-69
chr7-18636	chr7	73352924	73356020	+	145.1	3096.000	142.5	13.9	10.22	1.20e-89
chr8-10886	chr8	12213385	12217012	+	145.1	3627.000	142.0	7.4	19.09	1.32e-125
chr8-22311	chr8	84684043	84687836	+	145.1	3793.000	142.0	6.5	21.81	1.93e-133
chr8-19540	chr8	119910415	119915443	+	145.1	5028.000	144.5	20.0	7.23	9.21e-72
chr8-28623	chr8	120099498	120105145	+	145.1	5647.000	144.0	20.0	7.20	9.21e-72
chr8-30641	chr8	120366604	120370453	+	145.1	3849.000	142.0	23.2	6.11	3.77e-62
chr9-25719	chr9	47366976	47369567	+	145.1	2591.000	141.0	2.8	50.54	2.21e-182
chr9-16718	chr9	48677227	48679841	+	145.1	2614.000	142.0	18.1	7.83	2.87e-75
chr9-14684	chr9	99875014	99877530	+	145.1	2516.000	141.5	5.1	27.67	2.87e-146
chr10-11648	chr10	58650882	58653437	+	145.1	2555.000	142.0	12.6	11.31	1.53e-95
chr11-19948	chr11	36674989	36680736	+	145.1	5747.000	142.0	10.2	13.88	3.60e-107
chr11-30581	chr11	76309585	76313478	+	145.1	3893.000	145.0	17.7	8.21	2.09e-79
chr11-23164	chr11	88097105	88101517	+	145.1	4412.000	145.0	27.0	5.38	8.78e-57
chr11-34486	chr11	113143028	113146256	+	145.1	3228.000	144.0	9.3	15.49	5.04e-115
chr12-14499	chr12	109452169	109454864	+	145.1	2695.000	142.5	0.5	306.48	1.38e-293
chr14-13354	chr14	60681478	60684847	+	145.1	3369.000	141.5	13.9	10.14	1.23e-88
chr14-7105	chr14	77629314	77633997	+	145.1	4683.000	142.5	9.8	14.59	7.72e-110
chr15-8776	chr15	76659113	76661601	+	145.1	2488.000	144.5	4.6	31.08	2.28e-156
chr15-15336	chr15	100421048	100424838	+	145.1	3790.000	141.5	5.1	27.67	2.87e-146
chr19-8898	chr19	25595383	25600289	+	145.1	4906.000	141.5	2.8	50.72	2.21e-182
chr19-16432	chr19	46760361	46763748	+	145.1	3387.000	142.0	13.9	10.18	1.20e-89
chr1-13249	chr1	42677047	42681263	+	144.6	4216.000	143.5	14.9	9.64	4.75e-87
chr1-13485	chr1	93801050	93805585	+	144.6	4535.000	145.0	14.4	10.06	7.99e-91
chr2-25200	chr2	92423262	92426166	+	144.6	2904.000	145.5	11.2	13.04	1.54e-105
chr3-13803	chr3	104960942	104964240	+	144.6	3298.000	144.5	8.4	17.27	3.26e-121
chr5-14370	chr5	24328356	24330551	+	144.6	2195.000	142.0	9.3	15.27	1.20e-112
chr5-8002	chr5	50048385	50053542	+	144.6	5157.000	143.5	18.1	7.91	3.63e-76
chr5-26195	chr5	132322440	132326990	+	144.6	4550.000	141.0	3.7	37.91	3.62e-165
chr5-35815	chr5	137681646	137685431	+	144.6	3785.000	142.5	8.8	16.13	1.31e-115
chr7-27636	chr7	29503311	29506963	+	144.6	3652.000	141.5	8.8	16.02	2.10e-114
chr7-3349	chr7	46601260	46604135	+	144.6	2875.000	143.5	17.2	8.34	4.91e-79
chr8-20003	chr8	61322439	61327305	+	144.6	4866.000	140.5	15.8	8.89	7.98e-81
chr8-18510	chr8	106335443	106339939	+	144.6	4496.000	144.0	15.8	9.11	1.20e-84
chr8-11805	chr8	124720107	124723602	+	144.6	3495.000	142.5	21.4	6.66	1.72e-66
chr9-25975	chr9	61560944	61563980	+	144.6	3036.000	141.0	10.2	13.78	5.00e-106
chr11-26119	chr11	35892147	35894794	+	144.6	2647.000	142.0	15.8	8.98	9.95e-83
chr12-15477	chr12	29279303	29281779	+	144.6	2476.000	143.0	8.4	17.09	5.62e-120
chr12-7549	chr12	105453107	105457049	+	144.6	3942.000	141.5	23.2	6.09	2.31e-61
chr13-1521	chr13	31625067	31627434	+	144.6	2367.000	143.5	6.5	22.04	8.79e-135
chr13-21174	chr13	56293957	56297141	+	144.6	3184.000	143.0	15.8	9.05	1.10e-83
chr15-17251	chr15	28020249	28025302	+	144.6	5053.000	144.0	11.2	12.90	2.01e-104
chr15-9202	chr15	78946080	78949626	+	144.6	3546.000	143.0	3.7	38.44	2.47e-168
chr15-20025	chr15	84481204	84484935	+	144.6	3731.000	142.0	8.4	16.97	9.61e-119
chr17-16981	chr17	5321545	5325246	+	144.6	3701.000	143.5	7.9	18.15	2.51e-123
chr17-16332	chr17	29794307	29797143	+	144.6	2836.000	142.5	2.8	51.08	4.33e-184
chr17-15712	chr17	55968270	55972064	+	144.6	3794.000	142.0	8.4	16.97	9.61e-119
chr18-16442	chr18	67287948	67291646	+	144.6	3698.000	142.0	6.5	21.81	1.93e-133
chr19-5035	chr19	23959361	23961629	+	144.6	2268.000	142.0	1.9	76.35	1.08e-208
chrX-3168	chrX	60893766	60899212	+	144.6	5446.000	142.0	9.3	15.27	1.20e-112
chr1-27564	chr1	133244955	133248100	+	144.1	3145.000	141.0	19.1	7.40	1.03e-71
chr2-35989	chr2	30543800	30547363	+	144.1	3563.000	141.5	12.1	11.70	1.34e-96
chr2-34301	chr2	68317891	68321878	+	144.1	3987.000	140.5	20.5	6.87	3.76e-67
chr2-10297	chr2	74128686	74131784	+	144.1	3098.000	142.0	4.6	30.54	2.18e-153
chr2-44696	chr2	130695300	130698757	+	144.1	3457.000	142.0	8.8	16.07	1.31e-115
chr2-35352	chr2	166654451	166658730	+	144.1	4279.000	142.0	15.8	8.98	9.95e-83
chr2-13969	chr2	181363760	181367121	+	144.1	3361.000	142.5	5.6	25.54	1.51e-142
chr3-18077	chr3	34572352	34577517	+	144.1	5165.000	141.5	26.0	5.43	1.26e-55
chr3-12263	chr3	89348547	89351176	+	144.1	2629.000	142.5	8.4	17.03	9.61e-119
chr3-17562	chr3	106954421	106958014	+	144.1	3593.000	141.5	11.2	12.68	4.23e-101
chr4-19330	chr4	120169311	120173459	+	144.1	4148.000	144.5	9.3	15.54	5.04e-115
chr4-1415	chr4	133211858	133214021	+	144.1	2163.000	144.5	4.6	31.08	2.28e-156
chr4-32251	chr4	134533201	134536621	+	144.1	3420.000	143.0	13.0	10.98	1.53e-94
chr4-6590	chr4	136776177	136778765	+	144.1	2588.000	146.5	11.2	13.13	1.18e-106
chr4-13699	chr4	148128748	148132686	+	144.1	3938.000	140.0	13.9	10.04	1.24e-87
chr5-23962	chr5	38558850	38562785	+	144.1	3935.000	140.5	21.4	6.57	7.55e-65
chr5-14207	chr5	133821412	133824341	+	144.1	2929.000	141.0	10.2	13.78	5.00e-106
chr7-21080	chr7	4808977	4812242	+	144.1	3265.000	140.5	17.7	7.95	7.30e-75
chr7-23434	chr7	19456385	19459936	+	144.1	3551.000	141.5	1.4	101.44	3.16e-224
chr7-26896	chr7	112415398	112418165	+	144.1	2767.000	142.5	6.5	21.89	1.93e-133
chr10-6422	chr10	79982516	79984983	+	144.1	2467.000	141.0	3.7	37.91	3.62e-165
chr10-4587	chr10	80602293	80605117	+	144.1	2824.000	141.5	9.3	15.22	1.83e-111
chr10-8736	chr10	108361304	108365989	+	144.1	4685.000	140.0	15.8	8.86	7.98e-81
chr10-5947	chr10	125785008	125788245	+	144.1	3237.000	141.0	6.5	21.66	4.21e-132
chr11-12361	chr11	102594656	102596754	+	144.1	2098.000	145.5	13.0	11.18	1.24e-96
chr12-6349	chr12	5226169	5228535	+	144.1	2366.000	141.5	0.9	152.16	7.39e-249
chr12-18849	chr12	100406036	100410564	+	144.1	4528.000	142.0	18.6	7.64	6.58e-74
chr13-6186	chr13	56092475	56096419	+	144.1	3944.000	140.5	22.3	6.30	1.16e-62
chr15-14137	chr15	76367702	76370641	+	144.1	2939.000	146.5	31.2	4.70	3.58e-50
chr15-15969	chr15	85522810	85526011	+	144.1	3201.000	140.0	9.3	15.06	2.78e-110
chr15-1152	chr15	102204745	102207337	+	144.1	2592.000	144.5	15.8	9.14	1.20e-84
chr17-12615	chr17	29872491	29875340	+	144.1	2849.000	141.0	11.6	12.13	8.43e-99
chr18-9281	chr18	74705731	74708895	+	144.1	3164.000	142.5	1.9	76.62	1.08e-208
chr18-16640	chr18	78235991	78239785	+	144.1	3794.000	143.5	15.3	9.35	2.44e-85
chr18-13464	chr18	82474499	82477692	+	144.1	3193.000	140.5	6.5	21.58	9.13e-131
chr1-9220	chr1	74110516	74113069	+	143.6	2553.000	143.5	15.3	9.35	2.44e-85
chr1-29652	chr1	157046766	157049831	+	143.6	3065.000	142.0	2.8	50.90	4.33e-184
chr2-37759	chr2	4459964	4462897	+	143.6	2933.000	140.5	13.0	10.79	1.99e-91
chr2-6235	chr2	91456681	91459898	+	143.6	3217.000	142.0	15.8	8.98	9.95e-83
chr2-35277	chr2	164938117	164940971	+	143.6	2854.000	140.5	15.8	8.89	7.98e-81
chr3-18474	chr3	89557816	89560269	+	143.6	2453.000	142.0	6.5	21.81	1.93e-133
chr4-21323	chr4	123407986	123412892	+	143.6	4906.000	143.5	13.0	11.02	1.53e-94
chr6-17202	chr6	51054542	51058474	+	143.6	3932.000	141.5	9.3	15.22	1.83e-111
chr7-14640	chr7	46395674	46398473	+	143.6	2799.000	141.5	6.5	21.74	4.21e-132
chr7-16238	chr7	96276430	96279192	+	143.6	2762.000	139.5	7.4	18.75	8.98e-122
chr7-26731	chr7	96717691	96721110	+	143.6	3419.000	141.5	4.6	30.43	6.64e-152
chr9-14284	chr9	41585673	41590246	+	143.6	4573.000	141.5	21.4	6.62	1.14e-65
chr9-10792	chr9	44477287	44480961	+	143.6	3674.000	144.0	10.2	14.08	1.83e-109
chr10-14157	chr10	3857089	3860480	+	143.6	3391.000	143.5	4.6	30.86	7.07e-155
chr10-8407	chr10	128524203	128526940	+	143.6	2737.000	140.0	9.3	15.06	2.78e-110
chr12-11596	chr12	85109212	85112842	+	143.6	3630.000	142.5	31.6	4.51	8.62e-47
chr14-16356	chr14	102980687	102983487	+	143.6	2800.000	143.0	10.2	13.98	2.57e-108
chr15-3259	chr15	60822225	60825143	+	143.6	2918.000	145.0	26.0	5.57	1.36e-58
chr16-8029	chr16	29656431	29659735	+	143.6	3304.000	140.5	13.0	10.79	1.99e-91
chr16-6941	chr16	89816269	89819360	+	143.6	3091.000	142.0	9.3	15.27	1.20e-112
chrX-2698	chrX	99184095	99188278	+	143.6	4183.000	140.5	11.2	12.59	5.35e-100
chr1-11893	chr1	34749299	34751864	+	143.1	2565.000	142.5	6.5	21.89	1.93e-133
chr1-6203	chr1	59340535	59343446	+	143.1	2911.000	140.5	4.2	33.58	1.26e-156
chr1-8428	chr1	105991143	105994469	+	143.1	3326.000	140.0	13.9	10.04	1.24e-87
chr1-19037	chr1	135018201	135022231	+	143.1	4030.000	140.5	14.9	9.44	4.14e-84
chr1-7033	chr1	138841089	138844506	+	143.1	3417.000	141.0	8.8	15.96	2.10e-114
chr2-40666	chr2	32316657	32320675	+	143.1	4018.000	139.0	1.9	74.74	4.70e-203
chr2-32293	chr2	33884476	33888389	+	143.1	3913.000	139.0	19.5	7.12	1.01e-68
chr2-14960	chr2	105659389	105662186	+	143.1	2797.000	140.0	23.2	6.02	1.40e-60
chr2-25312	chr2	113756765	113759228	+	143.1	2463.000	140.0	3.3	43.01	1.66e-171
chr2-39950	chr2	168640664	168645476	+	143.1	4812.000	141.5	7.9	17.90	8.18e-121
chr4-9050	chr4	43425329	43429662	+	143.1	4333.000	141.5	2.8	50.72	2.21e-182
chr4-18427	chr4	120160797	120164156	+	143.1	3359.000	143.5	9.8	14.70	5.27e-111
chr4-34403	chr4	148375761	148379015	+	143.1	3254.000	140.0	10.2	13.69	6.89e-105
chr5-19493	chr5	67398263	67402373	+	143.1	4110.000	142.5	13.5	10.57	1.55e-91
chr5-21016	chr5	123299756	123303203	+	143.1	3447.000	140.0	13.5	10.38	1.71e-89
chr6-13315	chr6	100562286	100564707	+	143.1	2421.000	140.0	9.3	15.06	2.78e-110
chr7-14783	chr7	96530472	96533161	+	143.1	2689.000	146.5	9.3	15.75	2.05e-117
chr7-17365	chr7	143052222	143055820	+	143.1	3598.000	141.0	20.9	6.74	8.18e-67
chr9-12379	chr9	37074327	37078142	+	143.1	3815.000	139.0	7.4	18.68	8.98e-122
chr9-10851	chr9	56504284	56508397	+	143.1	4113.000	143.5	18.6	7.72	8.55e-75
chr9-27847	chr9	74846858	74849974	+	143.1	3116.000	140.0	6.5	21.51	9.13e-131
chr10-5152	chr10	21081817	21085234	+	143.1	3417.000	139.5	11.2	12.50	6.71e-99
chr10-22065	chr10	61695390	61698310	+	143.1	2920.000	140.5	0.9	151.09	1.12e-246
chr10-7453	chr10	81257138	81260549	+	143.1	3411.000	141.0	2.8	50.54	2.21e-182
chr11-35628	chr11	76286477	76291270	+	143.1	4793.000	142.0	15.8	8.98	9.95e-83
chr12-3377	chr12	83072335	83074401	+	143.1	2066.000	142.0	16.3	8.73	3.85e-81
chr13-1779	chr13	72627390	72630043	+	143.1	2653.000	141.0	11.2	12.64	4.23e-101
chr13-10954	chr13	97891189	97893884	+	143.1	2695.000	140.0	15.8	8.86	7.98e-81
chr14-17791	chr14	21487505	21491352	+	143.1	3847.000	142.0	27.0	5.27	1.34e-54
chr14-8119	chr14	48707954	48711603	+	143.1	3649.000	139.5	20.5	6.82	2.58e-66
chr14-11963	chr14	64163585	64166985	+	143.1	3400.000	140.5	8.4	16.79	2.75e-116
chr14-12698	chr14	67711259	67715282	+	143.1	4023.000	141.5	13.9	10.14	1.23e-88
chr17-17175	chr17	25011685	25017285	+	143.1	5600.000	139.5	14.9	9.38	3.90e-83
chr17-14130	chr17	47609824	47613369	+	143.1	3545.000	139.0	12.1	11.50	1.81e-94
chr18-11319	chr18	12861332	12864034	+	143.1	2702.000	141.5	11.2	12.68	4.23e-101
chr18-11589	chr18	47245132	47250274	+	143.1	5142.000	141.5	27.0	5.25	7.08e-54
chr18-10564	chr18	82901069	82903980	+	143.1	2911.000	139.5	8.8	15.79	5.32e-112
chr19-12936	chr19	47491649	47494832	+	143.1	3183.000	141.5	5.6	25.36	3.86e-141
chr1-27026	chr1	76488688	76492639	+	142.6	3951.000	139.0	13.0	10.68	2.14e-90
chr1-16832	chr1	92751217	92755872	+	142.6	4655.000	140.5	12.1	11.62	1.56e-95
chr2-22915	chr2	116008007	116011068	+	142.6	3061.000	139.5	23.7	5.88	8.36e-59
chr3-19400	chr3	55586455	55590642	+	142.6	4187.000	139.5	10.2	13.64	9.44e-104
chr3-14649	chr3	107757461	107761217	+	142.6	3756.000	139.0	13.9	9.97	1.25e-86
chr4-29636	chr4	45687387	45691069	+	142.6	3682.000	139.5	10.2	13.64	9.44e-104
chr4-19757	chr4	154010888	154013967	+	142.6	3079.000	141.0	13.9	10.11	1.23e-88
chr7-33469	chr7	68146023	68150080	+	142.6	4057.000	139.0	11.2	12.46	6.71e-99
chr7-25687	chr7	128416706	128419085	+	142.6	2379.000	141.5	7.4	19.02	2.52e-124
chr8-22827	chr8	121966206	121968798	+	142.6	2592.000	140.5	5.6	25.18	9.75e-140
chr8-22918	chr8	125388285	125392210	+	142.6	3925.000	138.5	13.9	9.93	1.24e-85
chr9-17294	chr9	14611923	14616187	+	142.6	4264.000	139.0	17.7	7.87	5.79e-74
chr9-8920	chr9	21163919	21166854	+	142.6	2935.000	140.0	6.0	23.16	4.52e-135
chr9-24446	chr9	60874771	60879034	+	142.6	4263.000	140.0	20.9	6.69	5.52e-66
chr9-26308	chr9	89620534	89624015	+	142.6	3481.000	138.5	7.4	18.62	1.68e-120
chr10-17131	chr10	62338048	62341637	+	142.6	3589.000	140.0	18.6	7.53	3.82e-72
chr11-12116	chr11	64434725	64437061	+	142.6	2336.000	139.0	13.0	10.68	2.14e-90
chr11-27139	chr11	120658740	120661723	+	142.6	2983.000	140.0	14.9	9.41	4.14e-84
chr15-11457	chr15	32002470	32006635	+	142.6	4165.000	139.0	23.2	5.98	8.45e-60
chr16-9247	chr16	78312217	78315499	+	142.6	3282.000	140.5	14.9	9.44	4.14e-84
chr17-14490	chr17	10448081	10453290	+	142.6	5209.000	141.5	14.4	9.82	7.87e-87
chr17-11372	chr17	25783200	25786023	+	142.6	2823.000	141.0	7.0	20.22	4.46e-128
chr18-5456	chr18	64659679	64661721	+	142.6	2042.000	140.0	0.5	301.10	1.28e-288
chr19-1607	chr19	17835605	17839513	+	142.6	3908.000	141.0	10.2	13.78	5.00e-106
chr1-554	chr1	92911255	92913290	+	142.0	2035.000	143.0	1.9	76.89	1.40e-210
chr1-14239	chr1	92933296	92937001	+	142.0	3705.000	140.0	13.0	10.75	1.99e-91
chr1-9324	chr1	118481318	118483147	+	142.0	1829.000	138.5	9.3	14.89	6.27e-108
chr1-21315	chr1	131243999	131247110	+	142.0	3111.000	138.5	20.9	6.62	2.46e-64
chr2-13730	chr2	148406120	148409508	+	142.0	3388.000	138.5	2.8	49.65	2.79e-177
chr2-12691	chr2	181457916	181461043	+	142.0	3127.000	138.0	23.7	5.82	4.91e-58
chr4-31361	chr4	62517612	62521132	+	142.0	3520.000	138.5	9.3	14.89	6.27e-108
chr4-22186	chr4	107000598	107004060	+	142.0	3462.000	140.0	12.6	11.15	1.94e-93
chr4-18659	chr4	139573942	139577278	+	142.0	3336.000	141.5	2.8	50.72	2.21e-182
chr5-19880	chr5	118243864	118247333	+	142.0	3469.000	139.5	2.8	50.00	5.60e-179
chr6-13064	chr6	53662482	53665396	+	142.0	2914.000	138.0	12.1	11.42	2.08e-93
chr6-11525	chr6	135525111	135529036	+	142.0	3925.000	140.0	8.4	16.73	2.75e-116
chr7-20612	chr7	96535312	96538231	+	142.0	2919.000	140.5	3.7	37.77	1.37e-163
chr7-33864	chr7	96738857	96744346	+	142.0	5489.000	139.5	19.5	7.14	1.01e-68
chr8-18015	chr8	14887436	14892469	+	142.0	5033.000	138.0	23.2	5.94	5.06e-59
chr8-11407	chr8	27159140	27162213	+	142.0	3073.000	139.0	11.2	12.46	6.71e-99
chr8-15829	chr8	70117603	70120399	+	142.0	2796.000	140.5	18.6	7.55	3.82e-72
chr8-10375	chr8	126582989	126585137	+	142.0	2148.000	139.5	15.8	8.82	7.08e-80
chr9-24012	chr9	35312378	35315430	+	142.0	3052.000	140.0	13.0	10.75	1.99e-91
chr9-17826	chr9	67039242	67043701	+	142.0	4459.000	140.0	15.8	8.86	7.98e-81
chr9-26255	chr9	78500445	78504889	+	142.0	4444.000	139.0	11.2	12.46	6.71e-99
chr9-31886	chr9	96725095	96728286	+	142.0	3191.000	140.5	18.6	7.55	3.82e-72
chr10-15175	chr10	43020823	43022931	+	142.0	2108.000	138.0	1.9	74.20	3.51e-201
chr10-22453	chr10	81289257	81292036	+	142.0	2779.000	139.5	1.9	75.01	4.70e-203
chr10-16597	chr10	110928720	110932707	+	142.0	3987.000	138.0	23.2	5.94	5.06e-59
chr10-16762	chr10	128643824	128647427	+	142.0	3603.000	138.5	2.3	59.58	5.24e-188
chr11-26267	chr11	59225027	59229346	+	142.0	4319.000	140.0	20.5	6.84	3.76e-67
chr11-25311	chr11	79142131	79147037	+	142.0	4906.000	138.5	21.4	6.48	3.22e-63
chr11-19789	chr11	119935535	119939467	+	142.0	3932.000	141.0	26.0	5.42	1.26e-55
chr12-2266	chr12	84569528	84573089	+	142.0	3561.000	140.5	7.4	18.89	4.77e-123
chr12-12968	chr12	102729468	102732288	+	142.0	2820.000	140.0	13.0	10.75	1.99e-91
chr13-16546	chr13	100870980	100875781	+	142.0	4801.000	139.5	13.9	10.00	1.25e-86
chr14-12399	chr14	25510320	25513662	+	142.0	3342.000	140.5	10.2	13.74	6.89e-105
chr14-15146	chr14	65095999	65101341	+	142.0	5342.000	138.5	12.1	11.46	2.08e-93
chr15-15443	chr15	10711040	10715524	+	142.0	4484.000	141.5	18.1	7.80	2.25e-74
chr16-14003	chr16	8538377	8541622	+	142.0	3245.000	138.0	17.2	8.02	1.82e-74
chr16-2337	chr16	23520696	23523445	+	142.0	2749.000	139.5	21.4	6.52	4.95e-64
chr17-7254	chr17	48773863	48777254	+	142.0	3391.000	143.0	13.0	10.98	1.53e-94
chr18-8998	chr18	35932236	35934998	+	142.0	2762.000	138.0	19.5	7.07	7.19e-68
chr2-26113	chr2	30651987	30655314	+	141.5	3327.000	139.0	10.2	13.59	9.44e-104
chr2-30889	chr2	75703155	75705869	+	141.5	2714.000	139.5	10.7	13.04	2.87e-101
chr2-9679	chr2	180699998	180703760	+	141.5	3762.000	141.0	16.7	8.42	1.12e-78
chr4-31843	chr4	115903329	115906481	+	141.5	3152.000	138.5	27.0	5.14	9.95e-52
chr4-32139	chr4	131013239	131016112	+	141.5	2873.000	139.0	12.1	11.50	1.81e-94
chr4-27544	chr4	137276518	137279925	+	141.5	3407.000	140.5	3.7	37.77	1.37e-163
chr4-12083	chr4	155991194	155992646	+	141.5	1452.000	138.5	2.3	59.58	5.24e-188
chr6-7385	chr6	29395612	29398492	+	141.5	2880.000	138.5	9.3	14.89	6.27e-108
chr7-21311	chr7	37623487	37626623	+	141.5	3136.000	138.5	8.4	16.55	7.64e-114
chr8-3035	chr8	10960092	10962896	+	141.5	2804.000	138.0	10.2	13.49	1.28e-102
chr9-20290	chr9	23009293	23012798	+	141.5	3505.000	139.0	12.1	11.50	1.81e-94
chr9-14393	chr9	49593478	49596164	+	141.5	2686.000	140.0	12.1	11.58	1.56e-95
chr9-29974	chr9	106446670	106449289	+	141.5	2619.000	139.5	8.4	16.67	4.60e-115
chr10-8558	chr10	60576919	60580084	+	141.5	3165.000	141.0	7.4	18.95	2.52e-124
chr10-5858	chr10	81293426	81295589	+	141.5	2163.000	140.0	10.2	13.69	6.89e-105
chr11-33643	chr11	69045744	69049046	+	141.5	3302.000	139.0	13.0	10.68	2.14e-90
chr11-32790	chr11	115601917	115605761	+	141.5	3844.000	140.0	14.4	9.71	7.70e-86
chr13-13343	chr13	44374466	44377039	+	141.5	2573.000	138.0	1.9	74.20	3.51e-201
chr15-9590	chr15	75906270	75909300	+	141.5	3030.000	138.0	7.0	19.79	3.61e-124
chr15-19877	chr15	78982113	78985341	+	141.5	3228.000	138.5	4.6	29.79	1.82e-147
chr16-5193	chr16	28444738	28447957	+	141.5	3219.000	140.5	14.9	9.44	4.14e-84
chr16-13518	chr16	42337005	42341518	+	141.5	4513.000	139.5	26.0	5.36	3.69e-54
chr16-832	chr16	94327852	94331187	+	141.5	3335.000	141.5	11.2	12.68	4.23e-101
chr17-6777	chr17	5254303	5258399	+	141.5	4096.000	137.5	10.7	12.86	4.82e-99
chr17-18020	chr17	8523607	8526823	+	141.5	3216.000	137.5	2.8	49.29	1.38e-175
chr17-19067	chr17	87744526	87747401	+	141.5	2875.000	138.5	11.2	12.41	8.37e-98
chrX-1443	chrX	12466241	12469061	+	141.5	2820.000	138.0	13.0	10.60	2.29e-89
chr1-17217	chr1	178859616	178862390	+	141.0	2774.000	141.0	13.0	10.83	1.84e-92
chr2-33788	chr2	21008579	21012268	+	141.0	3689.000	138.0	13.0	10.60	2.29e-89
chr2-12216	chr2	30132637	30135681	+	141.0	3044.000	139.0	8.4	16.61	4.60e-115
chr2-40721	chr2	33700466	33703615	+	141.0	3149.000	138.0	8.4	16.49	7.64e-114
chr3-23019	chr3	122474002	122478199	+	141.0	4197.000	140.0	23.2	6.02	1.40e-60
chr3-13279	chr3	145987249	145990110	+	141.0	2861.000	137.0	4.2	32.74	4.60e-152
chr4-9908	chr4	107434048	107436109	+	141.0	2061.000	140.0	14.4	9.71	7.70e-86
chr4-4258	chr4	117124857	117126443	+	141.0	1586.000	139.0	11.2	12.46	6.71e-99
chr6-26196	chr6	120156623	120160180	+	141.0	3557.000	140.0	11.2	12.55	5.35e-100
chr7-14818	chr7	100892996	100895473	+	141.0	2477.000	140.0	23.2	6.02	1.40e-60
chr7-22159	chr7	142385904	142388499	+	141.0	2595.000	138.5	3.7	37.23	1.93e-160
chr8-2420	chr8	105565062	105567671	+	141.0	2609.000	140.0	12.1	11.58	1.56e-95
chr8-15383	chr8	108788142	108791418	+	141.0	3276.000	139.0	14.9	9.34	3.90e-83
chr8-19434	chr8	109309911	109313154	+	141.0	3243.000	137.5	13.0	10.56	2.43e-88
chr9-8274	chr9	60885129	60888822	+	141.0	3693.000	137.5	13.9	9.86	1.23e-84
chr9-15251	chr9	61572487	61574742	+	141.0	2255.000	138.0	11.2	12.37	8.37e-98
chr10-18960	chr10	13964258	13968529	+	141.0	4271.000	137.0	17.7	7.75	3.57e-72
chr11-28446	chr11	120310210	120312355	+	141.0	2145.000	137.0	11.6	11.79	1.75e-94
chr12-4847	chr12	29256970	29259524	+	141.0	2554.000	139.0	15.8	8.79	7.08e-80
chr12-19461	chr12	51591588	51594659	+	141.0	3071.000	138.0	8.4	16.49	7.64e-114
chr15-10185	chr15	84230777	84233305	+	141.0	2528.000	137.0	4.6	29.46	5.39e-146
chr17-6511	chr17	10439781	10442751	+	141.0	2970.000	140.0	6.5	21.51	9.13e-131
chr19-12484	chr19	5745000	5747438	+	141.0	2438.000	139.0	16.7	8.30	7.94e-77
chr1-31640	chr1	133433243	133435650	+	140.5	2407.000	138.5	2.8	49.65	2.79e-177
chr1-14625	chr1	188659204	188661840	+	140.5	2636.000	136.5	5.6	24.46	3.70e-134
chr2-12708	chr2	6482366	6484794	+	140.5	2428.000	137.0	17.7	7.75	3.57e-72
chr2-41026	chr2	61654446	61657646	+	140.5	3200.000	138.5	7.0	19.86	3.61e-124
chr2-41421	chr2	102048025	102053332	+	140.5	5307.000	140.0	29.3	4.78	3.95e-49
chr2-42112	chr2	157511160	157515059	+	140.5	3899.000	138.5	13.9	9.93	1.24e-85
chr3-13114	chr3	109731086	109734709	+	140.5	3623.000	137.5	14.9	9.24	3.38e-81
chr4-11153	chr4	55292623	55295769	+	140.5	3146.000	137.5	12.6	10.95	2.64e-90
chr4-24861	chr4	136760972	136764059	+	140.5	3087.000	138.0	7.4	18.55	1.68e-120
chr4-23974	chr4	154770521	154773309	+	140.5	2788.000	137.5	6.0	22.75	5.50e-131
chr5-1106	chr5	28457873	28461133	+	140.5	3260.000	138.0	10.2	13.49	1.28e-102
chr8-15826	chr8	70040705	70044310	+	140.5	3605.000	138.5	12.6	11.03	2.40e-91
chr8-21090	chr8	71665013	71669192	+	140.5	4179.000	138.0	5.6	24.73	6.10e-137
chr8-20259	chr8	91995569	91998285	+	140.5	2716.000	139.5	13.0	10.72	2.14e-90
chr9-5952	chr9	36949909	36952359	+	140.5	2450.000	140.5	13.5	10.42	1.71e-89
chr11-31826	chr11	55031035	55034106	+	140.5	3071.000	136.5	10.2	13.34	2.32e-100
chr11-12368	chr11	103840345	103842674	+	140.5	2329.000	140.5	16.7	8.39	9.48e-78
chr12-15385	chr12	12785952	12789264	+	140.5	3312.000	137.0	18.6	7.37	1.60e-69
chr12-9341	chr12	24840581	24844412	+	140.5	3831.000	137.0	6.5	21.05	8.90e-127
chr13-20945	chr13	48964008	48967720	+	140.5	3712.000	137.0	5.6	24.55	1.51e-135
chr15-4261	chr15	35292993	35294906	+	140.5	1913.000	137.0	20.9	6.55	1.62e-63
chr15-13934	chr15	36942376	36945947	+	140.5	3571.000	138.0	12.1	11.42	2.08e-93
chr15-8697	chr15	55306364	55308956	+	140.5	2592.000	136.5	9.8	13.98	6.59e-103
chr19-6503	chr19	7338774	7341129	+	140.5	2355.000	140.0	5.6	25.09	9.75e-140
chrX-4571	chrX	99519960	99524424	+	140.5	4464.000	136.5	18.6	7.34	1.18e-68
chr1-27863	chr1	165280025	165284568	+	140.0	4543.000	137.0	13.9	9.82	1.23e-84
chr2-37920	chr2	25053791	25056483	+	140.0	2692.000	136.5	5.6	24.46	3.70e-134
chr2-19117	chr2	163188952	163191374	+	140.0	2422.000	139.0	17.2	8.08	2.26e-75
chr4-24610	chr4	123049761	123053509	+	140.0	3748.000	136.5	9.3	14.68	1.37e-105
chr5-35524	chr5	127614692	127617886	+	140.0	3194.000	137.5	7.4	18.48	3.12e-119
chr5-29523	chr5	142876875	142882307	+	140.0	5432.000	139.0	16.7	8.30	7.94e-77
chr6-17276	chr6	54538386	54541026	+	140.0	2640.000	137.0	17.7	7.75	3.57e-72
chr6-7478	chr6	55443598	55446865	+	140.0	3267.000	136.5	17.7	7.73	2.77e-71
chr6-14621	chr6	72518539	72521153	+	140.0	2614.000	139.5	17.7	7.90	5.79e-74
chr6-24050	chr6	97456616	97461375	+	140.0	4759.000	138.0	26.0	5.30	1.97e-53
chr7-20284	chr7	34605048	34608216	+	140.0	3168.000	137.0	14.9	9.21	3.38e-81
chr8-21157	chr8	84190787	84193207	+	140.0	2420.000	136.5	11.2	12.23	1.27e-95
chr8-24265	chr8	127936037	127941028	+	140.0	4991.000	136.0	20.5	6.65	7.94e-64
chr9-10245	chr9	20896624	20899312	+	140.0	2688.000	137.0	4.6	29.46	5.39e-146
chr9-19719	chr9	65108467	65111343	+	140.0	2876.000	136.5	7.9	17.27	1.38e-114
chr9-28475	chr9	121641265	121643634	+	140.0	2369.000	137.0	9.3	14.73	9.30e-107
chr10-14390	chr10	52702513	52705467	+	140.0	2954.000	137.5	10.2	13.44	1.73e-101
chr10-2622	chr10	84851658	84853948	+	140.0	2290.000	138.5	6.5	21.28	4.20e-128
chr11-18511	chr11	75549306	75552690	+	140.0	3384.000	137.5	14.4	9.54	6.93e-83
chr11-19402	chr11	84524327	84526802	+	140.0	2475.000	136.0	11.6	11.70	2.07e-93
chr11-15059	chr11	88192263	88194810	+	140.0	2547.000	136.5	24.2	5.65	1.46e-55
chr11-43007	chr11	103111102	103115368	+	140.0	4266.000	137.0	12.1	11.33	2.38e-92
chr11-20470	chr11	104131753	104134228	+	140.0	2475.000	136.0	5.1	26.59	4.26e-139
chr12-11888	chr12	12621319	12625328	+	140.0	4009.000	138.5	22.3	6.21	4.55e-61
chr12-13422	chr12	75175881	75180033	+	140.0	4152.000	136.5	13.9	9.79	1.21e-83
chr13-9592	chr13	55830036	55832578	+	140.0	2542.000	138.0	1.9	74.20	3.51e-201
chr13-14480	chr13	72300494	72304679	+	140.0	4185.000	137.5	9.3	14.79	9.30e-107
chr15-14164	chr15	77927107	77930481	+	140.0	3374.000	139.5	11.2	12.50	6.71e-99
chr17-19268	chr17	13477882	13481963	+	140.0	4081.000	136.0	16.3	8.36	1.53e-75
chr17-18610	chr17	47141186	47145496	+	140.0	4310.000	136.5	11.2	12.23	1.27e-95
chr18-4832	chr18	54280986	54285160	+	140.0	4174.000	137.5	13.9	9.86	1.23e-84
chr19-7684	chr19	5473558	5476528	+	140.0	2970.000	136.0	7.4	18.28	5.74e-118
chr1-11318	chr1	41916899	41920215	+	139.5	3316.000	136.5	10.2	13.34	2.32e-100
chr1-28558	chr1	42240966	42244622	+	139.5	3656.000	136.5	14.9	9.17	3.12e-80
chr1-14232	chr1	92742727	92746568	+	139.5	3841.000	139.0	22.8	6.10	8.08e-61
chr2-33834	chr2	26901363	26904434	+	139.5	3071.000	135.5	13.0	10.41	2.67e-86
chr2-34831	chr2	127141349	127144304	+	139.5	2955.000	138.0	11.2	12.37	8.37e-98
chr3-20923	chr3	84257735	84261891	+	139.5	4156.000	137.0	16.7	8.18	5.44e-75
chr4-35169	chr4	62618156	62620401	+	139.5	2245.000	135.5	8.4	16.19	3.36e-110
chr4-20330	chr4	125715958	125720126	+	139.5	4168.000	135.5	8.4	16.19	3.36e-110
chr5-16043	chr5	76827289	76830707	+	139.5	3418.000	136.0	11.2	12.19	1.27e-95
chr5-27084	chr5	100197402	100201560	+	139.5	4158.000	135.5	16.3	8.33	1.28e-74
chr5-27189	chr5	111096272	111099503	+	139.5	3231.000	136.0	5.1	26.59	4.26e-139
chr5-24503	chr5	116273755	116276406	+	139.5	2651.000	137.0	1.9	73.66	2.61e-199
chr6-25630	chr6	88758400	88762455	+	139.5	4055.000	135.5	13.0	10.41	2.67e-86
chr7-18523	chr7	45640887	45643698	+	139.5	2811.000	136.0	13.9	9.75	1.21e-83
chr8-7166	chr8	70700807	70703336	+	139.5	2529.000	140.0	3.3	43.01	1.66e-171
chr8-18396	chr8	89323377	89327633	+	139.5	4256.000	136.5	33.9	4.02	9.99e-40
chr9-11797	chr9	34202121	34205335	+	139.5	3214.000	136.0	15.3	8.86	1.29e-78
chr9-25523	chr9	37113938	37117191	+	139.5	3253.000	137.0	16.3	8.42	1.82e-76
chr9-25631	chr9	43861250	43865083	+	139.5	3833.000	136.0	14.9	9.14	3.12e-80
chr9-19415	chr9	44378368	44381205	+	139.5	2837.000	142.5	10.7	13.33	1.25e-104
chr9-17905	chr9	84030615	84034893	+	139.5	4278.000	137.5	19.5	7.04	5.08e-67
chr9-11550	chr9	95404742	95408544	+	139.5	3802.000	136.5	17.7	7.73	2.77e-71
chr11-20987	chr11	68398553	68401384	+	139.5	2831.000	137.5	1.9	73.93	2.61e-199
chr11-40255	chr11	96459814	96462910	+	139.5	3096.000	137.0	10.7	12.81	4.82e-99
chr11-38515	chr11	113437950	113440933	+	139.5	2983.000	137.0	13.9	9.82	1.23e-84
chr11-29788	chr11	118416593	118420049	+	139.5	3456.000	136.5	22.3	6.12	1.73e-59
chr12-17880	chr12	104749110	104753303	+	139.5	4193.000	136.5	8.4	16.31	2.06e-111
chr13-21850	chr13	109820597	109825215	+	139.5	4618.000	138.0	11.2	12.37	8.37e-98
chr15-19679	chr15	66237999	66241956	+	139.5	3957.000	137.5	12.6	10.95	2.64e-90
chr15-15354	chr15	101045628	101047689	+	139.5	2061.000	136.5	0.5	293.57	1.01e-278
chr16-1057	chr16	20589348	20591607	+	139.5	2259.000	136.0	5.6	24.37	3.70e-134
chr17-19398	chr17	26687376	26691646	+	139.5	4270.000	136.0	12.1	11.25	2.70e-91
chr17-12806	chr17	56585693	56589288	+	139.5	3595.000	138.0	10.2	13.49	1.28e-102
chr18-3146	chr18	38189095	38191268	+	139.5	2173.000	136.5	15.8	8.63	4.72e-77
chr19-15543	chr19	57076199	57079584	+	139.5	3385.000	138.0	12.1	11.42	2.08e-93
chr1-13476	chr1	92790020	92792664	+	138.9	2644.000	137.0	13.0	10.52	2.43e-88
chr1-4653	chr1	93070702	93072902	+	138.9	2200.000	137.0	21.9	6.27	2.50e-61
chr1-12389	chr1	172549278	172553458	+	138.9	4180.000	137.0	23.2	5.89	3.01e-58
chr2-26055	chr2	27739089	27742133	+	138.9	3044.000	137.5	3.7	36.97	7.17e-159
chr2-43357	chr2	32905852	32909735	+	138.9	3883.000	135.0	7.4	18.15	1.05e-116
chr2-13423	chr2	33344673	33347643	+	138.9	2970.000	137.5	13.0	10.56	2.43e-88
chr2-11558	chr2	173789654	173793514	+	138.9	3860.000	136.5	10.2	13.34	2.32e-100
chr5-22584	chr5	24386621	24388875	+	138.9	2254.000	137.5	5.6	24.64	1.51e-135
chr5-35343	chr5	121947444	121950725	+	138.9	3281.000	135.5	12.1	11.21	3.04e-90
chr6-12881	chr6	6880456	6882691	+	138.9	2235.000	136.0	8.4	16.25	2.06e-111
chr6-12899	chr6	16314690	16318661	+	138.9	3971.000	135.0	21.9	6.18	9.77e-60
chr6-13123	chr6	72511766	72514243	+	138.9	2477.000	136.5	7.4	18.35	5.74e-118
chr6-13298	chr6	99437855	99441126	+	138.9	3271.000	138.0	19.1	7.24	4.10e-69
chr7-30412	chr7	126846995	126849786	+	138.9	2791.000	135.0	3.7	36.29	9.66e-156
chr8-15110	chr8	61308312	61311985	+	138.9	3673.000	136.5	16.7	8.15	4.46e-74
chr8-19668	chr8	125566123	125571067	+	138.9	4944.000	135.0	9.3	14.52	2.01e-104
chr9-14282	chr9	41446470	41449645	+	138.9	3175.000	136.0	13.0	10.45	2.56e-87
chr10-10012	chr10	62685617	62688175	+	138.9	2558.000	135.5	6.5	20.82	3.92e-124
chr10-13032	chr10	68135101	68138175	+	138.9	3074.000	137.0	13.9	9.82	1.23e-84
chr11-18364	chr11	51583371	51586810	+	138.9	3439.000	136.0	9.3	14.62	1.37e-105
chr11-32409	chr11	97449084	97451374	+	138.9	2290.000	135.5	6.5	20.82	3.92e-124
chr13-17401	chr13	78202442	78206105	+	138.9	3663.000	138.0	28.8	4.79	1.57e-48
chr14-17914	chr14	25693389	25696586	+	138.9	3197.000	137.0	11.6	11.79	1.75e-94
chr15-8810	chr15	79401204	79404366	+	138.9	3162.000	136.5	6.5	20.97	1.87e-125
chr15-19988	chr15	83525472	83528090	+	138.9	2618.000	135.0	2.8	48.39	3.30e-172
chr17-15273	chr17	10333455	10337278	+	138.9	3823.000	137.5	19.5	7.04	5.08e-67
chr19-5389	chr19	56343624	56347535	+	138.9	3911.000	137.0	12.1	11.33	2.38e-92
chr1-15014	chr1	98189138	98193339	+	138.4	4201.000	135.0	14.9	9.07	2.85e-79
chr1-27379	chr1	119524582	119527065	+	138.4	2483.000	136.5	26.5	5.15	3.87e-51
chr1-21389	chr1	134069602	134072243	+	138.4	2641.000	135.0	5.6	24.20	9.03e-133
chr1-8572	chr1	173365655	173368729	+	138.4	3074.000	135.5	5.6	24.29	9.03e-133
chr2-10620	chr2	27375011	27379231	+	138.4	4220.000	138.0	4.6	29.68	1.82e-147
chr2-23683	chr2	33177274	33180526	+	138.4	3252.000	135.0	9.3	14.52	2.01e-104
chr2-36403	chr2	68345535	68350269	+	138.4	4734.000	134.5	18.6	7.23	6.27e-67
chr2-5232	chr2	167941529	167944850	+	138.4	3321.000	137.0	13.0	10.52	2.43e-88
chr4-16978	chr4	129959553	129962527	+	138.4	2974.000	135.0	12.1	11.17	3.04e-90
chr5-24193	chr5	93094169	93098738	+	138.4	4569.000	136.0	20.5	6.65	7.94e-64
chr5-6231	chr5	124240539	124242914	+	138.4	2375.000	140.0	13.0	10.75	1.99e-91
chr5-35469	chr5	125338355	125341759	+	138.4	3404.000	136.0	9.8	13.93	6.59e-103
chr5-35804	chr5	137509999	137514827	+	138.4	4828.000	137.0	9.3	14.73	9.30e-107
chr6-17712	chr6	115890356	115892943	+	138.4	2587.000	135.0	7.4	18.15	1.05e-116
chr7-22440	chr7	36132243	36137272	+	138.4	5029.000	135.5	10.2	13.25	3.09e-99
chr7-29500	chr7	46844532	46848075	+	138.4	3543.000	134.5	11.2	12.05	1.88e-93
chr7-11790	chr7	115750316	115753005	+	138.4	2689.000	135.5	7.4	18.21	1.05e-116
chr7-16531	chr7	141391293	141393800	+	138.4	2507.000	135.0	17.7	7.64	2.13e-70
chr9-4991	chr9	43932727	43935396	+	138.4	2669.000	138.0	18.6	7.42	2.15e-70
chr9-12784	chr9	108489524	108492744	+	138.4	3220.000	139.5	15.8	8.82	7.08e-80
chr10-14651	chr10	81599977	81603102	+	138.4	3125.000	135.5	9.3	14.57	2.01e-104
chr11-37354	chr11	62603518	62606587	+	138.4	3069.000	136.5	2.8	48.93	6.78e-174
chr11-10497	chr11	97114167	97116250	+	138.4	2083.000	139.0	8.4	16.61	4.60e-115
chr14-6554	chr14	32597002	32600443	+	138.4	3441.000	134.5	16.7	8.04	2.93e-72
chr14-11562	chr14	121034415	121038607	+	138.4	4192.000	137.5	18.1	7.58	7.90e-71
chr19-13262	chr19	7306801	7309791	+	138.4	2990.000	135.0	6.5	20.74	3.92e-124
chr19-12920	chr19	46622232	46625071	+	138.4	2839.000	135.5	13.0	10.41	2.67e-86
chr1-19035	chr1	134651152	134654614	+	137.9	3462.000	136.5	15.8	8.63	4.72e-77
chr1-24597	chr1	178818704	178822350	+	137.9	3646.000	135.0	11.6	11.61	2.42e-92
chr2-32081	chr2	26132011	26134433	+	137.9	2422.000	134.0	3.7	36.02	3.51e-154
chr2-31308	chr2	131176195	131178294	+	137.9	2099.000	142.5	20.5	6.97	7.85e-69
chr2-18221	chr2	158177024	158180224	+	137.9	3200.000	137.5	13.5	10.20	1.88e-86
chr3-8421	chr3	87998584	88001183	+	137.9	2599.000	135.0	5.1	26.40	1.13e-137
chr3-12340	chr3	98049496	98053903	+	137.9	4407.000	134.0	25.1	5.34	2.88e-52
chr5-21148	chr5	133982419	133985217	+	137.9	2798.000	137.0	4.6	29.46	5.39e-146
chr6-15367	chr6	50821001	50824931	+	137.9	3930.000	135.5	17.7	7.67	2.13e-70
chr6-8721	chr6	83710155	83712568	+	137.9	2413.000	136.0	7.4	18.28	5.74e-118
chr7-19673	chr7	96211014	96215220	+	137.9	4206.000	136.5	19.5	6.99	3.57e-66
chr8-13616	chr8	10663853	10667144	+	137.9	3291.000	136.0	10.2	13.30	2.32e-100
chr8-15632	chr8	12162755	12166569	+	137.9	3814.000	139.0	9.3	14.95	4.19e-109
chr8-24553	chr8	32882098	32885671	+	137.9	3573.000	135.0	2.8	48.39	3.30e-172
chr9-30770	chr9	41803863	41806841	+	137.9	2978.000	135.0	10.2	13.20	3.09e-99
chr9-22009	chr9	66932262	66935330	+	137.9	3068.000	135.5	8.4	16.19	3.36e-110
chr10-13191	chr10	84909225	84912435	+	137.9	3210.000	135.0	12.1	11.17	3.04e-90
chr11-35033	chr11	31999315	32003772	+	137.9	4457.000	138.0	24.2	5.71	4.51e-57
chr11-16278	chr11	63130573	63133506	+	137.9	2933.000	136.0	3.7	36.56	2.64e-157
chr12-13858	chr12	5273083	5276069	+	137.9	2986.000	134.5	6.5	20.66	8.12e-123
chr12-17941	chr12	107958760	107962010	+	137.9	3250.000	136.0	5.6	24.37	3.70e-134
chr14-8494	chr14	29720268	29723762	+	137.9	3494.000	134.0	11.2	12.01	1.88e-93
chr14-17041	chr14	55539325	55542173	+	137.9	2848.000	135.5	7.4	18.21	1.05e-116
chr15-14202	chr15	79150953	79153676	+	137.9	2723.000	135.0	14.4	9.37	6.22e-81
chr17-8885	chr17	24694750	24699116	+	137.9	4366.000	135.5	13.9	9.71	1.18e-82
chr17-3667	chr17	56257052	56259297	+	137.9	2245.000	134.5	10.2	13.15	4.08e-98
chr18-11515	chr18	38094939	38099139	+	137.9	4200.000	135.5	17.2	7.88	9.24e-72
chr18-7915	chr18	76542053	76546367	+	137.9	4314.000	135.0	15.3	8.80	1.15e-77
chr2-28931	chr2	32351303	32354393	+	137.4	3090.000	133.5	10.2	13.05	5.35e-97
chr2-25456	chr2	132878881	132881547	+	137.4	2666.000	135.5	4.6	29.14	4.65e-143
chr4-20103	chr4	98002753	98005103	+	137.4	2350.000	134.0	12.1	11.08	3.40e-89
chr4-7720	chr4	126102583	126105411	+	137.4	2828.000	138.5	10.2	13.54	1.28e-102
chr4-38654	chr4	144891518	144895539	+	137.4	4021.000	134.5	8.4	16.07	5.42e-109
chr4-36498	chr4	148889855	148892079	+	137.4	2224.000	135.5	10.7	12.67	7.87e-97
chr4-23849	chr4	148892857	148897050	+	137.4	4193.000	135.5	12.1	11.21	3.04e-90
chr5-4634	chr5	24122959	24127519	+	137.4	4560.000	134.0	9.3	14.41	2.91e-103
chr5-8464	chr5	111136485	111140286	+	137.4	3801.000	134.5	14.4	9.33	5.83e-80
chr5-27297	chr5	113110547	113116341	+	137.4	5794.000	136.0	4.6	29.25	1.59e-144
chr5-28939	chr5	115426512	115429554	+	137.4	3042.000	135.0	13.0	10.37	2.67e-86
chr5-29620	chr5	149319656	149322542	+	137.4	2886.000	133.5	4.2	31.90	5.06e-146
chr6-11236	chr6	72241269	72245707	+	137.4	4438.000	136.0	11.2	12.19	1.27e-95
chr7-24646	chr7	5059289	5061479	+	137.4	2190.000	134.0	6.5	20.59	8.12e-123
chr7-15915	chr7	24530907	24534680	+	137.4	3773.000	136.5	18.1	7.53	5.97e-70
chr7-26144	chr7	29488272	29491767	+	137.4	3495.000	137.0	17.7	7.75	3.57e-72
chr7-22801	chr7	93092642	93096199	+	137.4	3557.000	135.5	13.9	9.71	1.18e-82
chr7-31739	chr7	96553664	96556942	+	137.4	3278.000	137.0	16.7	8.18	5.44e-75
chr7-15621	chr7	115624051	115627179	+	137.4	3128.000	133.5	9.8	13.67	1.74e-99
chr8-8408	chr8	14740239	14742259	+	137.4	2020.000	136.5	9.3	14.68	1.37e-105
chr9-22928	chr9	45649860	45652679	+	137.4	2819.000	138.0	18.6	7.42	2.15e-70
chr9-9035	chr9	47361451	47363997	+	137.4	2546.000	134.0	7.4	18.01	1.91e-115
chr9-12280	chr9	122835739	122838290	+	137.4	2551.000	135.5	14.9	9.11	2.85e-79
chr10-14631	chr10	81182410	81185808	+	137.4	3398.000	144.0	18.6	7.74	1.10e-75
chr11-28765	chr11	48852316	48856416	+	137.4	4100.000	136.0	13.9	9.75	1.21e-83
chr11-35538	chr11	71433182	71437380	+	137.4	4198.000	134.5	5.6	24.11	2.19e-131
chr11-11206	chr11	75291156	75295150	+	137.4	3994.000	134.5	15.8	8.51	3.47e-75
chr11-37819	chr11	84065853	84069416	+	137.4	3563.000	133.5	12.6	10.63	3.60e-86
chr12-17034	chr12	113073355	113075782	+	137.4	2427.000	136.5	12.1	11.29	2.70e-91
chr15-21015	chr15	72804639	72808825	+	137.4	4186.000	134.5	23.2	5.79	6.05e-56
chr16-13199	chr16	21203877	21208401	+	137.4	4524.000	136.0	27.0	5.04	2.60e-50
chr17-5508	chr17	35908077	35910490	+	137.4	2413.000	135.0	7.4	18.15	1.05e-116
chr17-4617	chr17	63143839	63147827	+	137.4	3988.000	134.5	29.8	4.52	2.22e-44
chr17-17804	chr17	83202901	83205235	+	137.4	2334.000	134.5	4.6	28.93	1.35e-141
chr18-8173	chr18	55375101	55378732	+	137.4	3631.000	138.0	20.0	6.90	1.17e-66
chr18-8257	chr18	69496380	69499780	+	137.4	3400.000	134.0	8.4	16.01	5.42e-109
chr19-13178	chr19	4623775	4627255	+	137.4	3480.000	134.0	10.7	12.53	9.94e-96
chr19-13043	chr19	56130848	56134608	+	137.4	3760.000	135.5	6.5	20.82	3.92e-124
chr1-30906	chr1	75421298	75425231	+	136.9	3933.000	133.5	11.2	11.96	2.26e-92
chr1-27353	chr1	118953417	118956951	+	136.9	3534.000	136.0	8.8	15.39	2.03e-108
chr2-6496	chr2	33758959	33761118	+	136.9	2159.000	137.5	13.0	10.56	2.43e-88
chr2-19673	chr2	75756574	75760830	+	136.9	4256.000	135.0	13.5	10.01	1.92e-84
chr2-24357	chr2	161264108	161267101	+	136.9	2993.000	133.0	20.5	6.50	2.29e-61
chr2-24461	chr2	168600162	168603058	+	136.9	2896.000	138.0	3.7	37.10	1.93e-160
chr3-9010	chr3	105703816	105707988	+	136.9	4172.000	135.5	17.7	7.67	2.13e-70
chr4-34028	chr4	132342340	132346529	+	136.9	4189.000	134.0	6.5	20.59	8.12e-123
chr4-23719	chr4	137864519	137868100	+	136.9	3581.000	134.5	12.1	11.13	3.40e-89
chr5-22909	chr5	99744749	99749541	+	136.9	4792.000	137.5	10.7	12.86	4.82e-99
[truncated: 4,857,530 more chars]
