# Supplementary material for: Regulation of chromatin accessibility and gene expression in the developing hippocampal primordium by LIM-HD transcription factor LHX2
Source: PLoS Genet. 2023 Aug 18;19(8):e1010874. doi: 10.1371/journal.pgen.1010874 (PMC10482279; doi:10.1371/journal.pgen.1010874)
Supplement: S1 Data — (ZIP) [file pgen.1010874.s012.zip › DiffPEaks_cnt_Ncp_H3K27Me3.txt]

# HOMER Differential Peaks
# Original Peak File = peaks/Control_Ctx_K27Me3.txt
# Peak File Tag Directory = ../combined files/Cortex bam/Control_ctx_H3k27Me3/
# Background Tag Directory = ../combined files/Cortex bam/Control_ctx_Input/
#
# Mode = Peaks enriched over background
# Differential peaks = 14636
# Fraction of original peaks = 91.25%
# Original number of peaks = 16040
# Size of region used to count tags = given peak sizes (-fixed)
# Fold change cutoff = 4.00
# Poisson p-value cutoff = 1.00e-04
# strand = 2 (tags counted on 0=+strand, 1=-strand, 2=both strands)
# peak directory tagAdjust = 63
# background directory tagAdjust = 65
#
# cmd = getDifferentialPeaks peaks/Control_Ctx_K27Me3.txt ../combined files/Cortex bam/Control_ctx_H3k27Me3/ ../combined files/Cortex bam/Control_ctx_Input/
#
#PeakID	chr	start	end	strand	score	focus ratio/other	Total Tags	Background Tags	Fold Change vs. Background	p-value
chr17-35	chr17	39843036	39846374	+	6446.8	3338.000	3266.0	460.9	7.09	0.00e+00
chr17-23	chr17	39848145	39849028	+	1304.4	883.000	649.5	82.9	7.84	0.00e+00
chr2-437	chr2	33627203	33646562	+	1062.9	19359.000	522.5	27.7	18.86	0.00e+00
chr9-289	chr9	63137059	63154748	+	1013.0	17689.000	499.5	26.3	18.99	0.00e+00
chr1-671	chr1	184715914	184737644	+	923.3	21730.000	454.5	27.9	16.27	0.00e+00
chr11-3286	chr11	96323480	96342993	+	887.6	19513.000	436.0	40.4	10.80	4.29e-281
chr7-521	chr7	131541942	131557570	+	879.5	15628.000	433.0	17.8	24.27	0.00e+00
chr16-963	chr16	94077766	94095225	+	843.8	17459.000	415.0	43.9	9.45	4.63e-246
chr11-1926	chr11	85827153	85842281	+	818.3	15128.000	402.0	23.5	17.12	0.00e+00
chr8-387	chr8	121072297	121087778	+	782.7	15481.000	386.5	39.4	9.80	3.13e-234
chr11-3273	chr11	96290563	96307800	+	780.6	17237.000	383.5	31.9	12.01	3.71e-263
chr8-2016	chr8	71678547	71694314	+	763.3	15767.000	377.0	22.1	17.08	6.64e-313
chr16-1334	chr16	91218481	91235091	+	739.9	16610.000	364.0	35.7	10.20	6.77e-227
chr17-444	chr17	85679723	85693645	+	733.7	13922.000	362.0	24.7	14.68	2.94e-278
chr2-2410	chr2	105122078	105136557	+	729.7	14479.000	358.0	21.4	16.76	2.01e-294
chr5-1298	chr5	35386163	35400313	+	719.5	14150.000	357.0	17.6	20.27	1.49e-321
chr5-1069	chr5	119828745	119844786	+	708.3	16041.000	348.5	28.4	12.27	3.19e-242
chr13-644	chr13	40727664	40743589	+	701.1	15925.000	344.0	32.4	10.62	5.77e-220
chr11-791	chr11	96268119	96281773	+	693.0	13654.000	341.0	15.3	22.34	5.77e-321
chr13-1950	chr13	48655854	48669619	+	675.7	13765.000	332.5	23.0	14.45	5.05e-253
chr2-1663	chr2	36092748	36106994	+	648.1	14246.000	319.0	26.8	11.92	9.92e-219
chr2-1878	chr2	74673554	74685749	+	648.1	12195.000	319.5	11.3	28.35	0.00e+00
chr13-202	chr13	73257912	73272269	+	636.9	14357.000	313.0	20.9	14.98	2.10e-243
chr2-2277	chr2	28908818	28920034	+	635.9	11216.000	314.0	24.2	12.98	4.42e-226
chr19-1926	chr19	44739177	44753504	+	634.9	14327.000	312.0	14.1	22.15	1.04e-292
chr11-2497	chr11	98316689	98331481	+	630.8	14792.000	311.0	30.5	10.19	4.81e-194
chr15-2647	chr15	102928958	102943663	+	630.8	14705.000	311.0	20.2	15.40	2.22e-245
chr8-2002	chr8	70485384	70497079	+	620.6	11695.000	305.0	13.6	22.40	1.32e-287
chr11-2804	chr11	96192084	96204605	+	619.6	12521.000	307.5	16.9	18.19	6.62e-263
chr8-1442	chr8	91795850	91809138	+	615.5	13288.000	303.0	23.9	12.65	4.31e-215
chr11-966	chr11	84519330	84531770	+	613.5	12440.000	303.5	28.6	10.60	1.46e-193
chr11-1525	chr11	33193654	33207138	+	606.4	13484.000	300.0	20.0	15.03	8.13e-234
chr6-838	chr6	88193263	88202618	+	580.9	9355.000	286.0	12.7	22.56	1.14e-270
chr2-1089	chr2	74730775	74741808	+	569.7	11033.000	279.5	16.9	16.53	3.36e-228
chr8-660	chr8	69879567	69889849	+	564.6	10282.000	278.0	10.8	25.74	1.97e-278
chr5-788	chr5	33428784	33438317	+	563.6	9533.000	277.0	15.0	18.43	4.02e-239
chr1-562	chr1	120594792	120606844	+	554.4	12052.000	273.5	21.1	12.94	2.74e-196
chr13-34	chr13	55827447	55838574	+	554.4	11127.000	273.0	15.5	17.62	1.27e-230
chr4-1107	chr4	115933705	115945380	+	551.3	11675.000	273.0	23.0	11.86	5.27e-187
chr19-1368	chr19	45221495	45233036	+	551.3	11541.000	270.5	10.3	26.18	3.36e-272
chr15-425	chr15	98800363	98809514	+	541.1	9151.000	267.5	10.1	26.49	1.62e-270
chr2-1700	chr2	74743688	74754875	+	528.9	11187.000	261.0	14.1	18.53	5.68e-226
chr5-2081	chr5	147298837	147309586	+	525.9	10749.000	259.5	24.4	10.63	4.91e-166
chr8-2456	chr8	57338210	57351146	+	524.8	12936.000	257.5	23.9	10.75	5.97e-166
chr4-1010	chr4	135147853	135157654	+	518.7	9801.000	256.0	14.3	17.87	6.50e-218
chr6-1165	chr6	30171138	30180944	+	514.6	9806.000	255.0	15.5	16.46	1.92e-208
chr18-429	chr18	11045560	11056593	+	501.4	11033.000	246.5	12.4	19.81	1.13e-219
chr10-1736	chr10	80488763	80499515	+	500.4	10752.000	247.0	11.7	21.04	6.43e-227
chr15-384	chr15	102959409	102969342	+	499.4	9933.000	246.5	12.4	19.81	1.13e-219
chr12-1195	chr12	73043101	73055296	+	496.3	12195.000	244.5	20.2	12.11	3.86e-169
chr17-1705	chr17	26833729	26845942	+	494.3	12213.000	245.0	22.8	10.76	1.56e-158
chr6-116	chr6	52214272	52223424	+	485.1	9152.000	238.0	18.3	13.00	5.94e-172
chr2-1795	chr2	9881387	9891794	+	482.0	10407.000	237.0	12.7	18.69	2.98e-206
chr11-741	chr11	119041615	119053091	+	482.0	11476.000	239.5	30.8	7.79	1.25e-124
chr4-783	chr4	152123003	152132252	+	480.0	9249.000	237.0	11.3	21.03	9.13e-218
chr15-844	chr15	102948145	102958275	+	478.0	10130.000	237.5	16.4	14.45	3.64e-181
chr12-280	chr12	9571072	9583168	+	469.8	12096.000	231.5	11.7	19.72	5.79e-206
chr5-16	chr5	28457842	28467176	+	465.7	9334.000	228.5	14.1	16.22	4.76e-185
chr15-2563	chr15	98787739	98797066	+	465.7	9327.000	230.0	11.0	20.84	1.52e-210
chr17-942	chr17	85614480	85623931	+	462.7	9451.000	229.0	20.4	11.21	4.78e-152
chr1-1	chr1	56871339	56871964	+	454.5	625.000	223.5	0.9	237.97	0.00e+00
chr6-1009	chr6	83708599	83718276	+	451.5	9677.000	222.0	15.7	14.11	6.80e-168
chr2-4543	chr2	93639814	93649404	+	448.4	9590.000	220.5	21.4	10.32	8.86e-139
chr8-2671	chr8	92357972	92367664	+	439.2	9692.000	216.5	13.1	16.47	9.87e-177
chr15-901	chr15	75996099	76005859	+	439.2	9760.000	217.0	18.1	12.00	4.54e-150
chr1-1829	chr1	120607726	120618553	+	436.2	10827.000	214.0	21.1	10.13	1.17e-133
chr18-881	chr18	42392075	42403266	+	436.2	11191.000	215.0	21.6	9.95	8.15e-133
chr2-2504	chr2	158609015	158618245	+	435.2	9230.000	213.5	13.1	16.24	4.32e-173
chr6-641	chr6	52313122	52320655	+	434.1	7533.000	214.5	13.6	15.75	3.03e-171
chr19-1175	chr19	45737011	45746532	+	433.1	9521.000	214.0	17.4	12.32	3.17e-150
chr15-2664	chr15	102994200	103003305	+	431.1	9105.000	213.5	16.4	12.99	7.19e-154
chr6-1803	chr6	6872087	6882092	+	421.9	10005.000	209.0	11.7	17.80	6.08e-178
chr1-629	chr1	78194960	78205305	+	420.9	10345.000	208.5	13.1	15.86	4.60e-167
chr19-758	chr19	43598428	43607772	+	410.7	9344.000	203.0	18.1	11.23	3.84e-135
chr9-1624	chr9	69758111	69766778	+	408.7	8667.000	201.0	24.4	8.23	1.53e-109
chr16-1095	chr16	18579981	18586801	+	408.7	6820.000	203.5	10.1	20.16	4.67e-183
chr19-425	chr19	37692714	37701047	+	404.6	8333.000	198.5	14.3	13.86	2.56e-148
chr4-1577	chr4	139827334	139836041	+	403.6	8707.000	198.0	16.9	11.71	3.54e-135
chr1-2246	chr1	155734987	155743575	+	401.5	8588.000	197.0	13.6	14.47	3.45e-151
chr14-358	chr14	63243798	63252661	+	398.5	8863.000	196.0	11.3	17.39	4.02e-165
chr3-268	chr3	99245821	99255477	+	392.3	9656.000	194.0	19.0	10.20	6.63e-122
chr8-1980	chr8	57321761	57329973	+	389.3	8212.000	191.5	8.0	23.99	3.97e-186
chr5-3101	chr5	107719766	107728479	+	384.2	8713.000	189.0	14.8	12.78	1.10e-135
chr5-962	chr5	120428785	120436905	+	382.2	8120.000	189.0	23.9	7.89	4.33e-100
chr12-987	chr12	56689518	56698177	+	381.1	8659.000	187.0	13.6	13.73	1.10e-139
chr5-3474	chr5	33533215	33541717	+	374.0	8502.000	184.0	19.3	9.56	4.87e-111
chr1-933	chr1	89926088	89934676	+	373.0	8588.000	183.5	12.7	14.47	2.02e-140
chr2-1313	chr2	26198350	26205056	+	373.0	6706.000	183.5	17.1	10.71	2.19e-118
chr2-1261	chr2	147359739	147368653	+	373.0	8914.000	183.5	16.4	11.16	2.04e-121
chr5-2123	chr5	29466618	29475864	+	373.0	9246.000	183.5	11.0	16.63	9.59e-151
chr11-4683	chr11	96282450	96289960	+	373.0	7510.000	185.5	13.1	14.11	5.00e-140
chr5-467	chr5	119665477	119672657	+	369.9	7180.000	184.0	14.8	12.44	3.55e-130
chr5-4204	chr5	139541172	139549074	+	365.9	7902.000	182.0	12.2	14.91	4.85e-142
chr7-1126	chr7	24942203	24950281	+	363.8	8078.000	178.5	12.2	14.62	2.32e-137
chr16-2	chr16	11143865	11144490	+	361.8	625.000	177.5	41.3	4.30	4.92e-55
chr11-2441	chr11	95144739	95152137	+	357.7	7398.000	176.0	15.7	11.19	3.49e-117
chr3-141	chr3	96330752	96339608	+	356.7	8856.000	175.5	21.1	8.31	4.91e-96
chr12-1508	chr12	104470192	104478351	+	351.6	8159.000	173.0	18.3	9.45	9.76e-104
chr12-277	chr12	8296822	8303674	+	348.5	6852.000	173.5	8.7	19.97	1.29e-155
chr6-2283	chr6	52174721	52182503	+	344.5	7782.000	170.5	16.4	10.37	5.36e-108
chr13-50	chr13	31624018	31631342	+	343.4	7324.000	170.5	10.3	16.50	1.21e-139
chr2-3675	chr2	73267356	73274972	+	340.4	7616.000	167.5	12.7	13.21	3.68e-122
chr11-3733	chr11	85888070	85894860	+	338.3	6790.000	167.5	11.3	14.86	4.28e-130
chr18-1249	chr18	64340224	64346349	+	338.3	6125.000	166.5	7.0	23.64	5.52e-161
chr5-1160	chr5	75071978	75079170	+	336.3	7192.000	166.5	8.5	19.70	1.90e-148
chr16-884	chr16	18618774	18626086	+	335.3	7312.000	165.5	12.2	13.56	2.00e-122
chr9-2411	chr9	55541504	55547510	+	334.3	6006.000	164.0	7.0	23.28	3.05e-158
chr8-1208	chr8	70371673	70378166	+	332.2	6493.000	164.5	6.1	26.95	4.98e-168
chr19-1365	chr19	45150035	45156482	+	330.2	6447.000	162.5	9.9	16.48	4.71e-133
chr2-2329	chr2	38707912	38713345	+	329.2	5433.000	162.5	4.7	34.60	5.04e-183
chr9-489	chr9	98958551	98966102	+	329.2	7551.000	164.0	21.4	7.68	2.19e-85
chr15-1344	chr15	102986572	102993651	+	329.2	7079.000	162.5	16.9	9.61	3.60e-98
chr17-459	chr17	23741065	23747365	+	329.2	6300.000	162.5	13.1	12.36	3.13e-114
chr19-991	chr19	44669386	44676215	+	329.2	6829.000	162.0	11.7	13.80	1.35e-121
chr5-2351	chr5	147186035	147194287	+	328.1	8252.000	161.5	6.1	26.45	9.49e-164
chr5-1787	chr5	147310088	147317969	+	328.1	7881.000	163.0	14.8	11.02	1.07e-107
chr11-4263	chr11	57827717	57834230	+	328.1	6513.000	162.0	12.7	12.78	1.38e-116
chr12-424	chr12	117150695	117159964	+	328.1	9269.000	163.0	24.4	6.68	2.30e-76
chr6-2291	chr6	52201453	52207470	+	327.1	6017.000	167.0	17.8	9.36	1.33e-99
chr11-1268	chr11	75164672	75169686	+	326.1	5014.000	161.0	8.5	19.05	5.23e-142
chr2-602	chr2	148043324	148050162	+	324.1	6838.000	159.0	14.3	11.10	1.44e-105
chr4-3062	chr4	89271971	89279847	+	324.1	7876.000	159.0	12.7	12.54	2.82e-113
chr19-1364	chr19	45140049	45148624	+	324.1	8575.000	160.0	12.7	12.62	2.24e-114
chr2-320	chr2	74722823	74729064	+	322.0	6241.000	158.5	11.5	13.78	2.45e-118
chr6-524	chr6	52231753	52238313	+	319.0	6560.000	157.0	13.6	11.53	1.30e-106
chr14-1108	chr14	70077152	70081782	+	319.0	4630.000	158.0	3.8	42.06	8.54e-192
chr5-447	chr5	37826711	37834218	+	318.0	7507.000	156.0	19.7	7.91	4.31e-83
chr8-1502	chr8	121123518	121130181	+	318.0	6663.000	156.5	4.7	33.33	7.75e-174
chr6-1097	chr6	83067610	83073112	+	315.9	5502.000	155.5	16.0	9.74	8.49e-95
chr12-325	chr12	111442383	111448735	+	313.9	6352.000	155.0	7.0	22.00	4.92e-146
chr16-140	chr16	17800696	17807342	+	313.9	6646.000	155.0	8.5	18.34	2.28e-134
chr2-1202	chr2	74694778	74701046	+	312.9	6268.000	155.5	8.0	19.48	5.15e-138
chr6-828	chr6	83699878	83707568	+	311.8	7690.000	155.5	6.1	25.47	2.91e-155
chr15-671	chr15	102975307	102981028	+	309.8	5721.000	156.5	15.0	10.41	1.72e-99
chr15-86	chr15	98776069	98782465	+	307.8	6396.000	152.5	15.7	9.69	1.01e-92
chr4-1140	chr4	126731990	126737622	+	305.7	5632.000	150.5	8.2	18.31	8.18e-130
chr19-618	chr19	43609301	43615606	+	304.7	6305.000	150.5	7.0	21.37	2.38e-139
chr7-1283	chr7	141461140	141466758	+	302.7	5618.000	149.0	8.0	18.66	2.51e-130
chr19-828	chr19	5556851	5562523	+	302.7	5672.000	148.5	9.4	15.81	3.23e-119
chr9-1015	chr9	99873686	99880395	+	301.7	6709.000	148.0	9.2	16.16	9.62e-121
chr4-502	chr4	124654769	124661336	+	299.6	6567.000	148.0	4.7	31.52	9.59e-162
chr11-1215	chr11	103770620	103776140	+	299.6	5520.000	149.0	5.2	28.85	2.79e-157
chr7-304	chr7	137314838	137320891	+	298.6	6053.000	147.0	20.7	7.11	1.53e-72
chr2-72	chr2	31634714	31640606	+	296.6	5892.000	147.0	14.6	10.10	2.88e-92
chr5-1782	chr5	147269420	147275926	+	295.5	6506.000	145.5	7.0	20.66	9.77e-133
chr6-272	chr6	52169420	52173961	+	295.5	4541.000	146.0	3.8	38.86	1.71e-172
chr11-2176	chr11	95828817	95835103	+	294.5	6286.000	146.0	11.5	12.69	7.22e-105
chr2-2158	chr2	130575818	130582665	+	291.5	6847.000	144.0	10.6	13.63	1.39e-107
chr4-141	chr4	99652313	99658361	+	291.5	6048.000	146.0	8.7	16.81	1.83e-121
chr5-761	chr5	139907688	139914583	+	288.4	6895.000	143.0	6.1	23.42	1.35e-138
chr19-897	chr19	45233561	45239248	+	288.4	5687.000	142.0	13.6	10.43	5.54e-91
chr2-2029	chr2	25576648	25581098	+	287.4	4450.000	144.0	3.3	43.81	1.82e-177
chr2-2138	chr2	118701641	118706899	+	287.4	5258.000	144.0	7.5	19.17	1.37e-127
chr15-1102	chr15	7808968	7816882	+	286.4	7914.000	142.5	7.7	18.39	3.13e-123
chr3-731	chr3	129213302	129219174	+	285.3	5872.000	140.0	10.6	13.25	4.60e-103
chr15-1302	chr15	99222537	99228323	+	285.3	5786.000	141.0	7.0	20.02	1.68e-127
chr19-42	chr19	6924707	6929429	+	285.3	4722.000	141.5	12.7	11.16	6.18e-94
chr6-526	chr6	52242504	52247420	+	283.3	4916.000	140.0	6.8	20.56	3.70e-128
chr9-20	chr9	74862374	74867646	+	283.3	5272.000	140.0	5.2	27.10	3.02e-144
chr14-1294	chr14	32458818	32466146	+	282.3	7328.000	139.0	9.9	14.10	8.39e-106
chr2-597	chr2	147180090	147186235	+	280.2	6145.000	140.5	11.3	12.47	1.92e-99
chr8-2260	chr8	12382122	12388857	+	280.2	6735.000	137.5	19.7	6.97	1.63e-66
chr18-574	chr18	35651518	35656608	+	277.2	5090.000	137.0	12.9	10.61	8.89e-89
chr1-1465	chr1	87151801	87157504	+	275.2	5703.000	136.0	2.8	48.27	2.54e-173
chr2-3324	chr2	148035318	148042051	+	275.2	6733.000	136.0	14.6	9.34	2.20e-81
chr11-2435	chr11	95119825	95124915	+	275.2	5090.000	136.0	5.2	26.33	1.56e-138
chr11-3324	chr11	98345474	98351670	+	275.2	6196.000	135.5	9.9	13.74	3.18e-101
chr12-1426	chr12	56608097	56615433	+	273.1	7336.000	135.0	5.2	26.13	4.11e-137
chr17-488	chr17	48094491	48100553	+	273.1	6062.000	137.0	12.7	10.81	9.08e-90
chr15-1356	chr15	103030299	103037684	+	272.1	7385.000	133.5	9.2	14.58	6.24e-103
chr14-563	chr14	32596620	32601661	+	271.1	5041.000	136.0	11.3	12.07	4.39e-95
chr7-729	chr7	49634963	49642275	+	269.0	7312.000	133.5	13.4	9.98	7.84e-83
chr13-592	chr13	71962520	71968009	+	269.0	5489.000	133.5	9.4	14.21	1.43e-101
chr16-19	chr16	18587804	18592339	+	269.0	4535.000	133.5	3.3	40.61	1.41e-159
chr2-754	chr2	71538398	71543365	+	268.0	4967.000	133.0	13.4	9.94	7.84e-83
chr7-630	chr7	45174496	45179766	+	268.0	5270.000	133.5	2.8	47.38	2.80e-168
chr11-3291	chr11	96349906	96355462	+	268.0	5556.000	133.5	9.2	14.58	6.24e-103
chr6-702	chr6	52208011	52213541	+	266.0	5530.000	130.5	15.5	8.42	1.76e-72
chr2-4808	chr2	146834065	146840031	+	265.0	5966.000	131.0	15.0	8.72	5.87e-75
chr5-848	chr5	119802419	119808325	+	263.9	5906.000	130.0	9.9	13.18	1.42e-95
chr6-1579	chr6	52155708	52161269	+	263.9	5561.000	130.5	10.1	12.93	2.40e-94
chr1-1063	chr1	74949324	74954378	+	262.9	5054.000	129.5	9.9	13.13	1.88e-94
chr19-244	chr19	59164812	59170943	+	262.9	6131.000	130.0	8.0	16.28	1.08e-106
chr15-344	chr15	103167333	103172541	+	261.9	5208.000	130.5	11.7	11.12	1.54e-86
chr4-735	chr4	114906155	114911162	+	259.9	5007.000	128.5	5.6	22.80	1.26e-122
chr4-2074	chr4	115052265	115058700	+	259.9	6435.000	128.0	12.0	10.69	1.88e-83
chr7-2512	chr7	144859579	144864028	+	259.9	4449.000	129.0	16.4	7.85	1.15e-68
chr11-361	chr11	96260433	96266602	+	259.9	6169.000	129.0	4.5	28.92	1.44e-136
chr16-366	chr16	91265860	91271610	+	259.9	5750.000	128.0	8.0	16.03	2.83e-104
chr6-171	chr6	52265250	52271583	+	258.8	6333.000	128.0	8.0	16.03	2.83e-104
chr8-1323	chr8	121113581	121118509	+	258.8	4928.000	127.0	2.8	45.07	2.76e-158
chr5-1722	chr5	119796538	119801735	+	256.8	5197.000	126.0	10.8	11.67	1.54e-86
chr15-2287	chr15	75742070	75747802	+	256.8	5732.000	126.5	11.5	11.00	2.20e-83
chr6-1581	chr6	52163272	52168375	+	254.8	5103.000	126.0	9.2	13.76	7.28e-95
chr9-2174	chr9	21033966	21038735	+	254.8	4769.000	128.5	5.9	21.89	1.86e-120
chr10-766	chr10	127530088	127536663	+	254.8	6575.000	127.5	6.6	19.39	3.60e-113
chr1-579	chr1	155727701	155733621	+	253.8	5920.000	125.0	8.5	14.79	9.10e-98
chr5-996	chr5	28166075	28171535	+	253.8	5460.000	127.0	7.0	18.03	1.44e-109
chr1-1056	chr1	74880909	74886114	+	252.7	5205.000	125.0	3.8	33.27	9.09e-140
chr6-2424	chr6	83693082	83699347	+	252.7	6265.000	125.0	7.0	17.75	4.65e-107
chr10-840	chr10	79917682	79923152	+	252.7	5470.000	125.5	6.6	19.09	1.33e-110
chr1-2341	chr1	187605374	187610598	+	251.7	5224.000	123.5	6.6	18.79	4.78e-108
chr2-1718	chr2	119320358	119326368	+	251.7	6010.000	125.0	18.1	6.91	1.23e-60
chr2-656	chr2	74688981	74694056	+	250.7	5075.000	123.5	6.3	19.48	6.89e-110
chr15-787	chr15	74515376	74519923	+	247.6	4547.000	121.5	6.6	18.48	1.66e-105
chr1-1224	chr1	74799056	74806121	+	246.6	7065.000	123.0	8.7	14.16	4.55e-94
chr7-4019	chr7	144837201	144842525	+	246.6	5324.000	123.0	8.2	14.97	7.80e-97
chr9-1150	chr9	74853584	74858579	+	246.6	4995.000	121.5	5.2	23.52	1.43e-117
chr6-900	chr6	52258768	52263538	+	245.6	4770.000	122.5	6.1	20.07	1.69e-110
chr4-219	chr4	46342111	46346275	+	243.6	4164.000	121.0	8.7	13.93	9.06e-92
chr9-650	chr9	24773615	24779534	+	243.6	5919.000	123.5	8.0	15.47	2.78e-98
chr11-3920	chr11	116106987	116111064	+	243.6	4077.000	120.0	6.6	18.25	3.06e-104
chr2-1206	chr2	74707621	74712883	+	242.5	5262.000	119.0	11.3	10.56	3.82e-77
chr16-662	chr16	92692977	92700356	+	241.5	7379.000	119.0	15.0	7.92	6.82e-64
chr2-3842	chr2	144328062	144333492	+	240.5	5430.000	119.5	11.3	10.60	3.82e-77
chr3-521	chr3	99237631	99243729	+	240.5	6098.000	119.5	8.5	14.14	8.45e-91
chr4-1752	chr4	124984089	124990674	+	240.5	6585.000	120.0	5.2	23.23	3.34e-116
chr5-2931	chr5	31092372	31096764	+	240.5	4392.000	119.0	3.3	36.20	2.19e-137
chr11-2941	chr11	4744395	4750906	+	240.5	6511.000	120.0	4.7	25.55	5.74e-121
chr11-1134	chr11	57835107	57841165	+	240.5	6058.000	119.5	8.9	13.39	3.30e-88
chr19-502	chr19	45075785	45081359	+	240.5	5574.000	118.0	6.1	19.33	2.57e-105
chr4-804	chr4	44701189	44706777	+	239.5	5588.000	119.0	9.2	13.00	5.76e-87
chr14-431	chr14	63939685	63944708	+	237.4	5023.000	119.0	10.3	11.52	3.09e-81
chr3-261	chr3	87996566	88001227	+	236.4	4661.000	116.5	8.0	14.59	4.84e-90
chr15-631	chr15	76517373	76522244	+	236.4	4871.000	116.5	8.5	13.78	2.30e-87
chr19-1852	chr19	37432394	37437588	+	236.4	5194.000	116.5	10.3	11.28	4.61e-78
chr1-695	chr1	56969200	56970076	+	234.4	876.000	116.5	3.3	35.44	1.01e-132
chr1-1340	chr1	167687356	167693255	+	234.4	5899.000	115.5	16.0	7.23	1.08e-57
chr2-1106	chr2	122296269	122302278	+	234.4	6009.000	115.5	5.2	22.36	2.08e-109
chr7-125	chr7	101817144	101821893	+	234.4	4749.000	116.5	7.5	15.51	6.81e-93
chr10-43	chr10	67537870	67541681	+	234.4	3811.000	117.0	8.0	14.66	3.30e-91
chr2-2262	chr2	25288315	25292744	+	233.4	4429.000	115.5	8.5	13.66	3.16e-86
chr12-773	chr12	84567579	84572964	+	233.4	5385.000	114.5	4.7	24.38	1.41e-112
chr2-1946	chr2	147186963	147192211	+	232.4	5248.000	117.0	14.1	8.31	5.66e-65
chr2-1508	chr2	70565117	70570560	+	231.3	5443.000	116.0	8.0	14.53	4.84e-90
chr9-920	chr9	122567496	122572816	+	231.3	5320.000	115.0	3.8	30.61	1.05e-124
chr9-460	chr9	40873901	40879604	+	230.3	5703.000	113.5	8.5	13.43	5.81e-84
chr8-1731	chr8	87467527	87472273	+	229.3	4746.000	113.5	7.0	16.11	2.65e-92
chr10-705	chr10	62128500	62134768	+	226.2	6268.000	112.0	7.0	15.90	4.25e-91
chr4-615	chr4	9844367	9850021	+	225.2	5654.000	110.5	9.9	11.21	7.77e-74
chr12-255	chr12	56532758	56536789	+	225.2	4031.000	112.0	7.0	15.90	4.25e-91
chr15-1192	chr15	103013887	103019340	+	225.2	5453.000	112.5	7.0	15.97	4.25e-91
chr4-2250	chr4	139820887	139826765	+	224.2	5878.000	112.5	15.3	7.37	5.05e-57
chr17-826	chr17	8432116	8436549	+	222.2	4433.000	109.0	5.6	19.34	1.84e-97
chr11-3293	chr11	96364924	96369935	+	220.1	5011.000	108.5	8.0	13.59	7.56e-81
chr1-2	chr1	56845388	56845888	+	219.1	500.000	107.5	0.2	457.84	2.98e-240
chr1-459	chr1	56979563	56984438	+	219.1	4875.000	110.0	11.7	9.37	2.58e-66
chr5-624	chr5	106457011	106462158	+	219.1	5147.000	110.5	6.1	18.10	3.94e-95
chr8-1467	chr8	105269123	105272848	+	219.1	3725.000	108.5	8.9	12.16	4.92e-76
chr10-148	chr10	80500303	80506237	+	219.1	5934.000	107.5	7.0	15.26	3.96e-85
chr11-571	chr11	96170597	96174421	+	219.1	3824.000	110.0	3.8	29.28	2.58e-117
chr5-1505	chr5	118025342	118029667	+	218.1	4325.000	107.5	6.1	17.61	2.25e-91
chr7-2701	chr7	70278994	70284384	+	218.1	5390.000	107.0	8.7	12.32	4.33e-76
chr13-1169	chr13	94881028	94886154	+	218.1	5126.000	108.5	7.5	14.44	1.73e-83
chr7-386	chr7	49913426	49918242	+	217.1	4816.000	107.5	3.8	28.62	6.31e-113
chr1-1050	chr1	74780408	74784884	+	216.0	4476.000	109.5	9.4	11.66	6.77e-75
chr7-2068	chr7	16472790	16477358	+	216.0	4568.000	109.0	2.3	46.42	1.72e-137
chr1-1103	chr1	120340034	120343895	+	215.0	3861.000	106.5	4.2	25.20	2.99e-106
chr7-731	chr7	63755885	63760296	+	215.0	4411.000	106.5	3.3	32.40	2.04e-117
chr1-1776	chr1	89921378	89925583	+	214.0	4205.000	106.5	5.6	18.90	1.30e-93
chr2-4421	chr2	71525243	71529623	+	214.0	4380.000	105.5	5.6	18.72	2.44e-92
chr11-1896	chr11	59287032	59292717	+	214.0	5685.000	106.0	7.5	14.11	3.54e-81
chr19-1023	chr19	45239920	45244433	+	214.0	4513.000	105.5	11.3	9.36	3.74e-63
chr7-1847	chr7	45413291	45418921	+	213.0	5630.000	106.0	8.9	11.88	7.15e-74
chr9-588	chr9	58197639	58202045	+	213.0	4406.000	106.5	14.1	7.56	4.58e-55
chr12-758	chr12	72936491	72941536	+	213.0	5045.000	106.0	5.2	20.52	2.04e-97
chr11-4806	chr11	102144532	102148662	+	211.0	4130.000	105.0	4.2	24.84	7.49e-105
chr18-64	chr18	76858618	76861484	+	211.0	2866.000	105.5	4.7	22.47	3.00e-100
chr19-498	chr19	44759159	44763179	+	209.9	4020.000	105.0	13.6	7.71	1.56e-55
chr5-2512	chr5	41760128	41764923	+	208.9	4795.000	104.0	8.5	12.30	5.76e-74
chr5-3586	chr5	41753530	41759145	+	207.9	5615.000	102.5	3.3	31.18	2.09e-111
chr7-436	chr7	44351253	44354541	+	207.9	3288.000	103.0	7.5	13.71	9.67e-78
chr5-731	chr5	108366672	108370346	+	205.9	3674.000	102.0	5.2	19.75	3.42e-92
chr1-757	chr1	136944656	136949184	+	203.8	4528.000	101.5	10.3	9.82	1.03e-62
chr8-2751	chr8	106133982	106137995	+	203.8	4013.000	100.5	7.5	13.38	2.43e-74
chr11-3638	chr11	63922748	63926375	+	203.8	3627.000	102.0	8.5	12.07	8.65e-72
chr7-952	chr7	130934471	130939136	+	201.8	4665.000	99.0	12.0	8.27	4.29e-55
chr11-211	chr11	120659341	120663105	+	201.8	3764.000	100.5	10.6	9.51	7.58e-61
chr6-791	chr6	52183227	52188093	+	200.8	4866.000	98.5	6.3	15.54	7.99e-79
chr6-1420	chr6	88203137	88206907	+	200.8	3770.000	99.0	4.9	20.08	3.23e-90
chr10-1975	chr10	127524407	127529068	+	200.8	4661.000	99.5	11.3	8.83	2.13e-57
chr11-4439	chr11	75192917	75196821	+	200.8	3904.000	99.5	3.8	26.49	2.10e-101
chr6-890	chr6	52224218	52227649	+	199.7	3431.000	99.5	3.8	26.49	2.10e-101
chr11-435	chr11	83849826	83853793	+	199.7	3967.000	98.5	16.0	6.17	1.21e-43
chr11-710	chr11	96164927	96169873	+	199.7	4946.000	98.0	7.3	13.46	2.39e-73
chr14-453	chr14	104469657	104474656	+	199.7	4999.000	98.5	5.2	19.07	4.91e-87
chr15-2010	chr15	102915516	102921060	+	199.7	5544.000	98.0	9.4	10.43	2.09e-63
chr9-705	chr9	98953689	98957881	+	198.7	4192.000	99.5	7.5	13.24	3.23e-73
chr10-845	chr10	80340820	80346195	+	198.7	5375.000	98.5	7.3	13.53	2.39e-73
chr13-2247	chr13	98388853	98393946	+	197.7	5093.000	97.0	4.7	20.66	1.43e-89
chr12-992	chr12	57546512	57551000	+	196.7	4488.000	97.5	9.9	9.89	1.56e-60
chr12-322	chr12	111273035	111276939	+	196.7	3904.000	98.5	7.5	13.11	4.26e-72
chr3-396	chr3	107456641	107461058	+	195.7	4417.000	97.5	8.0	12.21	1.25e-68
chr5-1307	chr5	36867041	36871434	+	195.7	4393.000	96.0	8.9	10.76	2.61e-63
chr7-902	chr7	45831690	45835107	+	195.7	3417.000	96.5	6.8	14.17	1.13e-73
chr19-875	chr19	44732413	44737290	+	195.7	4877.000	97.0	6.3	15.30	1.24e-77
chr2-3861	chr2	147192866	147196675	+	194.6	3809.000	95.5	3.3	29.05	4.69e-101
chr17-297	chr17	34670402	34674087	+	194.6	3685.000	96.5	2.8	34.25	9.57e-109
chr2-1572	chr2	147369495	147374994	+	193.6	5499.000	95.5	7.3	13.12	5.68e-70
chr4-111	chr4	44710741	44714733	+	192.6	3992.000	95.5	12.4	7.67	4.61e-50
chr15-682	chr15	103058507	103062857	+	192.6	4350.000	97.5	17.8	5.46	5.63e-39
chr2-2436	chr2	127479667	127484652	+	191.6	4985.000	95.5	12.7	7.53	2.16e-49
chr5-1605	chr5	29477214	29482018	+	191.6	4804.000	94.0	8.0	11.77	2.18e-65
chr13-171	chr13	94870188	94874178	+	191.6	3990.000	94.5	9.4	10.06	2.34e-59
chr15-1514	chr15	103038490	103043830	+	191.6	5340.000	94.5	2.8	33.54	1.10e-105
chr3-379	chr3	89319102	89322508	+	190.6	3406.000	94.0	10.6	8.90	4.71e-55
chr6-228	chr6	85511206	85513979	+	190.6	2773.000	94.0	2.8	33.36	1.10e-105
chr7-746	chr7	110625742	110630241	+	190.6	4499.000	94.0	8.5	11.12	2.96e-63
chr2-1145	chr2	19429450	19432823	+	189.6	3373.000	94.0	10.1	9.31	1.04e-56
chr15-647	chr15	98892763	98896515	+	189.6	3752.000	94.0	8.9	10.54	2.99e-61
chr18-240	chr18	65936393	65940265	+	189.6	3872.000	94.5	13.9	6.82	2.09e-45
chr1-150	chr1	4491573	4494944	+	188.5	3371.000	93.0	7.0	13.20	5.73e-69
chr12-683	chr12	84873872	84877744	+	188.5	3872.000	94.5	1.9	50.31	7.80e-122
chr15-1305	chr15	99588960	99592876	+	188.5	3916.000	93.0	6.6	14.15	1.49e-71
chr1-29	chr1	19233835	19237195	+	187.5	3360.000	93.5	1.9	49.78	3.90e-120
chr3-95	chr3	107594561	107598441	+	187.5	3880.000	93.0	7.3	12.78	9.59e-68
chr18-475	chr18	80705947	80710771	+	187.5	4824.000	92.0	6.6	13.99	2.11e-70
chr8-627	chr8	121088563	121092326	+	186.5	3763.000	93.0	5.2	18.00	1.09e-80
chr15-894	chr15	72545098	72549235	+	186.5	4137.000	92.0	8.9	10.31	3.30e-59
chr5-389	chr5	75146923	75151856	+	185.5	4933.000	92.0	11.3	8.16	6.99e-51
chr5-1237	chr5	139554541	139558542	+	185.5	4001.000	91.5	8.5	10.82	3.95e-60
chr11-1727	chr11	70213351	70216633	+	185.5	3282.000	91.0	8.9	10.20	3.40e-58
chr15-552	chr15	31365781	31369783	+	185.5	4002.000	91.5	8.2	11.13	3.84e-61
chr4-1823	chr4	138393642	138397890	+	183.4	4248.000	91.5	3.5	25.98	1.30e-92
chr9-1810	chr9	21987409	21992229	+	183.4	4820.000	91.5	5.6	16.24	6.05e-75
chr11-1023	chr11	119087279	119090551	+	183.4	3272.000	91.0	1.9	48.45	9.47e-117
chr2-1274	chr2	160359782	160363650	+	182.4	3868.000	90.0	1.9	47.91	4.59e-115
chr11-2204	chr11	96318405	96322908	+	182.4	4503.000	92.0	7.7	11.87	2.43e-64
chr4-1532	chr4	131918018	131923127	+	181.4	5109.000	89.0	1.4	63.18	2.66e-124
chr4-2612	chr4	134249947	134254041	+	181.4	4094.000	90.0	10.3	8.71	4.64e-52
chr8-1080	chr8	78434384	78438348	+	181.4	3964.000	89.0	6.1	14.58	1.22e-69
chr13-1532	chr13	40700886	40705950	+	181.4	5064.000	90.5	8.5	10.71	4.26e-59
chr7-683	chr7	142657673	142661530	+	180.4	3857.000	89.5	6.6	13.61	5.61e-67
chr4-1038	chr4	152118496	152121971	+	179.4	3475.000	89.0	10.3	8.61	4.05e-51
chr5-2179	chr5	67227771	67232486	+	179.4	4715.000	88.5	5.2	17.13	1.86e-74
chr5-1515	chr5	119680070	119683120	+	179.4	3050.000	88.5	5.2	17.13	1.86e-74
chr5-1094	chr5	143252756	143256453	+	179.4	3697.000	89.0	11.0	8.06	7.16e-49
chr10-137	chr10	50907177	50910789	+	179.4	3612.000	89.0	2.6	34.46	2.23e-101
chr12-511	chr12	57541976	57545890	+	179.4	3914.000	88.0	2.3	37.48	2.21e-103
chr19-436	chr19	44754759	44758256	+	179.4	3497.000	88.0	9.2	9.61	2.73e-54
chr5-992	chr5	24524880	24528832	+	178.3	3952.000	88.0	5.2	17.04	1.86e-74
chr5-1822	chr5	29482814	29486936	+	177.3	4122.000	87.5	10.3	8.47	2.98e-49
chr9-1158	chr9	87732344	87737027	+	177.3	4683.000	88.0	8.5	10.41	4.78e-57
chr6-2303	chr6	52308509	52312306	+	176.3	3797.000	87.0	8.9	9.75	3.46e-54
chr7-307	chr7	140921072	140924692	+	176.3	3620.000	88.5	2.3	37.69	2.21e-103
chr11-1943	chr11	95141004	95144220	+	176.3	3216.000	87.0	7.5	11.58	4.47e-60
chr13-511	chr13	31556571	31560508	+	176.3	3937.000	86.5	7.5	11.51	5.18e-59
chr4-1599	chr4	150030874	150034726	+	175.3	3852.000	87.5	4.7	18.63	1.26e-76
chr7-929	chr7	98834323	98837735	+	174.3	3412.000	88.5	5.2	17.13	1.86e-74
chr9-431	chr9	74848398	74852891	+	174.3	4493.000	86.0	8.0	10.77	5.99e-57
chr10-1964	chr10	127079349	127083184	+	174.3	3835.000	86.5	1.9	46.05	2.26e-108
chr4-395	chr4	11384317	11387906	+	173.2	3589.000	90.0	6.1	14.74	8.26e-71
chr6-578	chr6	52273487	52277611	+	173.2	4124.000	86.5	4.2	20.47	4.31e-79
chr7-2039	chr7	142966228	142970478	+	173.2	4250.000	85.0	3.3	25.86	1.17e-86
chr1-845	chr1	134645939	134649474	+	172.2	3535.000	86.0	10.8	7.96	7.23e-47
chr2-4180	chr2	29248416	29253810	+	172.2	5394.000	86.5	8.5	10.23	5.14e-55
chr7-1584	chr7	49906142	49910743	+	172.2	4601.000	86.0	5.2	16.65	5.33e-72
chr7-528	chr7	132596621	132601011	+	172.2	4390.000	86.0	4.2	20.35	4.31e-79
chr2-1463	chr2	19450259	19454473	+	171.2	4214.000	84.0	11.7	7.16	1.98e-42
chr2-2549	chr2	180774863	180778954	+	171.2	4091.000	84.5	4.2	19.99	1.77e-76
chr11-2574	chr11	116530488	116534282	+	171.2	3794.000	85.0	4.7	18.10	4.28e-74
chr16-424	chr16	5129823	5133748	+	171.2	3925.000	85.5	3.8	22.76	6.27e-82
chr6-883	chr6	52188864	52192387	+	170.2	3523.000	86.0	5.6	15.26	5.96e-69
chr8-35	chr8	121119038	121122580	+	170.2	3542.000	84.5	2.3	35.99	4.08e-97
chr1-340	chr1	138845832	138849501	+	169.2	3669.000	84.5	4.7	17.99	7.76e-73
chr8-2176	chr8	123115589	123119287	+	169.2	3698.000	84.0	8.5	9.94	5.27e-53
chr8-1520	chr8	123890986	123895502	+	169.2	4516.000	84.0	3.8	22.36	1.42e-80
chr19-1159	chr19	44834215	44837394	+	169.2	3179.000	85.0	6.1	13.92	5.16e-65
chr6-187	chr6	52228465	52231204	+	168.1	2739.000	83.0	0.9	88.37	5.43e-128
chr7-1773	chr7	19520396	19525072	+	168.1	4676.000	83.0	4.2	19.64	3.52e-75
chr10-491	chr10	127325416	127328277	+	168.1	2861.000	82.5	8.5	9.76	5.15e-51
chr15-2309	chr15	76230545	76233873	+	168.1	3328.000	82.5	4.7	17.57	2.46e-70
chr7-2088	chr7	24930042	24934486	+	167.1	4444.000	83.0	10.3	8.03	1.41e-45
chr11-2211	chr11	96343546	96346914	+	167.1	3368.000	82.5	0.9	87.84	4.80e-126
chr11-3309	chr11	97533951	97537452	+	167.1	3501.000	84.5	10.1	8.37	3.16e-47
chr11-1856	chr11	119546288	119550206	+	167.1	3918.000	83.0	6.3	13.09	1.80e-61
chr5-2614	chr5	106560027	106564476	+	166.1	4449.000	82.5	3.3	25.10	1.96e-82
chr5-342	chr5	119687030	119691213	+	166.1	4183.000	83.0	5.2	16.07	2.38e-68
chr15-1191	chr15	103010221	103013134	+	166.1	2913.000	85.0	5.9	14.48	2.32e-66
chr19-1229	chr19	6930993	6934899	+	166.1	3906.000	82.0	6.3	12.93	2.36e-60
chr1-1055	chr1	74855261	74859120	+	165.1	3859.000	82.5	5.6	14.64	3.02e-64
chr1-2643	chr1	75420438	75424154	+	165.1	3716.000	81.0	5.6	14.37	4.40e-63
chr11-1228	chr11	119057254	119060857	+	165.1	3603.000	81.0	10.6	7.67	4.41e-43
chr13-598	chr13	72629122	72632241	+	165.1	3119.000	81.0	5.6	14.37	4.40e-63
chr2-1687	chr2	74666418	74670238	+	164.1	3820.000	81.0	3.3	24.64	4.89e-81
chr13-2137	chr13	72634675	72639202	+	164.1	4527.000	81.5	4.7	17.36	4.29e-69
chr6-1864	chr6	52149409	52155165	+	163.1	5756.000	80.5	15.7	5.12	1.41e-30
chr6-1394	chr6	83085608	83089271	+	163.1	3663.000	81.5	8.5	9.64	5.01e-50
chr8-416	chr8	84010274	84013145	+	163.1	2871.000	81.5	6.1	13.35	1.81e-60
chr11-756	chr11	44618943	44622562	+	163.1	3619.000	80.0	7.0	11.36	8.93e-55
chr11-3883	chr11	103748269	103751980	+	163.1	3711.000	81.5	1.9	43.39	4.05e-100
chr17-992	chr17	26849466	26852731	+	163.1	3265.000	82.0	1.9	43.65	9.28e-102
chr4-916	chr4	152157954	152161642	+	162.0	3688.000	81.5	8.5	9.64	5.01e-50
chr11-1303	chr11	96251497	96255805	+	162.0	4308.000	80.0	5.6	14.20	6.33e-62
chr11-1224	chr11	119034470	119037324	+	162.0	2854.000	79.5	5.2	15.39	1.48e-63
chr14-218	chr14	58072896	58076832	+	162.0	3936.000	79.5	5.9	13.54	1.80e-59
chr15-1978	chr15	99054292	99058133	+	162.0	3841.000	80.5	2.6	31.17	1.01e-87
chr4-3185	chr4	114923018	114926826	+	161.0	3808.000	79.5	9.9	8.06	2.21e-43
chr5-2160	chr5	37891073	37895050	+	161.0	3977.000	81.0	7.5	10.78	9.09e-54
chr6-441	chr6	52251919	52254516	+	161.0	2597.000	80.5	4.2	19.05	2.57e-71
chr16-624	chr16	17912655	17916070	+	161.0	3415.000	79.0	3.8	21.03	7.05e-74
chr19-740	chr19	37684190	37687988	+	161.0	3798.000	79.0	4.2	18.69	4.87e-70
chr4-877	chr4	137275672	137279940	+	160.0	4268.000	81.0	2.6	31.36	3.22e-89
chr11-1088	chr11	96313643	96316867	+	160.0	3224.000	81.5	2.8	28.93	2.94e-86
chr12-647	chr12	56519533	56523422	+	160.0	3889.000	78.5	9.2	8.57	1.10e-44
chr9-202	chr9	21243444	21246219	+	159.0	2775.000	80.0	10.6	7.57	3.39e-42
chr10-550	chr10	80355695	80358674	+	159.0	2979.000	79.5	6.1	13.02	3.16e-58
chr19-1483	chr19	16869438	16873629	+	159.0	4191.000	81.0	6.1	13.27	1.81e-60
chr4-790	chr4	155652515	155655819	+	156.9	3304.000	78.0	6.1	12.78	4.09e-57
chr5-3559	chr5	37815811	37819615	+	156.9	3804.000	78.5	10.8	7.27	8.48e-40
chr7-1394	chr7	70322435	70327085	+	156.9	4650.000	78.5	14.1	5.57	3.33e-32
chr9-932	chr9	21029343	21033414	+	156.9	4071.000	77.5	11.3	6.88	1.02e-37
chr2-2513	chr2	164167500	164171559	+	155.9	4059.000	77.5	2.8	27.51	1.87e-80
chr7-2031	chr7	141292249	141295597	+	155.9	3348.000	78.0	6.1	12.78	4.09e-57
chr12-292	chr12	56537328	56540677	+	155.9	3349.000	78.5	7.3	10.78	1.17e-51
chr15-1993	chr15	100634836	100638997	+	155.9	4161.000	77.0	5.6	13.66	1.75e-58
chr1-1068	chr1	75387140	75390025	+	154.9	2885.000	80.0	4.0	20.04	3.35e-73
chr2-430	chr2	19444513	19447102	+	154.9	2589.000	77.5	3.8	20.63	3.08e-71
chr5-2807	chr5	138818545	138822769	+	154.9	4224.000	77.5	10.6	7.33	1.42e-39
chr8-1367	chr8	14095069	14098598	+	154.9	3529.000	77.0	5.2	14.91	3.42e-61
chr12-796	chr12	112875951	112879151	+	154.9	3200.000	76.5	5.6	13.58	2.39e-57
chr13-792	chr13	72621854	72625917	+	154.9	4063.000	77.5	8.0	9.71	7.68e-48
chr15-1020	chr15	79040828	79044008	+	154.9	3180.000	77.0	7.7	9.94	9.71e-49
chr15-300	chr15	103026176	103029573	+	154.9	3397.000	77.5	8.0	9.71	7.68e-48
chr16-505	chr16	93681808	93684847	+	154.9	3039.000	77.0	3.3	23.42	1.68e-75
chr1-2787	chr1	91799686	91803268	+	153.9	3582.000	75.5	2.8	26.80	1.38e-77
chr9-549	chr9	99868441	99872640	+	153.9	4199.000	76.5	8.9	8.57	1.38e-43
chr12-910	chr12	110276917	110280800	+	153.9	3883.000	77.5	7.5	10.31	1.15e-49
chr16-181	chr16	17831875	17834983	+	153.9	3108.000	75.5	5.2	14.62	7.52e-59
chr1-2644	chr1	75447473	75451666	+	152.9	4193.000	75.0	1.9	39.93	2.16e-90
chr2-1877	chr2	74657674	74661905	+	152.9	4231.000	76.5	9.6	7.95	2.22e-41
chr4-3558	chr4	139850378	139853488	+	152.9	3110.000	76.0	4.2	17.98	3.07e-66
chr15-1264	chr15	82209713	82214043	+	152.9	4330.000	76.0	5.6	13.49	2.39e-57
chr2-2721	chr2	94238874	94242946	+	151.8	4072.000	75.5	8.9	8.46	1.18e-42
chr4-979	chr4	117492683	117496914	+	151.8	4231.000	77.0	3.1	25.23	7.03e-78
chr6-866	chr6	38352828	38356078	+	151.8	3250.000	76.5	7.3	10.51	1.33e-49
chr11-1800	chr11	97499267	97502180	+	151.8	2913.000	76.0	3.8	20.23	6.32e-70
chr11-2888	chr11	103360884	103364547	+	151.8	3663.000	75.0	8.5	8.87	3.24e-44
chr13-437	chr13	22004687	22008307	+	151.8	3620.000	75.0	8.7	8.63	2.01e-43
chr13-1143	chr13	71955983	71959864	+	151.8	3881.000	78.0	13.1	5.93	3.87e-34
chr15-998	chr15	35298376	35301697	+	151.8	3321.000	76.0	3.8	20.23	6.32e-70
chr15-470	chr15	98897036	98899670	+	151.8	2634.000	75.5	7.5	10.05	1.19e-47
chr16-179	chr16	17797524	17799982	+	151.8	2458.000	76.0	4.7	16.18	5.80e-63
chr17-1340	chr17	86753282	86757038	+	151.8	3756.000	75.0	7.0	10.65	1.49e-49
chr7-551	chr7	27329960	27334558	+	150.8	4598.000	74.0	7.0	10.51	1.59e-48
chr7-3260	chr7	46374888	46378980	+	150.8	4092.000	76.0	8.5	8.99	3.59e-45
chr7-2893	chr7	139579902	139583200	+	150.8	3298.000	74.0	0.9	78.79	1.14e-110
chr13-618	chr13	98504100	98507374	+	150.8	3274.000	76.0	4.2	17.98	3.07e-66
chr15-1437	chr15	85733695	85736912	+	150.8	3217.000	74.0	4.0	18.54	1.80e-65
chr15-986	chr15	103083490	103087051	+	150.8	3561.000	74.5	4.0	18.66	1.80e-65
chr1-314	chr1	64734617	64738748	+	149.8	4131.000	75.0	10.3	7.26	1.75e-38
chr1-524	chr1	74770100	74772999	+	149.8	2899.000	74.5	4.7	15.86	1.50e-60
chr1-442	chr1	136258120	136262242	+	149.8	4122.000	74.0	5.6	13.13	4.30e-55
chr1-3278	chr1	191183756	191186927	+	149.8	3171.000	74.0	1.9	39.40	8.62e-89
chr2-858	chr2	71544047	71546866	+	149.8	2819.000	74.5	5.6	13.22	4.30e-55
chr11-3877	chr11	102944152	102947672	+	149.8	3520.000	74.5	3.8	19.83	2.55e-67
chr14-378	chr14	70553269	70556566	+	149.8	3297.000	74.0	5.2	14.33	1.09e-57
chr2-3141	chr2	74646492	74651159	+	148.8	4667.000	74.0	5.6	13.13	4.30e-55
chr2-1408	chr2	131053151	131056269	+	148.8	3118.000	73.0	1.6	44.42	2.50e-91
chr4-305	chr4	115062610	115065862	+	148.8	3252.000	73.5	2.3	31.30	2.54e-80
chr5-773	chr5	28172415	28176514	+	148.8	4099.000	73.5	5.9	12.52	8.84e-53
chr5-1430	chr5	31135939	31139565	+	148.8	3626.000	74.5	3.5	21.15	2.72e-69
chr5-1173	chr5	101661991	101665673	+	148.8	3682.000	75.5	8.5	8.93	3.24e-44
chr6-898	chr6	52248082	52250687	+	148.8	2605.000	74.0	2.8	26.26	3.67e-76
chr7-1095	chr7	140046402	140050222	+	148.8	3820.000	73.5	3.3	22.36	4.67e-70
chr9-1625	chr9	69768684	69773557	+	148.8	4873.000	75.0	7.5	9.98	1.19e-47
chr13-935	chr13	3358012	3361584	+	148.8	3572.000	74.5	5.6	13.22	4.30e-55
chr13-371	chr13	98571097	98574312	+	148.8	3215.000	73.5	5.2	14.23	1.57e-56
chr19-1046	chr19	54045114	54048458	+	148.8	3344.000	75.0	3.3	22.82	9.09e-73
chr2-2361	chr2	71530216	71533593	+	147.8	3377.000	73.5	7.5	9.78	1.17e-45
chr7-893	chr7	36691065	36695065	+	147.8	4000.000	73.5	6.1	12.04	1.23e-51
chr8-614	chr8	104540132	104543130	+	147.8	2998.000	73.5	5.2	14.23	1.57e-56
chr11-4398	chr11	70252750	70255674	+	147.8	2924.000	73.0	3.8	19.43	5.04e-66
chr10-421	chr10	127048002	127051223	+	146.7	3221.000	73.5	3.8	19.56	5.04e-66
chr7-482	chr7	25687022	25690385	+	145.7	3363.000	72.0	10.8	6.67	1.00e-34
chr7-623	chr7	29170944	29173913	+	145.7	2969.000	72.0	8.0	9.02	5.66e-43
chr4-2550	chr4	126299535	126302805	+	144.7	3270.000	71.5	4.2	16.92	5.07e-60
chr5-1904	chr5	93042936	93046818	+	144.7	3882.000	72.0	5.6	12.78	7.34e-53
chr6-1139	chr6	6863551	6867615	+	144.7	4064.000	71.5	2.8	25.38	6.38e-72
chr12-436	chr12	33966536	33969272	+	144.7	2736.000	72.0	2.1	34.07	5.05e-82
chr12-844	chr12	55597862	55601200	+	144.7	3338.000	72.5	4.7	15.44	3.69e-58
chr1-2224	chr1	136949785	136953400	+	143.7	3615.000	72.5	7.5	9.65	1.14e-44
chr1-1540	chr1	156202664	156206809	+	143.7	4145.000	71.0	1.6	43.20	4.87e-88
chr2-4227	chr2	31844485	31848607	+	143.7	4122.000	72.0	7.5	9.58	1.14e-44
chr2-4468	chr2	74761748	74764815	+	143.7	3067.000	72.0	6.6	10.95	1.92e-48
chr3-1609	chr3	102010286	102013149	+	143.7	2863.000	71.5	5.9	12.18	1.35e-50
chr5-1038	chr5	98186426	98190238	+	143.7	3812.000	71.0	4.0	17.79	1.10e-61
chr5-3904	chr5	114272649	114276003	+	143.7	3354.000	70.5	3.3	21.45	4.92e-66
chr9-416	chr9	56794743	56797616	+	143.7	2873.000	72.5	4.7	15.44	3.69e-58
chr11-2479	chr11	96309805	96313021	+	143.7	3216.000	71.5	10.1	7.08	1.11e-35
chr11-3410	chr11	114849573	114853811	+	143.7	4238.000	71.5	3.5	20.30	2.42e-65
chr12-139	chr12	33955824	33959216	+	143.7	3392.000	72.5	7.0	10.29	1.74e-46
chr2-4994	chr2	164947556	164951170	+	142.7	3614.000	71.0	4.2	16.80	5.07e-60
chr6-59	chr6	52321771	52323917	+	142.7	2146.000	71.0	2.8	25.20	6.38e-72
chr9-2284	chr9	40869345	40873190	+	142.7	3845.000	70.0	6.1	11.47	2.02e-48
chr13-669	chr13	56751724	56754932	+	142.7	3208.000	71.0	3.8	18.90	1.88e-63
chr16-400	chr16	18776100	18779354	+	142.7	3254.000	71.5	6.1	11.71	1.74e-49
chr2-2751	chr2	119236481	119238964	+	141.7	2483.000	70.0	2.3	29.81	7.33e-76
chr5-1919	chr5	101645904	101649693	+	141.7	3789.000	70.5	1.4	50.04	5.46e-91
chr5-622	chr5	106447679	106451071	+	141.7	3392.000	70.0	9.4	7.45	9.93e-37
chr7-2602	chr7	30633025	30636407	+	141.7	3382.000	69.5	1.9	37.00	7.14e-81
chr10-292	chr10	19352479	19356352	+	141.7	3873.000	70.5	3.8	18.77	3.55e-62
chr11-1912	chr11	75170747	75173812	+	141.7	3065.000	70.5	1.9	37.53	1.92e-82
chr13-747	chr13	31807041	31809380	+	141.7	2339.000	71.5	6.1	11.71	1.74e-49
chr19-1326	chr19	43616262	43620214	+	141.7	3952.000	69.5	4.2	16.44	1.41e-57
chr5-2496	chr5	38275568	38278670	+	140.6	3102.000	69.0	3.8	18.37	6.62e-61
chr6-1124	chr6	115991966	115994717	+	140.6	2751.000	70.5	7.0	10.01	1.80e-44
chr10-374	chr10	19359279	19362806	+	140.6	3527.000	69.5	5.2	13.45	5.78e-52
chr13-257	chr13	31618839	31621391	+	140.6	2552.000	71.0	2.3	30.24	2.42e-77
chr14-1453	chr14	63238819	63241810	+	140.6	2991.000	70.0	12.2	5.73	5.88e-30
chr15-1111	chr15	37231788	37234951	+	140.6	3163.000	70.5	2.3	30.03	7.33e-76
chr1-1175	chr1	13123566	13127406	+	139.6	3840.000	68.5	4.2	16.21	2.31e-56
chr7-800	chr7	30464843	30467951	+	139.6	3108.000	69.0	6.1	11.30	2.32e-47
chr9-595	chr9	65390068	65392729	+	139.6	2661.000	69.0	8.0	8.64	4.00e-40
chr11-1841	chr11	116281009	116284231	+	139.6	3222.000	69.0	8.9	7.73	3.42e-37
chr15-1174	chr15	102694159	102698118	+	139.6	3959.000	68.5	2.1	32.42	6.26e-76
chr17-1217	chr17	36166787	36168812	+	139.6	2025.000	69.0	3.3	20.99	1.05e-64
chr2-2578	chr2	18696778	18700276	+	138.6	3498.000	68.5	5.2	13.26	7.72e-51
chr5-451	chr5	67099826	67102776	+	138.6	2950.000	69.0	6.6	10.50	2.43e-45
chr11-1253	chr11	61021846	61025502	+	138.6	3656.000	69.0	2.8	24.49	4.00e-69
chr18-371	chr18	80712396	80715483	+	138.6	3087.000	72.5	3.1	23.75	6.31e-71
chr19-527	chr19	59190581	59194733	+	138.6	4152.000	68.5	4.2	16.21	2.31e-56
chr2-1773	chr2	164402565	164405641	+	137.6	3076.000	70.0	4.2	16.56	8.52e-59
chr4-2214	chr4	136246255	136249998	+	137.6	3743.000	68.5	8.9	7.68	2.65e-36
chr4-2726	chr4	154139421	154141990	+	137.6	2569.000	68.5	0.9	72.94	2.21e-99
chr7-3223	chr7	45180334	45183882	+	137.6	3548.000	68.0	6.1	11.14	2.63e-46
chr8-1894	chr8	125908508	125912191	+	137.6	3683.000	68.0	4.5	15.24	7.24e-55
chr10-1718	chr10	79987247	79990460	+	137.6	3213.000	68.0	3.3	20.69	2.20e-63
chr12-527	chr12	86421548	86424249	+	137.6	2701.000	69.0	1.4	48.98	2.72e-89
chr13-37	chr13	98353640	98356336	+	137.6	2696.000	68.0	7.0	9.65	1.76e-42
chr14-1492	chr14	67227435	67230964	+	137.6	3529.000	68.0	3.5	19.31	1.91e-61
chr19-1119	chr19	37688512	37691898	+	137.6	3386.000	68.5	4.7	14.59	1.88e-53
chr4-2031	chr4	99661554	99664092	+	136.6	2538.000	68.0	8.9	7.62	2.65e-36
chr4-1302	chr4	135138811	135141942	+	136.6	3131.000	68.5	8.0	8.58	3.46e-39
chr11-747	chr11	5061420	5065000	+	136.6	3580.000	67.0	4.7	14.27	2.72e-52
chr11-2008	chr11	100969023	100972210	+	136.6	3187.000	67.5	2.8	23.96	2.37e-66
chr13-246	chr13	112988709	112991818	+	136.6	3109.000	68.0	6.6	10.34	2.56e-44
chr18-1009	chr18	82404820	82407907	+	136.6	3087.000	67.0	2.3	28.54	1.86e-71
chr19-1106	chr19	24899153	24902959	+	136.6	3806.000	68.0	3.8	18.10	1.22e-59
chr1-1221	chr1	74790283	74793737	+	135.5	3454.000	67.5	9.9	6.84	6.57e-33
chr2-826	chr2	22622326	22624846	+	135.5	2520.000	68.5	7.5	9.12	8.91e-41
chr3-359	chr3	103573587	103576713	+	135.5	3126.000	69.0	11.7	5.88	3.58e-30
chr7-2460	chr7	138938678	138942406	+	135.5	3728.000	67.5	4.7	14.37	2.72e-52
chr11-1412	chr11	72959229	72962217	+	135.5	2988.000	67.5	7.5	8.98	8.08e-40
chr17-417	chr17	28362384	28365472	+	135.5	3088.000	67.5	1.4	47.91	6.42e-86
chr17-2072	chr17	79712118	79715584	+	135.5	3466.000	67.5	7.7	8.71	5.04e-39
chr2-492	chr2	172545775	172548698	+	134.5	2923.000	67.0	5.2	12.97	1.02e-49
chr3-430	chr3	88022229	88024574	+	134.5	2345.000	68.0	5.9	11.58	2.30e-47
chr3-361	chr3	104779492	104782886	+	134.5	3394.000	67.0	4.7	14.27	2.72e-52
chr11-265	chr11	53478140	53480413	+	134.5	2273.000	66.5	4.7	14.16	3.89e-51
chr15-879	chr15	11035512	11038049	+	134.5	2537.000	67.0	3.3	20.38	4.56e-62
chr15-1440	chr15	89376770	89379659	+	134.5	2889.000	66.5	7.3	9.14	1.12e-39
chr3-258	chr3	87793865	87797562	+	133.5	3697.000	67.0	7.0	9.51	1.70e-41
chr3-265	chr3	96342667	96345296	+	133.5	2629.000	66.5	5.6	11.80	2.60e-46
chr5-1363	chr5	119673643	119677122	+	133.5	3479.000	65.5	2.1	31.00	2.00e-71
chr7-167	chr7	5052582	5055264	+	133.5	2682.000	68.0	8.5	8.04	1.06e-37
chr7-1359	chr7	45166468	45169138	+	133.5	2670.000	66.0	5.2	12.78	1.32e-48
chr7-2707	chr7	70329873	70333703	+	133.5	3830.000	66.5	8.0	8.33	2.49e-37
chr9-175	chr9	31913076	31915461	+	133.5	2385.000	68.5	5.6	12.16	1.81e-48
chr12-211	chr12	110187294	110189774	+	133.5	2480.000	65.5	1.9	34.87	1.19e-74
chr19-1970	chr19	46316300	46319553	+	133.5	3253.000	67.5	1.2	57.50	4.01e-91
chr1-1441	chr1	74891209	74894791	+	132.5	3582.000	65.5	3.3	19.93	1.87e-59
chr5-3415	chr5	28157511	28160690	+	132.5	3179.000	67.0	0.9	71.34	1.60e-97
chr6-1012	chr6	84583222	84586444	+	132.5	3222.000	67.0	3.5	19.02	3.68e-60
chr10-201	chr10	19848939	19852584	+	132.5	3645.000	66.0	5.6	11.71	2.60e-46
chr10-508	chr10	44002989	44006187	+	132.5	3198.000	67.0	1.9	35.67	9.50e-78
chr10-1967	chr10	127177754	127180610	+	132.5	2856.000	66.0	1.9	35.14	3.39e-76
chr15-191	chr15	99094666	99097945	+	132.5	3279.000	66.0	2.8	23.42	5.63e-65
chr1-1265	chr1	89935497	89938411	+	131.5	2914.000	65.5	3.3	19.93	1.87e-59
chr3-67	chr3	87808492	87811594	+	131.5	3102.000	69.0	9.4	7.35	7.42e-36
chr3-1173	chr3	129201993	129204671	+	131.5	2678.000	65.0	4.2	15.38	9.22e-53
chr4-217	chr4	21677925	21680720	+	131.5	2795.000	66.0	2.8	23.42	5.63e-65
chr4-1401	chr4	46989348	46992602	+	131.5	3254.000	66.0	5.6	11.71	2.60e-46
chr4-2029	chr4	99648340	99651525	+	131.5	3185.000	66.0	3.8	17.57	3.94e-57
chr5-1016	chr5	35278374	35281618	+	131.5	3244.000	66.5	1.9	35.40	3.39e-76
chr7-804	chr7	35119351	35121514	+	131.5	2163.000	68.0	5.2	13.16	7.72e-51
chr11-2622	chr11	6063552	6067108	+	131.5	3556.000	66.5	1.9	35.40	3.39e-76
chr11-1329	chr11	97017794	97019961	+	131.5	2167.000	67.0	7.0	9.51	1.70e-41
chr11-4935	chr11	115316596	115319300	+	131.5	2704.000	65.5	1.4	46.49	1.43e-82
chr1-917	chr1	78216025	78218948	+	130.4	2923.000	65.0	7.5	8.65	6.35e-38
chr4-865	chr4	133496793	133500750	+	130.4	3957.000	66.5	7.5	8.85	7.22e-39
chr12-479	chr12	109051778	109054429	+	129.4	2651.000	64.0	6.6	9.73	2.69e-40
chr15-1338	chr15	102971671	102974392	+	129.4	2721.000	65.0	5.6	11.53	3.05e-45
chr19-1149	chr19	44682400	44685759	+	129.4	3359.000	64.0	2.3	27.26	4.14e-67
chr8-522	chr8	71557318	71559757	+	128.4	2439.000	64.0	8.0	8.02	1.68e-35
chr12-677	chr12	76530814	76534665	+	128.4	3851.000	63.5	5.2	12.29	2.64e-45
chr17-982	chr17	25950843	25953076	+	128.4	2233.000	65.5	3.8	17.44	6.92e-56
chr17-1791	chr17	33977110	33980006	+	128.4	2896.000	66.0	2.3	28.11	5.32e-70
chr18-725	chr18	61034858	61037710	+	128.4	2852.000	64.0	1.4	45.43	6.61e-81
chr19-1317	chr19	43384596	43387222	+	128.4	2626.000	64.5	5.6	11.45	3.52e-44
chr1-2985	chr1	135816877	135820543	+	127.4	3666.000	64.5	5.2	12.49	2.13e-46
chr5-1341	chr5	101666247	101669227	+	127.4	2980.000	63.5	4.2	15.02	2.15e-50
chr9-2081	chr9	114559205	114563369	+	127.4	4164.000	62.5	5.2	12.10	3.23e-44
chr11-1152	chr11	76671808	76674611	+	127.4	2803.000	64.0	2.8	22.71	3.05e-62
chr19-408	chr19	46146731	46149249	+	127.4	2518.000	63.5	5.2	12.29	2.64e-45
chr3-693	chr3	89829263	89832262	+	126.4	2999.000	63.0	6.1	10.32	3.91e-41
chr5-3026	chr5	75152461	75155457	+	126.4	2996.000	62.5	1.9	33.27	4.72e-70
chr7-3629	chr7	109185825	109188858	+	126.4	3033.000	62.0	7.5	8.25	3.95e-35
chr8-1978	chr8	57311438	57315472	+	126.4	4034.000	62.5	2.3	26.62	3.03e-64
chr8-487	chr8	108695077	108698475	+	126.4	3398.000	65.0	4.2	15.38	9.22e-53
chr11-1825	chr11	103647339	103650589	+	126.4	3250.000	63.5	3.8	16.90	2.04e-53
chr11-4846	chr11	104231601	104234837	+	126.4	3236.000	62.0	1.6	37.72	1.51e-73
chr13-1412	chr13	94876324	94878537	+	126.4	2213.000	63.5	1.9	33.81	1.41e-71
chr14-1417	chr14	57103167	57107101	+	126.4	3934.000	62.0	5.6	11.00	4.48e-42
chr15-1980	chr15	99086511	99089977	+	126.4	3466.000	63.0	4.7	13.42	1.03e-47
chr2-3156	chr2	74703410	74706149	+	125.3	2739.000	63.0	2.1	29.81	1.86e-68
chr2-1433	chr2	152942297	152945196	+	125.3	2899.000	62.5	2.3	26.62	3.03e-64
chr9-448	chr9	21163739	21166795	+	125.3	3056.000	62.0	2.1	29.34	5.56e-67
chr9-993	chr9	79717268	79720850	+	125.3	3582.000	61.5	7.5	8.19	3.26e-34
chr11-4731	chr11	97627120	97629378	+	125.3	2258.000	62.0	4.7	13.20	1.39e-46
chr13-658	chr13	53464138	53466934	+	125.3	2796.000	62.0	3.3	18.86	1.38e-55
chr13-469	chr13	55824325	55826922	+	125.3	2597.000	62.5	3.3	19.01	1.38e-55
chr15-1898	chr15	79162135	79165349	+	125.3	3214.000	62.0	1.4	44.01	1.34e-77
chr16-429	chr16	13446846	13450582	+	125.3	3736.000	61.5	5.2	11.91	3.88e-43
chr1-1078	chr1	78207131	78210188	+	124.3	3057.000	63.5	6.6	9.66	2.63e-39
chr2-1592	chr2	160364868	160367018	+	124.3	2150.000	62.0	2.6	24.01	8.87e-62
chr2-1783	chr2	170495260	170498855	+	124.3	3595.000	62.0	4.7	13.20	1.39e-46
chr4-2393	chr4	46533933	46536973	+	124.3	3040.000	61.5	0.9	65.48	1.68e-86
chr4-104	chr4	139074070	139076923	+	124.3	2853.000	62.5	11.3	5.55	8.18e-26
chr5-1028	chr5	41765904	41768031	+	124.3	2127.000	62.0	0.9	66.01	2.54e-88
chr5-341	chr5	119662357	119664865	+	124.3	2508.000	62.0	6.3	9.78	3.33e-39
chr7-686	chr7	19304012	19306764	+	124.3	2752.000	61.5	6.6	9.35	2.38e-37
chr7-1513	chr7	24952659	24956485	+	124.3	3826.000	61.5	2.8	21.83	3.41e-58
chr17-796	chr17	56753460	56757084	+	124.3	3624.000	62.0	3.8	16.50	3.43e-52
chr2-3780	chr2	119742463	119744922	+	123.3	2459.000	61.0	2.8	21.65	3.41e-58
chr2-5162	chr2	181669742	181672902	+	123.3	3160.000	61.0	3.1	19.98	3.58e-56
chr4-1263	chr4	120746577	120750087	+	123.3	3510.000	61.5	4.2	14.55	4.72e-48
chr5-513	chr5	67097016	67099314	+	123.3	2298.000	61.0	5.2	11.81	3.88e-43
chr6-2296	chr6	52238884	52241923	+	123.3	3039.000	60.5	4.2	14.31	6.81e-47
chr11-391	chr11	63919405	63921880	+	123.3	2475.000	62.5	2.8	22.18	1.55e-59
chr13-1569	chr13	53470650	53474329	+	123.3	3679.000	61.0	7.7	7.87	1.69e-33
chr15-1086	chr15	103006713	103009609	+	123.3	2896.000	61.5	5.4	11.39	4.64e-42
chr1-2214	chr1	135917661	135920220	+	122.3	2559.000	61.0	1.4	43.30	5.92e-76
chr4-164	chr4	114911712	114913582	+	122.3	1870.000	61.0	6.3	9.62	3.26e-38
chr4-3730	chr4	154638706	154642072	+	122.3	3366.000	61.0	6.8	8.96	1.61e-36
chr5-1551	chr5	139550798	139553695	+	122.3	2897.000	62.0	1.4	44.01	1.34e-77
chr7-2963	chr7	4775940	4778865	+	122.3	2925.000	61.0	3.3	18.56	2.61e-54
chr7-2127	chr7	30453282	30455930	+	122.3	2648.000	61.0	1.4	43.30	5.92e-76
chr7-833	chr7	81453006	81455847	+	122.3	2841.000	61.0	6.3	9.62	3.26e-38
chr9-575	chr9	32545191	32548171	+	122.3	2980.000	61.5	3.8	16.37	5.67e-51
chr11-1661	chr11	115264034	115267743	+	122.3	3709.000	60.5	2.3	25.77	2.08e-61
chr13-1237	chr13	31612590	31615959	+	122.3	3369.000	60.5	4.7	12.88	2.39e-44
chr13-1698	chr13	98586412	98590017	+	122.3	3605.000	61.0	8.0	7.64	8.31e-33
chr17-186	chr17	8428808	8431593	+	122.3	2785.000	60.0	7.5	7.99	2.66e-33
chr17-1874	chr17	44733702	44736132	+	122.3	2430.000	61.0	1.9	32.47	1.56e-68
chr2-2374	chr2	74653882	74656911	+	121.3	3029.000	60.0	1.4	42.59	2.56e-74
chr4-618	chr4	9857469	9861491	+	121.3	4022.000	61.0	3.8	16.24	5.67e-51
chr7-3203	chr7	44335467	44338444	+	121.3	2977.000	62.5	7.0	8.87	1.15e-36
chr7-1184	chr7	45405442	45408598	+	121.3	3156.000	60.0	4.2	14.20	6.81e-47
chr7-1203	chr7	66425247	66427827	+	121.3	2580.000	60.5	2.8	21.47	7.40e-57
chr8-631	chr8	122459869	122462243	+	121.3	2374.000	60.5	7.5	8.05	2.66e-33
chr11-3659	chr11	69965059	69967544	+	121.3	2485.000	60.0	5.6	10.65	5.36e-40
chr19-1218	chr19	5083600	5086349	+	121.3	2749.000	61.0	4.7	12.99	1.84e-45
chr2-1834	chr2	32081746	32084622	+	120.3	2876.000	60.0	2.8	21.29	7.40e-57
chr7-727	chr7	46396805	46398959	+	120.3	2154.000	59.0	0.7	83.76	3.74e-90
chr7-468	chr7	139584007	139586103	+	120.3	2096.000	60.5	2.3	25.77	2.08e-61
chr11-3561	chr11	44611068	44614288	+	120.3	3220.000	59.0	6.1	9.66	4.05e-37
chr15-1661	chr15	80285141	80289103	+	120.3	3962.000	59.0	5.2	11.42	5.34e-41
chr16-1104	chr16	20589400	20592317	+	120.3	2917.000	60.5	3.3	18.40	4.85e-53
chr17-646	chr17	24751126	24753696	+	120.3	2570.000	60.5	4.7	12.88	2.39e-44
chr17-309	chr17	85607895	85610089	+	120.3	2194.000	60.5	4.7	12.88	2.39e-44
chr19-752	chr19	42199606	42203245	+	120.3	3639.000	60.0	2.8	21.29	7.40e-57
chr2-828	chr2	24473456	24476095	+	119.2	2639.000	59.0	0.2	251.28	4.24e-118
chr4-3640	chr4	148951169	148954256	+	119.2	3087.000	58.5	4.2	13.84	1.35e-44
chr7-2833	chr7	128416379	128419993	+	119.2	3614.000	59.5	7.0	8.45	7.48e-34
chr11-4714	chr11	97020711	97023226	+	119.2	2515.000	59.0	5.2	11.42	5.34e-41
chr13-1177	chr13	98357452	98360407	+	119.2	2955.000	58.5	2.1	27.68	3.74e-61
chr13-2334	chr13	116302256	116305531	+	119.2	3275.000	59.5	3.3	18.10	8.86e-52
chr14-247	chr14	48420692	48424001	+	119.2	3309.000	59.0	4.5	13.23	1.87e-44
chr15-796	chr15	80013371	80016373	+	119.2	3002.000	59.0	2.3	25.13	5.33e-60
chr15-828	chr15	101052442	101055007	+	119.2	2565.000	59.0	1.9	31.41	1.62e-65
chr2-624	chr2	24762184	24764427	+	118.2	2243.000	60.0	11.0	5.44	8.73e-25
chr2-2107	chr2	74686666	74688414	+	118.2	1748.000	58.5	3.3	17.80	1.59e-50
chr7-2679	chr7	51624366	51627219	+	118.2	2853.000	58.5	8.7	6.73	2.40e-28
chr7-2281	chr7	70345804	70349169	+	118.2	3365.000	60.0	6.1	9.83	4.11e-38
chr7-2819	chr7	126079891	126083193	+	118.2	3302.000	60.5	1.9	32.21	5.07e-67
chr8-2010	chr8	70891004	70893447	+	118.2	2443.000	59.0	1.4	41.88	1.09e-72
chr10-210	chr10	81452249	81454731	+	118.2	2482.000	59.0	2.6	22.84	1.17e-57
chr11-1342	chr11	101260873	101262995	+	118.2	2122.000	58.5	8.0	7.33	3.55e-30
chr12-1190	chr12	72944801	72947694	+	118.2	2893.000	58.5	1.6	35.59	2.77e-67
chr15-600	chr15	102981567	102983928	+	118.2	2361.000	61.5	6.3	9.70	3.26e-38
chr4-1380	chr4	21684875	21687205	+	117.2	2330.000	59.0	0.9	62.82	6.96e-83
chr8-1965	chr8	46291336	46294622	+	117.2	3286.000	59.0	4.7	12.56	3.06e-43
chr9-1100	chr9	57502636	57505852	+	117.2	3216.000	58.0	3.5	16.47	6.91e-49
chr11-2790	chr11	95584560	95587632	+	117.2	3072.000	58.0	5.6	10.29	5.99e-38
chr12-461	chr12	73544452	73546991	+	117.2	2539.000	58.5	1.4	41.53	4.58e-71
chr13-435	chr13	22000962	22003686	+	117.2	2724.000	58.0	1.9	30.88	5.09e-64
chr13-1257	chr13	38344795	38347309	+	117.2	2514.000	58.5	1.4	41.53	4.58e-71
chr14-172	chr14	34820420	34823210	+	117.2	2790.000	58.5	6.6	8.90	1.82e-34
chr17-727	chr17	87796596	87799186	+	117.2	2590.000	59.0	4.9	11.97	4.32e-42
chr4-1492	chr4	124893367	124896152	+	116.2	2785.000	58.0	3.8	15.44	2.32e-47
chr5-3175	chr5	120423965	120427435	+	116.2	3470.000	59.0	4.5	13.23	1.87e-44
chr7-2023	chr7	139943551	139946112	+	116.2	2561.000	58.5	8.5	6.92	6.17e-29
chr10-571	chr10	127090117	127092948	+	116.2	2831.000	57.5	5.6	10.20	6.18e-37
chr11-3988	chr11	4946616	4949809	+	116.2	3193.000	57.0	3.8	15.17	3.58e-46
chr2-1070	chr2	70473181	70476467	+	115.2	3286.000	59.5	3.8	15.84	1.47e-48
chr2-1248	chr2	130633822	130636556	+	115.2	2734.000	58.5	4.9	11.86	5.18e-41
chr10-905	chr10	128742350	128745539	+	115.2	3189.000	57.5	5.6	10.20	6.18e-37
chr13-1084	chr13	31803086	31806446	+	115.2	3360.000	57.5	6.6	8.75	1.61e-33
chr17-546	chr17	85610607	85613057	+	115.2	2450.000	56.5	10.8	5.23	2.64e-22
chr18-745	chr18	64331985	64333923	+	115.2	1938.000	57.0	2.3	24.28	3.31e-57
chr1-274	chr1	19209018	19211360	+	114.1	2342.000	57.0	4.2	13.49	1.86e-43
chr2-1044	chr2	9894973	9897805	+	114.1	2832.000	57.5	5.6	10.20	6.18e-37
chr4-1275	chr4	125489620	125492121	+	114.1	2501.000	56.0	0.5	119.25	3.64e-94
chr5-642	chr5	135855649	135858250	+	114.1	2601.000	56.5	1.9	30.08	4.77e-61
chr8-1680	chr8	75212469	75215591	+	114.1	3122.000	57.5	5.2	11.13	6.87e-39
chr9-2247	chr9	32542017	32544668	+	114.1	2651.000	57.5	2.8	20.41	6.81e-53
chr14-435	chr14	66278486	66281617	+	114.1	3131.000	56.0	3.3	17.04	4.88e-48
chr14-161	chr14	67231528	67233814	+	114.1	2286.000	58.5	3.8	15.57	2.32e-47
chr14-1503	chr14	69168997	69172814	+	114.1	3817.000	56.0	2.8	19.88	1.38e-51
chr18-667	chr18	24653080	24655307	+	114.1	2227.000	56.5	6.6	8.59	1.40e-32
chr2-2784	chr2	131560959	131563583	+	113.1	2624.000	55.5	3.1	18.18	1.78e-48
chr4-1676	chr4	48046656	48049936	+	113.1	3280.000	57.0	2.8	20.23	6.81e-53
chr7-3475	chr7	81991133	81993982	+	113.1	2849.000	56.5	1.4	40.11	7.63e-68
chr11-3496	chr11	5057666	5060280	+	113.1	2614.000	57.5	2.6	22.26	6.01e-55
chr12-542	chr12	111422767	111424844	+	113.1	2077.000	56.5	3.3	17.19	4.88e-48
chr13-961	chr13	34650200	34653403	+	113.1	3203.000	56.5	8.9	6.33	3.75e-26
chr16-471	chr16	97609826	97611935	+	113.1	2109.000	57.0	1.9	30.35	1.57e-62
chr1-1208	chr1	62703792	62707311	+	112.1	3519.000	56.5	5.6	10.03	6.26e-36
chr1-2766	chr1	89967328	89969929	+	112.1	2601.000	55.0	6.1	9.01	3.21e-33
chr2-1386	chr2	91922170	91924200	+	112.1	2030.000	57.0	8.9	6.39	5.85e-27
chr4-1590	chr4	148805173	148807705	+	112.1	2532.000	55.5	0.9	59.09	9.77e-76
chr5-551	chr5	134985737	134987943	+	112.1	2206.000	55.5	4.0	13.90	1.81e-42
chr8-851	chr8	92064391	92068586	+	112.1	4195.000	56.5	7.5	7.52	9.85e-30
chr8-1291	chr8	105613039	105616223	+	112.1	3184.000	56.5	4.2	13.37	2.51e-42
chr9-959	chr9	45429159	45431708	+	112.1	2549.000	58.5	4.5	13.11	2.47e-43
chr9-1976	chr9	78441488	78444438	+	112.1	2950.000	55.0	4.7	11.71	6.91e-39
chr12-56	chr12	76404837	76406603	+	112.1	1766.000	57.0	5.9	9.71	5.03e-36
chr14-50	chr14	70176711	70179359	+	112.1	2648.000	58.0	2.3	24.70	1.34e-58
chr18-44	chr18	74442381	74444772	+	112.1	2391.000	55.0	3.3	16.73	8.32e-47
chr1-1482	chr1	89939093	89942364	+	111.1	3271.000	56.5	2.8	20.05	1.38e-51
chr5-503	chr5	34286600	34288253	+	111.1	1653.000	55.5	0.2	236.37	1.52e-108
chr5-1980	chr5	119655240	119658371	+	111.1	3131.000	55.5	3.8	14.77	8.12e-44
chr13-1328	chr13	56250919	56254554	+	111.1	3635.000	55.0	5.2	10.65	8.25e-37
chr14-510	chr14	67235039	67237943	+	111.1	2904.000	57.0	6.6	8.67	1.61e-33
chr6-1164	chr6	29526230	29529278	+	110.1	3048.000	54.0	3.1	17.69	3.21e-47
chr7-1496	chr7	16945098	16947257	+	110.1	2159.000	55.0	5.4	10.18	7.55e-36
chr7-1610	chr7	79791511	79794251	+	110.1	2740.000	55.0	5.2	10.65	8.25e-37
chr9-1061	chr9	31130288	31132990	+	110.1	2702.000	54.0	1.9	28.75	4.17e-58
chr11-2146	chr11	82388019	82391798	+	110.1	3779.000	55.0	10.6	5.21	5.16e-22
chr13-1241	chr13	31810601	31812330	+	110.1	1729.000	54.0	2.8	19.17	5.36e-49
chr15-1365	chr15	103068331	103071333	+	110.1	3002.000	54.0	5.2	10.45	8.80e-36
chr1-1065	chr1	75217883	75220970	+	109.0	3087.000	53.5	4.0	13.40	3.38e-40
chr2-3322	chr2	148021970	148024789	+	109.0	2819.000	55.0	5.2	10.65	8.25e-37
chr6-2417	chr6	83160418	83163010	+	109.0	2592.000	56.0	7.0	7.95	4.20e-31
chr7-1803	chr7	27371192	27373116	+	109.0	1924.000	54.0	1.9	28.75	4.17e-58
chr7-3542	chr7	98191818	98195162	+	109.0	3344.000	54.5	2.1	25.79	1.92e-55
chr13-1691	chr13	98499375	98501693	+	109.0	2318.000	54.5	9.4	5.80	1.47e-23
chr2-245	chr2	147083651	147085133	+	108.0	1482.000	54.0	0.2	229.99	3.57e-106
chr4-3620	chr4	148164129	148166648	+	108.0	2519.000	54.5	2.3	23.21	4.50e-53
chr4-1189	chr4	152311905	152314371	+	108.0	2466.000	54.0	0.9	57.50	5.72e-74
chr6-381	chr6	6859471	6861741	+	108.0	2270.000	55.0	5.6	9.76	6.23e-35
chr8-752	chr8	84784268	84786652	+	108.0	2384.000	54.0	2.8	19.17	5.36e-49
chr9-60	chr9	111311288	111312955	+	108.0	1667.000	55.0	2.3	23.42	1.92e-54
chr11-3344	chr11	101078269	101081344	+	108.0	3075.000	55.5	6.3	8.75	2.03e-32
chr14-306	chr14	28508231	28511236	+	108.0	3005.000	53.5	2.3	22.79	1.04e-51
chr14-417	chr14	57055641	57058475	+	108.0	2834.000	53.5	7.0	7.60	2.02e-28
chr14-740	chr14	70640843	70643869	+	108.0	3026.000	54.0	3.5	15.33	4.59e-44
chr17-713	chr17	83630649	83632793	+	108.0	2144.000	54.0	0.2	229.99	3.57e-106
chr19-806	chr19	56721212	56724021	+	108.0	2809.000	54.0	4.2	12.78	4.35e-40
chr7-3022	chr7	19576965	19579047	+	107.0	2082.000	53.0	6.6	8.06	8.25e-30
chr8-1803	chr8	106602598	106604690	+	107.0	2092.000	53.5	2.3	22.79	1.04e-51
chr10-98	chr10	60685062	60687513	+	107.0	2451.000	53.0	3.3	16.12	2.29e-44
chr11-1772	chr11	96257330	96259708	+	107.0	2378.000	54.0	4.2	12.78	4.35e-40
chr11-722	chr11	97113963	97116059	+	107.0	2096.000	53.0	6.1	8.68	2.57e-31
chr14-877	chr14	61688696	61691287	+	107.0	2591.000	55.5	3.3	16.88	8.32e-47
chr18-149	chr18	34862186	34864621	+	107.0	2435.000	53.5	7.0	7.60	2.02e-28
chr18-615	chr18	67388892	67392355	+	107.0	3463.000	54.0	10.8	5.00	7.03e-21
chr18-976	chr18	76841789	76844757	+	107.0	2968.000	53.5	3.8	14.24	1.71e-41
chr1-633	chr1	86044671	86047291	+	106.0	2620.000	52.5	5.6	9.32	5.52e-32
chr2-2878	chr2	174297842	174300651	+	106.0	2809.000	53.0	1.6	32.25	1.28e-59
chr4-1136	chr4	126147521	126149897	+	106.0	2376.000	53.5	1.4	37.98	4.54e-63
chr6-46	chr6	30957392	30959197	+	106.0	1805.000	53.0	0.9	56.43	3.29e-72
chr7-786	chr7	24636229	24639184	+	106.0	2955.000	52.5	4.2	12.42	6.98e-38
chr7-518	chr7	121391772	121393925	+	106.0	2153.000	53.5	5.2	10.36	9.21e-35
chr8-1056	chr8	70083384	70085485	+	106.0	2101.000	54.0	8.5	6.39	1.25e-25
chr8-750	chr8	84704003	84705954	+	106.0	1951.000	52.5	8.5	6.21	5.03e-24
chr9-842	chr9	54763932	54765869	+	106.0	1937.000	52.0	0.9	55.37	1.86e-70
chr19-970	chr19	43582403	43585680	+	106.0	3277.000	52.0	7.3	7.14	6.65e-27
chr2-1997	chr2	174284868	174288174	+	105.0	3306.000	52.0	1.2	44.29	1.64e-65
chr6-988	chr6	52290168	52292837	+	105.0	2669.000	53.0	4.9	10.75	9.85e-36
chr7-3041	chr7	24610199	24612957	+	105.0	2758.000	52.0	4.7	11.07	1.06e-35
chr7-3901	chr7	137308831	137311998	+	105.0	3167.000	51.5	3.3	15.67	5.86e-42
chr11-2583	chr11	117779876	117782370	+	105.0	2494.000	51.5	3.3	15.67	5.86e-42
chr15-713	chr15	79503403	79505707	+	105.0	2304.000	52.0	0.5	110.73	6.59e-86
chr15-233	chr15	102921847	102924330	+	105.0	2483.000	53.5	7.5	7.12	3.90e-27
chr19-92	chr19	25673458	25675295	+	105.0	1837.000	54.0	4.7	11.50	8.11e-38
chr4-1943	chr4	41497182	41499966	+	103.9	2784.000	52.5	10.3	5.08	2.73e-20
chr5-721	chr5	106454132	106455892	+	103.9	1760.000	54.0	6.8	7.93	5.29e-30
chr5-2077	chr5	147276444	147279308	+	103.9	2864.000	52.0	3.3	15.82	3.70e-43
chr7-1907	chr7	81212765	81215193	+	103.9	2428.000	51.0	6.6	7.76	5.29e-28
chr7-1295	chr7	143500737	143503959	+	103.9	3222.000	51.0	3.3	15.51	5.86e-42
chr13-1528	chr13	38150624	38153121	+	103.9	2497.000	51.5	2.3	21.93	5.19e-49
chr14-186	chr14	34817363	34819584	+	103.9	2221.000	51.0	1.9	27.15	9.39e-54
chr18-418	chr18	76855369	76857655	+	103.9	2286.000	52.5	0.9	55.90	1.86e-70
chr19-871	chr19	44508904	44511645	+	103.9	2741.000	57.5	9.9	5.83	7.00e-25
chr2-3781	chr2	119757282	119760172	+	102.9	2890.000	51.5	2.8	18.28	3.58e-45
chr5-1795	chr5	147725434	147727884	+	102.9	2450.000	50.5	1.4	35.85	2.29e-58
chr6-2138	chr6	29432538	29434983	+	102.9	2445.000	52.0	2.3	22.15	2.34e-50
chr6-1567	chr6	49821414	49823984	+	102.9	2570.000	50.5	2.3	21.51	1.13e-47
chr7-1604	chr7	70369292	70371562	+	102.9	2270.000	51.0	0.2	217.21	4.10e-99
chr8-1455	chr8	94694196	94697062	+	102.9	2866.000	52.5	3.1	17.20	9.88e-45
chr10-177	chr10	50891941	50893776	+	102.9	1835.000	52.5	2.3	22.36	2.34e-50
chr11-2428	chr11	90387535	90390284	+	102.9	2749.000	51.0	4.7	10.86	1.17e-34
chr11-4946	chr11	115857772	115859668	+	102.9	1896.000	51.5	3.1	16.87	1.68e-43
chr14-373	chr14	69173654	69176577	+	102.9	2923.000	52.5	4.2	12.42	6.98e-38
chr14-298	chr14	79768431	79771372	+	102.9	2941.000	51.5	2.6	19.94	5.32e-47
chr3-136	chr3	83127976	83130708	+	101.9	2732.000	50.0	1.9	26.62	2.55e-52
chr3-1543	chr3	95171403	95174053	+	101.9	2650.000	51.0	2.8	18.10	3.58e-45
chr4-3180	chr4	114899922	114903021	+	101.9	3099.000	51.0	6.1	8.35	1.91e-29
chr8-1373	chr8	25036517	25039242	+	101.9	2725.000	52.0	9.9	5.27	3.84e-21
chr10-324	chr10	127165410	127167904	+	101.9	2494.000	51.5	1.4	36.56	6.32e-60
chr11-1466	chr11	98051257	98053223	+	101.9	1966.000	51.0	7.5	6.79	1.91e-25
chr13-1685	chr13	98364778	98367182	+	101.9	2404.000	54.5	0.9	58.03	5.72e-74
chr19-1582	chr19	45064518	45067948	+	101.9	3430.000	50.0	5.6	8.87	4.63e-30
chr1-406	chr1	4496175	4498255	+	100.9	2080.000	49.5	2.3	21.08	2.40e-46
chr2-388	chr2	18688962	18691401	+	100.9	2439.000	50.5	4.9	10.24	1.16e-32
chr2-1577	chr2	148406214	148409013	+	100.9	2799.000	51.0	0.9	54.30	1.03e-68
chr4-2683	chr4	148160237	148163373	+	100.9	3136.000	50.0	8.2	6.08	5.78e-23
chr5-812	chr5	67606995	67609311	+	100.9	2316.000	49.5	4.7	10.54	1.36e-32
chr8-542	chr8	105274700	105277646	+	100.9	2946.000	51.5	1.6	31.33	1.30e-56
chr10-532	chr10	67533591	67535835	+	100.9	2244.000	50.0	5.2	9.68	9.45e-32
chr14-320	chr14	63254356	63257314	+	100.9	2958.000	50.5	3.5	14.34	2.28e-39
chr18-518	chr18	61012097	61014697	+	100.9	2600.000	52.5	3.3	15.97	3.70e-43
chr19-312	chr19	24896566	24898490	+	100.9	1924.000	49.5	3.3	15.06	1.39e-39
chr3-900	chr3	90463603	90465913	+	99.9	2310.000	50.5	0.5	107.54	7.93e-82
chr3-452	chr3	104960624	104962781	+	99.9	2157.000	49.0	4.2	11.59	1.23e-34
chr4-1154	chr4	133250887	133253167	+	99.9	2280.000	49.5	4.7	10.54	1.36e-32
chr5-1836	chr5	35381018	35383662	+	99.9	2644.000	49.5	2.1	23.42	1.73e-48
chr7-1270	chr7	131966482	131968820	+	99.9	2338.000	49.5	4.2	11.71	1.23e-34
chr8-371	chr8	72319061	72320984	+	99.9	1923.000	50.0	0.9	53.24	5.58e-67
chr8-83	chr8	84977158	84979128	+	99.9	1970.000	50.0	4.7	10.65	1.28e-33
chr10-415	chr10	103027656	103030011	+	99.9	2355.000	50.5	4.7	10.75	1.28e-33
chr11-1885	chr11	50850455	50852390	+	99.9	1935.000	50.0	2.8	17.75	6.48e-44
chr11-2747	chr11	82433765	82435545	+	99.9	1780.000	50.5	0.2	215.08	8.90e-97
chr11-405	chr11	93099142	93101357	+	99.9	2215.000	52.0	4.0	13.03	4.50e-39
chr11-2233	chr11	100957622	100959630	+	99.9	2008.000	50.0	1.9	26.62	2.55e-52
chr12-906	chr12	109452192	109454414	+	99.9	2222.000	50.0	0.2	212.95	8.90e-97
chr15-577	chr15	98167916	98170595	+	99.9	2679.000	52.0	0.2	221.47	1.85e-101
chr17-1240	chr17	46442015	46445342	+	99.9	3327.000	50.0	3.1	16.38	2.82e-42
chr18-393	chr18	53471687	53474179	+	99.9	2492.000	50.0	1.9	26.62	2.55e-52
chr2-706	chr2	168280504	168283210	+	98.9	2706.000	50.0	4.7	10.65	1.28e-33
chr5-1546	chr5	138996488	138998758	+	98.9	2270.000	48.5	4.0	12.15	1.16e-34
chr7-1809	chr7	28288685	28291637	+	98.9	2952.000	49.5	9.4	5.27	7.80e-20
chr8-209	chr8	27085754	27087838	+	98.9	2084.000	49.0	1.4	34.78	8.13e-57
chr10-453	chr10	61976551	61979526	+	98.9	2975.000	49.5	1.9	26.35	6.79e-51
chr11-1956	chr11	96185258	96188018	+	98.9	2760.000	49.5	9.9	5.02	5.38e-19
chr11-1659	chr11	114064599	114066531	+	98.9	1932.000	48.5	2.8	17.21	2.00e-41
chr18-531	chr18	65933136	65935756	+	98.9	2620.000	52.0	2.3	22.15	2.34e-50
chr2-3595	chr2	31641354	31643992	+	97.8	2638.000	49.0	6.6	7.45	3.14e-26
chr2-3823	chr2	133552398	133554872	+	97.8	2474.000	49.5	3.8	13.18	6.08e-37
chr2-2817	chr2	152626478	152628827	+	97.8	2349.000	48.0	2.8	17.04	2.00e-41
chr4-823	chr4	108030475	108032788	+	97.8	2313.000	50.0	3.3	15.21	9.10e-41
chr6-419	chr6	113282357	113284274	+	97.8	1917.000	49.0	2.6	18.97	2.04e-44
chr6-1469	chr6	126642016	126645281	+	97.8	3265.000	49.5	0.9	52.71	2.97e-65
chr7-3131	chr7	31050041	31052876	+	97.8	2835.000	49.0	3.3	14.91	1.39e-39
chr8-1450	chr8	92674039	92676502	+	97.8	2463.000	49.0	7.5	6.52	8.70e-24
chr18-414	chr18	76846174	76848675	+	97.8	2501.000	50.0	1.4	35.49	2.29e-58
chr2-2766	chr2	127363753	127366130	+	96.8	2377.000	49.0	2.8	17.39	1.15e-42
chr4-719	chr4	46337518	46340177	+	96.8	2659.000	48.0	1.9	25.55	1.77e-49
chr5-1284	chr5	30621572	30623430	+	96.8	1858.000	48.5	1.9	25.82	1.77e-49
chr5-644	chr5	135867616	135869502	+	96.8	1886.000	51.0	0.5	108.60	7.30e-84
chr8-815	chr8	57331522	57333557	+	96.8	2035.000	49.5	2.6	19.17	2.04e-44
chr8-2099	chr8	105265566	105268510	+	96.8	2944.000	49.5	2.3	21.08	2.40e-46
chr9-1066	chr9	32539285	32541368	+	96.8	2083.000	48.0	0.2	204.43	3.96e-92
chr14-312	chr14	46387776	46390398	+	96.8	2622.000	47.5	4.2	11.24	1.63e-32
chr14-45	chr14	51737938	51740030	+	96.8	2092.000	47.5	1.9	25.29	4.54e-48
chr2-1159	chr2	26120707	26123467	+	95.8	2760.000	47.0	1.9	25.02	4.54e-48
chr2-3212	chr2	105665989	105669836	+	95.8	3847.000	48.0	3.8	12.78	7.95e-36
chr4-1654	chr4	43522245	43525104	+	95.8	2859.000	48.0	5.6	8.52	3.59e-28
chr4-917	chr4	152286437	152288576	+	95.8	2139.000	49.0	8.5	5.80	1.12e-21
chr5-2684	chr5	118170825	118173140	+	95.8	2315.000	47.0	4.9	9.53	1.15e-29
chr7-236	chr7	35583649	35585271	+	95.8	1622.000	48.5	5.2	9.39	8.72e-30
chr9-2003	chr9	91381614	91384339	+	95.8	2725.000	48.5	5.6	8.61	3.59e-28
chr11-4322	chr11	63130125	63132842	+	95.8	2717.000	48.0	1.4	34.07	2.83e-55
chr11-1848	chr11	118569901	118572027	+	95.8	2126.000	48.5	4.9	9.84	1.18e-30
chr14-206	chr14	21985108	21987336	+	95.8	2228.000	49.5	7.0	7.03	5.83e-25
chr14-600	chr14	63261585	63263356	+	95.8	1771.000	47.0	7.0	6.67	2.78e-23
chr15-1926	chr15	83250512	83252629	+	95.8	2117.000	48.0	3.3	14.60	2.07e-38
chr15-652	chr15	99583044	99584883	+	95.8	1839.000	49.0	1.9	26.09	6.79e-51
chr17-159	chr17	36160981	36162672	+	95.8	1691.000	48.0	0.2	204.43	3.96e-92
chr17-684	chr17	36214657	36216789	+	95.8	2132.000	47.0	9.9	4.77	1.32e-17
chr2-3386	chr2	163338295	163340075	+	94.8	1780.000	49.5	0.9	52.71	2.97e-65
chr5-2584	chr5	98168282	98170572	+	94.8	2290.000	48.0	2.3	20.44	5.02e-45
chr5-161	chr5	120439362	120440598	+	94.8	1236.000	46.5	6.6	7.07	1.23e-23
chr7-880	chr7	27365545	27368262	+	94.8	2717.000	49.5	4.5	11.10	1.39e-33
chr7-2175	chr7	44591058	44593745	+	94.8	2687.000	49.0	0.9	52.17	2.97e-65
chr9-699	chr9	91401415	91403516	+	94.8	2101.000	46.5	4.9	9.43	1.10e-28
chr16-693	chr16	8423788	8426224	+	94.8	2436.000	47.5	2.6	18.39	7.21e-42
chr19-249	chr19	5749509	5751688	+	94.8	2179.000	47.0	2.1	22.24	9.14e-46
chr19-662	chr19	16874185	16876860	+	94.8	2675.000	49.0	3.3	14.91	1.39e-39
chr1-1711	chr1	74899434	74901753	+	93.8	2319.000	48.0	0.2	204.43	3.96e-92
chr2-2514	chr2	164399648	164401795	+	93.8	2147.000	46.0	5.6	8.16	2.56e-26
chr3-423	chr3	66977223	66979521	+	93.8	2298.000	46.0	0.9	48.98	3.96e-60
chr4-690	chr4	139091438	139094060	+	93.8	2622.000	48.0	4.7	10.22	1.42e-31
chr4-1585	chr4	143349142	143351884	+	93.8	2742.000	48.0	0.2	204.43	3.96e-92
chr4-915	chr4	152151173	152153141	+	93.8	1968.000	48.0	0.9	51.11	1.55e-63
chr4-704	chr4	152281888	152284503	+	93.8	2615.000	47.0	9.4	5.00	2.10e-18
chr5-3081	chr5	101657298	101660468	+	93.8	3170.000	47.0	2.3	20.02	1.03e-43
chr6-1453	chr6	118195870	118198372	+	93.8	2502.000	47.5	4.7	10.12	1.46e-30
chr6-929	chr6	127766987	127769285	+	93.8	2298.000	47.5	4.7	10.12	1.46e-30
chr7-1150	chr7	28544776	28547361	+	93.8	2585.000	46.0	1.9	24.49	1.14e-46
chr8-1057	chr8	70086211	70088007	+	93.8	1796.000	47.5	1.4	33.72	9.64e-54
chr11-1144	chr11	68384516	68386153	+	93.8	1637.000	46.5	1.6	28.29	3.07e-49
chr11-1858	chr11	120529838	120531843	+	93.8	2005.000	47.0	2.8	16.68	3.42e-40
chr14-621	chr14	70205333	70207823	+	93.8	2490.000	47.5	4.7	10.12	1.46e-30
chr15-1215	chr15	25493894	25496966	+	93.8	3072.000	47.0	8.9	5.27	2.98e-19
chr17-347	chr17	47833388	47835141	+	93.8	1753.000	46.0	5.6	8.16	2.56e-26
chr1-358	chr1	19213677	19215429	+	92.7	1752.000	45.5	1.4	32.30	1.05e-50
chr7-606	chr7	13043212	13045197	+	92.7	1985.000	47.5	1.9	25.29	4.54e-48
chr7-1133	chr7	25180403	25182627	+	92.7	2224.000	46.0	6.1	7.54	6.44e-25
chr7-2108	chr7	27403243	27405340	+	92.7	2097.000	46.0	0.9	48.98	3.96e-60
chr7-636	chr7	49631713	49633868	+	92.7	2155.000	45.5	0.2	193.78	3.17e-85
chr11-4804	chr11	102106259	102108324	+	92.7	2065.000	46.0	3.3	13.99	4.34e-36
chr12-885	chr12	84640408	84642807	+	92.7	2399.000	46.5	4.5	10.42	1.74e-30
chr14-127	chr14	21993576	21995776	+	92.7	2200.000	46.5	0.9	49.51	3.96e-60
chr14-495	chr14	63270150	63272533	+	92.7	2383.000	47.5	1.4	33.72	9.64e-54
chr15-683	chr15	103064007	103066320	+	92.7	2313.000	47.0	4.7	10.01	1.46e-30
chr17-370	chr17	34630329	34632256	+	92.7	1927.000	46.0	1.6	27.99	3.07e-49
chr17-1568	chr17	93199847	93202086	+	92.7	2239.000	46.5	8.9	5.21	1.58e-18
chr2-965	chr2	70562072	70563833	+	91.7	1761.000	46.5	3.8	12.38	1.27e-33
chr3-1205	chr3	157566616	157568181	+	91.7	1565.000	45.0	2.8	15.97	9.34e-38
chr8-500	chr8	124750880	124752996	+	91.7	2116.000	46.0	0.5	97.96	9.01e-74
chr9-48	chr9	52677499	52679232	+	91.7	1733.000	47.0	4.7	10.01	1.46e-30
chr10-1055	chr10	81133889	81135761	+	91.7	1872.000	45.5	4.2	10.77	1.98e-30
chr11-2255	chr11	104131944	104134389	+	91.7	2445.000	45.5	1.9	24.22	2.78e-45
chr11-2571	chr11	116221781	116224131	+	91.7	2350.000	45.0	1.2	38.33	3.62e-54
chr17-1822	chr17	35320048	35321782	+	91.7	1734.000	45.0	1.9	23.96	2.78e-45
chr18-697	chr18	38208060	38211059	+	91.7	2999.000	46.5	7.0	6.60	1.86e-22
chr1-2032	chr1	39192829	39195452	+	90.7	2623.000	45.5	0.9	48.45	1.94e-58
chr4-475	chr4	89294202	89296289	+	90.7	2087.000	46.5	2.3	19.80	2.06e-42
chr4-367	chr4	123104589	123106721	+	90.7	2132.000	45.0	3.3	13.69	6.08e-35
chr6-858	chr6	8947645	8950569	+	90.7	2924.000	46.5	4.2	11.00	1.82e-31
chr6-531	chr6	64729244	64731037	+	90.7	1793.000	46.5	0.9	49.51	3.96e-60
chr6-659	chr6	85483708	85485289	+	90.7	1581.000	47.0	0.2	200.17	8.09e-90
chr7-796	chr7	27394783	27396966	+	90.7	2183.000	46.0	0.9	48.98	3.96e-60
chr8-1006	chr8	122282757	122284619	+	90.7	1862.000	46.5	0.9	49.51	3.96e-60
chr11-1125	chr11	11114125	11116711	+	90.7	2586.000	45.0	0.9	47.91	1.94e-58
chr12-1036	chr12	99964423	99967077	+	90.7	2654.000	46.0	1.6	27.99	3.07e-49
chr17-1699	chr17	26437614	26439455	+	90.7	1841.000	46.0	3.3	13.99	4.34e-36
chr1-1589	chr1	190171429	190173935	+	89.7	2506.000	45.0	5.2	8.71	6.62e-27
chr3-399	chr3	107580077	107581979	+	89.7	1902.000	45.0	7.5	5.99	1.41e-20
chr7-127	chr7	118489779	118491788	+	89.7	2009.000	45.5	4.2	10.77	1.98e-30
chr8-2548	chr8	78426297	78428766	+	89.7	2469.000	44.0	0.9	46.85	9.30e-57
chr8-2054	chr8	84944677	84947165	+	89.7	2488.000	44.5	4.7	9.48	1.38e-27
chr9-1048	chr9	21960382	21962513	+	89.7	2131.000	45.0	4.2	10.65	1.98e-30
chr10-1166	chr10	128932572	128935574	+	89.7	3002.000	45.5	9.4	4.84	5.20e-17
chr11-3208	chr11	84514838	84516834	+	89.7	1996.000	44.0	4.7	9.37	1.38e-27
chr12-476	chr12	102128107	102130664	+	89.7	2557.000	45.5	6.1	7.45	4.87e-24
chr14-174	chr14	48654282	48656355	+	89.7	2073.000	45.5	5.4	8.43	3.89e-26
chr14-605	chr14	64585669	64588047	+	89.7	2378.000	45.0	5.2	8.71	6.62e-27
chr15-1000	chr15	35302347	35304331	+	89.7	1984.000	44.0	5.6	7.81	1.68e-24
chr15-1637	chr15	78717222	78720030	+	89.7	2808.000	46.0	2.8	16.33	5.71e-39
chr15-517	chr15	84718786	84721467	+	89.7	2681.000	44.5	4.5	9.98	1.81e-28
chr17-946	chr17	85798867	85800976	+	89.7	2109.000	44.5	3.1	14.58	4.02e-35
chr1-1151	chr1	171193115	171195773	+	88.7	2658.000	45.5	5.2	8.81	6.62e-27
chr3-407	chr3	129224078	129225752	+	88.7	1674.000	44.5	7.0	6.32	7.83e-21
chr6-1765	chr6	128033192	128035342	+	88.7	2150.000	44.5	1.9	23.69	6.68e-44
chr8-197	chr8	104170688	104172875	+	88.7	2187.000	46.5	1.9	24.76	1.14e-46
chr10-865	chr10	81341903	81344203	+	88.7	2300.000	46.0	2.8	16.33	5.71e-39
chr12-1012	chr12	78910480	78912492	+	88.7	2012.000	45.0	4.7	9.58	1.44e-28
chr13-1082	chr13	31800382	31802483	+	88.7	2101.000	44.0	1.9	23.42	6.68e-44
chr13-1011	chr13	63571744	63573908	+	88.7	2164.000	44.5	1.2	37.91	1.39e-52
chr14-1656	chr14	119137123	119139786	+	88.7	2663.000	44.0	6.6	6.69	5.94e-22
chr17-146	chr17	47737576	47739578	+	88.7	2002.000	44.5	2.3	18.95	7.75e-40
chr2-4857	chr2	153107121	153109567	+	87.6	2446.000	43.0	3.8	11.45	2.20e-30
chr2-2223	chr2	180384925	180387023	+	87.6	2098.000	44.0	2.8	15.62	1.49e-36
chr5-2289	chr5	125533418	125535449	+	87.6	2031.000	45.5	3.3	13.84	6.08e-35
chr6-680	chr6	18030229	18032277	+	87.6	2048.000	44.5	6.3	7.02	1.51e-22
chr7-1454	chr7	137321409	137323449	+	87.6	2040.000	43.5	4.2	10.29	2.21e-28
chr8-2498	chr8	70742670	70744575	+	87.6	1905.000	46.0	3.3	13.99	4.34e-36
chr11-1931	chr11	85884790	85887034	+	87.6	2244.000	43.5	1.9	23.16	1.57e-42
chr14-1318	chr14	34659833	34662472	+	87.6	2639.000	45.0	2.3	19.17	4.04e-41
chr17-1521	chr17	57061921	57063769	+	87.6	1848.000	43.0	2.6	16.65	6.97e-37
chr18-470	chr18	77793472	77796305	+	87.6	2833.000	46.0	1.6	27.99	3.07e-49
chr1-1274	chr1	91343956	91346105	+	86.6	2149.000	44.0	0.2	187.40	6.08e-83
chr3-294	chr3	66980759	66983082	+	86.6	2323.000	42.5	3.3	12.93	1.46e-31
chr5-774	chr5	28209394	28211431	+	86.6	2037.000	43.5	6.6	6.62	3.99e-21
chr5-934	chr5	98184273	98185918	+	86.6	1645.000	43.5	0.9	46.32	4.36e-55
chr6-1994	chr6	112488428	112490522	+	86.6	2094.000	44.5	0.9	47.38	9.30e-57
chr7-10	chr7	109169067	109170438	+	86.6	1371.000	43.0	0.9	45.78	4.36e-55
chr10-465	chr10	80808003	80810692	+	86.6	2689.000	44.5	5.2	8.61	5.78e-26
chr11-2172	chr11	95513180	95515387	+	86.6	2207.000	44.0	10.3	4.26	6.66e-15
chr12-209	chr12	100898270	100900020	+	86.6	1750.000	44.0	6.1	7.21	3.60e-23
chr13-667	chr13	56438311	56440327	+	86.6	2016.000	43.5	3.3	13.23	1.12e-32
chr15-1329	chr15	102925896	102928195	+	86.6	2299.000	44.5	2.6	17.23	4.08e-38
chr19-865	chr19	43595234	43597522	+	86.6	2288.000	44.5	0.5	94.76	8.46e-70
chr1-1454	chr1	78192101	78194044	+	85.6	1943.000	42.5	5.2	8.23	4.12e-24
chr1-1002	chr1	180696355	180698889	+	85.6	2534.000	43.0	1.6	26.16	6.32e-45
chr2-3572	chr2	29007209	29009639	+	85.6	2430.000	42.0	0.2	178.88	2.09e-78
chr2-2399	chr2	84871315	84873311	+	85.6	1996.000	43.0	2.8	15.26	2.34e-35
chr3-1202	chr3	154333778	154336399	+	85.6	2621.000	43.0	6.1	7.04	2.61e-22
chr4-2057	chr4	109656194	109658558	+	85.6	2364.000	45.0	0.5	95.83	8.83e-72
chr5-2183	chr5	72502939	72505192	+	85.6	2253.000	43.0	2.3	18.31	1.45e-38
chr6-2113	chr6	23246658	23249081	+	85.6	2423.000	43.0	4.7	9.16	1.30e-26
chr7-2760	chr7	100004934	100007671	+	85.6	2737.000	42.5	6.1	6.96	1.84e-21
chr8-1661	chr8	71505705	71508509	+	85.6	2804.000	42.0	3.8	11.18	2.53e-29
chr9-2170	chr9	21014569	21017075	+	85.6	2506.000	43.5	2.6	16.84	6.97e-37
chr10-549	chr10	80347444	80349544	+	85.6	2100.000	44.5	4.2	10.53	2.11e-29
chr10-556	chr10	80931493	80933651	+	85.6	2158.000	45.0	0.5	95.83	8.83e-72
chr11-1041	chr11	59135494	59137327	+	85.6	1833.000	42.5	1.4	30.17	3.21e-46
chr11-546	chr11	59176683	59178716	+	85.6	2033.000	42.0	3.8	11.18	2.53e-29
chr11-572	chr11	96177446	96178915	+	85.6	1469.000	43.0	3.3	13.08	1.12e-32
chr11-2282	chr11	118906815	118909029	+	85.6	2214.000	42.0	1.4	29.81	3.21e-46
chr14-261	chr14	63264180	63266321	+	85.6	2141.000	42.5	5.6	7.54	1.01e-22
chr3-224	chr3	55782485	55784463	+	84.6	1978.000	42.5	1.9	22.63	3.59e-41
chr5-695	chr5	35384379	35385496	+	84.6	1117.000	43.5	6.1	7.13	2.61e-22
chr5-2171	chr5	52112677	52115191	+	84.6	2514.000	42.5	4.7	9.05	1.19e-25
chr5-969	chr5	135106829	135108602	+	84.6	1773.000	42.5	0.2	181.01	2.09e-78
chr6-1810	chr6	23253115	23255175	+	84.6	2060.000	42.0	0.9	44.72	2.00e-53
chr12-1194	chr12	73038646	73040129	+	84.6	1483.000	43.0	2.1	20.35	1.97e-40
chr15-247	chr15	78842693	78844645	+	84.6	1952.000	42.5	2.8	15.08	3.57e-34
chr17-344	chr17	47394136	47396374	+	84.6	2238.000	42.5	1.6	25.86	1.65e-43
chr18-515	chr18	53467701	53470103	+	84.6	2402.000	42.5	6.1	6.96	1.84e-21
chr18-309	chr18	64659656	64661655	+	84.6	1999.000	45.0	0.2	191.65	3.17e-85
chr3-486	chr3	66972488	66974349	+	83.6	1861.000	42.0	0.5	89.44	7.26e-66
chr4-2146	chr4	129135617	129137922	+	83.6	2305.000	41.0	1.9	21.83	8.03e-40
chr5-994	chr5	28161218	28162954	+	83.6	1736.000	43.5	3.1	14.25	5.80e-34
chr5-1544	chr5	137030629	137032868	+	83.6	2239.000	43.0	0.2	183.14	1.14e-80
chr5-2314	chr5	139323382	139326305	+	83.6	2923.000	41.0	5.2	7.94	3.36e-23
chr7-1853	chr7	45698300	45700411	+	83.6	2111.000	42.5	6.6	6.46	2.62e-20
chr10-241	chr10	80013377	80015050	+	83.6	1673.000	41.0	4.7	8.73	1.07e-24
chr19-718	chr19	5447578	5449837	+	83.6	2259.000	43.0	1.9	22.89	1.57e-42
chr19-470	chr19	25666375	25668179	+	83.6	1804.000	41.5	3.8	11.05	2.83e-28
chr2-3127	chr2	71534444	71536503	+	82.5	2059.000	42.0	2.8	14.91	3.57e-34
chr2-2423	chr2	118896395	118898778	+	82.5	2383.000	41.0	1.6	24.95	4.23e-42
chr4-2564	chr4	129120239	129122965	+	82.5	2726.000	42.5	1.4	30.17	3.21e-46
chr5-603	chr5	37242139	37244704	+	82.5	2565.000	45.0	2.3	19.17	4.04e-41
chr9-1847	chr9	37526974	37529005	+	82.5	2031.000	42.5	4.2	10.06	2.25e-27
chr9-192	chr9	71215133	71216744	+	82.5	1611.000	42.5	0.2	181.01	2.09e-78
chr9-996	chr9	87729188	87730723	+	82.5	1535.000	42.0	3.1	13.76	8.19e-33
chr9-1773	chr9	120303218	120306060	+	82.5	2842.000	40.5	1.9	21.56	1.75e-38
chr11-4447	chr11	75651825	75654650	+	82.5	2825.000	41.0	4.7	8.73	1.07e-24
chr11-1918	chr11	82932908	82934764	+	82.5	1856.000	42.0	2.8	14.91	3.57e-34
chr11-1477	chr11	101263617	101265468	+	82.5	1851.000	41.5	2.3	17.67	4.78e-36
chr1-965	chr1	127676622	127678714	+	81.5	2092.000	41.0	5.6	7.28	7.55e-22
chr4-332	chr4	141247283	141248954	+	81.5	1671.000	43.0	3.8	11.45	2.20e-30
chr7-701	chr7	25367568	25369211	+	81.5	1643.000	41.0	4.2	9.70	2.24e-26
chr8-599	chr8	84787403	84789248	+	81.5	1845.000	42.5	2.8	15.08	3.57e-34
chr8-1512	chr8	122336680	122338765	+	81.5	2085.000	41.0	5.2	7.94	3.36e-23
chr11-554	chr11	78923914	78925777	+	81.5	1863.000	41.5	1.4	29.46	9.58e-45
chr11-2417	chr11	85524584	85526884	+	81.5	2300.000	40.5	1.4	28.75	2.79e-43
chr11-3252	chr11	95824489	95826587	+	81.5	2098.000	40.0	0.5	85.18	5.67e-62
chr13-876	chr13	54950166	54952568	+	81.5	2402.000	40.5	1.6	24.64	1.06e-40
chr15-1112	chr15	38470627	38472957	+	81.5	2330.000	40.0	4.2	9.46	2.18e-25
chr1-151	chr1	9966818	9968402	+	80.5	1584.000	40.0	3.8	10.65	3.10e-27
chr2-1613	chr2	9873485	9875207	+	80.5	1722.000	39.5	4.0	9.90	2.80e-25
chr2-3582	chr2	29750648	29752394	+	80.5	1746.000	40.5	3.8	10.78	3.10e-27
chr4-408	chr4	47207558	47209774	+	80.5	2216.000	40.5	5.2	7.84	2.68e-22
chr4-2087	chr4	115978332	115980707	+	80.5	2375.000	43.0	2.8	15.26	2.34e-35
chr4-1815	chr4	136423348	136425225	+	80.5	1877.000	40.0	0.9	42.59	3.90e-50
chr5-1741	chr5	121837114	121839442	+	80.5	2328.000	41.5	4.2	9.82	2.24e-26
chr11-1664	chr11	116693764	116695718	+	80.5	1954.000	42.5	2.3	18.10	2.67e-37
chr13-1665	chr13	94602169	94604958	+	80.5	2789.000	40.5	0.9	43.12	3.90e-50
chr16-168	chr16	31935089	31937122	+	80.5	2033.000	40.0	1.6	24.34	1.06e-40
chr1-2405	chr1	19103699	19105359	+	79.5	1660.000	39.5	0.9	42.06	1.66e-48
chr2-2821	chr2	153070275	153072937	+	79.5	2662.000	39.5	2.6	15.29	4.67e-32
chr3-470	chr3	154329319	154331045	+	79.5	1726.000	40.5	3.3	12.32	2.34e-29
chr4-3411	chr4	131913406	131916708	+	79.5	3302.000	42.0	2.3	17.89	2.67e-37
chr4-1887	chr4	156034634	156036496	+	79.5	1862.000	39.5	1.4	28.04	7.93e-42
chr5-3412	chr5	28123394	28125308	+	79.5	1914.000	39.5	0.2	168.23	1.11e-71
chr6-2263	chr6	51172385	51175172	+	79.5	2787.000	39.0	3.3	11.86	2.86e-28
chr7-930	chr7	98838492	98840454	+	79.5	1962.000	40.5	3.1	13.27	1.52e-30
chr9-1589	chr9	62677298	62679271	+	79.5	1973.000	39.0	0.9	41.53	1.66e-48
chr10-1285	chr10	79612160	79613850	+	79.5	1690.000	40.0	2.8	14.20	7.77e-32
chr11-3322	chr11	98335651	98337919	+	79.5	2268.000	39.0	2.3	16.61	1.43e-33
chr11-5042	chr11	121155677	121157984	+	79.5	2307.000	39.5	0.7	56.08	2.81e-53
chr19-1447	chr19	4214244	4216775	+	79.5	2531.000	40.0	4.2	9.46	2.18e-25
chr19-469	chr19	24999819	25001874	+	79.5	2055.000	39.0	6.1	6.39	5.65e-19
chr1-1413	chr1	40680396	40682426	+	78.5	2030.000	41.0	0.7	58.21	8.51e-57
chr2-3133	chr2	73263189	73265289	+	78.5	2100.000	39.0	6.1	6.39	5.65e-19
chr2-3801	chr2	127655023	127656832	+	78.5	1809.000	39.0	1.4	27.68	7.93e-42
chr4-1537	chr4	132973402	132975709	+	78.5	2307.000	38.5	0.5	81.99	4.01e-58
chr4-1002	chr4	133600064	133602663	+	78.5	2599.000	39.0	1.4	27.68	7.93e-42
chr4-2666	chr4	141598322	141600510	+	78.5	2188.000	39.0	4.2	9.23	2.07e-24
chr5-1958	chr5	113287070	113289189	+	78.5	2119.000	41.0	0.2	174.62	3.73e-76
chr6-2035	chr6	128298305	128300412	+	78.5	2107.000	39.0	3.3	11.86	2.86e-28
chr9-1231	chr9	20725369	20727735	+	78.5	2366.000	41.0	1.9	21.83	8.03e-40
chr9-621	chr9	91404142	91406516	+	78.5	2374.000	41.0	2.8	14.55	5.33e-33
chr10-505	chr10	22843184	22844771	+	78.5	1587.000	40.5	1.9	21.56	1.75e-38
chr11-1764	chr11	95914209	95916362	+	78.5	2153.000	39.5	2.3	16.82	1.43e-33
chr11-1441	chr11	96181921	96184278	+	78.5	2357.000	40.0	7.5	5.32	8.84e-17
chr11-2488	chr11	97439742	97441832	+	78.5	2090.000	39.0	1.9	20.76	3.74e-37
chr12-1371	chr12	14149017	14151393	+	78.5	2376.000	40.0	0.9	42.59	3.90e-50
chr12-1539	chr12	111428443	111431016	+	78.5	2573.000	38.5	2.8	13.66	1.53e-29
chr14-133	chr14	48665896	48667261	+	78.5	1365.000	38.5	7.0	5.47	3.35e-16
chr15-2404	chr15	81691933	81694953	+	78.5	3020.000	39.5	2.8	14.02	1.11e-30
chr17-1864	chr17	43628330	43630563	+	78.5	2233.000	39.0	0.9	41.53	1.66e-48
chr2-4052	chr2	18608323	18609892	+	77.5	1569.000	39.0	4.2	9.23	2.07e-24
chr4-957	chr4	48050547	48052498	+	77.5	1951.000	38.0	0.9	40.46	6.89e-47
chr4-1444	chr4	107434016	107436014	+	77.5	1998.000	39.0	5.4	7.22	9.38e-21
chr5-2838	chr5	143155487	143157641	+	77.5	2154.000	38.0	3.3	11.56	3.40e-27
chr6-610	chr6	31217162	31219188	+	77.5	2026.000	39.0	0.9	41.53	1.66e-48
chr7-346	chr7	135410120	135412103	+	77.5	1983.000	39.5	1.9	21.03	3.74e-37
chr7-2014	chr7	139185981	139188242	+	77.5	2261.000	38.0	2.8	13.49	1.53e-29
chr8-992	chr8	120114299	120116060	+	77.5	1761.000	38.0	1.9	20.23	7.78e-36
chr10-225	chr10	22819223	22820547	+	77.5	1324.000	40.5	2.6	15.68	3.01e-33
chr10-808	chr10	52026801	52028284	+	77.5	1483.000	41.0	1.4	29.10	9.58e-45
chr11-1245	chr11	53456322	53458766	+	77.5	2444.000	38.0	2.8	13.49	1.53e-29
chr11-2377	chr11	70225620	70227969	+	77.5	2349.000	38.5	1.9	20.50	7.78e-36
chr12-1309	chr12	111270301	111272400	+	77.5	2099.000	39.0	3.1	12.78	2.00e-29
chr13-1331	chr13	56294661	56296730	+	77.5	2069.000	40.0	5.9	6.81	2.24e-20
chr13-924	chr13	105443142	105445651	+	77.5	2509.000	38.0	2.3	16.18	2.37e-32
chr14-615	chr14	68081253	68083310	+	77.5	2057.000	38.5	3.5	10.93	3.72e-26
chr15-465	chr15	98772516	98774749	+	77.5	2233.000	41.5	6.1	6.80	1.27e-20
chr17-523	chr17	36144499	36146258	+	77.5	1759.000	39.0	3.8	10.38	3.31e-26
chr4-2616	chr4	134702358	134704030	+	76.4	1672.000	38.0	2.6	14.71	7.06e-31
chr7-1383	chr7	49974869	49977090	+	76.4	2221.000	39.5	1.4	28.04	7.93e-42
chr8-1040	chr8	33928640	33930475	+	76.4	1835.000	38.0	0.9	40.46	6.89e-47
chr9-714	chr9	118478207	118479819	+	76.4	1612.000	42.5	3.3	12.93	1.46e-31
chr11-2078	chr11	18874575	18876446	+	76.4	1871.000	39.0	3.8	10.38	3.31e-26
chr13-1289	chr13	51566121	51568349	+	76.4	2228.000	38.0	1.4	26.97	2.20e-40
chr13-293	chr13	100551299	100553085	+	76.4	1786.000	40.0	0.5	85.18	5.67e-62
chr14-131	chr14	48651371	48652792	+	76.4	1421.000	38.5	1.9	20.50	7.78e-36
chr16-308	chr16	94327684	94329543	+	76.4	1859.000	37.5	4.2	8.87	1.73e-22
chr16-848	chr16	97762602	97764451	+	76.4	1849.000	38.0	5.2	7.36	1.58e-20
chr17-302	chr17	36942500	36944735	+	76.4	2235.000	37.5	3.8	9.98	3.49e-24
chr2-2771	chr2	128122770	128124976	+	75.4	2206.000	38.5	7.0	5.47	3.35e-16
chr2-2783	chr2	131545779	131547896	+	75.4	2117.000	38.5	2.8	13.66	1.53e-29
chr2-1788	chr2	180103484	180105636	+	75.4	2152.000	38.5	4.5	8.63	1.19e-22
chr4-253	chr4	41729907	41731650	+	75.4	1743.000	38.0	4.2	8.99	1.92e-23
chr4-2012	chr4	89306421	89307461	+	75.4	1040.000	37.5	1.9	19.96	1.58e-34
chr4-1745	chr4	123341643	123343618	+	75.4	1975.000	38.0	0.2	161.84	1.84e-69
chr4-2548	chr4	126285604	126287208	+	75.4	1604.000	38.5	3.5	10.93	3.72e-26
chr7-2539	chr7	19022234	19023882	+	75.4	1648.000	37.5	0.9	39.93	2.79e-45
chr7-425	chr7	19488818	19490294	+	75.4	1476.000	39.0	5.2	7.55	2.08e-21
chr7-3029	chr7	19821987	19823882	+	75.4	1895.000	38.0	1.9	20.23	7.78e-36
chr7-2704	chr7	70288014	70290060	+	75.4	2046.000	37.5	3.3	11.41	3.94e-26
chr8-1034	chr8	22974977	22977080	+	75.4	2103.000	37.5	0.9	39.93	2.79e-45
chr10-458	chr10	79716802	79718916	+	75.4	2114.000	37.0	3.8	9.85	3.49e-24
chr11-1153	chr11	77931179	77933292	+	75.4	2113.000	37.5	4.2	8.87	1.73e-22
chr11-4766	chr11	100395540	100397712	+	75.4	2172.000	37.0	3.3	11.26	3.94e-26
chr13-1399	chr13	94595300	94597260	+	75.4	1960.000	37.5	4.2	8.87	1.73e-22
chr13-1426	chr13	98361030	98362834	+	75.4	1804.000	37.0	2.8	13.13	2.07e-28
chr14-638	chr14	104464739	104466148	+	75.4	1409.000	37.0	2.3	15.76	3.84e-31
chr15-1385	chr15	64920004	64922146	+	75.4	2142.000	39.5	2.8	14.02	1.11e-30
chr15-1063	chr15	102909710	102911252	+	75.4	1542.000	37.0	1.9	19.70	1.58e-34
chr2-3609	chr2	33543041	33545035	+	74.4	1994.000	39.0	1.9	20.76	3.74e-37
chr2-1209	chr2	74713505	74715362	+	74.4	1857.000	37.0	0.5	78.79	3.24e-56
chr5-1444	chr5	35758184	35760126	+	74.4	1942.000	37.5	2.8	13.31	2.07e-28
chr6-639	chr6	52305704	52307973	+	74.4	2269.000	39.5	2.3	16.82	1.43e-33
chr7-1750	chr7	4471774	4474417	+	74.4	2643.000	37.0	1.9	19.70	1.58e-34
chr8-636	chr8	11479189	11481231	+	74.4	2042.000	38.0	5.6	6.74	2.73e-19
chr9-1835	chr9	32343102	32344679	+	74.4	1577.000	37.5	2.8	13.31	2.07e-28
chr9-970	chr9	57695649	57697543	+	74.4	1894.000	38.5	1.4	27.33	2.20e-40
chr9-1692	chr9	98971746	98974017	+	74.4	2271.000	37.0	2.8	13.13	2.07e-28
chr9-1762	chr9	118486378	118488368	+	74.4	1990.000	37.5	1.4	26.62	5.93e-39
chr15-729	chr15	89557396	89559401	+	74.4	2005.000	37.0	5.2	7.16	1.17e-19
chr16-495	chr16	90830466	90832259	+	74.4	1793.000	38.5	3.3	11.71	3.40e-27
chr17-1623	chr17	12506056	12508184	+	74.4	2128.000	38.0	2.8	13.49	1.53e-29
chr17-846	chr17	25430677	25433166	+	74.4	2489.000	38.0	1.6	23.12	6.12e-38
chr18-34	chr18	52528449	52529888	+	74.4	1439.000	40.0	1.9	21.29	1.75e-38
chr19-832	chr19	6829630	6831535	+	74.4	1905.000	39.0	0.2	166.10	1.11e-71
chr2-648	chr2	61805042	61806392	+	73.4	1350.000	38.0	4.2	8.99	1.92e-23
chr2-2840	chr2	160911309	160912985	+	73.4	1676.000	36.5	3.5	10.36	4.24e-24
chr3-102	chr3	86546527	86548332	+	73.4	1805.000	37.5	2.3	15.97	3.84e-31
chr4-460	chr4	3677554	3679753	+	73.4	2199.000	38.5	1.6	23.42	6.12e-38
chr5-1123	chr5	29487472	29489707	+	73.4	2235.000	36.5	2.3	15.55	6.07e-30
chr5-2156	chr5	37823345	37824638	+	73.4	1293.000	37.0	5.9	6.30	6.67e-18
chr7-933	chr7	99626140	99628190	+	73.4	2050.000	37.5	1.9	19.96	1.58e-34
chr9-2120	chr9	8900264	8902405	+	73.4	2141.000	36.5	2.3	15.55	6.07e-30
chr9-158	chr9	43205447	43206995	+	73.4	1548.000	38.5	0.2	163.97	1.84e-69
chr10-579	chr10	128587958	128589937	+	73.4	1979.000	36.5	0.5	77.73	2.56e-54
chr11-2705	chr11	69803692	69805521	+	73.4	1829.000	37.5	1.4	26.62	5.93e-39
chr11-2518	chr11	100859405	100861643	+	73.4	2238.000	36.5	0.5	77.73	2.56e-54
chr12-1144	chr12	56462013	56464685	+	73.4	2672.000	38.0	1.9	20.23	7.78e-36
chr17-662	chr17	27513709	27515522	+	73.4	1813.000	38.0	2.3	16.18	2.37e-32
chr17-478	chr17	34197733	34199397	+	73.4	1664.000	36.5	1.4	25.91	1.56e-37
chr17-1244	chr17	47408495	47410522	+	73.4	2027.000	37.0	3.3	11.26	3.94e-26
chr18-288	chr18	80987805	80990045	+	73.4	2240.000	38.0	5.2	7.36	1.58e-20
chr19-1700	chr19	6426952	6428556	+	73.4	1604.000	38.0	4.5	8.52	1.19e-22
chr1-2193	chr1	133162633	133165078	+	72.4	2445.000	37.0	1.4	26.26	5.93e-39
chr1-851	chr1	138836337	138838048	+	72.4	1711.000	35.5	0.9	37.80	4.21e-42
chr3-581	chr3	67514647	67516738	+	72.4	2091.000	36.0	2.3	15.33	6.07e-30
chr4-192	chr4	46347618	46349584	+	72.4	1966.000	37.0	4.7	7.88	5.40e-21
chr5-4016	chr5	120693239	120695410	+	72.4	2171.000	36.0	3.3	10.95	4.44e-25
chr5-1543	chr5	137028241	137029723	+	72.4	1482.000	37.0	3.3	11.26	3.94e-26
chr8-1587	chr8	27226458	27228762	+	72.4	2304.000	37.0	2.6	14.33	1.04e-29
chr9-2632	chr9	78395551	78397715	+	72.4	2164.000	35.5	6.1	5.82	8.19e-16
chr10-455	chr10	67563147	67565408	+	72.4	2261.000	36.0	2.8	12.78	2.73e-27
chr11-1273	chr11	82951156	82952684	+	72.4	1528.000	36.0	1.9	19.17	3.11e-33
chr13-1668	chr13	94701352	94703870	+	72.4	2518.000	36.5	1.9	19.43	3.11e-33
chr14-680	chr14	46635156	46637995	+	72.4	2839.000	37.0	2.1	17.51	9.79e-33
chr16-383	chr16	11984712	11987188	+	72.4	2476.000	37.5	2.3	15.97	3.84e-31
chr17-509	chr17	24687201	24689458	+	72.4	2257.000	37.0	6.6	5.63	2.23e-16
chr2-2997	chr2	28784364	28786927	+	71.3	2563.000	35.0	4.2	8.28	1.30e-20
chr2-973	chr2	73279357	73281543	+	71.3	2186.000	39.0	2.8	13.84	1.11e-30
chr2-3167	chr2	75136567	75138442	+	71.3	1875.000	36.0	2.8	12.78	2.73e-27
chr2-2746	chr2	118676526	118678335	+	71.3	1809.000	36.0	1.9	19.17	3.11e-33
chr2-1564	chr2	146222322	146224265	+	71.3	1943.000	35.0	2.1	16.56	2.93e-30
chr3-323	chr3	129226284	129227916	+	71.3	1632.000	36.5	5.9	6.22	4.22e-17
chr4-2142	chr4	129104713	129106614	+	71.3	1901.000	36.0	2.3	15.33	6.07e-30
chr4-1549	chr4	134342340	134344277	+	71.3	1937.000	35.0	6.3	5.52	2.44e-15
chr5-2392	chr5	25098884	25101392	+	71.3	2508.000	38.0	1.9	20.23	7.78e-36
chr5-1329	chr5	98179778	98181499	+	71.3	1721.000	36.0	4.9	7.30	1.97e-19
chr5-3985	chr5	119685069	119686435	+	71.3	1366.000	36.0	0.2	153.32	4.70e-65
chr6-1073	chr6	52193735	52195374	+	71.3	1639.000	36.5	3.8	9.72	3.45e-23
chr6-1295	chr6	124997425	124999193	+	71.3	1768.000	37.5	3.8	9.98	3.49e-24
chr7-542	chr7	19278989	19280362	+	71.3	1373.000	36.5	1.9	19.43	3.11e-33
chr7-1332	chr7	29018677	29020414	+	71.3	1737.000	35.5	2.3	15.12	9.32e-29
chr7-1811	chr7	29231282	29232963	+	71.3	1681.000	35.5	1.9	18.90	5.97e-32
chr8-774	chr8	106510716	106512184	+	71.3	1468.000	35.0	0.5	74.53	1.96e-52
chr9-2901	chr9	121493754	121496516	+	71.3	2762.000	35.0	4.2	8.28	1.30e-20
chr10-1319	chr10	81363513	81365229	+	71.3	1716.000	35.5	1.4	25.20	3.99e-36
chr15-566	chr15	78802484	78803995	+	71.3	1511.000	35.0	1.4	24.84	3.99e-36
chr17-970	chr17	23678618	23680606	+	71.3	1988.000	36.0	2.8	12.78	2.73e-27
chr1-1123	chr1	136049600	136051194	+	70.3	1594.000	36.0	3.5	10.22	4.24e-24
chr4-1648	chr4	36950724	36952548	+	70.3	1824.000	36.0	3.3	10.95	4.44e-25
chr5-1159	chr5	75066548	75067902	+	70.3	1354.000	35.0	0.7	49.69	2.26e-46
chr7-1298	chr7	3301975	3304211	+	70.3	2236.000	34.5	3.1	11.30	5.26e-24
chr7-1949	chr7	112953847	112955518	+	70.3	1671.000	36.0	1.4	25.55	1.56e-37
chr9-779	chr9	87739208	87740714	+	70.3	1506.000	35.5	4.9	7.20	1.45e-18
chr12-950	chr12	17323081	17325475	+	70.3	2394.000	35.5	4.7	7.56	3.29e-19
chr12-563	chr12	51592948	51594730	+	70.3	1782.000	35.0	1.4	24.84	3.99e-36
chr12-327	chr12	111485094	111486903	+	70.3	1809.000	34.5	0.5	73.47	1.46e-50
chr13-1280	chr13	48730913	48732997	+	70.3	2084.000	35.0	3.5	9.94	4.35e-23
chr19-811	chr19	59074947	59076719	+	70.3	1772.000	36.0	3.3	10.95	4.44e-25
chr2-4023	chr2	9875755	9877820	+	69.3	2065.000	34.0	0.2	144.81	1.08e-60
chr2-1975	chr2	163917534	163919938	+	69.3	2404.000	35.0	3.8	9.32	3.31e-22
chr2-711	chr2	180640899	180642246	+	69.3	1347.000	34.5	4.2	8.16	1.08e-19
chr4-1355	chr4	155042290	155043928	+	69.3	1638.000	36.0	0.2	153.32	4.70e-65
chr5-1171	chr5	98854985	98856564	+	69.3	1579.000	34.5	1.9	18.37	1.11e-30
chr5-1496	chr5	106574046	106576142	+	69.3	2096.000	34.0	1.4	24.13	9.92e-35
chr5-1191	chr5	117842026	117844123	+	69.3	2097.000	35.5	4.9	7.20	1.45e-18
chr5-1242	chr5	143288049	143289417	+	69.3	1368.000	36.0	2.8	12.78	2.73e-27
chr6-870	chr6	52005963	52007787	+	69.3	1824.000	35.5	1.4	25.20	3.99e-36
chr7-2572	chr7	27324911	27326817	+	69.3	1906.000	34.5	2.6	13.36	2.83e-26
chr9-2512	chr9	64385804	64388188	+	69.3	2384.000	36.0	0.5	76.66	2.56e-54
chr9-2565	chr9	69753892	69756363	+	69.3	2471.000	34.0	4.7	7.24	2.46e-18
chr10-1982	chr10	127642334	127644240	+	69.3	1906.000	35.0	1.9	18.63	5.97e-32
chr11-1163	chr11	88999092	89000090	+	69.3	998.000	35.5	4.2	8.40	1.30e-20
chr11-3327	chr11	98458158	98460552	+	69.3	2394.000	34.0	3.8	9.05	3.10e-21
chr12-402	chr12	73034681	73036187	+	69.3	1506.000	35.5	0.2	151.19	7.21e-63
chr13-1162	chr13	92425736	92427501	+	69.3	1765.000	36.5	1.4	25.91	1.56e-37
chr13-104	chr13	98351195	98352678	+	69.3	1483.000	37.5	4.7	7.99	5.40e-21
chr14-1678	chr14	122483551	122485695	+	69.3	2144.000	35.0	1.9	18.63	5.97e-32
chr15-1026	chr15	79932881	79934541	+	69.3	1660.000	34.0	2.1	16.09	4.86e-29
chr16-1077	chr16	17276548	17278088	+	69.3	1540.000	34.5	5.4	6.39	1.44e-16
chr17-1444	chr17	32391545	32393394	+	69.3	1849.000	35.5	0.9	37.80	4.21e-42
chr18-197	chr18	34548867	34550767	+	69.3	1900.000	34.5	3.8	9.18	3.10e-21
chr2-1060	chr2	33625094	33626667	+	68.3	1573.000	34.5	3.8	9.18	3.10e-21
chr3-276	chr3	129199119	129200704	+	68.3	1585.000	33.5	0.2	142.68	1.56e-58
chr4-3218	chr4	117303126	117304972	+	68.3	1846.000	34.5	2.3	14.69	1.39e-27
chr6-1779	chr6	136660705	136662480	+	68.3	1775.000	34.0	0.9	36.20	1.57e-40
chr7-744	chr7	109198481	109200936	+	68.3	2455.000	34.0	2.3	14.48	1.39e-27
chr8-156	chr8	57316916	57318552	+	68.3	1636.000	35.0	3.8	9.32	3.31e-22
chr8-2800	chr8	111889326	111891128	+	68.3	1802.000	34.0	0.9	36.20	1.57e-40
chr8-868	chr8	120972073	120973830	+	68.3	1757.000	34.0	1.4	24.13	9.92e-35
chr8-2920	chr8	121730648	121733145	+	68.3	2497.000	33.5	3.5	9.51	4.20e-21
chr9-1364	chr9	89908673	89910470	+	68.3	1797.000	34.0	0.2	144.81	1.08e-60
chr10-1899	chr10	112269573	112272172	+	68.3	2599.000	34.0	4.2	8.04	1.08e-19
chr11-3504	chr11	7063803	7065407	+	68.3	1604.000	36.0	3.3	10.95	4.44e-25
chr11-2625	chr11	9118456	9119871	+	68.3	1415.000	34.5	2.8	12.24	4.35e-25
chr11-3644	chr11	66523921	66525785	+	68.3	1864.000	34.5	0.5	73.47	1.46e-50
chr11-2874	chr11	101176019	101178372	+	68.3	2353.000	35.5	4.2	8.40	1.30e-20
chr15-1370	chr15	6873286	6875030	+	68.3	1744.000	34.5	0.5	73.47	1.46e-50
chr15-1013	chr15	76089699	76091401	+	68.3	1702.000	34.0	3.3	10.34	5.21e-23
chr17-335	chr17	27511715	27512952	+	68.3	1237.000	34.0	3.5	9.65	4.33e-22
chr18-384	chr18	36726100	36727728	+	68.3	1628.000	34.5	0.5	73.47	1.46e-50
chr19-1282	chr19	30547137	30549444	+	68.3	2307.000	34.5	4.7	7.35	2.46e-18
chr19-1588	chr19	45158768	45160768	+	68.3	2000.000	34.0	5.2	6.58	3.99e-17
chr19-1441	chr19	60467127	60468645	+	68.3	1518.000	36.0	1.6	21.90	3.19e-35
chr1-620	chr1	75263237	75265098	+	67.3	1861.000	37.0	1.4	26.26	5.93e-39
chr1-817	chr1	78138982	78141202	+	67.3	2220.000	34.0	3.3	10.34	5.21e-23
chr1-1567	chr1	180934737	180936769	+	67.3	2032.000	33.5	1.9	17.83	2.02e-29
chr2-1057	chr2	31313170	31314970	+	67.3	1800.000	34.0	3.1	11.14	5.26e-24
chr3-1738	chr3	129209384	129211192	+	67.3	1808.000	33.5	2.8	11.89	5.26e-24
chr4-1105	chr4	115059289	115060744	+	67.3	1455.000	34.0	2.3	14.48	1.39e-27
chr5-1644	chr5	66150511	66152797	+	67.3	2286.000	33.5	1.9	17.83	2.02e-29
chr5-3207	chr5	128598526	128600304	+	67.3	1778.000	34.5	0.2	146.94	1.08e-60
chr5-2292	chr5	128600983	128602657	+	67.3	1674.000	34.0	7.5	4.53	1.41e-12
chr5-4109	chr5	130448134	130450444	+	67.3	2310.000	34.0	4.2	8.04	1.08e-19
chr5-4155	chr5	135887604	135889765	+	67.3	2161.000	33.0	2.3	14.05	2.02e-26
chr6-2409	chr6	83063006	83065110	+	67.3	2104.000	33.0	2.1	15.62	7.84e-28
chr6-1449	chr6	118010353	118012757	+	67.3	2404.000	33.0	0.2	140.55	1.56e-58
chr7-117	chr7	27363979	27365014	+	67.3	1035.000	34.0	4.2	8.04	1.08e-19
chr7-2630	chr7	44587131	44589533	+	67.3	2402.000	33.0	6.6	5.02	1.94e-13
chr8-2236	chr8	11476337	11478458	+	67.3	2121.000	34.0	1.9	18.10	1.11e-30
chr8-1831	chr8	119698743	119700566	+	67.3	1823.000	33.0	2.3	14.05	2.02e-26
chr10-594	chr10	44455414	44457630	+	67.3	2216.000	34.0	3.3	10.34	5.21e-23
chr11-1890	chr11	53462653	53464527	+	67.3	1874.000	35.5	3.8	9.45	3.31e-22
chr11-768	chr11	69196890	69197990	+	67.3	1100.000	34.0	2.3	14.48	1.39e-27
chr11-2704	chr11	69801304	69803033	+	67.3	1729.000	34.0	5.6	6.03	4.89e-16
chr11-4778	chr11	101168565	101170745	+	67.3	2180.000	35.5	0.9	37.80	4.21e-42
chr12-1682	chr12	37107301	37109413	+	67.3	2112.000	34.0	3.3	10.34	5.21e-23
chr12-396	chr12	56699490	56700895	+	67.3	1405.000	34.0	1.9	18.10	1.11e-30
chr17-195	chr17	35424847	35426108	+	67.3	1261.000	35.5	4.5	7.96	6.86e-20
chr17-1554	chr17	85473329	85475083	+	67.3	1754.000	33.5	5.6	5.94	2.97e-15
chrX-332	chrX	71661462	71663674	+	67.3	2212.000	33.0	0.2	140.55	1.56e-58
chr1-1628	chr1	34535508	34537496	+	66.2	1988.000	33.0	1.4	23.42	2.40e-33
chr1-1539	chr1	155745037	155747252	+	66.2	2215.000	33.0	0.9	35.14	5.68e-39
chr2-2390	chr2	74719697	74721488	+	66.2	1791.000	33.5	3.8	8.92	2.81e-20
chr3-346	chr3	99234373	99235614	+	66.2	1241.000	34.0	1.4	24.13	9.92e-35
chr3-214	chr3	107582581	107584080	+	66.2	1499.000	33.5	3.3	10.19	5.41e-22
chr4-2085	chr4	115954326	115956425	+	66.2	2099.000	32.5	2.3	13.84	2.85e-25
chr4-1623	chr4	154299318	154301742	+	66.2	2424.000	33.5	3.8	8.92	2.81e-20
chr5-3227	chr5	135851160	135853054	+	66.2	1894.000	33.5	0.2	142.68	1.56e-58
chr5-1563	chr5	143369633	143371462	+	66.2	1829.000	34.5	4.9	7.00	1.03e-17
chr6-423	chr6	29169615	29171122	+	66.2	1507.000	33.0	0.5	70.27	1.06e-48
chr6-692	chr6	39117297	39118975	+	66.2	1678.000	33.0	1.4	23.42	2.40e-33
chr7-2135	chr7	31125507	31127401	+	66.2	1894.000	36.0	1.4	25.55	1.56e-37
chr7-3148	chr7	35184908	35187205	+	66.2	2297.000	33.5	1.4	23.78	2.40e-33
chr10-1945	chr10	121640954	121642758	+	66.2	1804.000	33.5	0.2	142.68	1.56e-58
chr12-521	chr12	80692059	80693524	+	66.2	1465.000	32.5	4.7	6.92	1.26e-16
chr17-1055	chr17	56147954	56149970	+	66.2	2016.000	34.0	2.1	16.09	4.86e-29
chr18-950	chr18	67342459	67344280	+	66.2	1821.000	34.0	6.1	5.57	4.72e-15
chr19-946	chr19	25505264	25506853	+	66.2	1589.000	33.0	1.4	23.42	2.40e-33
chr19-1181	chr19	47013087	47015619	+	66.2	2532.000	35.0	2.3	14.91	9.32e-29
chr2-354	chr2	61811056	61812519	+	65.2	1463.000	33.0	0.9	35.14	5.68e-39
chr2-2677	chr2	73276984	73278405	+	65.2	1421.000	33.5	0.2	142.68	1.56e-58
chr2-3299	chr2	136057803	136059838	+	65.2	2035.000	33.5	3.5	9.51	4.20e-21
chr2-904	chr2	148029991	148031339	+	65.2	1348.000	32.0	2.3	13.63	2.85e-25
chr2-2221	chr2	180333697	180335657	+	65.2	1960.000	33.5	3.5	9.51	4.20e-21
chr4-1068	chr4	44520037	44521787	+	65.2	1750.000	33.0	6.6	5.02	1.94e-13
chr4-2475	chr4	114903655	114905460	+	65.2	1805.000	33.5	4.5	7.51	4.13e-18
chr4-2309	chr4	152315060	152316518	+	65.2	1458.000	34.0	3.8	9.05	3.10e-21
chr6-342	chr6	115360812	115362318	+	65.2	1506.000	34.0	1.9	18.10	1.11e-30
chr7-1585	chr7	49911491	49912567	+	65.2	1076.000	32.5	2.8	11.53	6.18e-23
chr7-3387	chr7	70342840	70345120	+	65.2	2280.000	32.0	6.1	5.24	1.44e-13
chr7-1226	chr7	82334873	82336798	+	65.2	1925.000	32.5	5.6	5.77	1.75e-14
chr10-79	chr10	19356980	19357933	+	65.2	953.000	33.5	3.3	10.19	5.41e-22
chr10-97	chr10	52024906	52026200	+	65.2	1294.000	34.5	1.9	18.37	1.11e-30
chr11-3973	chr11	3997776	4000036	+	65.2	2260.000	32.5	2.3	13.84	2.85e-25
chr11-4657	chr11	95578229	95580382	+	65.2	2153.000	33.0	3.3	10.04	5.41e-22
chr11-2269	chr11	115322202	115324128	+	65.2	1926.000	37.0	1.6	22.51	1.42e-36
chr12-830	chr12	30883993	30885681	+	65.2	1688.000	32.0	2.3	13.63	2.85e-25
chr12-1763	chr12	57535590	57537431	+	65.2	1841.000	35.5	2.3	15.12	9.32e-29
chr12-661	chr12	57538247	57539819	+	65.2	1572.000	32.0	8.0	4.01	1.26e-10
chr13-2338	chr13	118714178	118715988	+	65.2	1810.000	34.0	0.2	144.81	1.08e-60
chr14-225	chr14	63267854	63269596	+	65.2	1742.000	33.0	3.8	8.78	2.81e-20
chr16-402	chr16	21248246	21250186	+	65.2	1940.000	33.0	3.3	10.04	5.41e-22
chr17-94	chr17	14203441	14204716	+	65.2	1275.000	33.0	0.5	70.27	1.06e-48
chr19-1528	chr19	38096001	38098078	+	65.2	2077.000	34.5	1.4	24.49	9.92e-35
chr4-1580	chr4	141240439	141242477	+	64.2	2038.000	32.0	0.7	45.43	2.53e-41
chr5-1702	chr5	113334029	113335662	+	64.2	1633.000	31.5	1.9	16.77	6.06e-27
chr5-2811	chr5	138992680	138994602	+	64.2	1922.000	32.0	0.9	34.07	2.00e-37
chr5-2066	chr5	145114182	145116261	+	64.2	2079.000	33.0	1.4	23.42	2.40e-33
chr9-1890	chr9	55024523	55026668	+	64.2	2145.000	32.5	2.8	11.53	6.18e-23
chr9-882	chr9	91350487	91352445	+	64.2	1958.000	31.5	3.3	9.58	5.32e-20
chr9-1668	chr9	91367921	91369788	+	64.2	1867.000	31.5	2.8	11.18	7.04e-22
chr10-1513	chr10	41070507	41072113	+	64.2	1606.000	33.0	1.4	23.42	2.40e-33
chr11-2092	chr11	49634279	49636035	+	64.2	1756.000	32.0	1.9	17.04	3.55e-28
chr11-1673	chr11	119054684	119056184	+	64.2	1500.000	32.5	2.6	12.58	4.79e-24
chr13-1814	chr13	23394138	23396357	+	64.2	2219.000	32.5	6.1	5.32	1.44e-13
chr13-952	chr13	30748818	30750728	+	64.2	1910.000	32.0	1.4	22.71	5.62e-32
chr14-235	chr14	70627645	70629431	+	64.2	1786.000	33.0	1.9	17.57	2.02e-29
chr15-2051	chr15	5241787	5243569	+	64.2	1782.000	32.0	5.2	6.19	1.70e-15
chr16-713	chr16	15886489	15888948	+	64.2	2459.000	33.0	4.2	7.81	8.71e-19
chr19-748	chr19	37877377	37879259	+	64.2	1882.000	31.5	2.6	12.20	5.95e-23
chr2-2026	chr2	25310227	25312208	+	63.2	1981.000	32.0	1.4	22.71	5.62e-32
chr2-4214	chr2	31495874	31497905	+	63.2	2031.000	32.5	3.3	9.89	5.44e-21
chr2-2518	chr2	164967150	164968549	+	63.2	1399.000	32.5	1.4	23.07	5.62e-32
chr4-892	chr4	141301960	141303608	+	63.2	1648.000	33.0	3.1	10.81	5.88e-23
chr5-1653	chr5	73650781	73652336	+	63.2	1555.000	32.0	3.8	8.52	2.48e-19
chr5-1774	chr5	143292662	143293865	+	63.2	1203.000	31.5	0.5	67.08	5.06e-45
chr8-2432	chr8	47411303	47413178	+	63.2	1875.000	31.0	4.2	7.33	5.20e-17
chr9-793	chr9	110725749	110727575	+	63.2	1826.000	32.0	5.9	5.45	5.14e-14
chr13-875	chr13	54765070	54766768	+	63.2	1698.000	31.5	0.2	134.16	2.98e-54
chr13-2154	chr13	73535209	73537221	+	63.2	2012.000	32.5	5.6	5.77	1.75e-14
chr13-1185	chr13	112993105	112995014	+	63.2	1909.000	32.5	2.3	13.84	2.85e-25
chr13-931	chr13	116707786	116710072	+	63.2	2286.000	32.0	4.2	7.57	6.83e-18
chr14-725	chr14	67238671	67240699	+	63.2	2028.000	33.0	0.9	35.14	5.68e-39
chr14-626	chr14	70890138	70892118	+	63.2	1980.000	32.0	4.2	7.57	6.83e-18
chr15-1874	chr15	76228534	76229923	+	63.2	1389.000	31.0	0.9	33.01	6.80e-36
chr15-2675	chr15	103056394	103057783	+	63.2	1389.000	31.5	4.0	7.89	1.11e-17
chr16-645	chr16	35153235	35155105	+	63.2	1870.000	31.0	4.2	7.33	5.20e-17
chr17-260	chr17	24657896	24659473	+	63.2	1577.000	31.5	0.5	67.08	5.06e-45
chr17-274	chr17	36205384	36206525	+	63.2	1141.000	32.0	1.4	22.71	5.62e-32
chr19-1015	chr19	45162079	45163596	+	63.2	1517.000	31.0	3.3	9.43	5.32e-20
chrX-295	chrX	37047641	37049831	+	63.2	2190.000	32.0	2.3	13.63	2.85e-25
chr1-1251	chr1	87185013	87186713	+	62.2	1700.000	31.5	1.4	22.36	1.28e-30
chr2-462	chr2	91975905	91977190	+	62.2	1285.000	34.0	0.9	36.20	1.57e-40
chr2-1585	chr2	155773654	155775301	+	62.2	1647.000	31.0	1.4	22.00	1.28e-30
chr2-1440	chr2	163853264	163854416	+	62.2	1152.000	30.5	0.2	129.90	3.94e-52
chr4-530	chr4	152115626	152117279	+	62.2	1653.000	32.0	1.4	22.71	5.62e-32
chr4-785	chr4	152132763	152134227	+	62.2	1464.000	31.5	1.9	16.77	6.06e-27
chr5-425	chr5	24473848	24475346	+	62.2	1498.000	31.0	0.5	66.01	5.06e-45
chr5-1109	chr5	28117383	28118989	+	62.2	1606.000	31.0	0.2	132.03	2.98e-54
chr5-3476	chr5	33543927	33545885	+	62.2	1958.000	31.5	0.9	33.54	6.80e-36
chr5-1165	chr5	75977834	75979459	+	62.2	1625.000	31.0	2.1	14.67	1.86e-25
chr5-719	chr5	101542165	101544085	+	62.2	1920.000	30.5	2.8	10.82	7.77e-21
chr6-2269	chr6	51431990	51433954	+	62.2	1964.000	31.0	0.5	66.01	5.06e-45
chr6-502	chr6	119330125	119332338	+	62.2	2213.000	33.0	1.4	23.42	2.40e-33
chr7-1588	chr7	57507975	57509971	+	62.2	1996.000	32.5	2.1	15.38	1.23e-26
chr7-3385	chr7	70335182	70336959	+	62.2	1777.000	31.0	7.0	4.40	2.60e-11
chr11-1540	chr11	61377760	61379316	+	62.2	1556.000	31.0	5.2	6.00	1.06e-14
chr11-2735	chr11	77914824	77916400	+	62.2	1576.000	32.0	0.5	68.14	7.43e-47
chr11-3204	chr11	83461622	83463467	+	62.2	1845.000	31.0	2.8	11.00	7.04e-22
chr17-368	chr17	34186568	34188542	+	62.2	1974.000	31.0	1.4	22.00	1.28e-30
chr17-882	chr17	35469622	35470882	+	62.2	1260.000	30.5	0.9	32.47	2.24e-34
chr19-310	chr19	6399986	6401772	+	62.2	1786.000	32.0	3.3	9.73	5.44e-21
chr19-1413	chr19	56873948	56875386	+	62.2	1438.000	32.5	7.0	4.61	5.68e-12
chr1-6	chr1	56897762	56898262	+	61.1	500.000	30.5	0.2	129.90	3.94e-52
chr1-2192	chr1	132066638	132068276	+	61.1	1638.000	30.0	2.8	10.65	7.77e-21
chr2-336	chr2	13009866	13011220	+	61.1	1354.000	32.0	3.3	9.73	5.44e-21
chr3-100	chr3	55780210	55781506	+	61.1	1296.000	31.5	0.5	67.08	5.06e-45
chr3-1409	chr3	66969912	66971298	+	61.1	1386.000	30.0	1.4	21.29	2.82e-29
chr3-1578	chr3	97887894	97889525	+	61.1	1631.000	30.5	1.6	18.56	2.29e-27
chr4-1667	chr4	46039064	46040681	+	61.1	1617.000	31.5	1.4	22.36	1.28e-30
chr4-1294	chr4	133517905	133519750	+	61.1	1845.000	31.0	1.4	22.00	1.28e-30
chr4-1166	chr4	136636922	136638569	+	61.1	1647.000	30.5	2.8	10.82	7.77e-21
chr5-698	chr5	35678972	35680264	+	61.1	1292.000	32.0	4.2	7.57	6.83e-18
chr5-3311	chr5	147399643	147401549	+	61.1	1906.000	31.0	1.4	22.00	1.28e-30
chr6-994	chr6	55116246	55118034	+	61.1	1788.000	31.0	2.8	11.00	7.04e-22
chr8-1979	chr8	57319117	57320792	+	61.1	1675.000	30.0	5.2	5.81	6.38e-14
chr8-1100	chr8	104629664	104631186	+	61.1	1522.000	31.0	2.8	11.00	7.04e-22
chr9-1289	chr9	45138638	45139687	+	61.1	1049.000	31.5	0.7	44.72	1.15e-39
chr9-1563	chr9	56746997	56748739	+	61.1	1742.000	31.0	3.8	8.25	2.12e-18
chr9-1395	chr9	107676510	107677546	+	61.1	1036.000	31.5	4.7	6.71	8.66e-16
chr11-960	chr11	70459342	70461112	+	61.1	1770.000	31.0	4.7	6.60	8.66e-16
chr11-1820	chr11	103170342	103171848	+	61.1	1506.000	31.0	3.8	8.25	2.12e-18
chr12-833	chr12	31264645	31266514	+	61.1	1869.000	30.0	1.9	15.97	1.00e-25
chr12-996	chr12	58211470	58213700	+	61.1	2230.000	30.5	1.4	21.65	2.82e-29
chr13-673	chr13	58452295	58453873	+	61.1	1578.000	30.5	2.3	12.99	5.15e-23
chr13-26	chr13	72627256	72628072	+	61.1	816.000	32.0	2.3	13.63	2.85e-25
chr13-136	chr13	94874820	94875784	+	61.1	964.000	31.5	6.1	5.16	7.60e-13
chr15-1582	chr15	55306924	55308769	+	61.1	1845.000	31.5	3.8	8.38	2.12e-18
chr15-788	chr15	74529162	74530809	+	61.1	1647.000	31.0	0.9	33.01	6.80e-36
chr16-718	chr16	17795270	17796880	+	61.1	1610.000	31.5	3.8	8.38	2.12e-18
chr17-1004	chr17	32113063	32114694	+	61.1	1631.000	31.0	0.7	44.01	1.15e-39
chr17-421	chr17	32396165	32397094	+	61.1	929.000	33.0	3.5	9.37	4.20e-21
chr19-1922	chr19	44718866	44720737	+	61.1	1871.000	30.0	0.9	31.94	2.24e-34
chr19-646	chr19	58452601	58454286	+	61.1	1685.000	30.5	3.3	9.28	5.03e-19
chr1-843	chr1	121176744	121178535	+	60.1	1791.000	29.5	0.2	125.64	5.03e-50
chr1-400	chr1	180482649	180483844	+	60.1	1195.000	30.0	0.5	63.88	3.34e-43
chr2-1475	chr2	28777230	28779007	+	60.1	1777.000	30.0	2.8	10.65	7.77e-21
chr2-3069	chr2	36090348	36092034	+	60.1	1686.000	30.0	0.9	31.94	2.24e-34
chr2-1559	chr2	130361743	130362837	+	60.1	1094.000	32.5	1.4	23.07	5.62e-32
chr2-1023	chr2	157914082	157915784	+	60.1	1702.000	32.0	2.3	13.63	2.85e-25
chr4-1033	chr4	148403191	148404970	+	60.1	1779.000	30.5	6.6	4.64	2.29e-11
chr6-993	chr6	53818316	53819541	+	60.1	1225.000	31.0	4.2	7.33	5.20e-17
chr6-532	chr6	67534747	67536050	+	60.1	1303.000	32.0	3.8	8.52	2.48e-19
chr6-746	chr6	88190076	88191457	+	60.1	1381.000	31.5	0.9	33.54	6.80e-36
chr6-1967	chr6	89020859	89022919	+	60.1	2060.000	31.5	2.3	13.42	3.89e-24
chr6-1022	chr6	110645978	110647906	+	60.1	1928.000	30.0	0.5	63.88	3.34e-43
chr6-597	chr6	114283007	114284434	+	60.1	1427.000	30.0	0.5	63.88	3.34e-43
chr6-2794	chr6	145861511	145863700	+	60.1	2189.000	30.0	2.3	12.78	5.15e-23
chr9-737	chr9	37432618	37434761	+	60.1	2143.000	31.5	1.6	19.17	1.21e-28
chr9-2682	chr9	91352964	91354935	+	60.1	1971.000	30.0	4.5	6.72	1.55e-15
chr10-1578	chr10	58812949	58814864	+	60.1	1915.000	29.5	5.2	5.71	3.73e-13
chr11-3522	chr11	18869637	18871605	+	60.1	1968.000	29.5	1.9	15.71	1.60e-24
chr11-1702	chr11	44615127	44616805	+	60.1	1678.000	33.0	1.2	28.11	7.34e-36
chr11-2339	chr11	50601646	50603820	+	60.1	2174.000	30.0	4.7	6.39	5.75e-15
chr13-1501	chr13	20114315	20116317	+	60.1	2002.000	32.0	3.3	9.73	5.44e-21
chr15-1151	chr15	95653228	95654755	+	60.1	1527.000	30.5	1.4	21.65	2.82e-29
chr15-328	chr15	102003137	102004200	+	60.1	1063.000	30.0	0.5	63.88	3.34e-43
chr17-740	chr17	23660575	23662249	+	60.1	1674.000	31.0	0.9	33.01	6.80e-36
chr17-1481	chr17	45544660	45546421	+	60.1	1761.000	30.0	2.3	12.78	5.15e-23
chr1-1631	chr1	34677303	34678938	+	59.1	1635.000	30.0	4.2	7.10	3.83e-16
chr1-3044	chr1	152954013	152956233	+	59.1	2220.000	29.0	0.9	30.88	7.17e-33
chr2-4734	chr2	131040064	131042009	+	59.1	1945.000	29.0	1.9	15.44	1.60e-24
chr2-4790	chr2	143547073	143548586	+	59.1	1513.000	29.5	0.9	31.41	7.17e-33
chr4-1825	chr4	138455482	138456937	+	59.1	1455.000	30.0	2.3	12.78	5.15e-23
chr5-3782	chr5	101520225	101522094	+	59.1	1869.000	29.0	0.5	61.76	2.14e-41
chr5-4209	chr5	139579580	139581204	+	59.1	1624.000	31.0	3.3	9.43	5.32e-20
chr8-1184	chr8	35825332	35827102	+	59.1	1770.000	30.5	2.8	10.82	7.77e-21
chr8-979	chr8	95676926	95678742	+	59.1	1816.000	31.0	0.9	33.01	6.80e-36
chr9-1244	chr9	21247336	21249194	+	59.1	1858.000	30.5	0.2	129.90	3.94e-52
chr11-3822	chr11	96373355	96374950	+	59.1	1595.000	30.5	0.5	64.95	3.34e-43
chr11-2530	chr11	103332589	103334187	+	59.1	1598.000	29.0	0.5	61.76	2.14e-41
chr11-2897	chr11	113618652	113620723	+	59.1	2071.000	29.0	0.2	123.51	5.03e-50
chr11-3413	chr11	115249163	115250872	+	59.1	1709.000	30.0	2.3	12.78	5.15e-23
chr13-1114	chr13	53462207	53463550	+	59.1	1343.000	29.5	0.9	31.41	7.17e-33
chr13-433	chr13	113034127	113035477	+	59.1	1350.000	29.0	2.8	10.29	8.30e-20
chr14-578	chr14	48672687	48674541	+	59.1	1854.000	31.0	3.5	8.80	3.60e-19
chr16-355	chr16	33829123	33830792	+	59.1	1669.000	30.5	4.2	7.22	3.83e-16
chr17-981	chr17	25496255	25498091	+	59.1	1836.000	30.5	3.8	8.12	1.76e-17
chr18-321	chr18	80322157	80323528	+	59.1	1371.000	31.0	0.2	132.03	2.98e-54
chr2-1584	chr2	155629956	155631696	+	58.1	1740.000	31.0	3.8	8.25	2.12e-18
chr2-5049	chr2	168600777	168602726	+	58.1	1949.000	29.0	0.9	30.88	7.17e-33
chr3-545	chr3	129207024	129208548	+	58.1	1524.000	30.5	3.5	8.66	3.18e-18
chr4-3173	chr4	114666236	114667550	+	58.1	1314.000	31.0	0.9	33.01	6.80e-36
chr5-1032	chr5	81021991	81022978	+	58.1	987.000	29.5	4.0	7.39	6.53e-16
chr7-808	chr7	45163970	45165348	+	58.1	1378.000	31.0	2.3	13.20	3.89e-24
chr7-296	chr7	109780571	109781869	+	58.1	1298.000	29.0	0.2	123.51	5.03e-50
chr9-281	chr9	21311996	21313725	+	58.1	1729.000	28.5	1.4	20.23	1.24e-26
chr9-1816	chr9	24769798	24771025	+	58.1	1227.000	31.5	4.7	6.71	8.66e-16
chr9-1199	chr9	108081231	108083186	+	58.1	1955.000	29.0	1.4	20.59	6.01e-28
chr11-2089	chr11	35797463	35799852	+	58.1	2389.000	31.0	4.7	6.60	8.66e-16
chr11-248	chr11	96190028	96191129	+	58.1	1101.000	31.0	0.2	132.03	2.98e-54
chr13-368	chr13	95524481	95525767	+	58.1	1286.000	30.5	3.3	9.28	5.03e-19
chr13-622	chr13	99899722	99901023	+	58.1	1301.000	29.5	3.1	9.66	6.74e-19
chr14-472	chr14	33923245	33925095	+	58.1	1850.000	28.5	1.4	20.23	1.24e-26
chr15-1475	chr15	100728405	100729902	+	58.1	1497.000	30.5	6.3	4.81	9.62e-12
chr19-949	chr19	28678209	28679995	+	58.1	1786.000	30.0	3.3	9.13	5.03e-19
chr2-2027	chr2	25364093	25365895	+	57.1	1802.000	29.0	0.5	61.76	2.14e-41
chr2-4590	chr2	105673406	105675600	+	57.1	2194.000	28.0	0.9	29.81	2.21e-31
chr2-3836	chr2	144156607	144158310	+	57.1	1703.000	28.0	0.5	59.63	1.32e-39
chr2-1602	chr2	172042657	172044180	+	57.1	1523.000	28.5	1.4	20.23	1.24e-26
chr2-817	chr2	181212119	181213141	+	57.1	1022.000	29.5	1.4	20.94	6.01e-28
chr3-779	chr3	30510201	30511968	+	57.1	1767.000	28.0	4.7	5.96	2.30e-13
chr4-930	chr4	156166109	156167639	+	57.1	1530.000	28.0	5.4	5.18	5.85e-12
chr5-1885	chr5	73405575	73406961	+	57.1	1386.000	29.0	1.9	15.44	1.60e-24
chr6-2020	chr6	119105703	119107408	+	57.1	1705.000	30.0	2.3	12.78	5.15e-23
chr7-2844	chr7	131539527	131541341	+	57.1	1814.000	29.0	3.5	8.23	2.72e-17
chr8-647	chr8	25102367	25103912	+	57.1	1545.000	28.5	2.8	10.12	8.57e-19
chr8-954	chr8	84781881	84783413	+	57.1	1532.000	29.0	0.9	30.88	7.17e-33
chr8-1855	chr8	122229513	122231900	+	57.1	2387.000	30.0	2.3	12.78	5.15e-23
chr9-763	chr9	63134396	63135910	+	57.1	1514.000	29.5	3.8	7.85	1.41e-16
chr11-2122	chr11	69235875	69237045	+	57.1	1170.000	30.0	2.3	12.78	5.15e-23
chr11-2389	chr11	75794492	75796201	+	57.1	1709.000	29.0	1.9	15.44	1.60e-24
chr11-2750	chr11	83444107	83445814	+	57.1	1707.000	28.0	5.6	4.97	1.54e-11
chr11-2495	chr11	97985453	97987045	+	57.1	1592.000	28.5	1.4	20.23	1.24e-26
chr12-1722	chr12	54067261	54068736	+	57.1	1475.000	28.5	1.9	15.17	2.48e-23
chr13-963	chr13	36729856	36731484	+	57.1	1628.000	30.5	5.2	5.90	6.38e-14
chr13-1158	chr13	76055429	76057191	+	57.1	1762.000	30.0	3.8	7.99	1.76e-17
chr14-1345	chr14	46385314	46387095	+	57.1	1781.000	29.0	0.9	30.88	7.17e-33
chr15-1907	chr15	79803160	79804409	+	57.1	1249.000	28.0	0.2	119.25	6.21e-48
chr17-845	chr17	25254822	25256664	+	57.1	1842.000	29.0	0.2	123.51	5.03e-50
chr17-1769	chr17	30900695	30902540	+	57.1	1845.000	28.0	0.2	119.25	6.21e-48
chr1-1613	chr1	19225469	19227032	+	56.0	1563.000	28.0	3.1	9.17	6.43e-18
chr2-2035	chr2	26206350	26208021	+	56.0	1671.000	28.0	3.3	8.52	4.09e-17
chr4-961	chr4	89288442	89290023	+	56.0	1581.000	27.5	3.8	7.32	8.20e-15
chr4-575	chr4	126296292	126297471	+	56.0	1179.000	28.0	0.7	39.75	8.89e-35
chr5-307	chr5	24730026	24731486	+	56.0	1460.000	31.5	3.3	9.58	5.32e-20
chr5-2593	chr5	101524580	101526301	+	56.0	1721.000	28.0	0.5	59.63	1.32e-39
chr5-1969	chr5	114657522	114658809	+	56.0	1287.000	28.0	2.3	11.93	8.17e-21
chr5-2344	chr5	146584379	146586200	+	56.0	1821.000	30.0	2.8	10.65	7.77e-21
chr5-2373	chr5	150951681	150953466	+	56.0	1785.000	28.5	0.5	60.69	1.32e-39
chr6-939	chr6	22288354	22290014	+	56.0	1660.000	27.5	1.2	23.42	2.25e-27
chr7-3196	chr7	43796680	43798546	+	56.0	1866.000	28.5	4.7	6.07	2.30e-13
chr9-362	chr9	40963697	40964556	+	56.0	859.000	28.5	4.2	6.74	1.89e-14
chr11-2937	chr11	3773667	3775309	+	56.0	1642.000	29.5	0.2	125.64	5.03e-50
chr11-1274	chr11	83441493	83443287	+	56.0	1794.000	28.5	3.8	7.59	1.09e-15
chr12-493	chr12	29533071	29534901	+	56.0	1830.000	27.5	3.8	7.32	8.20e-15
chr12-105	chr12	56523964	56524962	+	56.0	998.000	30.0	1.4	21.29	2.82e-29
chr13-854	chr13	36723317	36725189	+	56.0	1872.000	28.5	0.2	121.38	6.21e-48
chr13-773	chr13	55378662	55380407	+	56.0	1745.000	28.0	0.5	59.63	1.32e-39
chr15-2140	chr15	34837038	34838545	+	56.0	1507.000	29.0	0.5	61.76	2.14e-41
chr16-291	chr16	23980123	23981275	+	56.0	1152.000	28.0	3.3	8.52	4.09e-17
chr16-1162	chr16	30599801	30601907	+	56.0	2106.000	30.5	3.3	9.28	5.03e-19
chr18-254	chr18	15064826	15066385	+	56.0	1559.000	28.5	2.8	10.12	8.57e-19
chr18-412	chr18	76544681	76546505	+	56.0	1824.000	28.5	1.9	15.17	2.48e-23
chr2-342	chr2	31460188	31461353	+	55.0	1165.000	28.0	1.9	14.91	2.48e-23
chr2-2055	chr2	31502744	31504224	+	55.0	1480.000	28.0	4.9	5.68	7.18e-13
chr2-3644	chr2	57101189	57103243	+	55.0	2054.000	27.0	3.8	7.19	8.20e-15
chr2-1384	chr2	84885206	84886902	+	55.0	1696.000	27.5	2.8	9.76	8.55e-18
chr2-1579	chr2	150687702	150688796	+	55.0	1094.000	27.5	4.7	5.86	1.38e-12
chr3-1192	chr3	145962442	145963896	+	55.0	1454.000	28.5	4.2	6.74	1.89e-14
chr4-276	chr4	130138723	130140053	+	55.0	1330.000	30.0	0.5	63.88	3.34e-43
chr4-921	chr4	154081078	154082332	+	55.0	1254.000	27.0	3.3	8.21	3.50e-16
chr6-595	chr6	91842676	91843796	+	55.0	1120.000	29.0	3.8	7.72	1.41e-16
chr7-1527	chr7	28629909	28631373	+	55.0	1464.000	28.0	1.9	14.91	2.48e-23
chr7-1477	chr7	143977453	143978469	+	55.0	1016.000	28.5	2.3	12.14	8.17e-21
chr8-2491	chr8	70111383	70113010	+	55.0	1627.000	28.5	1.4	20.23	1.24e-26
chr8-1221	chr8	71524539	71526779	+	55.0	2240.000	28.5	1.9	15.17	2.48e-23
chr9-578	chr9	37529896	37530819	+	55.0	923.000	27.0	0.9	28.75	6.60e-30
chr9-845	chr9	55538756	55539963	+	55.0	1207.000	28.0	2.3	11.93	8.17e-21
chr9-758	chr9	58311687	58313097	+	55.0	1410.000	29.0	5.2	5.61	3.73e-13
chr9-988	chr9	74846658	74847758	+	55.0	1100.000	28.5	0.9	30.35	2.21e-31
chr9-279	chr9	121643072	121644322	+	55.0	1250.000	29.0	6.6	4.41	1.05e-10
chr10-632	chr10	80985252	80986904	+	55.0	1652.000	27.0	3.3	8.21	3.50e-16
chr10-1142	chr10	121350694	121352289	+	55.0	1595.000	27.5	2.1	13.01	7.12e-21
chr11-1872	chr11	22858105	22859702	+	55.0	1597.000	27.5	2.3	11.71	9.77e-20
chr11-4542	chr11	82930490	82932034	+	55.0	1544.000	27.0	2.3	11.50	9.77e-20
chr11-2923	chr11	119081276	119083200	+	55.0	1924.000	28.0	2.3	11.93	8.17e-21
chr11-2926	chr11	119395105	119396643	+	55.0	1538.000	30.0	0.5	63.88	3.34e-43
chr12-250	chr12	31559139	31560400	+	55.0	1261.000	27.5	3.3	8.37	3.50e-16
chr12-338	chr12	33928766	33929987	+	55.0	1221.000	28.5	4.2	6.74	1.89e-14
chr12-648	chr12	56526079	56527045	+	55.0	966.000	29.0	5.2	5.61	3.73e-13
chr14-892	chr14	64589853	64591941	+	55.0	2088.000	27.0	4.2	6.39	1.26e-13
chr15-1133	chr15	79260361	79261981	+	55.0	1620.000	28.0	0.9	29.81	2.21e-31
chr15-1995	chr15	101045784	101047127	+	55.0	1343.000	27.5	0.2	117.12	7.41e-46
chr18-266	chr18	64265535	64267087	+	55.0	1552.000	27.5	3.8	7.32	8.20e-15
chr18-246	chr18	80362099	80363375	+	55.0	1276.000	28.5	0.2	121.38	6.21e-48
chr19-1265	chr19	25669915	25671465	+	55.0	1550.000	28.0	1.6	17.04	7.40e-25
chr19-454	chr19	46135789	46137304	+	55.0	1515.000	27.5	1.6	16.73	1.26e-23
chrX-80	chrX	103320836	103322215	+	55.0	1379.000	27.0	0.2	114.99	7.41e-46
chrX-120	chrX	168795662	168797074	+	55.0	1412.000	27.0	1.9	14.37	3.71e-22
chr1-362	chr1	56977452	56978757	+	54.0	1305.000	29.5	3.5	8.38	2.72e-17
chr2-1837	chr2	33570349	33572037	+	54.0	1688.000	26.5	5.9	4.51	8.61e-10
chr2-3436	chr2	170410698	170412334	+	54.0	1636.000	27.0	0.9	28.75	6.60e-30
chr3-670	chr3	66748361	66749832	+	54.0	1471.000	27.5	1.2	23.42	2.25e-27
chr3-862	chr3	82902761	82904457	+	54.0	1696.000	26.5	0.5	56.43	4.52e-36
chr3-147	chr3	99257541	99258678	+	54.0	1137.000	27.5	3.3	8.37	3.50e-16
chr4-2740	chr4	155396889	155398653	+	54.0	1764.000	27.5	2.8	9.76	8.55e-18
chr5-2669	chr5	115192689	115194046	+	54.0	1357.000	27.0	0.5	57.50	7.86e-38
chr6-997	chr6	67532272	67533566	+	54.0	1294.000	27.0	0.2	114.99	7.41e-46
chr7-1807	chr7	27407864	27409249	+	54.0	1385.000	27.0	0.2	114.99	7.41e-46
chr7-1166	chr7	38183637	38185044	+	54.0	1407.000	27.5	6.8	4.04	4.16e-09
chr7-299	chr7	113208017	113208987	+	54.0	970.000	27.0	0.2	114.99	7.41e-46
chr7-3993	chr7	143445237	143446941	+	54.0	1704.000	27.0	2.8	9.58	8.55e-18
chr10-1084	chr10	88885586	88886692	+	54.0	1106.000	28.0	3.5	7.95	2.25e-16
chr10-1337	chr10	89343756	89345120	+	54.0	1364.000	27.0	1.4	19.17	2.47e-25
chr10-577	chr10	127661578	127663404	+	54.0	1826.000	26.5	2.3	11.29	1.13e-18
chr10-775	chr10	127665844	127667860	+	54.0	2016.000	27.5	2.3	11.71	9.77e-20
chr11-1536	chr11	59175000	59176145	+	54.0	1145.000	29.0	1.6	17.64	4.19e-26
chr11-2384	chr11	72133162	72134757	+	54.0	1595.000	26.5	4.9	5.37	2.27e-11
chr11-1112	chr11	115320183	115321565	+	54.0	1382.000	28.0	4.7	5.96	2.30e-13
chr11-1843	chr11	116653896	116654991	+	54.0	1095.000	28.5	2.3	12.14	8.17e-21
chr12-1944	chr12	87299773	87300949	+	54.0	1176.000	26.5	1.9	14.11	5.35e-21
chr13-1536	chr13	40706691	40708074	+	54.0	1383.000	27.5	0.7	39.04	3.53e-33
chr13-1735	chr13	120024723	120026119	+	54.0	1396.000	27.5	0.2	117.12	7.41e-46
chr15-39	chr15	102408275	102409035	+	54.0	760.000	28.0	4.7	5.96	2.30e-13
chr16-292	chr16	28564388	28566113	+	54.0	1725.000	28.0	4.2	6.63	1.89e-14
chr18-116	chr18	21651704	21652868	+	54.0	1164.000	28.0	2.6	10.84	9.40e-20
chr19-943	chr19	23134187	23135703	+	54.0	1516.000	27.5	1.9	14.64	3.71e-22
chr2-2958	chr2	25262835	25264360	+	53.0	1525.000	26.5	6.1	4.34	1.91e-09
chr2-1096	chr2	92023248	92024745	+	53.0	1497.000	28.0	0.5	59.63	1.32e-39
chr2-2150	chr2	126552263	126553740	+	53.0	1477.000	26.5	2.3	11.29	1.13e-18
chr3-194	chr3	82875572	82876739	+	53.0	1167.000	26.0	3.3	7.91	2.89e-15
chr4-1124	chr4	117926409	117928111	+	53.0	1702.000	26.5	1.4	18.81	4.74e-24
chr4-612	chr4	156254891	156255831	+	53.0	940.000	27.5	3.8	7.32	8.20e-15
chr5-1131	chr5	33546556	33548001	+	53.0	1445.000	26.5	0.9	28.22	1.90e-28
chr5-2540	chr5	67215261	67217001	+	53.0	1740.000	27.0	1.9	14.37	3.71e-22
chr5-1894	chr5	75350663	75352360	+	53.0	1697.000	27.0	0.9	28.75	6.60e-30
chr5-836	chr5	113344802	113346534	+	53.0	1732.000	27.0	1.4	19.17	2.47e-25
chr6-1228	chr6	70956336	70957662	+	53.0	1326.000	28.5	1.9	15.17	2.48e-23
chr7-1232	chr7	100178392	100179828	+	53.0	1436.000	27.0	2.8	9.58	8.55e-18
chr9-1964	chr9	73102878	73104515	+	53.0	1637.000	28.0	2.8	9.94	8.57e-19
chr9-1778	chr9	121640839	121642523	+	53.0	1684.000	26.5	2.3	11.29	1.13e-18
chr9-1780	chr9	121777360	121779078	+	53.0	1718.000	27.0	0.5	57.50	7.86e-38
chr13-786	chr13	72294642	72296294	+	53.0	1652.000	27.0	0.5	57.50	7.86e-38
chr13-1037	chr13	94709724	94711358	+	53.0	1634.000	26.5	0.9	28.22	1.90e-28
chr15-2669	chr15	103023401	103025292	+	53.0	1891.000	26.5	2.3	11.29	1.13e-18
chr17-1088	chr17	85624978	85626680	+	53.0	1702.000	27.5	4.2	6.51	1.26e-13
chr18-327	chr18	7003844	7005374	+	53.0	1530.000	29.0	2.3	12.35	6.59e-22
chr19-1252	chr19	23891813	23893470	+	53.0	1657.000	26.0	1.9	13.84	5.35e-21
chrX-14	chrX	140061228	140063007	+	53.0	1779.000	26.0	0.2	110.73	8.52e-44
chr2-2096	chr2	69586689	69588381	+	52.0	1692.000	25.5	0.5	54.30	2.50e-34
chr2-1723	chr2	119328089	119329724	+	52.0	1635.000	26.5	1.9	14.11	5.35e-21
chr3-1157	chr3	116251230	116252634	+	52.0	1404.000	26.0	0.9	27.68	1.90e-28
chr5-779	chr5	28467791	28469293	+	52.0	1502.000	26.5	6.6	4.03	8.37e-09
chr7-3114	chr7	30458870	30460907	+	52.0	2037.000	26.5	1.2	22.57	5.19e-26
chr7-2010	chr7	137312583	137313843	+	52.0	1260.000	26.0	2.6	10.07	1.07e-17
chr7-2493	chr7	143106750	143108230	+	52.0	1480.000	27.5	4.2	6.51	1.26e-13
chr8-2044	chr8	84707155	84708432	+	52.0	1277.000	26.0	4.9	5.27	2.27e-11
chr8-867	chr8	120884503	120886032	+	52.0	1529.000	27.5	0.9	29.28	6.60e-30
chr9-260	chr9	40885909	40887053	+	52.0	1144.000	26.5	3.1	8.68	5.26e-16
chr9-2833	chr9	114056762	114058720	+	52.0	1958.000	26.0	0.2	110.73	8.52e-44
chr10-917	chr10	7392557	7394167	+	52.0	1610.000	26.0	1.4	18.46	4.74e-24
chr10-178	chr10	50894922	50895969	+	52.0	1047.000	28.0	3.8	7.45	1.09e-15
chr10-1306	chr10	80834076	80835573	+	52.0	1497.000	25.5	4.7	5.43	4.45e-11
chr10-867	chr10	81572197	81573529	+	52.0	1332.000	28.0	4.2	6.63	1.89e-14
chr11-2416	chr11	84957366	84958438	+	52.0	1072.000	27.5	0.2	117.12	7.41e-46
chr12-418	chr12	110281543	110282696	+	52.0	1153.000	27.5	1.4	19.52	2.47e-25
chr15-518	chr15	85660578	85661660	+	52.0	1082.000	26.0	1.6	15.82	2.08e-22
chr15-1763	chr15	102984518	102985844	+	52.0	1326.000	26.0	2.1	12.30	9.13e-20
chr19-673	chr19	41742642	41744101	+	52.0	1459.000	26.0	2.3	11.07	1.13e-18
chr19-1648	chr19	58931900	58933623	+	52.0	1723.000	27.0	3.3	8.21	3.50e-16
chr1-1244	chr1	78211978	78213356	+	51.0	1378.000	25.0	1.6	15.21	3.30e-21
chr1-1775	chr1	89919421	89920654	+	51.0	1233.000	25.0	0.2	106.47	9.43e-42
chr2-1617	chr2	10370108	10371804	+	51.0	1696.000	25.0	3.3	7.61	2.29e-14
chr2-3701	chr2	77815605	77817240	+	51.0	1635.000	25.5	2.6	9.87	1.08e-16
chr4-3391	chr4	130792005	130793739	+	51.0	1734.000	26.0	1.9	13.84	5.35e-21
chr4-1167	chr4	136956805	136958450	+	51.0	1645.000	26.5	1.4	18.81	4.74e-24
chr5-2661	chr5	114276823	114278488	+	51.0	1665.000	26.0	4.7	5.54	7.98e-12
chr5-1793	chr5	147720866	147722109	+	51.0	1243.000	25.5	2.3	10.86	1.25e-17
chr6-1573	chr6	51183084	51184580	+	51.0	1496.000	25.0	0.7	35.49	5.00e-30
chr6-544	chr6	120492196	120493272	+	51.0	1076.000	25.0	1.4	17.75	8.77e-23
chr7-834	chr7	84085125	84086541	+	51.0	1416.000	25.5	1.4	18.10	8.77e-23
chr8-300	chr8	108699445	108700494	+	51.0	1049.000	25.0	2.8	8.87	7.62e-16
chr9-453	chr9	22099053	22100185	+	51.0	1132.000	26.0	2.3	11.07	1.13e-18
chr9-1716	chr9	107381834	107383555	+	51.0	1721.000	25.5	0.7	36.20	5.00e-30
chr10-113	chr10	50900998	50901949	+	51.0	951.000	26.5	2.8	9.41	8.22e-17
chr10-1307	chr10	80843360	80845397	+	51.0	2037.000	25.0	2.3	10.65	1.25e-17
chr11-263	chr11	49609961	49610941	+	51.0	980.000	26.0	3.3	7.91	2.89e-15
chr12-224	chr12	56470411	56472228	+	51.0	1817.000	26.0	2.8	9.23	8.22e-17
chr13-733	chr13	22014375	22015870	+	51.0	1495.000	27.0	1.9	14.37	3.71e-22
chr17-1330	chr17	85489321	85490533	+	51.0	1212.000	26.0	0.5	55.37	4.52e-36
chr18-698	chr18	38599663	38601333	+	51.0	1670.000	26.0	1.4	18.46	4.74e-24
chr18-765	chr18	67132997	67134050	+	51.0	1053.000	26.0	0.9	27.68	1.90e-28
chr18-790	chr18	76059599	76060750	+	51.0	1151.000	26.0	1.4	18.46	4.74e-24
chr1-2961	chr1	134298610	134300295	+	49.9	1685.000	26.0	0.5	55.37	4.52e-36
chr1-1377	chr1	193152845	193154309	+	49.9	1464.000	24.5	1.4	17.39	1.56e-21
chr2-1489	chr2	33616889	33618408	+	49.9	1519.000	26.5	2.8	9.41	8.22e-17
chr2-2164	chr2	130695760	130697316	+	49.9	1556.000	25.0	2.8	8.87	7.62e-16
chr2-3369	chr2	158667649	158669211	+	49.9	1562.000	25.0	0.5	53.24	2.50e-34
chr3-635	chr3	129194416	129195549	+	49.9	1133.000	24.5	0.7	34.78	1.77e-28
chr5-3799	chr5	101764579	101766866	+	49.9	2287.000	24.5	2.3	10.43	1.34e-16
chr7-2547	chr7	19403095	19404136	+	49.9	1041.000	25.0	0.5	53.24	2.50e-34
chr7-1822	chr7	34810913	34812085	+	49.9	1172.000	25.0	1.4	17.75	8.77e-23
chr8-434	chr8	120229426	120230595	+	49.9	1169.000	24.5	1.9	13.04	9.91e-19
chr9-523	chr9	48141960	48143017	+	49.9	1057.000	26.0	2.6	10.07	1.07e-17
chr11-2700	chr11	68399842	68401335	+	49.9	1493.000	25.0	0.2	106.47	9.43e-42
chr11-242	chr11	74619644	74620406	+	49.9	762.000	24.5	1.4	17.39	1.56e-21
chr13-1637	chr13	72815789	72817331	+	49.9	1542.000	24.5	1.4	17.39	1.56e-21
chr13-1036	chr13	94706974	94708228	+	49.9	1254.000	25.0	0.2	106.47	9.43e-42
chr15-1060	chr15	102744490	102745747	+	49.9	1257.000	25.5	3.3	7.76	2.29e-14
chr17-665	chr17	28769573	28770652	+	49.9	1079.000	25.5	1.4	18.10	8.77e-23
chr17-422	chr17	33999408	34000706	+	49.9	1298.000	26.0	2.8	9.23	8.22e-17
chr17-559	chr17	87635997	87637178	+	49.9	1181.000	26.0	0.2	110.73	8.52e-44
chr18-319	chr18	76853684	76854800	+	49.9	1116.000	26.5	0.9	28.22	1.90e-28
chr1-1636	chr1	36307847	36309441	+	48.9	1594.000	26.0	1.4	18.46	4.74e-24
chr2-3103	chr2	60799028	60800534	+	48.9	1506.000	25.5	1.6	15.51	3.30e-21
chr4-1481	chr4	120033875	120034940	+	48.9	1065.000	25.0	0.2	106.47	9.43e-42
chr4-2555	chr4	127223642	127225212	+	48.9	1570.000	26.0	2.1	12.30	9.13e-20
chr4-322	chr4	134238081	134239134	+	48.9	1053.000	26.5	4.7	5.64	7.98e-12
chr5-1863	chr5	37917988	37919712	+	48.9	1724.000	28.0	1.9	14.91	2.48e-23
chr5-3625	chr5	63649005	63650371	+	48.9	1366.000	26.5	0.5	56.43	4.52e-36
chr5-2567	chr5	76856636	76857796	+	48.9	1160.000	25.5	3.3	7.76	2.29e-14
chr5-1034	chr5	98166072	98167265	+	48.9	1193.000	24.0	2.3	10.22	1.34e-16
chr5-3107	chr5	110543761	110545279	+	48.9	1518.000	26.0	1.2	22.15	5.19e-26
chr5-2278	chr5	120648768	120650443	+	48.9	1675.000	26.0	2.6	10.07	1.07e-17
chr5-264	chr5	120711164	120712092	+	48.9	928.000	25.5	2.8	9.05	7.62e-16
chr5-2064	chr5	144546071	144547741	+	48.9	1670.000	24.0	3.3	7.30	1.75e-13
chr6-1225	chr6	64734433	64735818	+	48.9	1385.000	24.5	1.2	20.87	2.46e-23
chr6-2607	chr6	114397018	114398739	+	48.9	1721.000	25.0	4.7	5.32	4.45e-11
chr7-1317	chr7	25314673	25315796	+	48.9	1123.000	25.0	2.8	8.87	7.62e-16
chr7-2626	chr7	40901117	40902536	+	48.9	1419.000	24.0	3.1	7.86	3.71e-14
chr7-2199	chr7	46348626	46350525	+	48.9	1899.000	24.5	1.6	14.91	5.03e-20
chr7-1066	chr7	109195572	109197082	+	48.9	1510.000	25.0	1.4	17.75	8.77e-23
chr7-1105	chr7	143381017	143382740	+	48.9	1723.000	25.5	0.9	27.15	5.25e-27
chr11-3667	chr11	70351645	70353154	+	48.9	1509.000	25.0	2.8	8.87	7.62e-16
chr11-1195	chr11	96348049	96349137	+	48.9	1088.000	25.0	0.5	53.24	2.50e-34
chr12-1016	chr12	82616350	82617994	+	48.9	1644.000	24.5	0.2	104.35	1.00e-39
chr13-1572	chr13	53475513	53477384	+	48.9	1871.000	26.0	2.3	11.07	1.13e-18
chr13-716	chr13	116313720	116314738	+	48.9	1018.000	25.0	0.9	26.62	5.25e-27
chr14-828	chr14	46397413	46399163	+	48.9	1750.000	24.0	1.2	20.44	2.46e-23
chr17-1072	chr17	74047642	74049049	+	48.9	1407.000	24.0	1.2	20.44	2.46e-23
chr17-1082	chr17	85464043	85465465	+	48.9	1422.000	26.0	3.8	6.92	5.92e-14
chr18-749	chr18	64337649	64339074	+	48.9	1425.000	26.0	1.4	18.46	4.74e-24
chr19-1348	chr19	44723197	44724844	+	48.9	1647.000	24.5	2.1	11.59	1.34e-17
chr1-1346	chr1	171159364	171160614	+	47.9	1250.000	24.0	0.9	25.55	1.40e-25
chr2-1753	chr2	150689584	150690679	+	47.9	1095.000	24.5	3.3	7.45	1.75e-13
chr3-222	chr3	18050453	18052049	+	47.9	1596.000	23.5	0.2	100.09	1.03e-37
chr3-329	chr3	52266426	52267937	+	47.9	1511.000	24.0	4.2	5.68	2.98e-11
chr3-653	chr3	154327628	154328632	+	47.9	1004.000	24.0	0.2	102.22	1.00e-39
chr4-755	chr4	133038352	133039621	+	47.9	1269.000	23.5	3.3	7.15	1.29e-12
chr4-1541	chr4	133241900	133243716	+	47.9	1816.000	23.5	0.5	50.04	6.81e-31
chr4-3660	chr4	150028591	150030140	+	47.9	1549.000	24.5	1.4	17.39	1.56e-21
chr5-2780	chr5	135089475	135090736	+	47.9	1261.000	24.0	1.9	12.78	9.91e-19
chr6-1062	chr6	38635648	38636966	+	47.9	1318.000	23.5	3.3	7.15	1.29e-12
chr6-1658	chr6	85190788	85192445	+	47.9	1657.000	25.0	1.6	15.21	3.30e-21
chr7-981	chr7	19491040	19492242	+	47.9	1202.000	26.0	4.2	6.15	8.08e-13
chr7-1005	chr7	34675266	34676101	+	47.9	835.000	25.0	1.9	13.31	7.42e-20
chr7-1663	chr7	121864700	121865962	+	47.9	1262.000	24.5	0.2	104.35	1.00e-39
chr7-2407	chr7	127929406	127930709	+	47.9	1303.000	26.0	2.8	9.23	8.22e-17
chr8-358	chr8	46295933	46297007	+	47.9	1074.000	25.0	0.2	106.47	9.43e-42
chr8-421	chr8	92058791	92060272	+	47.9	1481.000	24.0	1.9	12.78	9.91e-19
chr10-34	chr10	52029192	52029982	+	47.9	790.000	25.0	2.3	10.65	1.25e-17
chr10-538	chr10	75317174	75318598	+	47.9	1424.000	25.0	1.9	13.31	7.42e-20
chr11-1830	chr11	105967460	105969128	+	47.9	1668.000	25.0	0.2	106.47	9.43e-42
chr11-2267	chr11	115257763	115258920	+	47.9	1157.000	25.5	1.4	18.10	8.77e-23
chr12-381	chr12	33962457	33963469	+	47.9	1012.000	24.5	2.8	8.70	6.80e-15
chr12-1010	chr12	76709512	76711076	+	47.9	1564.000	25.0	4.5	5.60	1.55e-11
chr13-515	chr13	36734129	36735459	+	47.9	1330.000	25.0	3.8	6.65	4.13e-13
chr13-765	chr13	49247283	49248836	+	47.9	1553.000	25.0	0.5	53.24	2.50e-34
chr14-988	chr14	8316724	8318069	+	47.9	1345.000	25.5	0.5	54.30	2.50e-34
chr15-1791	chr15	103176879	103178702	+	47.9	1823.000	23.5	0.2	100.09	1.03e-37
chr16-265	chr16	35155760	35157065	+	47.9	1305.000	26.5	1.4	18.81	4.74e-24
chr17-1179	chr17	29889403	29891094	+	47.9	1691.000	25.0	0.7	35.49	5.00e-30
chr17-605	chr17	69438554	69440001	+	47.9	1447.000	24.0	0.2	102.22	1.00e-39
chr18-263	chr18	61910499	61911779	+	47.9	1280.000	23.5	0.9	25.02	3.57e-24
chr18-987	chr18	78048656	78049787	+	47.9	1131.000	24.5	4.2	5.80	2.98e-11
chr19-1376	chr19	45303062	45304274	+	47.9	1212.000	24.0	0.9	25.55	1.40e-25
chr19-455	chr19	47179304	47180251	+	47.9	947.000	24.0	2.3	10.22	1.34e-16
chr19-1188	chr19	57006708	57008216	+	47.9	1508.000	24.0	3.8	6.39	2.76e-12
chr1-431	chr1	87509036	87510168	+	46.9	1132.000	25.5	0.2	108.60	9.43e-42
chr1-858	chr1	156302353	156303493	+	46.9	1140.000	23.5	0.9	25.02	3.57e-24
chr2-943	chr2	29844865	29845899	+	46.9	1034.000	24.0	4.7	5.11	2.39e-10
chr3-1115	chr3	96475318	96476860	+	46.9	1542.000	25.0	2.3	10.65	1.25e-17
chr4-1703	chr4	101496307	101497761	+	46.9	1454.000	24.0	2.3	10.22	1.34e-16
chr4-3228	chr4	117489299	117491008	+	46.9	1709.000	24.5	2.3	10.43	1.34e-16
chr4-2570	chr4	130173611	130175185	+	46.9	1574.000	23.5	0.2	100.09	1.03e-37
chr5-2778	chr5	134945563	134947174	+	46.9	1611.000	24.5	0.9	26.09	1.40e-25
chr5-652	chr5	139584569	139585769	+	46.9	1200.000	25.5	2.3	10.86	1.25e-17
chr6-1017	chr6	87730140	87731428	+	46.9	1288.000	24.5	1.6	14.91	5.03e-20
chr7-1118	chr7	19796043	19797074	+	46.9	1031.000	24.5	0.2	104.35	1.00e-39
chr7-1576	chr7	49629533	49630998	+	46.9	1465.000	23.0	0.2	97.96	1.03e-37
chr7-663	chr7	109010279	109011796	+	46.9	1517.000	23.5	0.9	25.02	3.57e-24
chr7-1075	chr7	126950347	126951523	+	46.9	1176.000	23.5	2.3	10.01	1.37e-15
chr8-422	chr8	92356475	92357465	+	46.9	990.000	23.5	0.5	50.04	6.81e-31
chr9-979	chr9	65630732	65631586	+	46.9	854.000	23.0	4.7	4.90	1.23e-09
chr10-596	chr10	44527339	44528675	+	46.9	1336.000	25.0	3.5	7.10	1.03e-13
chr10-441	chr10	50904437	50905480	+	46.9	1043.000	23.0	0.9	24.49	3.57e-24
chr10-1663	chr10	69399572	69400875	+	46.9	1303.000	23.0	4.2	5.44	1.71e-10
chr11-3968	chr11	3760703	3762256	+	46.9	1553.000	24.5	1.2	20.87	2.46e-23
chr11-3673	chr11	72265814	72267488	+	46.9	1674.000	23.0	0.9	24.49	3.57e-24
chr11-4418	chr11	72487697	72489029	+	46.9	1332.000	24.0	0.5	51.11	1.33e-32
chr11-882	chr11	96175003	96175908	+	46.9	905.000	23.0	2.8	8.16	5.82e-14
chr12-290	chr12	56459168	56460210	+	46.9	1042.000	24.0	1.9	12.78	9.91e-19
chr13-1418	chr13	96129774	96131531	+	46.9	1757.000	25.0	4.2	5.92	5.01e-12
chr14-416	chr14	56863874	56865546	+	46.9	1672.000	24.0	4.7	5.11	2.39e-10
chr15-1221	chr15	35295651	35296832	+	46.9	1181.000	24.0	2.6	9.29	1.05e-15
chr16-857	chr16	5746049	5747324	+	46.9	1275.000	23.5	0.9	25.02	3.57e-24
chr17-666	chr17	29321764	29322999	+	46.9	1235.000	24.0	2.6	9.29	1.05e-15
chr17-772	chr17	35342600	35343540	+	46.9	940.000	23.0	2.8	8.16	5.82e-14
chr18-761	chr18	66037611	66039082	+	46.9	1471.000	24.0	1.4	17.04	1.56e-21
chr19-1008	chr19	44837993	44839055	+	46.9	1062.000	25.5	0.2	108.60	9.43e-42
chrX-400	chrX	137103893	137105570	+	46.9	1677.000	24.0	0.2	102.22	1.00e-39
chr2-1806	chr2	19658645	19659725	+	45.9	1080.000	22.5	0.2	95.83	1.01e-35
chr2-721	chr2	21368245	21369199	+	45.9	954.000	23.0	1.4	16.33	2.66e-20
chr2-2615	chr2	28973750	28975492	+	45.9	1742.000	23.5	4.7	5.00	1.23e-09
chr2-1672	chr2	60793627	60794826	+	45.9	1199.000	24.0	2.8	8.52	6.80e-15
chr2-3892	chr2	153031772	153033112	+	45.9	1340.000	25.5	1.4	18.10	8.77e-23
chr2-1981	chr2	164997291	164998592	+	45.9	1301.000	23.5	2.1	11.12	1.52e-16
chr3-458	chr3	108225584	108226696	+	45.9	1112.000	24.5	1.4	17.39	1.56e-21
chr4-626	chr4	44708688	44709776	+	45.9	1088.000	26.0	0.2	110.73	8.52e-44
chr4-951	chr4	46350461	46351837	+	45.9	1376.000	24.5	0.2	104.35	1.00e-39
chr4-963	chr4	89303071	89304773	+	45.9	1702.000	25.5	2.8	9.05	7.62e-16
chr4-1464	chr4	115931420	115932680	+	45.9	1260.000	23.5	1.2	20.02	5.03e-22
chr4-870	chr4	134370474	134371621	+	45.9	1147.000	23.5	0.2	100.09	1.03e-37
chr4-236	chr4	135686269	135687188	+	45.9	919.000	23.5	3.8	6.26	1.78e-11
chr4-918	chr4	152291291	152292625	+	45.9	1334.000	23.5	2.8	8.34	5.82e-14
chr5-444	chr5	35401386	35402635	+	45.9	1249.000	23.5	2.3	10.01	1.37e-15
chr5-4201	chr5	139536816	139538554	+	45.9	1738.000	23.5	0.9	25.02	3.57e-24
chr6-2070	chr6	6850391	6852154	+	45.9	1763.000	24.5	0.9	26.09	1.40e-25
chr7-1868	chr7	49701193	49702591	+	45.9	1398.000	22.5	0.9	23.96	8.75e-23
chr7-1235	chr7	107209427	107210569	+	45.9	1142.000	23.5	0.5	50.04	6.81e-31
chr9-2245	chr9	32408098	32409636	+	45.9	1538.000	25.0	0.9	26.62	5.25e-27
chr9-1961	chr9	71766087	71767721	+	45.9	1634.000	23.5	0.5	50.04	6.81e-31
chr9-1769	chr9	119577844	119579611	+	45.9	1767.000	22.5	0.2	95.83	1.01e-35
chr10-515	chr10	50902508	50903622	+	45.9	1114.000	23.0	0.5	48.98	6.81e-31
chr11-2621	chr11	5861218	5862728	+	45.9	1510.000	23.0	2.6	8.91	9.84e-15
chr11-1394	chr11	59305383	59306562	+	45.9	1179.000	25.0	0.2	106.47	9.43e-42
chr11-3826	chr11	96743307	96744440	+	45.9	1133.000	22.5	1.4	15.97	4.36e-19
chr12-335	chr12	24681360	24682310	+	45.9	950.000	23.5	0.5	50.04	6.81e-31
chr12-208	chr12	86989766	86991036	+	45.9	1270.000	24.5	1.6	14.91	5.03e-20
chr14-1005	chr14	24002390	24004096	+	45.9	1706.000	24.0	0.5	51.11	1.33e-32
chr14-920	chr14	70287129	70288166	+	45.9	1037.000	23.0	5.6	4.08	3.35e-08
chr15-2315	chr15	76668056	76669668	+	45.9	1612.000	23.5	0.5	50.04	6.81e-31
chr17-1585	chr17	5940516	5941904	+	45.9	1388.000	24.5	0.2	104.35	1.00e-39
chr17-1419	chr17	27056856	27057850	+	45.9	994.000	23.5	2.8	8.34	5.82e-14
chr17-1013	chr17	35065303	35066539	+	45.9	1236.000	24.5	3.5	6.96	7.35e-13
chr17-1249	chr17	47467252	47468734	+	45.9	1482.000	22.5	2.8	7.99	4.78e-13
chr18-1027	chr18	7001718	7003241	+	45.9	1523.000	24.5	0.7	34.78	1.77e-28
chr19-1480	chr19	11817428	11818759	+	45.9	1331.000	24.0	0.9	25.55	1.40e-25
chr1-1630	chr1	34578211	34579488	+	44.8	1277.000	27.0	4.2	6.39	1.26e-13
chr1-2641	chr1	75359737	75361209	+	44.8	1472.000	23.0	1.4	16.33	2.66e-20
chr2-3569	chr2	28921747	28923041	+	44.8	1294.000	23.5	2.6	9.10	9.84e-15
chr2-4312	chr2	38705650	38707369	+	44.8	1719.000	22.0	1.9	11.71	1.56e-16
chr2-3237	chr2	119167039	119168403	+	44.8	1364.000	22.0	0.5	46.85	3.34e-29
chr2-2155	chr2	127540223	127541483	+	44.8	1260.000	22.5	1.9	11.98	1.56e-16
chr2-1965	chr2	156613918	156615162	+	44.8	1244.000	24.0	0.9	25.55	1.40e-25
chr2-4955	chr2	162661130	162662344	+	44.8	1214.000	22.5	0.2	95.83	1.01e-35
chr3-1357	chr3	52269531	52270850	+	44.8	1319.000	22.0	0.9	23.42	8.75e-23
chr4-811	chr4	84673642	84674832	+	44.8	1190.000	24.0	2.8	8.52	6.80e-15
chr4-2190	chr4	134017717	134019223	+	44.8	1506.000	24.0	1.9	12.78	9.91e-19
chr4-334	chr4	152007490	152008539	+	44.8	1049.000	22.0	1.4	15.62	4.36e-19
chr5-2439	chr5	32132860	32134282	+	44.8	1422.000	23.0	4.7	4.90	1.23e-09
chr5-1963	chr5	114269725	114271071	+	44.8	1346.000	22.0	1.4	15.62	4.36e-19
chr5-1540	chr5	135132648	135133937	+	44.8	1289.000	23.5	1.2	20.02	5.03e-22
chr5-971	chr5	137583024	137584353	+	44.8	1329.000	23.0	4.2	5.44	1.71e-10
chr6-2024	chr6	125320946	125322145	+	44.8	1199.000	24.0	3.3	7.30	1.75e-13
chr7-2052	chr7	4150263	4151811	+	44.8	1548.000	24.0	3.1	7.86	3.71e-14
chr7-3130	chr7	31040980	31042429	+	44.8	1449.000	22.0	2.8	7.81	4.78e-13
chr7-1418	chr7	109193472	109195008	+	44.8	1536.000	24.5	0.2	104.35	1.00e-39
chr7-1245	chr7	109864245	109865461	+	44.8	1216.000	23.5	1.9	12.51	1.27e-17
chr7-2911	chr7	141475596	141477456	+	44.8	1860.000	24.0	2.3	10.22	1.34e-16
chr8-2688	chr8	94186026	94187712	+	44.8	1686.000	22.0	0.9	23.42	8.75e-23
chr8-1798	chr8	105965789	105967399	+	44.8	1610.000	22.0	1.9	11.71	1.56e-16
chr10-518	chr10	51677341	51678312	+	44.8	971.000	24.0	0.2	102.22	1.00e-39
chr10-344	chr10	67536339	67537317	+	44.8	978.000	24.0	0.9	25.55	1.40e-25
chr11-3072	chr11	57775088	57776424	+	44.8	1336.000	24.0	2.3	10.22	1.34e-16
chr11-1726	chr11	69936820	69938099	+	44.8	1279.000	23.0	0.9	24.49	3.57e-24
chr11-4431	chr11	74522820	74524159	+	44.8	1339.000	23.5	0.9	25.02	3.57e-24
chr11-3145	chr11	74589703	74590892	+	44.8	1189.000	23.0	0.2	97.96	1.03e-37
chr11-4490	chr11	77978156	77979364	+	44.8	1208.000	22.5	1.4	15.97	4.36e-19
chr11-2402	chr11	80154076	80155164	+	44.8	1088.000	24.0	1.6	14.60	5.03e-20
chr11-2188	chr11	96249631	96250786	+	44.8	1155.000	24.0	2.8	8.52	6.80e-15
chr11-4818	chr11	103100588	103101606	+	44.8	1018.000	22.5	1.9	11.98	1.56e-16
chr11-2040	chr11	115974350	115975853	+	44.8	1503.000	22.0	0.2	93.70	1.01e-35
chr11-2912	chr11	117860494	117861958	+	44.8	1464.000	24.0	0.5	51.11	1.33e-32
chr12-495	chr12	31074614	31075593	+	44.8	979.000	24.5	4.2	5.80	2.98e-11
chr13-1494	chr13	12104881	12106265	+	44.8	1384.000	24.0	1.2	20.44	2.46e-23
chr13-695	chr13	96923999	96925322	+	44.8	1323.000	22.5	1.9	11.98	1.56e-16
chr14-220	chr14	61686103	61687355	+	44.8	1252.000	24.0	0.9	25.55	1.40e-25
chr15-1473	chr15	99593558	99594864	+	44.8	1306.000	22.5	0.9	23.96	8.75e-23
chr17-1460	chr17	35438699	35439973	+	44.8	1274.000	25.0	1.9	13.31	7.42e-20
chr17-1968	chr17	56510495	56511861	+	44.8	1366.000	23.5	0.2	100.09	1.03e-37
chr17-1298	chr17	69076939	69077914	+	44.8	975.000	22.5	2.8	7.99	4.78e-13
chr1-1073	chr1	78181059	78182269	+	43.8	1210.000	21.5	3.3	6.54	6.12e-11
chr1-1083	chr1	78309952	78311142	+	43.8	1190.000	22.0	2.8	7.81	4.78e-13
chr1-1863	chr1	135104403	135105429	+	43.8	1026.000	24.0	2.3	10.22	1.34e-16
chr2-1921	chr2	118899929	118901096	+	43.8	1167.000	23.0	1.9	12.24	1.27e-17
chr2-4910	chr2	157940934	157942240	+	43.8	1306.000	22.5	3.3	6.84	9.08e-12
chr4-933	chr4	11388998	11389907	+	43.8	909.000	21.5	0.2	91.57	9.42e-34
chr4-3225	chr4	117484340	117485991	+	43.8	1651.000	21.5	0.9	22.89	2.05e-21
chr4-572	chr4	124882220	124883048	+	43.8	828.000	22.5	1.4	15.97	4.36e-19
chr4-996	chr4	130308510	130309636	+	43.8	1126.000	22.5	0.7	31.94	1.97e-25
chr4-1015	chr4	137282582	137283640	+	43.8	1058.000	21.5	0.5	45.78	1.56e-27
chr5-1029	chr5	53048997	53050141	+	43.8	1144.000	22.0	1.4	15.62	4.36e-19
chr5-2524	chr5	64158442	64159867	+	43.8	1425.000	22.0	0.5	46.85	3.34e-29
chr5-944	chr5	107717131	107718120	+	43.8	989.000	23.0	2.3	9.80	1.37e-15
chr5-3844	chr5	108364482	108365821	+	43.8	1339.000	24.0	1.4	17.04	1.56e-21
chr5-2010	chr5	121828304	121829400	+	43.8	1096.000	22.5	1.4	15.97	4.36e-19
chr6-2008	chr6	117169073	117170555	+	43.8	1482.000	23.0	0.9	24.49	3.57e-24
chr7-1881	chr7	65157014	65158198	+	43.8	1184.000	23.0	0.5	48.98	6.81e-31
chr7-667	chr7	112226436	112227490	+	43.8	1054.000	22.0	0.2	93.70	1.01e-35
chr7-1989	chr7	131716383	131717855	+	43.8	1472.000	23.0	0.9	24.49	3.57e-24
chr7-2923	chr7	142663552	142664683	+	43.8	1131.000	21.5	3.3	6.54	6.12e-11
chr8-967	chr8	87960918	87962674	+	43.8	1756.000	23.0	0.2	97.96	1.03e-37
chr9-598	chr9	69668399	69669433	+	43.8	1034.000	21.5	4.2	5.09	4.93e-09
chr9-1957	chr9	69829008	69830620	+	43.8	1612.000	22.5	2.8	7.99	4.78e-13
chr9-890	chr9	91389739	91391393	+	43.8	1654.000	24.5	1.9	13.04	9.91e-19
chr9-1404	chr9	110741424	110742894	+	43.8	1470.000	23.5	2.3	10.01	1.37e-15
chr10-152	chr10	22817607	22818381	+	43.8	774.000	21.5	0.2	91.57	9.42e-34
chr10-42	chr10	61418129	61418885	+	43.8	756.000	23.0	2.3	9.80	1.37e-15
chr11-1270	chr11	77466197	77467569	+	43.8	1372.000	21.5	4.2	5.09	4.93e-09
chr11-1935	chr11	85924462	85925734	+	43.8	1272.000	22.5	1.4	15.97	4.36e-19
chr11-903	chr11	96363502	96364274	+	43.8	772.000	22.0	5.2	4.26	3.19e-08
chr11-3331	chr11	98545426	98546651	+	43.8	1225.000	21.5	2.8	7.63	3.75e-12
chr11-1217	chr11	103795246	103796234	+	43.8	988.000	22.5	0.7	31.94	1.97e-25
chr11-3412	chr11	115154020	115155487	+	43.8	1467.000	22.0	0.2	93.70	1.01e-35
chr11-5048	chr11	121702910	121704159	+	43.8	1249.000	22.0	0.5	46.85	3.34e-29
chr12-383	chr12	40133472	40134473	+	43.8	1001.000	23.0	1.4	16.33	2.66e-20
chr12-532	chr12	105008987	105009796	+	43.8	809.000	22.0	3.3	6.69	9.08e-12
chr12-2092	chr12	112143506	112145139	+	43.8	1633.000	22.0	0.9	23.42	8.75e-23
chr13-197	chr13	55420104	55421003	+	43.8	899.000	23.0	0.2	97.96	1.03e-37
chr14-352	chr14	48751235	48752812	+	43.8	1577.000	23.0	3.3	7.00	1.29e-12
chr16-521	chr16	9993961	9995200	+	43.8	1239.000	23.0	3.3	7.00	1.29e-12
chr16-416	chr16	94075344	94076543	+	43.8	1199.000	22.0	0.2	93.70	1.01e-35
chr17-753	chr17	26203262	26204364	+	43.8	1102.000	21.5	1.4	15.26	6.83e-18
chr18-281	chr18	80295568	80296539	+	43.8	971.000	22.0	0.5	46.85	3.34e-29
chr18-289	chr18	86712459	86713538	+	43.8	1079.000	22.0	2.3	9.37	1.35e-14
chr19-1738	chr19	10455515	10457099	+	43.8	1584.000	22.5	0.9	23.96	8.75e-23
chr1-1991	chr1	4490331	4490985	+	42.8	654.000	21.0	2.8	7.45	3.75e-12
chr1-2543	chr1	56975498	56976887	+	42.8	1389.000	21.5	3.8	5.72	6.48e-10
chr1-1676	chr1	63248144	63249556	+	42.8	1412.000	21.5	3.8	5.72	6.48e-10
chr1-939	chr1	89945457	89946750	+	42.8	1293.000	21.0	0.2	89.44	9.42e-34
chr1-1516	chr1	134708335	134709718	+	42.8	1383.000	21.0	0.9	22.36	2.05e-21
chr1-2279	chr1	171063479	171064866	+	42.8	1387.000	21.5	1.6	13.08	1.39e-16
chr2-2490	chr2	152143510	152144658	+	42.8	1148.000	22.0	3.8	5.86	1.10e-10
chr2-3410	chr2	167187935	167189242	+	42.8	1307.000	23.0	0.2	97.96	1.03e-37
chr2-2868	chr2	168910814	168911950	+	42.8	1136.000	21.5	4.5	4.82	1.23e-08
chr3-328	chr3	30505890	30507360	+	42.8	1470.000	22.0	3.8	5.86	1.10e-10
chr3-837	chr3	66742047	66743799	+	42.8	1752.000	21.5	0.9	22.89	2.05e-21
chr3-543	chr3	129196711	129197507	+	42.8	796.000	22.5	0.9	23.96	8.75e-23
chr4-2976	chr4	57298969	57300589	+	42.8	1620.000	23.0	1.6	13.99	7.37e-19
chr4-1998	chr4	83973523	83974902	+	42.8	1379.000	21.0	0.9	22.36	2.05e-21
chr4-816	chr4	89282013	89283202	+	42.8	1189.000	24.0	1.9	12.78	9.91e-19
chr4-1239	chr4	98816835	98818399	+	42.8	1564.000	22.5	0.9	23.96	8.75e-23
chr4-560	chr4	109984714	109985641	+	42.8	927.000	22.0	1.2	18.74	9.88e-21
chr4-2686	chr4	148173189	148174721	+	42.8	1532.000	22.5	0.9	23.96	8.75e-23
chr5-1861	chr5	37900917	37902357	+	42.8	1440.000	21.0	2.8	7.45	3.75e-12
chr5-826	chr5	100844936	100846067	+	42.8	1131.000	21.5	1.4	15.26	6.83e-18
chr5-1217	chr5	120437614	120438606	+	42.8	992.000	23.0	2.6	8.91	9.84e-15
chr6-1831	chr6	32586625	32588117	+	42.8	1492.000	22.5	0.9	23.96	8.75e-23
chr6-1064	chr6	48742032	48743240	+	42.8	1208.000	21.5	0.9	22.89	2.05e-21
chr7-1112	chr7	5056470	5057742	+	42.8	1272.000	21.0	2.3	8.94	1.27e-13
chr7-106	chr7	70337656	70338427	+	42.8	771.000	23.5	1.9	12.51	1.27e-17
chr8-1128	chr8	122676618	122677755	+	42.8	1137.000	22.0	1.6	13.39	1.03e-17
chr9-1287	chr9	45042338	45043628	+	42.8	1290.000	21.5	1.9	11.45	1.84e-15
chr9-861	chr9	67831116	67832239	+	42.8	1123.000	21.5	0.9	22.89	2.05e-21
chr10-1408	chr10	4712269	4713193	+	42.8	924.000	22.5	2.3	9.58	1.35e-14
chr10-583	chr10	11080116	11081009	+	42.8	893.000	22.0	0.5	46.85	3.34e-29
chr10-686	chr10	43021583	43022855	+	42.8	1272.000	23.0	0.9	24.49	3.57e-24
chr10-1912	chr10	115588284	115589713	+	42.8	1429.000	21.5	1.4	15.26	6.83e-18
chr11-3164	chr11	76998628	76999828	+	42.8	1200.000	22.0	0.9	23.42	8.75e-23
chr11-3688	chr11	77462178	77463572	+	42.8	1394.000	21.5	0.2	91.57	9.42e-34
chr11-3869	chr11	101245806	101247319	+	42.8	1513.000	22.0	3.5	6.25	3.32e-11
chr12-1173	chr12	57552732	57554110	+	42.8	1378.000	21.0	3.3	6.39	6.12e-11
chr13-83	chr13	40744444	40745106	+	42.8	662.000	22.0	2.8	7.81	4.78e-13
chr13-1104	chr13	45474943	45476196	+	42.8	1253.000	21.5	1.4	15.26	6.83e-18
chr14-413	chr14	55113315	55114240	+	42.8	925.000	23.5	0.7	33.36	6.04e-27
chr14-1140	chr14	105479481	105480820	+	42.8	1339.000	21.0	1.2	17.89	1.86e-19
chr15-2379	chr15	79506617	79508275	+	42.8	1658.000	21.5	0.9	22.89	2.05e-21
chr15-1479	chr15	102256336	102257836	+	42.8	1500.000	21.5	2.3	9.16	1.27e-13
chr15-1056	chr15	102357912	102359561	+	42.8	1649.000	25.0	1.2	21.29	1.15e-24
chr17-827	chr17	8437323	8438575	+	42.8	1252.000	21.5	2.3	9.16	1.27e-13
chr17-1172	chr17	29093821	29095017	+	42.8	1196.000	22.0	2.3	9.37	1.35e-14
chr17-1225	chr17	43147119	43148371	+	42.8	1252.000	21.0	3.3	6.39	6.12e-11
chr18-746	chr18	64335113	64336257	+	42.8	1144.000	21.5	2.3	9.16	1.27e-13
chrX-18	chrX	58031456	58032457	+	42.8	1001.000	21.0	1.9	11.18	1.84e-15
chrX-51	chrX	137120796	137122302	+	42.8	1506.000	22.0	0.2	93.70	1.01e-35
chr1-516	chr1	14506012	14507286	+	41.8	1274.000	21.5	0.5	45.78	1.56e-27
chr2-504	chr2	31653842	31654712	+	41.8	870.000	21.0	0.2	89.44	9.42e-34
chr2-879	chr2	94243481	94244756	+	41.8	1275.000	22.0	1.9	11.71	1.56e-16
chr3-761	chr3	18053273	18055050	+	41.8	1777.000	21.0	2.6	8.13	7.55e-13
chr4-1412	chr4	57141836	57142875	+	41.8	1039.000	20.5	0.5	43.65	6.99e-26
chr5-2444	chr5	33442405	33443622	+	41.8	1217.000	21.0	1.6	12.78	1.39e-16
chr5-2609	chr5	106451775	106453183	+	41.8	1408.000	21.0	4.7	4.47	2.89e-08
chr5-1344	chr5	106466623	106467673	+	41.8	1050.000	22.0	0.2	93.70	1.01e-35
chr6-2074	chr6	6855665	6856988	+	41.8	1323.000	22.5	1.4	15.97	4.36e-19
chr6-2142	chr6	29495647	29496620	+	41.8	973.000	21.5	0.5	45.78	1.56e-27
chr7-1500	chr7	19420181	19421198	+	41.8	1017.000	22.0	0.2	93.70	1.01e-35
chr7-1137	chr7	25674240	25675334	+	41.8	1094.000	21.0	2.3	8.94	1.27e-13
chr8-1929	chr8	13201892	13203317	+	41.8	1425.000	21.0	1.9	11.18	1.84e-15
chr10-667	chr10	12941008	12942117	+	41.8	1109.000	21.0	0.5	44.72	1.56e-27
chr11-4355	chr11	67455184	67456411	+	41.8	1227.000	22.5	0.5	47.91	3.34e-29
chr11-2119	chr11	68390300	68391299	+	41.8	999.000	21.0	0.2	89.44	9.42e-34
chr13-298	chr13	10359962	10361062	+	41.8	1100.000	22.0	0.5	46.85	3.34e-29
chr14-335	chr14	84446798	84448367	+	41.8	1569.000	21.0	2.3	8.94	1.27e-13
chr15-1290	chr15	98770879	98771902	+	41.8	1023.000	21.0	1.6	12.78	1.39e-16
chr17-983	chr17	26114632	26115891	+	41.8	1259.000	20.5	0.9	21.83	4.58e-20
chr17-592	chr17	44737694	44738948	+	41.8	1254.000	22.5	0.9	23.96	8.75e-23
chr18-204	chr18	46849787	46850780	+	41.8	993.000	20.5	1.9	10.91	2.06e-14
chr1-1400	chr1	34750909	34752021	+	40.8	1112.000	20.0	0.9	21.29	4.58e-20
chr1-1445	chr1	75417943	75419117	+	40.8	1174.000	21.5	2.3	9.16	1.27e-13
chr1-660	chr1	138843694	138844622	+	40.8	928.000	21.0	0.5	44.72	1.56e-27
chr1-3120	chr1	167001518	167002749	+	40.8	1231.000	20.5	0.2	87.31	8.43e-32
chr2-2263	chr2	25305430	25306854	+	40.8	1424.000	20.0	0.5	42.59	6.99e-26
chr2-3257	chr2	125722599	125723673	+	40.8	1074.000	21.0	2.3	8.94	1.27e-13
chr3-426	chr3	84478312	84479479	+	40.8	1167.000	21.5	1.4	15.26	6.83e-18
chr3-494	chr3	86550282	86551250	+	40.8	968.000	21.5	1.9	11.45	1.84e-15
chr4-953	chr4	47092933	47094124	+	40.8	1191.000	20.0	0.2	85.18	8.43e-32
chr4-1808	chr4	135397362	135398871	+	40.8	1509.000	20.5	1.9	10.91	2.06e-14
chr4-1168	chr4	138250865	138252252	+	40.8	1387.000	20.5	3.5	5.82	1.26e-09
chr5-1476	chr5	75083265	75084252	+	40.8	987.000	21.5	0.5	45.78	1.56e-27
chr5-2322	chr5	139673854	139675437	+	40.8	1583.000	20.0	0.9	21.29	4.58e-20
chr6-2652	chr6	120462953	120464426	+	40.8	1473.000	20.0	2.6	7.74	6.17e-12
chr7-2584	chr7	27445802	27447309	+	40.8	1507.000	21.0	0.2	89.44	9.42e-34
chr7-919	chr7	79121177	79122565	+	40.8	1388.000	20.0	1.9	10.65	2.06e-14
chr7-2895	chr7	139887730	139889115	+	40.8	1385.000	20.0	3.3	6.08	3.94e-10
chr8-1372	chr8	23157692	23158732	+	40.8	1040.000	20.5	0.2	87.31	8.43e-32
chr8-1662	chr8	71510050	71511550	+	40.8	1500.000	20.0	2.3	8.52	1.15e-12
chr8-445	chr8	122679524	122680337	+	40.8	813.000	21.5	1.9	11.45	1.84e-15
chr9-169	chr9	87737947	87738576	+	40.8	629.000	20.0	1.6	12.17	1.78e-15
chr10-1090	chr10	90827767	90829129	+	40.8	1362.000	20.0	0.2	85.18	8.43e-32
chr10-1922	chr10	117628695	117629956	+	40.8	1261.000	21.0	0.5	44.72	1.56e-27
chr11-1876	chr11	35544579	35545984	+	40.8	1405.000	21.5	0.2	91.57	9.42e-34
chr11-3632	chr11	61683745	61685256	+	40.8	1511.000	20.5	1.9	10.91	2.06e-14
chr11-3176	chr11	77934554	77935743	+	40.8	1189.000	22.0	3.8	5.86	1.10e-10
chr11-2154	chr11	83854805	83856170	+	40.8	1365.000	21.0	3.3	6.39	6.12e-11
chr11-2413	chr11	84550630	84551864	+	40.8	1234.000	21.0	4.9	4.26	6.46e-08
chr11-4758	chr11	99993203	99994658	+	40.8	1455.000	20.0	0.2	85.18	8.43e-32
chr12-1098	chr12	17617168	17618644	+	40.8	1476.000	20.0	2.8	7.10	2.82e-11
chr12-54	chr12	73041122	73041884	+	40.8	762.000	23.0	2.1	10.88	1.52e-16
chr12-2111	chr12	112928163	112929323	+	40.8	1160.000	20.0	0.2	85.18	8.43e-32
chr13-1695	chr13	98531075	98532532	+	40.8	1457.000	20.5	2.8	7.28	2.82e-11
chr14-575	chr14	48668737	48670199	+	40.8	1462.000	22.5	4.7	4.79	6.11e-09
chr14-887	chr14	63259013	63260182	+	40.8	1169.000	20.0	0.9	21.29	4.58e-20
chr15-1144	chr15	85626843	85627955	+	40.8	1112.000	21.0	0.2	89.44	9.42e-34
chr16-426	chr16	5740094	5741039	+	40.8	945.000	21.0	1.9	11.18	1.84e-15
chr17-457	chr17	8798517	8799866	+	40.8	1349.000	22.0	3.3	6.69	9.08e-12
chr17-247	chr17	35195864	35196766	+	40.8	902.000	20.5	0.2	87.31	8.43e-32
chr17-1035	chr17	45600390	45601616	+	40.8	1226.000	20.5	0.9	21.83	4.58e-20
chr17-1236	chr17	46294679	46295874	+	40.8	1195.000	20.5	1.9	10.91	2.06e-14
chr17-79	chr17	51808915	51809415	+	40.8	500.000	20.0	2.3	8.52	1.15e-12
chr17-1983	chr17	56981142	56982538	+	40.8	1396.000	20.0	3.3	6.08	3.94e-10
chr17-919	chr17	57274842	57276044	+	40.8	1202.000	21.0	3.3	6.39	6.12e-11
chr17-1565	chr17	87283645	87284864	+	40.8	1219.000	21.0	0.2	89.44	9.42e-34
chr19-954	chr19	36056578	36057500	+	40.8	922.000	20.5	0.2	87.31	8.43e-32
chr19-125	chr19	44512992	44513776	+	40.8	784.000	20.5	4.7	4.37	1.31e-07
chr19-701	chr19	46131752	46132995	+	40.8	1243.000	21.0	2.8	7.45	3.75e-12
chr19-1197	chr19	59161687	59162906	+	40.8	1219.000	22.5	0.9	23.96	8.75e-23
chr1-1385	chr1	14755226	14756201	+	39.7	975.000	20.0	4.7	4.26	1.31e-07
chr1-1027	chr1	19230703	19231881	+	39.7	1178.000	19.5	2.8	6.92	2.01e-10
chr1-93	chr1	56796710	56797210	+	39.7	500.000	19.5	0.9	20.76	9.76e-19
chr1-798	chr1	63265618	63266581	+	39.7	963.000	19.5	2.3	8.31	9.82e-12
chr1-367	chr1	74774292	74775200	+	39.7	908.000	22.0	4.5	4.93	2.47e-09
chr1-911	chr1	75486530	75487505	+	39.7	975.000	19.5	2.8	6.92	2.01e-10
chr1-634	chr1	86668644	86669650	+	39.7	1006.000	21.0	4.7	4.47	2.89e-08
chr2-3000	chr2	28802424	28803779	+	39.7	1355.000	20.0	1.9	10.65	2.06e-14
chr2-1661	chr2	35256015	35256943	+	39.7	928.000	20.5	1.2	17.46	3.33e-18
chr2-1542	chr2	113215418	113216594	+	39.7	1176.000	19.5	2.3	8.31	9.82e-12
chr2-2141	chr2	118975050	118976339	+	39.7	1289.000	19.5	0.5	41.53	2.98e-24
chr2-4741	chr2	131171489	131172567	+	39.7	1078.000	20.0	0.9	21.29	4.58e-20
chr2-1786	chr2	172939460	172940481	+	39.7	1021.000	19.5	2.3	8.31	9.82e-12
chr3-563	chr3	31309174	31310220	+	39.7	1046.000	22.0	0.9	23.42	8.75e-23
chr4-1408	chr4	49844372	49845389	+	39.7	1017.000	20.0	0.9	21.29	4.58e-20
chr4-3197	chr4	115951011	115952361	+	39.7	1350.000	20.0	4.2	4.73	2.48e-08
chr4-1119	chr4	116016565	116017478	+	39.7	913.000	20.0	3.3	6.08	3.94e-10
chr4-750	chr4	127971211	127972492	+	39.7	1281.000	20.5	0.9	21.83	4.58e-20
chr4-2617	chr4	134869316	134870756	+	39.7	1440.000	20.5	0.9	21.83	4.58e-20
chr4-540	chr4	154642596	154643381	+	39.7	785.000	20.0	4.0	5.01	9.86e-09
chr5-3601	chr5	47983466	47985073	+	39.7	1607.000	21.0	5.2	4.07	1.37e-07
chr5-2551	chr5	73006989	73008453	+	39.7	1464.000	20.0	4.9	4.06	2.79e-07
chr5-2327	chr5	141240013	141241041	+	39.7	1028.000	21.0	1.9	11.18	1.84e-15
chr7-3677	chr7	114717506	114718665	+	39.7	1159.000	19.5	0.9	20.76	9.76e-19
chr8-637	chr8	12336136	12337226	+	39.7	1090.000	21.0	1.4	14.91	6.83e-18
chr8-311	chr8	57334583	57335349	+	39.7	766.000	21.5	0.9	22.89	2.05e-21
chr8-2056	chr8	86325282	86326478	+	39.7	1196.000	20.0	0.5	42.59	6.99e-26
chr9-1266	chr9	32694178	32694968	+	39.7	790.000	20.0	0.9	21.29	4.58e-20
chr9-497	chr9	118476589	118477688	+	39.7	1099.000	20.0	0.7	28.39	1.84e-22
chr10-1564	chr10	50896590	50898162	+	39.7	1572.000	21.0	0.5	44.72	1.56e-27
chr11-1689	chr11	16751945	16753269	+	39.7	1324.000	20.0	0.2	85.18	8.43e-32
chr11-3629	chr11	61342110	61343135	+	39.7	1025.000	20.0	0.5	42.59	6.99e-26
chr11-2879	chr11	101963631	101965263	+	39.7	1632.000	22.5	2.3	9.58	1.35e-14
chr11-1655	chr11	103810728	103811914	+	39.7	1186.000	21.0	1.9	11.18	1.84e-15
chr14-354	chr14	57132670	57133631	+	39.7	961.000	20.0	0.5	42.59	6.99e-26
chr15-1114	chr15	39856799	39857820	+	39.7	1021.000	23.0	1.4	16.33	2.66e-20
chr15-896	chr15	73838304	73839209	+	39.7	905.000	21.0	5.2	4.07	1.37e-07
chr15-1029	chr15	80671372	80672495	+	39.7	1123.000	20.5	1.4	14.55	1.02e-16
chr15-818	chr15	98798753	98799846	+	39.7	1093.000	20.5	2.3	8.73	1.15e-12
chr15-1319	chr15	102144142	102145382	+	39.7	1240.000	21.5	1.4	15.26	6.83e-18
chr16-905	chr16	29717628	29719201	+	39.7	1573.000	20.5	1.4	14.55	1.02e-16
chr18-1069	chr18	21653742	21655149	+	39.7	1407.000	20.5	0.9	21.83	4.58e-20
chr18-437	chr18	25678819	25680474	+	39.7	1655.000	22.5	1.4	15.97	4.36e-19
chr1-382	chr1	89740882	89741667	+	38.7	785.000	21.0	0.9	22.36	2.05e-21
chr1-3127	chr1	167660679	167661826	+	38.7	1147.000	19.0	1.4	13.49	1.45e-15
chr1-767	chr1	171069542	171070313	+	38.7	771.000	19.5	0.9	20.76	9.76e-19
chr2-3726	chr2	92945694	92946953	+	38.7	1259.000	21.0	1.9	11.18	1.84e-15
chr2-3310	chr2	146225886	146226750	+	38.7	864.000	19.5	4.2	4.61	1.19e-07
chr2-1448	chr2	165111453	165112315	+	38.7	862.000	19.0	4.7	4.05	5.66e-07
chr2-2208	chr2	167690369	167691296	+	38.7	927.000	19.0	0.5	40.46	2.98e-24
chr4-2123	chr4	124573804	124575132	+	38.7	1328.000	21.0	3.8	5.59	6.48e-10
chr4-3705	chr4	153220167	153221801	+	38.7	1634.000	20.0	0.2	85.18	8.43e-32
chr5-2165	chr5	37966990	37968373	+	38.7	1383.000	20.0	2.3	8.52	1.15e-12
chr5-4121	chr5	131549112	131550370	+	38.7	1258.000	19.0	4.2	4.50	1.19e-07
chr6-1819	chr6	28980102	28981583	+	38.7	1481.000	20.5	0.5	43.65	6.99e-26
chr6-779	chr6	31220036	31221409	+	38.7	1373.000	19.0	0.2	80.92	7.18e-30
chr6-1424	chr6	90461556	90463045	+	38.7	1489.000	19.5	4.2	4.61	1.19e-07
chr6-2545	chr6	99725554	99726401	+	38.7	847.000	19.0	1.9	10.12	2.21e-13
chr7-2104	chr7	27356692	27358147	+	38.7	1455.000	19.0	2.3	8.09	9.82e-12
chr7-662	chr7	108950436	108951335	+	38.7	899.000	20.5	0.9	21.83	4.58e-20
chr7-1085	chr7	131723738	131724685	+	38.7	947.000	19.0	0.7	26.97	5.22e-21
chr7-2508	chr7	143598682	143599988	+	38.7	1306.000	19.0	0.9	20.23	9.76e-19
chr8-1791	chr8	105263491	105264901	+	38.7	1410.000	20.0	1.9	10.65	2.06e-14
chr8-2168	chr8	121728785	121729965	+	38.7	1180.000	19.5	0.9	20.76	9.76e-19
chr9-1840	chr9	32690836	32691896	+	38.7	1060.000	21.0	1.9	11.18	1.84e-15
chr9-662	chr9	44635705	44637277	+	38.7	1572.000	19.0	2.8	6.74	2.01e-10
chr9-963	chr9	54981829	54983166	+	38.7	1337.000	20.0	4.2	4.73	2.48e-08
chr9-772	chr9	69839413	69840429	+	38.7	1016.000	19.5	2.3	8.31	9.82e-12
chr9-241	chr9	75232020	75232786	+	38.7	766.000	20.0	1.9	10.65	2.06e-14
chr10-70	chr10	22813333	22813962	+	38.7	629.000	19.0	2.8	6.74	2.01e-10
chr10-892	chr10	122448448	122449895	+	38.7	1447.000	20.5	0.2	87.31	8.43e-32
chr11-2619	chr11	5545510	5546549	+	38.7	1039.000	19.0	0.2	80.92	7.18e-30
chr11-1243	chr11	50604424	50605203	+	38.7	779.000	19.5	1.9	10.38	2.21e-13
chr11-2017	chr11	103112587	103113446	+	38.7	859.000	20.0	1.9	10.65	2.06e-14
chr11-3960	chr11	120657612	120658799	+	38.7	1187.000	19.0	2.3	8.09	9.82e-12
chr12-1498	chr12	95691626	95692829	+	38.7	1203.000	19.5	0.5	41.53	2.98e-24
chr13-754	chr13	40709414	40710564	+	38.7	1150.000	20.0	0.5	42.59	6.99e-26
chr13-467	chr13	54054502	54055316	+	38.7	814.000	19.0	2.3	8.09	9.82e-12
chr15-1220	chr15	35293947	35294882	+	38.7	935.000	20.0	4.0	5.01	9.86e-09
chr15-1236	chr15	74685127	74686530	+	38.7	1403.000	19.0	1.9	10.12	2.21e-13
chr15-742	chr15	99669830	99671034	+	38.7	1204.000	19.0	0.5	40.46	2.98e-24
chr15-2037	chr15	103089126	103090750	+	38.7	1624.000	19.5	0.2	83.05	7.18e-30
chr15-989	chr15	103146113	103147133	+	38.7	1020.000	21.5	1.9	11.45	1.84e-15
chr17-851	chr17	25715953	25717214	+	38.7	1261.000	19.0	2.3	8.09	9.82e-12
chr17-911	chr17	56123595	56124547	+	38.7	952.000	20.0	1.4	14.20	1.02e-16
chr18-486	chr18	11058846	11060237	+	38.7	1391.000	20.5	3.8	5.46	3.66e-09
chr18-123	chr18	74961503	74962373	+	38.7	870.000	19.0	0.5	40.46	2.98e-24
chr1-363	chr1	63263954	63264730	+	37.7	776.000	19.5	0.9	20.76	9.76e-19
chr1-469	chr1	74947524	74948355	+	37.7	831.000	20.5	1.4	14.55	1.02e-16
chr1-1823	chr1	120592955	120594095	+	37.7	1140.000	20.0	0.5	42.59	6.99e-26
chr1-1312	chr1	134512842	134513991	+	37.7	1149.000	19.0	2.3	8.09	9.82e-12
chr1-3195	chr1	180763095	180764085	+	37.7	990.000	19.5	3.3	5.93	2.42e-09
chr2-1351	chr2	57111307	57112022	+	37.7	715.000	21.0	3.3	6.39	6.12e-11
chr2-2339	chr2	61807048	61807840	+	37.7	792.000	19.0	3.5	5.39	7.20e-09
chr2-364	chr2	74671740	74672369	+	37.7	629.000	18.5	0.5	39.40	1.20e-22
chr3-343	chr3	96404041	96405084	+	37.7	1043.000	20.5	0.9	21.83	4.58e-20
chr4-2412	chr4	55530973	55531973	+	37.7	1000.000	21.0	1.4	14.91	6.83e-18
chr4-479	chr4	101292799	101293717	+	37.7	918.000	19.0	2.6	7.36	4.81e-11
chr4-1519	chr4	129491219	129492176	+	37.7	957.000	19.5	1.9	10.38	2.21e-13
chr4-2310	chr4	152339461	152340874	+	37.7	1413.000	19.0	0.9	20.23	9.76e-19
chr5-993	chr5	28120846	28121888	+	37.7	1042.000	19.0	1.9	10.12	2.21e-13
chr5-2910	chr5	28179445	28180660	+	37.7	1215.000	20.0	0.9	21.29	4.58e-20
chr5-4169	chr5	136882078	136883375	+	37.7	1297.000	19.0	0.9	20.23	9.76e-19
chr6-1387	chr6	64731815	64733321	+	37.7	1506.000	20.5	2.1	9.70	1.74e-13
chr7-3189	chr7	40897551	40898630	+	37.7	1079.000	19.0	0.5	40.46	2.98e-24
chr7-1409	chr7	100973709	100974718	+	37.7	1009.000	19.5	0.7	27.68	5.22e-21
chr8-1702	chr8	84043825	84045300	+	37.7	1475.000	22.0	0.9	23.42	8.75e-23
chr9-736	chr9	32672232	32673408	+	37.7	1176.000	20.5	1.9	10.91	2.06e-14
chr11-1908	chr11	70229285	70230425	+	37.7	1140.000	18.5	0.9	19.70	1.97e-17
chr11-2166	chr11	89766837	89767923	+	37.7	1086.000	20.0	2.3	8.52	1.15e-12
chr11-2521	chr11	101166351	101167689	+	37.7	1338.000	19.0	0.5	40.46	2.98e-24
chr11-4813	chr11	102665522	102666364	+	37.7	842.000	19.0	0.5	40.46	2.98e-24
chr12-1022	chr12	85473715	85475066	+	37.7	1351.000	18.5	1.9	9.85	2.24e-12
chr12-1495	chr12	89812585	89813780	+	37.7	1195.000	20.5	1.9	10.91	2.06e-14
chr12-113	chr12	108702479	108703235	+	37.7	756.000	19.5	0.5	41.53	2.98e-24
chr13-373	chr13	116293484	116294353	+	37.7	869.000	20.5	0.9	21.83	4.58e-20
chr14-692	chr14	55783526	55784686	+	37.7	1160.000	20.5	2.3	8.73	1.15e-12
chr15-1688	chr15	85643861	85645017	+	37.7	1156.000	18.5	0.2	78.79	5.81e-28
chr16-378	chr16	4418968	4419911	+	37.7	943.000	20.0	2.8	7.10	2.82e-11
chr16-404	chr16	22656162	22657235	+	37.7	1073.000	21.5	0.2	91.57	9.42e-34
chr17-596	chr17	46298702	46299968	+	37.7	1266.000	19.0	1.4	13.49	1.45e-15
chr17-795	chr17	56751274	56752316	+	37.7	1042.000	20.0	0.5	42.59	6.99e-26
chr18-236	chr18	63850886	63851810	+	37.7	924.000	19.0	0.2	80.92	7.18e-30
chr1-2865	chr1	120192861	120194023	+	36.7	1162.000	18.0	3.8	4.79	1.01e-07
chr1-839	chr1	120587935	120589224	+	36.7	1289.000	18.0	3.3	5.48	1.41e-08
chr1-3054	chr1	154204186	154205511	+	36.7	1325.000	18.0	1.2	15.33	9.23e-16
chr1-1578	chr1	184846130	184847122	+	36.7	992.000	18.0	0.2	76.66	5.81e-28
chr2-939	chr2	28749956	28750885	+	36.7	929.000	19.0	1.9	10.12	2.21e-13
chr2-2639	chr2	33574645	33575779	+	36.7	1134.000	18.0	0.2	76.66	5.81e-28
chr2-1918	chr2	118372665	118373804	+	36.7	1139.000	21.0	2.1	9.94	1.74e-14
chr2-3934	chr2	165594491	165595800	+	36.7	1309.000	19.0	1.4	13.49	1.45e-15
chr4-249	chr4	3083969	3084602	+	36.7	633.000	20.0	4.7	4.26	1.31e-07
chr4-3119	chr4	103618933	103620348	+	36.7	1415.000	20.0	0.2	85.18	8.43e-32
chr4-1714	chr4	114915602	114916785	+	36.7	1183.000	18.0	0.9	19.17	1.97e-17
chr4-3394	chr4	130875854	130877375	+	36.7	1521.000	19.5	0.9	20.76	9.76e-19
chr4-1153	chr4	133240279	133241274	+	36.7	995.000	19.0	1.9	10.12	2.21e-13
chr4-3747	chr4	155943467	155944823	+	36.7	1356.000	19.0	0.5	40.46	2.98e-24
chr5-2442	chr5	33103646	33104679	+	36.7	1033.000	18.0	1.9	9.58	2.24e-12
chr5-1890	chr5	75080185	75081174	+	36.7	989.000	18.0	1.6	10.95	2.53e-13
chr5-1690	chr5	106463666	106464693	+	36.7	1027.000	19.0	1.9	10.12	2.21e-13
chr6-1482	chr6	136171902	136173104	+	36.7	1202.000	18.0	0.2	76.66	5.81e-28
chr7-1023	chr7	46179310	46180394	+	36.7	1084.000	18.5	1.9	9.85	2.24e-12
chr7-579	chr7	109172374	109173191	+	36.7	817.000	19.0	0.9	20.23	9.76e-19
chr7-1979	chr7	131463002	131463974	+	36.7	972.000	19.0	0.2	80.92	7.18e-30
chr7-2422	chr7	131467612	131468761	+	36.7	1149.000	19.0	0.5	40.46	2.98e-24
chr7-1689	chr7	131649384	131650733	+	36.7	1349.000	19.0	2.6	7.36	4.81e-11
chr8-670	chr8	70803976	70805022	+	36.7	1046.000	19.0	1.4	13.49	1.45e-15
chr8-1127	chr8	122669782	122670539	+	36.7	757.000	19.0	2.3	8.09	9.82e-12
chr9-1294	chr9	49340815	49341913	+	36.7	1098.000	18.0	0.2	76.66	5.81e-28
chr9-381	chr9	91370403	91371212	+	36.7	809.000	20.5	2.3	8.73	1.15e-12
chr9-701	chr9	95560080	95560958	+	36.7	878.000	19.5	0.5	41.53	2.98e-24
chr9-2759	chr9	104569897	104571532	+	36.7	1635.000	19.0	1.9	10.12	2.21e-13
chr9-494	chr9	110879136	110879921	+	36.7	785.000	18.5	0.2	78.79	5.81e-28
chr9-504	chr9	123678323	123679264	+	36.7	941.000	20.5	2.6	7.94	6.17e-12
chr10-816	chr10	61625191	61626141	+	36.7	950.000	18.0	0.2	76.66	5.81e-28
chr10-635	chr10	81461886	81463094	+	36.7	1208.000	18.5	4.2	4.38	5.41e-07
chr11-3014	chr11	35664801	35666090	+	36.7	1289.000	19.0	1.4	13.49	1.45e-15
chr11-1712	chr11	59264012	59265068	+	36.7	1056.000	20.5	1.9	10.91	2.06e-14
chr11-1718	chr11	59963557	59964818	+	36.7	1261.000	19.0	0.9	20.23	9.76e-19
chr11-3675	chr11	73159520	73160684	+	36.7	1164.000	19.0	0.2	80.92	7.18e-30
chr11-3240	chr11	94881784	94883282	+	36.7	1498.000	19.0	0.5	40.46	2.98e-24
chr11-3414	chr11	115297359	115298932	+	36.7	1573.000	18.0	2.8	6.39	1.37e-09
chr12-650	chr12	56529146	56530066	+	36.7	920.000	20.5	3.3	6.24	3.94e-10
chr13-2063	chr13	57906663	57907895	+	36.7	1232.000	19.0	1.4	13.49	1.45e-15
chr13-2209	chr13	94666343	94667791	+	36.7	1448.000	18.5	2.3	7.88	8.00e-11
chr16-1187	chr16	33691111	33692590	+	36.7	1479.000	19.0	2.8	6.74	2.01e-10
chr17-141	chr17	26857233	26857870	+	36.7	637.000	18.0	0.5	38.33	1.20e-22
chr17-1071	chr17	72602891	72604225	+	36.7	1334.000	19.5	1.4	13.84	1.45e-15
chr19-1883	chr19	42147991	42149159	+	36.7	1168.000	19.0	0.2	80.92	7.18e-30
chr19-583	chr19	47342367	47343492	+	36.7	1125.000	19.0	1.4	13.49	1.45e-15
chrX-26	chrX	7921974	7923188	+	36.7	1214.000	18.5	1.6	11.26	2.53e-13
chr1-152	chr1	19228393	19229028	+	35.7	635.000	19.5	1.6	11.86	2.18e-14
chr1-2092	chr1	78170791	78171886	+	35.7	1095.000	19.5	0.9	20.76	9.76e-19
chr1-1345	chr1	170907333	170908410	+	35.7	1077.000	19.5	0.7	27.68	5.22e-21
chr1-1560	chr1	178528828	178529910	+	35.7	1082.000	19.5	1.4	13.84	1.45e-15
chr2-4080	chr2	24662116	24663712	+	35.7	1596.000	18.0	3.1	5.90	4.64e-09
chr2-2798	chr2	146220695	146221532	+	35.7	837.000	18.0	2.8	6.39	1.37e-09
chr3-915	chr3	96435457	96436535	+	35.7	1078.000	18.0	0.2	76.66	5.81e-28
chr3-1129	chr3	100487517	100489011	+	35.7	1494.000	17.5	0.2	74.53	4.45e-26
chr4-3353	chr4	127987966	127989230	+	35.7	1264.000	18.5	2.3	7.88	8.00e-11
chr4-696	chr4	145434461	145435479	+	35.7	1018.000	19.0	2.1	8.99	1.66e-12
chr6-2155	chr6	30169082	30170550	+	35.7	1468.000	19.0	1.4	13.49	1.45e-15
chr6-1392	chr6	83066101	83066989	+	35.7	888.000	20.0	3.3	6.08	3.94e-10
chr6-2704	chr6	126165400	126166633	+	35.7	1233.000	19.0	1.2	16.18	5.69e-17
chr7-3023	chr7	19769361	19770596	+	35.7	1235.000	18.0	1.9	9.58	2.24e-12
chr7-598	chr7	142662381	142663021	+	35.7	640.000	17.5	2.3	7.45	6.18e-10
chr8-1365	chr8	13493210	13494176	+	35.7	966.000	17.5	0.5	37.27	4.62e-21
chr8-1475	chr8	106508651	106509767	+	35.7	1116.000	19.0	1.2	16.18	5.69e-17
chr8-2111	chr8	106869726	106870849	+	35.7	1123.000	17.5	0.9	18.63	3.78e-16
chr8-1335	chr8	122550768	122551749	+	35.7	981.000	17.5	0.5	37.27	4.62e-21
chr8-208	chr8	123617317	123617817	+	35.7	500.000	17.5	1.4	12.42	2.53e-13
chr9-812	chr9	20868450	20869536	+	35.7	1086.000	18.0	0.2	76.66	5.81e-28
chr9-968	chr9	56824902	56826036	+	35.7	1134.000	17.5	1.9	9.32	2.16e-11
chr10-1036	chr10	79776746	79778058	+	35.7	1312.000	18.0	0.2	76.66	5.81e-28
chr11-2170	chr11	95139083	95140187	+	35.7	1104.000	18.5	0.5	39.40	1.20e-22
chr11-1813	chr11	101163469	101164552	+	35.7	1083.000	17.5	0.9	18.63	3.78e-16
chr11-2246	chr11	101785590	101786569	+	35.7	979.000	18.0	0.9	19.17	1.97e-17
chr11-680	chr11	118568702	118569335	+	35.7	633.000	18.0	0.5	38.33	1.20e-22
chr15-1894	chr15	78711634	78712908	+	35.7	1274.000	17.5	0.2	74.53	4.45e-26
chr15-2038	chr15	103102409	103103433	+	35.7	1024.000	18.0	0.2	76.66	5.81e-28
chr16-1161	chr16	30282544	30283389	+	35.7	845.000	18.0	1.4	12.78	1.97e-14
chr17-1680	chr17	25472759	25474025	+	35.7	1266.000	18.0	1.4	12.78	1.97e-14
chr17-1683	chr17	25569180	25570050	+	35.7	870.000	18.0	0.2	76.66	5.81e-28
chr17-918	chr17	57080939	57081865	+	35.7	926.000	17.5	2.6	6.78	2.51e-09
chr17-935	chr17	83545867	83546916	+	35.7	1049.000	18.0	0.5	38.33	1.20e-22
chr18-382	chr18	36284341	36285377	+	35.7	1036.000	17.5	0.5	37.27	4.62e-21
chr18-307	chr18	63385980	63387084	+	35.7	1104.000	21.0	0.5	44.72	1.56e-27
chr18-1268	chr18	66290461	66291832	+	35.7	1371.000	17.5	3.1	5.73	2.77e-08
chr19-1768	chr19	16877681	16878910	+	35.7	1229.000	18.5	0.9	19.70	1.97e-17
chr19-1313	chr19	42432565	42433756	+	35.7	1191.000	19.0	1.9	10.12	2.21e-13
chr19-1342	chr19	44696549	44697921	+	35.7	1372.000	18.0	1.4	12.78	1.97e-14
chr1-1727	chr1	78175193	78176470	+	34.6	1277.000	18.0	1.4	12.78	1.97e-14
chr1-570	chr1	131244069	131244955	+	34.6	886.000	20.5	2.8	7.28	2.82e-11
chr2-2244	chr2	19447681	19448715	+	34.6	1034.000	18.0	2.1	8.52	1.50e-11
chr2-1811	chr2	24677546	24678807	+	34.6	1261.000	18.0	4.0	4.51	2.41e-07
chr2-1471	chr2	26196699	26197611	+	34.6	912.000	17.5	1.4	12.42	2.53e-13
chr2-839	chr2	29747177	29747961	+	34.6	784.000	17.5	0.2	74.53	4.45e-26
chr2-3613	chr2	33584708	33585832	+	34.6	1124.000	17.0	0.2	72.40	4.45e-26
chr2-4484	chr2	82053407	82054580	+	34.6	1173.000	17.0	0.2	72.40	4.45e-26
chr2-1982	chr2	165233496	165234676	+	34.6	1180.000	18.0	0.9	19.17	1.97e-17
chr3-1047	chr3	37347953	37349051	+	34.6	1098.000	17.0	0.5	36.20	4.62e-21
chr3-357	chr3	102203671	102204753	+	34.6	1082.000	18.0	1.9	9.58	2.24e-12
chr3-1612	chr3	102205463	102206801	+	34.6	1338.000	18.0	0.9	19.17	1.97e-17
chr3-627	chr3	107249203	107250595	+	34.6	1392.000	18.0	0.2	76.66	5.81e-28
chr3-115	chr3	129205580	129206212	+	34.6	632.000	17.5	1.9	9.32	2.16e-11
chr3-553	chr3	154331916	154332752	+	34.6	836.000	18.0	2.1	8.52	1.50e-11
chr4-1388	chr4	43427232	43428681	+	34.6	1449.000	17.0	1.4	12.07	2.53e-13
chr4-413	chr4	106622270	106623093	+	34.6	823.000	18.5	2.3	7.88	8.00e-11
chr4-1579	chr4	140244354	140245394	+	34.6	1040.000	17.5	3.1	5.73	2.77e-08
chr4-3735	chr4	154961452	154963051	+	34.6	1599.000	18.0	3.1	5.90	4.64e-09
chr5-3339	chr5	9723443	9724909	+	34.6	1466.000	17.5	1.4	12.42	2.53e-13
chr5-1599	chr5	28206882	28207647	+	34.6	765.000	17.0	0.2	72.40	4.45e-26
chr5-1712	chr5	118168832	118169839	+	34.6	1007.000	19.0	0.5	40.46	2.98e-24
chr5-1983	chr5	119658886	119659832	+	34.6	946.000	18.5	1.2	15.76	9.23e-16
chr5-3315	chr5	147751395	147752489	+	34.6	1094.000	20.0	1.4	14.20	1.02e-16
chr5-4345	chr5	150593384	150594944	+	34.6	1560.000	17.5	2.8	6.21	8.84e-09
chr6-1183	chr6	47648881	47649868	+	34.6	987.000	20.0	3.1	6.55	1.12e-10
chr6-1471	chr6	126738898	126740282	+	34.6	1384.000	20.0	0.2	85.18	8.43e-32
chr7-1886	chr7	70285020	70285794	+	34.6	774.000	17.5	2.3	7.45	6.18e-10
chr7-2285	chr7	70365079	70365929	+	34.6	850.000	18.0	3.8	4.79	1.01e-07
chr7-2008	chr7	137241067	137242271	+	34.6	1204.000	17.0	2.3	7.24	6.18e-10
chr7-348	chr7	140050829	140051613	+	34.6	784.000	18.0	0.5	38.33	1.20e-22
chr7-2026	chr7	140153445	140154738	+	34.6	1293.000	20.0	1.4	14.20	1.02e-16
chr8-1161	chr8	17532200	17533216	+	34.6	1016.000	18.0	0.2	76.66	5.81e-28
chr8-1754	chr8	92155432	92156711	+	34.6	1279.000	17.0	0.2	72.40	4.45e-26
chr8-558	chr8	123536258	123536883	+	34.6	625.000	17.0	0.2	72.40	4.45e-26
chr9-855	chr9	63158292	63159446	+	34.6	1154.000	18.0	4.5	4.03	1.15e-06
chr9-240	chr9	74860598	74861434	+	34.6	836.000	19.5	0.2	83.05	7.18e-30
chr9-2010	chr9	91410135	91410931	+	34.6	796.000	17.0	1.9	9.05	2.16e-11
chr9-249	chr9	118468399	118469026	+	34.6	627.000	17.0	0.5	36.20	4.62e-21
chr10-1493	chr10	36507554	36508649	+	34.6	1095.000	17.0	2.1	8.04	1.29e-10
chr10-454	chr10	62057853	62058641	+	34.6	788.000	18.0	0.7	25.55	1.41e-19
chr10-1871	chr10	99263782	99264926	+	34.6	1144.000	18.5	1.9	9.85	2.24e-12
chr11-2999	chr11	33146644	33147966	+	34.6	1322.000	17.0	0.2	72.40	4.45e-26
chr11-4279	chr11	58954015	58955264	+	34.6	1249.000	18.0	0.5	38.33	1.20e-22
chr11-3222	chr11	85895569	85896597	+	34.6	1028.000	17.0	0.2	72.40	4.45e-26
chr11-3420	chr11	115824077	115825431	+	34.6	1354.000	18.5	2.3	7.88	8.00e-11
chr11-5010	chr11	119261511	119262529	+	34.6	1018.000	17.0	1.9	9.05	2.16e-11
chr12-512	chr12	72407039	72408061	+	34.6	1022.000	20.0	1.4	14.20	1.02e-16
chr12-262	chr12	79131248	79131976	+	34.6	728.000	18.5	2.1	8.75	1.50e-11
chr12-270	chr12	109460107	109460787	+	34.6	680.000	19.0	0.2	80.92	7.18e-30
chr12-1312	chr12	111284856	111285673	+	34.6	817.000	18.0	0.5	38.33	1.20e-22
chr13-361	chr13	63569102	63569884	+	34.6	782.000	19.0	2.3	8.09	9.82e-12
chr13-1630	chr13	72340913	72342038	+	34.6	1125.000	18.5	0.5	39.40	1.20e-22
chr14-853	chr14	55223388	55224295	+	34.6	907.000	18.0	0.2	76.66	5.81e-28
chr14-297	chr14	70888702	70889548	+	34.6	846.000	18.0	1.9	9.58	2.24e-12
chr14-755	chr14	118226413	118227420	+	34.6	1007.000	17.0	0.5	36.20	4.62e-21
chr15-1018	chr15	78203635	78204719	+	34.6	1084.000	17.0	0.2	72.40	4.45e-26
chr15-1902	chr15	79510616	79511656	+	34.6	1040.000	17.5	1.4	12.42	2.53e-13
chr15-1286	chr15	93638728	93639456	+	34.6	728.000	17.5	0.2	74.53	4.45e-26
chr17-1473	chr17	36988262	36989270	+	34.6	1008.000	17.0	2.6	6.58	2.51e-09
chr17-130	chr17	51782588	51783088	+	34.6	500.000	17.0	0.5	36.20	4.62e-21
chr18-1234	chr18	61784454	61785820	+	34.6	1366.000	17.0	3.8	4.53	4.89e-07
chr18-789	chr18	76057791	76059045	+	34.6	1254.000	17.0	0.5	36.20	4.62e-21
chr18-995	chr18	80638931	80640189	+	34.6	1258.000	17.0	0.5	36.20	4.62e-21
chr19-1516	chr19	37233741	37234731	+	34.6	990.000	17.0	0.9	18.10	3.78e-16
chr19-1916	chr19	44649461	44650927	+	34.6	1466.000	17.5	0.9	18.63	3.78e-16
chrX-276	chrX	12137495	12138715	+	34.6	1220.000	19.5	2.8	6.92	2.01e-10
chr1-1357	chr1	180694513	180695371	+	33.6	858.000	16.5	1.4	11.71	3.07e-12
chr2-1353	chr2	60802799	60803554	+	33.6	755.000	18.0	0.5	38.33	1.20e-22
chr2-1917	chr2	109674420	109675240	+	33.6	820.000	19.0	2.3	8.09	9.82e-12
chr2-2207	chr2	167538926	167540131	+	33.6	1205.000	17.5	1.9	9.32	2.16e-11
chr3-608	chr3	99236116	99236893	+	33.6	777.000	17.0	1.4	12.07	2.53e-13
chr4-1398	chr4	46600418	46601275	+	33.6	857.000	17.5	2.1	8.28	1.29e-10
chr5-492	chr5	28163564	28164387	+	33.6	823.000	20.0	0.2	85.18	8.43e-32
chr5-2469	chr5	36076819	36077692	+	33.6	873.000	17.0	2.1	8.04	1.29e-10
chr5-2243	chr5	116313480	116314464	+	33.6	984.000	16.5	0.2	70.27	3.22e-24
chr6-1192	chr6	51185331	51186449	+	33.6	1118.000	18.5	4.5	4.15	1.15e-06
chr6-494	chr6	87732363	87733003	+	33.6	640.000	17.0	1.9	9.05	2.16e-11
chr7-3037	chr7	24585637	24586916	+	33.6	1279.000	17.0	0.9	18.10	3.78e-16
chr7-3099	chr7	29052544	29053520	+	33.6	976.000	16.5	0.9	17.57	6.85e-15
chr7-3249	chr7	45869632	45870839	+	33.6	1207.000	18.0	0.5	38.33	1.20e-22
chr8-1540	chr8	9770556	9772025	+	33.6	1469.000	18.0	0.5	38.33	1.20e-22
chr8-1153	chr8	12390061	12390926	+	33.6	865.000	18.5	3.3	5.63	1.41e-08
chr8-961	chr8	85010892	85011749	+	33.6	857.000	16.5	0.5	35.14	1.67e-19
chr8-1465	chr8	105258679	105259356	+	33.6	677.000	17.5	3.3	5.32	7.83e-08
chr9-286	chr9	37545452	37546280	+	33.6	828.000	18.0	0.5	38.33	1.20e-22
chr9-838	chr9	44044006	44044842	+	33.6	836.000	17.5	1.4	12.42	2.53e-13
chr9-1562	chr9	56638445	56639695	+	33.6	1250.000	17.0	0.2	72.40	4.45e-26
chr9-531	chr9	63648508	63649143	+	33.6	635.000	18.0	0.2	76.66	5.81e-28
chr9-219	chr9	89876858	89877484	+	33.6	626.000	17.0	1.2	14.48	1.42e-14
chr9-246	chr9	91361786	91362556	+	33.6	770.000	20.0	1.9	10.65	2.06e-14
chr10-715	chr10	77416682	77417832	+	33.6	1150.000	17.0	0.9	18.10	3.78e-16
chr10-1329	chr10	81574813	81576330	+	33.6	1517.000	17.5	3.1	5.73	2.77e-08
chr11-619	chr11	52765392	52766023	+	33.6	631.000	16.5	0.9	17.57	6.85e-15
chr11-2733	chr11	77515313	77516329	+	33.6	1016.000	17.0	0.2	72.40	4.45e-26
chr11-2432	chr11	94276374	94277220	+	33.6	846.000	17.0	2.8	6.03	8.84e-09
chr11-2887	chr11	103198837	103199777	+	33.6	940.000	17.5	1.6	10.65	2.79e-12
chr11-3401	chr11	109721126	109722189	+	33.6	1063.000	17.0	0.9	18.10	3.78e-16
chr13-1323	chr13	55963184	55964562	+	33.6	1378.000	18.0	0.2	76.66	5.81e-28
chr13-601	chr13	72639775	72640546	+	33.6	771.000	18.5	0.9	19.70	1.97e-17
chr13-1476	chr13	116310628	116311956	+	33.6	1328.000	16.5	0.5	35.14	1.67e-19
chr16-687	chr16	5737669	5738735	+	33.6	1066.000	16.5	2.3	7.03	4.52e-09
chr16-607	chr16	9992184	9993294	+	33.6	1110.000	17.0	1.4	12.07	2.53e-13
chr17-503	chr17	3326732	3327636	+	33.6	904.000	17.0	0.2	72.40	4.45e-26
chr17-1634	chr17	13590077	13591005	+	33.6	928.000	17.5	3.8	4.66	4.89e-07
chr17-1378	chr17	23698948	23700284	+	33.6	1336.000	18.5	1.4	13.13	1.97e-14
chr19-1382	chr19	46003455	46004867	+	33.6	1412.000	17.5	3.8	4.66	4.89e-07
chr19-1180	chr19	46762259	46763385	+	33.6	1126.000	17.5	1.9	9.32	2.16e-11
chr1-2547	chr1	57421750	57423042	+	32.6	1292.000	16.0	0.9	17.04	6.85e-15
chr1-1784	chr1	91052284	91053632	+	32.6	1348.000	16.0	0.9	17.04	6.85e-15
chr1-1322	chr1	136956857	136958219	+	32.6	1362.000	17.5	1.4	12.42	2.53e-13
chr2-1618	chr2	10375035	10375709	+	32.6	674.000	17.5	3.8	4.66	4.89e-07
chr2-2600	chr2	26603809	26604816	+	32.6	1007.000	17.5	0.2	74.53	4.45e-26
chr2-1836	chr2	33556366	33557168	+	32.6	802.000	16.5	0.9	17.57	6.85e-15
chr3-1274	chr3	29014342	29015382	+	32.6	1040.000	17.5	2.3	7.45	6.18e-10
chr3-152	chr3	121953408	121954183	+	32.6	775.000	16.5	3.1	5.41	1.56e-07
chr4-2384	chr4	44512855	44514133	+	32.6	1278.000	17.0	1.9	9.05	2.16e-11
chr4-1683	chr4	62479862	62481019	+	32.6	1157.000	19.0	0.2	80.92	7.18e-30
chr4-262	chr4	108217234	108217881	+	32.6	647.000	18.0	0.2	76.66	5.81e-28
chr4-1125	chr4	117929093	117929858	+	32.6	765.000	17.0	2.8	6.03	8.84e-09
chr4-3265	chr4	121039102	121040545	+	32.6	1443.000	17.0	0.2	72.40	4.45e-26
chr4-3339	chr4	127213747	127215139	+	32.6	1392.000	16.0	0.2	68.14	3.22e-24
chr4-1511	chr4	127329982	127330809	+	32.6	827.000	18.0	2.8	6.39	1.37e-09
chr4-3683	chr4	152138436	152139417	+	32.6	981.000	16.0	1.4	11.36	3.07e-12
chr5-1510	chr5	119626424	119627163	+	32.6	739.000	17.0	2.3	7.24	6.18e-10
chr5-3983	chr5	119678271	119679280	+	32.6	1009.000	18.0	0.2	76.66	5.81e-28
chr6-2078	chr6	6869782	6870687	+	32.6	905.000	19.0	0.2	80.92	7.18e-30
chr6-479	chr6	52264111	52264736	+	32.6	625.000	16.5	2.3	7.03	4.52e-09
chr7-3025	chr7	19809250	19810404	+	32.6	1154.000	17.0	0.7	24.13	3.60e-18
chr7-627	chr7	38179577	38180350	+	32.6	773.000	17.0	1.9	9.05	2.16e-11
chr7-3214	chr7	44950783	44951772	+	32.6	989.000	16.0	1.9	8.52	1.97e-10
chr7-1032	chr7	63754115	63754938	+	32.6	823.000	17.5	1.9	9.32	2.16e-11
chr7-1243	chr7	109438536	109439327	+	32.6	791.000	16.5	3.1	5.41	1.56e-07
chr7-2812	chr7	121332589	121333646	+	32.6	1057.000	17.0	0.5	36.20	4.62e-21
chr8-935	chr8	71130604	71131395	+	32.6	791.000	16.5	3.8	4.39	2.25e-06
chr8-1669	chr8	71602089	71602954	+	32.6	865.000	17.0	2.3	7.24	6.18e-10
chr8-337	chr8	111393087	111393713	+	32.6	626.000	17.0	2.8	6.03	8.84e-09
chr9-2420	chr9	56740820	56742238	+	32.6	1418.000	16.5	1.9	8.78	1.97e-10
chr9-852	chr9	62026513	62027418	+	32.6	905.000	17.5	0.2	74.53	4.45e-26
chr10-1014	chr10	73098094	73099106	+	32.6	1012.000	17.0	0.9	18.10	3.78e-16
chr10-127	chr10	120201020	120201647	+	32.6	627.000	16.5	0.5	35.14	1.67e-19
chr11-2332	chr11	35450186	35450970	+	32.6	784.000	16.5	1.6	10.04	2.90e-11
chr11-1247	chr11	57767706	57768363	+	32.6	657.000	16.0	0.5	34.07	1.67e-19
chr11-2761	chr11	84777255	84778521	+	32.6	1266.000	16.0	1.9	8.52	1.97e-10
chr11-3361	chr11	102605800	102606609	+	32.6	809.000	16.0	1.4	11.36	3.07e-12
chr11-3930	chr11	117199111	117200076	+	32.6	965.000	18.0	1.6	10.95	2.53e-13
chr11-4982	chr11	117414273	117415523	+	32.6	1250.000	16.5	0.2	70.27	3.22e-24
chr12-846	chr12	56455866	56456772	+	32.6	906.000	17.0	2.8	6.03	8.84e-09
chr12-985	chr12	56687815	56688831	+	32.6	1016.000	17.0	0.5	36.20	4.62e-21
chr12-695	chr12	108700972	108701734	+	32.6	762.000	18.0	2.8	6.39	1.37e-09
chr12-913	chr12	110737198	110738395	+	32.6	1197.000	18.5	1.4	13.13	1.97e-14
chr13-1209	chr13	13783642	13784572	+	32.6	930.000	17.0	2.3	7.24	6.18e-10
chr13-735	chr13	23312904	23313535	+	32.6	631.000	17.0	0.2	72.40	4.45e-26
chr13-502	chr13	103332609	103333415	+	32.6	806.000	18.5	1.2	15.76	9.23e-16
chr15-554	chr15	34453328	34454087	+	32.6	759.000	16.5	0.9	17.57	6.85e-15
chr15-1398	chr15	76718384	76719268	+	32.6	884.000	16.0	1.4	11.36	3.07e-12
chr15-1682	chr15	84679063	84679563	+	32.6	500.000	16.0	0.2	68.14	3.22e-24
chr16-466	chr16	91303976	91304756	+	32.6	780.000	16.0	1.9	8.52	1.97e-10
chr17-877	chr17	35156442	35157502	+	32.6	1060.000	16.5	0.7	23.42	8.68e-17
chr17-1911	chr17	47437859	47439030	+	32.6	1171.000	17.0	1.4	12.07	2.53e-13
chr18-513	chr18	46902414	46902914	+	32.6	500.000	16.0	2.8	5.68	5.39e-08
chr18-1335	chr18	76542246	76543083	+	32.6	837.000	17.0	3.3	5.17	7.83e-08
chr18-1348	chr18	77184443	77185675	+	32.6	1232.000	16.0	0.2	68.14	3.22e-24
chr19-464	chr19	5050854	5051626	+	32.6	772.000	18.0	1.4	12.78	1.97e-14
chr19-1580	chr19	45046215	45047453	+	32.6	1238.000	16.0	0.9	17.04	6.85e-15
chr19-2078	chr19	59195258	59196232	+	32.6	974.000	16.0	1.9	8.52	1.97e-10
chrX-77	chrX	98150761	98151768	+	32.6	1007.000	17.0	1.4	12.07	2.53e-13
chr1_GL456211_random-1	chr1_GL456211_random	112150	112775	+	32.6	625.000	16.5	2.3	7.03	4.52e-09
chr1-2112	chr1	86018770	86019682	+	31.6	912.000	16.0	1.4	11.36	3.07e-12
chr1-383	chr1	89917799	89918561	+	31.6	762.000	17.0	1.4	12.07	2.53e-13
chr2-1455	chr2	5137427	5138087	+	31.6	660.000	18.5	3.8	4.92	1.01e-07
chr2-4212	chr2	31485832	31487032	+	31.6	1200.000	16.0	2.8	5.68	5.39e-08
chr2-396	chr2	32361647	32362147	+	31.6	500.000	18.0	2.6	6.97	3.57e-10
chr2-3064	chr2	34874297	34875199	+	31.6	902.000	15.5	0.9	16.50	1.17e-13
chr2-3653	chr2	66124193	66125360	+	31.6	1167.000	17.5	0.5	37.27	4.62e-21
chr2-4698	chr2	127361841	127363030	+	31.6	1189.000	15.5	1.4	11.00	3.50e-11
chr2-2858	chr2	166518627	166519808	+	31.6	1181.000	17.0	1.2	14.48	1.42e-14
chr3-1471	chr3	85887031	85888413	+	31.6	1382.000	16.5	2.3	7.03	4.52e-09
chr4-2396	chr4	46648876	46649835	+	31.6	959.000	16.5	0.5	35.14	1.67e-19
chr4-978	chr4	115961791	115962657	+	31.6	866.000	16.0	0.9	17.04	6.85e-15
chr4-2264	chr4	141287423	141288495	+	31.6	1072.000	16.0	0.5	34.07	1.67e-19
chr4-3600	chr4	144893456	144894626	+	31.6	1170.000	17.0	0.2	72.40	4.45e-26
chr5-605	chr5	38319518	38320159	+	31.6	641.000	16.0	2.8	5.68	5.39e-08
chr5-629	chr5	119660559	119661189	+	31.6	630.000	18.0	3.3	5.48	1.41e-08
chr5-1093	chr5	140735441	140736243	+	31.6	802.000	17.0	0.2	72.40	4.45e-26
chr6-1345	chr6	39418184	39419011	+	31.6	827.000	16.0	1.2	13.63	2.07e-13
chr6-971	chr6	52199978	52200775	+	31.6	797.000	16.5	1.4	11.71	3.07e-12
chr6-1951	chr6	86792459	86793520	+	31.6	1061.000	15.5	0.5	33.01	5.69e-18
chr6-755	chr6	91979125	91979882	+	31.6	757.000	17.0	0.2	72.40	4.45e-26
chr6-2563	chr6	103511089	103512158	+	31.6	1069.000	17.0	1.4	12.07	2.53e-13
chr7-1861	chr7	49618110	49618909	+	31.6	799.000	16.0	1.9	8.52	1.97e-10
chr7-1269	chr7	131725209	131726188	+	31.6	979.000	16.0	0.5	34.07	1.67e-19
chr7-1993	chr7	132153557	132154568	+	31.6	1011.000	18.0	0.5	38.33	1.20e-22
chr8-1376	chr8	26475749	26477156	+	31.6	1407.000	16.0	0.2	68.14	3.22e-24
chr8-1650	chr8	70501529	70502664	+	31.6	1135.000	16.0	0.2	68.14	3.22e-24
chr8-597	chr8	80611677	80612452	+	31.6	775.000	17.0	2.8	6.03	8.84e-09
chr8-684	chr8	84338542	84339303	+	31.6	761.000	16.5	0.2	70.27	3.22e-24
chr8-2840	chr8	117497884	117499093	+	31.6	1209.000	15.5	0.2	66.01	2.20e-22
chr9-2163	chr9	20744828	20745576	+	31.6	748.000	17.0	4.2	4.02	2.34e-06
chr9-744	chr9	45040207	45040973	+	31.6	766.000	16.0	1.9	8.52	1.97e-10
chr9-1174	chr9	98031294	98032073	+	31.6	779.000	18.0	1.9	9.58	2.24e-12
chr10-1197	chr10	24223024	24224349	+	31.6	1325.000	16.5	1.4	11.71	3.07e-12
chr10-226	chr10	30844075	30844864	+	31.6	789.000	19.5	2.3	8.31	9.82e-12
chr10-230	chr10	50890436	50891062	+	31.6	626.000	16.5	1.9	8.78	1.97e-10
chr11-2658	chr11	43775723	43776651	+	31.6	928.000	18.0	0.2	76.66	5.81e-28
chr11-2343	chr11	51942833	51944003	+	31.6	1170.000	17.5	0.2	74.53	4.45e-26
chr11-1255	chr11	63463089	63463807	+	31.6	718.000	16.0	3.3	4.87	4.10e-07
chr11-3254	chr11	95916883	95917675	+	31.6	792.000	15.5	0.2	66.01	2.20e-22
chr11-2489	chr11	97526072	97527103	+	31.6	1031.000	16.5	0.5	35.14	1.67e-19
chr11-3950	chr11	119391417	119392424	+	31.6	1007.000	16.0	0.9	17.04	6.85e-15
chr12-755	chr12	72831760	72832613	+	31.6	853.000	16.0	1.4	11.36	3.07e-12
chr12-513	chr12	72853167	72854025	+	31.6	858.000	17.0	1.4	12.07	2.53e-13
chr12-2140	chr12	117532418	117533486	+	31.6	1068.000	16.5	1.9	8.78	1.97e-10
chr13-731	chr13	22009350	22010292	+	31.6	942.000	17.0	1.4	12.07	2.53e-13
chr13-307	chr13	40714440	40715091	+	31.6	651.000	16.0	0.2	68.14	3.22e-24
chr13-2042	chr13	56248011	56249561	+	31.6	1550.000	17.0	0.9	18.10	3.78e-16
chr15-744	chr15	101438497	101439319	+	31.6	822.000	16.5	1.9	8.78	1.97e-10
chr15-1062	chr15	102755151	102756005	+	31.6	854.000	16.5	1.4	11.71	3.07e-12
chr16-315	chr16	13458067	13458567	+	31.6	500.000	16.0	0.2	68.14	3.22e-24
chr16-326	chr16	20733738	20734367	+	31.6	629.000	16.5	2.3	7.03	4.52e-09
chr16-913	chr16	33833938	33835302	+	31.6	1364.000	19.5	1.9	10.38	2.21e-13
chr17-264	chr17	26847959	26848716	+	31.6	757.000	18.0	1.4	12.78	1.97e-14
chr17-674	chr17	34264761	34265563	+	31.6	802.000	15.5	0.5	33.01	5.69e-18
chr17-1200	chr17	34379498	34380410	+	31.6	912.000	16.5	2.3	7.03	4.52e-09
chr17-1530	chr17	68840221	68841339	+	31.6	1118.000	17.0	1.4	12.07	2.53e-13
chr18-488	chr18	12190721	12191550	+	31.6	829.000	16.0	2.8	5.68	5.39e-08
chr18-310	chr18	65873639	65874301	+	31.6	662.000	16.0	0.2	68.14	3.22e-24
chr19-919	chr19	59171888	59172559	+	31.6	671.000	17.0	3.8	4.53	4.89e-07
chrX-85	chrX	141724666	141725644	+	31.6	978.000	15.5	1.9	8.25	1.69e-09
chr1-1609	chr1	19108762	19110246	+	30.6	1484.000	16.5	1.6	10.04	2.90e-11
chr1-1894	chr1	153185669	153186543	+	30.6	874.000	15.0	1.4	10.65	3.50e-11
chr1-861	chr1	163314867	163315668	+	30.6	801.000	16.5	1.4	11.71	3.07e-12
chr1-585	chr1	167339947	167340584	+	30.6	637.000	15.0	0.2	63.88	2.20e-22
chr2-618	chr2	13792691	13793333	+	30.6	642.000	16.0	0.5	34.07	1.67e-19
chr2-1619	chr2	18801239	18801926	+	30.6	687.000	15.5	0.5	33.01	5.69e-18
chr2-2086	chr2	38924680	38925363	+	30.6	683.000	15.5	1.4	11.00	3.50e-11
chr2-2205	chr2	164857277	164858171	+	30.6	894.000	15.5	1.4	11.00	3.50e-11
chr2-5032	chr2	168273174	168274279	+	30.6	1105.000	16.0	0.2	68.14	3.22e-24
chr2-2531	chr2	169443297	169444186	+	30.6	889.000	15.0	0.5	31.94	5.69e-18
chr2-5146	chr2	180772941	180774192	+	30.6	1251.000	16.0	0.2	68.14	3.22e-24
chr3-1030	chr3	26332732	26333945	+	30.6	1213.000	15.5	0.5	33.01	5.69e-18
chr3-1401	chr3	65659604	65660567	+	30.6	963.000	15.0	0.2	63.88	2.20e-22
chr3-409	chr3	131490593	131491268	+	30.6	675.000	16.0	2.3	6.81	4.52e-09
chr3-220	chr3	146221015	146221648	+	30.6	633.000	16.5	2.8	5.86	5.39e-08
chr4-964	chr4	89307994	89308787	+	30.6	793.000	17.5	2.8	6.21	8.84e-09
chr4-2118	chr4	123200984	123202108	+	30.6	1124.000	16.0	0.2	68.14	3.22e-24
chr5-2465	chr5	35694294	35695284	+	30.6	990.000	15.0	0.5	31.94	5.69e-18
chr5-326	chr5	36397118	36397743	+	30.6	625.000	16.5	0.9	17.57	6.85e-15
chr5-2168	chr5	41751083	41752222	+	30.6	1139.000	15.5	0.9	16.50	1.17e-13
chr5-817	chr5	75068482	75069241	+	30.6	759.000	16.5	3.3	5.02	4.10e-07
chr5-2769	chr5	131305676	131306516	+	30.6	840.000	15.0	0.2	63.88	2.20e-22
chr5-2071	chr5	147184160	147184792	+	30.6	632.000	15.5	3.8	4.13	9.73e-06
chr6-1817	chr6	28451694	28452543	+	30.6	849.000	16.5	0.2	70.27	3.22e-24
chr6-2321	chr6	54429808	54431005	+	30.6	1197.000	15.5	0.5	33.01	5.69e-18
chr6-1657	chr6	84589337	84590386	+	30.6	1049.000	16.5	0.2	70.27	3.22e-24
chr6-922	chr6	100429584	100430529	+	30.6	945.000	16.0	0.9	17.04	6.85e-15
chr6-670	chr6	146630926	146631560	+	30.6	634.000	16.0	0.2	68.14	3.22e-24
chr7-1506	chr7	19811090	19811963	+	30.6	873.000	15.0	0.2	63.88	2.20e-22
chr7-2567	chr7	25009765	25010714	+	30.6	949.000	16.5	0.7	23.42	8.68e-17
chr7-2644	chr7	45292836	45293643	+	30.6	807.000	16.0	0.9	17.04	6.85e-15
chr7-2669	chr7	49762059	49763015	+	30.6	956.000	15.0	0.5	31.94	5.69e-18
chr7-654	chr7	75307493	75308260	+	30.6	767.000	17.0	2.3	7.24	6.18e-10
chr7-3557	chr7	99135601	99136575	+	30.6	974.000	15.0	0.5	31.94	5.69e-18
chr7-1255	chr7	123983558	123984189	+	30.6	631.000	16.0	0.9	17.04	6.85e-15
chr7-3883	chr7	136217067	136218264	+	30.6	1197.000	15.0	0.9	15.97	1.17e-13
chr7-971	chr7	142656235	142657044	+	30.6	809.000	16.0	0.5	34.07	1.67e-19
chr7-2926	chr7	143344913	143345998	+	30.6	1085.000	15.5	0.9	16.50	1.17e-13
chr7-3992	chr7	143443286	143444512	+	30.6	1226.000	16.0	2.1	7.57	1.04e-09
chr8-1039	chr8	29220389	29221154	+	30.6	765.000	15.0	0.5	31.94	5.69e-18
chr8-1993	chr8	66697810	66698727	+	30.6	917.000	16.5	3.5	4.68	9.95e-07
chr8-1771	chr8	94182878	94184073	+	30.6	1195.000	16.0	0.2	68.14	3.22e-24
chr8-2728	chr8	104354294	104355465	+	30.6	1171.000	17.0	0.2	72.40	4.45e-26
chr8-1888	chr8	125052946	125053920	+	30.6	974.000	15.5	0.5	33.01	5.69e-18
chr9-1251	chr9	22050764	22051667	+	30.6	903.000	16.5	0.2	70.27	3.22e-24
chr9-826	chr9	32339995	32340926	+	30.6	931.000	17.0	0.9	18.10	3.78e-16
chr9-1885	chr9	54699058	54700017	+	30.6	959.000	15.0	0.2	63.88	2.20e-22
chr9-964	chr9	56633603	56634373	+	30.6	770.000	15.5	0.9	16.50	1.17e-13
chr9-479	chr9	65628825	65629455	+	30.6	630.000	16.0	2.8	5.68	5.39e-08
chr9-438	chr9	91394083	91394860	+	30.6	777.000	16.0	1.9	8.52	1.97e-10
chr9-2014	chr9	96887343	96888247	+	30.6	904.000	17.0	0.5	36.20	4.62e-21
chr9-2895	chr9	120539742	120540888	+	30.6	1146.000	15.0	2.8	5.32	3.10e-07
chr10-383	chr10	45289159	45289935	+	30.6	776.000	19.0	1.9	10.12	2.21e-13
chr10-987	chr10	60332935	60334215	+	30.6	1280.000	15.0	0.5	31.94	5.69e-18
chr10-1649	chr10	67609652	67611097	+	30.6	1445.000	15.5	2.1	7.33	7.96e-09
chr10-1358	chr10	107271556	107273012	+	30.6	1456.000	16.0	0.5	34.07	1.67e-19
chr10-566	chr10	117591053	117591680	+	30.6	627.000	15.0	0.2	63.88	2.20e-22
chr11-2973	chr11	19288811	19289588	+	30.6	777.000	15.0	1.2	12.78	2.83e-12
chr11-3146	chr11	74610787	74611799	+	30.6	1012.000	15.5	0.9	16.50	1.17e-13
chr11-4440	chr11	75280345	75281262	+	30.6	917.000	15.5	0.9	16.50	1.17e-13
chr12-1085	chr12	8304831	8305585	+	30.6	754.000	16.0	0.2	68.14	3.22e-24
chr12-141	chr12	56476580	56477206	+	30.6	626.000	17.0	0.2	72.40	4.45e-26
chr12-1337	chr12	113028726	113029570	+	30.6	844.000	15.0	0.2	63.88	2.20e-22
chr12-2143	chr12	118836647	118837666	+	30.6	1019.000	15.0	1.9	7.99	1.69e-09
chr13-949	chr13	24942776	24943729	+	30.6	953.000	15.0	0.2	63.88	2.20e-22
chr13-1106	chr13	48672417	48673411	+	30.6	994.000	16.0	0.9	17.04	6.85e-15
chr13-873	chr13	54737947	54738587	+	30.6	640.000	16.5	1.9	8.78	1.97e-10
chr13-355	chr13	55839272	55839772	+	30.6	500.000	16.0	3.3	4.87	4.10e-07
chr13-1156	chr13	74120947	74121795	+	30.6	848.000	15.5	3.3	4.72	2.03e-06
chr13-1492	chr13	120031880	120032726	+	30.6	846.000	15.0	0.2	63.88	2.20e-22
chr14-1211	chr14	22018709	22019949	+	30.6	1240.000	16.0	3.3	4.87	4.10e-07
chr14-482	chr14	55767294	55768178	+	30.6	884.000	18.0	0.5	38.33	1.20e-22
chr15-404	chr15	11903176	11903811	+	30.6	635.000	15.5	0.2	66.01	2.20e-22
chr15-2391	chr15	80012057	80012859	+	30.6	802.000	15.0	0.5	31.94	5.69e-18
chr15-515	chr15	81577734	81578234	+	30.6	500.000	15.0	2.3	6.39	3.11e-08
chr16-907	chr16	29720822	29721774	+	30.6	952.000	15.5	0.2	66.01	2.20e-22
chr16-769	chr16	33937713	33939040	+	30.6	1327.000	15.5	2.8	5.50	3.10e-07
chr16-779	chr16	36694267	36695592	+	30.6	1325.000	15.0	1.4	10.65	3.50e-11
chr16-1395	chr16	95667442	95668321	+	30.6	879.000	15.0	0.2	63.88	2.20e-22
chr17-730	chr17	3031945	3032767	+	30.6	822.000	16.0	0.9	17.04	6.85e-15
chr17-215	chr17	24660585	24661085	+	30.6	500.000	15.5	0.2	66.01	2.20e-22
chr17-1274	chr17	49726662	49727838	+	30.6	1176.000	15.0	0.2	63.88	2.20e-22
chr18-874	chr18	38026126	38027013	+	30.6	887.000	15.5	2.3	6.60	3.11e-08
chr18-911	chr18	59176264	59177087	+	30.6	823.000	15.0	2.3	6.39	3.11e-08
chr18-528	chr18	64347638	64348570	+	30.6	932.000	17.5	0.9	18.63	3.78e-16
chr18-1271	chr18	66457142	66458143	+	30.6	1001.000	16.0	0.2	68.14	3.22e-24
chr19-229	chr19	44545511	44546142	+	30.6	631.000	15.5	2.8	5.50	3.10e-07
chr19-805	chr19	56188150	56188775	+	30.6	625.000	15.0	1.4	10.65	3.50e-11
chr19-1432	chr19	59163437	59164261	+	30.6	824.000	16.5	2.8	5.86	5.39e-08
chrX-271	chrX	12089925	12091073	+	30.6	1148.000	16.0	1.9	8.52	1.97e-10
chrX-230	chrX	101385149	101386487	+	30.6	1338.000	16.5	2.3	7.03	4.52e-09
chr1-991	chr1	165839098	165839942	+	29.6	844.000	15.0	0.5	31.94	5.69e-18
chr1-509	chr1	172053685	172054460	+	29.6	775.000	15.5	1.9	8.25	1.69e-09
chr2-2912	chr2	9879505	9880634	+	29.6	1129.000	14.5	2.3	6.18	2.01e-07
chr2-1819	chr2	27720593	27721348	+	29.6	755.000	15.0	1.4	10.65	3.50e-11
chr2-1823	chr2	29003935	29004717	+	29.6	782.000	16.0	2.1	7.57	1.04e-09
chr2-631	chr2	29010204	29010850	+	29.6	646.000	15.5	1.9	8.25	1.69e-09
chr2-4259	chr2	33688570	33689649	+	29.6	1079.000	15.5	1.4	11.00	3.50e-11
chr2-4321	chr2	43791523	43792350	+	29.6	827.000	15.0	1.4	10.65	3.50e-11
chr2-3755	chr2	109693050	109694012	+	29.6	962.000	15.0	0.2	63.88	2.20e-22
chr3-1286	chr3	30515315	30516117	+	29.6	802.000	15.5	2.8	5.50	3.10e-07
chr3-788	chr3	33901491	33902476	+	29.6	985.000	15.0	1.4	10.65	3.50e-11
chr3-733	chr3	129221038	129221956	+	29.6	918.000	15.5	3.1	5.08	8.28e-07
chr4-2390	chr4	46340749	46341593	+	29.6	844.000	15.0	0.5	31.94	5.69e-18
chr4-833	chr4	115898461	115899294	+	29.6	833.000	15.5	0.2	66.01	2.20e-22
chr4-1469	chr4	115959635	115960470	+	29.6	835.000	16.0	1.4	11.36	3.07e-12
chr4-664	chr4	115968012	115968792	+	29.6	780.000	16.0	2.3	6.81	4.52e-09
chr4-2168	chr4	131836178	131836935	+	29.6	757.000	15.5	0.5	33.01	5.69e-18
chr4-1782	chr4	132145717	132146494	+	29.6	777.000	14.5	0.9	15.44	1.86e-12
chr5-1133	chr5	35314139	35314797	+	29.6	658.000	16.0	0.2	68.14	3.22e-24
chr5-1036	chr5	98172925	98173702	+	29.6	777.000	15.0	0.5	31.94	5.69e-18
chr5-831	chr5	106465211	106466006	+	29.6	795.000	15.0	1.4	10.65	3.50e-11
chr6-1147	chr6	8954331	8955000	+	29.6	669.000	15.0	0.5	31.94	5.69e-18
chr6-1736	chr6	118476606	118477386	+	29.6	780.000	15.0	0.5	31.94	5.69e-18
chr6-1028	chr6	118481115	118481932	+	29.6	817.000	15.5	1.2	13.20	2.83e-12
chr6-934	chr6	141250150	141250908	+	29.6	758.000	16.0	0.2	68.14	3.22e-24
chr7-3541	chr7	98184498	98185525	+	29.6	1027.000	17.0	1.4	12.07	2.53e-13
chr7-1070	chr7	113766616	113767518	+	29.6	902.000	15.0	2.8	5.32	3.10e-07
chr7-669	chr7	120201302	120201992	+	29.6	690.000	14.5	0.5	30.88	1.82e-16
chr7-1727	chr7	142654403	142655375	+	29.6	972.000	15.0	2.8	5.32	3.10e-07
chr8-1589	chr8	32883014	32883873	+	29.6	859.000	16.0	0.2	68.14	3.22e-24
chr8-1657	chr8	70816788	70817647	+	29.6	859.000	16.0	0.9	17.04	6.85e-15
chr8-1670	chr8	71667604	71668479	+	29.6	875.000	14.5	0.2	61.76	1.40e-20
chr8-968	chr8	91342316	91342959	+	29.6	643.000	16.0	0.9	17.04	6.85e-15
chr8-1526	chr8	126138752	126139430	+	29.6	678.000	15.0	3.3	4.56	2.03e-06
chr9-1355	chr9	85326344	85327308	+	29.6	964.000	14.5	1.4	10.29	3.75e-10
chr9-2691	chr9	91419886	91420796	+	29.6	910.000	16.0	0.9	17.04	6.85e-15
chr9-441	chr9	98951157	98951855	+	29.6	698.000	18.0	0.9	19.17	1.97e-17
chr10-259	chr10	50763439	50763939	+	29.6	500.000	14.5	2.3	6.18	2.01e-07
chr10-880	chr10	94943444	94944222	+	29.6	778.000	14.5	1.4	10.29	3.75e-10
chr10-567	chr10	121310107	121310937	+	29.6	830.000	15.0	0.9	15.97	1.17e-13
chr11-1543	chr11	63918245	63918882	+	29.6	637.000	15.0	0.2	63.88	2.20e-22
chr11-1064	chr11	87761163	87761819	+	29.6	656.000	15.5	0.9	16.50	1.17e-13
chr11-4640	chr11	94949228	94950213	+	29.6	985.000	15.0	0.9	15.97	1.17e-13
chr11-2229	chr11	98341728	98342598	+	29.6	870.000	15.5	1.4	11.00	3.50e-11
chr12-1865	chr12	79854985	79856100	+	29.6	1115.000	15.0	0.9	15.97	1.17e-13
chr12-1029	chr12	87026519	87027433	+	29.6	914.000	16.0	0.5	34.07	1.67e-19
chr13-372	chr13	111492052	111492702	+	29.6	650.000	15.0	0.9	15.97	1.17e-13
chr14-1388	chr14	50895930	50896946	+	29.6	1016.000	16.5	0.5	35.14	1.67e-19
chr15-705	chr15	78409700	78410373	+	29.6	673.000	15.5	0.2	66.01	2.20e-22
chr15-2378	chr15	79445371	79446671	+	29.6	1300.000	14.5	1.2	12.35	3.63e-11
chr16-587	chr16	93065615	93066432	+	29.6	817.000	15.0	0.9	15.97	1.17e-13
chr17-639	chr17	23676029	23676828	+	29.6	799.000	15.0	1.6	9.13	2.84e-10
chr17-1185	chr17	31319505	31320488	+	29.6	983.000	15.0	0.5	31.94	5.69e-18
chr17-1834	chr17	36083432	36084347	+	29.6	915.000	15.0	2.8	5.32	3.10e-07
chr17-1321	chr17	83628833	83629937	+	29.6	1104.000	15.0	1.2	12.78	2.83e-12
chr18-333	chr18	20961353	20962251	+	29.6	898.000	15.0	0.9	15.97	1.17e-13
chr18-335	chr18	23039766	23040595	+	29.6	829.000	15.5	0.2	66.01	2.20e-22
chr18-1132	chr18	36068222	36069289	+	29.6	1067.000	14.5	0.2	61.76	1.40e-20
chr18-129	chr18	42385173	42385814	+	29.6	641.000	15.5	0.2	66.01	2.20e-22
chr19-1500	chr19	25606418	25607447	+	29.6	1029.000	15.0	0.2	63.88	2.20e-22
chr19-621	chr19	44495634	44496401	+	29.6	767.000	16.5	0.5	35.14	1.67e-19
chr1-408	chr1	19112133	19112770	+	28.5	637.000	15.5	0.2	66.01	2.20e-22
chr1-233	chr1	19232559	19233195	+	28.5	636.000	16.0	0.2	68.14	3.22e-24
chr1-312	chr1	19241900	19242527	+	28.5	627.000	16.5	1.9	8.78	1.97e-10
chr1-464	chr1	74794333	74794987	+	28.5	654.000	15.0	2.3	6.39	3.11e-08
chr1-733	chr1	89757625	89758413	+	28.5	788.000	15.0	3.3	4.56	2.03e-06
chr2-3579	chr2	29195167	29196142	+	28.5	975.000	15.0	0.5	31.94	5.69e-18
chr2-4275	chr2	34912577	34913850	+	28.5	1273.000	14.0	0.7	19.88	4.20e-14
chr2-963	chr2	62411154	62411788	+	28.5	634.000	16.0	0.5	34.07	1.67e-19
chr2-1225	chr2	92765499	92766129	+	28.5	630.000	15.5	3.1	5.08	8.28e-07
chr2-3754	chr2	109672874	109673892	+	28.5	1018.000	14.0	1.4	9.94	3.75e-10
chr2-3406	chr2	165706026	165706822	+	28.5	796.000	15.0	0.2	63.88	2.20e-22
chr2-3971	chr2	179521907	179522967	+	28.5	1060.000	14.0	0.5	29.81	1.82e-16
chr3-1223	chr3	9702446	9703269	+	28.5	823.000	15.5	0.7	22.00	1.97e-15
chr3-1279	chr3	30019372	30020523	+	28.5	1151.000	14.0	0.5	29.81	1.82e-16
chr3-189	chr3	37618032	37618532	+	28.5	500.000	14.0	0.2	59.63	1.40e-20
chr3-902	chr3	90513827	90514656	+	28.5	829.000	15.5	1.9	8.25	1.69e-09
chr3-1791	chr3	146149736	146151089	+	28.5	1353.000	14.0	0.9	14.91	1.86e-12
chr4-1632	chr4	3871061	3871879	+	28.5	818.000	14.0	1.9	7.45	1.36e-08
chr4-2776	chr4	9850622	9851325	+	28.5	703.000	15.0	0.5	31.94	5.69e-18
chr4-1377	chr4	21674284	21675093	+	28.5	809.000	15.5	0.9	16.50	1.17e-13
chr4-552	chr4	45705649	45706149	+	28.5	500.000	14.0	1.9	7.45	1.36e-08
chr4-3048	chr4	85205329	85206184	+	28.5	855.000	14.0	0.2	59.63	1.40e-20
chr4-3310	chr4	125274725	125275902	+	28.5	1177.000	14.0	1.4	9.94	3.75e-10
chr4-1051	chr4	154203016	154203656	+	28.5	640.000	14.0	0.2	59.63	1.40e-20
chr5-1825	chr5	30586702	30587396	+	28.5	694.000	14.0	0.9	14.91	1.86e-12
chr5-2130	chr5	32138397	32139289	+	28.5	892.000	14.5	0.5	30.88	1.82e-16
chr5-595	chr5	33722081	33722708	+	28.5	627.000	14.0	0.2	59.63	1.40e-20
chr5-3498	chr5	35057433	35058590	+	28.5	1157.000	14.0	1.9	7.45	1.36e-08
chr5-1642	chr5	64258301	64258992	+	28.5	691.000	14.0	2.1	6.63	5.70e-08
chr5-2184	chr5	73649113	73649893	+	28.5	780.000	15.0	0.2	63.88	2.20e-22
chr5-1158	chr5	74974272	74974772	+	28.5	500.000	14.0	2.8	4.97	1.67e-06
chr5-1502	chr5	114044241	114045113	+	28.5	872.000	15.0	0.5	31.94	5.69e-18
chr5-3165	chr5	119793509	119794405	+	28.5	896.000	14.5	0.5	30.88	1.82e-16
chr5-2279	chr5	120691623	120692381	+	28.5	758.000	14.0	0.2	59.63	1.40e-20
chr5-654	chr5	141242558	141243184	+	28.5	626.000	16.5	0.2	70.27	3.22e-24
chr5-4277	chr5	143286091	143287426	+	28.5	1335.000	14.0	0.9	14.91	1.86e-12
chr5-4281	chr5	143374123	143375247	+	28.5	1124.000	14.0	1.4	9.94	3.75e-10
chr6-1230	chr6	73894626	73895478	+	28.5	852.000	14.0	0.9	14.91	1.86e-12
chr6-1021	chr6	92943991	92944678	+	28.5	687.000	16.5	0.5	35.14	1.67e-19
chr6-668	chr6	137690429	137691067	+	28.5	638.000	15.0	1.4	10.65	3.50e-11
chr7-3001	chr7	19177923	19179018	+	28.5	1095.000	16.5	1.4	11.71	3.07e-12
chr7-1511	chr7	24951127	24951807	+	28.5	680.000	15.0	1.4	10.65	3.50e-11
chr7-2309	chr7	81995901	81996698	+	28.5	797.000	14.0	0.2	59.63	1.40e-20
chr7-1945	chr7	110768387	110769204	+	28.5	817.000	14.5	0.2	61.76	1.40e-20
chr7-515	chr7	112158626	112159258	+	28.5	632.000	15.5	2.1	7.33	7.96e-09
chr7-956	chr7	131644316	131645092	+	28.5	776.000	15.5	0.7	22.00	1.97e-15
chr7-2871	chr7	136665836	136666804	+	28.5	968.000	15.0	0.5	31.94	5.69e-18
chr7-3997	chr7	143685147	143685933	+	28.5	786.000	15.0	0.2	63.88	2.20e-22
chr8-1148	chr8	12380710	12381565	+	28.5	855.000	15.0	1.2	12.78	2.83e-12
chr8-1187	chr8	38396343	38396994	+	28.5	651.000	14.0	0.2	59.63	1.40e-20
chr8-2684	chr8	94178670	94179720	+	28.5	1050.000	15.0	0.2	63.88	2.20e-22
chr8-2781	chr8	109961340	109962416	+	28.5	1076.000	15.0	1.4	10.65	3.50e-11
chr9-1902	chr9	56742786	56743691	+	28.5	905.000	14.0	0.2	59.63	1.40e-20
chr9-2562	chr9	69684887	69686218	+	28.5	1331.000	14.0	1.4	9.94	3.75e-10
chr9-777	chr9	74868207	74868707	+	28.5	500.000	14.0	1.6	8.52	2.61e-09
chr9-691	chr9	81632019	81632758	+	28.5	739.000	15.5	0.9	16.50	1.17e-13
chr9-493	chr9	108947039	108947689	+	28.5	650.000	14.0	2.8	4.97	1.67e-06
chr9-1214	chr9	119596055	119596838	+	28.5	783.000	14.0	0.5	29.81	1.82e-16
chr10-1651	chr10	67727624	67728476	+	28.5	852.000	15.0	0.2	63.88	2.20e-22
chr10-1075	chr10	85387383	85388257	+	28.5	874.000	14.0	0.9	14.91	1.86e-12
chr10-416	chr10	103034529	103035312	+	28.5	783.000	16.0	1.6	9.73	2.90e-11
chr11-3513	chr11	12031025	12032033	+	28.5	1008.000	14.5	1.4	10.29	3.75e-10
chr11-3104	chr11	66526373	66527196	+	28.5	823.000	15.0	0.9	15.97	1.17e-13
chr11-4512	chr11	79911032	79911878	+	28.5	846.000	14.0	0.9	14.91	1.86e-12
chr11-3755	chr11	94565406	94566878	+	28.5	1472.000	15.5	0.9	16.50	1.17e-13
chr11-2171	chr11	95202085	95202822	+	28.5	737.000	15.5	2.3	6.60	3.11e-08
chr11-5039	chr11	120872430	120873689	+	28.5	1259.000	15.5	0.5	33.01	5.69e-18
chr12-1650	chr12	29816564	29817488	+	28.5	924.000	14.0	0.2	59.63	1.40e-20
chr12-1738	chr12	56465487	56466524	+	28.5	1037.000	15.0	0.5	31.94	5.69e-18
chr12-1160	chr12	56680979	56681969	+	28.5	990.000	17.0	1.2	14.48	1.42e-14
chr12-1466	chr12	73548262	73548961	+	28.5	699.000	14.5	0.2	61.76	1.40e-20
chr12-1028	chr12	86988288	86989218	+	28.5	930.000	15.5	1.4	11.00	3.50e-11
chr12-1043	chr12	105563815	105564746	+	28.5	931.000	15.5	0.9	16.50	1.17e-13
chr12-1520	chr12	108205601	108206388	+	28.5	787.000	15.0	1.9	7.99	1.69e-09
chr12-1308	chr12	111015971	111016736	+	28.5	765.000	15.0	0.2	63.88	2.20e-22
chr12-248	chr12	112874090	112874717	+	28.5	627.000	16.0	0.7	22.71	8.68e-17
chr13-300	chr13	23411289	23411918	+	28.5	629.000	14.5	1.9	7.72	1.36e-08
chr13-478	chr13	57275421	57276049	+	28.5	628.000	14.0	0.5	29.81	1.82e-16
chr13-489	chr13	94606134	94606836	+	28.5	702.000	16.0	2.8	5.68	5.39e-08
chr14-395	chr14	22338168	22338668	+	28.5	500.000	14.0	0.9	14.91	1.86e-12
chr14-856	chr14	55762263	55763083	+	28.5	820.000	15.5	1.4	11.00	3.50e-11
chr14-1109	chr14	70082758	70083556	+	28.5	798.000	14.0	0.2	59.63	1.40e-20
chr14-733	chr14	70141932	70142747	+	28.5	815.000	15.0	0.2	63.88	2.20e-22
chr15-1216	chr15	25506592	25507391	+	28.5	799.000	14.0	1.9	7.45	1.36e-08
chr15-409	chr15	74538043	74538668	+	28.5	625.000	16.0	2.8	5.68	5.39e-08
chr15-2285	chr15	75565500	75566728	+	28.5	1228.000	14.5	2.6	5.61	6.14e-07
chr15-2299	chr15	76007713	76008767	+	28.5	1054.000	15.0	1.4	10.65	3.50e-11
chr15-532	chr15	101044624	101045249	+	28.5	625.000	14.5	1.6	8.82	2.61e-09
chr15-2610	chr15	101128410	101129246	+	28.5	836.000	15.0	1.4	10.65	3.50e-11
chr15-833	chr15	102691970	102692689	+	28.5	719.000	16.0	1.9	8.52	1.97e-10
chr16-452	chr16	38483295	38483939	+	28.5	644.000	15.0	0.2	63.88	2.20e-22
chr16-787	chr16	44332244	44333057	+	28.5	813.000	15.5	0.2	66.01	2.20e-22
chr16-413	chr16	91272491	91273256	+	28.5	765.000	14.5	1.4	10.29	3.75e-10
chr17-323	chr17	14202151	14202782	+	28.5	631.000	15.5	0.9	16.50	1.17e-13
chr17-1382	chr17	24651119	24652097	+	28.5	978.000	15.0	0.2	63.88	2.20e-22
chr17-593	chr17	45224588	45225218	+	28.5	630.000	14.0	0.2	59.63	1.40e-20
chr17-250	chr17	47919612	47920241	+	28.5	629.000	16.0	0.5	34.07	1.67e-19
chr17-539	chr17	72426626	72427126	+	28.5	500.000	14.0	0.5	29.81	1.82e-16
chr18-645	chr18	12788961	12789461	+	28.5	500.000	14.0	0.2	59.63	1.40e-20
chr18-347	chr18	53463566	53464267	+	28.5	701.000	14.5	0.2	61.76	1.40e-20
chr18-546	chr18	74874263	74874914	+	28.5	651.000	14.0	1.4	9.94	3.75e-10
chr18-466	chr18	75821017	75821963	+	28.5	946.000	16.0	1.4	11.36	3.07e-12
chr19-1227	chr19	6848022	6848946	+	28.5	924.000	14.5	0.2	61.76	1.40e-20
chr19-931	chr19	7056629	7057486	+	28.5	857.000	14.0	0.2	59.63	1.40e-20
chr19-467	chr19	10457859	10458533	+	28.5	674.000	15.0	0.5	31.94	5.69e-18
chrX-419	chrX	144687014	144687863	+	28.5	849.000	14.5	1.4	10.29	3.75e-10
chr1-1174	chr1	5916289	5917089	+	27.5	800.000	14.0	1.2	11.93	3.63e-11
chr1-1021	chr1	19107032	19107850	+	27.5	818.000	14.5	3.3	4.41	9.40e-06
chr1-2577	chr1	63272594	63273532	+	27.5	938.000	14.5	0.9	15.44	1.86e-12
chr1-430	chr1	86303563	86304194	+	27.5	631.000	14.5	1.4	10.29	3.75e-10
chr1-1491	chr1	97664368	97665171	+	27.5	803.000	15.5	0.2	66.01	2.20e-22
chr2-1790	chr2	6100356	6101157	+	27.5	801.000	13.5	0.5	28.75	5.42e-15
chr2-1809	chr2	21211815	21212448	+	27.5	633.000	14.0	0.9	14.91	1.86e-12
chr2-726	chr2	25396523	25397150	+	27.5	627.000	14.5	1.2	12.35	3.63e-11
chr2-2596	chr2	25616653	25617564	+	27.5	911.000	14.5	0.9	15.44	1.86e-12
chr2-838	chr2	29040772	29041400	+	27.5	628.000	13.5	0.9	14.37	2.78e-11
chr2-4409	chr2	70559705	70560758	+	27.5	1053.000	15.0	0.5	31.94	5.69e-18
chr2-2360	chr2	71523046	71523696	+	27.5	650.000	15.0	0.9	15.97	1.17e-13
chr2-3743	chr2	104559588	104560552	+	27.5	964.000	14.0	0.9	14.91	1.86e-12
chr2-1104	chr2	118744280	118744986	+	27.5	706.000	18.5	2.8	6.57	1.37e-09
chr2-2533	chr2	172937662	172938317	+	27.5	655.000	14.5	0.5	30.88	1.82e-16
chr3-187	chr3	9515875	9516547	+	27.5	672.000	16.5	3.3	5.02	4.10e-07
chr3-820	chr3	54754864	54755821	+	27.5	957.000	14.5	0.5	30.88	1.82e-16
chr3-431	chr3	88226092	88226592	+	27.5	500.000	14.0	2.6	5.42	6.14e-07
chr3-252	chr3	146117475	146118100	+	27.5	625.000	14.0	2.6	5.42	6.14e-07
chr4-1063	chr4	21692314	21693043	+	27.5	729.000	15.0	0.2	63.88	2.20e-22
chr4-2890	chr4	44509787	44510652	+	27.5	865.000	14.0	1.2	11.93	3.63e-11
chr4-1969	chr4	46505721	46506360	+	27.5	639.000	13.5	1.4	9.58	3.75e-09
chr4-579	chr4	133010584	133011213	+	27.5	629.000	14.0	0.2	59.63	1.40e-20
chr4-1329	chr4	148771114	148771946	+	27.5	832.000	14.0	1.4	9.94	3.75e-10
chr5-1406	chr5	15935160	15936051	+	27.5	891.000	16.5	0.2	70.27	3.22e-24
chr5-2972	chr5	37162138	37163164	+	27.5	1026.000	14.5	0.9	15.44	1.86e-12
chr5-2489	chr5	37896293	37897291	+	27.5	998.000	14.5	0.9	15.44	1.86e-12
chr5-1336	chr5	98255841	98256616	+	27.5	775.000	15.0	1.9	7.99	1.69e-09
chr5-3860	chr5	110969871	110970754	+	27.5	883.000	13.5	0.9	14.37	2.78e-11
chr5-3217	chr5	131611787	131612689	+	27.5	902.000	14.0	0.5	29.81	1.82e-16
chr7-1828	chr7	35923326	35923978	+	27.5	652.000	15.0	2.3	6.39	3.11e-08
chr7-3828	chr7	131735950	131737019	+	27.5	1069.000	16.0	0.2	68.14	3.22e-24
chr7-596	chr7	140081181	140081806	+	27.5	625.000	15.0	2.3	6.39	3.11e-08
chr7-867	chr7	143383829	143384514	+	27.5	685.000	16.0	0.5	34.07	1.67e-19
chr8-1278	chr8	94549208	94549955	+	27.5	747.000	14.0	0.9	14.91	1.86e-12
chr8-1812	chr8	108431420	108432191	+	27.5	771.000	14.5	1.4	10.29	3.75e-10
chr8-561	chr8	124793808	124794446	+	27.5	638.000	14.0	1.4	9.94	3.75e-10
chr9-2209	chr9	24780643	24781524	+	27.5	881.000	13.5	2.8	4.79	8.44e-06
chr9-1520	chr9	43963187	43964146	+	27.5	959.000	13.5	0.5	28.75	5.42e-15
chr9-1633	chr9	71717097	71717597	+	27.5	500.000	14.0	2.6	5.42	6.14e-07
chr9-1655	chr9	87144139	87144988	+	27.5	849.000	14.0	1.9	7.45	1.36e-08
chr9-885	chr9	91379852	91380650	+	27.5	798.000	15.0	1.6	9.13	2.84e-10
chr10-269	chr10	67561771	67562271	+	27.5	500.000	13.5	0.9	14.37	2.78e-11
chr10-717	chr10	79598100	79598778	+	27.5	678.000	14.0	1.9	7.45	1.36e-08
chr11-2965	chr11	12035023	12035789	+	27.5	766.000	14.0	3.1	4.59	4.13e-06
chr11-4134	chr11	35453345	35454391	+	27.5	1046.000	15.5	0.9	16.50	1.17e-13
chr11-3268	chr11	96207573	96208858	+	27.5	1285.000	16.5	0.9	17.57	6.85e-15
chr11-2859	chr11	98333935	98334898	+	27.5	963.000	15.5	0.2	66.01	2.20e-22
chr11-2245	chr11	101783647	101784406	+	27.5	759.000	15.5	0.2	66.01	2.20e-22
chr12-484	chr12	112679518	112680378	+	27.5	860.000	16.0	1.4	11.36	3.07e-12
chr13-859	chr13	40711184	40711999	+	27.5	815.000	14.5	0.9	15.44	1.86e-12
chr13-1564	chr13	52583025	52583857	+	27.5	832.000	14.0	0.2	59.63	1.40e-20
chr13-1566	chr13	53458823	53459626	+	27.5	803.000	13.5	1.2	11.50	4.36e-10
chr13-2199	chr13	94223544	94224620	+	27.5	1076.000	15.0	0.2	63.88	2.20e-22
chr13-1403	chr13	94614494	94615309	+	27.5	815.000	14.5	1.4	10.29	3.75e-10
chr13-322	chr13	94867548	94868205	+	27.5	657.000	13.5	0.5	28.75	5.42e-15
chr13-825	chr13	98925791	98926431	+	27.5	640.000	15.0	0.2	63.88	2.20e-22
chr14-761	chr14	122283789	122284486	+	27.5	697.000	13.5	0.5	28.75	5.42e-15
chr15-551	chr15	31296892	31297528	+	27.5	636.000	15.0	0.9	15.97	1.17e-13
chr15-2194	chr15	57692492	57693420	+	27.5	928.000	15.5	0.2	66.01	2.20e-22
chr15-2232	chr15	66969229	66970304	+	27.5	1075.000	14.0	0.9	14.91	1.86e-12
chr15-1051	chr15	100871811	100872506	+	27.5	695.000	14.0	1.4	9.94	3.75e-10
chr16-233	chr16	18400358	18400995	+	27.5	637.000	14.0	0.5	29.81	1.82e-16
chr16-1119	chr16	22441010	22441845	+	27.5	835.000	14.0	0.2	59.63	1.40e-20
chr16-406	chr16	29662925	29663589	+	27.5	664.000	15.0	0.2	63.88	2.20e-22
chr17-1370	chr17	14279030	14279855	+	27.5	825.000	13.5	2.1	6.39	3.82e-07
chr18-801	chr18	76817711	76818339	+	27.5	628.000	14.0	2.3	5.96	2.01e-07
chr19-1663	chr19	4100654	4101428	+	27.5	774.000	14.5	1.9	7.72	1.36e-08
chr1-884	chr1	19289513	19290013	+	26.5	500.000	13.0	1.9	6.92	1.03e-07
chr1-692	chr1	40727491	40727991	+	26.5	500.000	13.0	0.5	27.68	5.42e-15
chr1-892	chr1	54712204	54712704	+	26.5	500.000	13.0	0.9	13.84	2.78e-11
chr1-606	chr1	60042294	60042994	+	26.5	700.000	16.0	1.4	11.36	3.07e-12
chr1-1067	chr1	75375124	75375956	+	26.5	832.000	13.5	0.2	57.50	8.37e-19
chr1-2782	chr1	91463266	91464089	+	26.5	823.000	13.0	2.1	6.15	3.82e-07
chr1-2799	chr1	92841094	92841926	+	26.5	832.000	13.0	2.3	5.54	1.21e-06
chr1-2933	chr1	132542235	132543114	+	26.5	879.000	13.5	0.9	14.37	2.78e-11
chr1-508	chr1	156310737	156311237	+	26.5	500.000	14.0	0.5	29.81	1.82e-16
chr1-1926	chr1	167695814	167696641	+	26.5	827.000	14.0	0.9	14.91	1.86e-12
chr1-2348	chr1	189797505	189798380	+	26.5	875.000	13.0	2.8	4.61	8.44e-06
chr2-4032	chr2	11553741	11554717	+	26.5	976.000	13.5	0.2	57.50	8.37e-19
chr2-1158	chr2	25877570	25878226	+	26.5	656.000	13.5	0.2	57.50	8.37e-19
chr2-1163	chr2	29001525	29002167	+	26.5	642.000	14.5	0.9	15.44	1.86e-12
chr2-1346	chr2	36201890	36202667	+	26.5	777.000	14.0	0.9	14.91	1.86e-12
chr2-2343	chr2	63979140	63979927	+	26.5	787.000	13.5	1.9	7.19	1.03e-07
chr2-1511	chr2	70983418	70983918	+	26.5	500.000	13.5	2.3	5.75	1.21e-06
chr2-2368	chr2	72372042	72372934	+	26.5	892.000	13.0	0.5	27.68	5.42e-15
chr2-1439	chr2	163481744	163482380	+	26.5	636.000	13.0	0.2	55.37	8.37e-19
chr2-1284	chr2	164969467	164970097	+	26.5	630.000	14.0	0.5	29.81	1.82e-16
chr2-3430	chr2	168881725	168882609	+	26.5	884.000	13.0	0.2	55.37	8.37e-19
chr2-1037	chr2	173586300	173586800	+	26.5	500.000	13.0	0.9	13.84	2.78e-11
chr3-221	chr3	5210676	5211310	+	26.5	634.000	13.0	0.2	55.37	8.37e-19
chr3-656	chr3	13472842	13473612	+	26.5	770.000	13.5	0.2	57.50	8.37e-19
chr3-205	chr3	96388511	96389138	+	26.5	627.000	13.0	0.2	55.37	8.37e-19
chr4-1069	chr4	44523845	44524499	+	26.5	654.000	15.0	0.2	63.88	2.20e-22
chr4-718	chr4	45867728	45868354	+	26.5	626.000	13.0	0.2	55.37	8.37e-19
chr4-480	chr4	101717201	101717701	+	26.5	500.000	14.0	2.1	6.63	5.70e-08
chr4-822	chr4	107668437	107669064	+	26.5	627.000	13.0	0.2	55.37	8.37e-19
chr4-1115	chr4	115972355	115972993	+	26.5	638.000	13.0	0.2	55.37	8.37e-19
chr4-2090	chr4	117285303	117286089	+	26.5	786.000	13.0	0.9	13.84	2.78e-11
chr4-1743	chr4	123182268	123183067	+	26.5	799.000	14.0	1.4	9.94	3.75e-10
chr4-1521	chr4	129618360	129618987	+	26.5	627.000	13.0	1.9	6.92	1.03e-07
chr4-3439	chr4	133598321	133599264	+	26.5	943.000	13.0	0.2	55.37	8.37e-19
chr4-896	chr4	142084253	142084916	+	26.5	663.000	14.0	0.9	14.91	1.86e-12
chr5-1008	chr5	32034608	32035108	+	26.5	500.000	13.0	0.5	27.68	5.42e-15
chr5-1481	chr5	76363738	76364473	+	26.5	735.000	13.0	0.2	55.37	8.37e-19
chr5-1966	chr5	114509904	114510625	+	26.5	721.000	14.5	0.2	61.76	1.40e-20
chr5-2350	chr5	147157366	147158151	+	26.5	785.000	14.0	0.5	29.81	1.82e-16
chr6-1155	chr6	26396430	26397176	+	26.5	746.000	13.0	0.2	55.37	8.37e-19
chr6-693	chr6	48628820	48629608	+	26.5	788.000	16.0	0.9	17.04	6.85e-15
chr6-1264	chr6	91385058	91385881	+	26.5	823.000	14.0	0.9	14.91	1.86e-12
chr6-2610	chr6	114420833	114421721	+	26.5	888.000	13.0	0.2	55.37	8.37e-19
chr7-706	chr7	26215397	26215897	+	26.5	500.000	13.0	0.2	55.37	8.37e-19
chr7-1841	chr7	44645129	44645962	+	26.5	833.000	13.0	0.5	27.68	5.42e-15
chr7-3396	chr7	70363134	70364088	+	26.5	954.000	14.0	0.2	59.63	1.40e-20
chr7-3440	chr7	78882455	78883428	+	26.5	973.000	14.5	0.9	15.44	1.86e-12
chr7-1625	chr7	93068712	93069441	+	26.5	729.000	13.0	1.4	9.23	3.75e-09
chr7-752	chr7	127272424	127273157	+	26.5	733.000	16.0	0.2	68.14	3.22e-24
chr7-1678	chr7	128667238	128667866	+	26.5	628.000	14.0	0.5	29.81	1.82e-16
chr7-859	chr7	139914682	139915349	+	26.5	667.000	13.0	0.2	55.37	8.37e-19
chr7-2480	chr7	141338757	141339439	+	26.5	682.000	13.0	0.2	55.37	8.37e-19
chr7-1725	chr7	142081860	142082595	+	26.5	735.000	13.0	1.4	9.23	3.75e-09
chr7-1740	chr7	144108800	144109435	+	26.5	635.000	14.0	0.9	14.91	1.86e-12
chr8-902	chr8	23638361	23639039	+	26.5	678.000	13.0	1.4	9.23	3.75e-09
chr8-1705	chr8	84558798	84559828	+	26.5	1030.000	15.5	0.5	33.01	5.69e-18
chr8-2653	chr8	91648463	91649281	+	26.5	818.000	14.0	0.7	19.88	4.20e-14
chr8-1444	chr8	91909671	91910171	+	26.5	500.000	13.0	1.6	7.91	2.24e-08
chr8-2667	chr8	92069318	92070162	+	26.5	844.000	14.0	0.2	59.63	1.40e-20
chr8-776	chr8	114982721	114983221	+	26.5	500.000	13.5	0.2	57.50	8.37e-19
chr9-1794	chr9	10366170	10366954	+	26.5	784.000	13.5	3.3	4.11	4.08e-05
chr9-2180	chr9	21183824	21184702	+	26.5	878.000	13.0	0.7	18.46	8.34e-13
chr9-1083	chr9	43879113	43879925	+	26.5	812.000	14.0	0.5	29.81	1.82e-16
chr9-1285	chr9	44085528	44086383	+	26.5	855.000	15.5	1.9	8.25	1.69e-09
chr9-583	chr9	55549052	55549704	+	26.5	652.000	13.5	3.1	4.42	1.93e-05
chr9-1604	chr9	63995902	63996564	+	26.5	662.000	14.0	0.2	59.63	1.40e-20
chr9-1397	chr9	107984476	107985348	+	26.5	872.000	14.0	0.7	19.88	4.20e-14
chr9-1729	chr9	108824618	108825471	+	26.5	853.000	14.0	0.7	19.88	4.20e-14
chr9-632	chr9	110311399	110312051	+	26.5	652.000	13.0	1.9	6.92	1.03e-07
chr9-498	chr9	118480352	118480983	+	26.5	631.000	14.0	0.5	29.81	1.82e-16
chr9-722	chr9	124482177	124482677	+	26.5	500.000	13.0	1.4	9.23	3.75e-09
chr10-1011	chr10	70857587	70858315	+	26.5	728.000	13.0	0.5	27.68	5.42e-15
chr10-1772	chr10	81595258	81596251	+	26.5	993.000	13.0	0.5	27.68	5.42e-15
chr11-1384	chr11	44780229	44780879	+	26.5	650.000	14.0	0.7	19.88	4.20e-14
chr11-2097	chr11	50930236	50930886	+	26.5	650.000	13.0	0.2	55.37	8.37e-19
chr11-2374	chr11	69880732	69881494	+	26.5	762.000	14.0	0.5	29.81	1.82e-16
chr11-4515	chr11	80619664	80620480	+	26.5	816.000	13.5	0.5	28.75	5.42e-15
chr11-4579	chr11	85733286	85734045	+	26.5	759.000	13.5	0.2	57.50	8.37e-19
chr11-1951	chr11	95582455	95583231	+	26.5	776.000	15.0	0.9	15.97	1.17e-13
chr11-2504	chr11	98340169	98340990	+	26.5	821.000	16.0	0.2	68.14	3.22e-24
chr11-1479	chr11	102761888	102762530	+	26.5	642.000	13.5	1.9	7.19	1.03e-07
chr11-4820	chr11	103193059	103193976	+	26.5	917.000	14.5	1.6	8.82	2.61e-09
chr11-2252	chr11	103766466	103767267	+	26.5	801.000	15.0	3.3	4.56	2.03e-06
chr11-3408	chr11	114016479	114017241	+	26.5	762.000	13.0	0.5	27.68	5.42e-15
chr11-1490	chr11	114791277	114791905	+	26.5	628.000	13.0	1.9	6.92	1.03e-07
chr11-1355	chr11	115160807	115161307	+	26.5	500.000	13.0	0.5	27.68	5.42e-15
chr11-3441	chr11	117887706	117888595	+	26.5	889.000	14.5	0.7	20.59	4.20e-14
chr12-1292	chr12	108102134	108102902	+	26.5	768.000	14.5	0.9	15.44	1.86e-12
chr12-1076	chr12	117572136	117572896	+	26.5	760.000	14.0	0.9	14.91	1.86e-12
chr13-838	chr13	12864512	12865290	+	26.5	778.000	14.0	0.9	14.91	1.86e-12
chr13-486	chr13	78185091	78185591	+	26.5	500.000	13.0	2.1	6.15	3.82e-07
chr13-418	chr13	94599790	94600424	+	26.5	634.000	13.0	2.3	5.54	1.21e-06
chr13-2224	chr13	95222185	95223009	+	26.5	824.000	15.0	1.9	7.99	1.69e-09
chr14-463	chr14	17660111	17660899	+	26.5	788.000	14.0	0.9	14.91	1.86e-12
chr14-658	chr14	22017291	22018139	+	26.5	848.000	13.0	0.5	27.68	5.42e-15
chr14-560	chr14	29719955	29720638	+	26.5	683.000	13.5	0.2	57.50	8.37e-19
chr14-635	chr14	102981067	102981779	+	26.5	712.000	13.5	0.9	14.37	2.78e-11
chr14-1613	chr14	104468126	104469004	+	26.5	878.000	13.0	0.2	55.37	8.37e-19
chr14-648	chr14	121504885	121505602	+	26.5	717.000	15.0	1.9	7.99	1.69e-09
chr15-1207	chr15	7398154	7398862	+	26.5	708.000	13.0	0.5	27.68	5.42e-15
chr15-1231	chr15	64922911	64923616	+	26.5	705.000	14.0	0.5	29.81	1.82e-16
chr15-730	chr15	98700687	98701337	+	26.5	650.000	15.5	0.2	66.01	2.20e-22
chr15-2653	chr15	102945112	102945949	+	26.5	837.000	14.0	0.5	29.81	1.82e-16
chr17-454	chr17	8341085	8341844	+	26.5	759.000	13.0	0.9	13.84	2.78e-11
chr17-1357	chr17	8351300	8352160	+	26.5	860.000	13.5	0.9	14.37	2.78e-11
chr17-792	chr17	51811648	51812406	+	26.5	758.000	15.0	0.9	15.97	1.17e-13
chr17-2041	chr17	71505385	71506074	+	26.5	689.000	13.0	0.9	13.84	2.78e-11
chr18-377	chr18	13910569	13911069	+	26.5	500.000	14.0	1.6	8.52	2.61e-09
chr18-298	chr18	36281594	36282268	+	26.5	674.000	14.0	0.2	59.63	1.40e-20
chr19-930	chr19	6969091	6969731	+	26.5	640.000	13.0	0.5	27.68	5.42e-15
chr19-1248	chr19	19108418	19109223	+	26.5	805.000	14.0	0.2	59.63	1.40e-20
chr19-870	chr19	44505140	44505786	+	26.5	646.000	14.0	0.2	59.63	1.40e-20
chr19-576	chr19	45593821	45594468	+	26.5	647.000	13.0	0.9	13.84	2.78e-11
chr19-1392	chr19	47225348	47225994	+	26.5	646.000	13.0	2.3	5.54	1.21e-06
chr19-1044	chr19	53677256	53678165	+	26.5	909.000	14.0	1.4	9.94	3.75e-10
chr19-356	chr19	59139751	59140447	+	26.5	696.000	15.5	0.9	16.50	1.17e-13
chr19-589	chr19	59173103	59173903	+	26.5	800.000	15.0	1.9	7.99	1.69e-09
chrX-58	chrX	12065447	12066158	+	26.5	711.000	14.0	1.4	9.94	3.75e-10
chrX-100	chrX	58015042	58015814	+	26.5	772.000	14.0	0.2	59.63	1.40e-20
chr1-834	chr1	93134821	93135448	+	25.5	627.000	13.5	0.5	28.75	5.42e-15
chr1-1822	chr1	120533865	120534733	+	25.5	868.000	13.0	1.2	11.07	4.36e-10
chr1-1832	chr1	120637843	120638615	+	25.5	772.000	13.5	0.2	57.50	8.37e-19
chr1-2275	chr1	168301189	168302036	+	25.5	847.000	13.0	0.5	27.68	5.42e-15
chr1-451	chr1	171081424	171081924	+	25.5	500.000	13.0	0.9	13.84	2.78e-11
chr1-456	chr1	189782068	189782568	+	25.5	500.000	13.0	0.5	27.68	5.42e-15
chr2-1469	chr2	25863759	25864402	+	25.5	643.000	14.0	1.4	9.94	3.75e-10
chr2-1326	chr2	30801120	30801620	+	25.5	500.000	12.5	0.2	53.24	4.63e-17
chr2-2657	chr2	60879549	60880398	+	25.5	849.000	14.5	1.4	10.29	3.75e-10
chr2-1189	chr2	70471969	70472602	+	25.5	633.000	13.0	2.8	4.61	8.44e-06
chr2-4626	chr2	114013387	114014176	+	25.5	789.000	14.5	1.9	7.72	1.36e-08
chr2-1934	chr2	129038637	129039393	+	25.5	756.000	14.0	0.9	14.91	1.86e-12
chr2-1252	chr2	146831139	146831639	+	25.5	500.000	13.0	0.2	55.37	8.37e-19
chr2-1432	chr2	150525851	150526494	+	25.5	643.000	13.0	0.2	55.37	8.37e-19
chr2-1598	chr2	168763695	168764195	+	25.5	500.000	13.0	0.9	13.84	2.78e-11
chr3-419	chr3	33955642	33956332	+	25.5	690.000	13.0	0.2	55.37	8.37e-19
chr3-1336	chr3	40531308	40532095	+	25.5	787.000	12.5	0.2	53.24	4.63e-17
chr3-331	chr3	58518993	58519647	+	25.5	654.000	15.0	1.9	7.99	1.69e-09
chr3-535	chr3	107102150	107102831	+	25.5	681.000	13.0	0.5	27.68	5.42e-15
chr4-1362	chr4	3082155	3082863	+	25.5	708.000	13.5	1.9	7.19	1.03e-07
chr4-1379	chr4	21683122	21683923	+	25.5	801.000	13.5	1.4	9.58	3.75e-09
chr4-2899	chr4	44662873	44663773	+	25.5	900.000	13.5	1.2	11.50	4.36e-10
chr4-1079	chr4	56142395	56143189	+	25.5	794.000	13.0	0.2	55.37	8.37e-19
chr4-3281	chr4	123239333	123240258	+	25.5	925.000	13.0	1.4	9.23	3.75e-09
chr4-670	chr4	124793665	124794294	+	25.5	629.000	13.0	1.9	6.92	1.03e-07
chr4-746	chr4	125311648	125312347	+	25.5	699.000	15.0	0.9	15.97	1.17e-13
chr4-856	chr4	125488157	125488943	+	25.5	786.000	14.0	0.9	14.91	1.86e-12
chr4-904	chr4	149675291	149675922	+	25.5	631.000	13.0	1.6	7.91	2.24e-08
chr5-2414	chr5	28788937	28789734	+	25.5	797.000	13.5	3.3	4.11	4.08e-05
chr5-704	chr5	41748431	41748931	+	25.5	500.000	13.0	2.3	5.54	1.21e-06
chr5-1704	chr5	113783703	113784513	+	25.5	810.000	13.5	0.2	57.50	8.37e-19
chr5-3932	chr5	115896025	115896702	+	25.5	677.000	13.0	0.2	55.37	8.37e-19
chr5-1058	chr5	117320534	117321308	+	25.5	774.000	16.0	0.2	68.14	3.22e-24
chr5-1752	chr5	135011981	135012712	+	25.5	731.000	14.5	0.2	61.76	1.40e-20
chr5-2307	chr5	137644958	137645718	+	25.5	760.000	14.0	0.5	29.81	1.82e-16
chr5-978	chr5	139678088	139678725	+	25.5	637.000	15.0	0.5	31.94	5.69e-18
chr5-4304	chr5	146570174	146570965	+	25.5	791.000	13.0	1.9	6.92	1.03e-07
chr5-4319	chr5	147297368	147298297	+	25.5	929.000	14.0	0.2	59.63	1.40e-20
chr6-511	chr6	35252861	35253361	+	25.5	500.000	13.0	0.9	13.84	2.78e-11
chr6-1223	chr6	64727292	64728078	+	25.5	786.000	13.0	1.4	9.23	3.75e-09
chr6-1916	chr6	73039913	73040566	+	25.5	653.000	13.0	0.2	55.37	8.37e-19
chr7-2049	chr7	3424066	3424994	+	25.5	928.000	13.0	0.2	55.37	8.37e-19
chr7-2625	chr7	40899604	40900508	+	25.5	904.000	14.0	2.8	4.97	1.67e-06
chr7-1838	chr7	44606195	44607029	+	25.5	834.000	15.0	1.9	7.99	1.69e-09
chr7-1934	chr7	109174091	109174748	+	25.5	657.000	13.0	2.6	5.03	3.38e-06
chr7-1642	chr7	109189375	109190046	+	25.5	671.000	12.5	0.9	13.31	3.84e-10
chr7-2377	chr7	112928808	112929688	+	25.5	880.000	13.0	0.5	27.68	5.42e-15
chr7-750	chr7	122289772	122290407	+	25.5	635.000	13.5	0.2	57.50	8.37e-19
chr7-3837	chr7	132286909	132287742	+	25.5	833.000	15.0	2.3	6.39	3.11e-08
chr8-890	chr8	11117571	11118212	+	25.5	641.000	12.5	2.6	4.84	1.73e-05
chr8-1548	chr8	12341321	12342027	+	25.5	706.000	13.0	0.9	13.84	2.78e-11
chr8-1374	chr8	26467356	26468149	+	25.5	793.000	13.0	1.4	9.23	3.75e-09
chr8-907	chr8	40285955	40286735	+	25.5	780.000	13.5	1.4	9.58	3.75e-09
chr8-1419	chr8	71565480	71566227	+	25.5	747.000	15.5	0.2	66.01	2.20e-22
chr8-1091	chr8	86159395	86159895	+	25.5	500.000	13.5	0.2	57.50	8.37e-19
chr8-849	chr8	91712041	91712669	+	25.5	628.000	14.5	0.2	61.76	1.40e-20
chr8-2698	chr8	95138786	95139915	+	25.5	1129.000	14.0	1.4	9.94	3.75e-10
chr8-707	chr8	120887178	120887965	+	25.5	787.000	15.0	3.3	4.56	2.03e-06
chr9-723	chr9	14860075	14860795	+	25.5	720.000	14.0	0.2	59.63	1.40e-20
chr9-2424	chr9	56744855	56745635	+	25.5	780.000	14.5	1.9	7.72	1.36e-08
chr9-1334	chr9	67049267	67050081	+	25.5	814.000	14.0	0.5	29.81	1.82e-16
chr9-1623	chr9	69670639	69671297	+	25.5	658.000	13.0	0.9	13.84	2.78e-11
chr9-1651	chr9	79730222	79730931	+	25.5	709.000	12.5	2.3	5.32	6.81e-06
chr9-1384	chr9	102209946	102210881	+	25.5	935.000	14.5	0.5	30.88	1.82e-16
chr9-790	chr9	107378459	107379084	+	25.5	625.000	13.0	1.4	9.23	3.75e-09
chr9-792	chr9	108831452	108832102	+	25.5	650.000	12.5	0.9	13.31	3.84e-10
chr9-2098	chr9	121750174	121750828	+	25.5	654.000	12.5	0.2	53.24	4.63e-17
chr10-1240	chr10	61272666	61273415	+	25.5	749.000	13.0	0.9	13.84	2.78e-11
chr10-1067	chr10	82690571	82691327	+	25.5	756.000	15.0	1.4	10.65	3.50e-11
chr10-1868	chr10	99127161	99127849	+	25.5	688.000	14.0	0.2	59.63	1.40e-20
chr10-283	chr10	114800466	114801098	+	25.5	632.000	14.5	0.2	61.76	1.40e-20
chr10-477	chr10	114801660	114802444	+	25.5	784.000	14.0	0.5	29.81	1.82e-16
chr11-2323	chr11	30024189	30024909	+	25.5	720.000	14.0	1.4	9.94	3.75e-10
chr11-3056	chr11	52762654	52763509	+	25.5	855.000	14.0	0.7	19.88	4.20e-14
chr11-2667	chr11	53486446	53487228	+	25.5	782.000	12.5	0.2	53.24	4.63e-17
chr11-1730	chr11	72314300	72314800	+	25.5	500.000	12.5	0.5	26.62	1.50e-13
chr11-1929	chr11	85845147	85845928	+	25.5	781.000	14.0	0.5	29.81	1.82e-16
chr11-2771	chr11	85898304	85899010	+	25.5	706.000	13.0	1.9	6.92	1.03e-07
chr11-3901	chr11	113052219	113053006	+	25.5	787.000	13.5	0.9	14.37	2.78e-11
chr12-1385	chr12	28405263	28406096	+	25.5	833.000	12.5	0.9	13.31	3.84e-10
chr12-1119	chr12	33382098	33382960	+	25.5	862.000	12.5	1.6	7.61	1.79e-07
chr12-1150	chr12	56504375	56505142	+	25.5	767.000	13.5	3.1	4.42	1.93e-05
chr12-1459	chr12	72949145	72949953	+	25.5	808.000	13.0	0.5	27.68	5.42e-15
chr12-409	chr12	85342130	85342761	+	25.5	631.000	15.0	2.8	5.32	3.10e-07
chr12-547	chr12	117056641	117057335	+	25.5	694.000	15.5	0.2	66.01	2.20e-22
chr13-1233	chr13	29814100	29814805	+	25.5	705.000	13.5	0.2	57.50	8.37e-19
chr13-791	chr13	72356486	72357128	+	25.5	642.000	14.0	1.4	9.94	3.75e-10
chr14-1237	chr14	25486235	25487131	+	25.5	896.000	13.5	0.5	28.75	5.42e-15
chr14-1038	chr14	39471712	39472621	+	25.5	909.000	13.0	0.2	55.37	8.37e-19
chr14-826	chr14	46380936	46381768	+	25.5	832.000	12.5	1.9	6.65	7.18e-07
chr14-1144	chr14	118236084	118237000	+	25.5	916.000	16.5	0.9	17.57	6.85e-15
chr15-686	chr15	11906783	11907283	+	25.5	500.000	13.5	1.2	11.50	4.36e-10
chr15-1136	chr15	79513523	79514186	+	25.5	663.000	14.0	1.4	9.94	3.75e-10
chr15-1946	chr15	88560818	88561633	+	25.5	815.000	13.0	0.5	27.68	5.42e-15
chr15-1053	chr15	102106666	102107305	+	25.5	639.000	16.5	0.2	70.27	3.22e-24
chr16-851	chr16	4087267	4087908	+	25.5	641.000	13.0	1.2	11.07	4.36e-10
chr16-741	chr16	23889638	23890403	+	25.5	765.000	13.0	0.9	13.84	2.78e-11
chr16-415	chr16	93355574	93356206	+	25.5	632.000	13.5	0.9	14.37	2.78e-11
chr17-1132	chr17	21258915	21259415	+	25.5	500.000	12.5	1.9	6.65	7.18e-07
chr17-1421	chr17	27314400	27315231	+	25.5	831.000	13.0	0.5	27.68	5.42e-15
chr17-472	chr17	29236019	29236519	+	25.5	500.000	12.5	2.8	4.44	3.97e-05
chr17-1196	chr17	34196228	34197055	+	25.5	827.000	13.0	0.2	55.37	8.37e-19
chr17-589	chr17	36111231	36111997	+	25.5	766.000	17.0	0.2	72.40	4.45e-26
chr18-332	chr18	20557724	20558511	+	25.5	787.000	17.5	1.9	9.32	2.16e-11
chr18-141	chr18	65964791	65965419	+	25.5	628.000	14.0	0.2	59.63	1.40e-20
chr19-543	chr19	36347093	36347718	+	25.5	625.000	12.5	0.9	13.31	3.84e-10
chr19-963	chr19	41181924	41182698	+	25.5	774.000	13.5	0.9	14.37	2.78e-11
chr19-880	chr19	44851385	44852066	+	25.5	681.000	13.0	0.9	13.84	2.78e-11
chr19-633	chr19	44997157	44997829	+	25.5	672.000	15.0	0.9	15.97	1.17e-13
chr19-1436	chr19	59188404	59189335	+	25.5	931.000	13.0	1.9	6.92	1.03e-07
chrX-44	chrX	73636728	73637383	+	25.5	655.000	13.5	0.2	57.50	8.37e-19
chrX-9	chrX	101848299	101848931	+	25.5	632.000	13.5	1.9	7.19	1.03e-07
chrX-174	chrX	105764641	105765430	+	25.5	789.000	13.0	0.9	13.84	2.78e-11
chr1-1035	chr1	40224748	40225429	+	24.5	681.000	14.0	1.4	9.94	3.75e-10
chr1-693	chr1	43294111	43294611	+	24.5	500.000	12.0	1.9	6.39	7.18e-07
chr1-694	chr1	56890996	56891496	+	24.5	500.000	12.0	0.2	51.11	4.63e-17
chr1-2620	chr1	74777679	74778403	+	24.5	724.000	12.0	1.9	6.39	7.18e-07
chr1-2652	chr1	75671331	75672032	+	24.5	701.000	13.0	0.2	55.37	8.37e-19
chr1-927	chr1	88234864	88235364	+	24.5	500.000	12.5	2.3	5.32	6.81e-06
chr1-2136	chr1	89748596	89749259	+	24.5	663.000	12.0	1.4	8.52	3.49e-08
chr1-1476	chr1	89753192	89753965	+	24.5	773.000	12.0	0.5	25.55	1.50e-13
chr1-2879	chr1	121044774	121045756	+	24.5	982.000	12.5	0.2	53.24	4.63e-17
chr1-1864	chr1	135160997	135161673	+	24.5	676.000	12.0	0.9	12.78	3.84e-10
chr1-1903	chr1	157564215	157564900	+	24.5	685.000	12.0	0.2	51.11	4.63e-17
chr1-2335	chr1	184810490	184811298	+	24.5	808.000	12.0	1.6	7.30	1.79e-07
chr2-1800	chr2	18432181	18432681	+	24.5	500.000	12.5	0.9	13.31	3.84e-10
chr2-2632	chr2	32274085	32274886	+	24.5	801.000	13.0	0.2	55.37	8.37e-19
chr2-1850	chr2	38656465	38656965	+	24.5	500.000	12.0	1.9	6.39	7.18e-07
chr2-1670	chr2	49834132	49834632	+	24.5	500.000	14.0	2.8	4.97	1.67e-06
chr2-2337	chr2	60786843	60787566	+	24.5	723.000	12.5	0.2	53.24	4.63e-17
chr2-2342	chr2	63974025	63974525	+	24.5	500.000	12.0	0.2	51.11	4.63e-17
chr2-1562	chr2	130748304	130748804	+	24.5	500.000	12.0	0.9	12.78	3.84e-10
chr2-3286	chr2	131117055	131117555	+	24.5	500.000	12.0	0.9	12.78	3.84e-10
chr2-3833	chr2	142900944	142901786	+	24.5	842.000	13.0	0.2	55.37	8.37e-19
chr2-4796	chr2	144406671	144407171	+	24.5	500.000	12.0	2.3	5.11	6.81e-06
chr2-2470	chr2	146948205	146949030	+	24.5	825.000	14.0	0.9	14.91	1.86e-12
chr2-3332	chr2	150685267	150685981	+	24.5	714.000	12.0	0.9	12.78	3.84e-10
chr2-4880	chr2	155379255	155380087	+	24.5	832.000	13.0	1.4	9.23	3.75e-09
chr2-1587	chr2	158560538	158561169	+	24.5	631.000	13.0	1.4	9.23	3.75e-09
chr2-1770	chr2	162402360	162402995	+	24.5	635.000	13.0	0.9	13.84	2.78e-11
chr2-5004	chr2	166158930	166159681	+	24.5	751.000	12.0	0.2	51.11	4.63e-17
chr2-1779	chr2	168048991	168049491	+	24.5	500.000	14.0	0.5	29.81	1.82e-16
chr2-5029	chr2	168050133	168050932	+	24.5	799.000	12.0	0.9	12.78	3.84e-10
chr2-1996	chr2	172935262	172935762	+	24.5	500.000	12.0	1.9	6.39	7.18e-07
chr3-1422	chr3	68792316	68793159	+	24.5	843.000	12.0	0.5	25.55	1.50e-13
chr3-1489	chr3	87978677	87979354	+	24.5	677.000	13.0	1.9	6.92	1.03e-07
chr3-1123	chr3	97976623	97977411	+	24.5	788.000	12.5	0.9	13.31	3.84e-10
chr3-1583	chr3	98352302	98353145	+	24.5	843.000	13.0	0.2	55.37	8.37e-19
chr3-317	chr3	107584735	107585368	+	24.5	633.000	13.0	0.9	13.84	2.78e-11
chr3-1185	chr3	142251969	142252814	+	24.5	845.000	12.0	0.5	25.55	1.50e-13
chr4-2973	chr4	56747440	56747940	+	24.5	500.000	12.0	2.3	5.11	6.81e-06
chr4-813	chr4	84677278	84677778	+	24.5	500.000	12.0	2.8	4.26	3.97e-05
chr4-1702	chr4	100096344	100097122	+	24.5	778.000	13.0	0.2	55.37	8.37e-19
chr4-484	chr4	109661081	109661581	+	24.5	500.000	13.0	0.9	13.84	2.78e-11
chr4-649	chr4	109980141	109980811	+	24.5	670.000	13.5	1.4	9.58	3.75e-09
chr4-1114	chr4	115970009	115970644	+	24.5	635.000	12.5	2.8	4.44	3.97e-05
chr4-1116	chr4	115975068	115975696	+	24.5	628.000	13.0	0.9	13.84	2.78e-11
chr4-842	chr4	119734156	119734789	+	24.5	633.000	14.0	0.2	59.63	1.40e-20
chr4-846	chr4	123115823	123116458	+	24.5	635.000	13.5	0.9	14.37	2.78e-11
chr4-3370	chr4	129428343	129429171	+	24.5	828.000	12.0	0.9	12.78	3.84e-10
chr4-3437	chr4	133480558	133481411	+	24.5	853.000	12.0	0.2	51.11	4.63e-17
chr4-1310	chr4	136463069	136463865	+	24.5	796.000	14.0	0.2	59.63	1.40e-20
chr4-3539	chr4	139072546	139073418	+	24.5	872.000	13.0	0.5	27.68	5.42e-15
chr4-1592	chr4	148859062	148859706	+	24.5	644.000	12.5	1.4	8.87	3.49e-08
chr4-1352	chr4	152317135	152317635	+	24.5	500.000	13.0	1.4	9.23	3.75e-09
chr5-901	chr5	30589326	30590146	+	24.5	820.000	15.0	1.9	7.99	1.69e-09
chr5-926	chr5	75070719	75071368	+	24.5	649.000	13.5	0.2	57.50	8.37e-19
chr5-2583	chr5	96816264	96817002	+	24.5	738.000	12.5	1.4	8.87	3.49e-08
chr5-1681	chr5	99409823	99410323	+	24.5	500.000	13.0	2.1	6.15	3.82e-07
chr5-832	chr5	107288573	107289218	+	24.5	645.000	14.0	0.2	59.63	1.40e-20
chr5-1185	chr5	113779314	113779939	+	24.5	625.000	12.5	1.9	6.65	7.18e-07
chr5-3917	chr5	115036008	115037274	+	24.5	1266.000	14.0	0.2	59.63	1.40e-20
chr5-1194	chr5	119085952	119086612	+	24.5	660.000	16.0	0.9	17.04	6.85e-15
chr5-1219	chr5	126251271	126251771	+	24.5	500.000	12.0	0.2	51.11	4.63e-17
chr5-977	chr5	139666350	139666850	+	24.5	500.000	12.0	0.9	12.78	3.84e-10
chr5-2825	chr5	139688006	139688655	+	24.5	649.000	13.0	0.9	13.84	2.78e-11
chr5-1565	chr5	144357344	144358111	+	24.5	767.000	13.5	0.9	14.37	2.78e-11
chr5-4313	chr5	147221278	147222214	+	24.5	936.000	13.0	0.2	55.37	8.37e-19
chr6-679	chr6	8956189	8956966	+	24.5	777.000	18.0	0.9	19.17	1.97e-17
chr6-865	chr6	34920506	34921139	+	24.5	633.000	12.5	2.6	4.84	1.73e-05
chr6-612	chr6	36388735	36389235	+	24.5	500.000	12.5	0.5	26.62	1.50e-13
chr6-1975	chr6	92243935	92244693	+	24.5	758.000	12.5	0.2	53.24	4.63e-17
chr6-664	chr6	121413142	121413772	+	24.5	630.000	12.5	0.5	26.62	1.50e-13
chr6-1465	chr6	125674004	125674649	+	24.5	645.000	12.0	0.5	25.55	1.50e-13
chr6-1297	chr6	126162344	126162844	+	24.5	500.000	12.0	2.1	5.68	2.38e-06
chr6-933	chr6	138578414	138579194	+	24.5	780.000	13.0	2.1	6.15	3.82e-07
chr7-1311	chr7	23955854	23956354	+	24.5	500.000	12.0	2.3	5.11	6.81e-06
chr7-1171	chr7	44601476	44602102	+	24.5	626.000	12.0	0.5	25.55	1.50e-13
chr7-2202	chr7	47605774	47606554	+	24.5	780.000	13.5	0.9	14.37	2.78e-11
chr7-1575	chr7	49247006	49247846	+	24.5	840.000	13.0	0.5	27.68	5.42e-15
chr7-1196	chr7	49755569	49756069	+	24.5	500.000	12.0	1.9	6.39	7.18e-07
chr7-1401	chr7	79051950	79052754	+	24.5	804.000	13.5	1.4	9.58	3.75e-09
chr7-3589	chr7	101010556	101011325	+	24.5	769.000	13.0	0.9	13.84	2.78e-11
chr7-959	chr7	132911190	132911819	+	24.5	629.000	13.0	0.2	55.37	8.37e-19
chr7-2002	chr7	136029131	136029765	+	24.5	634.000	12.0	0.2	51.11	4.63e-17
chr8-804	chr8	17534174	17534674	+	24.5	500.000	13.0	0.5	27.68	5.42e-15
chr8-905	chr8	35590139	35590639	+	24.5	500.000	12.0	0.9	12.78	3.84e-10
chr8-827	chr8	70500384	70501009	+	24.5	625.000	13.0	0.2	55.37	8.37e-19
chr8-1067	chr8	71560645	71561454	+	24.5	809.000	14.5	0.2	61.76	1.40e-20
chr8-749	chr8	83723817	83724317	+	24.5	500.000	12.0	0.2	51.11	4.63e-17
chr8-531	chr8	83740639	83741272	+	24.5	633.000	14.0	1.9	7.45	1.36e-08
chr8-843	chr8	84805261	84805905	+	24.5	644.000	14.0	0.9	14.91	1.86e-12
chr8-2092	chr8	94874972	94875845	+	24.5	873.000	13.5	0.2	57.50	8.37e-19
chr8-2846	chr8	118010441	118011228	+	24.5	787.000	13.0	0.2	55.37	8.37e-19
chr8-488	chr8	119448027	119448527	+	24.5	500.000	13.0	1.6	7.91	2.24e-08
chr8-792	chr8	121713418	121713918	+	24.5	500.000	12.0	0.5	25.55	1.50e-13
chr8-1019	chr8	125996424	125996924	+	24.5	500.000	12.5	0.2	53.24	4.63e-17
chr9-1458	chr9	22131861	22132636	+	24.5	775.000	12.0	0.5	25.55	1.50e-13
chr9-1086	chr9	46317909	46318409	+	24.5	500.000	12.0	0.5	25.55	1.50e-13
chr9-962	chr9	47894561	47895324	+	24.5	763.000	13.0	0.2	55.37	8.37e-19
chr9-671	chr9	61413817	61414317	+	24.5	500.000	12.0	2.1	5.68	2.38e-06
chr9-1118	chr9	61944716	61945216	+	24.5	500.000	13.0	0.2	55.37	8.37e-19
chr9-870	chr9	71229934	71230434	+	24.5	500.000	12.0	0.9	12.78	3.84e-10
chr9-2839	chr9	114799175	114799835	+	24.5	660.000	12.0	0.2	51.11	4.63e-17
chr9-716	chr9	118841985	118842641	+	24.5	656.000	13.0	0.9	13.84	2.78e-11
chr10-223	chr10	22814918	22815418	+	24.5	500.000	13.5	1.9	7.19	1.03e-07
chr10-296	chr10	40031740	40032240	+	24.5	500.000	12.0	1.9	6.39	7.18e-07
chr10-1204	chr10	40374969	40375632	+	24.5	663.000	12.0	0.5	25.55	1.50e-13
chr10-806	chr10	52022553	52023208	+	24.5	655.000	14.0	2.8	4.97	1.67e-06
chr10-995	chr10	61419811	61420638	+	24.5	827.000	15.0	0.2	63.88	2.20e-22
chr10-711	chr10	70150503	70151158	+	24.5	655.000	13.0	0.9	13.84	2.78e-11
chr10-304	chr10	75780601	75781101	+	24.5	500.000	12.0	0.2	51.11	4.63e-17
chr10-862	chr10	81240382	81241186	+	24.5	804.000	12.5	0.7	17.75	1.54e-11
chr10-738	chr10	86416648	86417342	+	24.5	694.000	13.5	0.2	57.50	8.37e-19
chr10-1895	chr10	109558099	109558798	+	24.5	699.000	12.5	0.9	13.31	3.84e-10
chr11-2635	chr11	19015940	19016686	+	24.5	746.000	13.5	1.4	9.58	3.75e-09
chr11-4069	chr11	20139843	20140618	+	24.5	775.000	12.0	0.9	12.78	3.84e-10
chr11-2643	chr11	28582826	28583576	+	24.5	750.000	14.0	0.2	59.63	1.40e-20
chr11-4231	chr11	52166925	52167572	+	24.5	647.000	12.5	2.3	5.32	6.81e-06
chr11-4238	chr11	53465445	53466230	+	24.5	785.000	12.0	2.3	5.11	6.81e-06
chr11-1548	chr11	68270680	68271180	+	24.5	500.000	12.0	2.3	5.11	6.81e-06
chr11-1550	chr11	68567460	68567960	+	24.5	500.000	12.0	1.4	8.52	3.49e-08
chr11-1914	chr11	77504388	77504888	+	24.5	500.000	13.0	3.1	4.26	1.93e-05
chr11-1421	chr11	79897135	79897786	+	24.5	651.000	13.0	0.2	55.37	8.37e-19
chr11-1941	chr11	93674522	93675022	+	24.5	500.000	12.0	1.9	6.39	7.18e-07
chr11-1942	chr11	94521207	94521840	+	24.5	633.000	12.0	0.9	12.78	3.84e-10
chr11-2485	chr11	96736330	96737116	+	24.5	786.000	12.5	2.3	5.32	6.81e-06
chr11-4717	chr11	97112509	97113284	+	24.5	775.000	13.0	0.2	55.37	8.37e-19
chr11-3305	chr11	97371377	97372058	+	24.5	681.000	13.0	0.2	55.37	8.37e-19
chr11-3313	chr11	97970447	97971176	+	24.5	729.000	12.5	0.2	53.24	4.63e-17
chr11-3862	chr11	100650833	100651715	+	24.5	882.000	13.0	0.9	13.84	2.78e-11
chr11-1346	chr11	102948263	102948903	+	24.5	640.000	13.0	2.3	5.54	1.21e-06
chr11-2550	chr11	113464214	113465009	+	24.5	795.000	15.0	0.9	15.97	1.17e-13
chr12-377	chr12	30016647	30017147	+	24.5	500.000	12.0	1.9	6.39	7.18e-07
chr12-1707	chr12	51482575	51483075	+	24.5	500.000	12.0	0.9	12.78	3.84e-10
chr12-756	chr12	72846745	72847504	+	24.5	759.000	14.0	1.4	9.94	3.75e-10
chr12-895	chr12	88448170	88448670	+	24.5	500.000	13.0	0.2	55.37	8.37e-19
chr12-1330	chr12	112697555	112698325	+	24.5	770.000	12.0	0.2	51.11	4.63e-17
chr12-1358	chr12	118849449	118850109	+	24.5	660.000	12.5	0.2	53.24	4.63e-17
chr13-842	chr13	20091663	20092313	+	24.5	650.000	13.0	0.5	27.68	5.42e-15
chr13-450	chr13	31812898	31813398	+	24.5	500.000	12.0	1.4	8.52	3.49e-08
chr13-1266	chr13	43785423	43786199	+	24.5	776.000	15.0	0.9	15.97	1.17e-13
chr13-989	chr13	53469091	53469867	+	24.5	776.000	12.5	0.2	53.24	4.63e-17
chr13-770	chr13	54551653	54552153	+	24.5	500.000	12.0	0.9	12.78	3.84e-10
chr13-2056	chr13	57474006	57474928	+	24.5	922.000	12.0	0.9	12.78	3.84e-10
chr13-785	chr13	71969249	71969883	+	24.5	634.000	12.0	0.9	12.78	3.84e-10
chr13-1378	chr13	73039429	73040147	+	24.5	718.000	13.0	0.2	55.37	8.37e-19
chr13-1155	chr13	73696573	73697073	+	24.5	500.000	13.5	0.9	14.37	2.78e-11
chr13-604	chr13	78211347	78211847	+	24.5	500.000	12.5	0.5	26.62	1.50e-13
chr14-400	chr14	31871877	31872511	+	24.5	634.000	13.0	0.5	27.68	5.42e-15
chr14-215	chr14	48660946	48661446	+	24.5	500.000	12.5	1.4	8.87	3.49e-08
chr14-694	chr14	55787901	55788732	+	24.5	831.000	14.5	0.2	61.76	1.40e-20
chr14-864	chr14	58069847	58070687	+	24.5	840.000	13.0	1.6	7.91	2.24e-08
chr14-599	chr14	63257847	63258483	+	24.5	636.000	13.0	0.2	55.37	8.37e-19
chr14-902	chr14	66636757	66637603	+	24.5	846.000	13.5	0.2	57.50	8.37e-19
chr14-637	chr14	104429103	104429603	+	24.5	500.000	12.0	0.2	51.11	4.63e-17
chr14-1625	chr14	106783030	106783823	+	24.5	793.000	12.0	0.2	51.11	4.63e-17
chr14-456	chr14	119099422	119099922	+	24.5	500.000	12.0	0.9	12.78	3.84e-10
chr15-1376	chr15	27467057	27467557	+	24.5	500.000	12.5	2.8	4.44	3.97e-05
chr15-2137	chr15	34678274	34679241	+	24.5	967.000	12.5	0.2	53.24	4.63e-17
chr15-1008	chr15	74663415	74663915	+	24.5	500.000	12.5	2.8	4.44	3.97e-05
chr15-915	chr15	79807026	79807819	+	24.5	793.000	13.5	1.6	8.21	2.24e-08
chr15-1424	chr15	81909591	81910250	+	24.5	659.000	12.5	0.2	53.24	4.63e-17
chr15-1140	chr15	82130523	82131172	+	24.5	649.000	15.0	0.5	31.94	5.69e-18
chr15-2533	chr15	94985695	94986632	+	24.5	937.000	12.0	0.2	51.11	4.63e-17
chr15-641	chr15	97055254	97055754	+	24.5	500.000	13.0	2.8	4.61	8.44e-06
chr15-1739	chr15	101221408	101221908	+	24.5	500.000	12.0	0.7	17.04	1.54e-11
chr15-2666	chr15	103005095	103006019	+	24.5	924.000	13.0	0.2	55.37	8.37e-19
chr15-983	chr15	103067172	103067672	+	24.5	500.000	12.5	0.2	53.24	4.63e-17
chr15-1204	chr15	103174665	103175441	+	24.5	776.000	13.5	0.2	57.50	8.37e-19
chr16-600	chr16	5147122	5147847	+	24.5	725.000	14.5	0.2	61.76	1.40e-20
chr16-386	chr16	16213384	16214045	+	24.5	661.000	13.0	0.9	13.84	2.78e-11
chr16-626	chr16	18182157	18182953	+	24.5	796.000	13.0	0.5	27.68	5.42e-15
chr16-263	chr16	30309216	30309716	+	24.5	500.000	12.5	2.8	4.44	3.97e-05
chr16-1169	chr16	31428021	31428896	+	24.5	875.000	12.0	0.5	25.55	1.50e-13
chr16-360	chr16	57067858	57068358	+	24.5	500.000	12.0	2.3	5.11	6.81e-06
chr16-580	chr16	91658525	91659025	+	24.5	500.000	12.0	0.2	51.11	4.63e-17
chr16-1385	chr16	94316928	94317428	+	24.5	500.000	12.0	2.3	5.11	6.81e-06
chr16-849	chr16	97975612	97976112	+	24.5	500.000	12.0	0.9	12.78	3.84e-10
chr17-1593	chr17	7827088	7828026	+	24.5	938.000	13.0	0.5	27.68	5.42e-15
chr17-507	chr17	11793959	11794459	+	24.5	500.000	12.0	0.7	17.04	1.54e-11
chr17-1734	chr17	28321769	28322678	+	24.5	909.000	13.0	0.9	13.84	2.78e-11
chr17-1469	chr17	36251684	36252550	+	24.5	866.000	12.0	2.1	5.68	2.38e-06
chr17-1878	chr17	45547438	45548230	+	24.5	792.000	12.5	0.2	53.24	4.63e-17
chr17-538	chr17	72239844	72240480	+	24.5	636.000	13.0	1.4	9.23	3.75e-09
chr18-636	chr18	6579286	6579786	+	24.5	500.000	12.0	0.9	12.78	3.84e-10
chr18-693	chr18	37343099	37343791	+	24.5	692.000	13.0	0.9	13.84	2.78e-11
chr18-505	chr18	38167816	38168468	+	24.5	652.000	12.0	0.5	25.55	1.50e-13
chr18-941	chr18	66024475	66025289	+	24.5	814.000	12.5	0.9	13.31	3.84e-10
chr18-241	chr18	66030437	66030937	+	24.5	500.000	12.0	1.4	8.52	3.49e-08
chr19-1702	chr19	6521180	6522057	+	24.5	877.000	12.0	0.2	51.11	4.63e-17
chr19-656	chr19	6840279	6840926	+	24.5	647.000	14.5	0.2	61.76	1.40e-20
chr19-942	chr19	21231095	21231595	+	24.5	500.000	12.0	0.2	51.11	4.63e-17
chr19-732	chr19	22350428	22350928	+	24.5	500.000	12.0	2.3	5.11	6.81e-06
chr19-1845	chr19	36828103	36828837	+	24.5	734.000	12.0	0.5	25.55	1.50e-13
chr19-1029	chr19	45460198	45460698	+	24.5	500.000	12.0	1.4	8.52	3.49e-08
chr19-804	chr19	55678581	55679229	+	24.5	648.000	12.0	0.2	51.11	4.63e-17
chr19-1187	chr19	56881693	56882389	+	24.5	696.000	13.5	0.2	57.50	8.37e-19
chrX-275	chrX	12136059	12136792	+	24.5	733.000	13.0	0.5	27.68	5.42e-15
chr1-874	chr1	7665946	7666446	+	23.4	500.000	13.0	2.3	5.54	1.21e-06
chr1-782	chr1	17397357	17397991	+	23.4	634.000	12.5	1.4	8.87	3.49e-08
chr1-519	chr1	34459177	34459810	+	23.4	633.000	12.0	1.4	8.52	3.49e-08
chr1-1648	chr1	39650191	39650906	+	23.4	715.000	12.5	2.3	5.32	6.81e-06
chr1-2052	chr1	63444251	63444912	+	23.4	661.000	12.0	0.9	12.78	3.84e-10
chr1-1464	chr1	86358020	86358795	+	23.4	775.000	11.5	0.2	48.98	2.37e-15
chr1-744	chr1	106076464	106076964	+	23.4	500.000	12.0	2.6	4.65	1.73e-05
chr1-645	chr1	120591768	120592268	+	23.4	500.000	12.0	1.9	6.39	7.18e-07
chr1-844	chr1	132298681	132299309	+	23.4	628.000	12.5	1.9	6.65	7.18e-07
chr1-1332	chr1	162476358	162477057	+	23.4	699.000	11.5	0.2	48.98	2.37e-15
chr1-1354	chr1	172500716	172501360	+	23.4	644.000	12.0	1.6	7.30	1.79e-07
chr1-3287	chr1	191977278	191977940	+	23.4	662.000	11.5	0.2	48.98	2.37e-15
chr2-2932	chr2	18799156	18799939	+	23.4	783.000	11.5	0.5	24.49	3.84e-12
chr2-2021	chr2	24653061	24653795	+	23.4	734.000	14.0	3.1	4.59	4.13e-06
chr2-1629	chr2	24719531	24720174	+	23.4	643.000	12.5	0.9	13.31	3.84e-10
chr2-4170	chr2	28981125	28981859	+	23.4	734.000	13.0	1.6	7.91	2.24e-08
chr2-3576	chr2	29034044	29034821	+	23.4	777.000	12.5	0.2	53.24	4.63e-17
chr2-3598	chr2	31836194	31836973	+	23.4	779.000	12.0	0.2	51.11	4.63e-17
chr2-2302	chr2	31950038	31950538	+	23.4	500.000	12.0	0.2	51.11	4.63e-17
chr2-1835	chr2	33132664	33133302	+	23.4	638.000	12.0	0.9	12.78	3.84e-10
chr2-3056	chr2	34099847	34100481	+	23.4	634.000	12.0	1.9	6.39	7.18e-07
chr2-3625	chr2	35581797	35582610	+	23.4	813.000	13.5	0.2	57.50	8.37e-19
chr2-4378	chr2	60737036	60737687	+	23.4	651.000	12.5	0.5	26.62	1.50e-13
chr2-3112	chr2	64759630	64760406	+	23.4	776.000	12.0	0.5	25.55	1.50e-13
chr2-2345	chr2	68250034	68250720	+	23.4	686.000	12.5	1.4	8.87	3.49e-08
chr2-1356	chr2	69585036	69585671	+	23.4	635.000	13.5	0.2	57.50	8.37e-19
chr2-1714	chr2	105119998	105120632	+	23.4	634.000	12.0	0.2	51.11	4.63e-17
chr2-1741	chr2	147356446	147357075	+	23.4	629.000	12.5	0.2	53.24	4.63e-17
chr2-1747	chr2	148025595	148026095	+	23.4	500.000	11.5	2.3	4.90	3.54e-05
chr2-2195	chr2	153052477	153053193	+	23.4	716.000	13.0	1.2	11.07	4.36e-10
chr2-2495	chr2	153549602	153550265	+	23.4	663.000	12.0	2.3	5.11	6.81e-06
chr2-3402	chr2	165238921	165239637	+	23.4	716.000	12.0	0.9	12.78	3.84e-10
chr2-5154	chr2	181039138	181040144	+	23.4	1006.000	14.0	0.5	29.81	1.82e-16
chr3-1110	chr3	96322101	96322758	+	23.4	657.000	12.0	2.8	4.26	3.97e-05
chr3-975	chr3	123154041	123154806	+	23.4	765.000	12.0	0.2	51.11	4.63e-17
chr3-1188	chr3	144168963	144169736	+	23.4	773.000	11.5	0.9	12.24	4.91e-09
chr4-711	chr4	9842985	9843621	+	23.4	636.000	13.5	0.2	57.50	8.37e-19
chr4-799	chr4	21676391	21677017	+	23.4	626.000	12.0	1.4	8.52	3.49e-08
chr4-2450	chr4	105925577	105926077	+	23.4	500.000	11.5	0.2	48.98	2.37e-15
chr4-968	chr4	114798905	114799680	+	23.4	775.000	14.5	0.9	15.44	1.86e-12
chr4-1451	chr4	114843202	114843968	+	23.4	766.000	13.0	1.4	9.23	3.75e-09
chr4-2487	chr4	115963691	115964395	+	23.4	704.000	12.0	0.2	51.11	4.63e-17
chr4-3251	chr4	120229833	120230665	+	23.4	832.000	12.0	1.4	8.52	3.49e-08
chr4-668	chr4	120267479	120267979	+	23.4	500.000	12.5	2.3	5.32	6.81e-06
chr4-1764	chr4	128441467	128441967	+	23.4	500.000	11.5	0.2	48.98	2.37e-15
chr4-3405	chr4	131458484	131459142	+	23.4	658.000	11.5	0.9	12.24	4.91e-09
chr4-1781	chr4	132144018	132144717	+	23.4	699.000	12.0	0.9	12.78	3.84e-10
chr4-2633	chr4	136910898	136911640	+	23.4	742.000	12.5	0.5	26.62	1.50e-13
chr4-1016	chr4	137902409	137903054	+	23.4	645.000	12.0	0.2	51.11	4.63e-17
chr4-2668	chr4	142181608	142182319	+	23.4	711.000	12.0	0.9	12.78	3.84e-10
chr4-1851	chr4	148415005	148415632	+	23.4	627.000	12.0	1.2	10.22	4.86e-09
chr4-1332	chr4	149698037	149698537	+	23.4	500.000	11.5	0.7	16.33	2.62e-10
chr4-2319	chr4	154070686	154071487	+	23.4	801.000	12.5	0.5	26.62	1.50e-13
chr4-924	chr4	154637370	154638167	+	23.4	797.000	14.0	0.2	59.63	1.40e-20
chr5-1260	chr5	22343915	22344415	+	23.4	500.000	14.0	1.9	7.45	1.36e-08
chr5-2486	chr5	37835837	37836469	+	23.4	632.000	12.0	0.2	51.11	4.63e-17
chr5-2163	chr5	37904985	37905796	+	23.4	811.000	12.0	1.4	8.52	3.49e-08
chr5-1030	chr5	69340159	69340793	+	23.4	634.000	13.0	1.9	6.92	1.03e-07
chr5-2547	chr5	72586697	72587461	+	23.4	764.000	12.0	0.2	51.11	4.63e-17
chr5-1670	chr5	91340826	91341326	+	23.4	500.000	12.0	1.9	6.39	7.18e-07
chr5-2587	chr5	98183121	98183765	+	23.4	644.000	12.5	1.4	8.87	3.49e-08
chr5-2594	chr5	101526994	101527718	+	23.4	724.000	11.5	0.5	24.49	3.84e-12
chr5-2209	chr5	102375905	102376405	+	23.4	500.000	13.0	1.9	6.92	1.03e-07
chr5-1495	chr5	106565906	106566545	+	23.4	639.000	12.0	0.9	12.78	3.84e-10
chr5-2647	chr5	113323817	113324549	+	23.4	732.000	11.5	0.2	48.98	2.37e-15
chr5-947	chr5	116316638	116317138	+	23.4	500.000	12.0	1.4	8.52	3.49e-08
chr5-4100	chr5	129293918	129294593	+	23.4	675.000	11.5	0.2	48.98	2.37e-15
chr5-2033	chr5	136084203	136084851	+	23.4	648.000	12.0	0.2	51.11	4.63e-17
chr5-1085	chr5	138499215	138499715	+	23.4	500.000	12.0	0.5	25.55	1.50e-13
chr5-3255	chr5	139671077	139671770	+	23.4	693.000	12.5	1.2	10.65	4.86e-09
chr5-2053	chr5	142180017	142180842	+	23.4	825.000	13.5	2.1	6.39	3.82e-07
chr5-2843	chr5	143367772	143368544	+	23.4	772.000	12.0	1.9	6.39	7.18e-07
chr5-4323	chr5	147321314	147322195	+	23.4	881.000	13.5	0.9	14.37	2.78e-11
chr6-1175	chr6	31653468	31654115	+	23.4	647.000	12.0	0.9	12.78	3.84e-10
chr6-1342	chr6	37372843	37373343	+	23.4	500.000	12.0	1.4	8.52	3.49e-08
chr6-785	chr6	51176069	51176706	+	23.4	637.000	13.0	0.2	55.37	8.37e-19
chr6-1664	chr6	86826625	86827418	+	23.4	793.000	14.0	1.4	9.94	3.75e-10
chr6-1256	chr6	88372787	88373416	+	23.4	629.000	12.0	0.2	51.11	4.63e-17
chr6-1306	chr6	142569698	142570470	+	23.4	772.000	13.0	0.5	27.68	5.42e-15
chr7-1310	chr7	19853840	19854340	+	23.4	500.000	11.5	0.9	12.24	4.91e-09
chr7-1000	chr7	30457109	30457871	+	23.4	762.000	13.5	1.4	9.58	3.75e-09
chr7-1026	chr7	46395032	46395682	+	23.4	650.000	12.0	2.8	4.26	3.97e-05
chr7-2759	chr7	99801138	99801939	+	23.4	801.000	12.5	0.2	53.24	4.63e-17
chr7-1412	chr7	107618495	107619147	+	23.4	652.000	12.5	0.5	26.62	1.50e-13
chr7-2830	chr7	127944715	127945572	+	23.4	857.000	12.0	1.4	8.52	3.49e-08
chr7-2452	chr7	136214337	136215108	+	23.4	771.000	12.0	1.9	6.39	7.18e-07
chr7-589	chr7	136497893	136498393	+	23.4	500.000	13.0	0.5	27.68	5.42e-15
chr7-1474	chr7	143485976	143486604	+	23.4	628.000	11.5	1.4	8.16	3.01e-07
chr8-570	chr8	36612451	36612951	+	23.4	500.000	12.0	0.2	51.11	4.63e-17
chr8-2420	chr8	45884023	45884787	+	23.4	764.000	12.0	0.5	25.55	1.50e-13
chr8-2474	chr8	68276276	68277109	+	23.4	833.000	12.5	0.2	53.24	4.63e-17
chr8-756	chr8	85927162	85927662	+	23.4	500.000	12.0	0.2	51.11	4.63e-17
chr8-1775	chr8	95136764	95137532	+	23.4	768.000	13.0	0.2	55.37	8.37e-19
chr8-2889	chr8	120883101	120883985	+	23.4	884.000	14.0	0.2	59.63	1.40e-20
chr8-2934	chr8	122334592	122335489	+	23.4	897.000	12.0	0.5	25.55	1.50e-13
chr8-1517	chr8	123172690	123173190	+	23.4	500.000	11.5	0.2	48.98	2.37e-15
chr8-717	chr8	123600617	123601243	+	23.4	626.000	17.5	4.2	4.14	2.34e-06
chr9-2333	chr9	45135448	45136249	+	23.4	801.000	11.5	0.5	24.49	3.84e-12
chr9-613	chr9	89868119	89868748	+	23.4	629.000	12.5	0.2	53.24	4.63e-17
chr9-1992	chr9	89884172	89885021	+	23.4	849.000	12.0	0.2	51.11	4.63e-17
chr9-888	chr9	91388144	91388796	+	23.4	652.000	11.5	0.9	12.24	4.91e-09
chr9-1170	chr9	95705285	95705785	+	23.4	500.000	12.0	0.2	51.11	4.63e-17
chr9-702	chr9	96076341	96076976	+	23.4	635.000	11.5	0.2	48.98	2.37e-15
chr9-624	chr9	98952393	98953070	+	23.4	677.000	12.0	2.6	4.65	1.73e-05
chr9-908	chr9	110743895	110744536	+	23.4	641.000	13.5	0.7	19.17	8.34e-13
chr9-1409	chr9	111439531	111440302	+	23.4	771.000	12.5	0.2	53.24	4.63e-17
chr9-2841	chr9	114978877	114979591	+	23.4	714.000	12.0	1.4	8.52	3.49e-08
chr9-922	chr9	122595111	122595742	+	23.4	631.000	13.0	0.2	55.37	8.37e-19
chr10-333	chr10	8918946	8919446	+	23.4	500.000	12.5	0.5	26.62	1.50e-13
chr10-1188	chr10	21515154	21515654	+	23.4	500.000	12.5	2.1	5.92	2.38e-06
chr10-1458	chr10	22158980	22159795	+	23.4	815.000	12.5	0.5	26.62	1.50e-13
chr10-506	chr10	31149826	31150326	+	23.4	500.000	11.5	1.4	8.16	3.01e-07
chr10-828	chr10	70245225	70246024	+	23.4	799.000	14.0	0.9	14.91	1.86e-12
chr10-1290	chr10	79970684	79971501	+	23.4	817.000	12.0	0.2	51.11	4.63e-17
chr10-481	chr10	120133551	120134051	+	23.4	500.000	12.0	0.9	12.78	3.84e-10
chr10-651	chr10	127013562	127014062	+	23.4	500.000	12.0	0.2	51.11	4.63e-17
chr11-4009	chr11	6067904	6068705	+	23.4	801.000	12.5	0.2	53.24	4.63e-17
chr11-2972	chr11	19102865	19103554	+	23.4	689.000	12.0	0.5	25.55	1.50e-13
chr11-3592	chr11	55599478	55600312	+	23.4	834.000	11.5	0.2	48.98	2.37e-15
chr11-1799	chr11	97463345	97463990	+	23.4	645.000	13.0	0.9	13.84	2.78e-11
chr11-1340	chr11	100850838	100851338	+	23.4	500.000	12.0	1.4	8.52	3.49e-08
chr11-2893	chr11	104530666	104531166	+	23.4	500.000	11.5	0.5	24.49	3.84e-12
chr12-557	chr12	16506730	16507230	+	23.4	500.000	11.5	1.4	8.16	3.01e-07
chr12-384	chr12	49385596	49386096	+	23.4	500.000	11.5	2.3	4.90	3.54e-05
chr12-1430	chr12	56683134	56683787	+	23.4	653.000	11.5	0.2	48.98	2.37e-15
chr12-1777	chr12	61521249	61521931	+	23.4	682.000	12.0	0.2	51.11	4.63e-17
chr12-1844	chr12	76040041	76040684	+	23.4	643.000	12.0	2.1	5.68	2.38e-06
chr12-473	chr12	87102161	87102661	+	23.4	500.000	11.5	1.4	8.16	3.01e-07
chr12-415	chr12	104700120	104700620	+	23.4	500.000	13.5	0.2	57.50	8.37e-19
chr12-2069	chr12	110873247	110874144	+	23.4	897.000	11.5	0.2	48.98	2.37e-15
chr13-2005	chr13	54338047	54338692	+	23.4	645.000	12.0	0.5	25.55	1.50e-13
chr13-774	chr13	55758174	55758818	+	23.4	644.000	11.5	0.2	48.98	2.37e-15
chr13-883	chr13	58044257	58044757	+	23.4	500.000	11.5	0.2	48.98	2.37e-15
chr13-1130	chr13	58913566	58914066	+	23.4	500.000	12.0	0.2	51.11	4.63e-17
chr13-927	chr13	112995689	112996326	+	23.4	637.000	12.0	0.5	25.55	1.50e-13
chr13-722	chr13	120027445	120028074	+	23.4	629.000	11.5	0.5	24.49	3.84e-12
chr13-836	chr13	120033477	120033977	+	23.4	500.000	12.0	2.3	5.11	6.81e-06
chr14-1022	chr14	32467332	32468234	+	23.4	902.000	15.0	0.5	31.94	5.69e-18
chr14-276	chr14	33448707	33449333	+	23.4	626.000	11.5	1.9	6.12	4.65e-06
chr14-451	chr14	86410490	86410990	+	23.4	500.000	12.0	0.9	12.78	3.84e-10
chr15-772	chr15	11000690	11001190	+	23.4	500.000	12.0	1.4	8.52	3.49e-08
chr15-1238	chr15	74738290	74738985	+	23.4	695.000	12.0	0.2	51.11	4.63e-17
chr15-1395	chr15	76295367	76295867	+	23.4	500.000	11.5	1.4	8.16	3.01e-07
chr15-2393	chr15	80091928	80092697	+	23.4	769.000	12.5	0.5	26.62	1.50e-13
chr15-2528	chr15	92396674	92397444	+	23.4	770.000	12.5	0.2	53.24	4.63e-17
chr15-1955	chr15	93656137	93656953	+	23.4	816.000	13.5	0.5	28.75	5.42e-15
chr15-1749	chr15	102747998	102748902	+	23.4	904.000	14.0	1.9	7.45	1.36e-08
chr15-1361	chr15	103048658	103049364	+	23.4	706.000	11.5	0.5	24.49	3.84e-12
chr16-611	chr16	11330027	11330754	+	23.4	727.000	12.0	0.2	51.11	4.63e-17
chr16-530	chr16	17830418	17831225	+	23.4	807.000	13.5	0.2	57.50	8.37e-19
chr16-437	chr16	18347962	18348616	+	23.4	654.000	11.5	2.3	4.90	3.54e-05
chr16-444	chr16	22107408	22107908	+	23.4	500.000	11.5	0.9	12.24	4.91e-09
chr16-739	chr16	23060244	23061037	+	23.4	793.000	12.0	0.2	51.11	4.63e-17
chr16-647	chr16	38447862	38448555	+	23.4	693.000	11.5	0.2	48.98	2.37e-15
chr16-408	chr16	65815449	65816087	+	23.4	638.000	11.5	0.2	48.98	2.37e-15
chr16-361	chr16	91178321	91178821	+	23.4	500.000	13.0	0.9	13.84	2.78e-11
chr17-875	chr17	35111467	35112095	+	23.4	628.000	12.0	0.2	51.11	4.63e-17
chr17-599	chr17	47436354	47436854	+	23.4	500.000	16.0	3.3	4.87	4.10e-07
chr17-907	chr17	51739887	51740387	+	23.4	500.000	11.5	0.2	48.98	2.37e-15
chr17-726	chr17	87794565	87795065	+	23.4	500.000	12.5	0.5	26.62	1.50e-13
chr18-195	chr18	23310849	23311349	+	23.4	500.000	13.5	0.5	28.75	5.42e-15
chr18-303	chr18	45559315	45559943	+	23.4	628.000	12.0	0.2	51.11	4.63e-17
chr18-545	chr18	74510385	74510885	+	23.4	500.000	12.0	1.9	6.39	7.18e-07
chr18-317	chr18	76536460	76536960	+	23.4	500.000	12.5	2.3	5.32	6.81e-06
chr19-591	chr19	4989470	4990102	+	23.4	632.000	12.5	1.4	8.87	3.49e-08
chr19-1244	chr19	16435803	16436514	+	23.4	711.000	11.5	0.9	12.24	4.91e-09
chr19-1774	chr19	20338747	20339444	+	23.4	697.000	11.5	0.7	16.33	2.62e-10
chr19-1268	chr19	25683329	25683829	+	23.4	500.000	12.0	1.4	8.52	3.49e-08
chr19-544	chr19	37173888	37174520	+	23.4	632.000	12.5	0.9	13.31	3.84e-10
chr19-1125	chr19	37885097	37885785	+	23.4	688.000	13.0	0.9	13.84	2.78e-11
chr19-1875	chr19	41179647	41180367	+	23.4	720.000	11.5	0.5	24.49	3.84e-12
chr19-868	chr19	44035816	44036465	+	23.4	649.000	12.0	0.5	25.55	1.50e-13
chr19-692	chr19	44890160	44890786	+	23.4	626.000	12.0	0.5	25.55	1.50e-13
chr19-715	chr19	59453359	59453859	+	23.4	500.000	12.0	0.9	12.78	3.84e-10
chrX-131	chrX	12158218	12159011	+	23.4	793.000	12.0	1.4	8.52	3.49e-08
chrX-144	chrX	52270478	52271232	+	23.4	754.000	12.5	0.5	26.62	1.50e-13
chrX-32	chrX	140599355	140599855	+	23.4	500.000	12.0	0.2	51.11	4.63e-17
chr1-919	chr1	86421730	86422355	+	22.4	625.000	11.0	0.2	46.85	2.37e-15
chr1-920	chr1	86526499	86526999	+	22.4	500.000	12.0	0.9	12.78	3.84e-10
chr1-2123	chr1	87207861	87208587	+	22.4	726.000	11.0	0.2	46.85	2.37e-15
chr1-1759	chr1	88229476	88230135	+	22.4	659.000	11.0	0.5	23.42	3.84e-12
chr1-1092	chr1	88259231	88259878	+	22.4	647.000	12.5	1.2	10.65	4.86e-09
chr1-1282	chr1	97638191	97638884	+	22.4	693.000	12.0	0.2	51.11	4.63e-17
chr1-752	chr1	120641499	120642185	+	22.4	686.000	13.0	0.9	13.84	2.78e-11
chr1-970	chr1	133364298	133364949	+	22.4	651.000	13.0	0.9	13.84	2.78e-11
chr1-1861	chr1	134814658	134815158	+	22.4	500.000	11.0	0.5	23.42	3.84e-12
chr1-3036	chr1	151571036	151571874	+	22.4	838.000	11.5	0.7	16.33	2.62e-10
chr1-662	chr1	155244529	155245158	+	22.4	629.000	11.0	2.3	4.68	3.54e-05
chr1-2253	chr1	156778081	156778912	+	22.4	831.000	12.0	0.9	12.78	3.84e-10
chr1-1908	chr1	159159358	159160015	+	22.4	657.000	11.5	0.9	12.24	4.91e-09
chr1-992	chr1	166388225	166388725	+	22.4	500.000	11.0	0.2	46.85	2.37e-15
chr1-1353	chr1	172325699	172326199	+	22.4	500.000	11.0	0.5	23.42	3.84e-12
chr1-1000	chr1	172549268	172549991	+	22.4	723.000	12.0	0.9	12.78	3.84e-10
chr1-1360	chr1	181389169	181389669	+	22.4	500.000	11.0	0.2	46.85	2.37e-15
chr1-2344	chr1	189792815	189793616	+	22.4	801.000	12.5	0.5	26.62	1.50e-13
chr1-2353	chr1	190340962	190341793	+	22.4	831.000	12.0	0.2	51.11	4.63e-17
chr1-778	chr1	191190105	191190755	+	22.4	650.000	11.0	0.5	23.42	3.84e-12
chr1-1376	chr1	192654219	192654719	+	22.4	500.000	11.5	1.9	6.12	4.65e-06
chr2-2004	chr2	6129623	6130309	+	22.4	686.000	12.5	0.5	26.62	1.50e-13
chr2-1818	chr2	26737588	26738088	+	22.4	500.000	11.0	0.5	23.42	3.84e-12
chr2-4127	chr2	27560968	27561737	+	22.4	769.000	11.0	0.2	46.85	2.37e-15
chr2-1482	chr2	29319960	29320460	+	22.4	500.000	11.0	0.2	46.85	2.37e-15
chr2-4269	chr2	34116051	34116700	+	22.4	649.000	11.0	0.5	23.42	3.84e-12
chr2-1177	chr2	34645853	34646480	+	22.4	627.000	12.5	0.5	26.62	1.50e-13
chr2-1662	chr2	35530250	35530888	+	22.4	638.000	12.5	2.8	4.44	3.97e-05
chr2-4296	chr2	37819687	37820540	+	22.4	853.000	11.0	0.2	46.85	2.37e-15
chr2-2707	chr2	75128729	75129229	+	22.4	500.000	11.0	0.9	11.71	4.91e-09
chr2-2398	chr2	79456807	79457307	+	22.4	500.000	11.0	0.2	46.85	2.37e-15
chr2-1902	chr2	83422443	83422943	+	22.4	500.000	11.0	0.5	23.42	3.84e-12
chr2-1905	chr2	91096373	91096873	+	22.4	500.000	11.0	0.5	23.42	3.84e-12
chr2-1537	chr2	91730183	91730683	+	22.4	500.000	11.0	0.2	46.85	2.37e-15
chr2-3202	chr2	104119892	104120528	+	22.4	636.000	12.0	0.2	51.11	4.63e-17
chr2-1916	chr2	106183482	106183982	+	22.4	500.000	11.0	0.2	46.85	2.37e-15
chr2-3759	chr2	112772672	112773172	+	22.4	500.000	12.0	0.9	12.78	3.84e-10
chr2-2781	chr2	131062024	131062524	+	22.4	500.000	12.5	1.4	8.87	3.49e-08
chr2-2453	chr2	132541467	132541967	+	22.4	500.000	11.0	0.5	23.42	3.84e-12
chr2-4764	chr2	135750648	135751148	+	22.4	500.000	11.0	2.3	4.68	3.54e-05
chr2-1269	chr2	158375537	158376175	+	22.4	638.000	12.5	0.7	17.75	1.54e-11
chr2-2508	chr2	159035035	159035535	+	22.4	500.000	11.0	1.6	6.69	1.32e-06
chr2-4992	chr2	164862287	164862787	+	22.4	500.000	11.0	0.2	46.85	2.37e-15
chr2-2873	chr2	172578797	172579297	+	22.4	500.000	11.5	1.4	8.16	3.01e-07
chr2-1604	chr2	173496207	173496849	+	22.4	642.000	12.0	0.7	17.04	1.54e-11
chr2-3473	chr2	179123554	179124280	+	22.4	726.000	11.5	0.2	48.98	2.37e-15
chr2-1606	chr2	180023362	180023862	+	22.4	500.000	11.0	1.4	7.81	3.01e-07
chr3-412	chr3	8216943	8217570	+	22.4	627.000	11.0	1.9	5.86	4.65e-06
chr3-566	chr3	34675068	34675568	+	22.4	500.000	11.0	0.2	46.85	2.37e-15
chr3-1384	chr3	58810861	58811361	+	22.4	500.000	11.0	0.2	46.85	2.37e-15
chr3-421	chr3	62822579	62823079	+	22.4	500.000	11.0	1.4	7.81	3.01e-07
chr3-424	chr3	68869871	68870597	+	22.4	726.000	14.0	0.9	14.91	1.86e-12
chr3-1442	chr3	75752683	75753372	+	22.4	689.000	11.0	0.7	15.62	2.62e-10
chr3-684	chr3	87798555	87799289	+	22.4	734.000	11.5	0.2	48.98	2.37e-15
chr3-439	chr3	94657827	94658327	+	22.4	500.000	11.0	0.2	46.85	2.37e-15
chr3-444	chr3	96973247	96973747	+	22.4	500.000	11.0	2.3	4.68	3.54e-05
chr3-705	chr3	97823633	97824392	+	22.4	759.000	11.0	0.2	46.85	2.37e-15
chr3-941	chr3	102699813	102700313	+	22.4	500.000	11.0	0.2	46.85	2.37e-15
chr3-953	chr3	107612479	107612979	+	22.4	500.000	11.0	0.9	11.71	4.91e-09
chr3-632	chr3	108769470	108769970	+	22.4	500.000	11.0	0.5	23.42	3.84e-12
chr3-739	chr3	131722797	131723297	+	22.4	500.000	11.5	0.2	48.98	2.37e-15
chr3-1197	chr3	152264366	152265054	+	22.4	688.000	11.0	0.9	11.71	4.91e-09
chr4-1897	chr4	9122969	9123469	+	22.4	500.000	12.0	0.2	51.11	4.63e-17
chr4-1899	chr4	9838291	9838791	+	22.4	500.000	11.0	0.2	46.85	2.37e-15
chr4-810	chr4	84546566	84547066	+	22.4	500.000	12.0	1.2	10.22	4.86e-09
chr4-1437	chr4	102977933	102978615	+	22.4	682.000	12.5	0.2	53.24	4.63e-17
chr4-1707	chr4	107356597	107357264	+	22.4	667.000	11.5	0.2	48.98	2.37e-15
chr4-2051	chr4	108020054	108020554	+	22.4	500.000	11.0	0.2	46.85	2.37e-15
chr4-1133	chr4	123186924	123187424	+	22.4	500.000	12.5	1.4	8.87	3.49e-08
chr4-3294	chr4	124377582	124378324	+	22.4	742.000	11.0	0.5	23.42	3.84e-12
chr4-2588	chr4	132334499	132335144	+	22.4	645.000	12.0	0.2	51.11	4.63e-17
chr4-1543	chr4	133819277	133819777	+	22.4	500.000	11.0	1.9	5.86	4.65e-06
chr4-3461	chr4	134749476	134750128	+	22.4	652.000	12.0	0.2	51.11	4.63e-17
chr4-2208	chr4	135175090	135175798	+	22.4	708.000	13.5	0.2	57.50	8.37e-19
chr4-1018	chr4	138691165	138691862	+	22.4	697.000	13.0	0.2	55.37	8.37e-19
chr4-2262	chr4	140816058	140816692	+	22.4	634.000	11.0	0.2	46.85	2.37e-15
chr4-1854	chr4	148644100	148644890	+	22.4	790.000	14.0	0.5	29.81	1.82e-16
chr4-1034	chr4	148921491	148921991	+	22.4	500.000	11.5	1.9	6.12	4.65e-06
chr4-700	chr4	151757315	151757815	+	22.4	500.000	12.0	0.9	12.78	3.84e-10
chr4-2329	chr4	155166574	155167218	+	22.4	644.000	12.5	0.2	53.24	4.63e-17
chr5-1106	chr5	22344953	22345635	+	22.4	682.000	12.5	1.9	6.65	7.18e-07
chr5-2399	chr5	28092474	28092974	+	22.4	500.000	11.0	2.3	4.68	3.54e-05
chr5-1623	chr5	35377961	35378621	+	22.4	660.000	12.0	0.2	51.11	4.63e-17
chr5-2473	chr5	36865809	36866464	+	22.4	655.000	12.5	1.4	8.87	3.49e-08
chr5-3629	chr5	64302212	64302893	+	22.4	681.000	11.0	0.9	11.71	4.91e-09
chr5-3638	chr5	65790148	65790812	+	22.4	664.000	11.5	0.2	48.98	2.37e-15
chr5-1479	chr5	75343442	75344070	+	22.4	628.000	11.0	0.2	46.85	2.37e-15
chr5-1912	chr5	98315544	98316044	+	22.4	500.000	11.0	0.2	46.85	2.37e-15
chr5-1956	chr5	111541616	111542116	+	22.4	500.000	12.0	0.2	51.11	4.63e-17
chr5-3898	chr5	114036384	114036884	+	22.4	500.000	11.0	0.9	11.71	4.91e-09
chr5-2665	chr5	114474260	114475008	+	22.4	748.000	11.0	1.4	7.81	3.01e-07
chr5-3173	chr5	119926634	119927314	+	22.4	680.000	11.0	0.2	46.85	2.37e-15
chr5-2284	chr5	121560173	121560798	+	22.4	625.000	11.5	1.9	6.12	4.65e-06
chr5-1744	chr5	124458493	124458993	+	22.4	500.000	13.0	1.2	11.07	4.36e-10
chr5-2022	chr5	128594203	128594887	+	22.4	684.000	12.0	0.5	25.55	1.50e-13
chr5-2295	chr5	131879534	131880034	+	22.4	500.000	11.5	0.5	24.49	3.84e-12
chr5-2777	chr5	134806058	134806745	+	22.4	687.000	11.0	0.5	23.42	3.84e-12
chr5-2812	chr5	139129922	139130629	+	22.4	707.000	11.0	0.9	11.71	4.91e-09
chr5-1243	chr5	144685541	144686041	+	22.4	500.000	11.0	0.2	46.85	2.37e-15
chr5-4352	chr5	151232980	151233633	+	22.4	653.000	11.0	0.5	23.42	3.84e-12
chr6-1801	chr6	6854127	6854912	+	22.4	785.000	11.5	2.3	4.90	3.54e-05
chr6-1825	chr6	29507472	29508260	+	22.4	788.000	12.0	0.2	51.11	4.63e-17
chr6-956	chr6	41493773	41494273	+	22.4	500.000	12.0	2.1	5.68	2.38e-06
chr6-1249	chr6	85415228	85415728	+	22.4	500.000	11.0	0.2	46.85	2.37e-15
chr6-1954	chr6	87201873	87202646	+	22.4	773.000	12.5	1.6	7.61	1.79e-07
chr6-1261	chr6	89331079	89331579	+	22.4	500.000	11.0	0.9	11.71	4.91e-09
chr6-1713	chr6	112856878	112857524	+	22.4	646.000	11.0	2.1	5.21	1.37e-05
chr6-1738	chr6	118720732	118721421	+	22.4	689.000	12.0	0.9	12.78	3.84e-10
chr6-1468	chr6	126533684	126534368	+	22.4	684.000	11.5	0.5	24.49	3.84e-12
chr7-3012	chr7	19475503	19476286	+	22.4	783.000	11.0	0.5	23.42	3.84e-12
chr7-1815	chr7	30787617	30788117	+	22.4	500.000	11.5	0.9	12.24	4.91e-09
chr7-1346	chr7	35122181	35122681	+	22.4	500.000	12.0	0.9	12.78	3.84e-10
chr7-2633	chr7	44638955	44639750	+	22.4	795.000	13.0	0.5	27.68	5.42e-15
chr7-3228	chr7	45197985	45198897	+	22.4	912.000	11.0	1.6	6.69	1.32e-06
chr7-901	chr7	45420269	45420769	+	22.4	500.000	11.0	1.9	5.86	4.65e-06
chr7-3416	chr7	73980725	73981225	+	22.4	500.000	11.0	0.9	11.71	4.91e-09
chr7-926	chr7	90303105	90303605	+	22.4	500.000	11.0	1.4	7.81	3.01e-07
chr7-2335	chr7	98755142	98755642	+	22.4	500.000	11.0	1.4	7.81	3.01e-07
chr7-2353	chr7	101414212	101414924	+	22.4	712.000	12.0	0.5	25.55	1.50e-13
chr7-1415	chr7	109178183	109178839	+	22.4	656.000	12.5	1.2	10.65	4.86e-09
chr7-1653	chr7	113005519	113006019	+	22.4	500.000	11.0	1.9	5.86	4.65e-06
chr7-950	chr7	126390771	126391398	+	22.4	627.000	12.0	0.9	12.78	3.84e-10
chr7-1680	chr7	129630144	129630644	+	22.4	500.000	11.0	0.2	46.85	2.37e-15
chr7-1687	chr7	131643104	131643604	+	22.4	500.000	12.0	1.6	7.30	1.79e-07
chr7-3843	chr7	133001103	133002030	+	22.4	927.000	12.0	0.2	51.11	4.63e-17
chr7-2504	chr7	143464827	143465560	+	22.4	733.000	13.0	0.2	55.37	8.37e-19
chr7-1739	chr7	144104136	144104636	+	22.4	500.000	11.5	1.4	8.16	3.01e-07
chr8-2217	chr8	10587303	10587991	+	22.4	688.000	13.0	0.2	55.37	8.37e-19
chr8-1360	chr8	12392689	12393320	+	22.4	631.000	13.0	0.2	55.37	8.37e-19
chr8-1155	chr8	12607953	12608453	+	22.4	500.000	12.0	0.2	51.11	4.63e-17
chr8-807	chr8	26473958	26474458	+	22.4	500.000	11.0	1.4	7.81	3.01e-07
chr8-651	chr8	56619965	56620465	+	22.4	500.000	11.0	0.9	11.71	4.91e-09
chr8-1202	chr8	63411249	63411749	+	22.4	500.000	11.0	0.5	23.42	3.84e-12
chr8-952	chr8	84042350	84042975	+	22.4	625.000	11.5	0.5	24.49	3.84e-12
chr8-1257	chr8	86915159	86915659	+	22.4	500.000	11.0	1.9	5.86	4.65e-06
chr8-1258	chr8	87661243	87661882	+	22.4	639.000	13.0	1.9	6.92	1.03e-07
chr8-695	chr8	95936985	95937485	+	22.4	500.000	11.5	0.2	48.98	2.37e-15
chr8-1304	chr8	112037487	112037987	+	22.4	500.000	11.0	0.2	46.85	2.37e-15
chr8-2858	chr8	119271682	119272385	+	22.4	703.000	12.0	1.4	8.52	3.49e-08
chr8-1315	chr8	120734055	120734689	+	22.4	634.000	11.0	0.5	23.42	3.84e-12
chr8-2177	chr8	123235033	123235748	+	22.4	715.000	11.0	0.2	46.85	2.37e-15
chr8-1131	chr8	123618928	123619428	+	22.4	500.000	12.0	0.2	51.11	4.63e-17
chr8-1015	chr8	125236078	125236578	+	22.4	500.000	12.0	0.2	51.11	4.63e-17
chr8-1527	chr8	127130357	127131005	+	22.4	648.000	12.0	0.5	25.55	1.50e-13
chr9-813	chr9	20913727	20914367	+	22.4	640.000	12.0	0.2	51.11	4.63e-17
chr9-730	chr9	22013818	22014503	+	22.4	685.000	12.5	1.4	8.87	3.49e-08
chr9-1460	chr9	23209704	23210375	+	22.4	671.000	11.0	0.9	11.71	4.91e-09
chr9-1068	chr9	32636825	32637476	+	22.4	651.000	11.0	0.2	46.85	2.37e-15
chr9-1514	chr9	43368481	43368981	+	22.4	500.000	12.0	0.2	51.11	4.63e-17
chr9-673	chr9	62890408	62890908	+	22.4	500.000	11.0	1.9	5.86	4.65e-06
chr9-980	chr9	67829010	67829510	+	22.4	500.000	11.0	2.6	4.26	8.19e-05
chr9-1144	chr9	69842731	69843429	+	22.4	698.000	11.5	0.2	48.98	2.37e-15
chr9-774	chr9	69846200	69846700	+	22.4	500.000	12.5	1.4	8.87	3.49e-08
chr9-1643	chr9	75037545	75038307	+	22.4	762.000	12.0	0.7	17.04	1.54e-11
chr9-1164	chr9	88221028	88221528	+	22.4	500.000	11.0	0.9	11.71	4.91e-09
chr9-1705	chr9	102275958	102276458	+	22.4	500.000	11.0	2.1	5.21	1.37e-05
chr9-2060	chr9	108158851	108159521	+	22.4	670.000	11.0	0.2	46.85	2.37e-15
chr9-796	chr9	116610235	116610735	+	22.4	500.000	11.0	2.3	4.68	3.54e-05
chr9-717	chr9	120506479	120506979	+	22.4	500.000	11.0	0.2	46.85	2.37e-15
chr9-916	chr9	121295078	121295706	+	22.4	628.000	12.0	0.9	12.78	3.84e-10
chr9-2099	chr9	122638295	122639038	+	22.4	743.000	12.5	1.2	10.65	4.86e-09
chr9-639	chr9	123924647	123925147	+	22.4	500.000	12.0	2.1	5.68	2.38e-06
chr10-336	chr10	19712588	19713088	+	22.4	500.000	11.5	0.2	48.98	2.37e-15
chr10-503	chr10	20074056	20074556	+	22.4	500.000	11.0	2.3	4.68	3.54e-05
chr10-377	chr10	24712041	24712690	+	22.4	649.000	12.0	1.4	8.52	3.49e-08
chr10-385	chr10	48638654	48639154	+	22.4	500.000	11.0	0.7	15.62	2.62e-10
chr10-522	chr10	60916621	60917247	+	22.4	626.000	11.0	1.4	7.81	3.01e-07
chr10-704	chr10	61286816	61287457	+	22.4	641.000	13.0	0.2	55.37	8.37e-19
chr10-1752	chr10	80934320	80935053	+	22.4	733.000	11.0	0.9	11.71	4.91e-09
chr10-412	chr10	83109274	83109774	+	22.4	500.000	12.0	1.4	8.52	3.49e-08
chr10-740	chr10	88279617	88280117	+	22.4	500.000	11.0	0.2	46.85	2.37e-15
chr10-1856	chr10	95439984	95440484	+	22.4	500.000	11.0	0.2	46.85	2.37e-15
chr10-1858	chr10	95680457	95681135	+	22.4	678.000	11.0	0.2	46.85	2.37e-15
chr10-414	chr10	96000922	96001422	+	22.4	500.000	12.0	0.2	51.11	4.63e-17
chr10-1906	chr10	113617103	113617603	+	22.4	500.000	11.0	0.9	11.71	4.91e-09
chr10-1936	chr10	120091337	120092152	+	22.4	815.000	11.0	1.4	7.81	3.01e-07
chr11-1522	chr11	6686719	6687366	+	22.4	647.000	12.0	0.2	51.11	4.63e-17
chr11-1523	chr11	19012119	19012763	+	22.4	644.000	12.0	1.2	10.22	4.86e-09
chr11-2318	chr11	22006743	22007379	+	22.4	636.000	13.0	0.2	55.37	8.37e-19
chr11-3557	chr11	36809487	36809987	+	22.4	500.000	11.5	2.1	5.44	1.37e-05
chr11-4206	chr11	50171544	50172203	+	22.4	659.000	11.5	0.5	24.49	3.84e-12
chr11-1392	chr11	59115259	59115759	+	22.4	500.000	12.5	1.4	8.87	3.49e-08
chr11-3105	chr11	66528473	66529154	+	22.4	681.000	11.0	0.2	46.85	2.37e-15
chr11-4351	chr11	66986511	66987011	+	22.4	500.000	11.0	0.2	46.85	2.37e-15
chr11-4407	chr11	71139106	71139606	+	22.4	500.000	11.0	0.2	46.85	2.37e-15
chr11-2403	chr11	80296022	80296678	+	22.4	656.000	11.0	0.2	46.85	2.37e-15
chr11-1560	chr11	82272944	82273642	+	22.4	698.000	11.5	0.2	48.98	2.37e-15
chr11-2427	chr11	90032366	90032866	+	22.4	500.000	11.0	0.5	23.42	3.84e-12
chr11-1958	chr11	96188863	96189363	+	22.4	500.000	12.5	2.3	5.32	6.81e-06
chr11-1338	chr11	98982610	98983249	+	22.4	639.000	14.0	0.7	19.88	4.20e-14
chr11-3343	chr11	100990865	100991365	+	22.4	500.000	11.0	1.9	5.86	4.65e-06
chr11-3371	chr11	103194741	103195432	+	22.4	691.000	12.0	0.9	12.78	3.84e-10
chr11-4832	chr11	103776647	103777332	+	22.4	685.000	11.0	0.9	11.71	4.91e-09
chr11-3889	chr11	104178137	104178637	+	22.4	500.000	11.5	0.2	48.98	2.37e-15
chr11-1658	chr11	113305447	113305947	+	22.4	500.000	11.0	0.2	46.85	2.37e-15
chr11-2551	chr11	113983665	113984388	+	22.4	723.000	11.0	0.5	23.42	3.84e-12
chr11-3411	chr11	115091091	115091774	+	22.4	683.000	11.5	0.2	48.98	2.37e-15
chr12-1392	chr12	30022330	30023012	+	22.4	682.000	12.0	0.9	12.78	3.84e-10
chr12-499	chr12	55882957	55883457	+	22.4	500.000	11.0	0.9	11.71	4.91e-09
chr12-570	chr12	56511580	56512210	+	22.4	630.000	11.0	0.2	46.85	2.37e-15
chr12-1431	chr12	56686646	56687311	+	22.4	665.000	12.0	0.9	12.78	3.84e-10
chr12-597	chr12	83485528	83486257	+	22.4	729.000	14.5	2.3	6.18	2.01e-07
chr12-1912	chr12	84726736	84727236	+	22.4	500.000	11.5	0.9	12.24	4.91e-09
chr12-1924	chr12	85746407	85747246	+	22.4	839.000	12.0	0.2	51.11	4.63e-17
chr12-534	chr12	106002471	106003100	+	22.4	629.000	12.0	1.4	8.52	3.49e-08
chr12-697	chr12	108709749	108710542	+	22.4	793.000	14.5	0.2	61.76	1.40e-20
chr13-567	chr13	35261882	35262382	+	22.4	500.000	11.0	2.6	4.26	8.19e-05
chr13-1252	chr13	37777479	37777979	+	22.4	500.000	11.0	2.3	4.68	3.54e-05
chr13-457	chr13	40725582	40726082	+	22.4	500.000	12.5	1.9	6.65	7.18e-07
chr13-972	chr13	41733781	41734281	+	22.4	500.000	11.0	1.4	7.81	3.01e-07
chr13-761	chr13	44413113	44413613	+	22.4	500.000	11.0	0.5	23.42	3.84e-12
chr13-1281	chr13	48734624	48735261	+	22.4	637.000	12.0	0.5	25.55	1.50e-13
chr13-987	chr13	52665441	52665941	+	22.4	500.000	12.0	1.4	8.52	3.49e-08
chr13-1344	chr13	60863519	60864345	+	22.4	826.000	12.0	0.2	51.11	4.63e-17
chr13-782	chr13	67254582	67255082	+	22.4	500.000	11.0	0.2	46.85	2.37e-15
chr13-784	chr13	70207046	70207546	+	22.4	500.000	11.0	0.2	46.85	2.37e-15
chr13-1032	chr13	78179228	78180009	+	22.4	781.000	13.5	0.9	14.37	2.78e-11
chr13-905	chr13	84590356	84590856	+	22.4	500.000	11.0	0.5	23.42	3.84e-12
chr13-826	chr13	99027579	99028209	+	22.4	630.000	11.0	1.4	7.81	3.01e-07
chr14-299	chr14	8000908	8001408	+	22.4	500.000	11.0	0.9	11.71	4.91e-09
chr14-1001	chr14	22152544	22153215	+	22.4	671.000	12.0	1.4	8.52	3.49e-08
chr14-464	chr14	23419386	23419886	+	22.4	500.000	11.5	0.2	48.98	2.37e-15
chr14-396	chr14	25647944	25648444	+	22.4	500.000	12.0	1.9	6.39	7.18e-07
chr14-789	chr14	25788885	25789385	+	22.4	500.000	11.0	0.5	23.42	3.84e-12
chr14-305	chr14	28344945	28345445	+	22.4	500.000	11.0	2.6	4.26	8.19e-05
chr14-412	chr14	51740782	51741463	+	22.4	681.000	13.0	0.2	55.37	8.37e-19
chr14-1430	chr14	58635677	58636403	+	22.4	726.000	12.0	0.9	12.78	3.84e-10
chr14-497	chr14	63508527	63509027	+	22.4	500.000	12.0	2.8	4.26	3.97e-05
chr14-292	chr14	69995246	69995746	+	22.4	500.000	11.5	0.9	12.24	4.91e-09
chr14-446	chr14	70378343	70378843	+	22.4	500.000	12.0	2.3	5.11	6.81e-06
chr14-935	chr14	78417884	78418556	+	22.4	672.000	12.0	0.2	51.11	4.63e-17
chr14-973	chr14	119078091	119078786	+	22.4	695.000	12.0	1.4	8.52	3.49e-08
chr15-883	chr15	25489993	25490630	+	22.4	637.000	11.5	1.6	7.00	1.32e-06
chr15-1573	chr15	41082527	41083027	+	22.4	500.000	11.0	0.9	11.71	4.91e-09
chr15-2250	chr15	72846901	72847577	+	22.4	676.000	11.0	0.5	23.42	3.84e-12
chr15-1240	chr15	75575333	75575833	+	22.4	500.000	11.0	1.9	5.86	4.65e-06
chr15-1628	chr15	77796149	77796824	+	22.4	675.000	11.0	0.5	23.42	3.84e-12
chr15-1629	chr15	77872164	77872664	+	22.4	500.000	12.0	2.1	5.68	2.38e-06
chr15-1916	chr15	80395136	80395825	+	22.4	689.000	11.0	0.2	46.85	2.37e-15
chr15-1269	chr15	82952935	82953581	+	22.4	646.000	12.5	0.2	53.24	4.63e-17
chr15-803	chr15	83170125	83170625	+	22.4	500.000	11.0	1.9	5.86	4.65e-06
chr15-1032	chr15	84443470	84443970	+	22.4	500.000	11.0	0.5	23.42	3.84e-12
chr15-1684	chr15	84785805	84786305	+	22.4	500.000	11.0	0.5	23.42	3.84e-12
chr15-807	chr15	85849895	85850395	+	22.4	500.000	15.0	0.5	31.94	5.69e-18
chr15-1040	chr15	98669987	98670487	+	22.4	500.000	11.0	1.2	9.37	5.01e-08
chr15-1511	chr15	103021362	103022014	+	22.4	652.000	12.5	1.4	8.87	3.49e-08
chr16-633	chr16	21246561	21247214	+	22.4	653.000	14.0	0.2	59.63	1.40e-20
chr16-354	chr16	24181274	24181774	+	22.4	500.000	11.0	1.9	5.86	4.65e-06
chr16-780	chr16	37569197	37569921	+	22.4	724.000	12.0	0.9	12.78	3.84e-10
chr16-652	chr16	71909550	71910050	+	22.4	500.000	11.0	0.2	46.85	2.37e-15
chr16-570	chr16	89902510	89903010	+	22.4	500.000	11.0	0.9	11.71	4.91e-09
chr16-572	chr16	90197796	90198296	+	22.4	500.000	11.0	2.1	5.21	1.37e-05
chr16-581	chr16	91927068	91927568	+	22.4	500.000	11.0	0.9	11.71	4.91e-09
chr17-1108	chr17	6172598	6173098	+	22.4	500.000	11.5	1.9	6.12	4.65e-06
chr17-566	chr17	12403181	12403681	+	22.4	500.000	11.5	2.3	4.90	3.54e-05
chr17-758	chr17	27343746	27344246	+	22.4	500.000	11.5	0.2	48.98	2.37e-15
chr17-1019	chr17	35506548	35507254	+	22.4	706.000	12.0	1.4	8.52	3.49e-08
chr17-591	chr17	36237294	36237923	+	22.4	629.000	12.5	0.7	17.75	1.54e-11
chr17-780	chr17	45124086	45124586	+	22.4	500.000	11.0	2.3	4.68	3.54e-05
chr17-531	chr17	46570982	46571482	+	22.4	500.000	11.0	2.3	4.68	3.54e-05
chr17-1937	chr17	49741744	49742371	+	22.4	627.000	11.0	1.4	7.81	3.01e-07
chr17-1946	chr17	50388525	50389245	+	22.4	720.000	12.5	0.5	26.62	1.50e-13
chr17-929	chr17	71616025	71616525	+	22.4	500.000	12.0	0.2	51.11	4.63e-17
chr17-930	chr17	73686299	73686799	+	22.4	500.000	11.0	1.9	5.86	4.65e-06
chr17-933	chr17	79353801	79354462	+	22.4	661.000	11.5	0.2	48.98	2.37e-15
chr17-936	chr17	83606552	83607052	+	22.4	500.000	11.0	0.2	46.85	2.37e-15
chr18-597	chr18	60911662	60912297	+	22.4	635.000	11.5	1.4	8.16	3.01e-07
chr18-1238	chr18	62564959	62565459	+	22.4	500.000	11.0	2.6	4.26	8.19e-05
chr18-759	chr18	66027914	66028778	+	22.4	864.000	13.5	2.8	4.79	8.44e-06
chr18-817	chr18	82124882	82125524	+	22.4	642.000	11.0	0.2	46.85	2.37e-15
chr19-929	chr19	6935606	6936277	+	22.4	671.000	13.5	1.9	7.19	1.03e-07
chr19-941	chr19	16956227	16956864	+	22.4	637.000	11.5	0.5	24.49	3.84e-12
chr19-665	chr19	23142166	23142813	+	22.4	647.000	11.5	0.9	12.24	4.91e-09
chr19-1259	chr19	24861290	24862050	+	22.4	760.000	13.5	2.8	4.79	8.44e-06
chr19-747	chr19	37871827	37872327	+	22.4	500.000	11.0	1.4	7.81	3.01e-07
chr19-1303	chr19	38124332	38125166	+	22.4	834.000	11.5	0.2	48.98	2.37e-15
chr19-964	chr19	41183450	41183950	+	22.4	500.000	11.0	0.2	46.85	2.37e-15
chr19-801	chr19	47252973	47253677	+	22.4	704.000	11.5	0.2	48.98	2.37e-15
chr19-584	chr19	48206633	48207395	+	22.4	762.000	14.5	1.4	10.29	3.75e-10
chr19-815	chr19	60465768	60466405	+	22.4	637.000	11.0	0.5	23.42	3.84e-12
chrX-121	chrX	5776251	5776912	+	22.4	661.000	11.0	0.2	46.85	2.37e-15
chrX-16	chrX	57503416	57503916	+	22.4	500.000	12.0	0.2	51.11	4.63e-17
chrX-365	chrX	100822551	100823289	+	22.4	738.000	11.0	0.2	46.85	2.37e-15
chrX-397	chrX	135053593	135054093	+	22.4	500.000	12.0	2.8	4.26	3.97e-05
chrX-92	chrX	161480486	161480986	+	22.4	500.000	11.0	0.2	46.85	2.37e-15
chr1-2003	chr1	13381957	13382457	+	21.4	500.000	10.5	1.4	7.45	2.37e-06
chr1-2498	chr1	40963589	40964266	+	21.4	677.000	10.5	0.9	11.18	5.75e-08
chr1-1037	chr1	55362751	55363251	+	21.4	500.000	11.0	1.9	5.86	4.65e-06
chr1-705	chr1	72467685	72468185	+	21.4	500.000	11.0	0.2	46.85	2.37e-15
chr1-901	chr1	74878945	74879574	+	21.4	629.000	11.0	0.7	15.62	2.62e-10
chr1-825	chr1	88258117	88258617	+	21.4	500.000	11.0	2.3	4.68	3.54e-05
chr1-929	chr1	89083266	89083766	+	21.4	500.000	12.0	0.9	12.78	3.84e-10
chr1-1774	chr1	89844977	89845477	+	21.4	500.000	12.0	1.2	10.22	4.86e-09
chr1-948	chr1	93236175	93236816	+	21.4	641.000	13.0	0.5	27.68	5.42e-15
chr1-2159	chr1	101650580	101651080	+	21.4	500.000	10.5	1.4	7.45	2.37e-06
chr1-1109	chr1	121163639	121164139	+	21.4	500.000	11.0	0.2	46.85	2.37e-15
chr1-1303	chr1	126168736	126169369	+	21.4	633.000	11.0	0.2	46.85	2.37e-15
chr1-2905	chr1	127664968	127665754	+	21.4	786.000	11.5	1.4	8.16	3.01e-07
chr1-2944	chr1	133203561	133204204	+	21.4	643.000	11.5	0.5	24.49	3.84e-12
chr1-2993	chr1	136141295	136142129	+	21.4	834.000	11.5	1.4	8.16	3.01e-07
chr1-1127	chr1	136588760	136589385	+	21.4	625.000	12.0	1.2	10.22	4.86e-09
chr1-2301	chr1	180262761	180263477	+	21.4	716.000	11.5	0.2	48.98	2.37e-15
chr1-1169	chr1	185667951	185668451	+	21.4	500.000	10.5	0.5	22.36	8.99e-11
chr1-1375	chr1	192190956	192191608	+	21.4	652.000	11.0	1.4	7.81	3.01e-07
chr2-2557	chr2	8454211	8454851	+	21.4	640.000	12.0	1.4	8.52	3.49e-08
chr2-1635	chr2	26552367	26552867	+	21.4	500.000	12.0	0.2	51.11	4.63e-17
chr2-2073	chr2	33846006	33846506	+	21.4	500.000	10.5	0.2	44.72	1.11e-13
chr2-1856	chr2	59799861	59800361	+	21.4	500.000	11.0	0.2	46.85	2.37e-15
chr2-4480	chr2	79989302	79989802	+	21.4	500.000	11.0	0.2	46.85	2.37e-15
chr2-2133	chr2	105224090	105224749	+	21.4	659.000	13.0	0.2	55.37	8.37e-19
chr2-2134	chr2	105255670	105256170	+	21.4	500.000	10.5	0.5	22.36	8.99e-11
chr2-4679	chr2	122028689	122029376	+	21.4	687.000	10.5	0.2	44.72	1.11e-13
chr2-2773	chr2	128191311	128191984	+	21.4	673.000	12.0	1.4	8.52	3.49e-08
chr2-2172	chr2	145697051	145697678	+	21.4	627.000	10.5	0.2	44.72	1.11e-13
chr2-2815	chr2	150975666	150976166	+	21.4	500.000	11.0	0.7	15.62	2.62e-10
chr2-3913	chr2	157973701	157974463	+	21.4	762.000	12.5	1.4	8.87	3.49e-08
chr2-1588	chr2	158756935	158757435	+	21.4	500.000	11.0	1.4	7.81	3.01e-07
chr2-1775	chr2	164971004	164971504	+	21.4	500.000	10.5	1.4	7.45	2.37e-06
chr2-2520	chr2	165241462	165242108	+	21.4	646.000	11.5	1.4	8.16	3.01e-07
chr2-5035	chr2	168283788	168284437	+	21.4	649.000	11.0	0.5	23.42	3.84e-12
chr2-2212	chr2	168649352	168649852	+	21.4	500.000	10.5	0.2	44.72	1.11e-13
chr2-1787	chr2	173644859	173645513	+	21.4	654.000	11.5	0.5	24.49	3.84e-12
chr2-1607	chr2	180225042	180225672	+	21.4	630.000	12.0	0.5	25.55	1.50e-13
chr2-2224	chr2	180639607	180640244	+	21.4	637.000	11.0	1.9	5.86	4.65e-06
chr2-3977	chr2	180941660	180942160	+	21.4	500.000	10.5	0.2	44.72	1.11e-13
chr3-476	chr3	27371669	27372316	+	21.4	647.000	11.5	0.2	48.98	2.37e-15
chr3-418	chr3	29025416	29025916	+	21.4	500.000	11.0	2.3	4.68	3.54e-05
chr3-372	chr3	30721907	30722407	+	21.4	500.000	10.5	0.2	44.72	1.11e-13
chr3-596	chr3	88030959	88031679	+	21.4	720.000	14.0	0.5	29.81	1.82e-16
chr3-506	chr3	89833337	89833837	+	21.4	500.000	12.5	1.4	8.87	3.49e-08
chr3-1549	chr3	95546557	95547281	+	21.4	724.000	12.0	0.2	51.11	4.63e-17
chr3-515	chr3	96340683	96341183	+	21.4	500.000	11.0	1.4	7.81	3.01e-07
chr3-978	chr3	127628680	127629180	+	21.4	500.000	10.5	0.9	11.18	5.75e-08
chr3-992	chr3	136888670	136889336	+	21.4	666.000	12.0	0.2	51.11	4.63e-17
chr3-468	chr3	146411600	146412100	+	21.4	500.000	11.0	0.5	23.42	3.84e-12
chr4-1409	chr4	56208692	56209192	+	21.4	500.000	11.0	0.9	11.71	4.91e-09
chr4-1983	chr4	57434505	57435133	+	21.4	628.000	12.0	0.5	25.55	1.50e-13
chr4-966	chr4	101277561	101278061	+	21.4	500.000	12.0	0.7	17.04	1.54e-11
chr4-1247	chr4	114898414	114898914	+	21.4	500.000	10.5	0.9	11.18	5.75e-08
chr4-3223	chr4	117405350	117406170	+	21.4	820.000	11.0	1.4	7.81	3.01e-07
chr4-1127	chr4	118656507	118657007	+	21.4	500.000	11.5	0.7	16.33	2.62e-10
chr4-1738	chr4	119132440	119132940	+	21.4	500.000	12.5	0.2	53.24	4.63e-17
chr4-1270	chr4	124576026	124576658	+	21.4	632.000	10.5	1.4	7.45	2.37e-06
chr4-2539	chr4	125485237	125485880	+	21.4	643.000	11.0	0.9	11.71	4.91e-09
chr4-1762	chr4	127986426	127987085	+	21.4	659.000	13.0	0.2	55.37	8.37e-19
chr4-994	chr4	129124446	129124946	+	21.4	500.000	11.0	1.2	9.37	5.01e-08
chr4-995	chr4	129440219	129440848	+	21.4	629.000	11.5	0.2	48.98	2.37e-15
chr4-2163	chr4	131289462	131290218	+	21.4	756.000	11.0	0.5	23.42	3.84e-12
chr4-1817	chr4	136461501	136462161	+	21.4	660.000	11.5	1.4	8.16	3.01e-07
chr4-1573	chr4	138781365	138782182	+	21.4	817.000	13.0	0.2	55.37	8.37e-19
chr4-1032	chr4	147423373	147423873	+	21.4	500.000	10.5	1.6	6.39	8.99e-06
chr4-1593	chr4	148899618	148900302	+	21.4	684.000	11.5	0.7	16.33	2.62e-10
chr4-1603	chr4	150118552	150119183	+	21.4	631.000	11.0	0.2	46.85	2.37e-15
chr4-1868	chr4	151587828	151588458	+	21.4	630.000	11.0	0.2	46.85	2.37e-15
chr5-2094	chr5	4825438	4825938	+	21.4	500.000	10.5	0.2	44.72	1.11e-13
chr5-1592	chr5	26817729	26818229	+	21.4	500.000	11.0	0.2	46.85	2.37e-15
chr5-1286	chr5	31090135	31090635	+	21.4	500.000	12.5	0.5	26.62	1.50e-13
chr5-2499	chr5	38544272	38544772	+	21.4	500.000	11.0	1.9	5.86	4.65e-06
chr5-1639	chr5	43993180	43993820	+	21.4	640.000	11.5	1.4	8.16	3.01e-07
chr5-1156	chr5	67225003	67225503	+	21.4	500.000	12.0	0.9	12.78	3.84e-10
chr5-2550	chr5	72893482	72893982	+	21.4	500.000	11.0	1.4	7.81	3.01e-07
chr5-3022	chr5	73013937	73014699	+	21.4	762.000	12.0	0.9	12.78	3.84e-10
chr5-2199	chr5	99541178	99541873	+	21.4	695.000	11.0	0.9	11.71	4.91e-09
chr5-2220	chr5	107253304	107253980	+	21.4	676.000	10.5	0.9	11.18	5.75e-08
chr5-1955	chr5	110705245	110705886	+	21.4	641.000	12.0	0.5	25.55	1.50e-13
chr5-2232	chr5	112154360	112155005	+	21.4	645.000	11.5	1.6	7.00	1.32e-06
chr5-1703	chr5	113518276	113518776	+	21.4	500.000	10.5	1.2	8.94	4.74e-07
chr5-3126	chr5	115190913	115191413	+	21.4	500.000	11.0	1.9	5.86	4.65e-06
chr5-1708	chr5	115681880	115682380	+	21.4	500.000	12.0	0.2	51.11	4.63e-17
chr5-2273	chr5	120398546	120399222	+	21.4	676.000	11.0	0.9	11.71	4.91e-09
chr5-2286	chr5	122069504	122070004	+	21.4	500.000	10.5	0.2	44.72	1.11e-13
chr5-1748	chr5	129933280	129933780	+	21.4	500.000	10.5	0.2	44.72	1.11e-13
chr5-1759	chr5	136581042	136581542	+	21.4	500.000	11.0	1.2	9.37	5.01e-08
chr5-1083	chr5	137025391	137025891	+	21.4	500.000	10.5	0.2	44.72	1.11e-13
chr5-2315	chr5	139385148	139385818	+	21.4	670.000	11.0	0.9	11.71	4.91e-09
chr5-2336	chr5	143386882	143387618	+	21.4	736.000	12.5	0.9	13.31	3.84e-10
chr5-1392	chr5	147267321	147267953	+	21.4	632.000	11.5	0.5	24.49	3.84e-12
chr6-941	chr6	23249964	23250464	+	21.4	500.000	11.5	1.9	6.12	4.65e-06
chr6-1537	chr6	31749775	31750503	+	21.4	728.000	11.0	0.2	46.85	2.37e-15
chr6-953	chr6	34316866	34317366	+	21.4	500.000	11.5	0.2	48.98	2.37e-15
chr6-1179	chr6	38140626	38141126	+	21.4	500.000	10.5	0.5	22.36	8.99e-11
chr6-1185	chr6	48627173	48627835	+	21.4	662.000	12.0	0.2	51.11	4.63e-17
chr6-1437	chr6	108869369	108869869	+	21.4	500.000	10.5	0.2	44.72	1.11e-13
chr6-2590	chr6	112721571	112722249	+	21.4	678.000	12.0	0.2	51.11	4.63e-17
chr6-1715	chr6	113469477	113470208	+	21.4	731.000	11.0	0.7	15.62	2.62e-10
chr6-1284	chr6	117771243	117771877	+	21.4	634.000	11.0	0.5	23.42	3.84e-12
chr6-849	chr6	145865027	145865527	+	21.4	500.000	11.0	1.4	7.81	3.01e-07
chr6-1793	chr6	146796041	146796541	+	21.4	500.000	10.5	0.5	22.36	8.99e-11
chr7-1759	chr7	6698909	6699409	+	21.4	500.000	11.0	0.2	46.85	2.37e-15
chr7-1302	chr7	16056746	16057246	+	21.4	500.000	10.5	0.2	44.72	1.11e-13
chr7-2982	chr7	16158946	16159641	+	21.4	695.000	12.0	0.9	12.78	3.84e-10
chr7-1768	chr7	19064753	19065419	+	21.4	666.000	12.0	1.4	8.52	3.49e-08
chr7-2587	chr7	27764715	27765374	+	21.4	659.000	10.5	0.2	44.72	1.11e-13
chr7-1363	chr7	45368185	45368823	+	21.4	638.000	11.0	1.4	7.81	3.01e-07
chr7-2296	chr7	78795113	78795765	+	21.4	652.000	12.0	0.2	51.11	4.63e-17
chr7-1049	chr7	97737026	97737526	+	21.4	500.000	11.0	1.9	5.86	4.65e-06
chr7-2770	chr7	101348204	101348850	+	21.4	646.000	10.5	0.5	22.36	8.99e-11
chr7-2777	chr7	104930653	104931153	+	21.4	500.000	10.5	0.7	14.91	4.10e-09
chr7-2363	chr7	109167632	109168273	+	21.4	641.000	10.5	1.2	8.94	4.74e-07
chr7-2815	chr7	123465916	123466416	+	21.4	500.000	10.5	1.4	7.45	2.37e-06
chr7-2821	chr7	126260266	126261021	+	21.4	755.000	10.5	0.2	44.72	1.11e-13
chr7-1974	chr7	128537253	128537753	+	21.4	500.000	10.5	1.9	5.59	2.77e-05
chr7-3792	chr7	129435169	129435669	+	21.4	500.000	10.5	0.2	44.72	1.11e-13
chr7-2430	chr7	131766484	131767140	+	21.4	656.000	11.0	1.9	5.86	4.65e-06
chr7-2003	chr7	136496404	136497134	+	21.4	730.000	14.0	0.9	14.91	1.86e-12
chr7-3983	chr7	143350897	143351526	+	21.4	629.000	11.5	0.2	48.98	2.37e-15
chr7-4022	chr7	144864732	144865449	+	21.4	717.000	12.0	0.9	12.78	3.84e-10
chr8-2300	chr8	15151532	15152297	+	21.4	765.000	11.0	0.2	46.85	2.37e-15
chr8-1162	chr8	17535705	17536420	+	21.4	715.000	11.0	1.4	7.81	3.01e-07
chr8-904	chr8	35375457	35375957	+	21.4	500.000	11.5	0.9	12.24	4.91e-09
chr8-2404	chr8	39455792	39456577	+	21.4	785.000	12.0	1.4	8.52	3.49e-08
chr8-1971	chr8	47342376	47343036	+	21.4	660.000	11.0	1.4	7.81	3.01e-07
chr8-1995	chr8	69844882	69845382	+	21.4	500.000	11.5	0.9	12.24	4.91e-09
chr8-1652	chr8	70519966	70520606	+	21.4	640.000	11.0	0.9	11.71	4.91e-09
chr8-1068	chr8	71658801	71659301	+	21.4	500.000	10.5	0.2	44.72	1.11e-13
chr8-2021	chr8	78419805	78420638	+	21.4	833.000	13.0	0.2	55.37	8.37e-19
chr8-1684	chr8	78421201	78421969	+	21.4	768.000	11.5	0.9	12.24	4.91e-09
chr8-1689	chr8	79322165	79322874	+	21.4	709.000	11.0	2.3	4.68	3.54e-05
chr8-2578	chr8	84251385	84252149	+	21.4	764.000	10.5	0.2	44.72	1.11e-13
chr8-755	chr8	84801315	84801944	+	21.4	629.000	13.5	0.2	57.50	8.37e-19
chr8-1255	chr8	85029260	85029886	+	21.4	626.000	11.0	0.2	46.85	2.37e-15
chr8-1263	chr8	91494268	91494768	+	21.4	500.000	11.5	1.4	8.16	3.01e-07
chr8-976	chr8	92461382	92462038	+	21.4	656.000	12.5	2.3	5.32	6.81e-06
chr8-766	chr8	92677971	92678471	+	21.4	500.000	11.5	1.2	9.80	5.01e-08
chr8-1283	chr8	95341586	95342223	+	21.4	637.000	11.5	0.2	48.98	2.37e-15
chr8-1098	chr8	97534927	97535427	+	21.4	500.000	10.5	0.5	22.36	8.99e-11
chr8-1103	chr8	105472575	105473201	+	21.4	626.000	12.0	0.9	12.78	3.84e-10
chr8-1796	chr8	105611704	105612431	+	21.4	727.000	12.0	2.1	5.68	2.38e-06
chr8-2115	chr8	107265957	107266664	+	21.4	707.000	12.0	0.2	51.11	4.63e-17
chr8-1299	chr8	110181449	110182123	+	21.4	674.000	14.0	0.5	29.81	1.82e-16
chr8-1306	chr8	115903910	115904410	+	21.4	500.000	11.0	1.4	7.81	3.01e-07
chr8-866	chr8	120881608	120882108	+	21.4	500.000	11.0	1.9	5.86	4.65e-06
chr9-1259	chr9	30943056	30943705	+	21.4	649.000	10.5	0.9	11.18	5.75e-08
chr9-2254	chr9	32675086	32675770	+	21.4	684.000	11.0	0.7	15.62	2.62e-10
chr9-1513	chr9	43195951	43196620	+	21.4	669.000	11.5	0.2	48.98	2.37e-15
chr9-1089	chr9	47902574	47903213	+	21.4	639.000	10.5	0.2	44.72	1.11e-13
chr9-2558	chr9	69667062	69667874	+	21.4	812.000	13.0	0.5	27.68	5.42e-15
chr9-869	chr9	69821383	69821883	+	21.4	500.000	11.0	0.9	11.71	4.91e-09
chr9-995	chr9	84256798	84257298	+	21.4	500.000	12.5	0.5	26.62	1.50e-13
chr9-710	chr9	102505715	102506215	+	21.4	500.000	11.0	0.5	23.42	3.84e-12
chr9-2041	chr9	106209671	106210171	+	21.4	500.000	10.5	0.2	44.72	1.11e-13
chr10-788	chr10	22150146	22150779	+	21.4	633.000	11.0	0.2	46.85	2.37e-15
chr10-953	chr10	41982402	41983240	+	21.4	838.000	12.0	0.7	17.04	1.54e-11
chr10-796	chr10	42274210	42274944	+	21.4	734.000	13.5	0.9	14.37	2.78e-11
chr10-1209	chr10	42549985	42550719	+	21.4	734.000	11.0	0.9	11.71	4.91e-09
chr10-685	chr10	42644030	42644530	+	21.4	500.000	11.0	2.3	4.68	3.54e-05
chr10-1709	chr10	78390180	78390879	+	21.4	699.000	11.0	0.7	15.62	2.62e-10
chr10-748	chr10	110991949	110992449	+	21.4	500.000	11.0	0.2	46.85	2.37e-15
chr10-1370	chr10	115586561	115587209	+	21.4	648.000	11.5	0.5	24.49	3.84e-12
chr10-484	chr10	125845241	125845741	+	21.4	500.000	11.0	2.1	5.21	1.37e-05
chr10-894	chr10	127076174	127076674	+	21.4	500.000	10.5	0.9	11.18	5.75e-08
chr11-2646	chr11	32222757	32223257	+	21.4	500.000	10.5	2.1	4.97	7.29e-05
chr11-2095	chr11	50456199	50456699	+	21.4	500.000	10.5	0.2	44.72	1.11e-13
chr11-3071	chr11	57689349	57690038	+	21.4	689.000	11.0	0.5	23.42	3.84e-12
chr11-4618	chr11	89737852	89738497	+	21.4	645.000	11.0	0.2	46.85	2.37e-15
chr11-3747	chr11	92547742	92548242	+	21.4	500.000	10.5	0.5	22.36	8.99e-11
chr11-3827	chr11	96746616	96747413	+	21.4	797.000	12.5	0.2	53.24	4.63e-17
chr11-3829	chr11	97015914	97016737	+	21.4	823.000	11.5	1.4	8.16	3.01e-07
chr11-1625	chr11	97546334	97546834	+	21.4	500.000	11.0	1.4	7.81	3.01e-07
chr11-1809	chr11	98386512	98387012	+	21.4	500.000	11.5	0.2	48.98	2.37e-15
chr11-2508	chr11	98447640	98448140	+	21.4	500.000	11.0	0.5	23.42	3.84e-12
chr11-2005	chr11	100759609	100760258	+	21.4	649.000	11.5	0.5	24.49	3.84e-12
chr11-2024	chr11	107131941	107132441	+	21.4	500.000	11.0	0.2	46.85	2.37e-15
chr11-2547	chr11	109096881	109097381	+	21.4	500.000	11.0	1.9	5.86	4.65e-06
chr11-2578	chr11	116809390	116810020	+	21.4	630.000	11.0	0.2	46.85	2.37e-15
chr11-2280	chr11	118451207	118451707	+	21.4	500.000	10.5	0.9	11.18	5.75e-08
chr12-626	chr12	11150882	11151521	+	21.4	639.000	11.5	0.2	48.98	2.37e-15
chr12-1440	chr12	57554624	57555381	+	21.4	757.000	13.0	1.4	9.23	3.75e-09
chr12-1013	chr12	79268799	79269441	+	21.4	642.000	11.0	0.2	46.85	2.37e-15
chr12-470	chr12	85475810	85476435	+	21.4	625.000	11.5	1.4	8.16	3.01e-07
chr12-1488	chr12	85676029	85676529	+	21.4	500.000	11.0	0.5	23.42	3.84e-12
chr12-893	chr12	87352952	87353452	+	21.4	500.000	11.5	1.4	8.16	3.01e-07
chr12-1052	chr12	109040207	109040910	+	21.4	703.000	12.0	2.1	5.68	2.38e-06
chr12-2108	chr12	112719981	112720481	+	21.4	500.000	11.0	0.9	11.71	4.91e-09
chr13-1547	chr13	41793721	41794379	+	21.4	658.000	10.5	0.5	22.36	8.99e-11
chr13-978	chr13	47273352	47273852	+	21.4	500.000	11.0	0.2	46.85	2.37e-15
chr13-991	chr13	54192242	54192867	+	21.4	625.000	11.0	0.5	23.42	3.84e-12
chr13-783	chr13	69481514	69482174	+	21.4	660.000	12.0	0.5	25.55	1.50e-13
chr13-2190	chr13	92509179	92509907	+	21.4	728.000	10.5	0.2	44.72	1.11e-13
chr13-921	chr13	98695134	98695634	+	21.4	500.000	11.5	1.9	6.12	4.65e-06
chr14-992	chr14	12346018	12346706	+	21.4	688.000	11.5	0.2	48.98	2.37e-15
chr14-767	chr14	20045062	20045562	+	21.4	500.000	12.0	0.2	51.11	4.63e-17
chr14-1076	chr14	63145913	63146639	+	21.4	726.000	10.5	0.2	44.72	1.11e-13
chr14-374	chr14	70075544	70076044	+	21.4	500.000	11.0	2.6	4.26	8.19e-05
chr14-1114	chr14	73384879	73385379	+	21.4	500.000	10.5	1.4	7.45	2.37e-06
chr15-891	chr15	64047346	64047846	+	21.4	500.000	12.0	1.9	6.39	7.18e-07
chr15-1648	chr15	79251653	79252389	+	21.4	736.000	11.5	0.2	48.98	2.37e-15
chr15-914	chr15	79515843	79516481	+	21.4	638.000	12.0	0.5	25.55	1.50e-13
chr15-1263	chr15	81946852	81947501	+	21.4	649.000	11.0	0.5	23.42	3.84e-12
chr15-1161	chr15	99092979	99093635	+	21.4	656.000	12.0	0.5	25.55	1.50e-13
chr15-1065	chr15	102912945	102913585	+	21.4	640.000	12.0	0.5	25.55	1.50e-13
chr16-551	chr16	30216077	30216577	+	21.4	500.000	11.0	1.4	7.81	3.01e-07
chr16-447	chr16	31933947	31934577	+	21.4	630.000	12.0	1.9	6.39	7.18e-07
chr16-407	chr16	32165128	32165628	+	21.4	500.000	10.5	0.2	44.72	1.11e-13
chr16-450	chr16	33133265	33133765	+	21.4	500.000	11.0	1.4	7.81	3.01e-07
chr16-955	chr16	91708515	91709015	+	21.4	500.000	11.0	1.9	5.86	4.65e-06
chr16-513	chr16	95975247	95975747	+	21.4	500.000	10.5	1.4	7.45	2.37e-06
chr17-1617	chr17	10451098	10451798	+	21.4	700.000	11.0	0.2	46.85	2.37e-15
chr17-663	chr17	28351755	28352410	+	21.4	655.000	12.0	0.2	51.11	4.63e-17
chr17-1779	chr17	32188389	32189099	+	21.4	710.000	10.5	0.9	11.18	5.75e-08
chr17-687	chr17	42057417	42057917	+	21.4	500.000	11.0	1.9	5.86	4.65e-06
chr17-594	chr17	46254462	46254962	+	21.4	500.000	10.5	1.9	5.59	2.77e-05
chr17-1255	chr17	47909007	47909694	+	21.4	687.000	11.0	0.7	15.62	2.62e-10
chr17-791	chr17	51775015	51775515	+	21.4	500.000	12.0	1.9	6.39	7.18e-07
chr17-1517	chr17	56829737	56830537	+	21.4	800.000	11.0	0.5	23.42	3.84e-12
chr17-2094	chr17	84175248	84176030	+	21.4	782.000	11.0	0.7	15.62	2.62e-10
chr17-1094	chr17	90454582	90455329	+	21.4	747.000	12.0	1.2	10.22	4.86e-09
chr18-956	chr18	68008594	68009094	+	21.4	500.000	11.0	0.2	46.85	2.37e-15
chr18-777	chr18	74551643	74552412	+	21.4	769.000	11.0	0.5	23.42	3.84e-12
chr18-551	chr18	81125268	81125950	+	21.4	682.000	10.5	0.2	44.72	1.11e-13
chr19-1073	chr19	4266025	4266676	+	21.4	651.000	11.0	0.2	46.85	2.37e-15
chr19-1217	chr19	5081742	5082410	+	21.4	668.000	11.5	1.9	6.12	4.65e-06
chr19-1513	chr19	32953356	32953856	+	21.4	500.000	10.5	0.7	14.91	4.10e-09
chr19-1575	chr19	44814754	44815382	+	21.4	628.000	11.0	0.2	46.85	2.37e-15
chr19-913	chr19	55588756	55589256	+	21.4	500.000	10.5	1.4	7.45	2.37e-06
chrX-201	chrX	12087525	12088225	+	21.4	700.000	12.0	0.9	12.78	3.84e-10
chrX-41	chrX	51565952	51566452	+	21.4	500.000	11.0	0.2	46.85	2.37e-15
chrX-148	chrX	60413407	60413907	+	21.4	500.000	11.0	0.2	46.85	2.37e-15
chrX-72	chrX	74379795	74380488	+	21.4	693.000	11.0	0.2	46.85	2.37e-15
chrX-256	chrX	164823131	164823631	+	21.4	500.000	11.0	0.9	11.71	4.91e-09
chrX-94	chrX	167467318	167467818	+	21.4	500.000	11.0	0.2	46.85	2.37e-15
chr1-2380	chr1	7961419	7961919	+	20.4	500.000	10.5	0.2	44.72	1.11e-13
chr1-877	chr1	13128392	13128892	+	20.4	500.000	11.0	2.3	4.68	3.54e-05
chr1-1177	chr1	13566214	13566714	+	20.4	500.000	11.0	1.9	5.86	4.65e-06
chr1-1620	chr1	21141839	21142339	+	20.4	500.000	10.0	0.2	42.59	1.11e-13
chr1-2429	chr1	25817320	25817820	+	20.4	500.000	10.0	1.2	8.52	4.74e-07
chr1-1627	chr1	34525652	34526152	+	20.4	500.000	10.0	0.2	42.59	1.11e-13
chr1-2022	chr1	34538322	34538982	+	20.4	660.000	13.0	0.2	55.37	8.37e-19
chr1-1401	chr1	35115258	35115758	+	20.4	500.000	11.0	0.2	46.85	2.37e-15
chr1-891	chr1	46037117	46037617	+	20.4	500.000	10.0	0.9	10.65	5.75e-08
chr1-1660	chr1	53899040	53899540	+	20.4	500.000	10.0	1.6	6.08	8.99e-06
chr1-1205	chr1	59900702	59901202	+	20.4	500.000	11.0	0.9	11.71	4.91e-09
chr1-1217	chr1	64777213	64777713	+	20.4	500.000	10.0	0.2	42.59	1.11e-13
chr1-2060	chr1	69019490	69020175	+	20.4	685.000	11.0	0.9	11.71	4.91e-09
chr1-912	chr1	78179766	78180392	+	20.4	626.000	11.0	0.5	23.42	3.84e-12
chr1-2715	chr1	87070237	87070737	+	20.4	500.000	10.0	1.9	5.32	2.77e-05
chr1-1469	chr1	87924524	87925296	+	20.4	772.000	11.5	1.2	9.80	5.01e-08
chr1-824	chr1	88238497	88238997	+	20.4	500.000	11.0	1.6	6.69	1.32e-06
chr1-1271	chr1	90082523	90083023	+	20.4	500.000	10.0	0.7	14.20	4.10e-09
chr1-944	chr1	90470413	90470913	+	20.4	500.000	10.0	1.9	5.32	2.77e-05
chr1-2149	chr1	91310247	91310747	+	20.4	500.000	10.0	2.1	4.73	7.29e-05
chr1-1273	chr1	91322551	91323051	+	20.4	500.000	10.0	1.9	5.32	2.77e-05
chr1-1102	chr1	92929835	92930463	+	20.4	628.000	11.0	0.9	11.71	4.91e-09
chr1-835	chr1	93687604	93688104	+	20.4	500.000	12.0	0.2	51.11	4.63e-17
chr1-1283	chr1	105403559	105404059	+	20.4	500.000	10.0	0.5	21.29	8.99e-11
chr1-836	chr1	117729172	117729672	+	20.4	500.000	10.5	0.9	11.18	5.75e-08
chr1-1813	chr1	118920653	118921153	+	20.4	500.000	10.0	0.2	42.59	1.11e-13
chr1-1814	chr1	119055458	119055958	+	20.4	500.000	10.0	0.7	14.20	4.10e-09
chr1-1286	chr1	119924623	119925123	+	20.4	500.000	11.0	0.2	46.85	2.37e-15
chr1-1297	chr1	121155331	121155831	+	20.4	500.000	10.0	0.9	10.65	5.75e-08
chr1-1310	chr1	133810264	133810764	+	20.4	500.000	10.0	1.4	7.10	2.37e-06
chr1-1865	chr1	135451005	135451751	+	20.4	746.000	11.5	0.5	24.49	3.84e-12
chr1-980	chr1	138832724	138833224	+	20.4	500.000	10.0	0.2	42.59	1.11e-13
chr1-1901	chr1	156284511	156285011	+	20.4	500.000	10.5	0.2	44.72	1.11e-13
chr1-2269	chr1	166151152	166151652	+	20.4	500.000	10.0	0.5	21.29	8.99e-11
chr1-1961	chr1	184713627	184714363	+	20.4	736.000	11.5	0.9	12.24	4.91e-09
chr1-1367	chr1	184829119	184829619	+	20.4	500.000	10.0	0.2	42.59	1.11e-13
chr1-3236	chr1	186427587	186428087	+	20.4	500.000	10.0	0.2	42.59	1.11e-13
chr2-2907	chr2	6615706	6616377	+	20.4	671.000	10.5	0.2	44.72	1.11e-13
chr2-2925	chr2	14239980	14240480	+	20.4	500.000	10.0	1.4	7.10	2.37e-06
chr2-3509	chr2	14540715	14541215	+	20.4	500.000	10.5	1.4	7.45	2.37e-06
chr2-4043	chr2	15356074	15356574	+	20.4	500.000	10.0	1.4	7.10	2.37e-06
chr2-2939	chr2	23573515	23574015	+	20.4	500.000	10.0	0.5	21.29	8.99e-11
chr2-2979	chr2	27190975	27191475	+	20.4	500.000	10.0	0.2	42.59	1.11e-13
chr2-4158	chr2	28790208	28790708	+	20.4	500.000	11.5	1.4	8.16	3.01e-07
chr2-1479	chr2	29036688	29037188	+	20.4	500.000	11.0	1.4	7.81	3.01e-07
chr2-3012	chr2	29218854	29219354	+	20.4	500.000	10.0	0.5	21.29	8.99e-11
chr2-4192	chr2	30019514	30020189	+	20.4	675.000	12.5	0.9	13.31	3.84e-10
chr2-4198	chr2	30316677	30317359	+	20.4	682.000	12.0	0.2	51.11	4.63e-17
chr2-2288	chr2	30472754	30473254	+	20.4	500.000	10.0	0.7	14.20	4.10e-09
chr2-2289	chr2	30506141	30506641	+	20.4	500.000	10.0	1.9	5.32	2.77e-05
chr2-3038	chr2	32355827	32356327	+	20.4	500.000	10.0	0.2	42.59	1.11e-13
chr2-2638	chr2	33511785	33512285	+	20.4	500.000	11.0	1.6	6.69	1.32e-06
chr2-1843	chr2	35283174	35283882	+	20.4	708.000	12.0	0.2	51.11	4.63e-17
chr2-2333	chr2	52081207	52081707	+	20.4	500.000	10.0	0.2	42.59	1.11e-13
chr2-4349	chr2	52638231	52638731	+	20.4	500.000	10.5	1.9	5.59	2.77e-05
chr2-1502	chr2	52674743	52675243	+	20.4	500.000	11.0	0.5	23.42	3.84e-12
chr2-2334	chr2	52730981	52731481	+	20.4	500.000	10.0	1.9	5.32	2.77e-05
chr2-3097	chr2	59584049	59584549	+	20.4	500.000	10.0	1.2	8.52	4.74e-07
chr2-2335	chr2	59721054	59721554	+	20.4	500.000	10.0	0.5	21.29	8.99e-11
chr2-2344	chr2	65076851	65077351	+	20.4	500.000	10.0	0.2	42.59	1.11e-13
chr2-3113	chr2	65213441	65213941	+	20.4	500.000	10.0	0.2	42.59	1.11e-13
chr2-4400	chr2	69302260	69303026	+	20.4	766.000	10.0	0.9	10.65	5.75e-08
chr2-2366	chr2	71551646	71552343	+	20.4	697.000	12.0	0.9	12.78	3.84e-10
chr2-1518	chr2	74446940	74447440	+	20.4	500.000	11.0	1.4	7.81	3.01e-07
chr2-1901	chr2	75372725	75373225	+	20.4	500.000	10.0	0.2	42.59	1.11e-13
chr2-3168	chr2	75443921	75444421	+	20.4	500.000	10.0	0.2	42.59	1.11e-13
chr2-4512	chr2	91616639	91617284	+	20.4	645.000	10.0	1.6	6.08	8.99e-06
chr2-3180	chr2	91917304	91917804	+	20.4	500.000	10.0	1.6	6.08	8.99e-06
chr2-4522	chr2	92060557	92061264	+	20.4	707.000	11.0	0.2	46.85	2.37e-15
chr2-2135	chr2	105661940	105662440	+	20.4	500.000	11.0	2.3	4.68	3.54e-05
chr2-2735	chr2	108084810	108085310	+	20.4	500.000	10.5	1.4	7.45	2.37e-06
chr2-3232	chr2	118707468	118707968	+	20.4	500.000	10.0	1.9	5.32	2.77e-05
chr2-4676	chr2	121357922	121358576	+	20.4	654.000	10.0	0.2	42.59	1.11e-13
chr2-1927	chr2	122353624	122354124	+	20.4	500.000	10.0	1.4	7.10	2.37e-06
chr2-2152	chr2	127334795	127335446	+	20.4	651.000	12.0	0.2	51.11	4.63e-17
chr2-1730	chr2	127542552	127543052	+	20.4	500.000	10.0	2.1	4.73	7.29e-05
chr2-3276	chr2	130557524	130558024	+	20.4	500.000	10.0	0.2	42.59	1.11e-13
chr2-1937	chr2	132879110	132879610	+	20.4	500.000	10.5	0.2	44.72	1.11e-13
chr2-4763	chr2	135316008	135316676	+	20.4	668.000	11.5	0.2	48.98	2.37e-15
chr2-2790	chr2	139608939	139609439	+	20.4	500.000	10.5	2.1	4.97	7.29e-05
chr2-3306	chr2	143115032	143115532	+	20.4	500.000	10.0	0.5	21.29	8.99e-11
chr2-3307	chr2	143963374	143963874	+	20.4	500.000	10.0	1.9	5.32	2.77e-05
chr2-4800	chr2	145442877	145443377	+	20.4	500.000	10.0	0.2	42.59	1.11e-13
chr2-1566	chr2	146841298	146841926	+	20.4	628.000	11.5	0.5	24.49	3.84e-12
chr2-4830	chr2	148053015	148053667	+	20.4	652.000	10.0	0.2	42.59	1.11e-13
chr2-2486	chr2	151873731	151874377	+	20.4	646.000	10.0	1.4	7.10	2.37e-06
chr2-2489	chr2	152115184	152115684	+	20.4	500.000	10.0	1.4	7.10	2.37e-06
chr2-1957	chr2	152629374	152630022	+	20.4	648.000	12.0	1.4	8.52	3.49e-08
chr2-3888	chr2	152724102	152724759	+	20.4	657.000	10.5	1.4	7.45	2.37e-06
chr2-3356	chr2	156756231	156756881	+	20.4	650.000	10.0	0.2	42.59	1.11e-13
chr2-2828	chr2	157482574	157483211	+	20.4	637.000	10.5	0.2	44.72	1.11e-13
chr2-3361	chr2	158146023	158146711	+	20.4	688.000	10.0	0.5	21.29	8.99e-11
chr2-1969	chr2	158893208	158893708	+	20.4	500.000	10.0	0.2	42.59	1.11e-13
chr2-1970	chr2	159044670	159045170	+	20.4	500.000	10.0	0.9	10.65	5.75e-08
chr2-3372	chr2	159245772	159246479	+	20.4	707.000	11.0	0.9	11.71	4.91e-09
chr2-4962	chr2	163236339	163236839	+	20.4	500.000	10.0	0.5	21.29	8.99e-11
chr2-4974	chr2	163920539	163921205	+	20.4	666.000	10.0	0.9	10.65	5.75e-08
chr2-2524	chr2	166154429	166154929	+	20.4	500.000	10.0	0.2	42.59	1.11e-13
chr2-5051	chr2	168652289	168652789	+	20.4	500.000	10.0	1.2	8.52	4.74e-07
chr2-2002	chr2	181016682	181017182	+	20.4	500.000	10.5	0.2	44.72	1.11e-13
chr2-5161	chr2	181586147	181586647	+	20.4	500.000	10.0	0.9	10.65	5.75e-08
chr3-1209	chr3	3177651	3178151	+	20.4	500.000	10.0	0.5	21.29	8.99e-11
chr3-768	chr3	20932158	20932658	+	20.4	500.000	10.0	0.9	10.65	5.75e-08
chr3-1264	chr3	27761631	27762131	+	20.4	500.000	10.0	0.9	10.65	5.75e-08
chr3-1295	chr3	31495007	31495682	+	20.4	675.000	11.0	0.5	23.42	3.84e-12
chr3-374	chr3	35142048	35142548	+	20.4	500.000	11.0	0.5	23.42	3.84e-12
chr3-568	chr3	39758798	39759298	+	20.4	500.000	10.0	0.2	42.59	1.11e-13
chr3-1355	chr3	51951953	51952612	+	20.4	659.000	11.0	0.5	23.42	3.84e-12
chr3-225	chr3	55786617	55787370	+	20.4	753.000	13.5	2.3	5.75	1.21e-06
chr3-577	chr3	61525527	61526027	+	20.4	500.000	10.0	0.9	10.65	5.75e-08
chr3-578	chr3	61992262	61992894	+	20.4	632.000	10.0	0.2	42.59	1.11e-13
chr3-851	chr3	71123397	71123897	+	20.4	500.000	10.0	1.4	7.10	2.37e-06
chr3-1078	chr3	83126710	83127441	+	20.4	731.000	10.5	0.2	44.72	1.11e-13
chr3-687	chr3	87995100	87995726	+	20.4	626.000	11.5	1.2	9.80	5.01e-08
chr3-435	chr3	89912981	89913631	+	20.4	650.000	11.0	1.9	5.86	4.65e-06
chr3-1525	chr3	92081700	92082326	+	20.4	626.000	12.0	0.2	51.11	4.63e-17
chr3-931	chr3	99259299	99259799	+	20.4	500.000	10.0	1.9	5.32	2.77e-05
chr3-933	chr3	99263464	99263964	+	20.4	500.000	10.0	0.9	10.65	5.75e-08
chr3-936	chr3	101720240	101720740	+	20.4	500.000	10.0	1.2	8.52	4.74e-07
chr3-937	chr3	101840947	101841447	+	20.4	500.000	10.0	1.4	7.10	2.37e-06
chr3-395	chr3	106482356	106482856	+	20.4	500.000	11.0	1.9	5.86	4.65e-06
chr3-626	chr3	107204667	107205302	+	20.4	635.000	10.0	1.4	7.10	2.37e-06
chr3-457	chr3	107644425	107644925	+	20.4	500.000	11.0	2.3	4.68	3.54e-05
chr3-634	chr3	122049145	122049645	+	20.4	500.000	10.0	1.9	5.32	2.77e-05
chr3-1725	chr3	127502232	127502990	+	20.4	758.000	10.0	0.5	21.29	8.99e-11
chr3-737	chr3	129804773	129805273	+	20.4	500.000	10.0	0.9	10.65	5.75e-08
chr3-988	chr3	131215290	131215790	+	20.4	500.000	10.0	0.2	42.59	1.11e-13
chr3-989	chr3	131466279	131466960	+	20.4	681.000	11.5	0.2	48.98	2.37e-15
chr3-1785	chr3	145046616	145047116	+	20.4	500.000	10.0	0.9	10.65	5.75e-08
chr4-2369	chr4	31583042	31583542	+	20.4	500.000	10.0	0.5	21.29	8.99e-11
chr4-2843	chr4	32448231	32448993	+	20.4	762.000	10.0	0.2	42.59	1.11e-13
chr4-1383	chr4	35798129	35798629	+	20.4	500.000	10.0	0.2	42.59	1.11e-13
chr4-2377	chr4	40497122	40497855	+	20.4	733.000	11.5	1.4	8.16	3.01e-07
chr4-1384	chr4	40572882	40573382	+	20.4	500.000	10.0	0.2	42.59	1.11e-13
chr4-2876	chr4	42913820	42914472	+	20.4	652.000	10.0	0.2	42.59	1.11e-13
chr4-803	chr4	42954276	42954776	+	20.4	500.000	11.0	1.2	9.37	5.01e-08
chr4-2896	chr4	44543073	44543828	+	20.4	755.000	11.5	0.2	48.98	2.37e-15
chr4-2963	chr4	53784674	53785174	+	20.4	500.000	10.5	0.2	44.72	1.11e-13
chr4-2985	chr4	59256536	59257289	+	20.4	753.000	12.5	0.5	26.62	1.50e-13
chr4-1083	chr4	82458544	82459044	+	20.4	500.000	10.0	1.9	5.32	2.77e-05
chr4-1232	chr4	84286739	84287239	+	20.4	500.000	10.0	1.4	7.10	2.37e-06
chr4-3043	chr4	84432685	84433185	+	20.4	500.000	10.0	0.2	42.59	1.11e-13
chr4-2004	chr4	84683163	84683663	+	20.4	500.000	10.0	1.4	7.10	2.37e-06
chr4-1689	chr4	87747826	87748459	+	20.4	633.000	10.0	0.2	42.59	1.11e-13
chr4-1090	chr4	98726525	98727157	+	20.4	632.000	11.0	0.9	11.71	4.91e-09
chr4-3110	chr4	100996116	100996616	+	20.4	500.000	10.0	0.2	42.59	1.11e-13
chr4-1241	chr4	101268524	101269024	+	20.4	500.000	10.5	1.9	5.59	2.77e-05
chr4-1440	chr4	105904650	105905150	+	20.4	500.000	10.0	0.2	42.59	1.11e-13
chr4-1098	chr4	105985345	105985845	+	20.4	500.000	10.0	1.4	7.10	2.37e-06
chr4-2043	chr4	106544463	106544963	+	20.4	500.000	10.0	0.2	42.59	1.11e-13
chr4-2054	chr4	108975877	108976377	+	20.4	500.000	10.0	0.2	42.59	1.11e-13
chr4-3190	chr4	115093317	115093817	+	20.4	500.000	10.0	0.2	42.59	1.11e-13
chr4-2103	chr4	118689827	118690550	+	20.4	723.000	12.0	0.2	51.11	4.63e-17
chr4-2508	chr4	118741105	118741819	+	20.4	714.000	11.0	0.9	11.71	4.91e-09
chr4-988	chr4	123232057	123232557	+	20.4	500.000	10.5	0.2	44.72	1.11e-13
chr4-1490	chr4	124666404	124666904	+	20.4	500.000	11.0	0.5	23.42	3.84e-12
chr4-3326	chr4	126019203	126019835	+	20.4	632.000	11.0	2.3	4.68	3.54e-05
chr4-1761	chr4	127888424	127889067	+	20.4	643.000	10.0	0.5	21.29	8.99e-11
chr4-1283	chr4	128233883	128234524	+	20.4	641.000	11.5	0.2	48.98	2.37e-15
chr4-1148	chr4	129925571	129926269	+	20.4	698.000	11.0	0.5	23.42	3.84e-12
chr4-1525	chr4	130838101	130838899	+	20.4	798.000	13.0	0.2	55.37	8.37e-19
chr4-1287	chr4	130839454	130840086	+	20.4	632.000	11.0	2.3	4.68	3.54e-05
chr4-1526	chr4	130840625	130841125	+	20.4	500.000	10.0	0.9	10.65	5.75e-08
chr4-1150	chr4	131749851	131750351	+	20.4	500.000	10.0	1.2	8.52	4.74e-07
chr4-1809	chr4	135403258	135403901	+	20.4	643.000	11.0	0.2	46.85	2.37e-15
chr4-3486	chr4	135846349	135847015	+	20.4	666.000	11.0	0.2	46.85	2.37e-15
chr4-688	chr4	137131565	137132208	+	20.4	643.000	12.5	0.2	53.24	4.63e-17
chr4-2249	chr4	139811848	139812348	+	20.4	500.000	10.0	1.9	5.32	2.77e-05
chr4-2261	chr4	140756014	140756514	+	20.4	500.000	11.0	1.4	7.81	3.01e-07
chr4-1328	chr4	148286954	148287454	+	20.4	500.000	12.0	0.2	51.11	4.63e-17
chr4-2291	chr4	149565706	149566403	+	20.4	697.000	12.0	0.2	51.11	4.63e-17
chr4-3668	chr4	151069069	151069569	+	20.4	500.000	11.0	1.9	5.86	4.65e-06
chr4-1620	chr4	152537773	152538273	+	20.4	500.000	10.0	0.2	42.59	1.11e-13
chr4-2313	chr4	152898345	152899123	+	20.4	778.000	10.5	0.2	44.72	1.11e-13
chr4-1194	chr4	154168428	154168928	+	20.4	500.000	10.0	0.2	42.59	1.11e-13
chr4-1625	chr4	154707437	154707937	+	20.4	500.000	10.0	0.5	21.29	8.99e-11
chr4-1198	chr4	156162138	156162638	+	20.4	500.000	10.0	0.2	42.59	1.11e-13
chr5-2378	chr5	9992625	9993125	+	20.4	500.000	11.0	0.2	46.85	2.37e-15
chr5-1803	chr5	24523467	24523967	+	20.4	500.000	10.0	1.9	5.32	2.77e-05
chr5-1419	chr5	29402239	29402739	+	20.4	500.000	10.0	0.5	21.29	8.99e-11
chr5-1629	chr5	35836791	35837291	+	20.4	500.000	10.0	0.2	42.59	1.11e-13
chr5-3542	chr5	37103364	37103864	+	20.4	500.000	10.0	1.9	5.32	2.77e-05
chr5-1450	chr5	37184265	37184765	+	20.4	500.000	10.0	1.4	7.10	2.37e-06
chr5-2153	chr5	37420208	37420865	+	20.4	657.000	12.0	1.4	8.52	3.49e-08
chr5-3595	chr5	44726641	44727425	+	20.4	784.000	11.0	0.2	46.85	2.37e-15
chr5-3605	chr5	51347193	51347820	+	20.4	627.000	10.5	0.5	22.36	8.99e-11
chr5-3613	chr5	56092339	56092839	+	20.4	500.000	10.0	1.9	5.32	2.77e-05
chr5-1468	chr5	66969991	66970618	+	20.4	627.000	11.0	0.9	11.71	4.91e-09
chr5-1316	chr5	67093785	67094285	+	20.4	500.000	11.0	1.4	7.81	3.01e-07
chr5-3655	chr5	67831310	67831810	+	20.4	500.000	10.0	0.2	42.59	1.11e-13
chr5-1913	chr5	98857755	98858255	+	20.4	500.000	10.0	0.2	42.59	1.11e-13
chr5-2600	chr5	101804198	101804887	+	20.4	689.000	10.0	0.5	21.29	8.99e-11
chr5-2606	chr5	105817725	105818225	+	20.4	500.000	10.0	0.7	14.20	4.10e-09
chr5-1946	chr5	107150868	107151368	+	20.4	500.000	10.0	0.2	42.59	1.11e-13
chr5-1952	chr5	110253956	110254456	+	20.4	500.000	10.0	0.5	21.29	8.99e-11
chr5-1501	chr5	113706519	113707019	+	20.4	500.000	10.0	0.5	21.29	8.99e-11
chr5-2656	chr5	113757494	113757994	+	20.4	500.000	10.0	0.2	42.59	1.11e-13
chr5-1709	chr5	115984141	115984641	+	20.4	500.000	10.0	0.2	42.59	1.11e-13
chr5-3951	chr5	117030921	117031421	+	20.4	500.000	10.0	0.2	42.59	1.11e-13
chr5-2690	chr5	118441977	118442477	+	20.4	500.000	10.0	0.2	42.59	1.11e-13
chr5-2691	chr5	118928098	118928598	+	20.4	500.000	10.0	1.6	6.08	8.99e-06
chr5-1992	chr5	119820854	119821481	+	20.4	627.000	10.0	0.9	10.65	5.75e-08
chr5-1731	chr5	120165755	120166255	+	20.4	500.000	11.0	0.2	46.85	2.37e-15
chr5-2009	chr5	121752789	121753289	+	20.4	500.000	10.0	0.9	10.65	5.75e-08
chr5-2741	chr5	124274502	124275002	+	20.4	500.000	10.0	0.2	42.59	1.11e-13
chr5-2742	chr5	125003456	125004106	+	20.4	650.000	10.5	0.9	11.18	5.75e-08
chr5-4088	chr5	128433020	128433646	+	20.4	626.000	10.0	0.5	21.29	8.99e-11
chr5-1533	chr5	129348426	129348926	+	20.4	500.000	12.5	2.3	5.32	6.81e-06
chr5-2026	chr5	131617336	131617836	+	20.4	500.000	11.0	1.4	7.81	3.01e-07
chr5-1751	chr5	131890713	131891213	+	20.4	500.000	10.5	1.4	7.45	2.37e-06
chr5-2793	chr5	136864230	136864862	+	20.4	632.000	11.0	0.2	46.85	2.37e-15
chr5-2797	chr5	137079849	137080349	+	20.4	500.000	10.0	0.2	42.59	1.11e-13
chr5-2037	chr5	138401886	138402526	+	20.4	640.000	14.0	1.2	11.93	3.63e-11
chr5-2321	chr5	139668187	139668832	+	20.4	645.000	10.0	0.9	10.65	5.75e-08
chr5-2851	chr5	144728922	144729605	+	20.4	683.000	10.0	0.9	10.65	5.75e-08
chr5-1390	chr5	147170016	147170516	+	20.4	500.000	10.0	1.9	5.32	2.77e-05
chr5-3297	chr5	147224424	147225099	+	20.4	675.000	10.5	1.4	7.45	2.37e-06
chr5-1578	chr5	147292108	147292608	+	20.4	500.000	10.0	0.2	42.59	1.11e-13
chr5-4354	chr5	151543498	151543998	+	20.4	500.000	10.0	0.9	10.65	5.75e-08
chr6-937	chr6	16607252	16607752	+	20.4	500.000	10.0	2.1	4.73	7.29e-05
chr6-940	chr6	22422158	22422658	+	20.4	500.000	10.0	0.2	42.59	1.11e-13
chr6-947	chr6	29804048	29804548	+	20.4	500.000	10.0	0.5	21.29	8.99e-11
chr6-1173	chr6	30945437	30946066	+	20.4	629.000	10.5	1.4	7.45	2.37e-06
chr6-2265	chr6	51190053	51190817	+	20.4	764.000	10.5	1.6	6.39	8.99e-06
chr6-2302	chr6	52300394	52300894	+	20.4	500.000	11.0	0.5	23.42	3.84e-12
chr6-1900	chr6	55100142	55100826	+	20.4	684.000	11.5	0.5	24.49	3.84e-12
chr6-1090	chr6	55452319	55452965	+	20.4	646.000	10.5	1.4	7.45	2.37e-06
chr6-1000	chr6	79174928	79175428	+	20.4	500.000	10.0	0.2	42.59	1.11e-13
chr6-1407	chr6	85486163	85486663	+	20.4	500.000	11.0	1.4	7.81	3.01e-07
chr6-1681	chr6	89166409	89166909	+	20.4	500.000	10.0	1.9	5.32	2.77e-05
chr6-1682	chr6	90342455	90342955	+	20.4	500.000	10.0	0.5	21.29	8.99e-11
chr6-1263	chr6	91184462	91184962	+	20.4	500.000	10.0	0.2	42.59	1.11e-13
chr6-2555	chr6	100707078	100707736	+	20.4	658.000	10.0	0.7	14.20	4.10e-09
chr6-2004	chr6	114788744	114789244	+	20.4	500.000	10.5	0.2	44.72	1.11e-13
chr6-1285	chr6	118254422	118255085	+	20.4	663.000	11.0	0.2	46.85	2.37e-15
chr6-1743	chr6	120309974	120310474	+	20.4	500.000	10.0	0.2	42.59	1.11e-13
chr6-1032	chr6	125148965	125149465	+	20.4	500.000	10.0	0.2	42.59	1.11e-13
chr6-1034	chr6	125365741	125366241	+	20.4	500.000	10.0	1.6	6.08	8.99e-06
chr6-1763	chr6	127770572	127771354	+	20.4	782.000	11.5	1.2	9.80	5.01e-08
chr6-1303	chr6	127790363	127790863	+	20.4	500.000	10.0	1.2	8.52	4.74e-07
chr6-1042	chr6	136345156	136345656	+	20.4	500.000	11.5	0.5	24.49	3.84e-12
chr6-1304	chr6	137424396	137425027	+	20.4	631.000	10.0	0.5	21.29	8.99e-11
chr6-1308	chr6	145615843	145616343	+	20.4	500.000	10.0	1.9	5.32	2.77e-05
chr6-1134	chr6	146121025	146121525	+	20.4	500.000	10.0	1.4	7.10	2.37e-06
chr6-1046	chr6	146499900	146500400	+	20.4	500.000	10.0	0.9	10.65	5.75e-08
chr6-1311	chr6	148442813	148443446	+	20.4	633.000	11.5	1.4	8.16	3.01e-07
chr7-1752	chr7	4843689	4844339	+	20.4	650.000	10.5	0.2	44.72	1.11e-13
chr7-2524	chr7	12928479	12929217	+	20.4	738.000	11.0	0.2	46.85	2.37e-15
chr7-1115	chr7	19472981	19473481	+	20.4	500.000	11.0	2.3	4.68	3.54e-05
chr7-2121	chr7	29059329	29060028	+	20.4	699.000	10.0	0.2	42.59	1.11e-13
chr7-1814	chr7	30462244	30462872	+	20.4	628.000	11.5	0.9	12.24	4.91e-09
chr7-1552	chr7	44636234	44636734	+	20.4	500.000	10.0	0.9	10.65	5.75e-08
chr7-1569	chr7	45815235	45815865	+	20.4	630.000	11.5	0.2	48.98	2.37e-15
chr7-2198	chr7	46314977	46315477	+	20.4	500.000	10.0	0.7	14.20	4.10e-09
chr7-1195	chr7	49748877	49749377	+	20.4	500.000	10.0	0.2	42.59	1.11e-13
chr7-2685	chr7	57591347	57592035	+	20.4	688.000	11.0	0.5	23.42	3.84e-12
chr7-1594	chr7	64968320	64968820	+	20.4	500.000	10.0	0.5	21.29	8.99e-11
chr7-1595	chr7	65013431	65013931	+	20.4	500.000	10.0	1.6	6.08	8.99e-06
chr7-1398	chr7	71384487	71384987	+	20.4	500.000	10.5	0.9	11.18	5.75e-08
chr7-1214	chr7	71770153	71770653	+	20.4	500.000	10.0	1.9	5.32	2.77e-05
chr7-1906	chr7	80908001	80908634	+	20.4	633.000	10.0	1.4	7.10	2.37e-06
chr7-737	chr7	81211400	81211900	+	20.4	500.000	12.0	0.2	51.11	4.63e-17
chr7-1911	chr7	81456726	81457454	+	20.4	728.000	11.0	0.5	23.42	3.84e-12
chr7-1621	chr7	82556924	82557424	+	20.4	500.000	10.0	0.2	42.59	1.11e-13
chr7-1048	chr7	83507466	83507966	+	20.4	500.000	10.5	1.4	7.45	2.37e-06
chr7-2359	chr7	107097995	107098495	+	20.4	500.000	10.0	0.2	42.59	1.11e-13
chr7-1242	chr7	109234062	109234562	+	20.4	500.000	11.0	1.9	5.86	4.65e-06
chr7-1250	chr7	112191812	112192312	+	20.4	500.000	10.0	0.5	21.29	8.99e-11
chr7-2382	chr7	115356963	115357463	+	20.4	500.000	10.0	0.5	21.29	8.99e-11
chr7-944	chr7	115920521	115921021	+	20.4	500.000	11.0	0.2	46.85	2.37e-15
chr7-1954	chr7	117131028	117131528	+	20.4	500.000	10.0	0.5	21.29	8.99e-11
chr7-1662	chr7	121744991	121745491	+	20.4	500.000	10.0	1.9	5.32	2.77e-05
chr7-1668	chr7	126492637	126493137	+	20.4	500.000	11.0	1.9	5.86	4.65e-06
chr7-1435	chr7	127876801	127877441	+	20.4	640.000	11.5	0.9	12.24	4.91e-09
chr7-1970	chr7	128414935	128415435	+	20.4	500.000	10.0	0.9	10.65	5.75e-08
chr7-1695	chr7	131777573	131778215	+	20.4	642.000	11.0	0.2	46.85	2.37e-15
chr7-1696	chr7	131785076	131785704	+	20.4	628.000	11.5	0.5	24.49	3.84e-12
chr7-2436	chr7	132185920	132186420	+	20.4	500.000	11.5	0.2	48.98	2.37e-15
chr7-1273	chr7	136112189	136112689	+	20.4	500.000	10.0	1.6	6.08	8.99e-06
chr7-2005	chr7	136663249	136663749	+	20.4	500.000	10.0	0.2	42.59	1.11e-13
chr7-1449	chr7	137204526	137205187	+	20.4	661.000	12.0	0.2	51.11	4.63e-17
chr7-1712	chr7	139272616	139273116	+	20.4	500.000	11.0	1.9	5.86	4.65e-06
chr7-3942	chr7	140101108	140101608	+	20.4	500.000	10.0	0.2	42.59	1.11e-13
chr7-1281	chr7	141070932	141071603	+	20.4	671.000	11.0	0.9	11.71	4.91e-09
chr7-2909	chr7	141425488	141426187	+	20.4	699.000	12.0	0.2	51.11	4.63e-17
chr7-2485	chr7	141473763	141474263	+	20.4	500.000	10.0	0.5	21.29	8.99e-11
chr7-1294	chr7	143347998	143348626	+	20.4	628.000	12.0	0.5	25.55	1.50e-13
chr7-1475	chr7	143560754	143561254	+	20.4	500.000	11.0	0.2	46.85	2.37e-15
chr8-1531	chr8	3629932	3630714	+	20.4	782.000	12.0	1.6	7.30	1.79e-07
chr8-1533	chr8	4100186	4100686	+	20.4	500.000	10.0	1.2	8.52	4.74e-07
chr8-1022	chr8	4206801	4207301	+	20.4	500.000	11.0	0.9	11.71	4.91e-09
chr8-1143	chr8	8440305	8440805	+	20.4	500.000	10.0	1.9	5.32	2.77e-05
chr8-2238	chr8	11540719	11541474	+	20.4	755.000	10.5	0.2	44.72	1.11e-13
chr8-2243	chr8	11725683	11726359	+	20.4	676.000	10.0	0.9	10.65	5.75e-08
chr8-1926	chr8	12548842	12549625	+	20.4	783.000	10.5	0.5	22.36	8.99e-11
chr8-1156	chr8	12792111	12792805	+	20.4	694.000	13.0	0.2	55.37	8.37e-19
chr8-803	chr8	12965252	12965752	+	20.4	500.000	10.5	0.2	44.72	1.11e-13
chr8-2306	chr8	18321281	18321781	+	20.4	500.000	10.0	0.5	21.29	8.99e-11
chr8-2316	chr8	22226075	22226703	+	20.4	628.000	10.0	0.9	10.65	5.75e-08
chr8-2342	chr8	25352709	25353525	+	20.4	816.000	11.0	0.2	46.85	2.37e-15
chr8-1952	chr8	26600542	26601262	+	20.4	720.000	11.0	0.2	46.85	2.37e-15
chr8-1380	chr8	27251865	27252365	+	20.4	500.000	10.0	1.4	7.10	2.37e-06
chr8-908	chr8	46138045	46138545	+	20.4	500.000	10.0	1.4	7.10	2.37e-06
chr8-1621	chr8	48659979	48660479	+	20.4	500.000	10.0	1.9	5.32	2.77e-05
chr8-923	chr8	69850745	69851245	+	20.4	500.000	10.0	0.5	21.29	8.99e-11
chr8-1408	chr8	70094202	70094702	+	20.4	500.000	10.0	0.9	10.65	5.75e-08
chr8-948	chr8	78433117	78433742	+	20.4	625.000	12.0	0.5	25.55	1.50e-13
chr8-848	chr8	88579820	88580484	+	20.4	664.000	12.5	0.2	53.24	4.63e-17
chr8-1094	chr8	89404245	89404745	+	20.4	500.000	10.5	0.5	22.36	8.99e-11
chr8-1750	chr8	91856270	91856905	+	20.4	635.000	10.5	0.2	44.72	1.11e-13
chr8-2726	chr8	104130417	104130917	+	20.4	500.000	10.0	0.5	21.29	8.99e-11
chr8-1783	chr8	104244289	104244789	+	20.4	500.000	10.0	1.9	5.32	2.77e-05
chr8-989	chr8	110145763	110146263	+	20.4	500.000	10.0	0.9	10.65	5.75e-08
chr8-1301	chr8	110386799	110387299	+	20.4	500.000	10.0	0.9	10.65	5.75e-08
chr8-1302	chr8	110438388	110438888	+	20.4	500.000	10.0	1.9	5.32	2.77e-05
chr8-1110	chr8	111514099	111514599	+	20.4	500.000	11.0	0.5	23.42	3.84e-12
chr8-865	chr8	114206515	114207015	+	20.4	500.000	11.0	0.9	11.71	4.91e-09
chr8-1510	chr8	122186860	122187497	+	20.4	637.000	10.0	0.2	42.59	1.11e-13
chr8-1337	chr8	123383251	123383751	+	20.4	500.000	11.0	2.6	4.26	8.19e-05
chr8-884	chr8	124137471	124137971	+	20.4	500.000	11.0	0.2	46.85	2.37e-15
chr8-1342	chr8	124432377	124433099	+	20.4	722.000	10.5	0.9	11.18	5.75e-08
chr8-1900	chr8	126346679	126347179	+	20.4	500.000	10.0	0.2	42.59	1.11e-13
chr8-1021	chr8	126445787	126446287	+	20.4	500.000	11.0	0.5	23.42	3.84e-12
chr9-2240	chr9	32290580	32291263	+	20.4	683.000	10.0	1.6	6.08	8.99e-06
chr9-1492	chr9	36158818	36159318	+	20.4	500.000	10.0	0.5	21.29	8.99e-11
chr9-1085	chr9	44131069	44131569	+	20.4	500.000	10.5	0.5	22.36	8.99e-11
chr9-1532	chr9	46479910	46480410	+	20.4	500.000	11.0	1.2	9.37	5.01e-08
chr9-1547	chr9	50463402	50463902	+	20.4	500.000	10.0	0.2	42.59	1.11e-13
chr9-1114	chr9	60713621	60714267	+	20.4	646.000	10.5	0.2	44.72	1.11e-13
chr9-678	chr9	63184083	63184712	+	20.4	629.000	11.5	0.2	48.98	2.37e-15
chr9-856	chr9	63492167	63492667	+	20.4	500.000	10.0	0.9	10.65	5.75e-08
chr9-1127	chr9	63530658	63531158	+	20.4	500.000	10.5	0.9	11.18	5.75e-08
chr9-1332	chr9	67018830	67019506	+	20.4	676.000	13.0	0.2	55.37	8.37e-19
chr9-1634	chr9	72449794	72450294	+	20.4	500.000	10.0	1.4	7.10	2.37e-06
chr9-2601	chr9	73124502	73125002	+	20.4	500.000	10.0	0.2	42.59	1.11e-13
chr9-2626	chr9	77094860	77095360	+	20.4	500.000	10.0	0.5	21.29	8.99e-11
chr9-1650	chr9	78701935	78702435	+	20.4	500.000	11.0	0.5	23.42	3.84e-12
chr9-1357	chr9	85897469	85897969	+	20.4	500.000	10.0	0.2	42.59	1.11e-13
chr9-1188	chr9	101994673	101995173	+	20.4	500.000	12.5	0.5	26.62	1.50e-13
chr9-1191	chr9	102791373	102791873	+	20.4	500.000	10.0	0.2	42.59	1.11e-13
chr9-898	chr9	103927232	103927732	+	20.4	500.000	10.0	0.9	10.65	5.75e-08
chr9-1018	chr9	106038839	106039339	+	20.4	500.000	11.0	1.9	5.86	4.65e-06
chr9-1710	chr9	106273757	106274257	+	20.4	500.000	11.5	0.5	24.49	3.84e-12
chr9-1711	chr9	106278199	106278699	+	20.4	500.000	10.0	0.2	42.59	1.11e-13
chr9-1712	chr9	106482704	106483333	+	20.4	629.000	10.0	0.7	14.20	4.10e-09
chr9-1394	chr9	107286338	107286982	+	20.4	644.000	11.5	1.4	8.16	3.01e-07
chr9-1196	chr9	107628413	107628913	+	20.4	500.000	11.5	0.2	48.98	2.37e-15
chr9-903	chr9	108272164	108272664	+	20.4	500.000	12.0	1.4	8.52	3.49e-08
chr9-2801	chr9	109090147	109090784	+	20.4	637.000	11.0	1.4	7.81	3.01e-07
chr9-1743	chr9	111230003	111230503	+	20.4	500.000	10.5	0.5	22.36	8.99e-11
chr9-1770	chr9	119742383	119743036	+	20.4	653.000	10.5	0.9	11.18	5.75e-08
chr9-1221	chr9	122593429	122594055	+	20.4	626.000	10.0	1.9	5.32	2.77e-05
chr9-2913	chr9	122631343	122632064	+	20.4	721.000	10.0	0.2	42.59	1.11e-13
chr10-664	chr10	5951494	5951994	+	20.4	500.000	10.0	0.7	14.20	4.10e-09
chr10-779	chr10	18369349	18369849	+	20.4	500.000	11.0	0.9	11.71	4.91e-09
chr10-1472	chr10	26135613	26136113	+	20.4	500.000	10.0	2.1	4.73	7.29e-05
chr10-680	chr10	37931583	37932083	+	20.4	500.000	10.0	0.9	10.65	5.75e-08
chr10-949	chr10	39619295	39619795	+	20.4	500.000	10.0	1.4	7.10	2.37e-06
chr10-1506	chr10	40219841	40220341	+	20.4	500.000	10.0	0.2	42.59	1.11e-13
chr10-954	chr10	42096869	42097369	+	20.4	500.000	10.0	0.2	42.59	1.11e-13
chr10-684	chr10	42601987	42602487	+	20.4	500.000	10.0	0.2	42.59	1.11e-13
chr10-511	chr10	44885210	44885847	+	20.4	637.000	11.5	2.3	4.90	3.54e-05
chr10-512	chr10	45334496	45334996	+	20.4	500.000	10.0	1.4	7.10	2.37e-06
chr10-1565	chr10	52031661	52032346	+	20.4	685.000	10.5	0.9	11.18	5.75e-08
chr10-812	chr10	60831955	60832612	+	20.4	657.000	13.0	1.4	9.23	3.75e-09
chr10-530	chr10	62137780	62138280	+	20.4	500.000	11.0	0.2	46.85	2.37e-15
chr10-531	chr10	62194220	62194720	+	20.4	500.000	10.0	0.5	21.29	8.99e-11
chr10-706	chr10	62283361	62283861	+	20.4	500.000	10.0	0.9	10.65	5.75e-08
chr10-707	chr10	62403800	62404522	+	20.4	722.000	10.0	0.2	42.59	1.11e-13
chr10-1004	chr10	67042074	67042574	+	20.4	500.000	10.0	0.5	21.29	8.99e-11
chr10-710	chr10	69394441	69394941	+	20.4	500.000	10.5	1.9	5.59	2.77e-05
chr10-457	chr10	71109608	71110237	+	20.4	629.000	11.5	0.2	48.98	2.37e-15
chr10-1683	chr10	75300866	75301546	+	20.4	680.000	10.5	0.5	22.36	8.99e-11
chr10-540	chr10	75447328	75447828	+	20.4	500.000	10.5	0.2	44.72	1.11e-13
chr10-541	chr10	75483743	75484391	+	20.4	648.000	10.0	1.4	7.10	2.37e-06
chr10-839	chr10	79893608	79894108	+	20.4	500.000	11.0	1.9	5.86	4.65e-06
chr10-547	chr10	79999314	79999814	+	20.4	500.000	10.0	0.5	21.29	8.99e-11
chr10-1303	chr10	80535094	80535854	+	20.4	760.000	12.5	0.2	53.24	4.63e-17
chr10-732	chr10	80817250	80817750	+	20.4	500.000	10.0	0.2	42.59	1.11e-13
chr10-1758	chr10	81252864	81253614	+	20.4	750.000	11.0	0.9	11.71	4.91e-09
chr10-1783	chr10	83692090	83692781	+	20.4	691.000	10.5	0.2	44.72	1.11e-13
chr10-1092	chr10	91328380	91328880	+	20.4	500.000	10.5	1.9	5.59	2.77e-05
chr10-644	chr10	94075409	94075909	+	20.4	500.000	11.0	1.2	9.37	5.01e-08
chr10-743	chr10	96872908	96873408	+	20.4	500.000	10.0	0.2	42.59	1.11e-13
chr10-1879	chr10	103031087	103031716	+	20.4	629.000	11.0	0.2	46.85	2.37e-15
chr10-1924	chr10	117939471	117939971	+	20.4	500.000	10.0	0.5	21.29	8.99e-11
chr10-1943	chr10	121510094	121510594	+	20.4	500.000	10.0	1.4	7.10	2.37e-06
chr10-1147	chr10	127024702	127025336	+	20.4	634.000	10.0	0.2	42.59	1.11e-13
chr11-4043	chr11	11685775	11686464	+	20.4	689.000	10.0	0.2	42.59	1.11e-13
chr11-2629	chr11	15360449	15360949	+	20.4	500.000	11.0	1.2	9.37	5.01e-08
chr11-2988	chr11	23676127	23676818	+	20.4	691.000	10.0	0.9	10.65	5.75e-08
chr11-2322	chr11	24587383	24587883	+	20.4	500.000	10.0	0.9	10.65	5.75e-08
chr11-2647	chr11	32362786	32363459	+	20.4	673.000	10.5	0.2	44.72	1.11e-13
chr11-1691	chr11	33121753	33122253	+	20.4	500.000	10.5	0.2	44.72	1.11e-13
chr11-2652	chr11	33799044	33799713	+	20.4	669.000	12.0	0.5	25.55	1.50e-13
chr11-1529	chr11	36056461	36057145	+	20.4	684.000	12.5	0.5	26.62	1.50e-13
chr11-4163	chr11	43224428	43225194	+	20.4	766.000	12.0	0.7	17.04	1.54e-11
chr11-1882	chr11	48806653	48807153	+	20.4	500.000	10.0	1.9	5.32	2.77e-05
chr11-2337	chr11	49927764	49928264	+	20.4	500.000	10.0	1.4	7.10	2.37e-06
chr11-3607	chr11	59133215	59133874	+	20.4	659.000	10.0	0.9	10.65	5.75e-08
chr11-3087	chr11	60504870	60505370	+	20.4	500.000	11.0	0.2	46.85	2.37e-15
chr11-3088	chr11	60508393	60509064	+	20.4	671.000	11.0	0.2	46.85	2.37e-15
chr11-1549	chr11	68388247	68388747	+	20.4	500.000	10.0	0.2	42.59	1.11e-13
chr11-3656	chr11	69421204	69421852	+	20.4	648.000	11.0	1.9	5.86	4.65e-06
chr11-3118	chr11	69585718	69586218	+	20.4	500.000	10.5	1.4	7.45	2.37e-06
chr11-2381	chr11	70250118	70250618	+	20.4	500.000	10.0	0.2	42.59	1.11e-13
chr11-3135	chr11	72110655	72111155	+	20.4	500.000	10.0	0.2	42.59	1.11e-13
chr11-4417	chr11	72469098	72469598	+	20.4	500.000	10.0	0.2	42.59	1.11e-13
chr11-3211	chr11	84604992	84605492	+	20.4	500.000	10.0	0.7	14.20	4.10e-09
chr11-2760	chr11	84723719	84724345	+	20.4	626.000	11.0	0.2	46.85	2.37e-15
chr11-2773	chr11	87357390	87357890	+	20.4	500.000	10.0	1.4	7.10	2.37e-06
chr11-3224	chr11	87762633	87763292	+	20.4	659.000	11.0	1.2	9.37	5.01e-08
chr11-4634	chr11	94473852	94474352	+	20.4	500.000	10.0	1.9	5.32	2.77e-05
chr11-1991	chr11	97034672	97035310	+	20.4	638.000	10.5	0.7	14.91	4.10e-09
chr11-2850	chr11	98055504	98056137	+	20.4	633.000	11.0	0.9	11.71	4.91e-09
chr11-3855	chr11	99065182	99065682	+	20.4	500.000	10.0	0.2	42.59	1.11e-13
chr11-3375	chr11	103448316	103448816	+	20.4	500.000	10.0	0.2	42.59	1.11e-13
chr11-2545	chr11	105496627	105497271	+	20.4	644.000	11.0	0.2	46.85	2.37e-15
chr11-3893	chr11	107884871	107885550	+	20.4	679.000	10.0	0.5	21.29	8.99e-11
chr11-2264	chr11	113653756	113654386	+	20.4	630.000	11.0	0.2	46.85	2.37e-15
chr11-2033	chr11	115252600	115253241	+	20.4	641.000	11.0	1.4	7.81	3.01e-07
chr11-2567	chr11	115743682	115744182	+	20.4	500.000	10.0	0.2	42.59	1.11e-13
chr11-2573	chr11	116238219	116238861	+	20.4	642.000	12.0	0.5	25.55	1.50e-13
chr11-2050	chr11	117440476	117440976	+	20.4	500.000	10.0	0.2	42.59	1.11e-13
chr12-949	chr12	14401350	14402016	+	20.4	666.000	11.0	0.9	11.71	4.91e-09
chr12-1611	chr12	16593343	16594005	+	20.4	662.000	10.5	0.5	22.36	8.99e-11
chr12-951	chr12	24572639	24573139	+	20.4	500.000	10.0	0.2	42.59	1.11e-13
chr12-630	chr12	24665079	24665579	+	20.4	500.000	10.0	0.5	21.29	8.99e-11
chr12-840	chr12	51050457	51050957	+	20.4	500.000	10.0	0.5	21.29	8.99e-11
chr12-1425	chr12	56542263	56542763	+	20.4	500.000	11.0	0.2	46.85	2.37e-15
chr12-868	chr12	62287320	62287820	+	20.4	500.000	10.0	0.5	21.29	8.99e-11
chr12-1803	chr12	70490503	70491003	+	20.4	500.000	10.0	0.2	42.59	1.11e-13
chr12-1913	chr12	85130686	85131416	+	20.4	730.000	10.0	1.4	7.10	2.37e-06
chr12-1242	chr12	86734284	86734784	+	20.4	500.000	10.0	0.9	10.65	5.75e-08
chr12-1983	chr12	102450440	102450940	+	20.4	500.000	10.0	0.2	42.59	1.11e-13
chr12-901	chr12	107753318	107753818	+	20.4	500.000	10.0	0.2	42.59	1.11e-13
chr12-610	chr12	110283883	110284537	+	20.4	654.000	12.5	0.9	13.31	3.84e-10
chr12-1307	chr12	110877370	110878056	+	20.4	686.000	11.0	0.2	46.85	2.37e-15
chr12-2137	chr12	117274849	117275349	+	20.4	500.000	10.0	0.2	42.59	1.11e-13
chr13-1234	chr13	30127303	30127803	+	20.4	500.000	10.0	0.2	42.59	1.11e-13
chr13-1274	chr13	46344146	46344646	+	20.4	500.000	11.0	0.2	46.85	2.37e-15
chr13-1275	chr13	46877185	46877685	+	20.4	500.000	11.0	1.9	5.86	4.65e-06
chr13-1117	chr13	54751574	54752199	+	20.4	625.000	11.0	0.2	46.85	2.37e-15
chr13-877	chr13	54957967	54958626	+	20.4	659.000	11.0	0.5	23.42	3.84e-12
chr13-1128	chr13	56357890	56358523	+	20.4	633.000	11.0	0.5	23.42	3.84e-12
chr13-1022	chr13	73012389	73012889	+	20.4	500.000	11.5	0.2	48.98	2.37e-15
chr13-1385	chr13	73272868	73273559	+	20.4	691.000	12.0	1.4	8.52	3.49e-08
chr13-688	chr13	73385755	73386255	+	20.4	500.000	11.0	0.2	46.85	2.37e-15
chr13-1031	chr13	77689860	77690360	+	20.4	500.000	12.0	1.9	6.39	7.18e-07
chr13-1392	chr13	80893931	80894568	+	20.4	637.000	11.5	1.9	6.12	4.65e-06
chr13-1396	chr13	92703050	92703550	+	20.4	500.000	11.0	1.9	5.86	4.65e-06
chr13-1167	chr13	94681380	94682026	+	20.4	646.000	12.0	0.7	17.04	1.54e-11
chr13-691	chr13	94868886	94869386	+	20.4	500.000	11.0	0.2	46.85	2.37e-15
chr13-1423	chr13	97843888	97844388	+	20.4	500.000	10.0	0.2	42.59	1.11e-13
chr13-919	chr13	98497517	98498148	+	20.4	631.000	11.0	0.2	46.85	2.37e-15
chr13-1053	chr13	103579504	103580004	+	20.4	500.000	11.0	2.1	5.21	1.37e-05
chr13-1470	chr13	112998521	112999021	+	20.4	500.000	11.5	0.9	12.24	4.91e-09
chr14-542	chr14	14029603	14030103	+	20.4	500.000	10.0	0.5	21.29	8.99e-11
chr14-543	chr14	16574569	16575069	+	20.4	500.000	11.0	0.2	46.85	2.37e-15
chr14-544	chr14	21992269	21992769	+	20.4	500.000	11.0	1.9	5.86	4.65e-06
chr14-552	chr14	24887675	24888175	+	20.4	500.000	10.0	0.2	42.59	1.11e-13
chr14-801	chr14	30914671	30915171	+	20.4	500.000	10.0	0.2	42.59	1.11e-13
chr14-1360	chr14	48162585	48163248	+	20.4	663.000	10.5	0.2	44.72	1.11e-13
chr14-588	chr14	55950414	55950914	+	20.4	500.000	10.5	1.4	7.45	2.37e-06
chr14-422	chr14	59972662	59973162	+	20.4	500.000	10.0	2.1	4.73	7.29e-05
chr14-706	chr14	61684146	61684816	+	20.4	670.000	12.0	0.2	51.11	4.63e-17
chr14-504	chr14	65269614	65270265	+	20.4	651.000	11.0	1.4	7.81	3.01e-07
chr14-1506	chr14	69252801	69253301	+	20.4	500.000	10.0	2.1	4.73	7.29e-05
chr14-1528	chr14	70785207	70785707	+	20.4	500.000	10.0	0.2	42.59	1.11e-13
chr14-632	chr14	79772482	79772982	+	20.4	500.000	10.0	0.2	42.59	1.11e-13
chr14-530	chr14	104300100	104300600	+	20.4	500.000	10.0	0.5	21.29	8.99e-11
chr14-644	chr14	118027912	118028412	+	20.4	500.000	10.0	0.2	42.59	1.11e-13
chr14-1666	chr14	120624546	120625284	+	20.4	738.000	10.0	0.5	21.29	8.99e-11
chr14-459	chr14	120882056	120882556	+	20.4	500.000	10.0	1.4	7.10	2.37e-06
chr15-996	chr15	21320375	21320875	+	20.4	500.000	10.0	0.2	42.59	1.11e-13
chr15-1227	chr15	57917630	57918273	+	20.4	643.000	12.0	0.9	12.78	3.84e-10
chr15-1239	chr15	75311187	75311687	+	20.4	500.000	10.0	0.2	42.59	1.11e-13
chr15-1610	chr15	75786291	75786931	+	20.4	640.000	10.0	0.5	21.29	8.99e-11
chr15-1888	chr15	77617117	77617760	+	20.4	643.000	10.0	0.2	42.59	1.11e-13
chr15-1634	chr15	78555710	78556210	+	20.4	500.000	11.0	0.9	11.71	4.91e-09
chr15-2343	chr15	78638165	78638850	+	20.4	685.000	10.0	0.2	42.59	1.11e-13
chr15-2364	chr15	79152765	79153521	+	20.4	756.000	11.0	0.9	11.71	4.91e-09
chr15-2411	chr15	81904917	81905657	+	20.4	740.000	10.0	0.5	21.29	8.99e-11
chr15-1429	chr15	82341885	82342529	+	20.4	644.000	10.0	1.4	7.10	2.37e-06
chr15-1271	chr15	84662726	84663407	+	20.4	681.000	12.5	0.5	26.62	1.50e-13
chr15-1275	chr15	85481766	85482266	+	20.4	500.000	10.0	0.2	42.59	1.11e-13
chr15-923	chr15	89140534	89141034	+	20.4	500.000	11.5	0.9	12.24	4.91e-09
chr15-2582	chr15	99306571	99307071	+	20.4	500.000	10.0	1.9	5.32	2.77e-05
chr15-939	chr15	100423867	100424367	+	20.4	500.000	10.5	0.2	44.72	1.11e-13
chr15-2596	chr15	100512302	100512802	+	20.4	500.000	10.0	0.2	42.59	1.11e-13
chr15-1732	chr15	100618920	100619420	+	20.4	500.000	10.0	1.4	7.10	2.37e-06
chr15-1205	chr15	103538429	103538929	+	20.4	500.000	10.5	1.9	5.59	2.77e-05
chr16-516	chr16	5731285	5731785	+	20.4	500.000	10.0	0.5	21.29	8.99e-11
chr16-1060	chr16	13619857	13620357	+	20.4	500.000	12.0	1.9	6.39	7.18e-07
chr16-532	chr16	17836720	17837220	+	20.4	500.000	10.0	0.5	21.29	8.99e-11
chr16-772	chr16	34551133	34551633	+	20.4	500.000	10.0	1.6	6.08	8.99e-06
chr16-1238	chr16	47148810	47149466	+	20.4	656.000	10.0	0.9	10.65	5.75e-08
chr16-790	chr16	51440130	51440630	+	20.4	500.000	10.0	0.2	42.59	1.11e-13
chr16-651	chr16	61518634	61519268	+	20.4	634.000	10.0	0.5	21.29	8.99e-11
chr16-1271	chr16	62894767	62895267	+	20.4	500.000	10.0	0.2	42.59	1.11e-13
chr16-1284	chr16	72766129	72766629	+	20.4	500.000	10.0	0.2	42.59	1.11e-13
chr16-801	chr16	78309322	78309977	+	20.4	655.000	10.0	0.9	10.65	5.75e-08
chr16-658	chr16	91211514	91212141	+	20.4	627.000	10.0	0.2	42.59	1.11e-13
chr16-828	chr16	93840194	93840694	+	20.4	500.000	10.0	0.7	14.20	4.10e-09
chr16-844	chr16	96378708	96379208	+	20.4	500.000	11.0	0.5	23.42	3.84e-12
chr17-829	chr17	8849411	8849911	+	20.4	500.000	10.0	1.9	5.32	2.77e-05
chr17-633	chr17	12797818	12798318	+	20.4	500.000	10.0	0.5	21.29	8.99e-11
chr17-1127	chr17	13987904	13988404	+	20.4	500.000	10.0	1.4	7.10	2.37e-06
chr17-965	chr17	20322302	20322802	+	20.4	500.000	10.0	0.2	42.59	1.11e-13
chr17-742	chr17	23666721	23667347	+	20.4	626.000	12.0	1.4	8.52	3.49e-08
chr17-1139	chr17	24208154	24208944	+	20.4	790.000	10.5	0.2	44.72	1.11e-13
chr17-1716	chr17	27307495	27308182	+	20.4	687.000	10.5	1.4	7.45	2.37e-06
chr17-1202	chr17	34655750	34656250	+	20.4	500.000	10.0	1.4	7.10	2.37e-06
chr17-525	chr17	36169695	36170195	+	20.4	500.000	12.0	0.5	25.55	1.50e-13
chr17-888	chr17	36634519	36635019	+	20.4	500.000	10.0	0.2	42.59	1.11e-13
chr17-784	chr17	46453679	46454179	+	20.4	500.000	10.5	0.2	44.72	1.11e-13
chr17-1046	chr17	48847200	48847880	+	20.4	680.000	12.5	0.7	17.75	1.54e-11
chr17-904	chr17	49253856	49254356	+	20.4	500.000	10.0	0.7	14.20	4.10e-09
chr17-1058	chr17	56473696	56474340	+	20.4	644.000	11.0	0.2	46.85	2.37e-15
chr17-801	chr17	65540469	65541108	+	20.4	639.000	11.5	0.5	24.49	3.84e-12
chr17-923	chr17	66252033	66252533	+	20.4	500.000	11.0	0.2	46.85	2.37e-15
chr17-2027	chr17	69033110	69033610	+	20.4	500.000	10.0	0.2	42.59	1.11e-13
chr17-606	chr17	70817835	70818335	+	20.4	500.000	11.0	0.2	46.85	2.37e-15
chr17-952	chr17	88122843	88123343	+	20.4	500.000	11.0	1.9	5.86	4.65e-06
chr18-835	chr18	3331140	3331640	+	20.4	500.000	10.0	0.2	42.59	1.11e-13
chr18-432	chr18	15277961	15278461	+	20.4	500.000	10.0	1.4	7.10	2.37e-06
chr18-1079	chr18	23614472	23614972	+	20.4	500.000	10.0	0.9	10.65	5.75e-08
chr18-668	chr18	24793513	24794013	+	20.4	500.000	10.0	1.4	7.10	2.37e-06
chr18-855	chr18	25374998	25375498	+	20.4	500.000	12.0	1.9	6.39	7.18e-07
chr18-379	chr18	32359261	32359761	+	20.4	500.000	10.0	1.4	7.10	2.37e-06
chr18-1148	chr18	38697998	38698498	+	20.4	500.000	10.0	0.2	42.59	1.11e-13
chr18-1222	chr18	57878910	57879583	+	20.4	673.000	10.5	0.2	44.72	1.11e-13
chr18-522	chr18	61076794	61077294	+	20.4	500.000	10.0	0.2	42.59	1.11e-13
chr18-398	chr18	63846980	63847606	+	20.4	626.000	12.0	0.7	17.04	1.54e-11
chr18-461	chr18	65957265	65957936	+	20.4	671.000	11.0	1.4	7.81	3.01e-07
chr18-537	chr18	66006802	66007302	+	20.4	500.000	10.0	0.5	21.29	8.99e-11
chr18-1320	chr18	75593880	75594673	+	20.4	793.000	11.0	0.2	46.85	2.37e-15
chr18-618	chr18	75818899	75819588	+	20.4	689.000	11.0	0.2	46.85	2.37e-15
chr18-1406	chr18	83738955	83739583	+	20.4	628.000	11.0	0.9	11.71	4.91e-09
chr18-428	chr18	86882541	86883041	+	20.4	500.000	11.0	1.9	5.86	4.65e-06
chr19-1086	chr19	6111960	6112460	+	20.4	500.000	11.0	1.4	7.81	3.01e-07
chr19-1087	chr19	6569006	6569653	+	20.4	647.000	11.5	0.5	24.49	3.84e-12
chr19-936	chr19	14821775	14822275	+	20.4	500.000	10.0	1.4	7.10	2.37e-06
chr19-739	chr19	37252007	37252507	+	20.4	500.000	11.0	0.2	46.85	2.37e-15
chr19-753	chr19	43388155	43388655	+	20.4	500.000	11.5	1.9	6.12	4.65e-06
chr19-1006	chr19	44825741	44826241	+	20.4	500.000	10.0	1.4	7.10	2.37e-06
chr19-781	chr19	44887319	44887819	+	20.4	500.000	12.0	1.9	6.39	7.18e-07
chr19-1032	chr19	46026714	46027214	+	20.4	500.000	10.0	1.9	5.32	2.77e-05
chr19-1039	chr19	48085810	48086310	+	20.4	500.000	10.0	0.2	42.59	1.11e-13
chr19-1042	chr19	53271978	53272478	+	20.4	500.000	10.0	0.5	21.29	8.99e-11
chr19-2000	chr19	53560605	53561267	+	20.4	662.000	10.0	0.2	42.59	1.11e-13
chr19-911	chr19	54049635	54050135	+	20.4	500.000	11.0	1.2	9.37	5.01e-08
chr19-1048	chr19	54073998	54074498	+	20.4	500.000	10.5	0.2	44.72	1.11e-13
chr19-803	chr19	55401603	55402103	+	20.4	500.000	10.0	0.2	42.59	1.11e-13
chr19-1410	chr19	56311645	56312145	+	20.4	500.000	11.5	1.4	8.16	3.01e-07
chr19-809	chr19	58439147	58439647	+	20.4	500.000	10.5	1.9	5.59	2.77e-05
chr19-810	chr19	58859483	58860108	+	20.4	625.000	10.5	1.4	7.45	2.37e-06
chr19-1442	chr19	60574800	60575300	+	20.4	500.000	10.5	0.7	14.91	4.10e-09
chrX-199	chrX	12000106	12000784	+	20.4	678.000	10.5	0.2	44.72	1.11e-13
chrX-346	chrX	88637220	88637720	+	20.4	500.000	10.0	0.2	42.59	1.11e-13
chrX-35	chrX	95994582	95995220	+	20.4	638.000	13.0	0.2	55.37	8.37e-19
chrX-225	chrX	98574090	98574908	+	20.4	818.000	11.5	0.2	48.98	2.37e-15
chrX-166	chrX	103163657	103164157	+	20.4	500.000	10.0	0.2	42.59	1.11e-13
chrX-239	chrX	132397181	132397681	+	20.4	500.000	10.5	0.2	44.72	1.11e-13
chrX-31	chrX	140276991	140277491	+	20.4	500.000	10.5	0.2	44.72	1.11e-13
chrX-53	chrX	166907627	166908127	+	20.4	500.000	10.5	1.9	5.59	2.77e-05
chr1-787	chr1	36063915	36064545	+	19.4	630.000	10.5	0.2	44.72	1.11e-13
chr1-1640	chr1	37807326	37807969	+	19.4	643.000	10.0	1.2	8.52	4.74e-07
chr1-2063	chr1	72384024	72384764	+	19.4	740.000	11.5	0.2	48.98	2.37e-15
chr1-1692	chr1	72873576	72874241	+	19.4	665.000	11.5	0.9	12.24	4.91e-09
chr1-2069	chr1	74026247	74026872	+	19.4	625.000	10.5	1.4	7.45	2.37e-06
chr1-800	chr1	74776504	74777176	+	19.4	672.000	11.5	0.2	48.98	2.37e-15
chr1-2079	chr1	74797081	74797802	+	19.4	721.000	12.0	0.2	51.11	4.63e-17
chr1-942	chr1	89992172	89992672	+	19.4	500.000	11.5	0.7	16.33	2.62e-10
chr1-2164	chr1	108989609	108990109	+	19.4	500.000	9.5	1.6	5.78	5.56e-05
chr1-1492	chr1	113820041	113820541	+	19.4	500.000	11.0	0.2	46.85	2.37e-15
chr1-1503	chr1	125693305	125693805	+	19.4	500.000	10.0	0.2	42.59	1.11e-13
chr1-1128	chr1	136652230	136652730	+	19.4	500.000	9.5	1.4	6.74	1.71e-05
chr1-984	chr1	148680755	148681255	+	19.4	500.000	10.0	0.2	42.59	1.11e-13
chr1-1325	chr1	152527161	152527661	+	19.4	500.000	11.0	1.4	7.81	3.01e-07
chr1-2255	chr1	157647320	157647820	+	19.4	500.000	9.5	0.9	10.12	6.13e-07
chr1-997	chr1	170683090	170683590	+	19.4	500.000	10.0	0.2	42.59	1.11e-13
chr1-1149	chr1	171067810	171068310	+	19.4	500.000	10.0	0.2	42.59	1.11e-13
chr1-1556	chr1	171437993	171438648	+	19.4	655.000	13.0	0.2	55.37	8.37e-19
chr1-1557	chr1	171439217	171439717	+	19.4	500.000	9.5	0.2	40.46	4.73e-12
chr1-1351	chr1	171568445	171569091	+	19.4	646.000	10.0	0.9	10.65	5.75e-08
chr1-2286	chr1	172028243	172028966	+	19.4	723.000	11.0	1.4	7.81	3.01e-07
chr1-1956	chr1	182851819	182852319	+	19.4	500.000	10.0	1.4	7.10	2.37e-06
chr1-1970	chr1	188171885	188172557	+	19.4	672.000	10.0	0.7	14.20	4.10e-09
chr1-1370	chr1	189779144	189779820	+	19.4	676.000	11.0	1.9	5.86	4.65e-06
chr1-1014	chr1	189785108	189785608	+	19.4	500.000	10.0	0.2	42.59	1.11e-13
chr1-2356	chr1	191059154	191059654	+	19.4	500.000	11.5	0.2	48.98	2.37e-15
chr2-2572	chr2	17640765	17641265	+	19.4	500.000	9.5	0.2	40.46	4.73e-12
chr2-1808	chr2	20966896	20967396	+	19.4	500.000	10.0	0.2	42.59	1.11e-13
chr2-2604	chr2	27679652	27680348	+	19.4	696.000	11.0	0.5	23.42	3.84e-12
chr2-2635	chr2	32706789	32707289	+	19.4	500.000	9.5	0.7	13.49	5.82e-08
chr2-3616	chr2	33619436	33620103	+	19.4	667.000	9.5	0.9	10.12	6.13e-07
chr2-4304	chr2	38347284	38348113	+	19.4	829.000	11.0	0.2	46.85	2.37e-15
chr2-3093	chr2	57109872	57110556	+	19.4	684.000	10.5	0.2	44.72	1.11e-13
chr2-2089	chr2	57773596	57774096	+	19.4	500.000	9.5	1.4	6.74	1.71e-05
chr2-2092	chr2	60801595	60802095	+	19.4	500.000	9.5	0.9	10.12	6.13e-07
chr2-2688	chr2	74664490	74665125	+	19.4	635.000	10.0	0.2	42.59	1.11e-13
chr2-3705	chr2	79454362	79455000	+	19.4	638.000	10.0	0.5	21.29	8.99e-11
chr2-3715	chr2	87492082	87492582	+	19.4	500.000	10.0	0.9	10.65	5.75e-08
chr2-2124	chr2	90889267	90889767	+	19.4	500.000	9.5	1.4	6.74	1.71e-05
chr2-2403	chr2	92388221	92388721	+	19.4	500.000	11.0	0.5	23.42	3.84e-12
chr2-2406	chr2	93925377	93925877	+	19.4	500.000	10.0	0.5	21.29	8.99e-11
chr2-1919	chr2	118711822	118712475	+	19.4	653.000	11.5	2.3	4.90	3.54e-05
chr2-2425	chr2	118923503	118924003	+	19.4	500.000	10.0	0.9	10.65	5.75e-08
chr2-3247	chr2	121160569	121161198	+	19.4	629.000	9.5	0.9	10.12	6.13e-07
chr2-3261	chr2	126293831	126294331	+	19.4	500.000	10.0	0.9	10.65	5.75e-08
chr2-3274	chr2	130302403	130303042	+	19.4	639.000	11.0	0.9	11.71	4.91e-09
chr2-4798	chr2	144803921	144804585	+	19.4	664.000	11.0	0.2	46.85	2.37e-15
chr2-1955	chr2	148051999	148052499	+	19.4	500.000	12.5	2.1	5.92	2.38e-06
chr2-3890	chr2	152788511	152789173	+	19.4	662.000	9.5	0.9	10.12	6.13e-07
chr2-1967	chr2	157970156	157970656	+	19.4	500.000	10.0	0.5	21.29	8.99e-11
chr2-3384	chr2	162791061	162791561	+	19.4	500.000	11.0	0.2	46.85	2.37e-15
chr2-2846	chr2	164361834	164362334	+	19.4	500.000	9.5	0.9	10.12	6.13e-07
chr2-2847	chr2	164485723	164486223	+	19.4	500.000	10.0	0.5	21.29	8.99e-11
chr2-1776	chr2	165080079	165080579	+	19.4	500.000	11.0	0.2	46.85	2.37e-15
chr2-1984	chr2	167798481	167798981	+	19.4	500.000	10.0	0.2	42.59	1.11e-13
chr2-3414	chr2	167803488	167803988	+	19.4	500.000	9.5	0.9	10.12	6.13e-07
chr2-1993	chr2	172504694	172505194	+	19.4	500.000	10.0	0.2	42.59	1.11e-13
chr2-3957	chr2	172525255	172525894	+	19.4	639.000	10.5	0.5	22.36	8.99e-11
chr2-3450	chr2	172757107	172757743	+	19.4	636.000	11.5	0.2	48.98	2.37e-15
chr3-757	chr3	12742513	12743013	+	19.4	500.000	10.0	1.4	7.10	2.37e-06
chr3-373	chr3	34533241	34533741	+	19.4	500.000	10.5	1.4	7.45	2.37e-06
chr3-846	chr3	68653138	68653638	+	19.4	500.000	10.0	1.9	5.32	2.77e-05
chr3-1437	chr3	69952762	69953565	+	19.4	803.000	11.0	1.2	9.37	5.01e-08
chr3-1446	chr3	79907514	79908014	+	19.4	500.000	10.0	0.2	42.59	1.11e-13
chr3-874	chr3	87768512	87769160	+	19.4	648.000	11.5	0.2	48.98	2.37e-15
chr3-884	chr3	88320257	88320757	+	19.4	500.000	9.5	0.9	10.12	6.13e-07
chr3-694	chr3	90372574	90373074	+	19.4	500.000	9.5	0.2	40.46	4.73e-12
chr3-603	chr3	96389826	96390326	+	19.4	500.000	10.5	1.4	7.45	2.37e-06
chr3-1593	chr3	99261448	99262140	+	19.4	692.000	11.5	0.2	48.98	2.37e-15
chr3-622	chr3	104235504	104236004	+	19.4	500.000	11.0	0.2	46.85	2.37e-15
chr3-631	chr3	107877180	107877680	+	19.4	500.000	10.0	0.7	14.20	4.10e-09
chr3-633	chr3	117360729	117361229	+	19.4	500.000	10.0	0.2	42.59	1.11e-13
chr3-981	chr3	127939134	127939634	+	19.4	500.000	9.5	0.9	10.12	6.13e-07
chr3-1750	chr3	130303421	130304090	+	19.4	669.000	9.5	0.2	40.46	4.73e-12
chr3-648	chr3	141811980	141812480	+	19.4	500.000	10.0	0.2	42.59	1.11e-13
chr4-1896	chr4	7999016	7999516	+	19.4	500.000	9.5	1.4	6.74	1.71e-05
chr4-1370	chr4	9855800	9856300	+	19.4	500.000	10.5	0.2	44.72	1.11e-13
chr4-1385	chr4	40858889	40859389	+	19.4	500.000	10.0	0.2	42.59	1.11e-13
chr4-937	chr4	41064072	41064572	+	19.4	500.000	11.0	0.5	23.42	3.84e-12
chr4-1949	chr4	44516536	44517173	+	19.4	637.000	9.5	0.5	20.23	1.91e-09
chr4-1397	chr4	46543667	46544167	+	19.4	500.000	9.5	1.4	6.74	1.71e-05
chr4-1410	chr4	56928615	56929115	+	19.4	500.000	10.5	0.9	11.18	5.75e-08
chr4-2033	chr4	100169899	100170399	+	19.4	500.000	10.0	1.9	5.32	2.77e-05
chr4-1705	chr4	106195526	106196026	+	19.4	500.000	10.0	0.2	42.59	1.11e-13
chr4-2049	chr4	107488506	107489006	+	19.4	500.000	10.0	0.2	42.59	1.11e-13
chr4-1445	chr4	107627406	107627906	+	19.4	500.000	10.0	0.2	42.59	1.11e-13
chr4-2050	chr4	107744971	107745599	+	19.4	628.000	11.0	0.9	11.71	4.91e-09
chr4-3234	chr4	117987751	117988394	+	19.4	643.000	10.5	0.9	11.18	5.75e-08
chr4-2505	chr4	118284510	118285191	+	19.4	681.000	10.5	1.9	5.59	2.77e-05
chr4-3241	chr4	118650957	118651704	+	19.4	747.000	10.0	0.2	42.59	1.11e-13
chr4-2110	chr4	120031982	120032639	+	19.4	657.000	10.0	0.9	10.65	5.75e-08
chr4-2529	chr4	123956491	123957246	+	19.4	755.000	11.5	0.5	24.49	3.84e-12
chr4-3296	chr4	124513049	124513703	+	19.4	654.000	10.0	0.5	21.29	8.99e-11
chr4-1501	chr4	125916157	125916657	+	19.4	500.000	10.0	0.2	42.59	1.11e-13
chr4-1514	chr4	128949146	128949814	+	19.4	668.000	11.0	0.2	46.85	2.37e-15
chr4-2172	chr4	132253153	132253653	+	19.4	500.000	10.0	0.5	21.29	8.99e-11
chr4-3454	chr4	134247640	134248317	+	19.4	677.000	11.5	0.2	48.98	2.37e-15
chr4-1299	chr4	134766736	134767236	+	19.4	500.000	10.0	1.6	6.08	8.99e-06
chr4-1827	chr4	138949837	138950337	+	19.4	500.000	10.0	1.4	7.10	2.37e-06
chr4-2655	chr4	140123167	140123901	+	19.4	734.000	10.5	0.5	22.36	8.99e-11
chr4-2278	chr4	147400082	147400582	+	19.4	500.000	10.0	0.7	14.20	4.10e-09
chr4-1597	chr4	149776907	149777539	+	19.4	632.000	12.0	1.4	8.52	3.49e-08
chr5-2097	chr5	7375827	7376455	+	19.4	628.000	10.5	0.9	11.18	5.75e-08
chr5-1285	chr5	31066669	31067294	+	19.4	625.000	11.0	0.2	46.85	2.37e-15
chr5-1431	chr5	33427190	33427690	+	19.4	500.000	10.0	0.2	42.59	1.11e-13
chr5-1622	chr5	33732177	33732677	+	19.4	500.000	9.5	0.2	40.46	4.73e-12
chr5-1845	chr5	36075234	36075734	+	19.4	500.000	10.0	0.9	10.65	5.75e-08
chr5-2148	chr5	36594638	36595138	+	19.4	500.000	10.5	0.5	22.36	8.99e-11
chr5-2149	chr5	36791070	36791570	+	19.4	500.000	10.0	0.2	42.59	1.11e-13
chr5-2150	chr5	36830209	36830709	+	19.4	500.000	9.5	0.2	40.46	4.73e-12
chr5-1641	chr5	57720357	57720857	+	19.4	500.000	9.5	1.4	6.74	1.71e-05
chr5-1879	chr5	67095443	67096165	+	19.4	722.000	12.5	2.1	5.92	2.38e-06
chr5-2544	chr5	67609928	67610567	+	19.4	639.000	10.0	0.2	42.59	1.11e-13
chr5-1668	chr5	84431350	84431850	+	19.4	500.000	10.0	0.9	10.65	5.75e-08
chr5-2194	chr5	98171076	98171713	+	19.4	637.000	10.0	0.2	42.59	1.11e-13
chr5-2210	chr5	106119406	106119906	+	19.4	500.000	9.5	0.9	10.12	6.13e-07
chr5-2211	chr5	106159728	106160228	+	19.4	500.000	10.0	0.2	42.59	1.11e-13
chr5-2607	chr5	106384311	106384950	+	19.4	639.000	9.5	1.4	6.74	1.71e-05
chr5-1693	chr5	107402404	107402904	+	19.4	500.000	10.0	1.4	7.10	2.37e-06
chr5-2621	chr5	107871487	107872195	+	19.4	708.000	10.0	1.4	7.10	2.37e-06
chr5-1700	chr5	113138755	113139255	+	19.4	500.000	10.0	0.5	21.29	8.99e-11
chr5-2658	chr5	114105681	114106448	+	19.4	767.000	12.5	0.2	53.24	4.63e-17
chr5-2240	chr5	116079339	116079839	+	19.4	500.000	10.0	1.4	7.10	2.37e-06
chr5-2680	chr5	117403136	117403787	+	19.4	651.000	10.5	0.9	11.18	5.75e-08
chr5-2692	chr5	119165930	119166430	+	19.4	500.000	9.5	0.2	40.46	4.73e-12
chr5-1526	chr5	120342285	120343034	+	19.4	749.000	12.0	1.9	6.39	7.18e-07
chr5-1740	chr5	121698349	121698849	+	19.4	500.000	10.0	0.9	10.65	5.75e-08
chr5-2013	chr5	122003345	122003845	+	19.4	500.000	10.5	1.9	5.59	2.77e-05
chr5-2758	chr5	129115993	129116493	+	19.4	500.000	10.0	0.9	10.65	5.75e-08
chr5-2763	chr5	129584795	129585295	+	19.4	500.000	10.0	0.9	10.65	5.75e-08
chr5-1750	chr5	131245262	131245762	+	19.4	500.000	9.5	1.4	6.74	1.71e-05
chr5-3270	chr5	143301298	143301974	+	19.4	676.000	11.0	0.5	23.42	3.84e-12
chr6-2083	chr6	7556283	7556972	+	19.4	689.000	10.0	0.9	10.65	5.75e-08
chr6-1055	chr6	23261184	23261684	+	19.4	500.000	9.5	0.2	40.46	4.73e-12
chr6-1056	chr6	23838520	23839020	+	19.4	500.000	9.5	0.2	40.46	4.73e-12
chr6-1521	chr6	29717263	29717901	+	19.4	638.000	10.5	0.5	22.36	8.99e-11
chr6-1176	chr6	34066298	34066798	+	19.4	500.000	10.0	0.2	42.59	1.11e-13
chr6-1853	chr6	49137344	49137976	+	19.4	632.000	10.5	0.2	44.72	1.11e-13
chr6-1383	chr6	54629645	54630145	+	19.4	500.000	9.5	0.9	10.12	6.13e-07
chr6-1391	chr6	71841083	71841583	+	19.4	500.000	10.0	0.5	21.29	8.99e-11
chr6-2394	chr6	77199442	77199942	+	19.4	500.000	10.5	1.9	5.59	2.77e-05
chr6-1415	chr6	87822163	87822663	+	19.4	500.000	9.5	0.2	40.46	4.73e-12
chr6-1426	chr6	91296604	91297104	+	19.4	500.000	9.5	0.2	40.46	4.73e-12
chr6-1272	chr6	97929955	97930455	+	19.4	500.000	10.0	0.9	10.65	5.75e-08
chr6-1274	chr6	108231789	108232289	+	19.4	500.000	10.0	0.7	14.20	4.10e-09
chr6-1730	chr6	116460886	116461522	+	19.4	636.000	12.0	0.2	51.11	4.63e-17
chr6-1446	chr6	117030115	117030615	+	19.4	500.000	10.5	0.2	44.72	1.11e-13
chr6-2673	chr6	123217210	123217710	+	19.4	500.000	10.0	0.5	21.29	8.99e-11
chr6-2025	chr6	125380070	125380703	+	19.4	633.000	10.0	1.9	5.32	2.77e-05
chr6-1776	chr6	135062745	135063245	+	19.4	500.000	9.5	1.2	8.09	4.08e-06
chr6-1481	chr6	136132764	136133264	+	19.4	500.000	9.5	1.4	6.74	1.71e-05
chr6-1133	chr6	137169064	137169564	+	19.4	500.000	9.5	0.9	10.12	6.13e-07
chr7-2529	chr7	16782334	16782834	+	19.4	500.000	9.5	1.4	6.74	1.71e-05
chr7-2075	chr7	19100684	19101359	+	19.4	675.000	11.5	0.5	24.49	3.84e-12
chr7-3032	chr7	24171416	24171916	+	19.4	500.000	9.5	0.2	40.46	4.73e-12
chr7-1810	chr7	29212439	29213090	+	19.4	651.000	10.0	0.7	14.20	4.10e-09
chr7-1535	chr7	35023511	35024195	+	19.4	684.000	11.0	0.9	11.71	4.91e-09
chr7-1825	chr7	35117500	35118154	+	19.4	654.000	10.5	0.9	11.18	5.75e-08
chr7-1012	chr7	44462215	44462715	+	19.4	500.000	11.0	0.5	23.42	3.84e-12
chr7-2181	chr7	44839838	44840466	+	19.4	628.000	9.5	0.5	20.23	1.91e-09
chr7-2241	chr7	63445358	63446097	+	19.4	739.000	10.5	0.5	22.36	8.99e-11
chr7-1204	chr7	70126648	70127148	+	19.4	500.000	11.0	0.9	11.71	4.91e-09
chr7-2714	chr7	70781852	70782352	+	19.4	500.000	9.5	0.9	10.12	6.13e-07
chr7-1400	chr7	78404255	78404755	+	19.4	500.000	10.0	1.4	7.10	2.37e-06
chr7-1228	chr7	98111119	98111619	+	19.4	500.000	10.0	0.7	14.20	4.10e-09
chr7-2331	chr7	98388743	98389393	+	19.4	650.000	12.0	0.9	12.78	3.84e-10
chr7-2349	chr7	100176034	100176534	+	19.4	500.000	10.0	0.9	10.65	5.75e-08
chr7-1234	chr7	101012900	101013400	+	19.4	500.000	10.0	0.2	42.59	1.11e-13
chr7-2361	chr7	107421537	107422037	+	19.4	500.000	10.0	1.4	7.10	2.37e-06
chr7-1645	chr7	109207761	109208410	+	19.4	649.000	10.5	0.5	22.36	8.99e-11
chr7-1648	chr7	109859252	109859752	+	19.4	500.000	10.0	0.2	42.59	1.11e-13
chr7-1957	chr7	119151203	119151703	+	19.4	500.000	9.5	0.2	40.46	4.73e-12
chr7-1427	chr7	119432028	119432528	+	19.4	500.000	10.5	0.2	44.72	1.11e-13
chr7-1962	chr7	123063591	123064091	+	19.4	500.000	10.5	0.2	44.72	1.11e-13
chr7-2828	chr7	127864456	127864956	+	19.4	500.000	10.5	0.2	44.72	1.11e-13
chr7-2446	chr7	134192401	134192901	+	19.4	500.000	10.5	0.9	11.18	5.75e-08
chr7-1446	chr7	136491396	136491896	+	19.4	500.000	9.5	0.5	20.23	1.91e-09
chr7-1286	chr7	141606917	141607417	+	19.4	500.000	10.0	0.2	42.59	1.11e-13
chr7-1726	chr7	142335011	142335638	+	19.4	627.000	9.5	0.2	40.46	4.73e-12
chr8-1558	chr8	14695178	14695868	+	19.4	690.000	10.0	0.9	10.65	5.75e-08
chr8-1941	chr8	18704160	18704660	+	19.4	500.000	9.5	1.6	5.78	5.56e-05
chr8-2353	chr8	26901714	26902214	+	19.4	500.000	10.0	0.2	42.59	1.11e-13
chr8-1182	chr8	34555089	34555589	+	19.4	500.000	11.0	0.2	46.85	2.37e-15
chr8-1597	chr8	35463314	35463814	+	19.4	500.000	9.5	0.9	10.12	6.13e-07
chr8-1608	chr8	39791130	39791630	+	19.4	500.000	11.0	0.2	46.85	2.37e-15
chr8-947	chr8	78147060	78147560	+	19.4	500.000	10.0	1.4	7.10	2.37e-06
chr8-1713	chr8	84778471	84779224	+	19.4	753.000	11.5	0.2	48.98	2.37e-15
chr8-1251	chr8	84902475	84903285	+	19.4	810.000	12.0	0.5	25.55	1.50e-13
chr8-2077	chr8	92297222	92297957	+	19.4	735.000	11.5	0.5	24.49	3.84e-12
chr8-2673	chr8	92458985	92459485	+	19.4	500.000	9.5	0.9	10.12	6.13e-07
chr8-1802	chr8	106266730	106267371	+	19.4	641.000	11.5	0.9	12.24	4.91e-09
chr8-1810	chr8	107409815	107410315	+	19.4	500.000	10.0	1.4	7.10	2.37e-06
chr8-1307	chr8	116671863	116672550	+	19.4	687.000	12.5	0.2	53.24	4.63e-17
chr8-781	chr8	120401686	120402186	+	19.4	500.000	12.0	1.4	8.52	3.49e-08
chr8-2969	chr8	124480019	124480767	+	19.4	748.000	11.5	0.2	48.98	2.37e-15
chr9-1441	chr9	13702343	13702843	+	19.4	500.000	10.5	0.2	44.72	1.11e-13
chr9-809	chr9	15873701	15874201	+	19.4	500.000	10.0	0.9	10.65	5.75e-08
chr9-1807	chr9	21365405	21366070	+	19.4	665.000	9.5	0.2	40.46	4.73e-12
chr9-1456	chr9	21928220	21928720	+	19.4	500.000	10.0	0.5	21.29	8.99e-11
chr9-832	chr9	32678078	32678578	+	19.4	500.000	11.0	0.7	15.62	2.62e-10
chr9-840	chr9	47898621	47899121	+	19.4	500.000	10.0	0.9	10.65	5.75e-08
chr9-1881	chr9	52295274	52295774	+	19.4	500.000	10.0	0.9	10.65	5.75e-08
chr9-1922	chr9	62164529	62165029	+	19.4	500.000	10.0	1.9	5.32	2.77e-05
chr9-1592	chr9	62843962	62844629	+	19.4	667.000	10.0	0.9	10.65	5.75e-08
chr9-2018	chr9	98033261	98033887	+	19.4	626.000	10.5	0.5	22.36	8.99e-11
chr9-1193	chr9	104587735	104588235	+	19.4	500.000	10.5	0.2	44.72	1.11e-13
chr9-1736	chr9	110304950	110305450	+	19.4	500.000	10.5	0.5	22.36	8.99e-11
chr9-2071	chr9	110653486	110654217	+	19.4	731.000	11.0	0.9	11.71	4.91e-09
chr9-1020	chr9	110873751	110874454	+	19.4	703.000	10.5	0.2	44.72	1.11e-13
chr10-911	chr10	3833471	3833971	+	19.4	500.000	9.5	0.2	40.46	4.73e-12
chr10-665	chr10	7970649	7971282	+	19.4	633.000	11.0	0.2	46.85	2.37e-15
chr10-787	chr10	20474999	20475499	+	19.4	500.000	9.5	0.2	40.46	4.73e-12
chr10-789	chr10	22155356	22155856	+	19.4	500.000	11.0	0.9	11.71	4.91e-09
chr10-993	chr10	61046736	61047236	+	19.4	500.000	10.0	0.2	42.59	1.11e-13
chr10-604	chr10	61416346	61416846	+	19.4	500.000	9.5	1.4	6.74	1.71e-05
chr10-536	chr10	69028026	69028526	+	19.4	500.000	10.0	0.9	10.65	5.75e-08
chr10-826	chr10	69989286	69989786	+	19.4	500.000	10.0	2.1	4.73	7.29e-05
chr10-1025	chr10	77053208	77053708	+	19.4	500.000	10.0	0.2	42.59	1.11e-13
chr10-736	chr10	81259197	81259697	+	19.4	500.000	10.0	0.2	42.59	1.11e-13
chr10-1327	chr10	81480553	81481053	+	19.4	500.000	9.5	1.4	6.74	1.71e-05
chr10-639	chr10	81609940	81610578	+	19.4	638.000	11.0	0.2	46.85	2.37e-15
chr10-873	chr10	86465729	86466229	+	19.4	500.000	10.0	0.9	10.65	5.75e-08
chr10-878	chr10	93638201	93638701	+	19.4	500.000	10.0	0.5	21.29	8.99e-11
chr10-1349	chr10	98574490	98574990	+	19.4	500.000	9.5	0.5	20.23	1.91e-09
chr10-889	chr10	119460906	119461406	+	19.4	500.000	10.0	0.9	10.65	5.75e-08
chr10-658	chr10	127615708	127616208	+	19.4	500.000	9.5	0.2	40.46	4.73e-12
chr11-2299	chr11	4461408	4461908	+	19.4	500.000	10.0	0.9	10.65	5.75e-08
chr11-1374	chr11	4952675	4953175	+	19.4	500.000	11.5	0.2	48.98	2.37e-15
chr11-2952	chr11	5886558	5887058	+	19.4	500.000	10.5	0.9	11.18	5.75e-08
chr11-3503	chr11	6983682	6984182	+	19.4	500.000	9.5	0.5	20.23	1.91e-09
chr11-2310	chr11	8773160	8773660	+	19.4	500.000	10.0	1.2	8.52	4.74e-07
chr11-3509	chr11	9117146	9117948	+	19.4	802.000	11.0	0.9	11.71	4.91e-09
chr11-2075	chr11	12024809	12025435	+	19.4	626.000	10.5	0.5	22.36	8.99e-11
chr11-1869	chr11	18646202	18646702	+	19.4	500.000	10.0	0.2	42.59	1.11e-13
chr11-2080	chr11	20307639	20308139	+	19.4	500.000	10.0	1.4	7.10	2.37e-06
chr11-3534	chr11	22805033	22805533	+	19.4	500.000	9.5	0.7	13.49	5.82e-08
chr11-2087	chr11	35120862	35121362	+	19.4	500.000	9.5	0.2	40.46	4.73e-12
chr11-2101	chr11	55010481	55010981	+	19.4	500.000	12.0	0.9	12.78	3.84e-10
chr11-2360	chr11	60238530	60239030	+	19.4	500.000	10.0	1.2	8.52	4.74e-07
chr11-3637	chr11	63579565	63580065	+	19.4	500.000	9.5	0.9	10.12	6.13e-07
chr11-3171	chr11	77919534	77920231	+	19.4	697.000	11.5	0.2	48.98	2.37e-15
chr11-4541	chr11	82928521	82929232	+	19.4	711.000	11.5	0.2	48.98	2.37e-15
chr11-3235	chr11	94059347	94059847	+	19.4	500.000	11.0	0.2	46.85	2.37e-15
chr11-3255	chr11	96147502	96148002	+	19.4	500.000	10.0	0.9	10.65	5.75e-08
chr11-1988	chr11	96361474	96361974	+	19.4	500.000	10.5	1.4	7.45	2.37e-06
chr11-2512	chr11	98809797	98810297	+	19.4	500.000	10.0	1.9	5.32	2.77e-05
chr11-2869	chr11	100833866	100834366	+	19.4	500.000	9.5	0.9	10.12	6.13e-07
chr11-2025	chr11	107216266	107216766	+	19.4	500.000	10.0	0.5	21.29	8.99e-11
chr11-2579	chr11	116917992	116918492	+	19.4	500.000	10.0	0.5	21.29	8.99e-11
chr11-3931	chr11	117495882	117496539	+	19.4	657.000	10.5	0.9	11.18	5.75e-08
chr11-2056	chr11	118057940	118058440	+	19.4	500.000	10.0	0.2	42.59	1.11e-13
chr11-2915	chr11	118382092	118382592	+	19.4	500.000	9.5	0.5	20.23	1.91e-09
chr11-2589	chr11	118944602	118945102	+	19.4	500.000	10.0	0.2	42.59	1.11e-13
chr11-2928	chr11	119780120	119780620	+	19.4	500.000	10.5	0.2	44.72	1.11e-13
chr11-2603	chr11	120376458	120376958	+	19.4	500.000	10.0	0.5	21.29	8.99e-11
chr12-934	chr12	4840728	4841357	+	19.4	629.000	10.0	0.2	42.59	1.11e-13
chr12-1575	chr12	5038084	5038724	+	19.4	640.000	9.5	0.2	40.46	4.73e-12
chr12-1626	chr12	21183293	21183793	+	19.4	500.000	10.5	0.5	22.36	8.99e-11
chr12-953	chr12	26364283	26364915	+	19.4	632.000	10.5	0.2	44.72	1.11e-13
chr12-1107	chr12	28643565	28644065	+	19.4	500.000	9.5	1.2	8.09	4.08e-06
chr12-632	chr12	28695449	28696116	+	19.4	667.000	10.0	0.2	42.59	1.11e-13
chr12-1388	chr12	29528662	29529162	+	19.4	500.000	10.0	0.5	21.29	8.99e-11
chr12-1393	chr12	30260764	30261264	+	19.4	500.000	9.5	0.2	40.46	4.73e-12
chr12-658	chr12	56618394	56618894	+	19.4	500.000	10.0	0.9	10.65	5.75e-08
chr12-753	chr12	70345368	70345868	+	19.4	500.000	10.5	0.2	44.72	1.11e-13
chr12-675	chr12	73585861	73586361	+	19.4	500.000	10.5	1.4	7.45	2.37e-06
chr12-883	chr12	82374425	82375114	+	19.4	689.000	14.0	0.2	59.63	1.40e-20
chr12-889	chr12	86189443	86189943	+	19.4	500.000	11.0	0.2	46.85	2.37e-15
chr12-1497	chr12	95229640	95230140	+	19.4	500.000	9.5	0.2	40.46	4.73e-12
chr12-1501	chr12	100637814	100638314	+	19.4	500.000	10.0	0.2	42.59	1.11e-13
chr12-1264	chr12	100650341	100650841	+	19.4	500.000	10.0	0.9	10.65	5.75e-08
chr12-784	chr12	103219221	103219853	+	19.4	632.000	10.5	1.9	5.59	2.77e-05
chr12-2005	chr12	104590552	104591411	+	19.4	859.000	11.0	0.9	11.71	4.91e-09
chr12-1294	chr12	108352675	108353312	+	19.4	637.000	11.0	0.2	46.85	2.37e-15
chr12-1057	chr12	110325306	110325806	+	19.4	500.000	10.0	1.4	7.10	2.37e-06
chr12-2075	chr12	111185462	111185962	+	19.4	500.000	10.0	0.2	42.59	1.11e-13
chr12-712	chr12	111908662	111909162	+	19.4	500.000	11.0	1.9	5.86	4.65e-06
chr12-920	chr12	111929387	111929887	+	19.4	500.000	9.5	0.5	20.23	1.91e-09
chr12-2109	chr12	112721365	112722040	+	19.4	675.000	11.0	0.2	46.85	2.37e-15
chr12-2117	chr12	113534400	113535053	+	19.4	653.000	10.0	0.2	42.59	1.11e-13
chr12-1553	chr12	117023864	117024364	+	19.4	500.000	9.5	0.2	40.46	4.73e-12
chr12-717	chr12	117750439	117750939	+	19.4	500.000	11.0	0.5	23.42	3.84e-12
chr12-931	chr12	118197958	118198593	+	19.4	635.000	11.0	1.9	5.86	4.65e-06
chr13-939	chr13	6085848	6086348	+	19.4	500.000	10.0	0.2	42.59	1.11e-13
chr13-943	chr13	20123133	20123761	+	19.4	628.000	10.0	1.4	7.10	2.37e-06
chr13-846	chr13	24601747	24602247	+	19.4	500.000	10.5	0.9	11.18	5.75e-08
chr13-1231	chr13	24777897	24778397	+	19.4	500.000	10.0	0.2	42.59	1.11e-13
chr13-950	chr13	25455755	25456255	+	19.4	500.000	10.0	0.9	10.65	5.75e-08
chr13-951	chr13	30218799	30219299	+	19.4	500.000	10.0	0.2	42.59	1.11e-13
chr13-956	chr13	31616953	31617453	+	19.4	500.000	10.0	0.9	10.65	5.75e-08
chr13-772	chr13	55012327	55012827	+	19.4	500.000	11.0	0.2	46.85	2.37e-15
chr13-1125	chr13	56120726	56121354	+	19.4	628.000	10.0	0.9	10.65	5.75e-08
chr13-1596	chr13	56262995	56263495	+	19.4	500.000	9.5	0.2	40.46	4.73e-12
chr13-887	chr13	69802709	69803209	+	19.4	500.000	11.0	0.2	46.85	2.37e-15
chr13-1141	chr13	71597840	71598340	+	19.4	500.000	10.0	1.4	7.10	2.37e-06
chr13-1387	chr13	74631004	74631504	+	19.4	500.000	10.0	0.2	42.59	1.11e-13
chr13-1180	chr13	98429991	98430491	+	19.4	500.000	10.0	1.6	6.08	8.99e-06
chr13-1045	chr13	98576049	98576549	+	19.4	500.000	10.0	1.4	7.10	2.37e-06
chr13-832	chr13	114457275	114457775	+	19.4	500.000	10.0	0.9	10.65	5.75e-08
chr13-1483	chr13	117602741	117603380	+	19.4	639.000	10.0	0.9	10.65	5.75e-08
chr14-787	chr14	25001383	25001883	+	19.4	500.000	10.0	0.2	42.59	1.11e-13
chr14-468	chr14	29721328	29721828	+	19.4	500.000	10.0	1.9	5.32	2.77e-05
chr14-342	chr14	30352541	30353041	+	19.4	500.000	11.0	0.7	15.62	2.62e-10
chr14-561	chr14	31174638	31175138	+	19.4	500.000	10.0	1.4	7.10	2.37e-06
chr14-571	chr14	47124927	47125427	+	19.4	500.000	10.0	0.5	21.29	8.99e-11
chr14-739	chr14	70623075	70623575	+	19.4	500.000	9.5	0.2	40.46	4.73e-12
chr14-452	chr14	94157482	94158111	+	19.4	629.000	11.0	0.2	46.85	2.37e-15
chr14-746	chr14	103462897	103463397	+	19.4	500.000	9.5	1.6	5.78	5.56e-05
chr14-535	chr14	113842784	113843284	+	19.4	500.000	10.0	0.2	42.59	1.11e-13
chr14-536	chr14	118707947	118708447	+	19.4	500.000	9.5	0.2	40.46	4.73e-12
chr15-1552	chr15	25510273	25510906	+	19.4	633.000	9.5	0.9	10.12	6.13e-07
chr15-2113	chr15	27402936	27403436	+	19.4	500.000	10.0	0.5	21.29	8.99e-11
chr15-1107	chr15	27719186	27719686	+	19.4	500.000	11.0	0.9	11.71	4.91e-09
chr15-1571	chr15	38279263	38279763	+	19.4	500.000	10.5	1.4	7.45	2.37e-06
chr15-1842	chr15	58741681	58742181	+	19.4	500.000	9.5	0.9	10.12	6.13e-07
chr15-1600	chr15	72618753	72619481	+	19.4	728.000	11.0	0.2	46.85	2.37e-15
chr15-2274	chr15	74558791	74559586	+	19.4	795.000	10.5	0.2	44.72	1.11e-13
chr15-2276	chr15	74622542	74623274	+	19.4	732.000	10.5	0.7	14.91	4.10e-09
chr15-2419	chr15	82070166	82070823	+	19.4	657.000	10.5	0.2	44.72	1.11e-13
chr15-1430	chr15	82678498	82678998	+	19.4	500.000	9.5	0.5	20.23	1.91e-09
chr15-1941	chr15	86460352	86460852	+	19.4	500.000	9.5	0.2	40.46	4.73e-12
chr15-2502	chr15	88809001	88809501	+	19.4	500.000	10.0	0.9	10.65	5.75e-08
chr15-1281	chr15	89067974	89068652	+	19.4	678.000	10.5	0.9	11.18	5.75e-08
chr15-1699	chr15	89547002	89547669	+	19.4	667.000	11.0	0.2	46.85	2.37e-15
chr15-1288	chr15	97705498	97705998	+	19.4	500.000	10.0	0.5	21.29	8.99e-11
chr15-1194	chr15	103020297	103020797	+	19.4	500.000	9.5	0.2	40.46	4.73e-12
chr15-1788	chr15	103143892	103144678	+	19.4	786.000	9.5	0.2	40.46	4.73e-12
chr16-990	chr16	3241191	3241691	+	19.4	500.000	9.5	1.6	5.78	5.56e-05
chr16-686	chr16	5654524	5655156	+	19.4	632.000	9.5	0.2	40.46	4.73e-12
chr16-428	chr16	8484754	8485254	+	19.4	500.000	10.0	0.9	10.65	5.75e-08
chr16-519	chr16	9045441	9045941	+	19.4	500.000	10.0	0.9	10.65	5.75e-08
chr16-606	chr16	9830227	9830727	+	19.4	500.000	9.5	0.2	40.46	4.73e-12
chr16-477	chr16	13842743	13843243	+	19.4	500.000	11.0	1.2	9.37	5.01e-08
chr16-622	chr16	17576622	17577280	+	19.4	658.000	12.0	0.7	17.04	1.54e-11
chr16-1155	chr16	30066156	30066811	+	19.4	655.000	9.5	0.2	40.46	4.73e-12
chr16-553	chr16	33607099	33607599	+	19.4	500.000	10.0	2.1	4.73	7.29e-05
chr16-493	chr16	38551290	38551790	+	19.4	500.000	9.5	1.4	6.74	1.71e-05
chr16-564	chr16	45023889	45024389	+	19.4	500.000	10.0	0.2	42.59	1.11e-13
chr16-1307	chr16	85899450	85900210	+	19.4	760.000	10.5	0.5	22.36	8.99e-11
chr16-464	chr16	91235908	91236408	+	19.4	500.000	10.0	0.7	14.20	4.10e-09
chr16-1398	chr16	96049316	96050032	+	19.4	716.000	10.0	0.2	42.59	1.11e-13
chr16-674	chr16	96302348	96302848	+	19.4	500.000	10.0	0.5	21.29	8.99e-11
chr16-596	chr16	97301803	97302303	+	19.4	500.000	11.0	0.2	46.85	2.37e-15
chr17-828	chr17	8757936	8758436	+	19.4	500.000	10.5	1.4	7.45	2.37e-06
chr17-1365	chr17	11108777	11109277	+	19.4	500.000	9.5	0.2	40.46	4.73e-12
chr17-1373	chr17	17052386	17052886	+	19.4	500.000	9.5	1.4	6.74	1.71e-05
chr17-649	chr17	25189580	25190080	+	19.4	500.000	10.0	0.2	42.59	1.11e-13
chr17-1161	chr17	26860604	26861244	+	19.4	640.000	9.5	0.2	40.46	4.73e-12
chr17-995	chr17	27376994	27377494	+	19.4	500.000	10.0	1.4	7.10	2.37e-06
chr17-1021	chr17	36165277	36165903	+	19.4	626.000	10.0	0.2	42.59	1.11e-13
chr17-1024	chr17	36866704	36867332	+	19.4	628.000	11.0	0.7	15.62	2.62e-10
chr17-890	chr17	36956436	36956936	+	19.4	500.000	10.0	0.9	10.65	5.75e-08
chr17-1039	chr17	46353330	46353830	+	19.4	500.000	9.5	0.2	40.46	4.73e-12
chr17-1047	chr17	49502802	49503302	+	19.4	500.000	10.0	1.4	7.10	2.37e-06
chr17-1051	chr17	52152335	52152969	+	19.4	634.000	10.5	0.2	44.72	1.11e-13
chr17-1509	chr17	55668143	55668643	+	19.4	500.000	9.5	0.2	40.46	4.73e-12
chr17-1053	chr17	56121342	56121986	+	19.4	644.000	10.5	0.5	22.36	8.99e-11
chr17-1525	chr17	66138430	66138930	+	19.4	500.000	9.5	0.7	13.49	5.82e-08
chr17-1535	chr17	69266160	69266808	+	19.4	648.000	11.0	0.5	23.42	3.84e-12
chr17-709	chr17	74046542	74047042	+	19.4	500.000	11.5	0.9	12.24	4.91e-09
chr17-813	chr17	85642960	85643460	+	19.4	500.000	9.5	0.9	10.12	6.13e-07
chr17-2122	chr17	86952105	86952873	+	19.4	768.000	10.0	0.2	42.59	1.11e-13
chr18-656	chr18	22344849	22345486	+	19.4	637.000	11.0	0.9	11.71	4.91e-09
chr18-442	chr18	36045934	36046434	+	19.4	500.000	9.5	0.2	40.46	4.73e-12
chr18-700	chr18	38905391	38906017	+	19.4	626.000	10.5	0.5	22.36	8.99e-11
chr18-390	chr18	45979976	45980476	+	19.4	500.000	10.0	1.2	8.52	4.74e-07
chr18-1192	chr18	46917993	46918493	+	19.4	500.000	10.0	1.4	7.10	2.37e-06
chr18-712	chr18	47245204	47245704	+	19.4	500.000	10.0	0.9	10.65	5.75e-08
chr18-896	chr18	49295226	49295726	+	19.4	500.000	10.0	0.2	42.59	1.11e-13
chr18-395	chr18	60622935	60623567	+	19.4	632.000	11.0	0.9	11.71	4.91e-09
chr18-602	chr18	63173728	63174228	+	19.4	500.000	11.0	0.2	46.85	2.37e-15
chr18-743	chr18	63848873	63849540	+	19.4	667.000	10.0	0.9	10.65	5.75e-08
chr18-459	chr18	65703867	65704367	+	19.4	500.000	10.0	0.2	42.59	1.11e-13
chr18-405	chr18	66035121	66035621	+	19.4	500.000	10.5	1.4	7.45	2.37e-06
chr18-1302	chr18	73935513	73936013	+	19.4	500.000	10.0	0.5	21.29	8.99e-11
chr18-621	chr18	76157516	76158016	+	19.4	500.000	10.0	0.5	21.29	8.99e-11
chr18-420	chr18	80063776	80064276	+	19.4	500.000	10.5	1.4	7.45	2.37e-06
chr19-932	chr19	10396771	10397271	+	19.4	500.000	10.0	1.9	5.32	2.77e-05
chr19-839	chr19	15134183	15134683	+	19.4	500.000	9.5	0.9	10.12	6.13e-07
chr19-1863	chr19	38156683	38157183	+	19.4	500.000	10.0	0.9	10.65	5.75e-08
chr19-1126	chr19	40564757	40565257	+	19.4	500.000	9.5	0.7	13.49	5.82e-08
chr19-751	chr19	41727456	41727956	+	19.4	500.000	10.0	2.1	4.73	7.29e-05
chr19-997	chr19	44726656	44727156	+	19.4	500.000	12.0	0.5	25.55	1.50e-13
chr19-912	chr19	54941553	54942053	+	19.4	500.000	10.0	1.4	7.10	2.37e-06
chr19-1051	chr19	56032641	56033141	+	19.4	500.000	10.0	1.4	7.10	2.37e-06
chr19-1632	chr19	56059157	56059824	+	19.4	667.000	10.0	0.9	10.65	5.75e-08
chr19-1633	chr19	56114823	56115323	+	19.4	500.000	9.5	0.2	40.46	4.73e-12
chr19-1635	chr19	56293887	56294558	+	19.4	671.000	9.5	0.2	40.46	4.73e-12
chr19-1636	chr19	56326245	56326919	+	19.4	674.000	9.5	0.2	40.46	4.73e-12
chr19-1424	chr19	58737027	58737658	+	19.4	631.000	10.0	0.2	42.59	1.11e-13
chr19-1058	chr19	58816527	58817027	+	19.4	500.000	10.0	0.9	10.65	5.75e-08
chr19-1426	chr19	58819898	58820398	+	19.4	500.000	10.0	0.2	42.59	1.11e-13
chrX-95	chrX	12132457	12132957	+	19.4	500.000	10.0	0.2	42.59	1.11e-13
chrX-137	chrX	35680781	35681281	+	19.4	500.000	9.5	0.2	40.46	4.73e-12
chrX-209	chrX	51403618	51404259	+	19.4	641.000	11.0	0.5	23.42	3.84e-12
chrX-74	chrX	94318280	94318780	+	19.4	500.000	10.0	1.6	6.08	8.99e-06
chrX-222	chrX	94629733	94630233	+	19.4	500.000	10.0	0.5	21.29	8.99e-11
chrX-106	chrX	99499055	99499555	+	19.4	500.000	9.5	0.5	20.23	1.91e-09
chrX-47	chrX	101084731	101085231	+	19.4	500.000	9.5	0.5	20.23	1.91e-09
chrX-36	chrX	105256836	105257336	+	19.4	500.000	9.5	0.7	13.49	5.82e-08
chrX-177	chrX	136994729	136995229	+	19.4	500.000	10.0	0.2	42.59	1.11e-13
chrX-86	chrX	142932272	142932772	+	19.4	500.000	10.0	0.7	14.20	4.10e-09
chr1-2374	chr1	5412642	5413142	+	18.3	500.000	9.0	1.4	6.39	1.71e-05
chr1-1383	chr1	13856311	13856811	+	18.3	500.000	9.5	1.4	6.74	1.71e-05
chr1-879	chr1	14291266	14291766	+	18.3	500.000	10.0	0.2	42.59	1.11e-13
chr1-2412	chr1	20915682	20916182	+	18.3	500.000	9.5	1.4	6.74	1.71e-05
chr1-1624	chr1	25064138	25064638	+	18.3	500.000	9.0	0.2	38.33	4.73e-12
chr1-2428	chr1	25067894	25068394	+	18.3	500.000	9.0	0.2	38.33	4.73e-12
chr1-1187	chr1	34261778	34262278	+	18.3	500.000	9.0	0.2	38.33	4.73e-12
chr1-2450	chr1	34819274	34819774	+	18.3	500.000	9.0	0.2	38.33	4.73e-12
chr1-2457	chr1	36175325	36175825	+	18.3	500.000	9.0	1.4	6.39	1.71e-05
chr1-1191	chr1	37719130	37719630	+	18.3	500.000	11.0	0.2	46.85	2.37e-15
chr1-1192	chr1	38897563	38898063	+	18.3	500.000	9.0	0.2	38.33	4.73e-12
chr1-1650	chr1	40297363	40297863	+	18.3	500.000	9.0	0.2	38.33	4.73e-12
chr1-2497	chr1	40777801	40778301	+	18.3	500.000	9.0	0.9	9.58	6.13e-07
chr1-1195	chr1	51022962	51023462	+	18.3	500.000	9.5	1.2	8.09	4.08e-06
chr1-1658	chr1	53418734	53419234	+	18.3	500.000	9.0	0.5	19.17	1.91e-09
chr1-2530	chr1	54217652	54218152	+	18.3	500.000	9.0	1.4	6.39	1.71e-05
chr1-1197	chr1	56947911	56948411	+	18.3	500.000	9.0	0.2	38.33	4.73e-12
chr1-1204	chr1	57217913	57218413	+	18.3	500.000	11.0	0.2	46.85	2.37e-15
chr1-1213	chr1	63442383	63442883	+	18.3	500.000	9.0	1.6	5.48	5.56e-05
chr1-1686	chr1	69198623	69199123	+	18.3	500.000	9.0	0.9	9.58	6.13e-07
chr1-1688	chr1	71113382	71113882	+	18.3	500.000	9.0	1.6	5.48	5.56e-05
chr1-2601	chr1	72223476	72223976	+	18.3	500.000	9.0	0.5	19.17	1.91e-09
chr1-1693	chr1	72969355	72969855	+	18.3	500.000	9.0	1.4	6.39	1.71e-05
chr1-1046	chr1	74036854	74037354	+	18.3	500.000	10.0	0.5	21.29	8.99e-11
chr1-1697	chr1	74424346	74424971	+	18.3	625.000	10.5	0.2	44.72	1.11e-13
chr1-1699	chr1	74769097	74769597	+	18.3	500.000	9.0	0.5	19.17	1.91e-09
chr1-1048	chr1	74779052	74779552	+	18.3	500.000	11.0	0.7	15.62	2.62e-10
chr1-2651	chr1	75557190	75557829	+	18.3	639.000	10.0	0.9	10.65	5.75e-08
chr1-1736	chr1	78214073	78214709	+	18.3	636.000	9.5	0.2	40.46	4.73e-12
chr1-1738	chr1	79857996	79858496	+	18.3	500.000	9.0	1.4	6.39	1.71e-05
chr1-1249	chr1	86424637	86425137	+	18.3	500.000	10.0	0.9	10.65	5.75e-08
chr1-921	chr1	86671617	86672117	+	18.3	500.000	10.0	0.5	21.29	8.99e-11
chr1-1253	chr1	87264203	87264830	+	18.3	627.000	10.0	0.2	42.59	1.11e-13
chr1-1256	chr1	89736086	89736586	+	18.3	500.000	9.0	0.2	38.33	4.73e-12
chr1-2771	chr1	90515627	90516256	+	18.3	629.000	9.5	0.2	40.46	4.73e-12
chr1-2777	chr1	91296203	91296703	+	18.3	500.000	9.0	0.9	9.58	6.13e-07
chr1-1793	chr1	92329854	92330354	+	18.3	500.000	10.5	0.5	22.36	8.99e-11
chr1-2803	chr1	92940331	92940831	+	18.3	500.000	9.0	0.2	38.33	4.73e-12
chr1-1279	chr1	93463770	93464270	+	18.3	500.000	9.0	0.2	38.33	4.73e-12
chr1-2820	chr1	99737294	99737794	+	18.3	500.000	9.0	0.9	9.58	6.13e-07
chr1-1805	chr1	105272537	105273037	+	18.3	500.000	9.5	0.2	40.46	4.73e-12
chr1-950	chr1	116231345	116231845	+	18.3	500.000	11.0	0.2	46.85	2.37e-15
chr1-2852	chr1	118905403	118905903	+	18.3	500.000	10.5	1.9	5.59	2.77e-05
chr1-1287	chr1	120255381	120255881	+	18.3	500.000	9.0	0.2	38.33	4.73e-12
chr1-1296	chr1	120643220	120643720	+	18.3	500.000	9.0	0.2	38.33	4.73e-12
chr1-2884	chr1	121353369	121353869	+	18.3	500.000	9.0	0.9	9.58	6.13e-07
chr1-1301	chr1	124099542	124100042	+	18.3	500.000	9.0	0.2	38.33	4.73e-12
chr1-1302	chr1	125912662	125913162	+	18.3	500.000	9.0	0.5	19.17	1.91e-09
chr1-1841	chr1	127337584	127338084	+	18.3	500.000	9.0	1.4	6.39	1.71e-05
chr1-1506	chr1	128593077	128593577	+	18.3	500.000	10.0	0.9	10.65	5.75e-08
chr1-1507	chr1	128936133	128936633	+	18.3	500.000	9.5	0.5	20.23	1.91e-09
chr1-2918	chr1	131282314	131282978	+	18.3	664.000	10.0	1.4	7.10	2.37e-06
chr1-1846	chr1	131945835	131946476	+	18.3	641.000	10.0	0.2	42.59	1.11e-13
chr1-1114	chr1	132937844	132938344	+	18.3	500.000	9.5	0.9	10.12	6.13e-07
chr1-1872	chr1	135830384	135830884	+	18.3	500.000	9.0	0.2	38.33	4.73e-12
chr1-1522	chr1	136911975	136912475	+	18.3	500.000	9.5	0.2	40.46	4.73e-12
chr1-3027	chr1	144055126	144055626	+	18.3	500.000	9.0	0.2	38.33	4.73e-12
chr1-1324	chr1	145509311	145509811	+	18.3	500.000	9.0	1.2	7.67	4.08e-06
chr1-3052	chr1	153938452	153938952	+	18.3	500.000	10.0	0.2	42.59	1.11e-13
chr1-3068	chr1	155822769	155823269	+	18.3	500.000	9.0	0.9	9.58	6.13e-07
chr1-1330	chr1	156213932	156214432	+	18.3	500.000	9.0	0.5	19.17	1.91e-09
chr1-988	chr1	156301347	156301847	+	18.3	500.000	10.0	0.9	10.65	5.75e-08
chr1-1902	chr1	156767333	156767833	+	18.3	500.000	9.0	0.5	19.17	1.91e-09
chr1-1331	chr1	156844932	156845432	+	18.3	500.000	9.0	0.7	12.78	5.82e-08
chr1-3092	chr1	160886830	160887330	+	18.3	500.000	9.0	0.2	38.33	4.73e-12
chr1-1333	chr1	163646996	163647496	+	18.3	500.000	9.0	0.5	19.17	1.91e-09
chr1-1917	chr1	165289850	165290350	+	18.3	500.000	9.0	0.5	19.17	1.91e-09
chr1-1335	chr1	165816690	165817190	+	18.3	500.000	9.0	0.2	38.33	4.73e-12
chr1-3114	chr1	166100541	166101041	+	18.3	500.000	9.0	0.2	38.33	4.73e-12
chr1-3119	chr1	166627323	166627823	+	18.3	500.000	9.0	0.2	38.33	4.73e-12
chr1-1343	chr1	167925546	167926046	+	18.3	500.000	9.0	0.2	38.33	4.73e-12
chr1-1944	chr1	178504541	178505041	+	18.3	500.000	9.5	1.4	6.74	1.71e-05
chr1-1945	chr1	178668841	178669341	+	18.3	500.000	10.0	1.9	5.32	2.77e-05
chr1-2305	chr1	180630814	180631314	+	18.3	500.000	10.0	0.9	10.65	5.75e-08
chr1-1959	chr1	182989323	182989988	+	18.3	665.000	11.0	0.5	23.42	3.84e-12
chr1-1580	chr1	184882671	184883171	+	18.3	500.000	10.0	1.4	7.10	2.37e-06
chr1-3235	chr1	186257451	186257951	+	18.3	500.000	9.5	1.6	5.78	5.56e-05
chr1-1369	chr1	188826276	188826776	+	18.3	500.000	9.0	0.9	9.58	6.13e-07
chr1-1596	chr1	193426819	193427319	+	18.3	500.000	9.5	0.5	20.23	1.91e-09
chr1-3299	chr1	193639445	193639945	+	18.3	500.000	10.0	0.7	14.20	4.10e-09
chr1-1990	chr1	194268384	194268884	+	18.3	500.000	9.0	0.2	38.33	4.73e-12
chr1-3305	chr1	194938611	194939268	+	18.3	657.000	9.0	0.2	38.33	4.73e-12
chr2-3493	chr2	4717681	4718181	+	18.3	500.000	9.5	0.2	40.46	4.73e-12
chr2-2555	chr2	5671862	5672362	+	18.3	500.000	9.5	0.5	20.23	1.91e-09
chr2-4008	chr2	6224559	6225059	+	18.3	500.000	9.0	1.4	6.39	1.71e-05
chr2-1791	chr2	8163245	8163745	+	18.3	500.000	10.0	0.2	42.59	1.11e-13
chr2-2012	chr2	10395031	10395531	+	18.3	500.000	10.0	0.2	42.59	1.11e-13
chr2-2918	chr2	10875538	10876038	+	18.3	500.000	10.0	0.9	10.65	5.75e-08
chr2-2926	chr2	15998379	15998879	+	18.3	500.000	9.0	0.2	38.33	4.73e-12
chr2-2250	chr2	21058499	21058999	+	18.3	500.000	9.0	1.4	6.39	1.71e-05
chr2-2948	chr2	24730392	24730892	+	18.3	500.000	9.0	1.4	6.39	1.71e-05
chr2-4105	chr2	25788381	25789123	+	18.3	742.000	11.0	0.2	46.85	2.37e-15
chr2-2974	chr2	26392303	26392803	+	18.3	500.000	9.5	0.2	40.46	4.73e-12
chr2-2981	chr2	27354991	27355491	+	18.3	500.000	9.0	0.5	19.17	1.91e-09
chr2-2271	chr2	27394153	27394653	+	18.3	500.000	9.0	0.2	38.33	4.73e-12
chr2-4136	chr2	27729018	27729518	+	18.3	500.000	9.0	0.2	38.33	4.73e-12
chr2-2273	chr2	28013055	28013555	+	18.3	500.000	9.5	0.2	40.46	4.73e-12
chr2-4148	chr2	28378822	28379489	+	18.3	667.000	10.0	1.4	7.10	2.37e-06
chr2-2606	chr2	28446337	28446837	+	18.3	500.000	9.0	0.2	38.33	4.73e-12
chr2-2990	chr2	28746861	28747361	+	18.3	500.000	9.0	0.2	38.33	4.73e-12
chr2-3567	chr2	28818435	28818935	+	18.3	500.000	10.0	0.5	21.29	8.99e-11
chr2-2616	chr2	28995851	28996351	+	18.3	500.000	10.0	0.2	42.59	1.11e-13
chr2-2050	chr2	30107433	30107933	+	18.3	500.000	10.0	0.2	42.59	1.11e-13
chr2-4216	chr2	31501250	31501888	+	18.3	638.000	10.5	0.9	11.18	5.75e-08
chr2-2294	chr2	31506327	31506827	+	18.3	500.000	9.0	0.7	12.78	5.82e-08
chr2-3030	chr2	31527269	31527769	+	18.3	500.000	9.0	1.4	6.39	1.71e-05
chr2-2058	chr2	31651681	31652181	+	18.3	500.000	10.0	0.5	21.29	8.99e-11
chr2-2630	chr2	31887546	31888046	+	18.3	500.000	9.5	0.5	20.23	1.91e-09
chr2-3042	chr2	32880253	32880753	+	18.3	500.000	9.0	1.2	7.67	4.08e-06
chr2-2304	chr2	33104630	33105130	+	18.3	500.000	9.0	1.4	6.39	1.71e-05
chr2-2306	chr2	33177560	33178060	+	18.3	500.000	9.0	1.4	6.39	1.71e-05
chr2-4244	chr2	33545933	33546687	+	18.3	754.000	10.5	0.5	22.36	8.99e-11
chr2-4294	chr2	37766149	37766649	+	18.3	500.000	9.0	1.4	6.39	1.71e-05
chr2-1668	chr2	38700032	38700532	+	18.3	500.000	10.5	1.9	5.59	2.77e-05
chr2-2330	chr2	42760060	42760560	+	18.3	500.000	9.0	0.5	19.17	1.91e-09
chr2-3089	chr2	52380904	52381404	+	18.3	500.000	9.0	0.9	9.58	6.13e-07
chr2-4370	chr2	59423037	59423537	+	18.3	500.000	10.0	0.5	21.29	8.99e-11
chr2-3098	chr2	59606459	59606959	+	18.3	500.000	10.0	1.9	5.32	2.77e-05
chr2-2338	chr2	60877426	60877926	+	18.3	500.000	9.0	1.4	6.39	1.71e-05
chr2-1861	chr2	68259070	68259570	+	18.3	500.000	9.5	0.2	40.46	4.73e-12
chr2-4399	chr2	68880613	68881113	+	18.3	500.000	9.0	0.5	19.17	1.91e-09
chr2-2346	chr2	69577596	69578096	+	18.3	500.000	9.0	0.5	19.17	1.91e-09
chr2-3663	chr2	71258898	71259398	+	18.3	500.000	9.5	0.9	10.12	6.13e-07
chr2-4420	chr2	71348056	71348741	+	18.3	685.000	11.0	0.2	46.85	2.37e-15
chr2-2371	chr2	73732145	73732645	+	18.3	500.000	9.0	0.2	38.33	4.73e-12
chr2-3160	chr2	74718599	74719099	+	18.3	500.000	9.0	0.2	38.33	4.73e-12
chr2-4485	chr2	82859542	82860042	+	18.3	500.000	9.0	0.2	38.33	4.73e-12
chr2-2400	chr2	84889210	84889876	+	18.3	666.000	10.5	1.4	7.45	2.37e-06
chr2-2402	chr2	91142974	91143474	+	18.3	500.000	10.0	1.4	7.10	2.37e-06
chr2-3186	chr2	93144248	93144748	+	18.3	500.000	9.0	0.2	38.33	4.73e-12
chr2-3187	chr2	93544554	93545054	+	18.3	500.000	9.0	0.2	38.33	4.73e-12
chr2-2409	chr2	103557139	103557639	+	18.3	500.000	9.0	0.9	9.58	6.13e-07
chr2-4587	chr2	105513639	105514139	+	18.3	500.000	9.0	0.2	38.33	4.73e-12
chr2-4618	chr2	113425671	113426451	+	18.3	780.000	10.0	0.2	42.59	1.11e-13
chr2-4622	chr2	113757839	113758494	+	18.3	655.000	9.5	0.2	40.46	4.73e-12
chr2-3249	chr2	121764007	121764507	+	18.3	500.000	9.0	0.2	38.33	4.73e-12
chr2-2433	chr2	123717564	123718064	+	18.3	500.000	11.0	0.5	23.42	3.84e-12
chr2-2435	chr2	127356863	127357363	+	18.3	500.000	9.0	1.4	6.39	1.71e-05
chr2-3268	chr2	128287053	128287553	+	18.3	500.000	9.0	0.2	38.33	4.73e-12
chr2-4721	chr2	129178820	129179320	+	18.3	500.000	9.0	0.5	19.17	1.91e-09
chr2-4724	chr2	129515404	129516058	+	18.3	654.000	11.0	0.5	23.42	3.84e-12
chr2-2456	chr2	136500383	136500883	+	18.3	500.000	10.0	0.2	42.59	1.11e-13
chr2-2457	chr2	137065989	137066489	+	18.3	500.000	9.0	0.5	19.17	1.91e-09
chr2-2458	chr2	142634029	142634529	+	18.3	500.000	9.0	1.4	6.39	1.71e-05
chr2-2460	chr2	143955940	143956440	+	18.3	500.000	9.0	0.9	9.58	6.13e-07
chr2-2792	chr2	143968205	143968705	+	18.3	500.000	9.5	0.5	20.23	1.91e-09
chr2-2467	chr2	146601281	146601781	+	18.3	500.000	9.0	0.5	19.17	1.91e-09
chr2-2181	chr2	147358467	147358967	+	18.3	500.000	10.0	1.4	7.10	2.37e-06
chr2-1953	chr2	148033123	148033623	+	18.3	500.000	10.0	0.2	42.59	1.11e-13
chr2-3338	chr2	152345325	152345825	+	18.3	500.000	10.0	0.2	42.59	1.11e-13
chr2-3347	chr2	153240964	153241464	+	18.3	500.000	9.0	0.2	38.33	4.73e-12
chr2-4873	chr2	154407190	154407844	+	18.3	654.000	9.0	0.9	9.58	6.13e-07
chr2-4883	chr2	155490677	155491177	+	18.3	500.000	9.0	0.2	38.33	4.73e-12
chr2-4886	chr2	155908858	155909358	+	18.3	500.000	9.5	0.2	40.46	4.73e-12
chr2-2827	chr2	156421329	156421958	+	18.3	629.000	10.0	0.2	42.59	1.11e-13
chr2-3365	chr2	158605350	158605850	+	18.3	500.000	10.5	0.2	44.72	1.11e-13
chr2-3367	chr2	158619122	158619622	+	18.3	500.000	9.0	0.2	38.33	4.73e-12
chr2-3378	chr2	160478285	160478982	+	18.3	697.000	10.5	0.5	22.36	8.99e-11
chr2-3380	chr2	160905916	160906416	+	18.3	500.000	9.0	1.4	6.39	1.71e-05
chr2-3404	chr2	165526743	165527243	+	18.3	500.000	9.0	0.2	38.33	4.73e-12
chr2-5003	chr2	165563367	165564104	+	18.3	737.000	11.5	0.2	48.98	2.37e-15
chr2-3407	chr2	165792786	165793286	+	18.3	500.000	9.0	1.4	6.39	1.71e-05
chr2-2525	chr2	166444712	166445212	+	18.3	500.000	9.0	0.5	19.17	1.91e-09
chr2-2862	chr2	167815652	167816152	+	18.3	500.000	9.5	0.9	10.12	6.13e-07
chr2-3417	chr2	168258566	168259066	+	18.3	500.000	9.0	0.2	38.33	4.73e-12
chr2-5042	chr2	168465805	168466305	+	18.3	500.000	9.0	0.5	19.17	1.91e-09
chr2-3425	chr2	168504818	168505318	+	18.3	500.000	10.0	1.6	6.08	8.99e-06
chr2-3433	chr2	169134427	169134927	+	18.3	500.000	10.0	0.2	42.59	1.11e-13
chr2-3949	chr2	170032703	170033203	+	18.3	500.000	9.5	0.2	40.46	4.73e-12
chr2-3478	chr2	179411551	179412051	+	18.3	500.000	10.5	0.2	44.72	1.11e-13
chr2-3976	chr2	180708837	180709610	+	18.3	773.000	10.0	0.2	42.59	1.11e-13
chr2-2551	chr2	181149672	181150172	+	18.3	500.000	9.0	1.4	6.39	1.71e-05
chr3-1231	chr3	11315164	11315821	+	18.3	657.000	9.0	0.2	38.33	4.73e-12
chr3-556	chr3	14768531	14769031	+	18.3	500.000	9.0	0.2	38.33	4.73e-12
chr3-1237	chr3	15361478	15361978	+	18.3	500.000	9.0	0.9	9.58	6.13e-07
chr3-1290	chr3	31150139	31150639	+	18.3	500.000	9.0	0.2	38.33	4.73e-12
chr3-800	chr3	36788191	36788691	+	18.3	500.000	9.0	1.4	6.39	1.71e-05
chr3-809	chr3	39382807	39383307	+	18.3	500.000	9.0	0.2	38.33	4.73e-12
chr3-812	chr3	40708488	40708988	+	18.3	500.000	9.0	0.9	9.58	6.13e-07
chr3-571	chr3	51354940	51355583	+	18.3	643.000	11.5	0.5	24.49	3.84e-12
chr3-821	chr3	55055531	55056031	+	18.3	500.000	9.0	0.9	9.58	6.13e-07
chr3-1381	chr3	58493283	58493783	+	18.3	500.000	9.0	1.2	7.67	4.08e-06
chr3-832	chr3	66012276	66012776	+	18.3	500.000	9.0	0.9	9.58	6.13e-07
chr3-835	chr3	66737553	66738053	+	18.3	500.000	9.0	0.2	38.33	4.73e-12
chr3-1432	chr3	69441027	69441672	+	18.3	645.000	11.0	0.2	46.85	2.37e-15
chr3-852	chr3	72783796	72784296	+	18.3	500.000	9.0	1.4	6.39	1.71e-05
chr3-854	chr3	77850886	77851386	+	18.3	500.000	9.5	0.2	40.46	4.73e-12
chr3-855	chr3	78025108	78025608	+	18.3	500.000	10.0	0.2	42.59	1.11e-13
chr3-587	chr3	84215706	84216206	+	18.3	500.000	9.0	1.4	6.39	1.71e-05
chr3-588	chr3	84629026	84629526	+	18.3	500.000	9.0	0.5	19.17	1.91e-09
chr3-590	chr3	85766298	85766798	+	18.3	500.000	9.0	0.7	12.78	5.82e-08
chr3-428	chr3	86792635	86793135	+	18.3	500.000	12.0	0.5	25.55	1.50e-13
chr3-597	chr3	88154948	88155448	+	18.3	500.000	10.0	0.2	42.59	1.11e-13
chr3-1098	chr3	88206530	88207155	+	18.3	625.000	9.5	0.5	20.23	1.91e-09
chr3-1099	chr3	88261664	88262164	+	18.3	500.000	9.5	0.5	20.23	1.91e-09
chr3-899	chr3	90450937	90451437	+	18.3	500.000	9.5	1.4	6.74	1.71e-05
chr3-508	chr3	90515532	90516032	+	18.3	500.000	9.5	0.9	10.12	6.13e-07
chr3-600	chr3	94342109	94342609	+	18.3	500.000	9.0	0.2	38.33	4.73e-12
chr3-604	chr3	96401725	96402225	+	18.3	500.000	9.0	0.5	19.17	1.91e-09
chr3-606	chr3	96630258	96630758	+	18.3	500.000	9.0	0.2	38.33	4.73e-12
chr3-703	chr3	96684772	96685416	+	18.3	644.000	10.5	0.2	44.72	1.11e-13
chr3-610	chr3	99244680	99245180	+	18.3	500.000	9.0	0.2	38.33	4.73e-12
chr3-616	chr3	99265066	99265566	+	18.3	500.000	10.5	1.9	5.59	2.77e-05
chr3-619	chr3	101671911	101672411	+	18.3	500.000	9.0	0.2	38.33	4.73e-12
chr3-531	chr3	104708306	104708806	+	18.3	500.000	10.0	0.9	10.65	5.75e-08
chr3-955	chr3	107856634	107857134	+	18.3	500.000	9.0	0.7	12.78	5.82e-08
chr3-956	chr3	108470984	108471484	+	18.3	500.000	10.0	0.2	42.59	1.11e-13
chr3-959	chr3	109940061	109940561	+	18.3	500.000	9.0	1.4	6.39	1.71e-05
chr3-725	chr3	121596199	121596699	+	18.3	500.000	9.0	0.5	19.17	1.91e-09
chr3-542	chr3	122052037	122052537	+	18.3	500.000	10.0	1.4	7.10	2.37e-06
chr3-1716	chr3	123130078	123130578	+	18.3	500.000	9.0	0.2	38.33	4.73e-12
chr3-642	chr3	130264969	130265469	+	18.3	500.000	10.0	0.5	21.29	8.99e-11
chr3-990	chr3	131608842	131609342	+	18.3	500.000	9.0	0.5	19.17	1.91e-09
chr3-741	chr3	135316418	135316918	+	18.3	500.000	9.5	1.4	6.74	1.71e-05
chr3-1764	chr3	137912534	137913188	+	18.3	654.000	9.0	0.7	12.78	5.82e-08
chr3-1772	chr3	141587961	141588461	+	18.3	500.000	9.5	0.2	40.46	4.73e-12
chr3-649	chr3	144180691	144181191	+	18.3	500.000	9.0	0.2	38.33	4.73e-12
chr3-1000	chr3	144231731	144232231	+	18.3	500.000	9.0	1.4	6.39	1.71e-05
chr3-1199	chr3	152579336	152579836	+	18.3	500.000	9.5	0.2	40.46	4.73e-12
chr3-1013	chr3	152923481	152923981	+	18.3	500.000	9.0	1.4	6.39	1.71e-05
chr3-469	chr3	154232845	154233345	+	18.3	500.000	11.0	0.2	46.85	2.37e-15
chr3-1017	chr3	154663789	154664457	+	18.3	668.000	10.0	1.4	7.10	2.37e-06
chr3-655	chr3	154771843	154772343	+	18.3	500.000	9.0	0.9	9.58	6.13e-07
chr4-1364	chr4	3238574	3239074	+	18.3	500.000	9.0	0.5	19.17	1.91e-09
chr4-2761	chr4	7086395	7087060	+	18.3	665.000	9.0	1.4	6.39	1.71e-05
chr4-2764	chr4	8367653	8368153	+	18.3	500.000	9.0	0.5	19.17	1.91e-09
chr4-2802	chr4	16066124	16066624	+	18.3	500.000	9.0	0.2	38.33	4.73e-12
chr4-1924	chr4	24700346	24700846	+	18.3	500.000	9.0	1.4	6.39	1.71e-05
chr4-1926	chr4	30587763	30588263	+	18.3	500.000	9.0	1.4	6.39	1.71e-05
chr4-1929	chr4	33084076	33084576	+	18.3	500.000	9.0	1.4	6.39	1.71e-05
chr4-2866	chr4	41206845	41207345	+	18.3	500.000	9.0	1.6	5.48	5.56e-05
chr4-2868	chr4	41437193	41437693	+	18.3	500.000	9.0	0.5	19.17	1.91e-09
chr4-2873	chr4	41656496	41656996	+	18.3	500.000	9.0	0.5	19.17	1.91e-09
chr4-2880	chr4	42988533	42989033	+	18.3	500.000	9.0	1.6	5.48	5.56e-05
chr4-1945	chr4	43102133	43102633	+	18.3	500.000	9.0	1.4	6.39	1.71e-05
chr4-1387	chr4	43189560	43190060	+	18.3	500.000	9.0	0.5	19.17	1.91e-09
chr4-1952	chr4	44551868	44552368	+	18.3	500.000	9.0	0.9	9.58	6.13e-07
chr4-2917	chr4	45831217	45831865	+	18.3	648.000	10.0	0.5	21.29	8.99e-11
chr4-1675	chr4	47694688	47695188	+	18.3	500.000	10.0	1.6	6.08	8.99e-06
chr4-1975	chr4	49668402	49668902	+	18.3	500.000	9.0	0.5	19.17	1.91e-09
chr4-2408	chr4	54571255	54571755	+	18.3	500.000	9.0	1.4	6.39	1.71e-05
chr4-1231	chr4	73790597	73791097	+	18.3	500.000	10.0	0.9	10.65	5.75e-08
chr4-3029	chr4	80506580	80507080	+	18.3	500.000	9.0	0.2	38.33	4.73e-12
chr4-1997	chr4	82887410	82887910	+	18.3	500.000	10.0	0.2	42.59	1.11e-13
chr4-1234	chr4	86902151	86902651	+	18.3	500.000	10.0	1.4	7.10	2.37e-06
chr4-2006	chr4	87719874	87720374	+	18.3	500.000	9.0	0.2	38.33	4.73e-12
chr4-2007	chr4	88596257	88596757	+	18.3	500.000	9.5	0.7	13.49	5.82e-08
chr4-3060	chr4	88944052	88944552	+	18.3	500.000	9.0	0.9	9.58	6.13e-07
chr4-1426	chr4	91429690	91430342	+	18.3	652.000	10.0	0.2	42.59	1.11e-13
chr4-2015	chr4	94904585	94905085	+	18.3	500.000	9.0	0.2	38.33	4.73e-12
chr4-1428	chr4	96644694	96645194	+	18.3	500.000	10.0	0.5	21.29	8.99e-11
chr4-1430	chr4	98924021	98924521	+	18.3	500.000	9.0	0.2	38.33	4.73e-12
chr4-1701	chr4	99977102	99977756	+	18.3	654.000	10.5	0.2	44.72	1.11e-13
chr4-1435	chr4	99992932	99993432	+	18.3	500.000	9.0	1.6	5.48	5.56e-05
chr4-2039	chr4	103638509	103639009	+	18.3	500.000	9.0	0.5	19.17	1.91e-09
chr4-3141	chr4	107047927	107048427	+	18.3	500.000	9.0	0.9	9.58	6.13e-07
chr4-3145	chr4	107782966	107783466	+	18.3	500.000	9.0	0.2	38.33	4.73e-12
chr4-2459	chr4	108382977	108383630	+	18.3	653.000	9.5	0.9	10.12	6.13e-07
chr4-1710	chr4	109663858	109664522	+	18.3	664.000	10.0	0.2	42.59	1.11e-13
chr4-1448	chr4	109987935	109988568	+	18.3	633.000	9.5	0.2	40.46	4.73e-12
chr4-2063	chr4	114065982	114066482	+	18.3	500.000	9.0	0.2	38.33	4.73e-12
chr4-1450	chr4	114788815	114789315	+	18.3	500.000	11.0	0.5	23.42	3.84e-12
chr4-1719	chr4	115092005	115092505	+	18.3	500.000	9.0	0.2	38.33	4.73e-12
chr4-1117	chr4	116015517	116016017	+	18.3	500.000	11.0	0.2	46.85	2.37e-15
chr4-3213	chr4	116840188	116840688	+	18.3	500.000	9.0	0.9	9.58	6.13e-07
chr4-1732	chr4	116995826	116996459	+	18.3	633.000	10.0	1.4	7.10	2.37e-06
chr4-1475	chr4	117131645	117132273	+	18.3	628.000	10.0	1.9	5.32	2.77e-05
chr4-1478	chr4	117487683	117488414	+	18.3	731.000	11.0	1.2	9.37	5.01e-08
chr4-2108	chr4	119635976	119636476	+	18.3	500.000	10.0	0.5	21.29	8.99e-11
chr4-1491	chr4	124831335	124831835	+	18.3	500.000	9.5	0.9	10.12	6.13e-07
chr4-3305	chr4	124973882	124974382	+	18.3	500.000	9.0	1.4	6.39	1.71e-05
chr4-3316	chr4	125545977	125546477	+	18.3	500.000	9.0	0.9	9.58	6.13e-07
chr4-2543	chr4	125955887	125956387	+	18.3	500.000	9.5	0.2	40.46	4.73e-12
chr4-1139	chr4	126604962	126605462	+	18.3	500.000	10.0	1.4	7.10	2.37e-06
chr4-1144	chr4	128791442	128792082	+	18.3	640.000	12.0	1.9	6.39	7.18e-07
chr4-2562	chr4	129058712	129059212	+	18.3	500.000	9.5	0.2	40.46	4.73e-12
chr4-2147	chr4	129236974	129237613	+	18.3	639.000	11.0	0.5	23.42	3.84e-12
chr4-1529	chr4	131491567	131492067	+	18.3	500.000	9.0	0.2	38.33	4.73e-12
chr4-1536	chr4	132595272	132595772	+	18.3	500.000	9.0	0.2	38.33	4.73e-12
chr4-1784	chr4	132993300	132993800	+	18.3	500.000	9.5	0.2	40.46	4.73e-12
chr4-1542	chr4	133247939	133248439	+	18.3	500.000	10.0	0.2	42.59	1.11e-13
chr4-3446	chr4	133684009	133684509	+	18.3	500.000	9.0	1.4	6.39	1.71e-05
chr4-3457	chr4	134382285	134382785	+	18.3	500.000	9.0	1.4	6.39	1.71e-05
chr4-2230	chr4	137986110	137986610	+	18.3	500.000	9.0	0.9	9.58	6.13e-07
chr4-3537	chr4	138959478	138960138	+	18.3	660.000	9.0	0.5	19.17	1.91e-09
chr4-2258	chr4	140082354	140082854	+	18.3	500.000	9.5	0.2	40.46	4.73e-12
chr4-3579	chr4	141368367	141369092	+	18.3	725.000	10.0	0.5	21.29	8.99e-11
chr4-2265	chr4	141419601	141420101	+	18.3	500.000	9.0	0.2	38.33	4.73e-12
chr4-3586	chr4	142151918	142152418	+	18.3	500.000	9.0	0.7	12.78	5.82e-08
chr4-3595	chr4	143339869	143340369	+	18.3	500.000	9.0	1.4	6.39	1.71e-05
chr4-1849	chr4	148175504	148176141	+	18.3	637.000	10.0	0.5	21.29	8.99e-11
chr4-1594	chr4	149537080	149537580	+	18.3	500.000	10.0	0.5	21.29	8.99e-11
chr4-1595	chr4	149770081	149770581	+	18.3	500.000	9.0	0.5	19.17	1.91e-09
chr4-1596	chr4	149773338	149773838	+	18.3	500.000	9.5	0.2	40.46	4.73e-12
chr4-1604	chr4	150494205	150494705	+	18.3	500.000	9.0	0.9	9.58	6.13e-07
chr4-3698	chr4	152581963	152582597	+	18.3	634.000	9.0	0.5	19.17	1.91e-09
chr4-3740	chr4	155119719	155120219	+	18.3	500.000	9.0	0.9	9.58	6.13e-07
chr4-2333	chr4	155370677	155371177	+	18.3	500.000	9.0	1.4	6.39	1.71e-05
chr4-1356	chr4	155395511	155396011	+	18.3	500.000	10.0	1.4	7.10	2.37e-06
chr5-2375	chr5	5265656	5266156	+	18.3	500.000	9.0	0.2	38.33	4.73e-12
chr5-3366	chr5	19974074	19974574	+	18.3	500.000	9.0	0.2	38.33	4.73e-12
chr5-2102	chr5	20687703	20688203	+	18.3	500.000	9.0	0.2	38.33	4.73e-12
chr5-2389	chr5	24504767	24505267	+	18.3	500.000	9.0	0.9	9.58	6.13e-07
chr5-2394	chr5	25275733	25276233	+	18.3	500.000	9.0	1.4	6.39	1.71e-05
chr5-2395	chr5	25736749	25737249	+	18.3	500.000	9.0	1.4	6.39	1.71e-05
chr5-1814	chr5	28204684	28205184	+	18.3	500.000	10.0	1.4	7.10	2.37e-06
chr5-2434	chr5	31290776	31291276	+	18.3	500.000	9.0	0.2	38.33	4.73e-12
chr5-2437	chr5	31546585	31547085	+	18.3	500.000	9.0	0.9	9.58	6.13e-07
chr5-2445	chr5	33485092	33485592	+	18.3	500.000	9.0	0.9	9.58	6.13e-07
chr5-1621	chr5	33726019	33726654	+	18.3	635.000	11.0	0.2	46.85	2.37e-15
chr5-2455	chr5	34183992	34184674	+	18.3	682.000	10.0	0.9	10.65	5.75e-08
chr5-1440	chr5	35000976	35001476	+	18.3	500.000	10.0	0.9	10.65	5.75e-08
chr5-1833	chr5	35097291	35097791	+	18.3	500.000	9.0	0.9	9.58	6.13e-07
chr5-1627	chr5	35746103	35746603	+	18.3	500.000	9.5	0.2	40.46	4.73e-12
chr5-2477	chr5	37007336	37007836	+	18.3	500.000	9.0	0.2	38.33	4.73e-12
chr5-1849	chr5	37090306	37090936	+	18.3	630.000	10.0	0.9	10.65	5.75e-08
chr5-3544	chr5	37124404	37124904	+	18.3	500.000	9.0	0.9	9.58	6.13e-07
chr5-3551	chr5	37277690	37278190	+	18.3	500.000	9.0	0.2	38.33	4.73e-12
chr5-2503	chr5	41649781	41650281	+	18.3	500.000	10.0	0.5	21.29	8.99e-11
chr5-2529	chr5	65126861	65127361	+	18.3	500.000	10.0	0.2	42.59	1.11e-13
chr5-3637	chr5	65485671	65486171	+	18.3	500.000	9.0	0.9	9.58	6.13e-07
chr5-1877	chr5	66176511	66177011	+	18.3	500.000	9.0	0.2	38.33	4.73e-12
chr5-3654	chr5	67689014	67689514	+	18.3	500.000	9.0	0.5	19.17	1.91e-09
chr5-3021	chr5	72914577	72915077	+	18.3	500.000	9.5	0.2	40.46	4.73e-12
chr5-3702	chr5	75346800	75347300	+	18.3	500.000	9.0	0.2	38.33	4.73e-12
chr5-1898	chr5	75574383	75574883	+	18.3	500.000	9.0	0.9	9.58	6.13e-07
chr5-1902	chr5	76865268	76865768	+	18.3	500.000	9.0	1.6	5.48	5.56e-05
chr5-1482	chr5	77407462	77407962	+	18.3	500.000	11.0	2.3	4.68	3.54e-05
chr5-2192	chr5	92496189	92496689	+	18.3	500.000	10.5	0.9	11.18	5.75e-08
chr5-3754	chr5	96699814	96700314	+	18.3	500.000	9.0	0.2	38.33	4.73e-12
chr5-1685	chr5	101530464	101530964	+	18.3	500.000	9.5	1.2	8.09	4.08e-06
chr5-1921	chr5	101656054	101656554	+	18.3	500.000	9.5	0.9	10.12	6.13e-07
chr5-2603	chr5	103692529	103693029	+	18.3	500.000	9.0	0.5	19.17	1.91e-09
chr5-3094	chr5	106692699	106693199	+	18.3	500.000	9.5	0.5	20.23	1.91e-09
chr5-3843	chr5	108053430	108053930	+	18.3	500.000	9.0	0.9	9.58	6.13e-07
chr5-2639	chr5	111766724	111767417	+	18.3	693.000	11.0	0.2	46.85	2.37e-15
chr5-1957	chr5	113015746	113016246	+	18.3	500.000	9.0	1.4	6.39	1.71e-05
chr5-3122	chr5	114067224	114067873	+	18.3	649.000	11.0	0.2	46.85	2.37e-15
chr5-2663	chr5	114314590	114315090	+	18.3	500.000	9.0	0.9	9.58	6.13e-07
chr5-1972	chr5	115218932	115219432	+	18.3	500.000	9.0	1.4	6.39	1.71e-05
chr5-1973	chr5	115554124	115554624	+	18.3	500.000	9.0	0.2	38.33	4.73e-12
chr5-1977	chr5	118371951	118372451	+	18.3	500.000	10.0	1.4	7.10	2.37e-06
chr5-3162	chr5	119748035	119748691	+	18.3	656.000	10.5	0.7	14.91	4.10e-09
chr5-4012	chr5	120555047	120555547	+	18.3	500.000	9.5	0.9	10.12	6.13e-07
chr5-4067	chr5	125289438	125289938	+	18.3	500.000	9.0	0.9	9.58	6.13e-07
chr5-2018	chr5	125531286	125531786	+	18.3	500.000	10.0	2.1	4.73	7.29e-05
chr5-4084	chr5	127629975	127630745	+	18.3	770.000	11.0	0.9	11.71	4.91e-09
chr5-2021	chr5	128444884	128445384	+	18.3	500.000	10.0	0.5	21.29	8.99e-11
chr5-4130	chr5	133250712	133251212	+	18.3	500.000	9.0	0.5	19.17	1.91e-09
chr5-3220	chr5	134011169	134011669	+	18.3	500.000	10.5	0.5	22.36	8.99e-11
chr5-3221	chr5	134221860	134222360	+	18.3	500.000	9.5	0.5	20.23	1.91e-09
chr5-4156	chr5	135974440	135974940	+	18.3	500.000	9.0	0.5	19.17	1.91e-09
chr5-4164	chr5	136508599	136509099	+	18.3	500.000	9.0	1.2	7.67	4.08e-06
chr5-2036	chr5	137132784	137133284	+	18.3	500.000	9.0	0.7	12.78	5.82e-08
chr5-2049	chr5	139689855	139690355	+	18.3	500.000	9.0	0.2	38.33	4.73e-12
chr5-3258	chr5	139698151	139698651	+	18.3	500.000	9.5	0.2	40.46	4.73e-12
chr5-2828	chr5	139860385	139860885	+	18.3	500.000	9.0	0.2	38.33	4.73e-12
chr5-1766	chr5	139899884	139900384	+	18.3	500.000	9.5	0.5	20.23	1.91e-09
chr5-2052	chr5	140738441	140738941	+	18.3	500.000	9.5	1.6	5.78	5.56e-05
chr5-2833	chr5	141855632	141856132	+	18.3	500.000	9.0	1.2	7.67	4.08e-06
chr5-4248	chr5	142022576	142023076	+	18.3	500.000	9.0	0.2	38.33	4.73e-12
chr5-2837	chr5	142589329	142589829	+	18.3	500.000	9.0	0.2	38.33	4.73e-12
chr5-4276	chr5	143260167	143260667	+	18.3	500.000	11.0	1.6	6.69	1.32e-06
chr5-2075	chr5	147226949	147227574	+	18.3	625.000	10.0	0.2	42.59	1.11e-13
chr5-1784	chr5	147293230	147293730	+	18.3	500.000	9.5	0.9	10.12	6.13e-07
chr5-2087	chr5	147359234	147359734	+	18.3	500.000	9.0	0.2	38.33	4.73e-12
chr5-2370	chr5	149014201	149014701	+	18.3	500.000	9.0	0.2	38.33	4.73e-12
chr5-2878	chr5	151162512	151163012	+	18.3	500.000	9.0	0.2	38.33	4.73e-12
chr6-1489	chr6	3763217	3763717	+	18.3	500.000	9.0	0.9	9.58	6.13e-07
chr6-1491	chr6	4985582	4986082	+	18.3	500.000	10.0	0.2	42.59	1.11e-13
chr6-2093	chr6	11901180	11901680	+	18.3	500.000	9.0	1.4	6.39	1.71e-05
chr6-1504	chr6	15404911	15405411	+	18.3	500.000	9.0	0.2	38.33	4.73e-12
chr6-2099	chr6	15870990	15871490	+	18.3	500.000	9.0	1.4	6.39	1.71e-05
chr6-1151	chr6	21862550	21863050	+	18.3	500.000	9.0	0.2	38.33	4.73e-12
chr6-1054	chr6	23259907	23260407	+	18.3	500.000	10.0	0.2	42.59	1.11e-13
chr6-1513	chr6	23811150	23811650	+	18.3	500.000	9.0	0.2	38.33	4.73e-12
chr6-952	chr6	33973883	33974383	+	18.3	500.000	12.0	0.9	12.78	3.84e-10
chr6-1178	chr6	37619427	37619927	+	18.3	500.000	9.0	0.2	38.33	4.73e-12
chr6-1547	chr6	37945428	37945928	+	18.3	500.000	9.0	0.2	38.33	4.73e-12
chr6-2203	chr6	38638166	38638666	+	18.3	500.000	9.0	0.5	19.17	1.91e-09
chr6-1063	chr6	39114804	39115304	+	18.3	500.000	10.0	1.2	8.52	4.74e-07
chr6-1554	chr6	42372165	42372665	+	18.3	500.000	9.0	0.5	19.17	1.91e-09
chr6-1555	chr6	42860879	42861379	+	18.3	500.000	9.0	0.2	38.33	4.73e-12
chr6-1570	chr6	50647956	50648456	+	18.3	500.000	9.0	0.2	38.33	4.73e-12
chr6-1066	chr6	51270677	51271177	+	18.3	500.000	9.5	0.7	13.49	5.82e-08
chr6-1623	chr6	71059993	71060493	+	18.3	500.000	9.0	0.2	38.33	4.73e-12
chr6-2397	chr6	80076459	80076959	+	18.3	500.000	9.0	0.5	19.17	1.91e-09
chr6-1232	chr6	82537326	82537826	+	18.3	500.000	11.0	0.5	23.42	3.84e-12
chr6-1003	chr6	83135881	83136381	+	18.3	500.000	10.0	0.2	42.59	1.11e-13
chr6-1006	chr6	83614822	83615322	+	18.3	500.000	11.0	0.9	11.71	4.91e-09
chr6-1939	chr6	84587805	84588445	+	18.3	640.000	10.0	0.2	42.59	1.11e-13
chr6-2452	chr6	85035333	85035833	+	18.3	500.000	9.0	0.2	38.33	4.73e-12
chr6-2487	chr6	88976016	88976790	+	18.3	774.000	11.0	0.5	23.42	3.84e-12
chr6-1260	chr6	89027082	89027582	+	18.3	500.000	9.0	0.2	38.33	4.73e-12
chr6-1262	chr6	89453901	89454401	+	18.3	500.000	9.0	0.2	38.33	4.73e-12
chr6-1265	chr6	91542730	91543230	+	18.3	500.000	9.0	0.2	38.33	4.73e-12
chr6-1685	chr6	91807058	91807558	+	18.3	500.000	9.5	0.2	40.46	4.73e-12
chr6-1427	chr6	91833156	91833656	+	18.3	500.000	9.0	1.6	5.48	5.56e-05
chr6-1269	chr6	93547496	93547996	+	18.3	500.000	11.0	0.7	15.62	2.62e-10
chr6-2541	chr6	99001667	99002167	+	18.3	500.000	9.5	0.2	40.46	4.73e-12
chr6-1700	chr6	100063352	100063852	+	18.3	500.000	9.0	0.2	38.33	4.73e-12
chr6-1119	chr6	101286047	101286547	+	18.3	500.000	9.5	0.2	40.46	4.73e-12
chr6-2561	chr6	102950304	102950804	+	18.3	500.000	9.0	0.9	9.58	6.13e-07
chr6-1704	chr6	103509793	103510293	+	18.3	500.000	9.0	0.9	9.58	6.13e-07
chr6-1705	chr6	105150539	105151039	+	18.3	500.000	9.5	0.9	10.12	6.13e-07
chr6-1716	chr6	113968127	113968627	+	18.3	500.000	9.0	0.2	38.33	4.73e-12
chr6-1445	chr6	116396592	116397092	+	18.3	500.000	9.5	0.9	10.12	6.13e-07
chr6-1732	chr6	116697024	116697524	+	18.3	500.000	9.0	0.7	12.78	5.82e-08
chr6-1287	chr6	119224982	119225482	+	18.3	500.000	10.0	1.2	8.52	4.74e-07
chr6-1127	chr6	122113267	122113767	+	18.3	500.000	9.0	0.5	19.17	1.91e-09
chr6-2677	chr6	124508074	124508574	+	18.3	500.000	9.0	0.7	12.78	5.82e-08
chr6-1031	chr6	125036301	125036801	+	18.3	500.000	10.0	2.1	4.73	7.29e-05
chr6-1751	chr6	125218190	125218690	+	18.3	500.000	9.0	1.4	6.39	1.71e-05
chr6-1754	chr6	125608138	125608638	+	18.3	500.000	9.0	0.2	38.33	4.73e-12
chr6-1772	chr6	131608505	131609005	+	18.3	500.000	9.0	1.4	6.39	1.71e-05
chr6-2738	chr6	132899739	132900239	+	18.3	500.000	9.0	0.9	9.58	6.13e-07
chr6-1775	chr6	134869948	134870448	+	18.3	500.000	9.0	0.2	38.33	4.73e-12
chr6-2765	chr6	138584846	138585502	+	18.3	656.000	9.0	1.4	6.39	1.71e-05
chr6-2774	chr6	142414210	142414862	+	18.3	652.000	9.0	1.6	5.48	5.56e-05
chr6-1044	chr6	144729110	144729610	+	18.3	500.000	9.5	0.9	10.12	6.13e-07
chr6-1307	chr6	145048760	145049260	+	18.3	500.000	9.0	0.2	38.33	4.73e-12
chr6-2792	chr6	145539024	145539677	+	18.3	653.000	10.0	0.2	42.59	1.11e-13
chr6-1309	chr6	145923345	145923845	+	18.3	500.000	9.0	0.7	12.78	5.82e-08
chr6-2059	chr6	147599718	147600344	+	18.3	626.000	10.0	0.2	42.59	1.11e-13
chr6-2809	chr6	147640956	147641456	+	18.3	500.000	9.5	0.2	40.46	4.73e-12
chr6-2812	chr6	148141770	148142270	+	18.3	500.000	9.0	1.4	6.39	1.71e-05
chr7-2054	chr7	4666414	4666914	+	18.3	500.000	10.0	0.9	10.65	5.75e-08
chr7-1757	chr7	5510170	5510670	+	18.3	500.000	9.5	0.9	10.12	6.13e-07
chr7-1490	chr7	12879904	12880404	+	18.3	500.000	10.0	0.9	10.65	5.75e-08
chr7-2066	chr7	16181763	16182263	+	18.3	500.000	9.0	0.2	38.33	4.73e-12
chr7-1504	chr7	19747855	19748355	+	18.3	500.000	9.0	0.9	9.58	6.13e-07
chr7-2116	chr7	28675408	28675908	+	18.3	500.000	9.0	0.9	9.58	6.13e-07
chr7-1528	chr7	28732739	28733239	+	18.3	500.000	9.0	0.5	19.17	1.91e-09
chr7-2601	chr7	30631189	30631816	+	18.3	627.000	9.0	0.5	19.17	1.91e-09
chr7-1538	chr7	35334801	35335301	+	18.3	500.000	9.0	1.4	6.39	1.71e-05
chr7-3190	chr7	42144151	42144651	+	18.3	500.000	9.0	0.5	19.17	1.91e-09
chr7-3191	chr7	43138744	43139244	+	18.3	500.000	9.0	0.9	9.58	6.13e-07
chr7-2168	chr7	43637756	43638256	+	18.3	500.000	10.5	0.5	22.36	8.99e-11
chr7-1549	chr7	44523016	44523516	+	18.3	500.000	9.0	0.9	9.58	6.13e-07
chr7-3221	chr7	45061563	45062063	+	18.3	500.000	9.0	0.2	38.33	4.73e-12
chr7-1555	chr7	45067671	45068171	+	18.3	500.000	9.0	0.5	19.17	1.91e-09
chr7-1565	chr7	45515157	45515807	+	18.3	650.000	11.0	0.5	23.42	3.84e-12
chr7-3268	chr7	46667334	46667834	+	18.3	500.000	9.0	0.5	19.17	1.91e-09
chr7-3283	chr7	49006197	49006697	+	18.3	500.000	9.0	1.4	6.39	1.71e-05
chr7-3331	chr7	63105709	63106209	+	18.3	500.000	9.0	0.5	19.17	1.91e-09
chr7-2240	chr7	63342553	63343053	+	18.3	500.000	9.0	1.4	6.39	1.71e-05
chr7-2243	chr7	63817745	63818245	+	18.3	500.000	11.0	1.2	9.37	5.01e-08
chr7-2258	chr7	66428340	66428840	+	18.3	500.000	9.5	0.9	10.12	6.13e-07
chr7-2259	chr7	66530297	66530797	+	18.3	500.000	9.5	0.9	10.12	6.13e-07
chr7-1884	chr7	66724923	66725423	+	18.3	500.000	10.0	0.9	10.65	5.75e-08
chr7-2264	chr7	68299444	68299944	+	18.3	500.000	9.0	0.9	9.58	6.13e-07
chr7-2266	chr7	69987316	69987816	+	18.3	500.000	9.5	0.2	40.46	4.73e-12
chr7-3405	chr7	72306441	72307069	+	18.3	628.000	9.5	0.5	20.23	1.91e-09
chr7-1606	chr7	74389658	74390158	+	18.3	500.000	9.0	1.6	5.48	5.56e-05
chr7-3451	chr7	79613439	79613939	+	18.3	500.000	9.0	0.2	38.33	4.73e-12
chr7-1614	chr7	80603336	80603836	+	18.3	500.000	9.0	0.5	19.17	1.91e-09
chr7-1223	chr7	81477667	81478167	+	18.3	500.000	10.0	0.9	10.65	5.75e-08
chr7-3486	chr7	83654236	83654736	+	18.3	500.000	9.0	0.5	19.17	1.91e-09
chr7-2314	chr7	83817448	83817948	+	18.3	500.000	9.0	0.2	38.33	4.73e-12
chr7-3496	chr7	86168372	86168872	+	18.3	500.000	9.0	0.2	38.33	4.73e-12
chr7-2321	chr7	92777121	92777621	+	18.3	500.000	9.5	0.5	20.23	1.91e-09
chr7-2748	chr7	95887195	95887695	+	18.3	500.000	10.0	0.2	42.59	1.11e-13
chr7-1629	chr7	98385226	98385872	+	18.3	646.000	10.0	0.9	10.65	5.75e-08
chr7-2333	chr7	98483871	98484371	+	18.3	500.000	9.0	0.7	12.78	5.82e-08
chr7-3548	chr7	98670846	98671346	+	18.3	500.000	9.0	0.2	38.33	4.73e-12
chr7-2347	chr7	100021936	100022436	+	18.3	500.000	9.0	0.7	12.78	5.82e-08
chr7-1635	chr7	100891673	100892173	+	18.3	500.000	9.0	0.2	38.33	4.73e-12
chr7-3583	chr7	100911207	100911864	+	18.3	657.000	10.0	1.4	7.10	2.37e-06
chr7-1637	chr7	102916475	102916975	+	18.3	500.000	9.0	0.5	19.17	1.91e-09
chr7-3615	chr7	105556303	105556803	+	18.3	500.000	10.0	1.4	7.10	2.37e-06
chr7-1640	chr7	107369997	107370497	+	18.3	500.000	9.0	0.2	38.33	4.73e-12
chr7-1940	chr7	109201748	109202384	+	18.3	636.000	10.0	0.9	10.65	5.75e-08
chr7-1947	chr7	111731455	111731955	+	18.3	500.000	9.0	1.4	6.39	1.71e-05
chr7-3656	chr7	112201546	112202046	+	18.3	500.000	9.0	1.4	6.39	1.71e-05
chr7-3662	chr7	112833084	112833584	+	18.3	500.000	9.0	0.2	38.33	4.73e-12
chr7-3673	chr7	113992881	113993381	+	18.3	500.000	9.0	0.5	19.17	1.91e-09
chr7-2380	chr7	114156038	114156538	+	18.3	500.000	9.0	0.2	38.33	4.73e-12
chr7-2801	chr7	114313586	114314248	+	18.3	662.000	9.5	0.2	40.46	4.73e-12
chr7-1952	chr7	115136035	115136535	+	18.3	500.000	9.0	0.7	12.78	5.82e-08
chr7-1660	chr7	121340216	121340716	+	18.3	500.000	10.0	1.4	7.10	2.37e-06
chr7-1666	chr7	123067046	123067546	+	18.3	500.000	9.0	0.2	38.33	4.73e-12
chr7-1965	chr7	124133058	124133558	+	18.3	500.000	10.0	0.2	42.59	1.11e-13
chr7-3773	chr7	127596025	127596525	+	18.3	500.000	9.0	0.2	38.33	4.73e-12
chr7-1969	chr7	128231741	128232241	+	18.3	500.000	9.0	1.4	6.39	1.71e-05
chr7-3795	chr7	129547376	129547876	+	18.3	500.000	9.0	0.9	9.58	6.13e-07
chr7-2839	chr7	130174612	130175112	+	18.3	500.000	10.0	0.2	42.59	1.11e-13
chr7-1683	chr7	131067668	131068168	+	18.3	500.000	9.0	0.2	38.33	4.73e-12
chr7-3830	chr7	131774505	131775175	+	18.3	670.000	11.0	0.2	46.85	2.37e-15
chr7-2432	chr7	131889478	131889978	+	18.3	500.000	9.0	1.6	5.48	5.56e-05
chr7-1699	chr7	132797809	132798309	+	18.3	500.000	9.0	0.5	19.17	1.91e-09
chr7-2441	chr7	133049096	133049596	+	18.3	500.000	9.0	0.9	9.58	6.13e-07
chr7-1700	chr7	134224036	134224536	+	18.3	500.000	9.0	0.2	38.33	4.73e-12
chr7-2000	chr7	134937366	134937866	+	18.3	500.000	9.0	0.2	38.33	4.73e-12
chr7-3878	chr7	135642115	135642772	+	18.3	657.000	11.0	0.9	11.71	4.91e-09
chr7-2454	chr7	137299480	137299980	+	18.3	500.000	9.5	1.4	6.74	1.71e-05
chr7-2459	chr7	138741951	138742451	+	18.3	500.000	9.0	0.2	38.33	4.73e-12
chr7-3917	chr7	139089691	139090357	+	18.3	666.000	9.5	0.5	20.23	1.91e-09
chr7-3920	chr7	139122695	139123195	+	18.3	500.000	9.0	1.4	6.39	1.71e-05
chr7-2467	chr7	139523396	139523896	+	18.3	500.000	9.5	0.2	40.46	4.73e-12
chr7-1280	chr7	140070656	140071156	+	18.3	500.000	10.0	0.2	42.59	1.11e-13
chr7-2030	chr7	141068450	141068950	+	18.3	500.000	9.0	0.2	38.33	4.73e-12
chr8-1535	chr8	4909922	4910422	+	18.3	500.000	9.0	0.2	38.33	4.73e-12
chr8-1144	chr8	9000636	9001136	+	18.3	500.000	9.0	0.2	38.33	4.73e-12
chr8-1026	chr8	12052628	12053128	+	18.3	500.000	9.0	1.4	6.39	1.71e-05
chr8-1922	chr8	12334330	12334961	+	18.3	631.000	9.5	0.2	40.46	4.73e-12
chr8-2265	chr8	12634270	12634770	+	18.3	500.000	9.0	0.9	9.58	6.13e-07
chr8-1157	chr8	13249159	13249659	+	18.3	500.000	9.0	0.2	38.33	4.73e-12
chr8-1556	chr8	13407913	13408413	+	18.3	500.000	9.0	0.2	38.33	4.73e-12
chr8-2280	chr8	13728739	13729410	+	18.3	671.000	9.5	1.4	6.74	1.71e-05
chr8-1563	chr8	15568844	15569344	+	18.3	500.000	9.0	0.9	9.58	6.13e-07
chr8-2315	chr8	22075055	22075555	+	18.3	500.000	9.0	0.2	38.33	4.73e-12
chr8-1569	chr8	22131657	22132157	+	18.3	500.000	9.0	0.2	38.33	4.73e-12
chr8-1169	chr8	23059805	23060305	+	18.3	500.000	9.5	1.4	6.74	1.71e-05
chr8-1575	chr8	24338745	24339245	+	18.3	500.000	9.0	0.2	38.33	4.73e-12
chr8-1175	chr8	26419976	26420476	+	18.3	500.000	9.0	0.2	38.33	4.73e-12
chr8-1377	chr8	26595823	26596478	+	18.3	655.000	12.0	0.9	12.78	3.84e-10
chr8-1042	chr8	35588864	35589364	+	18.3	500.000	9.5	0.2	40.46	4.73e-12
chr8-2398	chr8	36549014	36549677	+	18.3	663.000	10.0	0.2	42.59	1.11e-13
chr8-1604	chr8	37117476	37117976	+	18.3	500.000	9.0	0.9	9.58	6.13e-07
chr8-1385	chr8	37739315	37739815	+	18.3	500.000	9.5	0.5	20.23	1.91e-09
chr8-1190	chr8	47409881	47410381	+	18.3	500.000	9.0	0.9	9.58	6.13e-07
chr8-1633	chr8	61734362	61734862	+	18.3	500.000	9.0	1.4	6.39	1.71e-05
chr8-2479	chr8	69402020	69402668	+	18.3	648.000	9.0	0.7	12.78	5.82e-08
chr8-2485	chr8	69915091	69915591	+	18.3	500.000	9.0	0.2	38.33	4.73e-12
chr8-1207	chr8	70070004	70070504	+	18.3	500.000	10.0	0.2	42.59	1.11e-13
chr8-1646	chr8	70482325	70483081	+	18.3	756.000	11.0	0.5	23.42	3.84e-12
chr8-1660	chr8	71048092	71048592	+	18.3	500.000	10.0	2.1	4.73	7.29e-05
chr8-1229	chr8	71698409	71699040	+	18.3	631.000	11.0	0.9	11.71	4.91e-09
chr8-1678	chr8	72442777	72443277	+	18.3	500.000	10.0	0.5	21.29	8.99e-11
chr8-1681	chr8	75660187	75660687	+	18.3	500.000	9.0	1.4	6.39	1.71e-05
chr8-1693	chr8	80209455	80209955	+	18.3	500.000	9.0	0.5	19.17	1.91e-09
chr8-1082	chr8	80898488	80898988	+	18.3	500.000	10.5	0.2	44.72	1.11e-13
chr8-1697	chr8	82895180	82895680	+	18.3	500.000	9.0	0.2	38.33	4.73e-12
chr8-1427	chr8	83343137	83343637	+	18.3	500.000	9.0	1.4	6.39	1.71e-05
chr8-1718	chr8	84828314	84828814	+	18.3	500.000	9.0	1.4	6.39	1.71e-05
chr8-2601	chr8	84918376	84918876	+	18.3	500.000	9.5	1.6	5.78	5.56e-05
chr8-1729	chr8	87041593	87042093	+	18.3	500.000	9.0	0.2	38.33	4.73e-12
chr8-966	chr8	87551927	87552427	+	18.3	500.000	11.0	0.5	23.42	3.84e-12
chr8-1733	chr8	87611606	87612106	+	18.3	500.000	9.0	1.4	6.39	1.71e-05
chr8-1260	chr8	89333884	89334384	+	18.3	500.000	9.0	0.9	9.58	6.13e-07
chr8-2645	chr8	90473954	90474728	+	18.3	774.000	10.0	0.5	21.29	8.99e-11
chr8-1272	chr8	92202030	92202530	+	18.3	500.000	9.0	0.7	12.78	5.82e-08
chr8-1759	chr8	92372899	92373399	+	18.3	500.000	9.0	1.4	6.39	1.71e-05
chr8-1276	chr8	93217477	93217977	+	18.3	500.000	10.0	1.2	8.52	4.74e-07
chr8-1774	chr8	94913923	94914423	+	18.3	500.000	9.0	1.4	6.39	1.71e-05
chr8-2704	chr8	95320349	95321103	+	18.3	754.000	10.0	1.4	7.10	2.37e-06
chr8-1284	chr8	97427909	97428409	+	18.3	500.000	10.0	0.9	10.65	5.75e-08
chr8-1807	chr8	106692492	106692992	+	18.3	500.000	9.0	0.2	38.33	4.73e-12
chr8-1296	chr8	108402264	108402764	+	18.3	500.000	9.0	1.4	6.39	1.71e-05
chr8-1298	chr8	109986095	109986595	+	18.3	500.000	9.0	0.5	19.17	1.91e-09
chr8-1817	chr8	110629598	110630098	+	18.3	500.000	10.0	0.5	21.29	8.99e-11
[truncated: 663,992 more chars]
