# Supplementary material for: Regulation of chromatin accessibility and gene expression in the developing hippocampal primordium by LIM-HD transcription factor LHX2
Source: PLoS Genet. 2023 Aug 18;19(8):e1010874. doi: 10.1371/journal.pgen.1010874 (PMC10482279; doi:10.1371/journal.pgen.1010874)
Supplement: S1 Data — (ZIP) [file pgen.1010874.s012.zip › DiffPEaks_cnt_Ncp_H3K4Me3.txt]

# HOMER Differential Peaks
# Original Peak File = peaks/Control_Ctx_K4Me3.txt
# Peak File Tag Directory = ../combined files/Cortex bam/Control_ctx_k4me3/
# Background Tag Directory = ../combined files/Cortex bam/Control_ctx_Input/
#
# Mode = Peaks enriched over background
# Differential peaks = 2721
# Fraction of original peaks = 93.83%
# Original number of peaks = 2900
# Size of region used to count tags = given peak sizes (-fixed)
# Fold change cutoff = 4.00
# Poisson p-value cutoff = 1.00e-04
# strand = 2 (tags counted on 0=+strand, 1=-strand, 2=both strands)
# peak directory tagAdjust = 114
# background directory tagAdjust = 65
#
# cmd = getDifferentialPeaks peaks/Control_Ctx_K4Me3.txt ../combined files/Cortex bam/Control_ctx_k4me3/ ../combined files/Cortex bam/Control_ctx_Input/
#
#PeakID	chr	start	end	strand	score	focus ratio/other	Total Tags	Background Tags	Fold Change vs. Background	p-value
chr17-2	chr17	39846384	39848381	+	105040.1	1997.000	235.5	14.9	15.83	2.42e-188
chrM-18	chrM	2654	6673	+	42818.9	4019.000	96.0	7.9	12.16	5.63e-68
chrM-10	chrM	11110	15545	+	35682.4	4435.000	80.5	9.3	8.61	6.17e-46
chr16-1	chr16	57391246	57391876	+	17841.2	630.000	40.0	1.8	21.88	6.25e-39
chr17-12	chr17	35834881	35836114	+	10481.7	1233.000	23.5	0.8	28.90	1.48e-25
chr9-1	chr9	123461762	123462262	+	9812.7	500.000	22.0	1.6	13.62	7.31e-18
chr11-1	chr11	109011687	109012314	+	9589.7	627.000	22.0	2.6	8.40	1.16e-13
chr11-2	chr11	32277662	32278292	+	8920.6	630.000	21.5	0.8	27.83	4.00e-23
chr18-1	chr18	20673521	20674154	+	6690.5	633.000	15.0	0.7	20.77	2.81e-15
chr6-2	chr6	99877791	99878562	+	6467.4	771.000	16.0	0.6	25.45	1.52e-17
chr3-1	chr3	5860297	5860923	+	6244.4	626.000	14.0	1.5	9.43	7.30e-10
chr17-34	chr17	45568783	45570666	+	6244.4	1883.000	14.0	0.4	39.78	3.61e-18
chr2-3	chr2	40555877	40557225	+	6021.4	1348.000	14.0	0.7	21.05	1.96e-14
chr5-1	chr5	146260889	146261516	+	5352.4	627.000	12.0	1.3	9.53	1.05e-08
chr12-1	chr12	78350742	78351242	+	4906.3	500.000	11.0	0.6	19.57	2.53e-11
chr6-3	chr6	124913719	124914349	+	4683.3	630.000	10.5	0.2	65.24	2.74e-15
chr5-50	chr5	118244526	118246110	+	4460.3	1584.000	10.0	0.0	1553.38	3.35e-29
chr6-4	chr6	116173679	116174313	+	4460.3	634.000	10.0	0.3	36.41	5.12e-13
chr8-1	chr8	42246850	42247350	+	4460.3	500.000	10.0	0.1	83.97	1.40e-16
chr9-9	chr9	44603843	44605565	+	4460.3	1722.000	10.0	0.0	4660.14	5.69e-34
chr17-16	chr17	70963511	70964011	+	4460.3	500.000	10.0	0.6	15.66	1.64e-09
chr5-2	chr5	115103138	115103638	+	4014.3	500.000	9.0	0.1	69.90	2.36e-14
chr9-2	chr9	64178147	64178647	+	4014.3	500.000	9.0	0.2	57.06	1.42e-13
chr11-222	chr11	77982846	77985180	+	4014.3	2334.000	9.0	0.0	335.53	1.93e-20
chr15-27	chr15	81585976	81587288	+	4014.3	1312.000	9.0	0.0	8388.26	5.19e-33
chr1-1	chr1	99790379	99791020	+	3791.3	641.000	9.0	0.2	52.10	3.18e-13
chr6-12	chr6	86525012	86525962	+	3568.2	950.000	8.0	0.2	46.60	1.58e-11
chr6-7	chr6	117906825	117907730	+	3568.2	905.000	8.0	0.0	310.68	4.67e-18
chr8-29	chr8	94036015	94037795	+	3568.2	1780.000	8.0	0.0	932.03	7.25e-22
chr16-3	chr16	76403246	76403746	+	3568.2	500.000	8.0	0.2	38.24	7.39e-11
chr17-20	chr17	17345461	17346241	+	3568.2	780.000	8.0	0.2	38.43	7.10e-11
chr16-2	chr16	23050312	23050942	+	3345.2	630.000	7.5	0.2	36.03	2.73e-09
chr1-9	chr1	36556546	36558179	+	3122.2	1633.000	7.0	0.0	815.52	6.75e-19
chr1-2	chr1	97948830	97949457	+	3122.2	627.000	7.0	0.1	85.84	4.38e-12
chr1-165	chr1	119052180	119054370	+	3122.2	2190.000	7.0	0.0	815.52	6.75e-19
chr2-4	chr2	157561861	157562361	+	3122.2	500.000	8.0	0.7	12.07	4.78e-07
chr3-3	chr3	69005144	69006039	+	3122.2	895.000	7.0	0.0	271.84	1.45e-15
chr4-63	chr4	155891161	155893024	+	3122.2	1863.000	7.0	0.0	326.21	4.07e-16
chr5-3	chr5	115845101	115845601	+	3122.2	500.000	7.0	0.0	1631.05	5.30e-21
chr11-243	chr11	87085938	87087016	+	3122.2	1078.000	7.0	0.0	501.86	2.01e-17
chr14-2	chr14	54898047	54898690	+	3122.2	643.000	7.0	0.1	91.89	2.74e-12
chr16-6	chr16	5049149	5050546	+	3122.2	1397.000	7.0	0.0	1087.37	9.03e-20
chr16-25	chr16	31947771	31949098	+	3122.2	1327.000	7.0	0.0	186.41	2.01e-14
chr16-4	chr16	32277451	32278262	+	3122.2	811.000	7.0	0.0	724.91	1.54e-18
chr17-27	chr17	25272380	25273384	+	3122.2	1004.000	7.0	0.0	1087.37	9.03e-20
chrX-1	chrX	167207072	167207572	+	3122.2	500.000	7.0	0.3	20.65	7.28e-08
chr6-5	chr6	66875272	66875772	+	2899.2	500.000	6.5	0.3	19.93	1.21e-06
chr14-33	chr14	122476105	122477276	+	2899.2	1171.000	6.5	0.0	137.69	1.47e-11
chr1-10	chr1	51477948	51479062	+	2676.2	1114.000	6.0	0.0	508.38	3.71e-15
chr1-5	chr1	60704059	60704862	+	2676.2	803.000	7.0	0.3	26.10	1.52e-08
chr1-3	chr1	95498647	95499147	+	2676.2	500.000	6.0	0.1	87.38	1.36e-10
chr2-24	chr2	4560473	4561521	+	2676.2	1048.000	6.0	0.0	932.03	9.82e-17
chr2-5	chr2	24962438	24963090	+	2676.2	652.000	6.0	0.0	399.44	1.57e-14
chr2-9	chr2	157560181	157561048	+	2676.2	867.000	6.0	0.1	71.69	4.39e-10
chr3-4	chr3	88058045	88058545	+	2676.2	500.000	6.0	0.0	1398.04	8.64e-18
chr4-19	chr4	40267887	40269073	+	2676.2	1186.000	6.0	0.0	932.03	9.82e-17
chr4-47	chr4	134286361	134287878	+	2676.2	1517.000	6.0	0.0	349.51	3.49e-14
chr5-58	chr5	136566304	136567316	+	2676.2	1012.000	6.0	0.0	932.03	9.82e-17
chr7-22	chr7	16915497	16916837	+	2676.2	1340.000	6.0	0.2	33.69	3.71e-08
chr7-66	chr7	29517956	29519181	+	2676.2	1225.000	6.0	0.0	399.44	1.57e-14
chr7-7	chr7	29768327	29769194	+	2676.2	867.000	6.0	0.0	1398.04	8.64e-18
chr7-78	chr7	111074198	111075064	+	2676.2	866.000	7.0	0.1	83.64	5.25e-12
chr9-8	chr9	30427104	30427604	+	2676.2	500.000	6.0	0.0	798.88	2.47e-16
chr11-16	chr11	62552198	62552921	+	2676.2	723.000	6.0	0.1	47.39	5.04e-09
chr11-3	chr11	86630318	86630818	+	2676.2	500.000	6.0	0.2	25.19	2.00e-07
chr12-3	chr12	80643416	80644839	+	2676.2	1423.000	6.0	0.0	1398.04	8.64e-18
chr15-118	chr15	82015338	82016225	+	2676.2	887.000	6.0	0.0	233.01	3.95e-13
chr17-18	chr17	34850440	34851116	+	2676.2	676.000	7.0	0.0	815.52	6.75e-19
chr17-31	chr17	35163336	35164473	+	2676.2	1137.000	6.0	0.0	2796.09	1.35e-19
chr18-19	chr18	36782719	36783797	+	2676.2	1078.000	6.0	0.0	699.02	5.51e-16
chr18-2	chr18	68691919	68692419	+	2676.2	500.000	6.0	0.3	19.48	8.70e-07
chrX-14	chrX	103466638	103467631	+	2676.2	993.000	6.0	0.1	88.76	1.24e-10
chr2-79	chr2	25557403	25558622	+	2453.2	1219.000	6.0	0.0	699.02	5.51e-16
chr4-23	chr4	43578361	43579440	+	2453.2	1079.000	6.0	0.0	5592.17	2.12e-21
chr5-36	chr5	73255861	73256778	+	2453.2	917.000	6.0	0.0	1398.04	8.64e-18
chr11-10	chr11	75764923	75765563	+	2453.2	640.000	6.0	0.3	23.11	3.28e-07
chr13-8	chr13	54468119	54468990	+	2453.2	871.000	5.5	0.0	5126.16	1.18e-17
chr14-1	chr14	8799862	8800511	+	2453.2	649.000	5.5	0.1	38.25	4.43e-07
chr15-31	chr15	102349806	102351368	+	2453.2	1562.000	5.5	0.0	640.77	3.85e-13
chr16-139	chr16	85172575	85173859	+	2453.2	1284.000	5.5	0.0	233.01	5.96e-11
chr19-1	chr19	5801123	5801783	+	2453.2	660.000	6.0	0.0	192.83	1.22e-12
chr19-7	chr19	43523943	43524956	+	2453.2	1013.000	6.0	0.0	559.22	2.10e-15
chr19-2	chr19	44294178	44294860	+	2453.2	682.000	5.5	0.0	301.54	1.65e-11
chr1-34	chr1	63176984	63177923	+	2230.2	939.000	5.5	0.0	213.59	9.19e-11
chr1-63	chr1	191575713	191576792	+	2230.2	1079.000	5.0	0.0	466.01	1.17e-12
chr2-6	chr2	13574328	13574828	+	2230.2	500.000	5.0	0.2	27.09	1.48e-06
chr2-41	chr2	30447188	30447688	+	2230.2	500.000	5.0	0.0	119.49	1.03e-09
chr2-11	chr2	104590655	104591297	+	2230.2	642.000	5.0	0.0	119.49	1.03e-09
chr2-18	chr2	113847973	113848473	+	2230.2	500.000	5.0	0.1	97.09	2.87e-09
chr2-12	chr2	129801127	129801791	+	2230.2	664.000	5.0	0.0	4660.14	1.18e-17
chr2-91	chr2	154791391	154792299	+	2230.2	908.000	5.0	0.0	258.90	2.20e-11
chr2-13	chr2	181864342	181864953	+	2230.2	611.000	5.0	0.0	179.24	1.37e-10
chr3-14	chr3	103280379	103280879	+	2230.2	500.000	5.0	0.0	2330.07	3.78e-16
chr3-159	chr3	104863988	104865471	+	2230.2	1483.000	5.0	0.0	274.13	1.65e-11
chr3-5	chr3	131271586	131272211	+	2230.2	625.000	5.0	0.0	2330.07	3.78e-16
chr4-1	chr4	55350292	55350792	+	2230.2	500.000	5.0	0.0	202.61	7.44e-11
chr4-3	chr4	106912044	106912681	+	2230.2	637.000	5.0	0.0	4660.14	1.18e-17
chr4-181	chr4	126046897	126048185	+	2230.2	1288.000	5.5	0.0	366.15	6.28e-12
chr4-4	chr4	136311177	136311802	+	2230.2	625.000	5.0	0.0	776.69	9.15e-14
chr5-6	chr5	66676609	66677252	+	2230.2	643.000	5.0	0.0	423.65	1.89e-12
chr5-15	chr5	122422309	122423101	+	2230.2	792.000	5.0	0.0	2330.07	3.78e-16
chr5-52	chr5	124424535	124425373	+	2230.2	838.000	5.0	0.0	776.69	9.15e-14
chr5-22	chr5	144255427	144256207	+	2230.2	780.000	5.0	0.0	4660.14	1.18e-17
chr6-48	chr6	42265087	42266451	+	2230.2	1364.000	5.0	0.0	466.01	1.17e-12
chr6-37	chr6	112717975	112718475	+	2230.2	500.000	5.0	0.0	258.90	2.20e-11
chr6-9	chr6	122339164	122339664	+	2230.2	500.000	5.0	0.0	4660.14	1.18e-17
chr6-41	chr6	134920646	134921831	+	2230.2	1185.000	5.0	0.0	145.63	3.84e-10
chr7-4	chr7	30534030	30534711	+	2230.2	681.000	5.0	0.0	211.82	5.96e-11
chr7-231	chr7	111082551	111083568	+	2230.2	1017.000	5.0	0.0	4660.14	1.18e-17
chr7-6	chr7	141177824	141178324	+	2230.2	500.000	5.0	0.2	21.88	4.13e-06
chr8-4	chr8	33731989	33732793	+	2230.2	804.000	5.0	0.0	1165.04	1.21e-14
chr9-3	chr9	44334897	44335536	+	2230.2	639.000	5.0	0.1	83.22	6.14e-09
chr9-13	chr9	78478487	78478987	+	2230.2	500.000	6.0	0.5	13.01	8.44e-06
chr9-5	chr9	97018106	97018744	+	2230.2	638.000	5.0	0.0	2330.07	3.78e-16
chr9-6	chr9	116040620	116041120	+	2230.2	500.000	5.0	0.1	72.81	1.19e-08
chr10-50	chr10	59323789	59324887	+	2230.2	1098.000	5.0	0.0	1165.04	1.21e-14
chr10-10	chr10	61146872	61147715	+	2230.2	843.000	5.0	0.0	776.69	9.15e-14
chr11-42	chr11	67052197	67053068	+	2230.2	871.000	5.0	0.0	358.47	4.34e-12
chr11-197	chr11	69670890	69671907	+	2230.2	1017.000	5.0	0.0	211.82	5.96e-11
chr11-4	chr11	70669442	70669942	+	2230.2	500.000	5.0	0.0	258.90	2.20e-11
chr11-210	chr11	74831023	74831977	+	2230.2	954.000	5.0	0.0	388.35	2.91e-12
chr11-11	chr11	94296780	94297280	+	2230.2	500.000	5.0	0.0	155.34	2.79e-10
chr11-352	chr11	120467031	120468039	+	2230.2	1008.000	5.0	0.0	1553.38	2.87e-15
chr12-53	chr12	27335070	27336373	+	2230.2	1303.000	5.0	0.1	57.53	3.79e-08
chr12-2	chr12	103425226	103425726	+	2230.2	500.000	5.0	0.0	466.01	1.17e-12
chr13-12	chr13	37993431	37994067	+	2230.2	636.000	6.0	0.0	310.68	7.07e-14
chr13-6	chr13	41358292	41358939	+	2230.2	647.000	5.0	0.0	4660.14	1.18e-17
chr13-2	chr13	95617887	95618387	+	2230.2	500.000	5.0	0.0	332.87	6.28e-12
chr13-1	chr13	119790019	119790462	+	2230.2	443.000	5.5	0.0	5126.16	1.18e-17
chr14-53	chr14	20703015	20704092	+	2230.2	1077.000	5.0	0.0	582.52	3.85e-13
chr14-20	chr14	56777187	56778315	+	2230.2	1128.000	5.0	0.0	665.73	1.98e-13
chr15-4	chr15	79028812	79029478	+	2230.2	666.000	5.0	0.1	52.96	5.69e-08
chr16-5	chr16	57121899	57122399	+	2230.2	500.000	5.0	0.0	1165.04	1.21e-14
chr16-14	chr16	78301352	78302169	+	2230.2	817.000	5.0	0.0	221.91	4.73e-11
chr17-26	chr17	23820379	23820879	+	2230.2	500.000	5.0	0.0	133.15	5.99e-10
chr17-21	chr17	24414895	24415531	+	2230.2	636.000	6.0	0.0	466.01	6.25e-15
chr18-35	chr18	60774506	60775296	+	2230.2	790.000	5.0	0.0	4660.14	1.18e-17
chr18-103	chr18	72349992	72350864	+	2230.2	872.000	5.0	0.0	1165.04	1.21e-14
chr19-3	chr19	5799562	5800211	+	2230.2	649.000	5.5	0.1	98.58	4.26e-09
chr19-4	chr19	8723825	8724325	+	2230.2	500.000	5.0	0.0	4660.14	1.18e-17
chrX-76	chrX	101640425	101641587	+	2230.2	1162.000	5.0	0.0	776.69	9.15e-14
chrX-19	chrX	151521158	151522110	+	2230.2	952.000	5.0	0.0	466.01	1.17e-12
chr1-4	chr1	75211013	75211513	+	2007.1	500.000	5.0	0.0	466.01	1.17e-12
chr1-7	chr1	178336938	178337569	+	2007.1	631.000	4.5	0.1	47.66	3.01e-06
chr3-16	chr3	34650809	34651309	+	2007.1	500.000	4.5	0.0	209.71	8.65e-09
chr3-13	chr3	95105978	95106688	+	2007.1	710.000	5.0	0.0	4660.14	1.18e-17
chr3-7	chr3	122618319	122618947	+	2007.1	628.000	5.0	0.0	932.03	3.68e-14
chr4-2	chr4	95051052	95051709	+	2007.1	657.000	5.0	0.0	4660.14	1.18e-17
chr5-5	chr5	45857326	45857826	+	2007.1	500.000	5.0	0.0	1165.04	1.21e-14
chr5-9	chr5	93267133	93267769	+	2007.1	636.000	5.0	0.0	2330.07	3.78e-16
chr6-16	chr6	124711716	124712428	+	2007.1	712.000	5.0	0.0	1165.04	1.21e-14
chr7-5	chr7	30649987	30650633	+	2007.1	646.000	5.0	0.0	358.47	4.34e-12
chr9-16	chr9	69289419	69290263	+	2007.1	844.000	5.0	0.0	4660.14	1.18e-17
chr9-4	chr9	78480163	78480663	+	2007.1	500.000	5.0	0.2	25.05	2.16e-06
chr9-17	chr9	107615762	107616411	+	2007.1	649.000	4.5	0.0	233.01	5.69e-09
chr10-1	chr10	11281876	11282508	+	2007.1	632.000	5.5	0.0	1281.54	1.21e-14
chr10-2	chr10	81384616	81385116	+	2007.1	500.000	4.5	0.0	4194.13	5.52e-14
chr11-58	chr11	94991720	94992593	+	2007.1	873.000	5.0	0.0	332.87	6.28e-12
chr11-8	chr11	118418493	118419142	+	2007.1	649.000	5.0	0.0	582.52	3.85e-13
chr13-15	chr13	28950618	28951257	+	2007.1	639.000	5.0	0.0	119.49	1.03e-09
chr14-4	chr14	24486255	24487114	+	2007.1	859.000	5.0	0.0	332.87	6.28e-12
chr14-68	chr14	31172042	31173360	+	2007.1	1318.000	4.5	0.0	135.29	4.93e-08
chr15-7	chr15	98950276	98950776	+	2007.1	500.000	4.5	0.2	20.07	8.42e-05
chr15-32	chr15	103199111	103199738	+	2007.1	627.000	5.0	0.0	110.96	1.48e-09
chr15-11	chr15	103298944	103299752	+	2007.1	808.000	5.0	0.1	40.17	2.20e-07
chr18-8	chr18	61726084	61726726	+	2007.1	642.000	5.0	0.0	2330.07	3.78e-16
chr19-72	chr19	6276199	6277421	+	2007.1	1222.000	4.5	0.0	1048.53	1.41e-11
chr1-8	chr1	9545363	9545863	+	1784.1	500.000	4.0	0.0	3728.11	5.52e-14
chr1-93	chr1	17397739	17398239	+	1784.1	500.000	4.0	0.0	233.01	3.56e-09
chr1-112	chr1	42711789	42712289	+	1784.1	500.000	4.0	0.0	466.01	2.24e-10
chr1-12	chr1	72849128	72849628	+	1784.1	500.000	4.0	0.1	38.83	4.23e-06
chr1-13	chr1	78657913	78658413	+	1784.1	500.000	4.0	0.0	3728.11	5.52e-14
chr1-15	chr1	135232772	135233272	+	1784.1	500.000	4.0	0.1	34.84	6.45e-06
chr1-22	chr1	160195368	160196024	+	1784.1	656.000	4.0	0.0	372.81	5.46e-10
chr1-58	chr1	172003471	172003971	+	1784.1	500.000	4.0	0.0	186.41	8.65e-09
chr1-23	chr1	172148177	172148842	+	1784.1	665.000	4.0	0.0	338.92	7.99e-10
chr1-24	chr1	183388925	183389590	+	1784.1	665.000	4.0	0.0	3728.11	5.52e-14
chr2-14	chr2	5378985	5379485	+	1784.1	500.000	4.0	0.2	20.94	4.58e-05
chr2-180	chr2	51147636	51148548	+	1784.1	912.000	4.0	0.0	745.62	3.43e-11
chr2-16	chr2	74578174	74578674	+	1784.1	500.000	4.0	0.0	3728.11	5.52e-14
chr2-209	chr2	91649339	91650536	+	1784.1	1197.000	4.0	0.0	219.30	4.53e-09
chr2-17	chr2	104027895	104028533	+	1784.1	638.000	4.0	0.0	621.35	7.11e-11
chr2-54	chr2	118696944	118697444	+	1784.1	500.000	4.0	0.0	466.01	2.24e-10
chr2-60	chr2	132310055	132310555	+	1784.1	500.000	4.0	0.0	621.35	7.11e-11
chr2-19	chr2	135659629	135660129	+	1784.1	500.000	4.0	0.0	3728.11	5.52e-14
chr2-21	chr2	160645935	160646435	+	1784.1	500.000	4.0	0.0	3728.11	5.52e-14
chr2-22	chr2	180709320	180710086	+	1784.1	766.000	5.0	0.0	2330.07	3.78e-16
chr3-8	chr3	40800184	40800863	+	1784.1	679.000	4.0	0.0	466.01	2.24e-10
chr3-9	chr3	53016651	53017279	+	1784.1	628.000	4.0	0.0	248.54	2.75e-09
chr3-10	chr3	55470501	55471202	+	1784.1	701.000	4.0	0.0	621.35	7.11e-11
chr3-101	chr3	80801087	80802126	+	1784.1	1039.000	4.0	0.0	338.92	7.99e-10
chr3-12	chr3	88540833	88541333	+	1784.1	500.000	4.0	0.0	207.12	5.69e-09
chr3-147	chr3	96904581	96905413	+	1784.1	832.000	4.0	0.0	1242.70	4.46e-12
chr3-157	chr3	103820333	103820833	+	1784.1	500.000	4.0	0.0	1864.06	8.82e-13
chr3-15	chr3	152714119	152714778	+	1784.1	659.000	4.0	0.0	466.01	2.24e-10
chr4-11	chr4	3835181	3835871	+	1784.1	690.000	4.0	0.0	338.92	7.99e-10
chr4-91	chr4	10874202	10875006	+	1784.1	804.000	4.0	0.0	310.68	1.13e-09
chr4-5	chr4	32657091	32657591	+	1784.1	500.000	4.0	0.0	932.03	1.41e-11
chr4-28	chr4	54948694	54949427	+	1784.1	733.000	5.0	0.0	2330.07	3.78e-16
chr4-8	chr4	109452706	109453206	+	1784.1	500.000	4.0	0.0	1864.06	8.82e-13
chr4-9	chr4	117155599	117156099	+	1784.1	500.000	4.0	0.0	932.03	1.41e-11
chr4-170	chr4	122885688	122886705	+	1784.1	1017.000	4.0	0.0	466.01	2.24e-10
chr4-176	chr4	124802289	124803105	+	1784.1	816.000	4.0	0.0	1864.06	8.82e-13
chr4-213	chr4	135352076	135353223	+	1784.1	1147.000	4.0	0.0	186.41	8.65e-09
chr4-10	chr4	148617937	148618579	+	1784.1	642.000	4.0	0.1	38.04	4.58e-06
chr4-83	chr4	149675265	149676252	+	1784.1	987.000	4.0	0.0	310.68	1.13e-09
chr4-265	chr4	155943266	155944509	+	1784.1	1243.000	4.0	0.0	532.59	1.32e-10
chr5-11	chr5	22725223	22725723	+	1784.1	500.000	4.0	0.2	25.71	2.09e-05
chr5-13	chr5	31295689	31296189	+	1784.1	500.000	4.0	0.0	3728.11	5.52e-14
chr5-32	chr5	34174461	34174961	+	1784.1	500.000	4.0	0.0	186.41	8.65e-09
chr5-119	chr5	36465060	36465560	+	1784.1	500.000	4.0	0.0	3728.11	5.52e-14
chr5-34	chr5	48372349	48373150	+	1784.1	801.000	4.0	0.0	3728.11	5.52e-14
chr5-24	chr5	107900749	107901486	+	1784.1	737.000	4.0	0.0	932.03	1.41e-11
chr5-47	chr5	114774047	114774906	+	1784.1	859.000	4.0	0.0	932.03	1.41e-11
chr5-25	chr5	122372103	122372970	+	1784.1	867.000	5.0	0.0	291.26	1.22e-11
chr5-18	chr5	125389333	125389833	+	1784.1	500.000	4.0	0.0	143.39	2.45e-08
chr5-27	chr5	138263193	138263854	+	1784.1	661.000	4.0	0.0	266.29	2.09e-09
chr5-86	chr5	142820877	142821777	+	1784.1	900.000	4.0	0.0	466.01	2.24e-10
chr5-21	chr5	142903217	142903717	+	1784.1	500.000	4.0	0.2	22.06	3.76e-05
chr6-17	chr6	29609109	29609911	+	1784.1	802.000	5.0	0.0	332.87	6.28e-12
chr6-10	chr6	39206032	39206532	+	1784.1	500.000	4.0	0.0	932.03	1.41e-11
chr6-11	chr6	72616594	72617240	+	1784.1	646.000	4.0	0.0	3728.11	5.52e-14
chr6-33	chr6	83341202	83341702	+	1784.1	500.000	4.0	0.0	310.68	1.13e-09
chr6-13	chr6	91516083	91516741	+	1784.1	658.000	4.0	0.0	372.81	5.46e-10
chr6-144	chr6	94699513	94700292	+	1784.1	779.000	4.0	0.0	3728.11	5.52e-14
chr7-8	chr7	4147553	4148192	+	1784.1	639.000	4.0	0.0	233.01	3.56e-09
chr7-33	chr7	35201208	35201708	+	1784.1	500.000	4.0	0.0	466.01	2.24e-10
chr7-251	chr7	125705303	125705803	+	1784.1	500.000	4.0	0.0	310.68	1.13e-09
chr7-263	chr7	127344894	127346131	+	1784.1	1237.000	4.0	0.0	1864.06	8.82e-13
chr7-274	chr7	131344811	131345311	+	1784.1	500.000	4.0	0.0	1864.06	8.82e-13
chr7-11	chr7	140035820	140036320	+	1784.1	500.000	4.0	0.0	414.23	3.59e-10
chr7-12	chr7	141131199	141131699	+	1784.1	500.000	4.0	0.0	266.29	2.09e-09
chr7-58	chr7	142577299	142577979	+	1784.1	680.000	4.0	0.1	71.69	3.82e-07
chr8-3	chr8	31187396	31187896	+	1784.1	500.000	4.0	0.0	266.29	2.09e-09
chr8-107	chr8	54076980	54078323	+	1784.1	1343.000	4.0	0.0	1864.06	8.82e-13
chr8-6	chr8	70862812	70863446	+	1784.1	634.000	4.0	0.0	3728.11	5.52e-14
chr8-2	chr8	79028564	79029064	+	1784.1	500.000	4.5	0.0	2097.06	8.82e-13
chr8-175	chr8	106892264	106893324	+	1784.1	1060.000	4.0	0.0	466.01	2.24e-10
chr8-53	chr8	107055955	107056713	+	1784.1	758.000	4.0	0.0	3728.11	5.52e-14
chr8-197	chr8	123102588	123103586	+	1784.1	998.000	4.0	0.0	3728.11	5.52e-14
chr8-59	chr8	124862619	124863670	+	1784.1	1051.000	4.0	0.0	466.01	2.24e-10
chr9-86	chr9	21592480	21593432	+	1784.1	952.000	4.0	0.0	3728.11	5.52e-14
chr9-10	chr9	59678810	59679310	+	1784.1	500.000	4.0	0.1	53.26	1.23e-06
chr9-11	chr9	62340415	62341053	+	1784.1	638.000	4.5	0.0	174.76	1.79e-08
chr9-29	chr9	62536402	62537074	+	1784.1	672.000	4.0	0.0	286.78	1.56e-09
chr9-15	chr9	107887940	107888440	+	1784.1	500.000	4.0	0.0	155.34	1.79e-08
chr9-219	chr9	108747265	108747765	+	1784.1	500.000	4.0	0.0	338.92	7.99e-10
chr10-3	chr10	42582366	42583095	+	1784.1	729.000	5.5	0.0	244.10	4.73e-11
chr10-114	chr10	61451816	61453044	+	1784.1	1228.000	4.0	0.0	932.03	1.41e-11
chr10-4	chr10	61695376	61695876	+	1784.1	500.000	4.0	0.0	3728.11	5.52e-14
chr10-123	chr10	62791419	62792414	+	1784.1	995.000	4.0	0.0	310.68	1.13e-09
chr10-125	chr10	62886659	62887724	+	1784.1	1065.000	4.0	0.0	3728.11	5.52e-14
chr10-128	chr10	63022880	63023878	+	1784.1	998.000	4.0	0.0	233.01	3.56e-09
chr10-26	chr10	75517549	75518049	+	1784.1	500.000	4.0	0.0	286.78	1.56e-09
chr10-5	chr10	81181824	81182324	+	1784.1	500.000	4.0	0.2	23.75	2.83e-05
chr10-178	chr10	82762690	82763537	+	1784.1	847.000	4.0	0.0	372.81	5.46e-10
chr10-6	chr10	108162363	108162863	+	1784.1	500.000	4.0	0.0	932.03	1.41e-11
chr10-64	chr10	121739615	121740350	+	1784.1	735.000	4.0	0.0	932.03	1.41e-11
chr10-212	chr10	127534859	127535359	+	1784.1	500.000	4.0	0.0	3728.11	5.52e-14
chr10-218	chr10	128377153	128378066	+	1784.1	913.000	4.0	0.0	621.35	7.11e-11
chr11-14	chr11	35770006	35770506	+	1784.1	500.000	4.0	0.0	932.03	1.41e-11
chr11-15	chr11	40732955	40733455	+	1784.1	500.000	4.0	0.0	932.03	1.41e-11
chr11-161	chr11	58977668	58978767	+	1784.1	1099.000	4.0	0.0	466.01	2.24e-10
chr11-189	chr11	69117410	69118513	+	1784.1	1103.000	4.0	0.0	207.12	5.69e-09
chr11-199	chr11	69995870	69997069	+	1784.1	1199.000	4.0	0.0	1864.06	8.82e-13
chr11-18	chr11	86756963	86757463	+	1784.1	500.000	4.0	0.0	621.35	7.11e-11
chr11-249	chr11	87986292	87987434	+	1784.1	1142.000	4.0	0.0	466.01	2.24e-10
chr11-56	chr11	88068965	88069465	+	1784.1	500.000	4.0	0.0	1242.70	4.46e-12
chr11-279	chr11	97699990	97700880	+	1784.1	890.000	4.0	0.0	932.03	1.41e-11
chr11-64	chr11	100618956	100619630	+	1784.1	674.000	4.0	0.0	466.01	2.24e-10
chr11-68	chr11	102430744	102431244	+	1784.1	500.000	4.0	0.0	233.01	3.56e-09
chr11-69	chr11	103028481	103029337	+	1784.1	856.000	4.0	0.0	266.29	2.09e-09
chr11-319	chr11	106261290	106261790	+	1784.1	500.000	4.0	0.0	95.59	1.23e-07
chr11-27	chr11	116023363	116023996	+	1784.1	633.000	4.0	0.0	149.12	2.10e-08
chr11-75	chr11	117361446	117362135	+	1784.1	689.000	4.0	0.1	44.38	2.51e-06
chr11-28	chr11	117653971	117654709	+	1784.1	738.000	4.0	0.0	466.01	2.24e-10
chr11-21	chr11	119942185	119942685	+	1784.1	500.000	4.0	0.0	196.22	7.05e-09
chr11-22	chr11	120990410	120990910	+	1784.1	500.000	4.0	0.0	1864.06	8.82e-13
chr12-44	chr12	8674430	8675559	+	1784.1	1129.000	4.0	0.0	372.81	5.46e-10
chr12-11	chr12	21112027	21112717	+	1784.1	690.000	4.0	0.0	1864.06	8.82e-13
chr12-14	chr12	27343247	27343747	+	1784.1	500.000	4.0	0.0	155.34	1.79e-08
chr12-4	chr12	86881959	86882459	+	1784.1	500.000	4.0	0.0	169.46	1.26e-08
chr12-129	chr12	110695155	110696280	+	1784.1	1125.000	4.0	0.0	310.68	1.13e-09
chr12-9	chr12	112828357	112829005	+	1784.1	648.000	4.0	0.0	932.03	1.41e-11
chr13-4	chr13	23621912	23622412	+	1784.1	500.000	4.0	0.0	3728.11	5.52e-14
chr13-73	chr13	34128673	34129924	+	1784.1	1251.000	4.0	0.0	338.92	7.99e-10
chr13-76	chr13	34875571	34876323	+	1784.1	752.000	4.0	0.0	3728.11	5.52e-14
chr13-79	chr13	38037162	38038005	+	1784.1	843.000	4.0	0.0	466.01	2.24e-10
chr13-5	chr13	41000437	41000937	+	1784.1	500.000	4.0	0.0	3728.11	5.52e-14
chr13-7	chr13	48879813	48880313	+	1784.1	500.000	4.0	0.0	621.35	7.11e-11
chr13-10	chr13	67552518	67553181	+	1784.1	663.000	4.0	0.0	932.03	1.41e-11
chr13-11	chr13	85189362	85189862	+	1784.1	500.000	4.0	0.0	310.68	1.13e-09
chr13-172	chr13	108043902	108045125	+	1784.1	1223.000	4.0	0.0	286.78	1.56e-09
chr14-16	chr14	25460536	25461036	+	1784.1	500.000	4.0	0.0	621.35	7.11e-11
chr14-5	chr14	34548869	34549369	+	1784.1	500.000	4.0	0.0	3728.11	5.52e-14
chr14-105	chr14	60250742	60252141	+	1784.1	1399.000	4.0	0.0	3728.11	5.52e-14
chr14-6	chr14	63177543	63178043	+	1784.1	500.000	4.0	0.0	207.12	5.69e-09
chr14-26	chr14	64588562	64589263	+	1784.1	701.000	4.0	0.0	621.35	7.11e-11
chr14-7	chr14	70765719	70766219	+	1784.1	500.000	4.0	0.0	3728.11	5.52e-14
chr14-3	chr14	98167929	98168554	+	1784.1	625.000	5.0	0.0	582.52	3.85e-13
chr14-8	chr14	105895379	105895879	+	1784.1	500.000	4.0	0.0	3728.11	5.52e-14
chr14-9	chr14	105897603	105898103	+	1784.1	500.000	4.0	0.0	621.35	7.11e-11
chr14-13	chr14	121036015	121036661	+	1784.1	646.000	4.0	0.0	621.35	7.11e-11
chr15-53	chr15	9139872	9140884	+	1784.1	1012.000	4.0	0.0	1864.06	8.82e-13
chr15-8	chr15	76477736	76478475	+	1784.1	739.000	4.5	0.0	1398.04	4.46e-12
chr15-9	chr15	76904125	76904760	+	1784.1	635.000	4.5	0.1	48.21	2.88e-06
chr15-22	chr15	79062463	79062963	+	1784.1	500.000	4.0	0.0	310.68	1.13e-09
chr15-12	chr15	79141176	79141823	+	1784.1	647.000	4.0	0.0	466.01	2.24e-10
chr15-10	chr15	89591574	89592074	+	1784.1	500.000	4.0	0.0	233.01	3.56e-09
chr16-48	chr16	52450440	52451111	+	1784.1	671.000	4.0	0.0	3728.11	5.52e-14
chr16-33	chr16	90283507	90284193	+	1784.1	686.000	4.0	0.0	466.01	2.24e-10
chr17-24	chr17	12318145	12318645	+	1784.1	500.000	4.0	0.0	3728.11	5.52e-14
chr17-43	chr17	17827157	17827884	+	1784.1	727.000	4.0	0.0	3728.11	5.52e-14
chr17-33	chr17	24850005	24850632	+	1784.1	627.000	4.0	0.0	621.35	7.11e-11
chr17-116	chr17	25926769	25927269	+	1784.1	500.000	4.0	0.0	3728.11	5.52e-14
chr17-30	chr17	35050561	35051061	+	1784.1	500.000	4.0	0.0	1864.06	8.82e-13
chr17-221	chr17	87445674	87446833	+	1784.1	1159.000	4.0	0.0	310.68	1.13e-09
chr18-37	chr18	4920935	4921949	+	1784.1	1014.000	4.0	0.0	1864.06	8.82e-13
chr18-15	chr18	9957950	9958807	+	1784.1	857.000	4.0	0.0	932.03	1.41e-11
chr18-21	chr18	45558331	45559012	+	1784.1	681.000	4.0	0.0	372.81	5.46e-10
chr18-10	chr18	84851430	84852081	+	1784.1	651.000	4.0	0.0	3728.11	5.52e-14
chr19-6	chr19	10203355	10203855	+	1784.1	500.000	4.0	0.0	1864.06	8.82e-13
chr19-22	chr19	27217277	27218074	+	1784.1	797.000	4.5	0.0	1048.53	1.41e-11
chr19-8	chr19	45560195	45560695	+	1784.1	500.000	4.0	0.0	932.03	1.41e-11
chrX-17	chrX	106282978	106283478	+	1784.1	500.000	4.0	0.0	169.46	1.26e-08
chrX-4	chrX	136740171	136740671	+	1784.1	500.000	4.0	0.0	932.03	1.41e-11
chrX-101	chrX	160834164	160834664	+	1784.1	500.000	4.0	0.0	1242.70	4.46e-12
chr1-64	chr1	10112524	10113024	+	1561.1	500.000	3.5	0.0	815.52	1.31e-08
chr1-17	chr1	20819397	20820023	+	1561.1	626.000	4.0	0.0	338.92	7.99e-10
chr1-31	chr1	39367908	39368689	+	1561.1	781.000	4.0	0.0	1242.70	4.46e-12
chr1-69	chr1	51915348	51916005	+	1561.1	657.000	4.0	0.0	932.03	1.41e-11
chr1-20	chr1	86527648	86528398	+	1561.1	750.000	5.0	0.0	332.87	6.28e-12
chr1-14	chr1	134075294	134075794	+	1561.1	500.000	4.0	0.0	1864.06	8.82e-13
chr1-55	chr1	165281929	165282642	+	1561.1	713.000	4.0	0.0	3728.11	5.52e-14
chr1-16	chr1	183221040	183221540	+	1561.1	500.000	4.0	0.0	621.35	7.11e-11
chr2-81	chr2	28839621	28840303	+	1561.1	682.000	4.0	0.0	1864.06	8.82e-13
chr2-27	chr2	39190249	39190896	+	1561.1	647.000	4.0	0.0	338.92	7.99e-10
chr3-11	chr3	67430199	67430699	+	1561.1	500.000	4.0	0.0	621.35	7.11e-11
chr3-17	chr3	96630228	96630728	+	1561.1	500.000	4.0	0.0	3728.11	5.52e-14
chr3-50	chr3	108257217	108257862	+	1561.1	645.000	3.5	0.0	271.84	3.51e-07
chr3-19	chr3	108910337	108910978	+	1561.1	641.000	4.0	0.0	233.01	3.56e-09
chr4-21	chr4	41349154	41349855	+	1561.1	701.000	4.0	0.0	3728.11	5.52e-14
chr4-59	chr4	154964236	154964933	+	1561.1	697.000	4.0	0.0	621.35	7.11e-11
chr4-14	chr4	155820736	155821236	+	1561.1	500.000	3.5	0.0	1631.05	1.64e-09
chr5-28	chr5	5663649	5664417	+	1561.1	768.000	4.0	0.0	532.59	1.32e-10
chr5-14	chr5	65537427	65537927	+	1561.1	500.000	4.0	0.0	177.53	1.05e-08
chr5-20	chr5	136987039	136987539	+	1561.1	500.000	4.0	0.0	932.03	1.41e-11
chr5-90	chr5	143328751	143329603	+	1561.1	852.000	4.0	0.0	1242.70	4.46e-12
chr6-51	chr6	113078060	113078777	+	1561.1	717.000	4.5	0.0	2097.06	8.82e-13
chr7-14	chr7	13030519	13031019	+	1561.1	500.000	3.5	0.1	51.78	4.81e-05
chr7-26	chr7	25282796	25283454	+	1561.1	658.000	3.5	0.0	3262.10	2.06e-10
chr7-9	chr7	27978928	27979554	+	1561.1	626.000	4.0	0.0	1864.06	8.82e-13
chr8-8	chr8	47287705	47288364	+	1561.1	659.000	4.0	0.0	466.01	2.24e-10
chr8-21	chr8	72219760	72220386	+	1561.1	626.000	4.0	0.0	621.35	7.11e-11
chr8-7	chr8	94386842	94387491	+	1561.1	649.000	4.0	0.0	3728.11	5.52e-14
chr8-9	chr8	95887730	95888230	+	1561.1	500.000	4.0	0.0	621.35	7.11e-11
chr8-11	chr8	113635710	113636345	+	1561.1	635.000	4.0	0.0	112.97	6.32e-08
chr9-12	chr9	62810926	62811426	+	1561.1	500.000	4.0	0.0	3728.11	5.52e-14
chr9-42	chr9	110116979	110117788	+	1561.1	809.000	4.0	0.0	286.78	1.56e-09
chr9-18	chr9	110476243	110476891	+	1561.1	648.000	4.0	0.0	1864.06	8.82e-13
chr10-7	chr10	29453972	29454472	+	1561.1	500.000	3.5	0.1	41.82	8.98e-05
chr10-8	chr10	40884037	40884537	+	1561.1	500.000	3.5	0.0	1631.05	1.64e-09
chr10-58	chr10	80151218	80151874	+	1561.1	656.000	3.5	0.0	543.68	4.42e-08
chr11-12	chr11	26210480	26210980	+	1561.1	500.000	4.0	0.0	466.01	2.24e-10
chr11-20	chr11	98795810	98796310	+	1561.1	500.000	4.0	0.0	1864.06	8.82e-13
chr12-8	chr12	108793360	108793860	+	1561.1	500.000	3.5	0.0	1631.05	1.64e-09
chr12-133	chr12	111538690	111539529	+	1561.1	839.000	4.0	0.0	207.12	5.69e-09
chr14-96	chr14	55659588	55660460	+	1561.1	872.000	3.5	0.0	543.68	4.42e-08
chr14-10	chr14	120911647	120912279	+	1561.1	632.000	4.0	0.0	621.35	7.11e-11
chr16-13	chr16	55973530	55974030	+	1561.1	500.000	3.5	0.0	1631.05	1.64e-09
chr16-10	chr16	96127008	96127681	+	1561.1	673.000	5.0	0.0	2330.07	3.78e-16
chr17-68	chr17	3556985	3557786	+	1561.1	801.000	4.0	0.0	414.23	3.59e-10
chr17-37	chr17	65885304	65885804	+	1561.1	500.000	3.5	0.0	296.55	2.71e-07
chr17-66	chr17	80206330	80207004	+	1561.1	674.000	4.0	0.0	414.23	3.59e-10
chr18-12	chr18	62952167	62952667	+	1561.1	500.000	3.5	0.1	67.96	2.16e-05
chr19-5	chr19	8820460	8820960	+	1561.1	500.000	4.0	0.0	466.01	2.24e-10
chr19-11	chr19	32758065	32758718	+	1561.1	653.000	4.0	0.0	286.78	1.56e-09
chr19-12	chr19	45782729	45783386	+	1561.1	657.000	4.0	0.0	1242.70	4.46e-12
chr19-49	chr19	46338095	46339001	+	1561.1	906.000	4.0	0.0	621.35	7.11e-11
chr1-27	chr1	25829178	25829678	+	1338.1	500.000	3.0	0.0	466.01	4.42e-08
chr1-28	chr1	34813496	34813996	+	1338.1	500.000	3.0	0.1	41.12	6.02e-05
chr1-32	chr1	40025620	40026120	+	1338.1	500.000	3.0	0.0	87.38	6.52e-06
chr1-113	chr1	43446093	43446875	+	1338.1	782.000	3.0	0.0	233.01	3.51e-07
chr1-33	chr1	52630671	52631171	+	1338.1	500.000	3.0	0.0	2796.09	2.06e-10
chr1-38	chr1	84723172	84723672	+	1338.1	500.000	3.0	0.0	139.80	1.61e-06
chr1-142	chr1	85735862	85736362	+	1338.1	500.000	3.0	0.0	254.19	2.71e-07
chr1-39	chr1	87756232	87756732	+	1338.1	500.000	3.0	0.0	2796.09	2.06e-10
chr1-147	chr1	87945831	87946331	+	1338.1	500.000	3.0	0.0	349.51	1.04e-07
chr1-151	chr1	91540597	91541269	+	1338.1	672.000	3.0	0.0	1398.04	1.64e-09
chr1-153	chr1	92919967	92920467	+	1338.1	500.000	3.0	0.0	93.20	5.38e-06
chr1-45	chr1	119837124	119837624	+	1338.1	500.000	3.0	0.0	466.01	4.42e-08
chr1-47	chr1	127206139	127206639	+	1338.1	500.000	3.0	0.0	233.01	3.51e-07
chr1-48	chr1	134560159	134560659	+	1338.1	500.000	3.0	0.0	199.72	5.56e-07
chr1-51	chr1	136269320	136269820	+	1338.1	500.000	3.0	0.0	155.34	1.18e-06
chr1-52	chr1	136628713	136629213	+	1338.1	500.000	3.0	0.0	147.16	1.38e-06
chr1-53	chr1	151359528	151360028	+	1338.1	500.000	3.0	0.0	279.61	2.04e-07
chr1-186	chr1	153696558	153697058	+	1338.1	500.000	3.0	0.0	174.76	8.29e-07
chr1-54	chr1	160792381	160792881	+	1338.1	500.000	3.0	0.0	2796.09	2.06e-10
chr1-194	chr1	166398711	166399211	+	1338.1	500.000	3.0	0.0	66.57	1.46e-05
chr1-59	chr1	179802634	179803134	+	1338.1	500.000	3.0	0.0	1398.04	1.64e-09
chr1-60	chr1	185204259	185204759	+	1338.1	500.000	3.0	0.0	699.02	1.31e-08
chr1-61	chr1	186704265	186704765	+	1338.1	500.000	3.0	0.0	215.08	4.46e-07
chr1-225	chr1	193129944	193130444	+	1338.1	500.000	3.0	0.0	2796.09	2.06e-10
chr2-32	chr2	11602378	11603086	+	1338.1	708.000	4.0	0.0	3728.11	5.52e-14
chr2-106	chr2	14055436	14056226	+	1338.1	790.000	3.0	0.0	699.02	1.31e-08
chr2-36	chr2	26236805	26237305	+	1338.1	500.000	3.0	0.0	349.51	1.04e-07
chr2-37	chr2	26910801	26911301	+	1338.1	500.000	3.0	0.0	2796.09	2.06e-10
chr2-38	chr2	26915975	26916475	+	1338.1	500.000	3.0	0.0	2796.09	2.06e-10
chr2-144	chr2	29251079	29251579	+	1338.1	500.000	3.0	0.0	349.51	1.04e-07
chr2-39	chr2	29620006	29620506	+	1338.1	500.000	3.0	0.0	699.02	1.31e-08
chr2-40	chr2	29802844	29803344	+	1338.1	500.000	3.0	0.0	699.02	1.31e-08
chr2-42	chr2	30808193	30808693	+	1338.1	500.000	3.0	0.0	279.61	2.04e-07
chr2-160	chr2	31973707	31974207	+	1338.1	500.000	3.0	0.0	699.02	1.31e-08
chr2-43	chr2	32363319	32363819	+	1338.1	500.000	3.0	0.0	699.02	1.31e-08
chr2-178	chr2	48815022	48815522	+	1338.1	500.000	3.0	0.0	699.02	1.31e-08
chr2-46	chr2	71211665	71212165	+	1338.1	500.000	3.0	0.0	2796.09	2.06e-10
chr2-86	chr2	90903526	90904026	+	1338.1	500.000	3.0	0.0	699.02	1.31e-08
chr2-47	chr2	91237099	91237599	+	1338.1	500.000	3.0	0.0	1398.04	1.64e-09
chr2-50	chr2	102450076	102450576	+	1338.1	500.000	3.0	0.0	127.09	2.14e-06
chr2-51	chr2	103760759	103761259	+	1338.1	500.000	3.0	0.0	2796.09	2.06e-10
chr2-55	chr2	119208991	119209491	+	1338.1	500.000	3.0	0.0	2796.09	2.06e-10
chr2-56	chr2	120609544	120610044	+	1338.1	500.000	3.0	0.0	174.76	8.29e-07
chr2-57	chr2	121008535	121009035	+	1338.1	500.000	3.0	0.0	559.22	2.56e-08
chr2-58	chr2	125858519	125859019	+	1338.1	500.000	3.0	0.0	139.80	1.61e-06
chr2-251	chr2	129066060	129066820	+	1338.1	760.000	3.0	0.0	233.01	3.51e-07
chr2-254	chr2	129294509	129295009	+	1338.1	500.000	3.0	0.0	2796.09	2.06e-10
chr2-257	chr2	131029823	131030323	+	1338.1	500.000	3.0	0.0	1398.04	1.64e-09
chr2-59	chr2	132029169	132029669	+	1338.1	500.000	3.0	0.0	2796.09	2.06e-10
chr2-61	chr2	148672943	148673443	+	1338.1	500.000	3.0	0.0	116.50	2.77e-06
chr2-63	chr2	152332233	152332733	+	1338.1	500.000	3.0	0.0	466.01	4.42e-08
chr2-65	chr2	155517845	155518345	+	1338.1	500.000	3.0	0.0	2796.09	2.06e-10
chr2-287	chr2	156550608	156551368	+	1338.1	760.000	3.0	0.0	466.01	4.42e-08
chr2-66	chr2	156840512	156841012	+	1338.1	500.000	3.0	0.0	466.01	4.42e-08
chr2-67	chr2	157471312	157471812	+	1338.1	500.000	3.0	0.0	127.09	2.14e-06
chr2-69	chr2	161109158	161109658	+	1338.1	500.000	3.0	0.0	2796.09	2.06e-10
chr2-70	chr2	166995635	166996135	+	1338.1	500.000	3.0	0.0	233.01	3.51e-07
chr2-71	chr2	167015196	167015696	+	1338.1	500.000	3.0	0.0	2796.09	2.06e-10
chr2-311	chr2	167976323	167976823	+	1338.1	500.000	3.0	0.0	399.44	7.01e-08
chr2-72	chr2	180701362	180701862	+	1338.1	500.000	3.0	0.0	1398.04	1.64e-09
chr2-95	chr2	181365404	181366069	+	1338.1	665.000	3.0	0.0	699.02	1.31e-08
chr2-73	chr2	181520674	181521174	+	1338.1	500.000	3.0	0.0	932.03	5.54e-09
chr3-63	chr3	30602033	30602813	+	1338.1	780.000	3.0	0.0	215.08	4.46e-07
chr3-42	chr3	30793227	30793874	+	1338.1	647.000	3.0	0.0	2796.09	2.06e-10
chr3-21	chr3	32737127	32737627	+	1338.1	500.000	3.0	0.0	127.09	2.14e-06
chr3-22	chr3	36552442	36552942	+	1338.1	500.000	3.0	0.0	279.61	2.04e-07
chr3-24	chr3	59005238	59005738	+	1338.1	500.000	3.0	0.0	699.02	1.31e-08
chr3-93	chr3	60528805	60529305	+	1338.1	500.000	3.0	0.0	2796.09	2.06e-10
chr3-110	chr3	87525107	87525861	+	1338.1	754.000	3.0	0.0	279.61	2.04e-07
chr3-25	chr3	87885207	87885707	+	1338.1	500.000	3.0	0.0	2796.09	2.06e-10
chr3-26	chr3	89411544	89412044	+	1338.1	500.000	3.0	0.0	127.09	2.14e-06
chr3-28	chr3	96635352	96635852	+	1338.1	500.000	3.0	0.0	1398.04	1.64e-09
chr3-30	chr3	103791403	103791903	+	1338.1	500.000	3.0	0.0	466.01	4.42e-08
chr3-31	chr3	103914847	103915486	+	1338.1	639.000	4.0	0.0	932.03	1.41e-11
chr3-162	chr3	105734552	105735052	+	1338.1	500.000	3.0	0.0	174.76	8.29e-07
chr3-33	chr3	108209693	108210193	+	1338.1	500.000	3.0	0.0	2796.09	2.06e-10
chr3-35	chr3	108721668	108722168	+	1338.1	500.000	3.0	0.0	1398.04	1.64e-09
chr3-37	chr3	123507705	123508205	+	1338.1	500.000	3.0	0.0	349.51	1.04e-07
chr3-190	chr3	141829602	141830102	+	1338.1	500.000	3.0	0.0	155.34	1.18e-06
chr3-39	chr3	145576360	145576860	+	1338.1	500.000	3.0	0.0	932.03	5.54e-09
chr3-40	chr3	152211484	152211984	+	1338.1	500.000	3.0	0.0	399.44	7.01e-08
chr4-95	chr4	15945212	15945712	+	1338.1	500.000	3.0	0.0	466.01	4.42e-08
chr4-100	chr4	24966273	24966953	+	1338.1	680.000	3.0	0.0	466.01	4.42e-08
chr4-18	chr4	25613512	25614012	+	1338.1	500.000	3.0	0.0	199.72	5.56e-07
chr4-68	chr4	31963366	31964028	+	1338.1	662.000	3.0	0.0	1398.04	1.64e-09
chr4-25	chr4	44012907	44013407	+	1338.1	500.000	3.0	0.0	559.22	2.56e-08
chr4-26	chr4	46138101	46138601	+	1338.1	500.000	3.0	0.0	127.09	2.14e-06
chr4-27	chr4	47352393	47352893	+	1338.1	500.000	3.0	0.0	2796.09	2.06e-10
chr4-29	chr4	58912318	58912818	+	1338.1	500.000	3.0	0.0	2796.09	2.06e-10
chr4-138	chr4	71484233	71484733	+	1338.1	500.000	3.0	0.0	349.51	1.04e-07
chr4-30	chr4	74251879	74252379	+	1338.1	500.000	3.0	0.0	349.51	1.04e-07
chr4-31	chr4	82504251	82504947	+	1338.1	696.000	4.5	0.0	161.31	2.45e-08
chr4-33	chr4	86856387	86856887	+	1338.1	500.000	3.0	0.0	2796.09	2.06e-10
chr4-35	chr4	99829265	99829765	+	1338.1	500.000	3.0	0.0	279.61	2.04e-07
chr4-36	chr4	103119577	103120077	+	1338.1	500.000	3.0	0.0	2796.09	2.06e-10
chr4-149	chr4	107313289	107314072	+	1338.1	783.000	3.0	0.0	1398.04	1.64e-09
chr4-75	chr4	109001010	109001667	+	1338.1	657.000	3.0	0.0	466.01	4.42e-08
chr4-39	chr4	109980070	109980570	+	1338.1	500.000	3.0	0.0	699.02	1.31e-08
chr4-40	chr4	114821563	114822063	+	1338.1	500.000	3.0	0.0	2796.09	2.06e-10
chr4-41	chr4	116610334	116610834	+	1338.1	500.000	3.0	0.1	57.06	2.30e-05
chr4-42	chr4	116627052	116627552	+	1338.1	500.000	3.0	0.0	2796.09	2.06e-10
chr4-185	chr4	127060629	127061129	+	1338.1	500.000	3.0	0.0	699.02	1.31e-08
chr4-190	chr4	129576884	129577384	+	1338.1	500.000	3.0	0.0	349.51	1.04e-07
chr4-46	chr4	130530978	130531478	+	1338.1	500.000	3.0	0.0	65.03	1.56e-05
chr4-199	chr4	132273702	132274616	+	1338.1	914.000	3.0	0.0	155.34	1.18e-06
chr4-49	chr4	134468240	134468740	+	1338.1	500.000	3.0	0.0	1398.04	1.64e-09
chr4-211	chr4	135152033	135152533	+	1338.1	500.000	3.0	0.0	349.51	1.04e-07
chr4-50	chr4	138325908	138326408	+	1338.1	500.000	3.0	0.0	2796.09	2.06e-10
chr4-51	chr4	140722152	140722652	+	1338.1	500.000	3.0	0.0	77.67	9.24e-06
chr4-230	chr4	141475206	141475706	+	1338.1	500.000	3.0	0.0	699.02	1.31e-08
chr4-53	chr4	148038268	148038768	+	1338.1	500.000	3.0	0.0	2796.09	2.06e-10
chr4-54	chr4	148099600	148100100	+	1338.1	500.000	3.0	0.0	66.57	1.46e-05
chr4-55	chr4	149425549	149426193	+	1338.1	644.000	3.5	0.0	815.52	1.31e-08
chr4-56	chr4	149518432	149518932	+	1338.1	500.000	3.0	0.0	279.61	2.04e-07
chr4-244	chr4	149737346	149738119	+	1338.1	773.000	3.0	0.0	199.72	5.56e-07
chr4-57	chr4	150569541	150570041	+	1338.1	500.000	3.0	0.0	349.51	1.04e-07
chr4-58	chr4	154961261	154961936	+	1338.1	675.000	3.5	0.0	296.55	2.71e-07
chr4-61	chr4	155490855	155491355	+	1338.1	500.000	3.0	0.0	699.02	1.31e-08
chr5-23	chr5	5782883	5783383	+	1338.1	500.000	4.0	0.1	33.29	7.70e-06
chr5-98	chr5	7318617	7319117	+	1338.1	500.000	3.0	0.0	1398.04	1.64e-09
chr5-29	chr5	21737080	21737580	+	1338.1	500.000	3.0	0.0	2796.09	2.06e-10
chr5-30	chr5	25759905	25760405	+	1338.1	500.000	3.0	0.0	199.72	5.56e-07
chr5-113	chr5	32985854	32986354	+	1338.1	500.000	3.0	0.0	186.41	6.84e-07
chr5-31	chr5	33983731	33984231	+	1338.1	500.000	3.0	0.0	559.22	2.56e-08
chr5-33	chr5	36795828	36796328	+	1338.1	500.000	3.0	0.0	69.90	1.26e-05
chr5-139	chr5	75156484	75156984	+	1338.1	500.000	3.0	0.0	699.02	1.31e-08
chr5-37	chr5	77459844	77460344	+	1338.1	500.000	3.0	0.0	199.72	5.56e-07
chr5-148	chr5	80901071	80901571	+	1338.1	500.000	3.0	0.0	164.48	9.93e-07
chr5-38	chr5	88554328	88554828	+	1338.1	500.000	3.0	0.0	699.02	1.31e-08
chr5-40	chr5	90931355	90931855	+	1338.1	500.000	3.0	0.0	174.76	8.29e-07
chr5-157	chr5	92898045	92898827	+	1338.1	782.000	3.0	0.0	174.76	8.29e-07
chr5-42	chr5	106964579	106965079	+	1338.1	500.000	3.0	0.0	279.61	2.04e-07
chr5-43	chr5	108065731	108066366	+	1338.1	635.000	3.5	0.0	407.76	1.04e-07
chr5-44	chr5	109556834	109557334	+	1338.1	500.000	3.0	0.0	2796.09	2.06e-10
chr5-45	chr5	109751127	109751627	+	1338.1	500.000	3.0	0.0	2796.09	2.06e-10
chr5-46	chr5	110386529	110387029	+	1338.1	500.000	3.0	0.0	699.02	1.31e-08
chr5-178	chr5	112215846	112216346	+	1338.1	500.000	3.0	0.0	279.61	2.04e-07
chr5-183	chr5	114443621	114444121	+	1338.1	500.000	3.0	0.0	2796.09	2.06e-10
chr5-49	chr5	118170626	118171126	+	1338.1	500.000	3.0	0.0	699.02	1.31e-08
chr5-55	chr5	129942341	129942841	+	1338.1	500.000	3.0	0.0	1398.04	1.64e-09
chr5-56	chr5	132541583	132542083	+	1338.1	500.000	3.0	0.0	1398.04	1.64e-09
chr5-227	chr5	135217554	135218054	+	1338.1	500.000	3.0	0.0	139.80	1.61e-06
chr5-231	chr5	135778443	135779114	+	1338.1	671.000	3.0	0.0	699.02	1.31e-08
chr5-57	chr5	135962699	135963199	+	1338.1	500.000	3.0	0.0	349.51	1.04e-07
chr5-60	chr5	137786005	137786505	+	1338.1	500.000	3.0	0.0	2796.09	2.06e-10
chr5-61	chr5	138441536	138442036	+	1338.1	500.000	3.0	0.0	174.76	8.29e-07
chr5-62	chr5	140622829	140623329	+	1338.1	500.000	3.0	0.1	51.78	3.06e-05
chr5-253	chr5	142961801	142962589	+	1338.1	788.000	3.0	0.0	2796.09	2.06e-10
chr5-89	chr5	143180230	143180881	+	1338.1	651.000	3.0	0.0	466.01	4.42e-08
chr5-64	chr5	144222873	144223373	+	1338.1	500.000	3.0	0.0	349.51	1.04e-07
chr5-66	chr5	145139448	145139948	+	1338.1	500.000	3.0	0.0	699.02	1.31e-08
chr5-67	chr5	146221019	146221519	+	1338.1	500.000	3.0	0.0	699.02	1.31e-08
chr5-68	chr5	147859966	147860466	+	1338.1	500.000	3.0	0.0	699.02	1.31e-08
chr5-69	chr5	149050107	149050607	+	1338.1	500.000	3.0	0.0	466.01	4.42e-08
chr5-70	chr5	150674123	150674623	+	1338.1	500.000	3.0	0.0	233.01	3.51e-07
chr6-44	chr6	4641958	4642458	+	1338.1	500.000	3.5	0.0	130.48	3.13e-06
chr6-22	chr6	8258401	8258901	+	1338.1	500.000	3.0	0.0	699.02	1.31e-08
chr6-23	chr6	13607352	13607852	+	1338.1	500.000	3.0	0.0	399.44	7.01e-08
chr6-24	chr6	30390675	30391175	+	1338.1	500.000	3.0	0.0	233.01	3.51e-07
chr6-80	chr6	34028918	34029418	+	1338.1	500.000	3.0	0.0	349.51	1.04e-07
chr6-26	chr6	35539231	35539731	+	1338.1	500.000	3.0	0.0	2796.09	2.06e-10
chr6-47	chr6	37441957	37442624	+	1338.1	667.000	3.0	0.0	2796.09	2.06e-10
chr6-27	chr6	37870707	37871207	+	1338.1	500.000	3.0	0.0	164.48	9.93e-07
chr6-89	chr6	41604980	41605480	+	1338.1	500.000	3.0	0.0	699.02	1.31e-08
chr6-28	chr6	51469320	51469820	+	1338.1	500.000	3.0	0.1	44.38	4.81e-05
chr6-29	chr6	71271668	71272168	+	1338.1	500.000	3.0	0.0	2796.09	2.06e-10
chr6-30	chr6	83033116	83033616	+	1338.1	500.000	3.0	0.0	699.02	1.31e-08
chr6-31	chr6	83051103	83051603	+	1338.1	500.000	3.0	0.0	349.51	1.04e-07
chr6-32	chr6	83054070	83054570	+	1338.1	500.000	3.0	0.0	233.01	3.51e-07
chr6-34	chr6	83775128	83775628	+	1338.1	500.000	3.0	0.0	699.02	1.31e-08
chr6-36	chr6	105677162	105677662	+	1338.1	500.000	3.0	0.0	279.61	2.04e-07
chr6-38	chr6	113616026	113616526	+	1338.1	500.000	3.0	0.0	99.86	4.39e-06
chr6-161	chr6	119108696	119109196	+	1338.1	500.000	3.0	0.0	466.01	4.42e-08
chr6-39	chr6	120364286	120364786	+	1338.1	500.000	3.0	0.0	2796.09	2.06e-10
chr6-42	chr6	144781306	144781806	+	1338.1	500.000	3.0	0.0	2796.09	2.06e-10
chr6-194	chr6	146996800	146997300	+	1338.1	500.000	3.0	0.0	73.58	1.08e-05
chr6-43	chr6	148830740	148831367	+	1338.1	627.000	3.5	0.0	181.23	1.18e-06
chr7-18	chr7	3645840	3646340	+	1338.1	500.000	3.0	0.0	349.51	1.04e-07
chr7-13	chr7	3704176	3704676	+	1338.1	500.000	3.5	0.0	296.55	2.71e-07
chr7-19	chr7	10494696	10495196	+	1338.1	500.000	3.0	0.0	2796.09	2.06e-10
chr7-93	chr7	12907559	12908059	+	1338.1	500.000	3.0	0.0	279.61	2.04e-07
chr7-21	chr7	16387416	16387916	+	1338.1	500.000	3.0	0.0	2796.09	2.06e-10
chr7-24	chr7	19095630	19096130	+	1338.1	500.000	3.0	0.0	2796.09	2.06e-10
chr7-25	chr7	24507418	24507918	+	1338.1	500.000	3.0	0.0	1398.04	1.64e-09
chr7-109	chr7	25072121	25072621	+	1338.1	500.000	3.0	0.0	1398.04	1.64e-09
chr7-27	chr7	27486988	27487488	+	1338.1	500.000	3.0	0.0	349.51	1.04e-07
chr7-65	chr7	28164320	28164820	+	1338.1	500.000	3.0	0.0	349.51	1.04e-07
chr7-28	chr7	29983417	29983917	+	1338.1	500.000	3.0	0.0	466.01	4.42e-08
chr7-68	chr7	30089835	30090505	+	1338.1	670.000	3.0	0.0	1398.04	1.64e-09
chr7-30	chr7	30291773	30292273	+	1338.1	500.000	3.0	0.0	349.51	1.04e-07
chr7-139	chr7	34195965	34196465	+	1338.1	500.000	3.0	0.0	2796.09	2.06e-10
chr7-34	chr7	36697127	36697627	+	1338.1	500.000	3.0	0.0	2796.09	2.06e-10
chr7-35	chr7	37770489	37770989	+	1338.1	500.000	3.0	0.0	466.01	4.42e-08
chr7-36	chr7	44553580	44554080	+	1338.1	500.000	3.0	0.0	466.01	4.42e-08
chr7-37	chr7	45015405	45015905	+	1338.1	500.000	3.0	0.0	466.01	4.42e-08
chr7-70	chr7	45830179	45830869	+	1338.1	690.000	3.0	0.0	90.20	5.93e-06
chr7-165	chr7	49721205	49721705	+	1338.1	500.000	3.0	0.0	932.03	5.54e-09
chr7-38	chr7	60753554	60754054	+	1338.1	500.000	3.0	0.0	164.48	9.93e-07
chr7-180	chr7	72097066	72097566	+	1338.1	500.000	3.0	0.0	233.01	3.51e-07
chr7-197	chr7	80269630	80270130	+	1338.1	500.000	3.0	0.0	699.02	1.31e-08
chr7-39	chr7	97788593	97789093	+	1338.1	500.000	3.0	0.0	174.76	8.29e-07
chr7-42	chr7	99348733	99349233	+	1338.1	500.000	3.0	0.1	49.93	3.40e-05
chr7-45	chr7	105641112	105641612	+	1338.1	500.000	3.0	0.0	399.44	7.01e-08
chr7-46	chr7	110843697	110844197	+	1338.1	500.000	3.0	0.0	2796.09	2.06e-10
chr7-47	chr7	113368315	113368815	+	1338.1	500.000	3.0	0.0	349.51	1.04e-07
chr7-49	chr7	126565908	126566543	+	1338.1	635.000	3.5	0.0	1631.05	1.64e-09
chr7-50	chr7	126785961	126786461	+	1338.1	500.000	3.0	0.0	96.42	4.87e-06
chr7-51	chr7	126791856	126792356	+	1338.1	500.000	3.0	0.0	155.34	1.18e-06
chr7-52	chr7	127024454	127024954	+	1338.1	500.000	3.0	0.0	127.09	2.14e-06
chr7-53	chr7	127448578	127449078	+	1338.1	500.000	3.0	0.0	279.61	2.04e-07
chr7-54	chr7	128611586	128612086	+	1338.1	500.000	3.0	0.0	2796.09	2.06e-10
chr7-272	chr7	130265076	130265867	+	1338.1	791.000	3.0	0.0	1398.04	1.64e-09
chr7-55	chr7	132317092	132317592	+	1338.1	500.000	3.0	0.0	2796.09	2.06e-10
chr7-56	chr7	132851997	132852497	+	1338.1	500.000	3.0	0.0	139.80	1.61e-06
chr7-275	chr7	132987901	132988401	+	1338.1	500.000	3.0	0.0	1398.04	1.64e-09
chr8-13	chr8	11728589	11729089	+	1338.1	500.000	3.0	0.0	699.02	1.31e-08
chr8-42	chr8	12397649	12398149	+	1338.1	500.000	3.5	0.0	233.01	5.56e-07
chr8-14	chr8	13105651	13106151	+	1338.1	500.000	3.0	0.0	2796.09	2.06e-10
chr8-76	chr8	13792582	13793082	+	1338.1	500.000	3.0	0.0	349.51	1.04e-07
chr8-82	chr8	20549944	20550727	+	1338.1	783.000	3.0	0.0	699.02	1.31e-08
chr8-15	chr8	36247989	36248489	+	1338.1	500.000	3.0	0.0	2796.09	2.06e-10
chr8-16	chr8	39164839	39165339	+	1338.1	500.000	3.0	0.0	116.50	2.77e-06
chr8-96	chr8	40920958	40921458	+	1338.1	500.000	3.0	0.0	466.01	4.42e-08
chr8-111	chr8	57454373	57454873	+	1338.1	500.000	3.0	0.0	93.20	5.38e-06
chr8-112	chr8	58912166	58912666	+	1338.1	500.000	3.0	0.0	349.51	1.04e-07
chr8-45	chr8	64732865	64733551	+	1338.1	686.000	3.0	0.0	2796.09	2.06e-10
chr8-121	chr8	70319501	70320001	+	1338.1	500.000	3.0	0.0	1398.04	1.64e-09
chr8-17	chr8	70539664	70540164	+	1338.1	500.000	3.0	0.0	559.22	2.56e-08
chr8-123	chr8	70673266	70673766	+	1338.1	500.000	3.0	0.0	2796.09	2.06e-10
chr8-18	chr8	70699848	70700348	+	1338.1	500.000	3.0	0.0	60.78	1.91e-05
chr8-20	chr8	72152175	72152675	+	1338.1	500.000	3.0	0.0	103.56	3.94e-06
chr8-22	chr8	72240398	72240898	+	1338.1	500.000	3.0	0.0	2796.09	2.06e-10
chr8-47	chr8	72548498	72549141	+	1338.1	643.000	3.0	0.0	2796.09	2.06e-10
chr8-23	chr8	79398676	79399176	+	1338.1	500.000	3.0	0.0	699.02	1.31e-08
chr8-24	chr8	79711026	79711526	+	1338.1	500.000	3.0	0.0	932.03	5.54e-09
chr8-136	chr8	80879122	80879934	+	1338.1	812.000	3.0	0.0	1398.04	1.64e-09
chr8-142	chr8	83900449	83900949	+	1338.1	500.000	3.0	0.0	699.02	1.31e-08
chr8-25	chr8	84664161	84664661	+	1338.1	500.000	3.0	0.0	399.44	7.01e-08
chr8-27	chr8	85029784	85030284	+	1338.1	500.000	3.0	0.0	107.54	3.52e-06
chr8-28	chr8	88361248	88361748	+	1338.1	500.000	3.0	0.0	699.02	1.31e-08
chr8-165	chr8	104348940	104349440	+	1338.1	500.000	3.0	0.0	93.20	5.38e-06
chr8-10	chr8	105637470	105637970	+	1338.1	500.000	3.5	0.0	543.68	4.42e-08
chr8-36	chr8	105881009	105881509	+	1338.1	500.000	3.0	0.0	2796.09	2.06e-10
chr8-37	chr8	106169309	106169809	+	1338.1	500.000	3.0	0.0	2796.09	2.06e-10
chr8-190	chr8	119598247	119598747	+	1338.1	500.000	3.0	0.0	2796.09	2.06e-10
chr8-57	chr8	123254701	123255416	+	1338.1	715.000	3.0	0.0	215.08	4.46e-07
chr9-19	chr9	3335429	3335929	+	1338.1	500.000	3.0	0.0	1398.04	1.64e-09
chr9-20	chr9	13749032	13749532	+	1338.1	500.000	3.0	0.0	1398.04	1.64e-09
chr9-21	chr9	15493126	15493626	+	1338.1	500.000	3.0	0.0	1398.04	1.64e-09
chr9-46	chr9	20652186	20652864	+	1338.1	678.000	3.0	0.0	2796.09	2.06e-10
chr9-22	chr9	21204590	21205090	+	1338.1	500.000	3.0	0.0	466.01	4.42e-08
chr9-47	chr9	21238526	21239181	+	1338.1	655.000	3.0	0.0	2796.09	2.06e-10
chr9-23	chr9	21852158	21852658	+	1338.1	500.000	3.0	0.0	699.02	1.31e-08
chr9-24	chr9	27097280	27097780	+	1338.1	500.000	3.0	0.0	65.03	1.56e-05
chr9-51	chr9	32263808	32264308	+	1338.1	500.000	3.0	0.0	1398.04	1.64e-09
chr9-25	chr9	37489568	37490068	+	1338.1	500.000	3.0	0.0	155.34	1.18e-06
chr9-56	chr9	44636770	44637270	+	1338.1	500.000	3.0	0.0	559.22	2.56e-08
chr9-111	chr9	45968284	45968784	+	1338.1	500.000	3.0	0.0	107.54	3.52e-06
chr9-60	chr9	62367495	62367995	+	1338.1	500.000	3.0	0.0	1398.04	1.64e-09
chr9-32	chr9	74953068	74953568	+	1338.1	500.000	3.0	0.0	349.51	1.04e-07
chr9-33	chr9	75314275	75314775	+	1338.1	500.000	3.0	0.0	466.01	4.42e-08
chr9-35	chr9	88481094	88481594	+	1338.1	500.000	3.0	0.0	932.03	5.54e-09
chr9-36	chr9	102717739	102718433	+	1338.1	694.000	3.5	0.0	815.52	1.31e-08
chr9-37	chr9	104262608	104263108	+	1338.1	500.000	3.0	0.0	2796.09	2.06e-10
chr9-38	chr9	106888817	106889317	+	1338.1	500.000	3.0	0.0	63.55	1.67e-05
chr9-214	chr9	108554938	108555438	+	1338.1	500.000	3.0	0.0	2796.09	2.06e-10
chr9-222	chr9	109082059	109082778	+	1338.1	719.000	4.0	0.0	3728.11	5.52e-14
chr9-237	chr9	119444920	119445703	+	1338.1	783.000	3.0	0.0	233.01	3.51e-07
chr9-44	chr9	120934302	120934802	+	1338.1	500.000	3.0	0.0	1398.04	1.64e-09
chr9-45	chr9	121285519	121286019	+	1338.1	500.000	3.0	0.0	199.72	5.56e-07
chr10-12	chr10	7726250	7726750	+	1338.1	500.000	3.0	0.0	2796.09	2.06e-10
chr10-13	chr10	11149364	11149864	+	1338.1	500.000	3.0	0.0	2796.09	2.06e-10
chr10-14	chr10	13008717	13009217	+	1338.1	500.000	3.0	0.0	73.58	1.08e-05
chr10-79	chr10	13906298	13906798	+	1338.1	500.000	3.0	0.0	2796.09	2.06e-10
chr10-15	chr10	19933790	19934290	+	1338.1	500.000	3.0	0.0	2796.09	2.06e-10
chr10-17	chr10	25360135	25360635	+	1338.1	500.000	3.0	0.0	2796.09	2.06e-10
chr10-89	chr10	25766949	25767449	+	1338.1	500.000	3.0	0.0	699.02	1.31e-08
chr10-18	chr10	29347421	29347921	+	1338.1	500.000	3.0	0.0	349.51	1.04e-07
chr10-19	chr10	40257136	40257636	+	1338.1	500.000	3.0	0.0	466.01	4.42e-08
chr10-20	chr10	40349441	40349941	+	1338.1	500.000	3.0	0.0	349.51	1.04e-07
chr10-100	chr10	42276530	42277378	+	1338.1	848.000	3.0	0.0	2796.09	2.06e-10
chr10-49	chr10	45577708	45578382	+	1338.1	674.000	3.0	0.0	699.02	1.31e-08
chr10-107	chr10	58254894	58255667	+	1338.1	773.000	3.0	0.0	279.61	2.04e-07
chr10-23	chr10	61738764	61739264	+	1338.1	500.000	3.0	0.0	99.86	4.39e-06
chr10-121	chr10	62636983	62637483	+	1338.1	500.000	3.0	0.0	2796.09	2.06e-10
chr10-25	chr10	73201667	73202167	+	1338.1	500.000	3.0	0.0	65.03	1.56e-05
chr10-147	chr10	77581609	77582426	+	1338.1	817.000	3.0	0.0	2796.09	2.06e-10
chr10-155	chr10	80168615	80169115	+	1338.1	500.000	3.0	0.0	349.51	1.04e-07
chr10-28	chr10	80406152	80406652	+	1338.1	500.000	3.0	0.0	699.02	1.31e-08
chr10-29	chr10	80549709	80550209	+	1338.1	500.000	3.0	0.0	699.02	1.31e-08
chr10-30	chr10	80917649	80918149	+	1338.1	500.000	3.0	0.0	233.01	3.51e-07
chr10-31	chr10	81136398	81136898	+	1338.1	500.000	3.0	0.0	2796.09	2.06e-10
chr10-34	chr10	81230172	81230672	+	1338.1	500.000	3.0	0.0	349.51	1.04e-07
chr10-36	chr10	82985454	82986110	+	1338.1	656.000	3.5	0.0	543.68	4.42e-08
chr10-185	chr10	85957224	85957982	+	1338.1	758.000	3.5	0.0	233.01	5.56e-07
chr10-193	chr10	93161108	93162010	+	1338.1	902.000	3.0	0.0	2796.09	2.06e-10
chr10-37	chr10	94688727	94689227	+	1338.1	500.000	3.0	0.0	1398.04	1.64e-09
chr10-38	chr10	94945139	94945639	+	1338.1	500.000	3.0	0.0	2796.09	2.06e-10
chr10-39	chr10	95515509	95516009	+	1338.1	500.000	3.0	0.0	466.01	4.42e-08
chr10-40	chr10	112927697	112928197	+	1338.1	500.000	3.0	0.0	84.73	7.14e-06
chr10-41	chr10	118868145	118868645	+	1338.1	500.000	3.0	0.0	2796.09	2.06e-10
chr10-43	chr10	128211313	128211813	+	1338.1	500.000	3.0	0.0	466.01	4.42e-08
chr10-44	chr10	128232134	128232634	+	1338.1	500.000	3.0	0.0	2796.09	2.06e-10
chr10-45	chr10	128492861	128493361	+	1338.1	500.000	3.0	0.0	2796.09	2.06e-10
chr11-113	chr11	7167105	7167605	+	1338.1	500.000	3.0	0.0	2796.09	2.06e-10
chr11-29	chr11	23255961	23256461	+	1338.1	500.000	3.0	0.0	2796.09	2.06e-10
chr11-31	chr11	29246885	29247385	+	1338.1	500.000	3.0	0.0	233.01	3.51e-07
chr11-32	chr11	30267748	30268248	+	1338.1	500.000	3.0	0.0	699.02	1.31e-08
chr11-33	chr11	32348264	32348764	+	1338.1	500.000	3.0	0.0	279.61	2.04e-07
chr11-34	chr11	32744897	32745573	+	1338.1	676.000	4.0	0.0	372.81	5.46e-10
chr11-127	chr11	33162190	33162977	+	1338.1	787.000	3.0	0.0	66.57	1.46e-05
chr11-36	chr11	36677739	36678239	+	1338.1	500.000	3.0	0.0	2796.09	2.06e-10
chr11-37	chr11	43529109	43529609	+	1338.1	500.000	3.0	0.0	1398.04	1.64e-09
chr11-143	chr11	50378254	50378754	+	1338.1	500.000	3.0	0.0	279.61	2.04e-07
chr11-38	chr11	52388645	52389145	+	1338.1	500.000	3.0	0.1	36.79	8.33e-05
chr11-82	chr11	57518345	57518985	+	1338.1	640.000	3.5	0.0	407.76	1.04e-07
chr11-83	chr11	61174314	61175004	+	1338.1	690.000	3.0	0.0	466.01	4.42e-08
chr11-40	chr11	62077138	62077638	+	1338.1	500.000	3.0	0.0	699.02	1.31e-08
chr11-41	chr11	62456696	62457196	+	1338.1	500.000	3.0	0.0	699.02	1.31e-08
chr11-185	chr11	67362961	67363461	+	1338.1	500.000	3.0	0.0	699.02	1.31e-08
chr11-45	chr11	69900736	69901236	+	1338.1	500.000	3.0	0.0	2796.09	2.06e-10
chr11-46	chr11	70562290	70562790	+	1338.1	500.000	3.0	0.0	254.19	2.71e-07
chr11-48	chr11	71033015	71033515	+	1338.1	500.000	3.0	0.1	55.92	2.44e-05
chr11-49	chr11	72441314	72441814	+	1338.1	500.000	3.0	0.0	466.01	4.42e-08
chr11-50	chr11	74723354	74723854	+	1338.1	500.000	3.0	0.0	1398.04	1.64e-09
chr11-216	chr11	76179004	76179858	+	1338.1	854.000	3.0	0.0	466.01	4.42e-08
chr11-51	chr11	76763055	76763555	+	1338.1	500.000	3.0	0.0	233.01	3.51e-07
chr11-218	chr11	76781105	76781605	+	1338.1	500.000	3.0	0.0	233.01	3.51e-07
chr11-52	chr11	77686549	77687049	+	1338.1	500.000	3.0	0.0	699.02	1.31e-08
chr11-53	chr11	78094878	78095378	+	1338.1	500.000	3.0	0.0	2796.09	2.06e-10
chr11-254	chr11	88341229	88341729	+	1338.1	500.000	3.0	0.0	155.34	1.18e-06
chr11-57	chr11	88973906	88974406	+	1338.1	500.000	3.0	0.0	2796.09	2.06e-10
chr11-256	chr11	93885062	93885562	+	1338.1	500.000	3.0	0.0	1398.04	1.64e-09
chr11-59	chr11	95309811	95310311	+	1338.1	500.000	3.0	0.0	2796.09	2.06e-10
chr11-60	chr11	95713416	95713916	+	1338.1	500.000	3.0	0.0	2796.09	2.06e-10
chr11-269	chr11	97041250	97042043	+	1338.1	793.000	3.0	0.0	699.02	1.31e-08
chr11-92	chr11	97663292	97663938	+	1338.1	646.000	3.0	0.0	1398.04	1.64e-09
chr11-62	chr11	98192745	98193245	+	1338.1	500.000	3.0	0.0	1398.04	1.64e-09
chr11-63	chr11	98729083	98729583	+	1338.1	500.000	3.0	0.0	215.08	4.46e-07
chr11-290	chr11	98828888	98829388	+	1338.1	500.000	3.0	0.0	279.61	2.04e-07
chr11-298	chr11	100440624	100441124	+	1338.1	500.000	3.0	0.0	932.03	5.54e-09
chr11-66	chr11	101316347	101316847	+	1338.1	500.000	3.0	0.0	174.76	8.29e-07
chr11-67	chr11	102318326	102318826	+	1338.1	500.000	3.0	0.0	116.50	2.77e-06
chr11-311	chr11	103131830	103132685	+	1338.1	855.000	3.0	0.0	466.01	4.42e-08
chr11-95	chr11	103878945	103879445	+	1338.1	500.000	3.0	0.0	2796.09	2.06e-10
chr11-70	chr11	104468648	104469148	+	1338.1	500.000	3.0	0.0	1398.04	1.64e-09
chr11-71	chr11	105126714	105127214	+	1338.1	500.000	3.0	0.0	215.08	4.46e-07
chr11-72	chr11	106036821	106037321	+	1338.1	500.000	3.0	0.0	2796.09	2.06e-10
chr11-322	chr11	106919228	106920077	+	1338.1	849.000	3.0	0.0	310.68	1.49e-07
chr11-73	chr11	108949357	108949857	+	1338.1	500.000	3.0	0.0	133.15	1.86e-06
chr11-332	chr11	110100312	110100812	+	1338.1	500.000	3.0	0.0	199.72	5.56e-07
chr11-346	chr11	119293554	119294054	+	1338.1	500.000	3.0	0.0	2796.09	2.06e-10
chr11-77	chr11	119913857	119914357	+	1338.1	500.000	3.0	0.0	133.15	1.86e-06
chr11-78	chr11	120098879	120099379	+	1338.1	500.000	3.0	0.0	2796.09	2.06e-10
chr11-351	chr11	120457974	120458671	+	1338.1	697.000	3.0	0.0	279.61	2.04e-07
chr12-32	chr12	16811020	16811722	+	1338.1	702.000	3.0	0.0	215.08	4.46e-07
chr12-57	chr12	29937989	29938658	+	1338.1	669.000	3.0	0.0	2796.09	2.06e-10
chr12-34	chr12	40221970	40222621	+	1338.1	651.000	3.0	0.0	932.03	5.54e-09
chr12-15	chr12	51690687	51691187	+	1338.1	500.000	3.0	0.0	2796.09	2.06e-10
chr12-16	chr12	56345327	56345827	+	1338.1	500.000	3.0	0.0	1398.04	1.64e-09
chr12-17	chr12	59071639	59072139	+	1338.1	500.000	3.0	0.1	57.06	2.30e-05
chr12-81	chr12	66679691	66680191	+	1338.1	500.000	3.0	0.0	310.68	1.49e-07
chr12-91	chr12	79155139	79155639	+	1338.1	500.000	3.0	0.0	699.02	1.31e-08
chr12-97	chr12	81332078	81332906	+	1338.1	828.000	3.0	0.0	466.01	4.42e-08
chr12-20	chr12	84100697	84101197	+	1338.1	500.000	3.0	0.0	466.01	4.42e-08
chr12-21	chr12	84192917	84193417	+	1338.1	500.000	3.0	0.0	155.34	1.18e-06
chr12-22	chr12	84450441	84450941	+	1338.1	500.000	3.0	0.0	279.61	2.04e-07
chr12-23	chr12	84772241	84772741	+	1338.1	500.000	3.0	0.0	111.84	3.13e-06
chr12-24	chr12	87471808	87472308	+	1338.1	500.000	3.0	0.0	699.02	1.31e-08
chr12-26	chr12	98574257	98574757	+	1338.1	500.000	3.0	0.0	2796.09	2.06e-10
chr12-38	chr12	100110246	100110954	+	1338.1	708.000	4.0	0.0	3728.11	5.52e-14
chr12-131	chr12	111167630	111168130	+	1338.1	500.000	3.0	0.0	932.03	5.54e-09
chr12-28	chr12	111814221	111814721	+	1338.1	500.000	3.0	0.0	559.22	2.56e-08
chr12-29	chr12	113144958	113145458	+	1338.1	500.000	3.0	0.0	60.78	1.91e-05
chr12-30	chr12	116262681	116263181	+	1338.1	500.000	3.0	0.0	279.61	2.04e-07
chr12-31	chr12	118836764	118837264	+	1338.1	500.000	3.0	0.0	1398.04	1.64e-09
chr13-13	chr13	12395433	12395933	+	1338.1	500.000	3.0	0.0	349.51	1.04e-07
chr13-16	chr13	32802625	32803125	+	1338.1	500.000	3.0	0.0	466.01	4.42e-08
chr13-17	chr13	36118006	36118506	+	1338.1	500.000	3.0	0.0	349.51	1.04e-07
chr13-19	chr13	43303072	43303572	+	1338.1	500.000	3.0	0.0	466.01	4.42e-08
chr13-20	chr13	46727243	46727743	+	1338.1	500.000	3.0	0.0	233.01	3.51e-07
chr13-21	chr13	49653069	49653569	+	1338.1	500.000	3.0	0.0	87.38	6.52e-06
chr13-22	chr13	55105288	55105788	+	1338.1	500.000	3.0	0.0	466.01	4.42e-08
chr13-108	chr13	55321920	55322584	+	1338.1	664.000	3.0	0.0	399.44	7.01e-08
chr13-24	chr13	55535783	55536283	+	1338.1	500.000	3.0	0.0	233.01	3.51e-07
chr13-119	chr13	62382905	62383405	+	1338.1	500.000	3.0	0.0	349.51	1.04e-07
chr13-27	chr13	62684709	62685209	+	1338.1	500.000	3.0	0.0	174.76	8.29e-07
chr13-144	chr13	77708720	77709220	+	1338.1	500.000	3.0	0.0	699.02	1.31e-08
chr13-29	chr13	78194829	78195329	+	1338.1	500.000	3.0	0.0	174.76	8.29e-07
chr13-152	chr13	89741710	89742504	+	1338.1	794.000	3.0	0.0	349.51	1.04e-07
chr13-31	chr13	90923091	90923591	+	1338.1	500.000	3.0	0.0	233.01	3.51e-07
chr13-32	chr13	93191942	93192442	+	1338.1	500.000	3.0	0.0	2796.09	2.06e-10
chr13-33	chr13	98316113	98316613	+	1338.1	500.000	3.0	0.0	2796.09	2.06e-10
chr13-42	chr13	107021215	107021885	+	1338.1	670.000	3.0	0.0	466.01	4.42e-08
chr13-43	chr13	108158862	108159542	+	1338.1	680.000	3.0	0.0	2796.09	2.06e-10
chr13-176	chr13	111452890	111453390	+	1338.1	500.000	3.0	0.0	96.42	4.87e-06
chr14-14	chr14	7801618	7802118	+	1338.1	500.000	3.0	0.0	63.55	1.67e-05
chr14-81	chr14	48694915	48695415	+	1338.1	500.000	3.0	0.0	466.01	4.42e-08
chr14-90	chr14	52311667	52312167	+	1338.1	500.000	3.0	0.0	466.01	4.42e-08
chr14-19	chr14	55591033	55591533	+	1338.1	500.000	3.0	0.0	155.34	1.18e-06
chr14-21	chr14	57825603	57826103	+	1338.1	500.000	3.0	0.0	2796.09	2.06e-10
chr14-22	chr14	59625439	59625939	+	1338.1	500.000	3.0	0.0	2796.09	2.06e-10
chr14-24	chr14	60784782	60785282	+	1338.1	500.000	3.0	0.0	349.51	1.04e-07
chr14-120	chr14	66867403	66868215	+	1338.1	812.000	3.0	0.0	2796.09	2.06e-10
chr14-28	chr14	73525064	73525564	+	1338.1	500.000	3.0	0.0	2796.09	2.06e-10
chr14-30	chr14	76110365	76110865	+	1338.1	500.000	3.0	0.0	466.01	4.42e-08
chr14-139	chr14	101904384	101904884	+	1338.1	500.000	3.0	0.0	932.03	5.54e-09
chr14-32	chr14	118236451	118236951	+	1338.1	500.000	3.0	0.0	2796.09	2.06e-10
chr15-13	chr15	8710136	8710636	+	1338.1	500.000	3.0	0.0	2796.09	2.06e-10
chr15-35	chr15	13173166	13173887	+	1338.1	721.000	3.0	0.0	349.51	1.04e-07
chr15-60	chr15	25411886	25412669	+	1338.1	783.000	3.0	0.0	699.02	1.31e-08
chr15-14	chr15	36608352	36608852	+	1338.1	500.000	3.0	0.0	164.48	9.93e-07
chr15-15	chr15	36727119	36727619	+	1338.1	500.000	3.0	0.0	233.01	3.51e-07
chr15-16	chr15	57870585	57871085	+	1338.1	500.000	3.0	0.0	93.20	5.38e-06
chr15-17	chr15	59080499	59080999	+	1338.1	500.000	3.0	0.0	2796.09	2.06e-10
chr15-18	chr15	62218637	62219137	+	1338.1	500.000	3.0	0.0	93.20	5.38e-06
chr15-19	chr15	75921030	75921530	+	1338.1	500.000	3.0	0.0	1398.04	1.64e-09
chr15-20	chr15	75929400	75929900	+	1338.1	500.000	3.0	0.0	349.51	1.04e-07
chr15-39	chr15	76538888	76539546	+	1338.1	658.000	3.0	0.0	215.08	4.46e-07
chr15-23	chr15	79529970	79530470	+	1338.1	500.000	3.0	0.0	93.20	5.38e-06
chr15-24	chr15	79686864	79687364	+	1338.1	500.000	3.0	0.0	127.09	2.14e-06
chr15-107	chr15	79833320	79834083	+	1338.1	763.000	3.0	0.0	699.02	1.31e-08
chr15-25	chr15	80133098	80133598	+	1338.1	500.000	3.0	0.0	2796.09	2.06e-10
chr15-26	chr15	80256892	80257392	+	1338.1	500.000	3.0	0.0	79.89	8.50e-06
chr15-114	chr15	81795220	81795720	+	1338.1	500.000	3.0	0.0	155.34	1.18e-06
chr15-28	chr15	82046899	82047399	+	1338.1	500.000	3.0	0.0	466.01	4.42e-08
chr15-29	chr15	83122294	83122794	+	1338.1	500.000	3.0	0.0	2796.09	2.06e-10
chr15-46	chr15	96698937	96699592	+	1338.1	655.000	3.0	0.0	1398.04	1.64e-09
chr15-47	chr15	98634301	98634979	+	1338.1	678.000	3.0	0.0	1398.04	1.64e-09
chr15-48	chr15	100615877	100616589	+	1338.1	712.000	3.0	0.0	2796.09	2.06e-10
chr15-30	chr15	101174277	101174777	+	1338.1	500.000	3.0	0.0	699.02	1.31e-08
chr15-151	chr15	102279464	102280224	+	1338.1	760.000	3.0	0.0	2796.09	2.06e-10
chr16-53	chr16	4594822	4595485	+	1338.1	663.000	3.0	0.0	349.51	1.04e-07
chr16-17	chr16	4939095	4939595	+	1338.1	500.000	3.0	0.0	75.57	1.00e-05
chr16-41	chr16	8470585	8471288	+	1338.1	703.000	3.0	0.0	233.01	3.51e-07
chr16-66	chr16	15480371	15480871	+	1338.1	500.000	3.0	0.0	1398.04	1.64e-09
chr16-68	chr16	16358154	16358951	+	1338.1	797.000	3.0	0.0	174.76	8.29e-07
chr16-18	chr16	16599680	16600180	+	1338.1	500.000	3.0	0.0	174.76	8.29e-07
chr16-20	chr16	17131678	17132178	+	1338.1	500.000	3.0	0.0	932.03	5.54e-09
chr16-21	chr16	17452572	17453072	+	1338.1	500.000	3.0	0.0	559.22	2.56e-08
chr16-74	chr16	20097664	20098164	+	1338.1	500.000	3.0	0.0	199.72	5.56e-07
chr16-43	chr16	20141078	20141755	+	1338.1	677.000	3.0	0.0	1398.04	1.64e-09
chr16-23	chr16	21423184	21423684	+	1338.1	500.000	3.0	0.0	2796.09	2.06e-10
chr16-24	chr16	22009665	22010165	+	1338.1	500.000	3.0	0.0	2796.09	2.06e-10
chr16-12	chr16	35155027	35155527	+	1338.1	500.000	3.5	0.0	543.68	4.42e-08
chr16-28	chr16	35490231	35490731	+	1338.1	500.000	3.0	0.0	699.02	1.31e-08
chr16-29	chr16	35541682	35542182	+	1338.1	500.000	3.0	0.0	699.02	1.31e-08
chr16-103	chr16	36604707	36605207	+	1338.1	500.000	3.0	0.0	2796.09	2.06e-10
chr16-30	chr16	38090706	38091206	+	1338.1	500.000	3.0	0.0	2796.09	2.06e-10
chr16-31	chr16	65562626	65563126	+	1338.1	500.000	3.0	0.0	699.02	1.31e-08
chr16-135	chr16	84774047	84774838	+	1338.1	791.000	3.0	0.0	699.02	1.31e-08
chr16-140	chr16	85834464	85834964	+	1338.1	500.000	3.0	0.0	1398.04	1.64e-09
chr16-32	chr16	87440309	87440809	+	1338.1	500.000	3.0	0.0	466.01	4.42e-08
chr16-143	chr16	90143009	90143509	+	1338.1	500.000	3.0	0.0	2796.09	2.06e-10
chr16-35	chr16	91485309	91485809	+	1338.1	500.000	3.0	0.0	1398.04	1.64e-09
chr16-151	chr16	92058695	92059365	+	1338.1	670.000	3.0	0.0	466.01	4.42e-08
chr16-36	chr16	93832446	93832946	+	1338.1	500.000	3.0	0.0	2796.09	2.06e-10
chr16-37	chr16	94570626	94571268	+	1338.1	642.000	4.0	0.0	310.68	1.13e-09
chr17-40	chr17	8800742	8801242	+	1338.1	500.000	3.0	0.0	699.02	1.31e-08
chr17-87	chr17	12915515	12916446	+	1338.1	931.000	3.0	0.0	466.01	4.42e-08
chr17-41	chr17	15563928	15564428	+	1338.1	500.000	3.0	0.0	699.02	1.31e-08
chr17-42	chr17	17373705	17374205	+	1338.1	500.000	3.0	0.0	932.03	5.54e-09
chr17-44	chr17	22314594	22315094	+	1338.1	500.000	3.0	0.0	466.01	4.42e-08
chr17-94	chr17	22455277	22455777	+	1338.1	500.000	3.0	0.0	2796.09	2.06e-10
chr17-100	chr17	23823627	23824127	+	1338.1	500.000	3.0	0.0	186.41	6.84e-07
chr17-110	chr17	24936629	24937317	+	1338.1	688.000	3.0	0.0	233.01	3.51e-07
chr17-50	chr17	27819704	27820204	+	1338.1	500.000	3.0	0.0	279.61	2.04e-07
chr17-51	chr17	28399347	28399847	+	1338.1	500.000	3.0	0.0	121.57	2.44e-06
chr17-132	chr17	29490966	29491791	+	1338.1	825.000	3.0	0.0	2796.09	2.06e-10
chr17-137	chr17	32350328	32350828	+	1338.1	500.000	3.0	0.0	199.72	5.56e-07
chr17-52	chr17	32787410	32787910	+	1338.1	500.000	3.0	0.0	466.01	4.42e-08
chr17-54	chr17	34592030	34592656	+	1338.1	626.000	3.0	0.0	1398.04	1.64e-09
chr17-147	chr17	34602770	34603588	+	1338.1	818.000	3.0	0.0	199.72	5.56e-07
chr17-55	chr17	34647279	34647779	+	1338.1	500.000	3.0	0.0	466.01	4.42e-08
chr17-56	chr17	35001326	35001826	+	1338.1	500.000	3.0	0.0	215.08	4.46e-07
chr17-57	chr17	35058977	35059477	+	1338.1	500.000	3.0	0.0	174.76	8.29e-07
chr17-157	chr17	35516982	35517482	+	1338.1	500.000	3.0	0.0	699.02	1.31e-08
chr17-58	chr17	45572718	45573218	+	1338.1	500.000	3.0	0.0	279.61	2.04e-07
chr17-36	chr17	46203199	46203845	+	1338.1	646.000	3.5	0.0	233.01	5.56e-07
chr17-59	chr17	47695516	47696016	+	1338.1	500.000	3.0	0.0	1398.04	1.64e-09
chr17-186	chr17	55892396	55892896	+	1338.1	500.000	3.0	0.0	2796.09	2.06e-10
chr17-187	chr17	55970560	55971353	+	1338.1	793.000	3.0	0.0	466.01	4.42e-08
chr17-191	chr17	56256143	56256643	+	1338.1	500.000	3.0	0.0	199.72	5.56e-07
chr17-60	chr17	56626477	56626977	+	1338.1	500.000	3.0	0.0	349.51	1.04e-07
chr17-61	chr17	56997389	56997889	+	1338.1	500.000	3.0	0.0	233.01	3.51e-07
chr17-62	chr17	63500717	63501217	+	1338.1	500.000	3.0	0.0	139.80	1.61e-06
chr17-63	chr17	63864382	63864882	+	1338.1	500.000	3.0	0.0	2796.09	2.06e-10
chr17-79	chr17	71474251	71474913	+	1338.1	662.000	3.0	0.0	2796.09	2.06e-10
chr17-208	chr17	71525734	71526580	+	1338.1	846.000	3.0	0.0	155.34	1.18e-06
chr17-211	chr17	74702161	74702661	+	1338.1	500.000	3.0	0.0	466.01	4.42e-08
chr17-64	chr17	74717643	74718143	+	1338.1	500.000	3.0	0.0	2796.09	2.06e-10
chr18-4	chr18	6490297	6490949	+	1338.1	652.000	4.0	0.0	621.35	7.11e-11
chr18-13	chr18	7868186	7868686	+	1338.1	500.000	3.0	0.0	1398.04	1.64e-09
chr18-58	chr18	24711861	24712361	+	1338.1	500.000	3.0	0.0	466.01	4.42e-08
chr18-74	chr18	36559534	36560034	+	1338.1	500.000	3.0	0.0	466.01	4.42e-08
chr18-75	chr18	36610398	36610898	+	1338.1	500.000	3.0	0.1	58.25	2.16e-05
chr18-18	chr18	36682118	36682618	+	1338.1	500.000	3.0	0.0	121.57	2.44e-06
chr18-23	chr18	51117670	51118170	+	1338.1	500.000	3.0	0.0	233.01	3.51e-07
chr18-24	chr18	56573042	56573542	+	1338.1	500.000	3.0	0.0	2796.09	2.06e-10
chr18-25	chr18	56708284	56708784	+	1338.1	500.000	3.0	0.0	310.68	1.49e-07
chr18-36	chr18	60987467	60987967	+	1338.1	500.000	3.0	0.0	466.01	4.42e-08
chr18-27	chr18	69684324	69684824	+	1338.1	500.000	3.0	0.0	186.41	6.84e-07
chr18-28	chr18	73574118	73574618	+	1338.1	500.000	3.0	0.0	147.16	1.38e-06
chr18-105	chr18	74268140	74268820	+	1338.1	680.000	3.5	0.0	543.68	4.42e-08
chr18-30	chr18	77564260	77564760	+	1338.1	500.000	3.0	0.0	174.76	8.29e-07
chr19-76	chr19	6909598	6910098	+	1338.1	500.000	3.0	0.0	310.68	1.49e-07
chr19-14	chr19	7217075	7217575	+	1338.1	500.000	3.0	0.0	164.48	9.93e-07
chr19-15	chr19	7268675	7269175	+	1338.1	500.000	3.0	0.0	2796.09	2.06e-10
chr19-17	chr19	7668434	7668934	+	1338.1	500.000	3.0	0.0	233.01	3.51e-07
chr19-18	chr19	8898008	8898508	+	1338.1	500.000	3.0	0.0	2796.09	2.06e-10
chr19-89	chr19	10182945	10183718	+	1338.1	773.000	3.0	0.0	699.02	1.31e-08
chr19-9	chr19	26777477	26777977	+	1338.1	500.000	3.5	0.0	83.64	1.17e-05
chr19-41	chr19	29812570	29813241	+	1338.1	671.000	3.0	0.0	279.61	2.04e-07
chr19-23	chr19	36926304	36926804	+	1338.1	500.000	3.0	0.0	2796.09	2.06e-10
chr19-24	chr19	37375827	37376455	+	1338.1	628.000	3.5	0.0	181.23	1.18e-06
chr19-25	chr19	40587979	40588479	+	1338.1	500.000	3.0	0.0	466.01	4.42e-08
chr19-115	chr19	41602066	41602566	+	1338.1	500.000	3.0	0.0	233.01	3.51e-07
chr19-116	chr19	41895794	41896474	+	1338.1	680.000	3.0	0.0	466.01	4.42e-08
chr19-30	chr19	45018537	45019037	+	1338.1	500.000	3.0	0.0	2796.09	2.06e-10
chr19-140	chr19	53310268	53311071	+	1338.1	803.000	3.0	0.0	2796.09	2.06e-10
chr19-33	chr19	56821604	56822104	+	1338.1	500.000	3.0	0.0	107.54	3.52e-06
chr19-34	chr19	60790177	60790677	+	1338.1	500.000	3.0	0.0	1398.04	1.64e-09
chrX-33	chrX	12037576	12038076	+	1338.1	500.000	3.0	0.0	121.57	2.44e-06
chrX-8	chrX	41401151	41401651	+	1338.1	500.000	3.0	0.0	2796.09	2.06e-10
chrX-49	chrX	52988081	52988581	+	1338.1	500.000	3.0	0.0	1398.04	1.64e-09
chrX-60	chrX	77810690	77811190	+	1338.1	500.000	3.0	0.0	2796.09	2.06e-10
chrX-9	chrX	94234904	94235404	+	1338.1	500.000	3.0	0.0	559.22	2.56e-08
chrX-10	chrX	94636242	94636742	+	1338.1	500.000	3.0	0.0	2796.09	2.06e-10
chrX-72	chrX	99372681	99373181	+	1338.1	500.000	3.0	0.0	2796.09	2.06e-10
chrX-79	chrX	103697548	103698048	+	1338.1	500.000	3.0	0.0	62.14	1.79e-05
chrX-18	chrX	151169414	151169914	+	1338.1	500.000	3.0	0.0	2796.09	2.06e-10
chrX-20	chrX	153498561	153499061	+	1338.1	500.000	3.0	0.0	99.86	4.39e-06
chrX-21	chrX	159372512	159373012	+	1338.1	500.000	3.0	0.0	466.01	4.42e-08
chr1-26	chr1	20890734	20891234	+	1115.1	500.000	3.0	0.0	932.03	5.54e-09
chr1-65	chr1	24678685	24679185	+	1115.1	500.000	2.5	0.0	1165.04	2.30e-06
chr1-67	chr1	38035902	38036402	+	1115.1	500.000	2.5	0.0	1165.04	2.30e-06
chr1-37	chr1	78488484	78488984	+	1115.1	500.000	3.0	0.0	2796.09	2.06e-10
chr1-73	chr1	89454986	89455486	+	1115.1	500.000	2.5	0.0	2330.07	5.75e-07
chr1-40	chr1	89967846	89968346	+	1115.1	500.000	3.0	0.0	559.22	2.56e-08
chr1-75	chr1	93634866	93635530	+	1115.1	664.000	3.0	0.0	932.03	5.54e-09
chr1-43	chr1	105663918	105664418	+	1115.1	500.000	3.0	0.0	699.02	1.31e-08
chr1-46	chr1	125435054	125435554	+	1115.1	500.000	3.0	0.0	1398.04	1.64e-09
chr1-184	chr1	151428446	151429140	+	1115.1	694.000	3.0	0.0	349.51	1.04e-07
chr1-57	chr1	171270417	171270917	+	1115.1	500.000	3.0	0.0	699.02	1.31e-08
chr1-79	chr1	171287356	171288009	+	1115.1	653.000	3.0	0.0	1398.04	1.64e-09
chr1-82	chr1	180568836	180569336	+	1115.1	500.000	2.5	0.0	211.82	6.88e-05
chr1-62	chr1	190911521	190912021	+	1115.1	500.000	3.0	0.0	1398.04	1.64e-09
chr2-31	chr2	10080107	10080607	+	1115.1	500.000	3.0	0.0	2796.09	2.06e-10
chr2-141	chr2	29060120	29060749	+	1115.1	629.000	2.5	0.0	2330.07	5.75e-07
chr2-44	chr2	37583270	37583770	+	1115.1	500.000	3.0	0.0	215.08	4.46e-07
chr2-49	chr2	94405917	94406417	+	1115.1	500.000	3.0	0.0	399.44	7.01e-08
chr2-52	chr2	103970057	103970557	+	1115.1	500.000	3.0	0.0	1398.04	1.64e-09
chr2-93	chr2	156007882	156008533	+	1115.1	651.000	3.0	0.0	699.02	1.31e-08
chr3-41	chr3	27153088	27153770	+	1115.1	682.000	3.0	0.0	174.76	8.29e-07
chr3-73	chr3	35504214	35504714	+	1115.1	500.000	2.5	0.0	1165.04	2.30e-06
chr3-23	chr3	55111873	55112373	+	1115.1	500.000	3.0	0.0	233.01	3.51e-07
chr3-44	chr3	57736448	57736948	+	1115.1	500.000	2.5	0.0	291.26	3.65e-05
chr3-96	chr3	65391833	65392473	+	1115.1	640.000	2.5	0.0	388.35	2.06e-05
chr3-130	chr3	90079539	90080258	+	1115.1	719.000	3.0	0.0	466.01	4.42e-08
chr3-38	chr3	129533133	129533633	+	1115.1	500.000	3.0	0.0	699.02	1.31e-08
chr4-17	chr4	16163208	16163708	+	1115.1	500.000	3.0	0.0	2796.09	2.06e-10
chr4-72	chr4	48044918	48045582	+	1115.1	664.000	3.0	0.0	399.44	7.01e-08
chr4-38	chr4	107889195	107889695	+	1115.1	500.000	3.0	0.0	1398.04	1.64e-09
chr4-80	chr4	132777674	132778174	+	1115.1	500.000	2.5	0.0	388.35	2.06e-05
chr4-220	chr4	136835017	136835647	+	1115.1	630.000	2.5	0.0	211.82	6.88e-05
chr5-39	chr5	90365289	90365789	+	1115.1	500.000	3.0	0.0	466.01	4.42e-08
chr5-81	chr5	125441828	125442473	+	1115.1	645.000	3.0	0.0	2796.09	2.06e-10
chr5-85	chr5	140608218	140608718	+	1115.1	500.000	2.5	0.0	388.35	2.06e-05
chr5-63	chr5	143910025	143910525	+	1115.1	500.000	3.0	0.0	349.51	1.04e-07
chr5-92	chr5	146833272	146833949	+	1115.1	677.000	3.0	0.0	2796.09	2.06e-10
chr6-49	chr6	51270479	51271106	+	1115.1	627.000	3.0	0.0	932.03	5.54e-09
chr6-55	chr6	119175115	119175615	+	1115.1	500.000	2.5	0.0	291.26	3.65e-05
chr6-56	chr6	120036879	120037535	+	1115.1	656.000	3.0	0.0	279.61	2.04e-07
chr7-61	chr7	3617416	3618043	+	1115.1	627.000	3.0	0.0	164.48	9.93e-07
chr7-20	chr7	16175219	16175719	+	1115.1	500.000	3.0	0.0	279.61	2.04e-07
chr7-29	chr7	30169279	30169981	+	1115.1	702.000	3.5	0.0	326.21	2.04e-07
chr7-32	chr7	30321964	30322464	+	1115.1	500.000	3.0	0.0	147.16	1.38e-06
chr7-43	chr7	101998644	101999144	+	1115.1	500.000	3.0	0.0	233.01	3.51e-07
chr7-77	chr7	111028856	111029579	+	1115.1	723.000	3.0	0.0	1398.04	1.64e-09
chr7-48	chr7	122979086	122979586	+	1115.1	500.000	3.0	0.0	1398.04	1.64e-09
chr7-266	chr7	127421292	127421994	+	1115.1	702.000	3.0	0.0	199.72	5.56e-07
chr7-82	chr7	127968417	127968917	+	1115.1	500.000	2.5	0.0	291.26	3.65e-05
chr8-12	chr8	3516128	3516628	+	1115.1	500.000	3.0	0.0	932.03	5.54e-09
chr8-43	chr8	45043816	45044316	+	1115.1	500.000	2.5	0.0	388.35	2.06e-05
chr8-117	chr8	70042860	70043506	+	1115.1	646.000	3.0	0.0	254.19	2.71e-07
chr8-33	chr8	95352580	95353080	+	1115.1	500.000	3.0	0.0	2796.09	2.06e-10
chr8-34	chr8	95633801	95634301	+	1115.1	500.000	3.0	0.0	466.01	4.42e-08
chr8-35	chr8	105254238	105254738	+	1115.1	500.000	3.0	0.0	349.51	1.04e-07
chr8-171	chr8	106011200	106011836	+	1115.1	636.000	2.5	0.0	582.52	9.17e-06
chr8-40	chr8	116921057	116921557	+	1115.1	500.000	3.0	0.0	2796.09	2.06e-10
chr8-41	chr8	123477584	123478084	+	1115.1	500.000	3.0	0.0	559.22	2.56e-08
chr8-208	chr8	124948004	124948671	+	1115.1	667.000	3.0	0.0	215.08	4.46e-07
chr9-52	chr9	43116173	43116673	+	1115.1	500.000	2.5	0.0	2330.07	5.75e-07
chr9-57	chr9	50658925	50659425	+	1115.1	500.000	2.5	0.0	466.01	1.43e-05
chr9-27	chr9	61372676	61373336	+	1115.1	660.000	3.5	0.0	407.76	1.04e-07
chr9-63	chr9	95511361	95511861	+	1115.1	500.000	2.5	0.0	2330.07	5.75e-07
chr9-199	chr9	107569076	107569722	+	1115.1	646.000	2.5	0.0	291.26	3.65e-05
chr9-39	chr9	108078887	108079387	+	1115.1	500.000	3.0	0.0	2796.09	2.06e-10
chr9-41	chr9	109931711	109932211	+	1115.1	500.000	3.0	0.0	559.22	2.56e-08
chr9-43	chr9	114843909	114844537	+	1115.1	628.000	3.0	0.0	699.02	1.31e-08
chr10-53	chr10	62577753	62578253	+	1115.1	500.000	2.5	0.0	2330.07	5.75e-07
chr10-60	chr10	81167238	81167738	+	1115.1	500.000	2.5	0.0	291.26	3.65e-05
chr10-63	chr10	120898495	120898995	+	1115.1	500.000	2.5	0.0	388.35	2.06e-05
chr11-43	chr11	69368344	69368844	+	1115.1	500.000	3.0	0.0	1398.04	1.64e-09
chr11-44	chr11	69409330	69409830	+	1115.1	500.000	3.0	0.0	699.02	1.31e-08
chr11-87	chr11	70235265	70235765	+	1115.1	500.000	2.5	0.0	179.24	9.59e-05
chr11-55	chr11	85311849	85312349	+	1115.1	500.000	3.0	0.0	1398.04	1.64e-09
chr12-10	chr12	3427056	3427556	+	1115.1	500.000	3.0	0.0	466.01	4.42e-08
chr12-61	chr12	32954432	32955081	+	1115.1	649.000	2.5	0.0	2330.07	5.75e-07
chr12-90	chr12	76099225	76099725	+	1115.1	500.000	2.5	0.0	582.52	9.17e-06
chr12-27	chr12	111376632	111377132	+	1115.1	500.000	3.0	0.0	2796.09	2.06e-10
chr13-35	chr13	3917635	3918320	+	1115.1	685.000	3.0	0.0	2796.09	2.06e-10
chr13-14	chr13	14064454	14064954	+	1115.1	500.000	3.0	0.0	2796.09	2.06e-10
chr13-36	chr13	23445347	23446035	+	1115.1	688.000	3.0	0.0	349.51	1.04e-07
chr13-23	chr13	55211933	55212433	+	1115.1	500.000	3.0	0.0	2796.09	2.06e-10
chr13-25	chr13	58384907	58385407	+	1115.1	500.000	3.0	0.0	174.76	8.29e-07
chr13-28	chr13	64152249	64152749	+	1115.1	500.000	3.0	0.0	1398.04	1.64e-09
chr13-30	chr13	78197580	78198080	+	1115.1	500.000	3.0	0.0	2796.09	2.06e-10
chr13-34	chr13	112507844	112508344	+	1115.1	500.000	3.0	0.0	147.16	1.38e-06
chr14-59	chr14	25637940	25638440	+	1115.1	500.000	2.5	0.0	388.35	2.06e-05
chr14-35	chr14	31494387	31495022	+	1115.1	635.000	3.0	0.0	2796.09	2.06e-10
chr14-18	chr14	45529156	45529656	+	1115.1	500.000	3.0	0.0	215.08	4.46e-07
chr14-37	chr14	60756119	60756619	+	1115.1	500.000	2.5	0.0	388.35	2.06e-05
chr14-114	chr14	64949802	64950430	+	1115.1	628.000	2.5	0.0	582.52	9.17e-06
chr14-29	chr14	75284419	75284919	+	1115.1	500.000	3.0	0.0	699.02	1.31e-08
chr16-19	chr16	17110688	17111188	+	1115.1	500.000	3.0	0.0	559.22	2.56e-08
chr16-22	chr16	20548729	20549229	+	1115.1	500.000	3.0	0.0	699.02	1.31e-08
chr16-94	chr16	32098871	32099516	+	1115.1	645.000	2.5	0.0	291.26	3.65e-05
chr17-72	chr17	24720278	24720778	+	1115.1	500.000	3.0	0.0	186.41	6.84e-07
chr17-49	chr17	27635105	27635605	+	1115.1	500.000	3.0	0.0	2796.09	2.06e-10
chr17-75	chr17	28691816	28692316	+	1115.1	500.000	3.0	0.0	2796.09	2.06e-10
chr18-14	chr18	9213463	9214095	+	1115.1	632.000	3.0	0.0	699.02	1.31e-08
chr18-16	chr18	33462595	33463095	+	1115.1	500.000	3.0	0.0	699.02	1.31e-08
chr18-34	chr18	34651228	34651728	+	1115.1	500.000	2.5	0.0	2330.07	5.75e-07
chr18-113	chr18	80206589	80207243	+	1115.1	654.000	2.5	0.0	1165.04	2.30e-06
chr19-13	chr19	4793348	4793848	+	1115.1	500.000	3.0	0.0	349.51	1.04e-07
chr19-16	chr19	7382468	7382968	+	1115.1	500.000	3.0	0.0	559.22	2.56e-08
chr19-81	chr19	7481459	7482164	+	1115.1	705.000	3.0	0.0	2796.09	2.06e-10
chr19-19	chr19	17394066	17394566	+	1115.1	500.000	3.0	0.0	2796.09	2.06e-10
chr19-43	chr19	37207697	37208372	+	1115.1	675.000	3.0	0.0	1398.04	1.64e-09
chr19-26	chr19	42752385	42752885	+	1115.1	500.000	3.0	0.0	349.51	1.04e-07
chr19-32	chr19	53903607	53904107	+	1115.1	500.000	3.0	0.0	1398.04	1.64e-09
chrX-6	chrX	8175237	8175737	+	1115.1	500.000	3.0	0.0	2796.09	2.06e-10
chrX-13	chrX	102933814	102934314	+	1115.1	500.000	3.0	0.0	349.51	1.04e-07
chrX-25	chrX	150806707	150807207	+	1115.1	500.000	2.5	0.0	582.52	9.17e-06
chr1-86	chr1	4857834	4858334	+	892.1	500.000	2.0	0.0	932.03	2.30e-06
chr1-87	chr1	9943638	9944138	+	892.1	500.000	2.0	0.0	1864.06	5.75e-07
chr1-88	chr1	10172853	10173353	+	892.1	500.000	2.0	0.0	621.35	5.16e-06
chr1-89	chr1	11242762	11243262	+	892.1	500.000	2.0	0.0	1864.06	5.75e-07
chr1-94	chr1	23256561	23257061	+	892.1	500.000	2.0	0.0	186.41	5.69e-05
chr1-95	chr1	24099760	24100260	+	892.1	500.000	2.0	0.0	155.34	8.18e-05
chr1-97	chr1	30803642	30804142	+	892.1	500.000	2.0	0.0	233.01	3.65e-05
chr1-98	chr1	34011741	34012241	+	892.1	500.000	2.0	0.0	1864.06	5.75e-07
chr1-99	chr1	34438612	34439112	+	892.1	500.000	2.0	0.0	932.03	2.30e-06
chr1-101	chr1	36368199	36368699	+	892.1	500.000	2.0	0.0	932.03	2.30e-06
chr1-102	chr1	36512477	36512977	+	892.1	500.000	2.0	0.0	932.03	2.30e-06
chr1-105	chr1	38128822	38129322	+	892.1	500.000	2.0	0.0	1864.06	5.75e-07
chr1-106	chr1	39193607	39194107	+	892.1	500.000	2.0	0.0	1864.06	5.75e-07
chr1-108	chr1	39900262	39900762	+	892.1	500.000	2.0	0.0	466.01	9.17e-06
chr1-110	chr1	42693686	42694186	+	892.1	500.000	2.0	0.0	233.01	3.65e-05
chr1-116	chr1	44101776	44102276	+	892.1	500.000	2.0	0.0	466.01	9.17e-06
chr1-121	chr1	53701079	53701579	+	892.1	500.000	2.0	0.0	466.01	9.17e-06
chr1-123	chr1	57406457	57406957	+	892.1	500.000	2.0	0.0	233.01	3.65e-05
chr1-124	chr1	58523991	58524491	+	892.1	500.000	2.0	0.0	932.03	2.30e-06
chr1-125	chr1	58585510	58586010	+	892.1	500.000	2.0	0.0	932.03	2.30e-06
chr1-126	chr1	59236630	59237130	+	892.1	500.000	2.0	0.0	932.03	2.30e-06
chr1-127	chr1	59867234	59867734	+	892.1	500.000	2.0	0.0	233.01	3.65e-05
chr1-128	chr1	63724917	63725417	+	892.1	500.000	2.0	0.0	1864.06	5.75e-07
chr1-129	chr1	66175420	66175920	+	892.1	500.000	2.0	0.0	207.12	4.62e-05
chr1-130	chr1	67038426	67038926	+	892.1	500.000	2.0	0.0	310.68	2.06e-05
chr1-131	chr1	71711538	71712038	+	892.1	500.000	2.0	0.0	372.81	1.43e-05
chr1-132	chr1	72711207	72711707	+	892.1	500.000	2.0	0.0	932.03	2.30e-06
chr1-134	chr1	72873956	72874456	+	892.1	500.000	2.0	0.0	186.41	5.69e-05
chr1-135	chr1	74636032	74636532	+	892.1	500.000	2.0	0.0	310.68	2.06e-05
chr1-136	chr1	75316758	75317258	+	892.1	500.000	2.0	0.0	143.39	9.59e-05
chr1-137	chr1	75478884	75479384	+	892.1	500.000	2.0	0.0	233.01	3.65e-05
chr1-138	chr1	79671309	79671809	+	892.1	500.000	2.0	0.0	932.03	2.30e-06
chr1-140	chr1	82286378	82286878	+	892.1	500.000	2.0	0.0	932.03	2.30e-06
chr1-71	chr1	82290322	82290822	+	892.1	500.000	2.5	0.0	291.26	3.65e-05
chr1-141	chr1	84934520	84935020	+	892.1	500.000	2.0	0.0	466.01	9.17e-06
chr1-145	chr1	86581954	86582454	+	892.1	500.000	2.0	0.0	932.03	2.30e-06
chr1-146	chr1	86670195	86670695	+	892.1	500.000	2.0	0.0	1864.06	5.75e-07
chr1-149	chr1	89070457	89070957	+	892.1	500.000	2.0	0.0	466.01	9.17e-06
chr1-152	chr1	92278745	92279245	+	892.1	500.000	2.0	0.0	310.68	2.06e-05
chr1-154	chr1	93101190	93101690	+	892.1	500.000	2.0	0.0	233.01	3.65e-05
chr1-155	chr1	93479070	93479570	+	892.1	500.000	2.0	0.0	1864.06	5.75e-07
chr1-157	chr1	95665880	95666380	+	892.1	500.000	2.0	0.0	1864.06	5.75e-07
chr1-158	chr1	97769591	97770091	+	892.1	500.000	2.0	0.0	1864.06	5.75e-07
chr1-159	chr1	104855976	104856476	+	892.1	500.000	2.0	0.0	1864.06	5.75e-07
chr1-160	chr1	106793959	106794459	+	892.1	500.000	2.0	0.0	1864.06	5.75e-07
chr1-161	chr1	109982268	109982768	+	892.1	500.000	2.0	0.0	1864.06	5.75e-07
chr1-162	chr1	111864825	111865325	+	892.1	500.000	2.0	0.0	155.34	8.18e-05
chr1-163	chr1	118389193	118389693	+	892.1	500.000	2.0	0.0	1864.06	5.75e-07
chr1-164	chr1	118607547	118608047	+	892.1	500.000	2.0	0.0	310.68	2.06e-05
chr1-167	chr1	121327222	121327722	+	892.1	500.000	2.0	0.0	621.35	5.16e-06
chr1-168	chr1	128101956	128102456	+	892.1	500.000	2.0	0.0	1864.06	5.75e-07
chr1-169	chr1	128257917	128258417	+	892.1	500.000	2.0	0.0	621.35	5.16e-06
chr1-170	chr1	128416620	128417120	+	892.1	500.000	2.0	0.0	186.41	5.69e-05
chr1-171	chr1	131527822	131528322	+	892.1	500.000	2.0	0.0	233.01	3.65e-05
chr1-172	chr1	132477235	132477735	+	892.1	500.000	2.0	0.0	466.01	9.17e-06
chr1-174	chr1	133024794	133025294	+	892.1	500.000	2.0	0.0	207.12	4.62e-05
chr1-175	chr1	133660929	133661429	+	892.1	500.000	2.0	0.0	372.81	1.43e-05
chr1-176	chr1	133897280	133897780	+	892.1	500.000	2.0	0.0	1864.06	5.75e-07
chr1-177	chr1	134360795	134361295	+	892.1	500.000	2.0	0.0	621.35	5.16e-06
chr1-178	chr1	134494521	134495021	+	892.1	500.000	2.0	0.0	466.01	9.17e-06
chr1-181	chr1	143777203	143777703	+	892.1	500.000	2.0	0.0	155.34	8.18e-05
chr1-182	chr1	146497706	146498206	+	892.1	500.000	2.0	0.0	310.68	2.06e-05
chr1-185	chr1	152902237	152902737	+	892.1	500.000	2.0	0.0	1864.06	5.75e-07
chr1-187	chr1	155416909	155417409	+	892.1	500.000	2.0	0.0	932.03	2.30e-06
chr1-188	chr1	155558237	155558737	+	892.1	500.000	2.0	0.0	310.68	2.06e-05
chr1-189	chr1	155830775	155831275	+	892.1	500.000	2.0	0.0	466.01	9.17e-06
chr1-190	chr1	156420629	156421129	+	892.1	500.000	2.0	0.0	310.68	2.06e-05
chr1-191	chr1	163929970	163930470	+	892.1	500.000	2.0	0.0	233.01	3.65e-05
chr1-192	chr1	164457880	164458380	+	892.1	500.000	2.0	0.0	310.68	2.06e-05
chr1-193	chr1	165633396	165633896	+	892.1	500.000	2.0	0.0	155.34	8.18e-05
chr1-196	chr1	171101977	171102477	+	892.1	500.000	2.0	0.0	466.01	9.17e-06
chr1-199	chr1	171411039	171411539	+	892.1	500.000	2.0	0.0	186.41	5.69e-05
chr1-201	chr1	172025526	172026026	+	892.1	500.000	2.0	0.0	466.01	9.17e-06
chr1-202	chr1	172482256	172482756	+	892.1	500.000	2.0	0.0	932.03	2.30e-06
chr1-203	chr1	172506879	172507379	+	892.1	500.000	2.0	0.0	310.68	2.06e-05
chr1-205	chr1	175691592	175692092	+	892.1	500.000	2.0	0.0	1864.06	5.75e-07
chr1-207	chr1	178405453	178405953	+	892.1	500.000	2.0	0.0	233.01	3.65e-05
chr1-208	chr1	179517529	179518029	+	892.1	500.000	2.0	0.0	169.46	6.88e-05
chr1-209	chr1	179668281	179668781	+	892.1	500.000	2.0	0.0	310.68	2.06e-05
chr1-210	chr1	180777702	180778202	+	892.1	500.000	2.0	0.0	155.34	8.18e-05
chr1-212	chr1	182408972	182409472	+	892.1	500.000	2.0	0.0	466.01	9.17e-06
chr1-214	chr1	183345514	183346014	+	892.1	500.000	2.0	0.0	310.68	2.06e-05
chr1-215	chr1	183368978	183369478	+	892.1	500.000	2.0	0.0	1864.06	5.75e-07
chr1-218	chr1	185362982	185363482	+	892.1	500.000	2.0	0.0	1864.06	5.75e-07
chr1-220	chr1	186749699	186750199	+	892.1	500.000	2.0	0.0	1864.06	5.75e-07
chr1-221	chr1	189687493	189687993	+	892.1	500.000	2.0	0.0	466.01	9.17e-06
chr1-83	chr1	191062580	191063080	+	892.1	500.000	2.5	0.0	1165.04	2.30e-06
chr1-224	chr1	192854406	192854906	+	892.1	500.000	2.0	0.0	1864.06	5.75e-07
chr1-226	chr1	194814558	194815058	+	892.1	500.000	2.0	0.0	1864.06	5.75e-07
chr2-97	chr2	3328072	3328572	+	892.1	500.000	2.0	0.0	466.01	9.17e-06
chr2-98	chr2	3511988	3512488	+	892.1	500.000	2.0	0.0	169.46	6.88e-05
chr2-99	chr2	4153134	4153634	+	892.1	500.000	2.0	0.0	233.01	3.65e-05
chr2-100	chr2	4884237	4884737	+	892.1	500.000	2.0	0.0	310.68	2.06e-05
chr2-101	chr2	5147445	5147945	+	892.1	500.000	2.0	0.0	932.03	2.30e-06
chr2-104	chr2	5942428	5942928	+	892.1	500.000	2.0	0.0	932.03	2.30e-06
chr2-105	chr2	6754012	6754512	+	892.1	500.000	2.0	0.0	932.03	2.30e-06
chr2-108	chr2	14073463	14073963	+	892.1	500.000	2.0	0.0	186.41	5.69e-05
chr2-109	chr2	17731036	17731536	+	892.1	500.000	2.0	0.0	1864.06	5.75e-07
chr2-111	chr2	18056064	18056564	+	892.1	500.000	2.0	0.0	932.03	2.30e-06
chr2-112	chr2	20967098	20967598	+	892.1	500.000	2.0	0.0	1864.06	5.75e-07
chr2-116	chr2	25210318	25210818	+	892.1	500.000	2.0	0.0	233.01	3.65e-05
chr2-118	chr2	25332684	25333184	+	892.1	500.000	2.0	0.0	1864.06	5.75e-07
chr2-119	chr2	25372208	25372708	+	892.1	500.000	2.0	0.0	466.01	9.17e-06
chr2-120	chr2	25402996	25403496	+	892.1	500.000	2.0	0.0	310.68	2.06e-05
chr2-121	chr2	25428754	25429254	+	892.1	500.000	2.0	0.0	1864.06	5.75e-07
chr2-122	chr2	25546373	25546873	+	892.1	500.000	2.0	0.0	1864.06	5.75e-07
chr2-126	chr2	25607841	25608341	+	892.1	500.000	2.0	0.0	233.01	3.65e-05
chr2-127	chr2	26409726	26410226	+	892.1	500.000	2.0	0.0	186.41	5.69e-05
chr2-129	chr2	26502126	26502626	+	892.1	500.000	2.0	0.0	155.34	8.18e-05
chr2-130	chr2	26503234	26503734	+	892.1	500.000	2.0	0.0	310.68	2.06e-05
chr2-131	chr2	26639115	26639615	+	892.1	500.000	2.0	0.0	155.34	8.18e-05
chr2-133	chr2	26964259	26964759	+	892.1	500.000	2.0	0.0	621.35	5.16e-06
chr2-134	chr2	27010346	27010846	+	892.1	500.000	2.0	0.0	186.41	5.69e-05
chr2-136	chr2	28468032	28468532	+	892.1	500.000	2.0	0.0	372.81	1.43e-05
chr2-137	chr2	28566506	28567006	+	892.1	500.000	2.0	0.0	621.35	5.16e-06
chr2-80	chr2	28699683	28700183	+	892.1	500.000	2.5	0.0	2330.07	5.75e-07
chr2-145	chr2	29965681	29966181	+	892.1	500.000	2.0	0.0	310.68	2.06e-05
chr2-146	chr2	30067263	30067763	+	892.1	500.000	2.0	0.0	1864.06	5.75e-07
chr2-147	chr2	30097745	30098245	+	892.1	500.000	2.0	0.0	932.03	2.30e-06
chr2-148	chr2	30133716	30134216	+	892.1	500.000	2.0	0.0	466.01	9.17e-06
chr2-149	chr2	30205331	30205831	+	892.1	500.000	2.0	0.0	1864.06	5.75e-07
chr2-150	chr2	30236892	30237392	+	892.1	500.000	2.0	0.0	621.35	5.16e-06
chr2-152	chr2	30286455	30286955	+	892.1	500.000	2.0	0.0	186.41	5.69e-05
chr2-153	chr2	30405526	30406026	+	892.1	500.000	2.0	0.0	233.01	3.65e-05
chr2-154	chr2	30416065	30416565	+	892.1	500.000	2.0	0.0	1864.06	5.75e-07
chr2-157	chr2	30952893	30953393	+	892.1	500.000	2.0	0.0	932.03	2.30e-06
chr2-158	chr2	30967125	30967625	+	892.1	500.000	2.0	0.0	1864.06	5.75e-07
chr2-159	chr2	31670927	31671427	+	892.1	500.000	2.0	0.0	466.01	9.17e-06
chr2-161	chr2	32050989	32051489	+	892.1	500.000	2.0	0.0	466.01	9.17e-06
chr2-162	chr2	32382074	32382574	+	892.1	500.000	2.0	0.0	155.34	8.18e-05
chr2-163	chr2	32693627	32694127	+	892.1	500.000	2.0	0.0	266.29	2.80e-05
chr2-164	chr2	33130282	33130782	+	892.1	500.000	2.0	0.0	1864.06	5.75e-07
chr2-165	chr2	33467972	33468472	+	892.1	500.000	2.0	0.0	1864.06	5.75e-07
chr2-166	chr2	34753721	34754221	+	892.1	500.000	2.0	0.0	1864.06	5.75e-07
chr2-168	chr2	35109308	35109808	+	892.1	500.000	2.0	0.0	466.01	9.17e-06
chr2-169	chr2	35336683	35337183	+	892.1	500.000	2.0	0.0	932.03	2.30e-06
chr2-170	chr2	35661816	35662316	+	892.1	500.000	2.0	0.0	1864.06	5.75e-07
chr2-171	chr2	35979057	35979557	+	892.1	500.000	2.0	0.0	266.29	2.80e-05
chr2-172	chr2	36136001	36136501	+	892.1	500.000	2.0	0.0	169.46	6.88e-05
chr2-174	chr2	37422286	37422786	+	892.1	500.000	2.0	0.0	1864.06	5.75e-07
chr2-176	chr2	38353170	38353670	+	892.1	500.000	2.0	0.0	310.68	2.06e-05
chr2-45	chr2	38823794	38824294	+	892.1	500.000	3.0	0.0	2796.09	2.06e-10
chr2-179	chr2	49451532	49452032	+	892.1	500.000	2.0	0.0	310.68	2.06e-05
chr2-181	chr2	52423996	52424496	+	892.1	500.000	2.0	0.0	186.41	5.69e-05
chr2-182	chr2	52858183	52858683	+	892.1	500.000	2.0	0.0	932.03	2.30e-06
chr2-183	chr2	57123143	57123643	+	892.1	500.000	2.0	0.0	932.03	2.30e-06
chr2-184	chr2	60210235	60210735	+	892.1	500.000	2.0	0.0	932.03	2.30e-06
chr2-185	chr2	60962465	60962965	+	892.1	500.000	2.0	0.0	466.01	9.17e-06
chr2-186	chr2	66625819	66626319	+	892.1	500.000	2.0	0.0	266.29	2.80e-05
chr2-187	chr2	69713082	69713582	+	892.1	500.000	2.0	0.0	186.41	5.69e-05
chr2-188	chr2	69862253	69862753	+	892.1	500.000	2.0	0.0	372.81	1.43e-05
chr2-190	chr2	70824685	70825185	+	892.1	500.000	2.0	0.0	1864.06	5.75e-07
chr2-191	chr2	72980116	72980616	+	892.1	500.000	2.0	0.0	310.68	2.06e-05
chr2-193	chr2	73529039	73529539	+	892.1	500.000	2.0	0.0	466.01	9.17e-06
chr2-194	chr2	76369992	76370492	+	892.1	500.000	2.0	0.0	372.81	1.43e-05
chr2-195	chr2	77186780	77187280	+	892.1	500.000	2.0	0.0	155.34	8.18e-05
chr2-196	chr2	79255196	79255696	+	892.1	500.000	2.0	0.0	1864.06	5.75e-07
chr2-197	chr2	80616793	80617293	+	892.1	500.000	2.0	0.0	233.01	3.65e-05
chr2-198	chr2	83724117	83724617	+	892.1	500.000	2.0	0.0	1864.06	5.75e-07
chr2-200	chr2	84714475	84714975	+	892.1	500.000	2.0	0.0	1864.06	5.75e-07
chr2-201	chr2	84827218	84827718	+	892.1	500.000	3.0	0.0	174.76	8.29e-07
chr2-202	chr2	85040344	85040844	+	892.1	500.000	2.0	0.0	372.81	1.43e-05
chr2-207	chr2	91265247	91265747	+	892.1	500.000	2.0	0.0	466.01	9.17e-06
chr2-48	chr2	91671100	91671738	+	892.1	638.000	3.0	0.0	199.72	5.56e-07
chr2-215	chr2	92058649	92059149	+	892.1	500.000	2.0	0.0	932.03	2.30e-06
chr2-216	chr2	92330390	92330890	+	892.1	500.000	2.0	0.0	372.81	1.43e-05
chr2-217	chr2	93821733	93822233	+	892.1	500.000	2.0	0.0	310.68	2.06e-05
chr2-218	chr2	93885750	93886250	+	892.1	500.000	2.0	0.0	1864.06	5.75e-07
chr2-220	chr2	94178396	94178896	+	892.1	500.000	2.0	0.0	1864.06	5.75e-07
chr2-223	chr2	99472556	99473056	+	892.1	500.000	2.0	0.0	1864.06	5.75e-07
chr2-224	chr2	101698728	101699228	+	892.1	500.000	2.0	0.0	466.01	9.17e-06
chr2-225	chr2	101886261	101886761	+	892.1	500.000	2.0	0.0	932.03	2.30e-06
chr2-228	chr2	104642973	104643473	+	892.1	500.000	2.0	0.0	207.12	4.62e-05
chr2-229	chr2	105675908	105676408	+	892.1	500.000	2.0	0.0	932.03	2.30e-06
chr2-88	chr2	112239406	112239906	+	892.1	500.000	2.5	0.0	1165.04	2.30e-06
chr2-233	chr2	116064621	116065121	+	892.1	500.000	2.0	0.0	372.81	1.43e-05
chr2-234	chr2	116066578	116067078	+	892.1	500.000	2.0	0.0	1864.06	5.75e-07
chr2-236	chr2	118388527	118389027	+	892.1	500.000	2.0	0.0	233.01	3.65e-05
chr2-237	chr2	118549893	118550393	+	892.1	500.000	2.0	0.0	466.01	9.17e-06
chr2-238	chr2	118598284	118598784	+	892.1	500.000	2.0	0.0	310.68	2.06e-05
chr2-239	chr2	119108760	119109260	+	892.1	500.000	2.0	0.0	466.01	9.17e-06
chr2-240	chr2	119112407	119112907	+	892.1	500.000	2.0	0.0	155.34	8.18e-05
chr2-241	chr2	119156290	119156790	+	892.1	500.000	2.0	0.0	1864.06	5.75e-07
chr2-242	chr2	119167812	119168312	+	892.1	500.000	2.0	0.0	1864.06	5.75e-07
chr2-243	chr2	120403616	120404116	+	892.1	500.000	2.0	0.0	233.01	3.65e-05
chr2-244	chr2	120976785	120977285	+	892.1	500.000	2.0	0.0	143.39	9.59e-05
chr2-245	chr2	121270661	121271161	+	892.1	500.000	2.0	0.0	1864.06	5.75e-07
chr2-247	chr2	122368718	122369218	+	892.1	500.000	2.0	0.0	932.03	2.30e-06
chr2-248	chr2	125123218	125123718	+	892.1	500.000	2.0	0.0	1864.06	5.75e-07
chr2-249	chr2	127242704	127243204	+	892.1	500.000	2.0	0.0	1864.06	5.75e-07
chr2-256	chr2	130284051	130284551	+	892.1	500.000	2.0	0.0	310.68	2.06e-05
chr2-262	chr2	132247262	132247762	+	892.1	500.000	2.0	0.0	310.68	2.06e-05
chr2-263	chr2	132879429	132879929	+	892.1	500.000	2.0	0.0	1864.06	5.75e-07
chr2-264	chr2	136532250	136532750	+	892.1	500.000	2.0	0.0	155.34	8.18e-05
chr2-265	chr2	140066287	140066787	+	892.1	500.000	2.0	0.0	466.01	9.17e-06
chr2-267	chr2	146223191	146223691	+	892.1	500.000	2.0	0.0	1864.06	5.75e-07
chr2-268	chr2	146511548	146512048	+	892.1	500.000	2.0	0.0	466.01	9.17e-06
chr2-270	chr2	148681278	148681778	+	892.1	500.000	2.0	0.0	186.41	5.69e-05
chr2-271	chr2	151494075	151494575	+	892.1	500.000	2.0	0.0	372.81	1.43e-05
chr2-273	chr2	151740825	151741325	+	892.1	500.000	2.0	0.0	310.68	2.06e-05
chr2-274	chr2	152082008	152082508	+	892.1	500.000	2.0	0.0	310.68	2.06e-05
chr2-278	chr2	152669325	152669825	+	892.1	500.000	2.0	0.0	1864.06	5.75e-07
chr2-279	chr2	152830373	152830873	+	892.1	500.000	2.0	0.0	932.03	2.30e-06
chr2-280	chr2	153444564	153445064	+	892.1	500.000	2.0	0.0	466.01	9.17e-06
chr2-281	chr2	155472696	155473196	+	892.1	500.000	2.0	0.0	932.03	2.30e-06
chr2-283	chr2	156111429	156111929	+	892.1	500.000	2.0	0.0	1864.06	5.75e-07
chr2-284	chr2	156196380	156196880	+	892.1	500.000	2.0	0.0	310.68	2.06e-05
chr2-285	chr2	156421502	156422002	+	892.1	500.000	2.0	0.0	1864.06	5.75e-07
chr2-286	chr2	156547835	156548335	+	892.1	500.000	2.0	0.0	1864.06	5.75e-07
chr2-289	chr2	156720154	156720654	+	892.1	500.000	2.0	0.0	466.01	9.17e-06
chr2-290	chr2	157012591	157013091	+	892.1	500.000	2.0	0.0	466.01	9.17e-06
chr2-291	chr2	157134274	157134774	+	892.1	500.000	2.0	0.0	1864.06	5.75e-07
chr2-295	chr2	158076434	158076934	+	892.1	500.000	2.0	0.0	466.01	9.17e-06
chr2-298	chr2	163644658	163645158	+	892.1	500.000	2.0	0.0	1864.06	5.75e-07
chr2-301	chr2	164460995	164461495	+	892.1	500.000	2.0	0.0	310.68	2.06e-05
chr2-302	chr2	164804898	164805398	+	892.1	500.000	2.0	0.0	186.41	5.69e-05
chr2-303	chr2	165992710	165993210	+	892.1	500.000	2.0	0.0	1864.06	5.75e-07
chr2-309	chr2	167631399	167631899	+	892.1	500.000	2.0	0.0	466.01	9.17e-06
chr2-310	chr2	167932525	167933025	+	892.1	500.000	2.0	0.0	1864.06	5.75e-07
chr2-312	chr2	168205481	168205981	+	892.1	500.000	2.0	0.0	233.01	3.65e-05
chr2-313	chr2	169486168	169486668	+	892.1	500.000	2.0	0.0	310.68	2.06e-05
chr2-314	chr2	171760873	171761373	+	892.1	500.000	2.0	0.0	169.46	6.88e-05
chr2-94	chr2	172370098	172370598	+	892.1	500.000	2.5	0.0	194.17	8.18e-05
chr2-316	chr2	173659981	173660481	+	892.1	500.000	2.0	0.0	310.68	2.06e-05
chr2-317	chr2	177759241	177759741	+	892.1	500.000	2.0	0.0	1864.06	5.75e-07
chr2-318	chr2	179289633	179290133	+	892.1	500.000	2.0	0.0	466.01	9.17e-06
chr2-319	chr2	179443107	179443607	+	892.1	500.000	2.0	0.0	466.01	9.17e-06
chr2-320	chr2	179976914	179977414	+	892.1	500.000	2.0	0.0	1864.06	5.75e-07
chr2-322	chr2	180042557	180043057	+	892.1	500.000	2.0	0.0	310.68	2.06e-05
chr2-323	chr2	180172004	180172504	+	892.1	500.000	2.0	0.0	932.03	2.30e-06
chr2-325	chr2	180892949	180893449	+	892.1	500.000	2.0	0.0	1864.06	5.75e-07
chr2-326	chr2	180920289	180920789	+	892.1	500.000	2.0	0.0	1864.06	5.75e-07
chr2-328	chr2	181600835	181601335	+	892.1	500.000	2.0	0.0	233.01	3.65e-05
chr3-52	chr3	3424149	3424649	+	892.1	500.000	2.0	0.0	310.68	2.06e-05
chr3-53	chr3	9346944	9347444	+	892.1	500.000	2.0	0.0	466.01	9.17e-06
chr3-54	chr3	9457708	9458208	+	892.1	500.000	2.0	0.0	466.01	9.17e-06
chr3-55	chr3	10012975	10013475	+	892.1	500.000	2.0	0.0	186.41	5.69e-05
chr3-56	chr3	10014058	10014558	+	892.1	500.000	2.0	0.0	932.03	2.30e-06
chr3-57	chr3	14885918	14886418	+	892.1	500.000	2.0	0.0	932.03	2.30e-06
chr3-58	chr3	18054456	18054956	+	892.1	500.000	2.0	0.0	466.01	9.17e-06
chr3-59	chr3	19133633	19134133	+	892.1	500.000	2.0	0.0	466.01	9.17e-06
chr3-62	chr3	28806774	28807274	+	892.1	500.000	2.0	0.0	466.01	9.17e-06
chr3-69	chr3	31149845	31150345	+	892.1	500.000	2.0	0.0	1864.06	5.75e-07
chr3-71	chr3	34560536	34561036	+	892.1	500.000	2.0	0.0	310.68	2.06e-05
chr3-74	chr3	35892359	35892859	+	892.1	500.000	2.0	0.0	233.01	3.65e-05
chr3-76	chr3	36571406	36571906	+	892.1	500.000	2.0	0.0	310.68	2.06e-05
chr3-77	chr3	37320910	37321410	+	892.1	500.000	2.0	0.0	186.41	5.69e-05
chr3-43	chr3	45377545	45378045	+	892.1	500.000	2.0	0.0	266.29	2.80e-05
chr3-80	chr3	51408320	51408820	+	892.1	500.000	2.0	0.0	1864.06	5.75e-07
chr3-81	chr3	51415690	51416190	+	892.1	500.000	2.0	0.0	186.41	5.69e-05
chr3-82	chr3	51494914	51495414	+	892.1	500.000	2.0	0.0	372.81	1.43e-05
chr3-83	chr3	51796432	51796932	+	892.1	500.000	2.0	0.0	1864.06	5.75e-07
chr3-85	chr3	54692842	54693342	+	892.1	500.000	2.0	0.0	1864.06	5.75e-07
chr3-86	chr3	54735690	54736190	+	892.1	500.000	2.0	0.0	932.03	2.30e-06
chr3-89	chr3	56595133	56595633	+	892.1	500.000	2.0	0.0	466.01	9.17e-06
chr3-90	chr3	57651299	57651799	+	892.1	500.000	2.0	0.0	466.01	9.17e-06
chr3-92	chr3	59006907	59007407	+	892.1	500.000	2.0	0.0	1864.06	5.75e-07
chr3-94	chr3	61365146	61365646	+	892.1	500.000	2.0	0.0	310.68	2.06e-05
chr3-98	chr3	69003978	69004478	+	892.1	500.000	2.0	0.0	310.68	2.06e-05
chr3-99	chr3	69554586	69555086	+	892.1	500.000	2.0	0.0	1864.06	5.75e-07
chr3-103	chr3	83906669	83907169	+	892.1	500.000	2.0	0.0	233.01	3.65e-05
chr3-104	chr3	84038120	84038620	+	892.1	500.000	2.0	0.0	1864.06	5.75e-07
chr3-105	chr3	84039377	84039877	+	892.1	500.000	2.0	0.0	1864.06	5.75e-07
chr3-107	chr3	85574008	85574508	+	892.1	500.000	2.0	0.0	1864.06	5.75e-07
chr3-108	chr3	86790439	86790939	+	892.1	500.000	2.0	0.0	186.41	5.69e-05
chr3-109	chr3	87172412	87172912	+	892.1	500.000	2.0	0.0	233.01	3.65e-05
chr3-113	chr3	88138409	88138909	+	892.1	500.000	2.0	0.0	155.34	8.18e-05
chr3-114	chr3	88142801	88143301	+	892.1	500.000	2.0	0.0	266.29	2.80e-05
chr3-115	chr3	88212415	88212915	+	892.1	500.000	2.0	0.0	310.68	2.06e-05
chr3-116	chr3	88215132	88215632	+	892.1	500.000	2.0	0.0	155.34	8.18e-05
chr3-117	chr3	88218240	88218740	+	892.1	500.000	2.0	0.0	233.01	3.65e-05
chr3-120	chr3	88325122	88325622	+	892.1	500.000	2.0	0.0	310.68	2.06e-05
chr3-122	chr3	88650072	88650572	+	892.1	500.000	2.0	0.0	932.03	2.30e-06
chr3-125	chr3	89177791	89178291	+	892.1	500.000	2.0	0.0	186.41	5.69e-05
chr3-127	chr3	89337465	89337965	+	892.1	500.000	2.0	0.0	1864.06	5.75e-07
chr3-128	chr3	89963190	89963690	+	892.1	500.000	2.0	0.0	1864.06	5.75e-07
chr3-129	chr3	90051996	90052496	+	892.1	500.000	2.0	0.0	932.03	2.30e-06
chr3-131	chr3	90254388	90254888	+	892.1	500.000	2.0	0.0	186.41	5.69e-05
chr3-136	chr3	95007333	95007833	+	892.1	500.000	2.0	0.0	266.29	2.80e-05
chr3-137	chr3	95133787	95134287	+	892.1	500.000	2.0	0.0	1864.06	5.75e-07
chr3-138	chr3	95160475	95160975	+	892.1	500.000	2.0	0.0	1864.06	5.75e-07
chr3-139	chr3	95228617	95229117	+	892.1	500.000	2.0	0.0	310.68	2.06e-05
chr3-141	chr3	95855206	95855706	+	892.1	500.000	2.0	0.0	621.35	5.16e-06
chr3-143	chr3	96501855	96502355	+	892.1	500.000	2.0	0.0	621.35	5.16e-06
chr3-144	chr3	96526909	96527409	+	892.1	500.000	2.0	0.0	1864.06	5.75e-07
chr3-146	chr3	96696808	96697308	+	892.1	500.000	2.0	0.0	372.81	1.43e-05
chr3-149	chr3	97158240	97158740	+	892.1	500.000	2.0	0.0	310.68	2.06e-05
chr3-150	chr3	97159641	97160141	+	892.1	500.000	2.0	0.0	233.01	3.65e-05
chr3-152	chr3	97297263	97297763	+	892.1	500.000	2.0	0.0	1864.06	5.75e-07
chr3-153	chr3	97895215	97895715	+	892.1	500.000	2.0	0.0	932.03	2.30e-06
chr3-154	chr3	97901370	97901870	+	892.1	500.000	2.0	0.0	466.01	9.17e-06
chr3-155	chr3	99238197	99238697	+	892.1	500.000	2.0	0.0	932.03	2.30e-06
chr3-156	chr3	100162539	100163039	+	892.1	500.000	2.0	0.0	466.01	9.17e-06
chr3-49	chr3	107695758	107696258	+	892.1	500.000	2.5	0.0	2330.07	5.75e-07
chr3-164	chr3	108406701	108407201	+	892.1	500.000	2.0	0.0	155.34	8.18e-05
chr3-165	chr3	108558090	108558590	+	892.1	500.000	2.0	0.0	233.01	3.65e-05
chr3-166	chr3	108654110	108654610	+	892.1	500.000	2.0	0.0	155.34	8.18e-05
chr3-167	chr3	115888090	115888590	+	892.1	500.000	2.0	0.0	310.68	2.06e-05
chr3-168	chr3	116007166	116007666	+	892.1	500.000	2.0	0.0	310.68	2.06e-05
chr3-169	chr3	116513105	116513605	+	892.1	500.000	2.0	0.0	466.01	9.17e-06
chr3-170	chr3	116549380	116549880	+	892.1	500.000	2.0	0.0	932.03	2.30e-06
chr3-171	chr3	116807674	116808174	+	892.1	500.000	2.0	0.0	233.01	3.65e-05
chr3-173	chr3	121427381	121427881	+	892.1	500.000	2.0	0.0	932.03	2.30e-06
chr3-175	chr3	121723246	121723746	+	892.1	500.000	2.0	0.0	1864.06	5.75e-07
chr3-177	chr3	121814172	121814672	+	892.1	500.000	2.0	0.0	466.01	9.17e-06
chr3-178	chr3	122983760	122984260	+	892.1	500.000	2.0	0.0	1864.06	5.75e-07
chr3-179	chr3	123384999	123385499	+	892.1	500.000	2.0	0.0	466.01	9.17e-06
chr3-183	chr3	129878992	129879492	+	892.1	500.000	2.0	0.0	1864.06	5.75e-07
chr3-185	chr3	131564588	131565088	+	892.1	500.000	2.0	0.0	932.03	2.30e-06
chr3-186	chr3	135439338	135439838	+	892.1	500.000	2.0	0.0	1864.06	5.75e-07
chr3-187	chr3	136321329	136321829	+	892.1	500.000	2.0	0.0	466.01	9.17e-06
chr3-188	chr3	138526250	138526750	+	892.1	500.000	2.0	0.0	466.01	9.17e-06
chr3-189	chr3	141656266	141656766	+	892.1	500.000	2.0	0.0	310.68	2.06e-05
chr3-191	chr3	142168757	142169257	+	892.1	500.000	2.0	0.0	1864.06	5.75e-07
chr3-192	chr3	142395288	142395788	+	892.1	500.000	2.0	0.0	310.68	2.06e-05
chr3-197	chr3	157947451	157947951	+	892.1	500.000	2.0	0.0	1864.06	5.75e-07
chr3-198	chr3	158120149	158120649	+	892.1	500.000	2.0	0.0	310.68	2.06e-05
chr4-86	chr4	3574860	3575360	+	892.1	500.000	2.0	0.0	1864.06	5.75e-07
chr4-87	chr4	5644121	5644621	+	892.1	500.000	2.0	0.0	186.41	5.69e-05
chr4-89	chr4	9844368	9844868	+	892.1	500.000	2.0	0.0	186.41	5.69e-05
chr4-90	chr4	10246849	10247349	+	892.1	500.000	2.0	0.0	466.01	9.17e-06
chr4-92	chr4	11253573	11254073	+	892.1	500.000	2.0	0.0	372.81	1.43e-05
chr4-93	chr4	11486063	11486563	+	892.1	500.000	2.0	0.0	1864.06	5.75e-07
chr4-94	chr4	14863991	14864491	+	892.1	500.000	2.0	0.0	1864.06	5.75e-07
chr4-96	chr4	15957729	15958229	+	892.1	500.000	2.0	0.0	1864.06	5.75e-07
chr4-98	chr4	20063658	20064158	+	892.1	500.000	2.0	0.0	932.03	2.30e-06
chr4-99	chr4	24851009	24851509	+	892.1	500.000	2.0	0.0	207.12	4.62e-05
chr4-101	chr4	25610691	25611191	+	892.1	500.000	2.0	0.0	621.35	5.16e-06
chr4-103	chr4	32983401	32983901	+	892.1	500.000	2.0	0.0	1864.06	5.75e-07
chr4-104	chr4	34809617	34810117	+	892.1	500.000	2.0	0.0	310.68	2.06e-05
chr4-105	chr4	40278827	40279327	+	892.1	500.000	2.0	0.0	466.01	9.17e-06
chr4-107	chr4	41136146	41136646	+	892.1	500.000	2.0	0.0	310.68	2.06e-05
chr4-108	chr4	41382662	41383162	+	892.1	500.000	2.0	0.0	233.01	3.65e-05
chr4-109	chr4	41465069	41465569	+	892.1	500.000	2.0	0.0	155.34	8.18e-05
chr4-110	chr4	41668213	41668713	+	892.1	500.000	2.0	0.0	186.41	5.69e-05
chr4-111	chr4	43008751	43009251	+	892.1	500.000	2.0	0.0	310.68	2.06e-05
chr4-112	chr4	43381990	43382490	+	892.1	500.000	2.0	0.0	233.01	3.65e-05
chr4-113	chr4	43585805	43586305	+	892.1	500.000	2.0	0.0	310.68	2.06e-05
chr4-115	chr4	44034691	44035191	+	892.1	500.000	2.0	0.0	169.46	6.88e-05
chr4-116	chr4	44049189	44049689	+	892.1	500.000	2.0	0.0	233.01	3.65e-05
chr4-117	chr4	45009763	45010263	+	892.1	500.000	2.0	0.0	466.01	9.17e-06
chr4-118	chr4	45012603	45013103	+	892.1	500.000	2.0	0.0	932.03	2.30e-06
chr4-119	chr4	47353612	47354112	+	892.1	500.000	2.0	0.0	932.03	2.30e-06
chr4-120	chr4	47473624	47474124	+	892.1	500.000	2.0	0.0	372.81	1.43e-05
chr4-122	chr4	48431321	48431821	+	892.1	500.000	2.0	0.0	1864.06	5.75e-07
chr4-124	chr4	49059274	49059774	+	892.1	500.000	2.0	0.0	932.03	2.30e-06
chr4-125	chr4	49191740	49192240	+	892.1	500.000	2.0	0.0	310.68	2.06e-05
chr4-126	chr4	49504911	49505411	+	892.1	500.000	2.0	0.0	1864.06	5.75e-07
chr4-128	chr4	53011818	53012318	+	892.1	500.000	2.0	0.0	372.81	1.43e-05
chr4-130	chr4	57955580	57956080	+	892.1	500.000	2.0	0.0	932.03	2.30e-06
chr4-131	chr4	59003307	59003807	+	892.1	500.000	2.0	0.0	310.68	2.06e-05
chr4-132	chr4	59189575	59190075	+	892.1	500.000	2.0	0.0	372.81	1.43e-05
chr4-133	chr4	59626454	59626954	+	892.1	500.000	2.0	0.0	186.41	5.69e-05
chr4-136	chr4	62360110	62360610	+	892.1	500.000	2.0	0.0	1864.06	5.75e-07
chr4-137	chr4	62519459	62519959	+	892.1	500.000	2.0	0.0	1864.06	5.75e-07
chr4-140	chr4	82507788	82508288	+	892.1	500.000	2.0	0.0	186.41	5.69e-05
chr4-141	chr4	83524947	83525447	+	892.1	500.000	2.0	0.0	1864.06	5.75e-07
chr4-144	chr4	101264276	101264776	+	892.1	500.000	2.0	0.0	1864.06	5.75e-07
chr4-145	chr4	103209210	103209710	+	892.1	500.000	2.0	0.0	932.03	2.30e-06
chr4-146	chr4	103214249	103214749	+	892.1	500.000	2.0	0.0	621.35	5.16e-06
chr4-147	chr4	105034909	105035409	+	892.1	500.000	2.0	0.0	310.68	2.06e-05
chr4-148	chr4	107196404	107196904	+	892.1	500.000	2.0	0.0	1864.06	5.75e-07
chr4-151	chr4	108070676	108071176	+	892.1	500.000	2.0	0.0	1864.06	5.75e-07
chr4-153	chr4	109978325	109978825	+	892.1	500.000	2.0	0.0	932.03	2.30e-06
chr4-154	chr4	109987347	109987847	+	892.1	500.000	2.0	0.0	932.03	2.30e-06
chr4-156	chr4	110286203	110286703	+	892.1	500.000	2.0	0.0	466.01	9.17e-06
chr4-157	chr4	116222472	116222972	+	892.1	500.000	2.0	0.0	932.03	2.30e-06
chr4-158	chr4	116685742	116686242	+	892.1	500.000	2.0	0.0	155.34	8.18e-05
chr4-159	chr4	117868570	117869070	+	892.1	500.000	2.0	0.0	1864.06	5.75e-07
chr4-160	chr4	117882928	117883428	+	892.1	500.000	2.0	0.0	233.01	3.65e-05
chr4-161	chr4	117887170	117887670	+	892.1	500.000	2.0	0.0	1864.06	5.75e-07
chr4-163	chr4	118179955	118180455	+	892.1	500.000	2.0	0.0	233.01	3.65e-05
chr4-164	chr4	118436409	118436909	+	892.1	500.000	2.0	0.0	233.01	3.65e-05
chr4-165	chr4	118620704	118621204	+	892.1	500.000	2.0	0.0	310.68	2.06e-05
chr4-166	chr4	120286471	120286971	+	892.1	500.000	2.0	0.0	266.29	2.80e-05
chr4-167	chr4	120731231	120731731	+	892.1	500.000	2.0	0.0	155.34	8.18e-05
chr4-168	chr4	121016735	121017235	+	892.1	500.000	2.0	0.0	155.34	8.18e-05
chr4-169	chr4	121097762	121098262	+	892.1	500.000	2.0	0.0	932.03	2.30e-06
chr4-173	chr4	123138352	123138852	+	892.1	500.000	2.0	0.0	310.68	2.06e-05
chr4-174	chr4	123749318	123749818	+	892.1	500.000	2.0	0.0	1864.06	5.75e-07
chr4-175	chr4	124700902	124701402	+	892.1	500.000	2.0	0.0	1864.06	5.75e-07
chr4-178	chr4	124900581	124901081	+	892.1	500.000	2.0	0.0	1864.06	5.75e-07
chr4-179	chr4	124936971	124937471	+	892.1	500.000	2.0	0.0	186.41	5.69e-05
chr4-183	chr4	126532855	126533355	+	892.1	500.000	2.0	0.0	1864.06	5.75e-07
chr4-184	chr4	126752701	126753201	+	892.1	500.000	2.0	0.0	1864.06	5.75e-07
chr4-186	chr4	128729134	128729634	+	892.1	500.000	2.0	0.0	466.01	9.17e-06
chr4-188	chr4	129125962	129126462	+	892.1	500.000	2.0	0.0	466.01	9.17e-06
chr4-192	chr4	129742391	129742891	+	892.1	500.000	2.0	0.0	466.01	9.17e-06
chr4-193	chr4	129820730	129821230	+	892.1	500.000	2.0	0.0	1864.06	5.75e-07
chr4-195	chr4	130576893	130577393	+	892.1	500.000	2.0	0.0	466.01	9.17e-06
chr4-196	chr4	130664049	130664549	+	892.1	500.000	2.0	0.0	1864.06	5.75e-07
chr4-197	chr4	131873987	131874487	+	892.1	500.000	2.0	0.0	186.41	5.69e-05
chr4-198	chr4	132210765	132211265	+	892.1	500.000	2.0	0.0	932.03	2.30e-06
chr4-81	chr4	133011993	133012493	+	892.1	500.000	2.5	0.0	1165.04	2.30e-06
chr4-203	chr4	133130473	133130973	+	892.1	500.000	2.0	0.0	233.01	3.65e-05
chr4-204	chr4	133467982	133468482	+	892.1	500.000	2.0	0.0	466.01	9.17e-06
chr4-205	chr4	133753650	133754150	+	892.1	500.000	2.0	0.0	466.01	9.17e-06
chr4-206	chr4	134186877	134187377	+	892.1	500.000	2.0	0.0	233.01	3.65e-05
chr4-212	chr4	135271998	135272498	+	892.1	500.000	2.0	0.0	1864.06	5.75e-07
chr4-215	chr4	135856712	135857212	+	892.1	500.000	2.0	0.0	233.01	3.65e-05
chr4-216	chr4	135963393	135963893	+	892.1	500.000	2.0	0.0	466.01	9.17e-06
chr4-218	chr4	136601814	136602314	+	892.1	500.000	2.0	0.0	1864.06	5.75e-07
chr4-222	chr4	137636478	137636978	+	892.1	500.000	2.0	0.0	155.34	8.18e-05
chr4-224	chr4	139129728	139130228	+	892.1	500.000	2.0	0.0	1864.06	5.75e-07
chr4-225	chr4	139193018	139193518	+	892.1	500.000	2.0	0.0	1864.06	5.75e-07
chr4-226	chr4	139351920	139352420	+	892.1	500.000	2.0	0.0	1864.06	5.75e-07
chr4-227	chr4	140648093	140648593	+	892.1	500.000	2.0	0.0	233.01	3.65e-05
chr4-229	chr4	141302843	141303343	+	892.1	500.000	2.0	0.0	266.29	2.80e-05
chr4-231	chr4	141546274	141546774	+	892.1	500.000	2.0	0.0	155.34	8.18e-05
chr4-232	chr4	143671285	143671785	+	892.1	500.000	2.0	0.0	233.01	3.65e-05
chr4-233	chr4	145194331	145194831	+	892.1	500.000	2.0	0.0	1864.06	5.75e-07
chr4-234	chr4	145489694	145490194	+	892.1	500.000	2.0	0.0	233.01	3.65e-05
chr4-235	chr4	147868977	147869477	+	892.1	500.000	2.0	0.0	1864.06	5.75e-07
chr4-236	chr4	148130945	148131445	+	892.1	500.000	2.0	0.0	1864.06	5.75e-07
chr4-238	chr4	148625949	148626449	+	892.1	500.000	2.0	0.0	1864.06	5.75e-07
chr4-239	chr4	148804567	148805067	+	892.1	500.000	2.0	0.0	233.01	3.65e-05
chr4-240	chr4	149329254	149329754	+	892.1	500.000	2.0	0.0	186.41	5.69e-05
chr4-241	chr4	149586750	149587250	+	892.1	500.000	2.0	0.0	310.68	2.06e-05
chr4-246	chr4	150855441	150855941	+	892.1	500.000	2.0	0.0	466.01	9.17e-06
chr4-247	chr4	151047516	151048016	+	892.1	500.000	2.0	0.0	155.34	8.18e-05
chr4-248	chr4	151107828	151108328	+	892.1	500.000	2.0	0.0	1864.06	5.75e-07
chr4-249	chr4	151825889	151826389	+	892.1	500.000	2.0	0.0	310.68	2.06e-05
chr4-250	chr4	151862298	151862798	+	892.1	500.000	2.0	0.0	233.01	3.65e-05
chr4-251	chr4	152027132	152027632	+	892.1	500.000	2.0	0.0	466.01	9.17e-06
chr4-253	chr4	153961353	153961853	+	892.1	500.000	2.0	0.0	233.01	3.65e-05
chr4-255	chr4	154632524	154633024	+	892.1	500.000	2.0	0.0	1864.06	5.75e-07
chr4-256	chr4	154855625	154856125	+	892.1	500.000	2.0	0.0	310.68	2.06e-05
chr4-258	chr4	155492118	155492618	+	892.1	500.000	2.0	0.0	155.34	8.18e-05
chr4-259	chr4	155735160	155735660	+	892.1	500.000	2.0	0.0	466.01	9.17e-06
chr4-260	chr4	155812581	155813081	+	892.1	500.000	2.0	0.0	932.03	2.30e-06
chr4-267	chr4	156008828	156009328	+	892.1	500.000	2.0	0.0	186.41	5.69e-05
chr5-94	chr5	3960406	3960906	+	892.1	500.000	2.0	0.0	233.01	3.65e-05
chr5-71	chr5	4103859	4104359	+	892.1	500.000	2.5	0.0	2330.07	5.75e-07
chr5-95	chr5	4468260	4468760	+	892.1	500.000	2.0	0.0	310.68	2.06e-05
chr5-100	chr5	20759762	20760262	+	892.1	500.000	2.0	0.0	233.01	3.65e-05
chr5-101	chr5	22745754	22746254	+	892.1	500.000	2.0	0.0	1864.06	5.75e-07
chr5-74	chr5	23787775	23788275	+	892.1	500.000	2.5	0.0	1165.04	2.30e-06
chr5-102	chr5	24499610	24500110	+	892.1	500.000	2.0	0.0	932.03	2.30e-06
chr5-104	chr5	24907887	24908387	+	892.1	500.000	2.0	0.0	932.03	2.30e-06
chr5-105	chr5	25099616	25100116	+	892.1	500.000	2.0	0.0	1864.06	5.75e-07
chr5-106	chr5	28713463	28713963	+	892.1	500.000	2.0	0.0	1864.06	5.75e-07
chr5-107	chr5	29736064	29736564	+	892.1	500.000	2.0	0.0	1864.06	5.75e-07
chr5-108	chr5	30887603	30888103	+	892.1	500.000	2.0	0.0	233.01	3.65e-05
chr5-109	chr5	31055007	31055507	+	892.1	500.000	2.0	0.0	1864.06	5.75e-07
chr5-75	chr5	31219812	31220312	+	892.1	500.000	2.5	0.0	582.52	9.17e-06
chr5-110	chr5	31526476	31526976	+	892.1	500.000	2.0	0.0	310.68	2.06e-05
chr5-112	chr5	32863715	32864215	+	892.1	500.000	2.0	0.0	621.35	5.16e-06
chr5-114	chr5	33335136	33335636	+	892.1	500.000	2.0	0.0	1864.06	5.75e-07
chr5-115	chr5	33651630	33652130	+	892.1	500.000	2.0	0.0	186.41	5.69e-05
chr5-116	chr5	33722279	33722779	+	892.1	500.000	2.0	0.0	1864.06	5.75e-07
chr5-118	chr5	35582913	35583413	+	892.1	500.000	2.0	0.0	207.12	4.62e-05
chr5-120	chr5	37027790	37028290	+	892.1	500.000	2.0	0.0	266.29	2.80e-05
chr5-121	chr5	38532174	38532674	+	892.1	500.000	2.0	0.0	155.34	8.18e-05
chr5-122	chr5	45639565	45640065	+	892.1	500.000	2.0	0.0	310.68	2.06e-05
chr5-123	chr5	47984781	47985281	+	892.1	500.000	2.0	0.0	233.01	3.65e-05
chr5-125	chr5	50941630	50942130	+	892.1	500.000	2.0	0.0	932.03	2.30e-06
chr5-126	chr5	53809345	53809845	+	892.1	500.000	2.0	0.0	1864.06	5.75e-07
chr5-130	chr5	65763579	65764079	+	892.1	500.000	2.0	0.0	310.68	2.06e-05
chr5-131	chr5	66214680	66215180	+	892.1	500.000	2.0	0.0	466.01	9.17e-06
chr5-133	chr5	67619056	67619556	+	892.1	500.000	2.0	0.0	466.01	9.17e-06
chr5-134	chr5	72182481	72182981	+	892.1	500.000	2.0	0.0	155.34	8.18e-05
chr5-136	chr5	73647207	73647707	+	892.1	500.000	2.0	0.0	466.01	9.17e-06
chr5-138	chr5	74198233	74198733	+	892.1	500.000	2.0	0.0	155.34	8.18e-05
chr5-140	chr5	75574460	75574960	+	892.1	500.000	2.0	0.0	466.01	9.17e-06
chr5-141	chr5	75933658	75934158	+	892.1	500.000	2.0	0.0	621.35	5.16e-06
chr5-142	chr5	76208788	76209288	+	892.1	500.000	2.0	0.0	310.68	2.06e-05
chr5-143	chr5	76304563	76305063	+	892.1	500.000	2.0	0.0	1864.06	5.75e-07
chr5-144	chr5	76905109	76905609	+	892.1	500.000	2.0	0.0	466.01	9.17e-06
chr5-145	chr5	77015983	77016483	+	892.1	500.000	2.0	0.0	1864.06	5.75e-07
chr5-146	chr5	77094964	77095464	+	892.1	500.000	2.0	0.0	466.01	9.17e-06
chr5-147	chr5	78943368	78943868	+	892.1	500.000	2.0	0.0	932.03	2.30e-06
chr5-149	chr5	88564969	88565469	+	892.1	500.000	2.0	0.0	1864.06	5.75e-07
chr5-150	chr5	88565971	88566471	+	892.1	500.000	2.0	0.0	169.46	6.88e-05
chr5-151	chr5	88759755	88760255	+	892.1	500.000	2.0	0.0	155.34	8.18e-05
chr5-154	chr5	92504676	92505176	+	892.1	500.000	3.0	0.0	164.48	9.93e-07
chr5-163	chr5	100033660	100034160	+	892.1	500.000	2.0	0.0	1864.06	5.75e-07
chr5-164	chr5	100428896	100429396	+	892.1	500.000	2.0	0.0	466.01	9.17e-06
chr5-165	chr5	100797901	100798401	+	892.1	500.000	2.0	0.0	932.03	2.30e-06
chr5-166	chr5	105519826	105520326	+	892.1	500.000	2.0	0.0	207.12	4.62e-05
chr5-167	chr5	105700356	105700856	+	892.1	500.000	2.0	0.0	1864.06	5.75e-07
chr5-168	chr5	106457182	106457682	+	892.1	500.000	2.0	0.0	266.29	2.80e-05
chr5-171	chr5	108315015	108315515	+	892.1	500.000	2.0	0.0	207.12	4.62e-05
chr5-172	chr5	110286899	110287399	+	892.1	500.000	2.0	0.0	233.01	3.65e-05
chr5-173	chr5	110652887	110653387	+	892.1	500.000	2.0	0.0	932.03	2.30e-06
chr5-174	chr5	110780206	110780706	+	892.1	500.000	2.0	0.0	1864.06	5.75e-07
chr5-79	chr5	110809668	110810168	+	892.1	500.000	2.5	0.0	1165.04	2.30e-06
chr5-175	chr5	111276990	111277490	+	892.1	500.000	2.0	0.0	466.01	9.17e-06
chr5-176	chr5	111418767	111419267	+	892.1	500.000	2.0	0.0	233.01	3.65e-05
chr5-177	chr5	111420534	111421034	+	892.1	500.000	2.0	0.0	1864.06	5.75e-07
chr5-179	chr5	112576818	112577318	+	892.1	500.000	2.0	0.0	466.01	9.17e-06
chr5-181	chr5	114379955	114380455	+	892.1	500.000	2.0	0.0	1864.06	5.75e-07
chr5-80	chr5	114431559	114432059	+	892.1	500.000	2.5	0.0	2330.07	5.75e-07
chr5-185	chr5	115119185	115119685	+	892.1	500.000	2.0	0.0	932.03	2.30e-06
chr5-188	chr5	115272144	115272644	+	892.1	500.000	2.0	0.0	310.68	2.06e-05
chr5-48	chr5	115506744	115507244	+	892.1	500.000	3.0	0.0	279.61	2.04e-07
chr5-190	chr5	117120030	117120530	+	892.1	500.000	2.0	0.0	310.68	2.06e-05
chr5-191	chr5	118193067	118193567	+	892.1	500.000	2.0	0.0	186.41	5.69e-05
chr5-193	chr5	121220472	121220972	+	892.1	500.000	2.0	0.0	372.81	1.43e-05
chr5-195	chr5	122263905	122264405	+	892.1	500.000	2.0	0.0	932.03	2.30e-06
chr5-197	chr5	122392039	122392539	+	892.1	500.000	2.0	0.0	932.03	2.30e-06
chr5-199	chr5	122561296	122561796	+	892.1	500.000	2.0	0.0	186.41	5.69e-05
chr5-200	chr5	122778215	122778715	+	892.1	500.000	2.0	0.0	310.68	2.06e-05
chr5-201	chr5	122804550	122805050	+	892.1	500.000	2.0	0.0	233.01	3.65e-05
chr5-203	chr5	122880363	122880863	+	892.1	500.000	2.0	0.0	932.03	2.30e-06
chr5-204	chr5	122989081	122989581	+	892.1	500.000	2.0	0.0	207.12	4.62e-05
chr5-205	chr5	123344249	123344749	+	892.1	500.000	2.0	0.0	466.01	9.17e-06
chr5-206	chr5	124031409	124031909	+	892.1	500.000	2.0	0.0	466.01	9.17e-06
chr5-207	chr5	124482998	124483498	+	892.1	500.000	2.0	0.0	310.68	2.06e-05
chr5-209	chr5	124629120	124629620	+	892.1	500.000	2.0	0.0	466.01	9.17e-06
chr5-210	chr5	125405353	125405853	+	892.1	500.000	2.0	0.0	621.35	5.16e-06
chr5-212	chr5	127030140	127030640	+	892.1	500.000	2.0	0.0	1864.06	5.75e-07
chr5-215	chr5	129501155	129501655	+	892.1	500.000	2.0	0.0	186.41	5.69e-05
chr5-217	chr5	132542947	132543447	+	892.1	500.000	2.0	0.0	233.01	3.65e-05
chr5-218	chr5	132868241	132868741	+	892.1	500.000	2.0	0.0	1864.06	5.75e-07
chr5-219	chr5	134313970	134314470	+	892.1	500.000	2.0	0.0	1864.06	5.75e-07
chr5-224	chr5	134657084	134657584	+	892.1	500.000	2.0	0.0	266.29	2.80e-05
chr5-226	chr5	135188365	135188865	+	892.1	500.000	2.0	0.0	310.68	2.06e-05
chr5-229	chr5	135376108	135376608	+	892.1	500.000	2.0	0.0	466.01	9.17e-06
chr5-232	chr5	135994715	135995215	+	892.1	500.000	2.0	0.0	310.68	2.06e-05
chr5-233	chr5	136244387	136244887	+	892.1	500.000	2.0	0.0	310.68	2.06e-05
chr5-234	chr5	136908054	136908554	+	892.1	500.000	2.0	0.0	621.35	5.16e-06
chr5-236	chr5	137510425	137510925	+	892.1	500.000	2.0	0.0	1864.06	5.75e-07
chr5-239	chr5	138170665	138171165	+	892.1	500.000	2.0	0.0	1864.06	5.75e-07
chr5-241	chr5	139762263	139762763	+	892.1	500.000	2.0	0.0	1864.06	5.75e-07
chr5-242	chr5	139775241	139775741	+	892.1	500.000	2.0	0.0	310.68	2.06e-05
chr5-243	chr5	139826156	139826656	+	892.1	500.000	2.0	0.0	932.03	2.30e-06
chr5-247	chr5	142401735	142402235	+	892.1	500.000	2.0	0.0	466.01	9.17e-06
chr5-248	chr5	142463910	142464410	+	892.1	500.000	2.0	0.0	1864.06	5.75e-07
chr5-249	chr5	142816939	142817439	+	892.1	500.000	2.0	0.0	1864.06	5.75e-07
chr5-251	chr5	142866958	142867458	+	892.1	500.000	2.0	0.0	1864.06	5.75e-07
chr5-252	chr5	142894644	142895144	+	892.1	500.000	2.0	0.0	207.12	4.62e-05
chr5-257	chr5	143506672	143507172	+	892.1	500.000	2.0	0.0	233.01	3.65e-05
chr5-258	chr5	143527177	143527677	+	892.1	500.000	2.0	0.0	1864.06	5.75e-07
chr5-260	chr5	145084084	145084584	+	892.1	500.000	2.0	0.0	932.03	2.30e-06
chr5-261	chr5	145167328	145167828	+	892.1	500.000	2.0	0.0	310.68	2.06e-05
chr5-262	chr5	145204410	145204910	+	892.1	500.000	2.0	0.0	186.41	5.69e-05
chr5-263	chr5	145280461	145280961	+	892.1	500.000	2.0	0.0	233.01	3.65e-05
chr5-265	chr5	146845036	146845536	+	892.1	500.000	2.0	0.0	233.01	3.65e-05
chr5-266	chr5	148928840	148929340	+	892.1	500.000	2.0	0.0	1864.06	5.75e-07
chr6-60	chr6	4214173	4214673	+	892.1	500.000	2.0	0.0	155.34	8.18e-05
chr6-61	chr6	5280131	5280631	+	892.1	500.000	2.0	0.0	372.81	1.43e-05
chr6-62	chr6	6216689	6217189	+	892.1	500.000	2.0	0.0	466.01	9.17e-06
chr6-63	chr6	8209237	8209737	+	892.1	500.000	2.0	0.0	466.01	9.17e-06
chr6-65	chr6	15529057	15529557	+	892.1	500.000	2.0	0.0	143.39	9.59e-05
chr6-67	chr6	18849066	18849566	+	892.1	500.000	2.0	0.0	310.68	2.06e-05
chr6-68	chr6	21215269	21215769	+	892.1	500.000	2.0	0.0	466.01	9.17e-06
chr6-70	chr6	28134672	28135172	+	892.1	500.000	2.0	0.0	310.68	2.06e-05
chr6-71	chr6	28480397	28480897	+	892.1	500.000	2.0	0.0	233.01	3.65e-05
chr6-72	chr6	29433307	29433807	+	892.1	500.000	2.0	0.0	186.41	5.69e-05
chr6-73	chr6	29467778	29468278	+	892.1	500.000	2.0	0.0	932.03	2.30e-06
chr6-74	chr6	30152829	30153329	+	892.1	500.000	2.0	0.0	1864.06	5.75e-07
chr6-75	chr6	30434644	30435144	+	892.1	500.000	2.0	0.0	310.68	2.06e-05
chr6-76	chr6	30509168	30509668	+	892.1	500.000	2.0	0.0	266.29	2.80e-05
chr6-79	chr6	33059736	33060236	+	892.1	500.000	2.0	0.0	1864.06	5.75e-07
chr6-81	chr6	35132988	35133488	+	892.1	500.000	2.0	0.0	186.41	5.69e-05
chr6-83	chr6	38381502	38382002	+	892.1	500.000	2.0	0.0	466.01	9.17e-06
chr6-84	chr6	38552190	38552690	+	892.1	500.000	2.0	0.0	310.68	2.06e-05
chr6-85	chr6	38603170	38603670	+	892.1	500.000	2.0	0.0	1864.06	5.75e-07
chr6-86	chr6	38875156	38875656	+	892.1	500.000	2.0	0.0	186.41	5.69e-05
chr6-94	chr6	42692547	42693047	+	892.1	500.000	2.0	0.0	155.34	8.18e-05
chr6-95	chr6	42709741	42710241	+	892.1	500.000	2.0	0.0	466.01	9.17e-06
chr6-97	chr6	47302551	47303051	+	892.1	500.000	2.0	0.0	1864.06	5.75e-07
chr6-99	chr6	47920997	47921497	+	892.1	500.000	2.0	0.0	310.68	2.06e-05
chr6-100	chr6	48537474	48537974	+	892.1	500.000	2.0	0.0	233.01	3.65e-05
chr6-101	chr6	49073947	49074447	+	892.1	500.000	2.0	0.0	1864.06	5.75e-07
chr6-103	chr6	50371258	50371758	+	892.1	500.000	2.0	0.0	233.01	3.65e-05
chr6-107	chr6	54654571	54655071	+	892.1	500.000	2.0	0.0	1864.06	5.75e-07
chr6-110	chr6	60398555	60399055	+	892.1	500.000	2.0	0.0	310.68	2.06e-05
chr6-111	chr6	67036991	67037491	+	892.1	500.000	2.0	0.0	932.03	2.30e-06
chr6-113	chr6	70845148	70845648	+	892.1	500.000	3.0	0.0	233.01	3.51e-07
chr6-117	chr6	72788023	72788523	+	892.1	500.000	2.0	0.0	466.01	9.17e-06
chr6-118	chr6	77979074	77979574	+	892.1	500.000	2.0	0.0	155.34	8.18e-05
chr6-119	chr6	80269202	80269702	+	892.1	500.000	2.0	0.0	466.01	9.17e-06
chr6-120	chr6	81980218	81980718	+	892.1	500.000	2.0	0.0	186.41	5.69e-05
chr6-121	chr6	82939203	82939703	+	892.1	500.000	2.0	0.0	932.03	2.30e-06
chr6-122	chr6	83303470	83303970	+	892.1	500.000	2.0	0.0	932.03	2.30e-06
chr6-123	chr6	83506388	83506888	+	892.1	500.000	2.0	0.0	1864.06	5.75e-07
chr6-126	chr6	85960083	85960583	+	892.1	500.000	2.0	0.0	310.68	2.06e-05
chr6-127	chr6	86527017	86527517	+	892.1	500.000	2.0	0.0	233.01	3.65e-05
chr6-128	chr6	86732572	86733072	+	892.1	500.000	2.0	0.0	233.01	3.65e-05
chr6-129	chr6	87042999	87043499	+	892.1	500.000	2.0	0.0	932.03	2.30e-06
chr6-133	chr6	87913821	87914321	+	892.1	500.000	2.0	0.0	155.34	8.18e-05
chr6-138	chr6	90987792	90988292	+	892.1	500.000	2.0	0.0	932.03	2.30e-06
chr6-140	chr6	91684198	91684698	+	892.1	500.000	2.0	0.0	1864.06	5.75e-07
chr6-141	chr6	94283702	94284202	+	892.1	500.000	2.0	0.0	233.01	3.65e-05
chr6-142	chr6	94500050	94500550	+	892.1	500.000	2.0	0.0	932.03	2.30e-06
chr6-145	chr6	97806876	97807376	+	892.1	500.000	2.0	0.0	1864.06	5.75e-07
chr6-146	chr6	100670503	100671003	+	892.1	500.000	2.0	0.0	1864.06	5.75e-07
chr6-148	chr6	108212447	108212947	+	892.1	500.000	2.0	0.0	621.35	5.16e-06
chr6-149	chr6	108661512	108662012	+	892.1	500.000	2.0	0.0	186.41	5.69e-05
chr6-151	chr6	112946653	112947153	+	892.1	500.000	2.0	0.0	207.12	4.62e-05
chr6-154	chr6	115602058	115602558	+	892.1	500.000	2.0	0.0	1864.06	5.75e-07
chr6-155	chr6	115774684	115775184	+	892.1	500.000	2.0	0.0	310.68	2.06e-05
chr6-156	chr6	116107432	116107932	+	892.1	500.000	2.0	0.0	466.01	9.17e-06
chr6-157	chr6	116509389	116509889	+	892.1	500.000	2.0	0.0	155.34	8.18e-05
chr6-158	chr6	117916995	117917495	+	892.1	500.000	2.0	0.0	233.01	3.65e-05
chr6-160	chr6	119061097	119061597	+	892.1	500.000	2.0	0.0	932.03	2.30e-06
chr6-162	chr6	119354346	119354846	+	892.1	500.000	2.0	0.0	466.01	9.17e-06
chr6-163	chr6	119846388	119846888	+	892.1	500.000	2.0	0.0	1864.06	5.75e-07
chr6-166	chr6	122452620	122453120	+	892.1	500.000	2.0	0.0	155.34	8.18e-05
chr6-172	chr6	125009208	125009708	+	892.1	500.000	2.0	0.0	1864.06	5.75e-07
chr6-175	chr6	125096258	125096758	+	892.1	500.000	2.0	0.0	266.29	2.80e-05
chr6-176	chr6	125100640	125101140	+	892.1	500.000	2.0	0.0	186.41	5.69e-05
chr6-178	chr6	125128651	125129151	+	892.1	500.000	2.0	0.0	466.01	9.17e-06
chr6-179	chr6	126848421	126848921	+	892.1	500.000	2.0	0.0	932.03	2.30e-06
chr6-184	chr6	128355072	128355572	+	892.1	500.000	2.0	0.0	233.01	3.65e-05
chr6-185	chr6	128799727	128800227	+	892.1	500.000	2.0	0.0	1864.06	5.75e-07
chr6-186	chr6	133733309	133733809	+	892.1	500.000	2.0	0.0	1864.06	5.75e-07
chr6-188	chr6	134928962	134929462	+	892.1	500.000	2.0	0.0	932.03	2.30e-06
chr6-189	chr6	135065114	135065614	+	892.1	500.000	2.0	0.0	1864.06	5.75e-07
chr6-190	chr6	142073724	142074224	+	892.1	500.000	2.0	0.0	1864.06	5.75e-07
chr6-191	chr6	145249291	145249791	+	892.1	500.000	2.0	0.0	233.01	3.65e-05
chr6-192	chr6	145819619	145820119	+	892.1	500.000	2.0	0.0	310.68	2.06e-05
chr6-193	chr6	146725222	146725722	+	892.1	500.000	2.0	0.0	466.01	9.17e-06
chr6-195	chr6	147019138	147019638	+	892.1	500.000	2.0	0.0	1864.06	5.75e-07
chr6-196	chr6	147475924	147476424	+	892.1	500.000	2.0	0.0	186.41	5.69e-05
chr7-84	chr7	3411113	3411613	+	892.1	500.000	2.0	0.0	1864.06	5.75e-07
chr7-85	chr7	4132974	4133474	+	892.1	500.000	2.0	0.0	1864.06	5.75e-07
chr7-88	chr7	4740033	4740533	+	892.1	500.000	2.0	0.0	466.01	9.17e-06
chr7-89	chr7	6362072	6362572	+	892.1	500.000	2.0	0.0	932.03	2.30e-06
chr7-90	chr7	6363233	6363733	+	892.1	500.000	2.0	0.0	1864.06	5.75e-07
chr7-91	chr7	12085929	12086429	+	892.1	500.000	2.0	0.0	233.01	3.65e-05
chr7-94	chr7	13034175	13034675	+	892.1	500.000	2.0	0.0	310.68	2.06e-05
chr7-95	chr7	16400497	16400997	+	892.1	500.000	2.0	0.0	186.41	5.69e-05
chr7-96	chr7	16738683	16739183	+	892.1	500.000	2.0	0.0	207.12	4.62e-05
chr7-97	chr7	16782153	16782653	+	892.1	500.000	2.0	0.0	310.68	2.06e-05
chr7-99	chr7	17027038	17027538	+	892.1	500.000	2.0	0.0	1864.06	5.75e-07
chr7-102	chr7	19004137	19004637	+	892.1	500.000	2.0	0.0	932.03	2.30e-06
chr7-103	chr7	19229104	19229604	+	892.1	500.000	2.0	0.0	186.41	5.69e-05
chr7-104	chr7	19282789	19283289	+	892.1	500.000	2.0	0.0	932.03	2.30e-06
chr7-106	chr7	19458450	19458950	+	892.1	500.000	2.0	0.0	1864.06	5.75e-07
chr7-108	chr7	24299086	24299586	+	892.1	500.000	2.0	0.0	1864.06	5.75e-07
chr7-110	chr7	25237749	25238249	+	892.1	500.000	2.0	0.0	266.29	2.80e-05
chr7-111	chr7	25244567	25245067	+	892.1	500.000	2.0	0.0	233.01	3.65e-05
chr7-112	chr7	25249049	25249549	+	892.1	500.000	2.0	0.0	310.68	2.06e-05
chr7-113	chr7	25316671	25317171	+	892.1	500.000	2.0	0.0	932.03	2.30e-06
chr7-114	chr7	25619353	25619853	+	892.1	500.000	2.0	0.0	1864.06	5.75e-07
chr7-116	chr7	25687466	25687966	+	892.1	500.000	2.0	0.0	1864.06	5.75e-07
chr7-117	chr7	25753992	25754492	+	892.1	500.000	2.0	0.0	932.03	2.30e-06
chr7-118	chr7	27228207	27228707	+	892.1	500.000	2.0	0.0	1864.06	5.75e-07
chr7-119	chr7	27673586	27674086	+	892.1	500.000	2.0	0.0	932.03	2.30e-06
chr7-123	chr7	28350923	28351423	+	892.1	500.000	2.0	0.0	310.68	2.06e-05
chr7-126	chr7	29180032	29180532	+	892.1	500.000	2.0	0.0	1864.06	5.75e-07
chr7-127	chr7	29281514	29282014	+	892.1	500.000	2.0	0.0	310.68	2.06e-05
chr7-128	chr7	29308000	29308500	+	892.1	500.000	2.0	0.0	932.03	2.30e-06
chr7-135	chr7	30563252	30563752	+	892.1	500.000	2.0	0.0	932.03	2.30e-06
chr7-136	chr7	30588054	30588554	+	892.1	500.000	2.0	0.0	1864.06	5.75e-07
chr7-138	chr7	33250570	33251070	+	892.1	500.000	2.0	0.0	1864.06	5.75e-07
chr7-140	chr7	34653730	34654230	+	892.1	500.000	2.0	0.0	310.68	2.06e-05
chr7-141	chr7	35396727	35397227	+	892.1	500.000	2.0	0.0	932.03	2.30e-06
chr7-142	chr7	41499572	41500072	+	892.1	500.000	2.0	0.0	466.01	9.17e-06
chr7-143	chr7	43562246	43562746	+	892.1	500.000	2.0	0.0	932.03	2.30e-06
chr7-144	chr7	43579555	43580055	+	892.1	500.000	2.0	0.0	310.68	2.06e-05
chr7-145	chr7	44247159	44247659	+	892.1	500.000	2.0	0.0	1864.06	5.75e-07
chr7-147	chr7	44443081	44443581	+	892.1	500.000	2.0	0.0	1864.06	5.75e-07
chr7-148	chr7	44604191	44604691	+	892.1	500.000	2.0	0.0	310.68	2.06e-05
chr7-149	chr7	44848167	44848667	+	892.1	500.000	2.0	0.0	932.03	2.30e-06
chr7-150	chr7	44929001	44929501	+	892.1	500.000	2.0	0.0	621.35	5.16e-06
chr7-151	chr7	45006377	45006877	+	892.1	500.000	2.0	0.0	155.34	8.18e-05
chr7-153	chr7	45052184	45052684	+	892.1	500.000	2.0	0.0	1864.06	5.75e-07
chr7-154	chr7	45123636	45124136	+	892.1	500.000	2.0	0.0	186.41	5.69e-05
chr7-156	chr7	45154266	45154766	+	892.1	500.000	2.0	0.0	932.03	2.30e-06
chr7-157	chr7	45155803	45156303	+	892.1	500.000	2.0	0.0	186.41	5.69e-05
chr7-158	chr7	45215800	45216300	+	892.1	500.000	2.0	0.0	233.01	3.65e-05
chr7-159	chr7	45460001	45460501	+	892.1	500.000	2.0	0.0	621.35	5.16e-06
chr7-160	chr7	45488913	45489413	+	892.1	500.000	2.0	0.0	233.01	3.65e-05
chr7-164	chr7	48788757	48789257	+	892.1	500.000	2.0	0.0	310.68	2.06e-05
chr7-166	chr7	58658026	58658526	+	892.1	500.000	2.0	0.0	1864.06	5.75e-07
chr7-167	chr7	64501835	64502335	+	892.1	500.000	2.0	0.0	466.01	9.17e-06
chr7-169	chr7	65370288	65370788	+	892.1	500.000	2.0	0.0	233.01	3.65e-05
chr7-171	chr7	66689843	66690343	+	892.1	500.000	2.0	0.0	310.68	2.06e-05
chr7-172	chr7	66839485	66839985	+	892.1	500.000	2.0	0.0	932.03	2.30e-06
chr7-173	chr7	67953812	67954312	+	892.1	500.000	2.0	0.0	466.01	9.17e-06
chr7-175	chr7	68748686	68749186	+	892.1	500.000	2.0	0.0	310.68	2.06e-05
chr7-176	chr7	68750338	68750838	+	892.1	500.000	2.0	0.0	621.35	5.16e-06
chr7-178	chr7	70359386	70359886	+	892.1	500.000	2.0	0.0	1864.06	5.75e-07
chr7-179	chr7	70361267	70361767	+	892.1	500.000	2.0	0.0	932.03	2.30e-06
chr7-181	chr7	73377023	73377523	+	892.1	500.000	2.0	0.0	233.01	3.65e-05
chr7-184	chr7	73740494	73740994	+	892.1	500.000	2.0	0.0	1864.06	5.75e-07
chr7-185	chr7	74279713	74280213	+	892.1	500.000	2.0	0.0	1864.06	5.75e-07
chr7-72	chr7	79505331	79505831	+	892.1	500.000	2.5	0.0	1165.04	2.30e-06
chr7-193	chr7	79660602	79661102	+	892.1	500.000	2.0	0.0	169.46	6.88e-05
chr7-194	chr7	79800343	79800843	+	892.1	500.000	2.0	0.0	932.03	2.30e-06
chr7-195	chr7	79920145	79920645	+	892.1	500.000	2.0	0.0	1864.06	5.75e-07
chr7-196	chr7	80260876	80261376	+	892.1	500.000	2.0	0.0	310.68	2.06e-05
chr7-199	chr7	80915444	80915944	+	892.1	500.000	2.0	0.0	233.01	3.65e-05
chr7-200	chr7	81344374	81345000	+	892.1	626.000	3.0	0.0	699.02	1.31e-08
chr7-204	chr7	84150856	84151356	+	892.1	500.000	2.0	0.0	1864.06	5.75e-07
chr7-206	chr7	89404420	89404920	+	892.1	500.000	2.0	0.0	932.03	2.30e-06
chr7-207	chr7	92668222	92668722	+	892.1	500.000	2.0	0.0	1864.06	5.75e-07
chr7-208	chr7	92740810	92741310	+	892.1	500.000	2.0	0.0	466.01	9.17e-06
chr7-209	chr7	96207293	96207793	+	892.1	500.000	2.0	0.0	233.01	3.65e-05
chr7-211	chr7	99247345	99247845	+	892.1	500.000	2.0	0.0	932.03	2.30e-06
chr7-213	chr7	99535712	99536212	+	892.1	500.000	2.0	0.0	932.03	2.30e-06
chr7-214	chr7	100120720	100121220	+	892.1	500.000	2.0	0.0	1864.06	5.75e-07
chr7-215	chr7	100498555	100499055	+	892.1	500.000	2.0	0.0	621.35	5.16e-06
chr7-216	chr7	100537022	100537522	+	892.1	500.000	2.0	0.0	932.03	2.30e-06
chr7-218	chr7	100707118	100707618	+	892.1	500.000	2.0	0.0	932.03	2.30e-06
chr7-219	chr7	101109535	101110035	+	892.1	500.000	2.0	0.0	1864.06	5.75e-07
chr7-220	chr7	101762216	101762716	+	892.1	500.000	2.0	0.0	466.01	9.17e-06
chr7-221	chr7	102132642	102133142	+	892.1	500.000	2.0	0.0	466.01	9.17e-06
chr7-224	chr7	105399472	105399972	+	892.1	500.000	2.0	0.0	372.81	1.43e-05
chr7-225	chr7	105736605	105737105	+	892.1	500.000	2.0	0.0	621.35	5.16e-06
chr7-226	chr7	107371075	107371575	+	892.1	500.000	2.0	0.0	233.01	3.65e-05
chr7-227	chr7	107594497	107594997	+	892.1	500.000	2.0	0.0	1864.06	5.75e-07
chr7-237	chr7	115476722	115477222	+	892.1	500.000	2.0	0.0	932.03	2.30e-06
chr7-238	chr7	116032771	116033271	+	892.1	500.000	2.0	0.0	266.29	2.80e-05
chr7-241	chr7	118740598	118741098	+	892.1	500.000	2.0	0.0	1864.06	5.75e-07
chr7-243	chr7	119856217	119856717	+	892.1	500.000	2.0	0.0	466.01	9.17e-06
chr7-244	chr7	120981508	120982008	+	892.1	500.000	2.0	0.0	186.41	5.69e-05
chr7-246	chr7	122132378	122132878	+	892.1	500.000	2.0	0.0	310.68	2.06e-05
chr7-248	chr7	122969937	122970437	+	892.1	500.000	2.0	0.0	1864.06	5.75e-07
chr7-249	chr7	123123725	123124225	+	892.1	500.000	2.0	0.0	310.68	2.06e-05
chr7-250	chr7	123377893	123378393	+	892.1	500.000	2.0	0.0	186.41	5.69e-05
chr7-254	chr7	126396362	126396862	+	892.1	500.000	2.0	0.0	1864.06	5.75e-07
chr7-255	chr7	126474923	126475423	+	892.1	500.000	2.0	0.0	310.68	2.06e-05
chr7-256	chr7	126502719	126503219	+	892.1	500.000	2.0	0.0	155.34	8.18e-05
chr7-258	chr7	126647210	126647710	+	892.1	500.000	2.0	0.0	155.34	8.18e-05
chr7-259	chr7	126797280	126797780	+	892.1	500.000	2.0	0.0	207.12	4.62e-05
chr7-260	chr7	126883965	126884465	+	892.1	500.000	2.0	0.0	372.81	1.43e-05
chr7-262	chr7	127195472	127195972	+	892.1	500.000	2.0	0.0	169.46	6.88e-05
chr7-265	chr7	127375556	127376056	+	892.1	500.000	2.0	0.0	186.41	5.69e-05
chr7-267	chr7	127478762	127479262	+	892.1	500.000	2.0	0.0	155.34	8.18e-05
chr7-268	chr7	127607098	127607598	+	892.1	500.000	2.0	0.0	372.81	1.43e-05
chr7-270	chr7	127875640	127876140	+	892.1	500.000	2.0	0.0	1864.06	5.75e-07
chr7-271	chr7	128237243	128237743	+	892.1	500.000	2.0	0.0	310.68	2.06e-05
chr7-276	chr7	133123299	133123799	+	892.1	500.000	2.0	0.0	1864.06	5.75e-07
chr7-279	chr7	137303057	137303557	+	892.1	500.000	2.0	0.0	932.03	2.30e-06
chr7-280	chr7	137410449	137410949	+	892.1	500.000	2.0	0.0	932.03	2.30e-06
chr7-281	chr7	138836445	138836945	+	892.1	500.000	2.0	0.0	310.68	2.06e-05
chr7-283	chr7	140125634	140126134	+	892.1	500.000	2.0	0.0	932.03	2.30e-06
chr7-284	chr7	140881495	140881995	+	892.1	500.000	2.0	0.0	466.01	9.17e-06
chr7-285	chr7	140992578	140993078	+	892.1	500.000	2.0	0.0	143.39	9.59e-05
chr7-286	chr7	141061379	141061879	+	892.1	500.000	2.0	0.0	932.03	2.30e-06
chr7-288	chr7	141539298	141539798	+	892.1	500.000	2.0	0.0	310.68	2.06e-05
chr7-289	chr7	141562337	141562837	+	892.1	500.000	2.0	0.0	932.03	2.30e-06
chr7-293	chr7	142960670	142961170	+	892.1	500.000	2.0	0.0	266.29	2.80e-05
chr7-295	chr7	143599634	143600134	+	892.1	500.000	2.0	0.0	1864.06	5.75e-07
chr8-61	chr8	3495916	3496416	+	892.1	500.000	2.0	0.0	233.01	3.65e-05
chr8-62	chr8	3620689	3621189	+	892.1	500.000	2.0	0.0	186.41	5.69e-05
chr8-65	chr8	8689778	8690278	+	892.1	500.000	2.0	0.0	310.68	2.06e-05
chr8-66	chr8	11557069	11557569	+	892.1	500.000	2.0	0.0	466.01	9.17e-06
chr8-67	chr8	11635346	11635846	+	892.1	500.000	2.0	0.0	1864.06	5.75e-07
chr8-69	chr8	12874256	12874756	+	892.1	500.000	2.0	0.0	466.01	9.17e-06
chr8-70	chr8	12947833	12948333	+	892.1	500.000	2.0	0.0	466.01	9.17e-06
chr8-71	chr8	13104367	13104867	+	892.1	500.000	2.0	0.0	1864.06	5.75e-07
chr8-73	chr8	13568103	13568603	+	892.1	500.000	2.0	0.0	155.34	8.18e-05
chr8-74	chr8	13757679	13758179	+	892.1	500.000	2.0	0.0	932.03	2.30e-06
chr8-77	chr8	14911781	14912281	+	892.1	500.000	2.0	0.0	310.68	2.06e-05
chr8-78	chr8	15012930	15013430	+	892.1	500.000	2.0	0.0	466.01	9.17e-06
chr8-81	chr8	20297096	20297596	+	892.1	500.000	2.0	0.0	932.03	2.30e-06
chr8-85	chr8	22706405	22706905	+	892.1	500.000	2.0	0.0	310.68	2.06e-05
chr8-86	chr8	23176478	23176978	+	892.1	500.000	2.0	0.0	1864.06	5.75e-07
chr8-87	chr8	25784640	25785140	+	892.1	500.000	2.0	0.0	186.41	5.69e-05
chr8-88	chr8	25841082	25841582	+	892.1	500.000	2.0	0.0	310.68	2.06e-05
chr8-89	chr8	25865205	25865705	+	892.1	500.000	2.0	0.0	372.81	1.43e-05
chr8-90	chr8	27029022	27029522	+	892.1	500.000	2.0	0.0	466.01	9.17e-06
chr8-91	chr8	27174160	27174660	+	892.1	500.000	2.0	0.0	233.01	3.65e-05
chr8-95	chr8	35378009	35378509	+	892.1	500.000	2.0	0.0	932.03	2.30e-06
chr8-97	chr8	41471104	41471604	+	892.1	500.000	2.0	0.0	143.39	9.59e-05
chr8-99	chr8	45628638	45629138	+	892.1	500.000	2.0	0.0	310.68	2.06e-05
chr8-100	chr8	46210087	46210587	+	892.1	500.000	2.0	0.0	186.41	5.69e-05
chr8-101	chr8	47180570	47181070	+	892.1	500.000	2.0	0.0	932.03	2.30e-06
chr8-103	chr8	47674642	47675142	+	892.1	500.000	2.0	0.0	932.03	2.30e-06
chr8-104	chr8	47713293	47713793	+	892.1	500.000	2.0	0.0	932.03	2.30e-06
chr8-105	chr8	50915645	50916145	+	892.1	500.000	2.0	0.0	466.01	9.17e-06
chr8-109	chr8	54529080	54529580	+	892.1	500.000	2.0	0.0	932.03	2.30e-06
chr8-110	chr8	56550447	56550947	+	892.1	500.000	2.0	0.0	207.12	4.62e-05
chr8-114	chr8	61305106	61305606	+	892.1	500.000	2.0	0.0	1864.06	5.75e-07
chr8-119	chr8	70233826	70234326	+	892.1	500.000	2.0	0.0	310.68	2.06e-05
chr8-120	chr8	70301807	70302307	+	892.1	500.000	2.0	0.0	266.29	2.80e-05
chr8-122	chr8	70513329	70513829	+	892.1	500.000	2.0	0.0	621.35	5.16e-06
chr8-125	chr8	70867510	70868010	+	892.1	500.000	2.0	0.0	932.03	2.30e-06
chr8-126	chr8	70896833	70897333	+	892.1	500.000	2.0	0.0	310.68	2.06e-05
chr8-128	chr8	71463159	71463659	+	892.1	500.000	2.0	0.0	233.01	3.65e-05
chr8-129	chr8	71469546	71470046	+	892.1	500.000	2.0	0.0	233.01	3.65e-05
chr8-131	chr8	71951082	71951582	+	892.1	500.000	2.0	0.0	310.68	2.06e-05
chr8-135	chr8	78509185	78509685	+	892.1	500.000	2.0	0.0	466.01	9.17e-06
chr8-141	chr8	83653294	83653794	+	892.1	500.000	2.0	0.0	466.01	9.17e-06
chr8-143	chr8	84197239	84197739	+	892.1	500.000	2.0	0.0	1864.06	5.75e-07
chr8-144	chr8	84689360	84689860	+	892.1	500.000	2.0	0.0	155.34	8.18e-05
chr8-145	chr8	84840180	84840680	+	892.1	500.000	2.0	0.0	932.03	2.30e-06
chr8-146	chr8	84965160	84965660	+	892.1	500.000	2.0	0.0	621.35	5.16e-06
chr8-148	chr8	85036233	85036733	+	892.1	500.000	2.0	0.0	1864.06	5.75e-07
chr8-149	chr8	85056713	85057213	+	892.1	500.000	2.0	0.0	372.81	1.43e-05
chr8-150	chr8	86384644	86385144	+	892.1	500.000	2.0	0.0	932.03	2.30e-06
chr8-151	chr8	86841514	86842014	+	892.1	500.000	2.0	0.0	233.01	3.65e-05
chr8-152	chr8	88118713	88119213	+	892.1	500.000	2.0	0.0	1864.06	5.75e-07
chr8-153	chr8	89006350	89006850	+	892.1	500.000	2.0	0.0	1864.06	5.75e-07
chr8-154	chr8	92037747	92038247	+	892.1	500.000	2.0	0.0	932.03	2.30e-06
chr8-157	chr8	94179350	94179850	+	892.1	500.000	2.0	0.0	466.01	9.17e-06
chr8-159	chr8	94600992	94601492	+	892.1	500.000	2.0	0.0	466.01	9.17e-06
chr8-160	chr8	95452007	95452507	+	892.1	500.000	2.0	0.0	932.03	2.30e-06
chr8-161	chr8	95577319	95577819	+	892.1	500.000	2.0	0.0	372.81	1.43e-05
chr8-162	chr8	95715430	95715930	+	892.1	500.000	2.0	0.0	932.03	2.30e-06
chr8-166	chr8	105171198	105171698	+	892.1	500.000	2.0	0.0	1864.06	5.75e-07
chr8-168	chr8	105225115	105225615	+	892.1	500.000	2.0	0.0	310.68	2.06e-05
chr8-169	chr8	105826553	105827053	+	892.1	500.000	2.0	0.0	932.03	2.30e-06
chr8-170	chr8	105855019	105855519	+	892.1	500.000	2.0	0.0	186.41	5.69e-05
chr8-174	chr8	106211211	106211711	+	892.1	500.000	2.0	0.0	1864.06	5.75e-07
chr8-179	chr8	107095878	107096378	+	892.1	500.000	2.0	0.0	932.03	2.30e-06
chr8-180	chr8	108454776	108455276	+	892.1	500.000	2.0	0.0	932.03	2.30e-06
chr8-182	chr8	110847003	110847503	+	892.1	500.000	2.0	0.0	932.03	2.30e-06
chr8-183	chr8	111094124	111094624	+	892.1	500.000	2.0	0.0	1864.06	5.75e-07
chr8-186	chr8	111271933	111272433	+	892.1	500.000	2.0	0.0	233.01	3.65e-05
chr8-54	chr8	111940825	111941325	+	892.1	500.000	2.5	0.0	291.26	3.65e-05
chr8-189	chr8	115521003	115521503	+	892.1	500.000	2.0	0.0	310.68	2.06e-05
chr8-191	chr8	119604608	119605108	+	892.1	500.000	2.0	0.0	932.03	2.30e-06
chr8-192	chr8	119911159	119911659	+	892.1	500.000	2.0	0.0	1864.06	5.75e-07
chr8-194	chr8	121653129	121653629	+	892.1	500.000	2.0	0.0	1864.06	5.75e-07
chr8-195	chr8	121829172	121829672	+	892.1	500.000	2.0	0.0	1864.06	5.75e-07
chr8-196	chr8	123042681	123043181	+	892.1	500.000	2.0	0.0	207.12	4.62e-05
chr8-198	chr8	123224334	123224834	+	892.1	500.000	2.0	0.0	466.01	9.17e-06
chr8-202	chr8	123514271	123514771	+	892.1	500.000	2.0	0.0	1864.06	5.75e-07
chr8-203	chr8	123858587	123859087	+	892.1	500.000	2.0	0.0	233.01	3.65e-05
chr8-58	chr8	124722155	124722655	+	892.1	500.000	2.5	0.0	582.52	9.17e-06
chr8-209	chr8	126970599	126971224	+	892.1	625.000	2.5	0.0	1165.04	2.30e-06
chr8-211	chr8	127064291	127064791	+	892.1	500.000	2.0	0.0	932.03	2.30e-06
chr8-212	chr8	127161853	127162353	+	892.1	500.000	2.0	0.0	233.01	3.65e-05
chr8-213	chr8	129217968	129218286	+	892.1	318.000	2.0	0.0	466.01	9.17e-06
chr9-68	chr9	3411698	3412198	+	892.1	500.000	2.0	0.0	466.01	9.17e-06
chr9-70	chr9	9260329	9260829	+	892.1	500.000	2.0	0.0	1864.06	5.75e-07
chr9-72	chr9	14276558	14277058	+	892.1	500.000	2.0	0.0	466.01	9.17e-06
chr9-74	chr9	15280057	15280557	+	892.1	500.000	2.0	0.0	233.01	3.65e-05
chr9-75	chr9	15306498	15306998	+	892.1	500.000	2.0	0.0	932.03	2.30e-06
chr9-76	chr9	20496682	20497182	+	892.1	500.000	2.0	0.0	1864.06	5.75e-07
chr9-77	chr9	20520570	20521070	+	892.1	500.000	2.0	0.0	1864.06	5.75e-07
chr9-78	chr9	20607412	20607912	+	892.1	500.000	2.0	0.0	310.68	2.06e-05
chr9-81	chr9	21072824	21073324	+	892.1	500.000	2.0	0.0	233.01	3.65e-05
chr9-82	chr9	21161057	21161557	+	892.1	500.000	2.0	0.0	1864.06	5.75e-07
chr9-83	chr9	21237097	21237597	+	892.1	500.000	2.0	0.0	186.41	5.69e-05
chr9-87	chr9	21797796	21798296	+	892.1	500.000	2.0	0.0	466.01	9.17e-06
chr9-88	chr9	22278723	22279223	+	892.1	500.000	2.0	0.0	621.35	5.16e-06
chr9-89	chr9	22475758	22476258	+	892.1	500.000	2.0	0.0	310.68	2.06e-05
chr9-90	chr9	23222532	23223032	+	892.1	500.000	2.0	0.0	1864.06	5.75e-07
chr9-91	chr9	25251726	25252226	+	892.1	500.000	2.0	0.0	155.34	8.18e-05
chr9-92	chr9	25252966	25253466	+	892.1	500.000	2.0	0.0	233.01	3.65e-05
chr9-93	chr9	27028977	27029477	+	892.1	500.000	2.0	0.0	932.03	2.30e-06
chr9-94	chr9	27349915	27350415	+	892.1	500.000	2.0	0.0	207.12	4.62e-05
chr9-95	chr9	30942756	30943256	+	892.1	500.000	2.0	0.0	186.41	5.69e-05
chr9-96	chr9	35424799	35425299	+	892.1	500.000	2.0	0.0	1864.06	5.75e-07
chr9-97	chr9	35569513	35570013	+	892.1	500.000	2.0	0.0	155.34	8.18e-05
chr9-98	chr9	36796813	36797313	+	892.1	500.000	2.0	0.0	1864.06	5.75e-07
chr9-102	chr9	44112940	44113440	+	892.1	500.000	2.0	0.0	310.68	2.06e-05
chr9-103	chr9	44233487	44233987	+	892.1	500.000	2.0	0.0	1864.06	5.75e-07
chr9-106	chr9	44880351	44880851	+	892.1	500.000	2.0	0.0	233.01	3.65e-05
chr9-107	chr9	44882300	44882800	+	892.1	500.000	2.0	0.0	1864.06	5.75e-07
chr9-109	chr9	45862925	45863425	+	892.1	500.000	2.0	0.0	155.34	8.18e-05
chr9-110	chr9	45954664	45955164	+	892.1	500.000	2.0	0.0	1864.06	5.75e-07
chr9-112	chr9	46272890	46273390	+	892.1	500.000	2.0	0.0	372.81	1.43e-05
chr9-113	chr9	46283033	46283533	+	892.1	500.000	2.0	0.0	1864.06	5.75e-07
chr9-116	chr9	50636821	50637321	+	892.1	500.000	2.0	0.0	1864.06	5.75e-07
chr9-117	chr9	53583646	53584146	+	892.1	500.000	2.0	0.0	266.29	2.80e-05
chr9-118	chr9	53666723	53667352	+	892.1	629.000	2.5	0.0	582.52	9.17e-06
chr9-121	chr9	54586716	54587216	+	892.1	500.000	2.0	0.0	466.01	9.17e-06
chr9-122	chr9	54864035	54864535	+	892.1	500.000	2.0	0.0	466.01	9.17e-06
chr9-58	chr9	54951036	54951536	+	892.1	500.000	2.5	0.0	2330.07	5.75e-07
chr9-124	chr9	57588310	57588810	+	892.1	500.000	2.0	0.0	155.34	8.18e-05
chr9-125	chr9	57644602	57645102	+	892.1	500.000	2.0	0.0	1864.06	5.75e-07
chr9-126	chr9	59353235	59353735	+	892.1	500.000	2.0	0.0	466.01	9.17e-06
chr9-130	chr9	59751318	59751818	+	892.1	500.000	2.0	0.0	155.34	8.18e-05
chr9-134	chr9	62979614	62980114	+	892.1	500.000	2.0	0.0	233.01	3.65e-05
chr9-139	chr9	65135299	65135799	+	892.1	500.000	2.0	0.0	1864.06	5.75e-07
chr9-140	chr9	65346901	65347401	+	892.1	500.000	2.0	0.0	310.68	2.06e-05
chr9-141	chr9	65579949	65580449	+	892.1	500.000	2.0	0.0	372.81	1.43e-05
chr9-142	chr9	65587677	65588177	+	892.1	500.000	2.0	0.0	310.68	2.06e-05
chr9-143	chr9	65595390	65595890	+	892.1	500.000	2.0	0.0	1864.06	5.75e-07
chr9-144	chr9	65629731	65630231	+	892.1	500.000	2.0	0.0	1864.06	5.75e-07
chr9-147	chr9	66349655	66350155	+	892.1	500.000	2.0	0.0	466.01	9.17e-06
chr9-61	chr9	70420886	70421386	+	892.1	500.000	2.5	0.0	1165.04	2.30e-06
chr9-151	chr9	70656424	70657050	+	892.1	626.000	2.5	0.0	388.35	2.06e-05
chr9-153	chr9	71927995	71928495	+	892.1	500.000	2.0	0.0	186.41	5.69e-05
chr9-156	chr9	74704568	74705068	+	892.1	500.000	2.0	0.0	186.41	5.69e-05
chr9-157	chr9	75009887	75010387	+	892.1	500.000	2.0	0.0	372.81	1.43e-05
chr9-159	chr9	77750292	77750792	+	892.1	500.000	2.0	0.0	155.34	8.18e-05
chr9-160	chr9	78108141	78108641	+	892.1	500.000	2.0	0.0	932.03	2.30e-06
chr9-164	chr9	83146124	83146624	+	892.1	500.000	2.0	0.0	207.12	4.62e-05
chr9-166	chr9	86572166	86572666	+	892.1	500.000	2.0	0.0	1864.06	5.75e-07
chr9-167	chr9	88522049	88522549	+	892.1	500.000	2.0	0.0	1864.06	5.75e-07
chr9-169	chr9	90113620	90114120	+	892.1	500.000	2.0	0.0	932.03	2.30e-06
chr9-172	chr9	95954892	95955392	+	892.1	500.000	2.0	0.0	266.29	2.80e-05
chr9-173	chr9	96478024	96478524	+	892.1	500.000	2.0	0.0	155.34	8.18e-05
chr9-176	chr9	99264520	99265020	+	892.1	500.000	2.0	0.0	1864.06	5.75e-07
chr9-177	chr9	99629812	99630312	+	892.1	500.000	2.0	0.0	466.01	9.17e-06
chr9-178	chr9	99799905	99800405	+	892.1	500.000	2.0	0.0	233.01	3.65e-05
chr9-180	chr9	103251058	103251558	+	892.1	500.000	2.0	0.0	310.68	2.06e-05
chr9-185	chr9	104062264	104062764	+	892.1	500.000	2.0	0.0	1864.06	5.75e-07
chr9-187	chr9	104409251	104409751	+	892.1	500.000	2.0	0.0	310.68	2.06e-05
chr9-189	chr9	105131186	105131686	+	892.1	500.000	2.0	0.0	310.68	2.06e-05
chr9-190	chr9	106202879	106203379	+	892.1	500.000	2.0	0.0	466.01	9.17e-06
chr9-191	chr9	106280962	106281462	+	892.1	500.000	2.0	0.0	155.34	8.18e-05
chr9-192	chr9	106368104	106368604	+	892.1	500.000	2.0	0.0	1864.06	5.75e-07
chr9-193	chr9	106429586	106430086	+	892.1	500.000	2.0	0.0	155.34	8.18e-05
chr9-195	chr9	106788431	106788931	+	892.1	500.000	2.0	0.0	466.01	9.17e-06
chr9-197	chr9	107327537	107328037	+	892.1	500.000	2.0	0.0	310.68	2.06e-05
chr9-198	chr9	107533976	107534476	+	892.1	500.000	2.0	0.0	233.01	3.65e-05
chr9-204	chr9	107634008	107634508	+	892.1	500.000	2.0	0.0	466.01	9.17e-06
chr9-205	chr9	107770536	107771036	+	892.1	500.000	2.0	0.0	266.29	2.80e-05
chr9-208	chr9	108305442	108305942	+	892.1	500.000	2.0	0.0	1864.06	5.75e-07
chr9-209	chr9	108306651	108307151	+	892.1	500.000	2.0	0.0	155.34	8.18e-05
chr9-212	chr9	108460632	108461132	+	892.1	500.000	2.0	0.0	143.39	9.59e-05
chr9-213	chr9	108490857	108491357	+	892.1	500.000	2.0	0.0	1864.06	5.75e-07
chr9-215	chr9	108566526	108567026	+	892.1	500.000	2.0	0.0	1864.06	5.75e-07
chr9-217	chr9	108578649	108579149	+	892.1	500.000	2.0	0.0	1864.06	5.75e-07
chr9-220	chr9	108784096	108784596	+	892.1	500.000	2.0	0.0	310.68	2.06e-05
chr9-64	chr9	109073066	109073566	+	892.1	500.000	2.5	0.0	2330.07	5.75e-07
chr9-223	chr9	110081712	110082212	+	892.1	500.000	2.0	0.0	186.41	5.69e-05
chr9-224	chr9	110106550	110107050	+	892.1	500.000	2.0	0.0	310.68	2.06e-05
chr9-232	chr9	115309194	115309694	+	892.1	500.000	2.0	0.0	1864.06	5.75e-07
chr9-233	chr9	117139048	117139548	+	892.1	500.000	2.0	0.0	1864.06	5.75e-07
chr9-235	chr9	118506034	118506534	+	892.1	500.000	2.0	0.0	310.68	2.06e-05
chr9-236	chr9	118558950	118559450	+	892.1	500.000	2.0	0.0	207.12	4.62e-05
chr9-239	chr9	120571865	120572365	+	892.1	500.000	2.0	0.0	932.03	2.30e-06
chr9-241	chr9	121995593	121996093	+	892.1	500.000	2.0	0.0	932.03	2.30e-06
chr9-242	chr9	122293928	122294428	+	892.1	500.000	2.0	0.0	932.03	2.30e-06
chr9-243	chr9	122351527	122352027	+	892.1	500.000	2.0	0.0	233.01	3.65e-05
chr9-244	chr9	122922920	122923420	+	892.1	500.000	2.0	0.0	155.34	8.18e-05
chr9-245	chr9	123113398	123113898	+	892.1	500.000	2.0	0.0	466.01	9.17e-06
chr9-246	chr9	123478795	123479295	+	892.1	500.000	2.0	0.0	310.68	2.06e-05
chr10-71	chr10	4387174	4387674	+	892.1	500.000	2.0	0.0	932.03	2.30e-06
chr10-72	chr10	4431740	4432240	+	892.1	500.000	2.0	0.0	1864.06	5.75e-07
chr10-73	chr10	4457551	4458051	+	892.1	500.000	2.0	0.0	1864.06	5.75e-07
chr10-74	chr10	7211455	7211955	+	892.1	500.000	2.0	0.0	143.39	9.59e-05
chr10-75	chr10	11081864	11082364	+	892.1	500.000	2.0	0.0	155.34	8.18e-05
chr10-77	chr10	12869050	12869550	+	892.1	500.000	2.0	0.0	310.68	2.06e-05
chr10-78	chr10	13801183	13801683	+	892.1	500.000	2.0	0.0	186.41	5.69e-05
chr10-80	chr10	14655336	14655836	+	892.1	500.000	2.0	0.0	466.01	9.17e-06
chr10-81	chr10	18023116	18023616	+	892.1	500.000	2.0	0.0	155.34	8.18e-05
chr10-46	chr10	21295808	21296308	+	892.1	500.000	2.5	0.0	2330.07	5.75e-07
chr10-83	chr10	21994163	21994663	+	892.1	500.000	2.0	0.0	372.81	1.43e-05
chr10-16	chr10	22148685	22149327	+	892.1	642.000	3.0	0.0	932.03	5.54e-09
chr10-47	chr10	22730666	22731166	+	892.1	500.000	2.5	0.0	2330.07	5.75e-07
chr10-86	chr10	23348868	23349368	+	892.1	500.000	2.0	0.0	1864.06	5.75e-07
chr10-87	chr10	24149204	24149704	+	892.1	500.000	2.0	0.0	1864.06	5.75e-07
chr10-88	chr10	24869915	24870415	+	892.1	500.000	2.0	0.0	233.01	3.65e-05
chr10-91	chr10	26772931	26773431	+	892.1	500.000	2.0	0.0	310.68	2.06e-05
chr10-94	chr10	31445331	31445831	+	892.1	500.000	2.0	0.0	310.68	2.06e-05
chr10-95	chr10	34282297	34282797	+	892.1	500.000	2.0	0.0	1864.06	5.75e-07
chr10-96	chr10	40300813	40301313	+	892.1	500.000	2.0	0.0	466.01	9.17e-06
chr10-97	chr10	41302771	41303271	+	892.1	500.000	2.0	0.0	1864.06	5.75e-07
chr10-99	chr10	42183030	42183530	+	892.1	500.000	2.0	0.0	1864.06	5.75e-07
chr10-103	chr10	45066882	45067382	+	892.1	500.000	2.0	0.0	1864.06	5.75e-07
chr10-105	chr10	52381617	52382117	+	892.1	500.000	2.0	0.0	466.01	9.17e-06
chr10-106	chr10	56387566	56388066	+	892.1	500.000	2.0	0.0	155.34	8.18e-05
chr10-110	chr10	58447169	58447669	+	892.1	500.000	2.0	0.0	466.01	9.17e-06
chr10-113	chr10	61077062	61077562	+	892.1	500.000	2.0	0.0	1864.06	5.75e-07
chr10-117	chr10	62340534	62341034	+	892.1	500.000	2.0	0.0	186.41	5.69e-05
chr10-122	chr10	62650699	62651199	+	892.1	500.000	2.0	0.0	1864.06	5.75e-07
chr10-131	chr10	63039007	63039507	+	892.1	500.000	2.0	0.0	310.68	2.06e-05
chr10-133	chr10	63244030	63244530	+	892.1	500.000	2.0	0.0	310.68	2.06e-05
chr10-134	chr10	67097130	67097630	+	892.1	500.000	2.0	0.0	372.81	1.43e-05
chr10-135	chr10	67979707	67980207	+	892.1	500.000	2.0	0.0	266.29	2.80e-05
chr10-136	chr10	69352492	69352992	+	892.1	500.000	2.0	0.0	186.41	5.69e-05
chr10-138	chr10	71237500	71238000	+	892.1	500.000	2.0	0.0	1864.06	5.75e-07
chr10-140	chr10	75561620	75562120	+	892.1	500.000	2.0	0.0	143.39	9.59e-05
chr10-141	chr10	75682155	75682655	+	892.1	500.000	2.0	0.0	310.68	2.06e-05
chr10-142	chr10	75896664	75897164	+	892.1	500.000	2.0	0.0	932.03	2.30e-06
chr10-143	chr10	75920755	75921255	+	892.1	500.000	2.0	0.0	466.01	9.17e-06
chr10-145	chr10	77417402	77417902	+	892.1	500.000	2.0	0.0	1864.06	5.75e-07
chr10-146	chr10	77515327	77515827	+	892.1	500.000	2.0	0.0	186.41	5.69e-05
chr10-149	chr10	77622589	77623089	+	892.1	500.000	2.0	0.0	310.68	2.06e-05
chr10-150	chr10	79554297	79554797	+	892.1	500.000	2.0	0.0	466.01	9.17e-06
chr10-151	chr10	79855142	79855642	+	892.1	500.000	2.0	0.0	1864.06	5.75e-07
chr10-153	chr10	79983585	79984085	+	892.1	500.000	2.0	0.0	1864.06	5.75e-07
chr10-156	chr10	80232357	80232857	+	892.1	500.000	2.0	0.0	466.01	9.17e-06
chr10-158	chr10	80299826	80300326	+	892.1	500.000	2.0	0.0	186.41	5.69e-05
chr10-161	chr10	80433384	80433884	+	892.1	500.000	2.0	0.0	932.03	2.30e-06
chr10-165	chr10	80736878	80737378	+	892.1	500.000	2.0	0.0	155.34	8.18e-05
chr10-166	chr10	80854320	80854820	+	892.1	500.000	2.0	0.0	169.46	6.88e-05
chr10-167	chr10	80855329	80855829	+	892.1	500.000	2.0	0.0	932.03	2.30e-06
chr10-168	chr10	80867928	80868428	+	892.1	500.000	2.0	0.0	186.41	5.69e-05
chr10-169	chr10	81059767	81060267	+	892.1	500.000	2.0	0.0	932.03	2.30e-06
chr10-172	chr10	81292977	81293477	+	892.1	500.000	2.0	0.0	310.68	2.06e-05
chr10-173	chr10	81321298	81321798	+	892.1	500.000	2.0	0.0	466.01	9.17e-06
chr10-174	chr10	81430092	81430592	+	892.1	500.000	2.0	0.0	1864.06	5.75e-07
chr10-176	chr10	82048163	82048663	+	892.1	500.000	2.0	0.0	1864.06	5.75e-07
chr10-179	chr10	82859044	82859544	+	892.1	500.000	2.0	0.0	1864.06	5.75e-07
chr10-181	chr10	84374589	84375089	+	892.1	500.000	2.0	0.0	932.03	2.30e-06
chr10-182	chr10	84576738	84577238	+	892.1	500.000	2.0	0.0	310.68	2.06e-05
chr10-183	chr10	85872019	85872519	+	892.1	500.000	2.0	0.0	932.03	2.30e-06
chr10-184	chr10	85943056	85943556	+	892.1	500.000	2.0	0.0	1864.06	5.75e-07
chr10-188	chr10	86022031	86022531	+	892.1	500.000	2.0	0.0	310.68	2.06e-05
chr10-189	chr10	86498151	86498651	+	892.1	500.000	2.0	0.0	233.01	3.65e-05
chr10-192	chr10	91154169	91154669	+	892.1	500.000	2.0	0.0	466.01	9.17e-06
chr10-195	chr10	94141142	94141642	+	892.1	500.000	2.0	0.0	186.41	5.69e-05
chr10-196	chr10	95323556	95324056	+	892.1	500.000	2.0	0.0	932.03	2.30e-06
chr10-197	chr10	95563387	95563887	+	892.1	500.000	2.0	0.0	1864.06	5.75e-07
chr10-198	chr10	100015966	100016466	+	892.1	500.000	2.0	0.0	310.68	2.06e-05
chr10-200	chr10	111010738	111011238	+	892.1	500.000	2.0	0.0	233.01	3.65e-05
chr10-201	chr10	111165441	111165941	+	892.1	500.000	2.0	0.0	310.68	2.06e-05
chr10-202	chr10	111419585	111420085	+	892.1	500.000	2.0	0.0	1864.06	5.75e-07
chr10-203	chr10	111484342	111484842	+	892.1	500.000	2.0	0.0	1864.06	5.75e-07
chr10-206	chr10	119239533	119240033	+	892.1	500.000	2.0	0.0	207.12	4.62e-05
chr10-208	chr10	120208722	120209222	+	892.1	500.000	2.0	0.0	1864.06	5.75e-07
chr10-209	chr10	120474727	120475227	+	892.1	500.000	2.0	0.0	466.01	9.17e-06
chr10-210	chr10	121625747	121626247	+	892.1	500.000	2.0	0.0	186.41	5.69e-05
chr10-211	chr10	127041749	127042249	+	892.1	500.000	2.0	0.0	1864.06	5.75e-07
chr10-217	chr10	128368086	128368586	+	892.1	500.000	2.0	0.0	466.01	9.17e-06
chr10-221	chr10	128883341	128883841	+	892.1	500.000	2.0	0.0	1864.06	5.75e-07
chr11-104	chr11	3292179	3292679	+	892.1	500.000	2.0	0.0	310.68	2.06e-05
chr11-106	chr11	3648145	3648645	+	892.1	500.000	2.0	0.0	233.01	3.65e-05
chr11-107	chr11	3894776	3895276	+	892.1	500.000	2.0	0.0	1864.06	5.75e-07
chr11-108	chr11	4594135	4594635	+	892.1	500.000	2.0	0.0	932.03	2.30e-06
chr11-109	chr11	4848376	4848876	+	892.1	500.000	2.0	0.0	310.68	2.06e-05
chr11-110	chr11	5100097	5100597	+	892.1	500.000	2.0	0.0	310.68	2.06e-05
chr11-114	chr11	8663947	8664447	+	892.1	500.000	2.0	0.0	310.68	2.06e-05
chr11-115	chr11	12464341	12464841	+	892.1	500.000	2.0	0.0	310.68	2.06e-05
chr11-116	chr11	17199652	17200152	+	892.1	500.000	2.0	0.0	233.01	3.65e-05
chr11-117	chr11	17211101	17211601	+	892.1	500.000	2.0	0.0	621.35	5.16e-06
chr11-119	chr11	20631527	20632027	+	892.1	500.000	2.0	0.0	932.03	2.30e-06
chr11-120	chr11	21239341	21239841	+	892.1	500.000	2.0	0.0	1864.06	5.75e-07
chr11-121	chr11	22670398	22670898	+	892.1	500.000	2.0	0.0	1864.06	5.75e-07
chr11-124	chr11	29526654	29527154	+	892.1	500.000	2.0	0.0	1864.06	5.75e-07
chr11-129	chr11	33513264	33513764	+	892.1	500.000	2.0	0.0	1864.06	5.75e-07
chr11-130	chr11	35711388	35711888	+	892.1	500.000	2.0	0.0	233.01	3.65e-05
chr11-131	chr11	36585795	36586295	+	892.1	500.000	2.0	0.0	932.03	2.30e-06
chr11-132	chr11	43435061	43435561	+	892.1	500.000	2.0	0.0	1864.06	5.75e-07
chr11-134	chr11	45928144	45928644	+	892.1	500.000	2.0	0.0	186.41	5.69e-05
chr11-135	chr11	46195488	46195988	+	892.1	500.000	2.0	0.0	186.41	5.69e-05
chr11-136	chr11	46437000	46437500	+	892.1	500.000	2.0	0.0	233.01	3.65e-05
chr11-137	chr11	46440957	46441457	+	892.1	500.000	2.0	0.0	155.34	8.18e-05
chr11-138	chr11	47988607	47989107	+	892.1	500.000	2.0	0.0	1864.06	5.75e-07
chr11-141	chr11	48823880	48824380	+	892.1	500.000	2.0	0.0	1864.06	5.75e-07
chr11-142	chr11	50244223	50244723	+	892.1	500.000	2.0	0.0	233.01	3.65e-05
chr11-146	chr11	50827069	50827569	+	892.1	500.000	2.0	0.0	266.29	2.80e-05
chr11-147	chr11	51584754	51585254	+	892.1	500.000	2.0	0.0	932.03	2.30e-06
chr11-152	chr11	53567361	53567861	+	892.1	500.000	2.0	0.0	310.68	2.06e-05
chr11-153	chr11	54341008	54341508	+	892.1	500.000	2.0	0.0	310.68	2.06e-05
chr11-158	chr11	58938260	58938760	+	892.1	500.000	2.0	0.0	169.46	6.88e-05
chr11-160	chr11	58954763	58955263	+	892.1	500.000	2.0	0.0	1864.06	5.75e-07
chr11-166	chr11	59471894	59472394	+	892.1	500.000	2.0	0.0	233.01	3.65e-05
chr11-167	chr11	59505275	59505775	+	892.1	500.000	2.0	0.0	466.01	9.17e-06
chr11-169	chr11	59779476	59779976	+	892.1	500.000	2.0	0.0	233.01	3.65e-05
chr11-171	chr11	60114750	60115250	+	892.1	500.000	2.0	0.0	932.03	2.30e-06
chr11-172	chr11	60416919	60417419	+	892.1	500.000	2.0	0.0	233.01	3.65e-05
chr11-173	chr11	60864890	60865390	+	892.1	500.000	2.0	0.0	466.01	9.17e-06
chr11-174	chr11	60878271	60878771	+	892.1	500.000	2.0	0.0	1864.06	5.75e-07
chr11-175	chr11	61149645	61150145	+	892.1	500.000	2.0	0.0	372.81	1.43e-05
chr11-177	chr11	61579093	61579593	+	892.1	500.000	2.0	0.0	1864.06	5.75e-07
chr11-178	chr11	61929978	61930478	+	892.1	500.000	2.0	0.0	932.03	2.30e-06
chr11-179	chr11	62281210	62281710	+	892.1	500.000	2.0	0.0	186.41	5.69e-05
chr11-182	chr11	62602821	62603321	+	892.1	500.000	2.0	0.0	186.41	5.69e-05
chr11-183	chr11	62664777	62665277	+	892.1	500.000	2.0	0.0	1864.06	5.75e-07
chr11-187	chr11	68901549	68902049	+	892.1	500.000	2.0	0.0	310.68	2.06e-05
chr11-193	chr11	69123654	69124154	+	892.1	500.000	2.0	0.0	372.81	1.43e-05
chr11-195	chr11	69411301	69411801	+	892.1	500.000	2.0	0.0	932.03	2.30e-06
chr11-196	chr11	69599659	69600159	+	892.1	500.000	2.0	0.0	186.41	5.69e-05
chr11-198	chr11	69979979	69980479	+	892.1	500.000	2.0	0.0	932.03	2.30e-06
chr11-202	chr11	70009121	70009621	+	892.1	500.000	2.0	0.0	1864.06	5.75e-07
chr11-204	chr11	70031334	70031834	+	892.1	500.000	2.0	0.0	155.34	8.18e-05
chr11-205	chr11	70647763	70648263	+	892.1	500.000	2.0	0.0	186.41	5.69e-05
chr11-206	chr11	70654383	70654883	+	892.1	500.000	2.0	0.0	186.41	5.69e-05
chr11-207	chr11	72214537	72215037	+	892.1	500.000	2.0	0.0	310.68	2.06e-05
chr11-211	chr11	74925364	74925864	+	892.1	500.000	2.0	0.0	466.01	9.17e-06
chr11-212	chr11	75460740	75461240	+	892.1	500.000	2.0	0.0	310.68	2.06e-05
chr11-89	chr11	76243932	76244432	+	892.1	500.000	2.5	0.0	582.52	9.17e-06
chr11-219	chr11	76945796	76946296	+	892.1	500.000	2.0	0.0	207.12	4.62e-05
chr11-220	chr11	77216260	77216760	+	892.1	500.000	2.0	0.0	310.68	2.06e-05
chr11-224	chr11	78164564	78165064	+	892.1	500.000	2.0	0.0	310.68	2.06e-05
chr11-225	chr11	78327961	78328461	+	892.1	500.000	2.0	0.0	233.01	3.65e-05
chr11-226	chr11	78497002	78497502	+	892.1	500.000	2.0	0.0	932.03	2.30e-06
chr11-227	chr11	78750897	78751397	+	892.1	500.000	2.0	0.0	143.39	9.59e-05
chr11-228	chr11	79254142	79254642	+	892.1	500.000	2.0	0.0	1864.06	5.75e-07
chr11-90	chr11	79993764	79994264	+	892.1	500.000	2.5	0.0	1165.04	2.30e-06
chr11-230	chr11	80089490	80089990	+	892.1	500.000	2.0	0.0	1864.06	5.75e-07
chr11-232	chr11	80209483	80209983	+	892.1	500.000	2.0	0.0	310.68	2.06e-05
chr11-233	chr11	80383315	80383815	+	892.1	500.000	2.0	0.0	186.41	5.69e-05
chr11-54	chr11	80428916	80429416	+	892.1	500.000	3.0	0.0	466.01	4.42e-08
chr11-234	chr11	80472273	80472773	+	892.1	500.000	2.0	0.0	266.29	2.80e-05
chr11-237	chr11	83302121	83302621	+	892.1	500.000	2.0	0.0	1864.06	5.75e-07
chr11-238	chr11	83754185	83754685	+	892.1	500.000	2.0	0.0	266.29	2.80e-05
chr11-239	chr11	86201793	86202293	+	892.1	500.000	2.0	0.0	1864.06	5.75e-07
chr11-240	chr11	86484533	86485033	+	892.1	500.000	2.0	0.0	466.01	9.17e-06
chr11-242	chr11	86753882	86754382	+	892.1	500.000	2.0	0.0	143.39	9.59e-05
chr11-246	chr11	87357798	87358298	+	892.1	500.000	2.0	0.0	310.68	2.06e-05
chr11-253	chr11	88204508	88205008	+	892.1	500.000	2.0	0.0	932.03	2.30e-06
chr11-255	chr11	90638130	90638630	+	892.1	500.000	2.0	0.0	310.68	2.06e-05
chr11-257	chr11	93967654	93968154	+	892.1	500.000	2.0	0.0	932.03	2.30e-06
chr11-258	chr11	94321064	94321564	+	892.1	500.000	2.0	0.0	266.29	2.80e-05
chr11-261	chr11	95004531	95005031	+	892.1	500.000	2.0	0.0	233.01	3.65e-05
chr11-264	chr11	95666858	95667358	+	892.1	500.000	2.0	0.0	1864.06	5.75e-07
chr11-265	chr11	95790385	95790885	+	892.1	500.000	2.0	0.0	1864.06	5.75e-07
chr11-266	chr11	96075098	96075598	+	892.1	500.000	2.0	0.0	266.29	2.80e-05
chr11-268	chr11	96829289	96829789	+	892.1	500.000	2.0	0.0	310.68	2.06e-05
chr11-273	chr11	97363029	97363529	+	892.1	500.000	2.0	0.0	310.68	2.06e-05
chr11-274	chr11	97493305	97493805	+	892.1	500.000	2.0	0.0	1864.06	5.75e-07
chr11-277	chr11	97697405	97697905	+	892.1	500.000	2.0	0.0	233.01	3.65e-05
chr11-278	chr11	97698544	97699044	+	892.1	500.000	2.0	0.0	466.01	9.17e-06
chr11-280	chr11	97702589	97703089	+	892.1	500.000	2.0	0.0	466.01	9.17e-06
chr11-281	chr11	97744099	97744599	+	892.1	500.000	2.0	0.0	1864.06	5.75e-07
chr11-282	chr11	97799357	97799857	+	892.1	500.000	2.0	0.0	1864.06	5.75e-07
chr11-284	chr11	97828153	97828653	+	892.1	500.000	2.0	0.0	186.41	5.69e-05
chr11-285	chr11	97838121	97838621	+	892.1	500.000	2.0	0.0	466.01	9.17e-06
chr11-287	chr11	98294574	98295074	+	892.1	500.000	2.0	0.0	466.01	9.17e-06
chr11-289	chr11	98747164	98747664	+	892.1	500.000	2.0	0.0	1864.06	5.75e-07
chr11-291	chr11	98864095	98864595	+	892.1	500.000	2.0	0.0	186.41	5.69e-05
chr11-293	chr11	98937348	98937848	+	892.1	500.000	2.0	0.0	155.34	8.18e-05
chr11-294	chr11	98942154	98942654	+	892.1	500.000	2.0	0.0	186.41	5.69e-05
chr11-295	chr11	99229705	99230205	+	892.1	500.000	2.0	0.0	310.68	2.06e-05
chr11-297	chr11	100414418	100414918	+	892.1	500.000	2.0	0.0	372.81	1.43e-05
chr11-299	chr11	100471750	100472250	+	892.1	500.000	2.0	0.0	1864.06	5.75e-07
chr11-300	chr11	100759371	100759871	+	892.1	500.000	2.0	0.0	266.29	2.80e-05
chr11-301	chr11	101226157	101226657	+	892.1	500.000	2.0	0.0	310.68	2.06e-05
chr11-307	chr11	102555797	102556297	+	892.1	500.000	2.0	0.0	310.68	2.06e-05
chr11-308	chr11	103016500	103017000	+	892.1	500.000	2.0	0.0	372.81	1.43e-05
chr11-314	chr11	105180622	105181122	+	892.1	500.000	2.0	0.0	1864.06	5.75e-07
chr11-315	chr11	106058150	106058650	+	892.1	500.000	2.0	0.0	372.81	1.43e-05
chr11-316	chr11	106066144	106066644	+	892.1	500.000	2.0	0.0	621.35	5.16e-06
chr11-317	chr11	106193071	106193571	+	892.1	500.000	2.0	0.0	1864.06	5.75e-07
chr11-318	chr11	106251012	106251512	+	892.1	500.000	2.0	0.0	621.35	5.16e-06
chr11-96	chr11	106998557	106999057	+	892.1	500.000	2.5	0.0	388.35	2.06e-05
chr11-325	chr11	107479449	107479949	+	892.1	500.000	2.0	0.0	233.01	3.65e-05
chr11-326	chr11	107497576	107498076	+	892.1	500.000	2.0	0.0	310.68	2.06e-05
chr11-330	chr11	109234066	109234566	+	892.1	500.000	2.0	0.0	466.01	9.17e-06
chr11-331	chr11	109651168	109651668	+	892.1	500.000	2.0	0.0	1864.06	5.75e-07
chr11-333	chr11	110336904	110337404	+	892.1	500.000	2.0	0.0	1864.06	5.75e-07
chr11-334	chr11	112664476	112664976	+	892.1	500.000	2.0	0.0	621.35	5.16e-06
chr11-335	chr11	115277190	115277690	+	892.1	500.000	2.0	0.0	466.01	9.17e-06
chr11-336	chr11	115411576	115412076	+	892.1	500.000	2.0	0.0	372.81	1.43e-05
chr11-98	chr11	115513393	115513893	+	892.1	500.000	2.5	0.0	258.90	4.62e-05
chr11-337	chr11	115627636	115628136	+	892.1	500.000	2.0	0.0	310.68	2.06e-05
chr11-339	chr11	116198768	116199268	+	892.1	500.000	2.0	0.0	155.34	8.18e-05
chr11-340	chr11	116336558	116337058	+	892.1	500.000	2.0	0.0	466.01	9.17e-06
chr11-99	chr11	116842623	116843123	+	892.1	500.000	2.5	0.0	1165.04	2.30e-06
chr11-100	chr11	117115190	117115690	+	892.1	500.000	2.5	0.0	582.52	9.17e-06
chr11-342	chr11	117968740	117969240	+	892.1	500.000	2.0	0.0	1864.06	5.75e-07
chr11-343	chr11	118288997	118289497	+	892.1	500.000	2.0	0.0	372.81	1.43e-05
chr11-344	chr11	118476691	118477191	+	892.1	500.000	2.0	0.0	1864.06	5.75e-07
chr11-345	chr11	119227939	119228439	+	892.1	500.000	2.0	0.0	186.41	5.69e-05
chr11-347	chr11	119299594	119300094	+	892.1	500.000	2.0	0.0	155.34	8.18e-05
chr11-348	chr11	120185233	120185733	+	892.1	500.000	2.0	0.0	310.68	2.06e-05
chr11-349	chr11	120310545	120311045	+	892.1	500.000	2.0	0.0	466.01	9.17e-06
chr12-42	chr12	4917497	4917997	+	892.1	500.000	2.0	0.0	155.34	8.18e-05
chr12-43	chr12	7431709	7432209	+	892.1	500.000	2.0	0.0	621.35	5.16e-06
chr12-46	chr12	12898250	12898750	+	892.1	500.000	2.0	0.0	169.46	6.88e-05
chr12-49	chr12	17348015	17348515	+	892.1	500.000	2.0	0.0	1864.06	5.75e-07
chr12-50	chr12	18405720	18406220	+	892.1	500.000	2.0	0.0	1864.06	5.75e-07
chr12-51	chr12	18610599	18611099	+	892.1	500.000	2.0	0.0	1864.06	5.75e-07
chr12-54	chr12	28749980	28750480	+	892.1	500.000	2.0	0.0	310.68	2.06e-05
chr12-55	chr12	29528524	29529024	+	892.1	500.000	2.0	0.0	310.68	2.06e-05
chr12-56	chr12	29670077	29670577	+	892.1	500.000	2.0	0.0	932.03	2.30e-06
chr12-58	chr12	30911013	30911513	+	892.1	500.000	2.0	0.0	310.68	2.06e-05
chr12-59	chr12	32060368	32060868	+	892.1	500.000	2.0	0.0	1864.06	5.75e-07
chr12-60	chr12	32820471	32820971	+	892.1	500.000	2.0	0.0	932.03	2.30e-06
chr12-63	chr12	40033206	40033706	+	892.1	500.000	2.0	0.0	310.68	2.06e-05
chr12-65	chr12	51367290	51367790	+	892.1	500.000	2.0	0.0	466.01	9.17e-06
chr12-66	chr12	51828652	51829152	+	892.1	500.000	2.0	0.0	466.01	9.17e-06
chr12-67	chr12	52097567	52098067	+	892.1	500.000	2.0	0.0	310.68	2.06e-05
chr12-68	chr12	52523704	52524204	+	892.1	500.000	2.0	0.0	266.29	2.80e-05
chr12-69	chr12	53253095	53253595	+	892.1	500.000	2.0	0.0	932.03	2.30e-06
chr12-70	chr12	54071813	54072313	+	892.1	500.000	2.0	0.0	466.01	9.17e-06
chr12-71	chr12	54794892	54795392	+	892.1	500.000	2.0	0.0	310.68	2.06e-05
chr12-72	chr12	55789998	55790498	+	892.1	500.000	2.0	0.0	1864.06	5.75e-07
chr12-74	chr12	56340130	56340630	+	892.1	500.000	2.0	0.0	1864.06	5.75e-07
chr12-75	chr12	56373373	56373873	+	892.1	500.000	2.0	0.0	310.68	2.06e-05
chr12-76	chr12	59321110	59321610	+	892.1	500.000	2.0	0.0	155.34	8.18e-05
chr12-77	chr12	61522509	61523009	+	892.1	500.000	2.0	0.0	1864.06	5.75e-07
chr12-78	chr12	64965684	64966184	+	892.1	500.000	2.0	0.0	466.01	9.17e-06
chr12-79	chr12	65078603	65079103	+	892.1	500.000	2.0	0.0	932.03	2.30e-06
chr12-80	chr12	65172215	65172715	+	892.1	500.000	2.0	0.0	233.01	3.65e-05
chr12-83	chr12	69196565	69197065	+	892.1	500.000	2.0	0.0	233.01	3.65e-05
chr12-84	chr12	69372625	69373125	+	892.1	500.000	2.0	0.0	466.01	9.17e-06
chr12-85	chr12	70110768	70111268	+	892.1	500.000	2.0	0.0	1864.06	5.75e-07
chr12-86	chr12	70467281	70467781	+	892.1	500.000	2.0	0.0	266.29	2.80e-05
chr12-87	chr12	71136266	71136766	+	892.1	500.000	2.0	0.0	466.01	9.17e-06
chr12-88	chr12	71310207	71310707	+	892.1	500.000	2.0	0.0	621.35	5.16e-06
chr12-89	chr12	75468744	75469244	+	892.1	500.000	2.0	0.0	155.34	8.18e-05
chr12-92	chr12	79917337	79917837	+	892.1	500.000	2.0	0.0	310.68	2.06e-05
chr12-94	chr12	80435371	80435871	+	892.1	500.000	2.0	0.0	1864.06	5.75e-07
chr12-95	chr12	80519503	80520003	+	892.1	500.000	2.0	0.0	932.03	2.30e-06
chr12-99	chr12	81484589	81485089	+	892.1	500.000	2.0	0.0	932.03	2.30e-06
chr12-100	chr12	81594540	81595040	+	892.1	500.000	2.0	0.0	310.68	2.06e-05
chr12-101	chr12	81780235	81780735	+	892.1	500.000	2.0	0.0	1864.06	5.75e-07
chr12-102	chr12	83733961	83734461	+	892.1	500.000	2.0	0.0	186.41	5.69e-05
chr12-103	chr12	84616897	84617397	+	892.1	500.000	2.0	0.0	466.01	9.17e-06
chr12-108	chr12	87147144	87147644	+	892.1	500.000	2.0	0.0	932.03	2.30e-06
chr12-109	chr12	87443523	87444023	+	892.1	500.000	2.0	0.0	1864.06	5.75e-07
chr12-110	chr12	95697686	95698186	+	892.1	500.000	2.0	0.0	932.03	2.30e-06
chr12-112	chr12	96204469	96204969	+	892.1	500.000	2.0	0.0	233.01	3.65e-05
chr12-114	chr12	97517306	97517806	+	892.1	500.000	2.0	0.0	621.35	5.16e-06
chr12-115	chr12	98747516	98748016	+	892.1	500.000	2.0	0.0	186.41	5.69e-05
chr12-116	chr12	98900736	98901236	+	892.1	500.000	2.0	0.0	1864.06	5.75e-07
chr12-117	chr12	100187576	100188076	+	892.1	500.000	2.0	0.0	1864.06	5.75e-07
chr12-121	chr12	100735000	100735500	+	892.1	500.000	2.0	0.0	233.01	3.65e-05
chr12-122	chr12	101083281	101083781	+	892.1	500.000	2.0	0.0	932.03	2.30e-06
chr12-123	chr12	102757866	102758366	+	892.1	500.000	2.0	0.0	233.01	3.65e-05
chr12-124	chr12	104751266	104751766	+	892.1	500.000	2.0	0.0	186.41	5.69e-05
chr12-125	chr12	108000273	108000773	+	892.1	500.000	2.0	0.0	1864.06	5.75e-07
chr12-126	chr12	110485823	110486323	+	892.1	500.000	2.0	0.0	466.01	9.17e-06
chr12-127	chr12	110591007	110591507	+	892.1	500.000	2.0	0.0	1864.06	5.75e-07
chr12-132	chr12	111264793	111265293	+	892.1	500.000	2.0	0.0	155.34	8.18e-05
chr12-135	chr12	111655459	111655959	+	892.1	500.000	2.0	0.0	310.68	2.06e-05
chr12-136	chr12	111678393	111679027	+	892.1	634.000	2.5	0.0	2330.07	5.75e-07
chr12-138	chr12	111712432	111712932	+	892.1	500.000	2.0	0.0	1864.06	5.75e-07
chr12-139	chr12	111758948	111759448	+	892.1	500.000	2.0	0.0	1864.06	5.75e-07
chr12-140	chr12	111966531	111967031	+	892.1	500.000	2.0	0.0	1864.06	5.75e-07
chr12-142	chr12	112829995	112830495	+	892.1	500.000	2.0	0.0	155.34	8.18e-05
chr12-144	chr12	116281511	116282011	+	892.1	500.000	2.0	0.0	1864.06	5.75e-07
chr13-44	chr13	3537843	3538343	+	892.1	500.000	2.0	0.0	266.29	2.80e-05
chr13-45	chr13	3610199	3610699	+	892.1	500.000	2.0	0.0	372.81	1.43e-05
chr13-47	chr13	7816769	7817269	+	892.1	500.000	2.0	0.0	233.01	3.65e-05
chr13-48	chr13	8972897	8973397	+	892.1	500.000	2.0	0.0	621.35	5.16e-06
chr13-50	chr13	12201760	12202260	+	892.1	500.000	2.0	0.0	233.01	3.65e-05
chr13-52	chr13	15464335	15464835	+	892.1	500.000	2.0	0.0	932.03	2.30e-06
chr13-53	chr13	18521590	18522090	+	892.1	500.000	2.0	0.0	1864.06	5.75e-07
chr13-54	chr13	18866079	18866579	+	892.1	500.000	2.0	0.0	466.01	9.17e-06
chr13-57	chr13	21234140	21234640	+	892.1	500.000	2.0	0.0	466.01	9.17e-06
chr13-58	chr13	21517311	21517811	+	892.1	500.000	2.0	0.0	1864.06	5.75e-07
chr13-60	chr13	23259169	23259669	+	892.1	500.000	2.0	0.0	233.01	3.65e-05
chr13-61	chr13	23423651	23424151	+	892.1	500.000	2.0	0.0	310.68	2.06e-05
chr13-64	chr13	24638458	24638958	+	892.1	500.000	2.0	0.0	1864.06	5.75e-07
chr13-65	chr13	24761533	24762033	+	892.1	500.000	2.0	0.0	1864.06	5.75e-07
chr13-66	chr13	24802122	24802622	+	892.1	500.000	2.0	0.0	1864.06	5.75e-07
chr13-69	chr13	30136199	30136699	+	892.1	500.000	2.0	0.0	155.34	8.18e-05
chr13-70	chr13	30545048	30545548	+	892.1	500.000	2.0	0.0	932.03	2.30e-06
chr13-71	chr13	30660082	30660582	+	892.1	500.000	2.0	0.0	1864.06	5.75e-07
chr13-78	chr13	35905966	35906466	+	892.1	500.000	2.0	0.0	466.01	9.17e-06
chr13-80	chr13	40887877	40888377	+	892.1	500.000	2.0	0.0	932.03	2.30e-06
chr13-81	chr13	41012457	41012957	+	892.1	500.000	2.0	0.0	155.34	8.18e-05
chr13-83	chr13	42183880	42184380	+	892.1	500.000	2.0	0.0	233.01	3.65e-05
chr13-84	chr13	43171692	43172192	+	892.1	500.000	2.0	0.0	621.35	5.16e-06
chr13-85	chr13	43559401	43559901	+	892.1	500.000	2.0	0.0	155.34	8.18e-05
chr13-86	chr13	43560931	43561431	+	892.1	500.000	2.0	0.0	466.01	9.17e-06
chr13-87	chr13	45001474	45001974	+	892.1	500.000	2.0	0.0	233.01	3.65e-05
chr13-88	chr13	46669326	46669826	+	892.1	500.000	2.0	0.0	143.39	9.59e-05
chr13-89	chr13	47105256	47105756	+	892.1	500.000	2.0	0.0	1864.06	5.75e-07
chr13-90	chr13	47476947	47477447	+	892.1	500.000	2.0	0.0	233.01	3.65e-05
chr13-91	chr13	48260929	48261429	+	892.1	500.000	2.0	0.0	186.41	5.69e-05
chr13-92	chr13	48263481	48263981	+	892.1	500.000	2.0	0.0	1864.06	5.75e-07
chr13-93	chr13	48869793	48870293	+	892.1	500.000	2.0	0.0	155.34	8.18e-05
chr13-94	chr13	49216282	49216782	+	892.1	500.000	2.0	0.0	233.01	3.65e-05
chr13-96	chr13	49682277	49682777	+	892.1	500.000	2.0	0.0	1864.06	5.75e-07
chr13-99	chr13	52848569	52849069	+	892.1	500.000	2.0	0.0	932.03	2.30e-06
chr13-100	chr13	54371586	54372086	+	892.1	500.000	2.0	0.0	186.41	5.69e-05
chr13-101	chr13	54383295	54383795	+	892.1	500.000	2.0	0.0	207.12	4.62e-05
chr13-103	chr13	54575256	54575756	+	892.1	500.000	2.0	0.0	1864.06	5.75e-07
chr13-104	chr13	54621875	54622375	+	892.1	500.000	2.0	0.0	1864.06	5.75e-07
chr13-105	chr13	54686489	54686989	+	892.1	500.000	2.0	0.0	155.34	8.18e-05
chr13-111	chr13	55693679	55694179	+	892.1	500.000	2.0	0.0	155.34	8.18e-05
chr13-114	chr13	58400154	58400654	+	892.1	500.000	2.0	0.0	1864.06	5.75e-07
chr13-115	chr13	58401462	58401962	+	892.1	500.000	2.0	0.0	1864.06	5.75e-07
chr13-117	chr13	60110444	60110944	+	892.1	500.000	2.0	0.0	932.03	2.30e-06
chr13-118	chr13	62015867	62016367	+	892.1	500.000	2.0	0.0	1864.06	5.75e-07
chr13-120	chr13	62466763	62467263	+	892.1	500.000	2.0	0.0	1864.06	5.75e-07
chr13-121	chr13	64275159	64275659	+	892.1	500.000	2.0	0.0	155.34	8.18e-05
chr13-122	chr13	64369405	64369905	+	892.1	500.000	2.0	0.0	310.68	2.06e-05
chr13-123	chr13	65112701	65113201	+	892.1	500.000	2.0	0.0	466.01	9.17e-06
chr13-124	chr13	67128275	67128775	+	892.1	500.000	2.0	0.0	233.01	3.65e-05
chr13-125	chr13	67451339	67451839	+	892.1	500.000	2.0	0.0	466.01	9.17e-06
chr13-126	chr13	67483825	67484325	+	892.1	500.000	2.0	0.0	155.34	8.18e-05
chr13-127	chr13	67525748	67526248	+	892.1	500.000	2.0	0.0	932.03	2.30e-06
chr13-129	chr13	67682923	67683423	+	892.1	500.000	2.0	0.0	310.68	2.06e-05
chr13-131	chr13	67813798	67814298	+	892.1	500.000	2.0	0.0	1864.06	5.75e-07
chr13-132	chr13	69810348	69810848	+	892.1	500.000	2.0	0.0	1864.06	5.75e-07
chr13-134	chr13	73937941	73938441	+	892.1	500.000	2.0	0.0	466.01	9.17e-06
chr13-136	chr13	74316674	74317174	+	892.1	500.000	2.0	0.0	1864.06	5.75e-07
chr13-138	chr13	74356355	74356855	+	892.1	500.000	2.0	0.0	155.34	8.18e-05
chr13-139	chr13	74552562	74553062	+	892.1	500.000	2.0	0.0	466.01	9.17e-06
chr13-140	chr13	75201482	75201982	+	892.1	500.000	2.0	0.0	466.01	9.17e-06
chr13-141	chr13	75839873	75840373	+	892.1	500.000	2.0	0.0	1864.06	5.75e-07
chr13-143	chr13	76098071	76098571	+	892.1	500.000	2.0	0.0	186.41	5.69e-05
chr13-145	chr13	80890694	80891194	+	892.1	500.000	2.0	0.0	1864.06	5.75e-07
chr13-146	chr13	81331471	81331971	+	892.1	500.000	2.0	0.0	932.03	2.30e-06
chr13-147	chr13	81783712	81784212	+	892.1	500.000	2.0	0.0	1864.06	5.75e-07
chr13-148	chr13	83732768	83733268	+	892.1	500.000	2.0	0.0	1864.06	5.75e-07
chr13-149	chr13	85213149	85213649	+	892.1	500.000	2.0	0.0	233.01	3.65e-05
chr13-150	chr13	86046162	86046662	+	892.1	500.000	2.0	0.0	233.01	3.65e-05
chr13-155	chr13	92709101	92709601	+	892.1	500.000	2.0	0.0	155.34	8.18e-05
chr13-156	chr13	92844766	92845266	+	892.1	500.000	2.0	0.0	466.01	9.17e-06
chr13-157	chr13	93304604	93305104	+	892.1	500.000	2.0	0.0	155.34	8.18e-05
chr13-158	chr13	94358871	94359371	+	892.1	500.000	2.0	0.0	466.01	9.17e-06
chr13-159	chr13	95891585	95892085	+	892.1	500.000	2.0	0.0	155.34	8.18e-05
chr13-160	chr13	96542781	96543281	+	892.1	500.000	2.0	0.0	932.03	2.30e-06
chr13-161	chr13	97241621	97242121	+	892.1	500.000	2.0	0.0	310.68	2.06e-05
chr13-162	chr13	97242910	97243410	+	892.1	500.000	2.0	0.0	932.03	2.30e-06
chr13-164	chr13	99343806	99344306	+	892.1	500.000	2.0	0.0	372.81	1.43e-05
chr13-165	chr13	100103652	100104152	+	892.1	500.000	2.0	0.0	621.35	5.16e-06
chr13-166	chr13	100124906	100125406	+	892.1	500.000	2.0	0.0	1864.06	5.75e-07
chr13-167	chr13	100743887	100744387	+	892.1	500.000	2.0	0.0	233.01	3.65e-05
chr13-168	chr13	104108916	104109416	+	892.1	500.000	2.0	0.0	932.03	2.30e-06
chr13-169	chr13	106936354	106936854	+	892.1	500.000	2.0	0.0	266.29	2.80e-05
chr13-171	chr13	107891342	107891842	+	892.1	500.000	2.0	0.0	932.03	2.30e-06
chr13-177	chr13	111685587	111686087	+	892.1	500.000	2.0	0.0	266.29	2.80e-05
chr13-178	chr13	113090933	113091433	+	892.1	500.000	2.0	0.0	233.01	3.65e-05
chr13-179	chr13	113119446	113119946	+	892.1	500.000	2.0	0.0	233.01	3.65e-05
chr13-180	chr13	118386189	118386689	+	892.1	500.000	2.0	0.0	1864.06	5.75e-07
chr13-181	chr13	119462836	119463336	+	892.1	500.000	2.0	0.0	1864.06	5.75e-07
chr14-43	chr14	4499501	4500001	+	892.1	500.000	2.0	0.0	1864.06	5.75e-07
chr14-44	chr14	8172337	8172837	+	892.1	500.000	2.0	0.0	466.01	9.17e-06
chr14-46	chr14	11635287	11635787	+	892.1	500.000	2.0	0.0	466.01	9.17e-06
chr14-47	chr14	14703428	14703928	+	892.1	500.000	2.0	0.0	466.01	9.17e-06
chr14-48	chr14	18327130	18327630	+	892.1	500.000	2.0	0.0	310.68	2.06e-05
chr14-49	chr14	18690919	18691419	+	892.1	500.000	2.0	0.0	310.68	2.06e-05
chr14-51	chr14	19872575	19873075	+	892.1	500.000	2.0	0.0	155.34	8.18e-05
chr14-54	chr14	20708324	20708824	+	892.1	500.000	2.0	0.0	932.03	2.30e-06
chr14-55	chr14	21498023	21498523	+	892.1	500.000	2.0	0.0	169.46	6.88e-05
chr14-58	chr14	25458147	25458647	+	892.1	500.000	2.0	0.0	466.01	9.17e-06
chr14-60	chr14	25694174	25694674	+	892.1	500.000	2.0	0.0	466.01	9.17e-06
chr14-62	chr14	26639430	26639930	+	892.1	500.000	2.0	0.0	233.01	3.65e-05
chr14-63	chr14	26669208	26669708	+	892.1	500.000	2.0	0.0	932.03	2.30e-06
chr14-72	chr14	31251352	31251852	+	892.1	500.000	2.0	0.0	310.68	2.06e-05
chr14-76	chr14	32208640	32209140	+	892.1	500.000	2.0	0.0	932.03	2.30e-06
chr14-17	chr14	36968469	36969102	+	892.1	633.000	3.0	0.0	233.01	3.51e-07
chr14-78	chr14	45317845	45318345	+	892.1	500.000	2.0	0.0	932.03	2.30e-06
chr14-79	chr14	46040638	46041138	+	892.1	500.000	2.0	0.0	310.68	2.06e-05
chr14-80	chr14	46084111	46084611	+	892.1	500.000	2.0	0.0	186.41	5.69e-05
chr14-82	chr14	49012035	49012535	+	892.1	500.000	2.0	0.0	1864.06	5.75e-07
chr14-84	chr14	50924196	50924696	+	892.1	500.000	2.0	0.0	1864.06	5.75e-07
chr14-85	chr14	51089016	51089516	+	892.1	500.000	2.0	0.0	932.03	2.30e-06
chr14-86	chr14	51905330	51905830	+	892.1	500.000	2.0	0.0	186.41	5.69e-05
chr14-91	chr14	54464100	54464600	+	892.1	500.000	2.0	0.0	1864.06	5.75e-07
chr14-92	chr14	54653175	54653675	+	892.1	500.000	2.0	0.0	1864.06	5.75e-07
chr14-95	chr14	55494138	55494638	+	892.1	500.000	2.0	0.0	186.41	5.69e-05
chr14-97	chr14	55897197	55897697	+	892.1	500.000	2.0	0.0	310.68	2.06e-05
chr14-98	chr14	55900231	55900731	+	892.1	500.000	2.0	0.0	155.34	8.18e-05
chr14-101	chr14	57664464	57664964	+	892.1	500.000	2.0	0.0	932.03	2.30e-06
chr14-102	chr14	57889820	57890320	+	892.1	500.000	2.0	0.0	186.41	5.69e-05
chr14-103	chr14	59548453	59548953	+	892.1	500.000	2.0	0.0	186.41	5.69e-05
chr14-104	chr14	59627669	59628169	+	892.1	500.000	2.0	0.0	186.41	5.69e-05
chr14-108	chr14	61599453	61599953	+	892.1	500.000	2.0	0.0	932.03	2.30e-06
chr14-109	chr14	61605480	61605980	+	892.1	500.000	2.0	0.0	310.68	2.06e-05
chr14-110	chr14	62236673	62237173	+	892.1	500.000	2.0	0.0	932.03	2.30e-06
chr14-111	chr14	62760604	62761104	+	892.1	500.000	2.0	0.0	466.01	9.17e-06
chr14-112	chr14	63122629	63123129	+	892.1	500.000	2.0	0.0	932.03	2.30e-06
chr14-117	chr14	65261488	65261988	+	892.1	500.000	2.0	0.0	1864.06	5.75e-07
chr14-118	chr14	66044137	66044637	+	892.1	500.000	2.0	0.0	233.01	3.65e-05
chr14-119	chr14	66803052	66803552	+	892.1	500.000	2.0	0.0	155.34	8.18e-05
chr14-122	chr14	67932683	67933183	+	892.1	500.000	2.0	0.0	207.12	4.62e-05
chr14-124	chr14	70350886	70351386	+	892.1	500.000	2.0	0.0	932.03	2.30e-06
chr14-125	chr14	70766799	70767299	+	892.1	500.000	2.0	0.0	1864.06	5.75e-07
chr14-126	chr14	72892540	72893040	+	892.1	500.000	2.0	0.0	310.68	2.06e-05
chr14-127	chr14	73238354	73238854	+	892.1	500.000	2.0	0.0	466.01	9.17e-06
chr14-128	chr14	73325141	73325641	+	892.1	500.000	2.0	0.0	1864.06	5.75e-07
chr14-129	chr14	73509891	73510391	+	892.1	500.000	2.0	0.0	186.41	5.69e-05
chr14-130	chr14	75455925	75456425	+	892.1	500.000	2.0	0.0	1864.06	5.75e-07
chr14-131	chr14	76503889	76504389	+	892.1	500.000	2.0	0.0	466.01	9.17e-06
chr14-133	chr14	84442962	84443462	+	892.1	500.000	2.0	0.0	1864.06	5.75e-07
chr14-135	chr14	99078712	99079212	+	892.1	500.000	2.0	0.0	466.01	9.17e-06
chr14-136	chr14	99099937	99100437	+	892.1	500.000	2.0	0.0	186.41	5.69e-05
chr14-31	chr14	99299406	99300050	+	892.1	644.000	3.0	0.0	466.01	4.42e-08
chr14-138	chr14	101607412	101607912	+	892.1	500.000	2.0	0.0	155.34	8.18e-05
chr14-140	chr14	106060517	106061017	+	892.1	500.000	2.0	0.0	1864.06	5.75e-07
chr14-141	chr14	108914121	108914621	+	892.1	500.000	2.0	0.0	932.03	2.30e-06
chr14-40	chr14	122463219	122463719	+	892.1	500.000	2.5	0.0	1165.04	2.30e-06
chr14-145	chr14	122982557	122983057	+	892.1	500.000	2.0	0.0	1864.06	5.75e-07
chr15-49	chr15	6386729	6387229	+	892.1	500.000	2.0	0.0	1864.06	5.75e-07
chr15-50	chr15	8098475	8098975	+	892.1	500.000	2.0	0.0	466.01	9.17e-06
chr15-51	chr15	8295385	8295885	+	892.1	500.000	2.0	0.0	372.81	1.43e-05
chr15-52	chr15	8444961	8445461	+	892.1	500.000	2.0	0.0	186.41	5.69e-05
chr15-56	chr15	10485282	10485910	+	892.1	628.000	2.5	0.0	233.01	5.69e-05
chr15-58	chr15	10714016	10714516	+	892.1	500.000	2.0	0.0	1864.06	5.75e-07
chr15-34	chr15	12823992	12824492	+	892.1	500.000	2.5	0.0	1165.04	2.30e-06
chr15-62	chr15	25811617	25812117	+	892.1	500.000	2.0	0.0	233.01	3.65e-05
chr15-63	chr15	28024505	28025005	+	892.1	500.000	2.0	0.0	1864.06	5.75e-07
chr15-64	chr15	28025703	28026203	+	892.1	500.000	2.0	0.0	932.03	2.30e-06
chr15-36	chr15	31594138	31594638	+	892.1	500.000	2.5	0.0	582.52	9.17e-06
chr15-66	chr15	31607959	31608459	+	892.1	500.000	2.0	0.0	186.41	5.69e-05
chr15-67	chr15	36283231	36283731	+	892.1	500.000	2.0	0.0	932.03	2.30e-06
chr15-69	chr15	36792586	36793086	+	892.1	500.000	2.0	0.0	233.01	3.65e-05
chr15-70	chr15	37791563	37792063	+	892.1	500.000	2.0	0.0	466.01	9.17e-06
chr15-71	chr15	37961473	37961973	+	892.1	500.000	2.0	0.0	310.68	2.06e-05
chr15-72	chr15	38661651	38662151	+	892.1	500.000	2.0	0.0	266.29	2.80e-05
chr15-77	chr15	44619489	44619989	+	892.1	500.000	2.0	0.0	621.35	5.16e-06
chr15-80	chr15	57891803	57892303	+	892.1	500.000	2.0	0.0	621.35	5.16e-06
chr15-82	chr15	58033721	58034221	+	892.1	500.000	2.0	0.0	1864.06	5.75e-07
chr15-83	chr15	58134214	58134714	+	892.1	500.000	2.0	0.0	186.41	5.69e-05
chr15-84	chr15	58823732	58824232	+	892.1	500.000	2.0	0.0	233.01	3.65e-05
chr15-85	chr15	58933159	58933659	+	892.1	500.000	2.0	0.0	186.41	5.69e-05
chr15-87	chr15	59374029	59374529	+	892.1	500.000	2.0	0.0	310.68	2.06e-05
chr15-90	chr15	65787260	65787886	+	892.1	626.000	2.5	0.0	1165.04	2.30e-06
chr15-38	chr15	73060415	73060915	+	892.1	500.000	2.5	0.0	1165.04	2.30e-06
chr15-92	chr15	75940944	75941444	+	892.1	500.000	2.0	0.0	155.34	8.18e-05
chr15-93	chr15	76080997	76081497	+	892.1	500.000	2.0	0.0	1864.06	5.75e-07
chr15-94	chr15	76343885	76344385	+	892.1	500.000	2.0	0.0	233.01	3.65e-05
chr15-99	chr15	78161232	78161732	+	892.1	500.000	2.0	0.0	466.01	9.17e-06
chr15-100	chr15	78877797	78878297	+	892.1	500.000	2.0	0.0	932.03	2.30e-06
chr15-102	chr15	79158517	79159017	+	892.1	500.000	2.0	0.0	1864.06	5.75e-07
chr15-103	chr15	79228982	79229482	+	892.1	500.000	2.0	0.0	233.01	3.65e-05
chr15-105	chr15	79691360	79691860	+	892.1	500.000	2.0	0.0	932.03	2.30e-06
chr15-106	chr15	79826810	79827310	+	892.1	500.000	2.0	0.0	233.01	3.65e-05
chr15-109	chr15	80082623	80083123	+	892.1	500.000	2.0	0.0	233.01	3.65e-05
chr15-111	chr15	80948521	80949021	+	892.1	500.000	2.0	0.0	1864.06	5.75e-07
chr15-112	chr15	81189770	81190270	+	892.1	500.000	2.0	0.0	233.01	3.65e-05
chr15-113	chr15	81728845	81729345	+	892.1	500.000	2.0	0.0	1864.06	5.75e-07
chr15-116	chr15	81857678	81858178	+	892.1	500.000	2.0	0.0	932.03	2.30e-06
chr15-117	chr15	81872640	81873140	+	892.1	500.000	2.0	0.0	466.01	9.17e-06
chr15-120	chr15	82276692	82277192	+	892.1	500.000	2.0	0.0	1864.06	5.75e-07
chr15-121	chr15	82342151	82342651	+	892.1	500.000	2.0	0.0	1864.06	5.75e-07
chr15-122	chr15	83148946	83149446	+	892.1	500.000	2.0	0.0	466.01	9.17e-06
chr15-123	chr15	85335635	85336135	+	892.1	500.000	2.0	0.0	186.41	5.69e-05
chr15-126	chr15	88819920	88820420	+	892.1	500.000	2.0	0.0	310.68	2.06e-05
chr15-127	chr15	89059302	89059802	+	892.1	500.000	2.0	0.0	233.01	3.65e-05
chr15-128	chr15	89354886	89355386	+	892.1	500.000	2.0	0.0	1864.06	5.75e-07
chr15-130	chr15	90223686	90224186	+	892.1	500.000	2.0	0.0	1864.06	5.75e-07
chr15-131	chr15	91049043	91049543	+	892.1	500.000	2.0	0.0	233.01	3.65e-05
chr15-133	chr15	96575230	96575730	+	892.1	500.000	2.0	0.0	1864.06	5.75e-07
chr15-135	chr15	96709757	96710257	+	892.1	500.000	2.0	0.0	932.03	2.30e-06
chr15-137	chr15	98093117	98093617	+	892.1	500.000	2.0	0.0	310.68	2.06e-05
chr15-139	chr15	98762526	98763026	+	892.1	500.000	2.0	0.0	186.41	5.69e-05
chr15-141	chr15	99245031	99245531	+	892.1	500.000	2.0	0.0	310.68	2.06e-05
chr15-142	chr15	99252615	99253115	+	892.1	500.000	2.0	0.0	1864.06	5.75e-07
chr15-146	chr15	99670310	99670810	+	892.1	500.000	2.0	0.0	1864.06	5.75e-07
chr15-147	chr15	100551575	100552075	+	892.1	500.000	2.0	0.0	1864.06	5.75e-07
chr15-149	chr15	102074129	102074629	+	892.1	500.000	2.0	0.0	1864.06	5.75e-07
chr15-150	chr15	102177358	102177858	+	892.1	500.000	2.0	0.0	466.01	9.17e-06
chr15-156	chr15	102488978	102489478	+	892.1	500.000	2.0	0.0	233.01	3.65e-05
chr15-160	chr15	103322902	103323402	+	892.1	500.000	2.0	0.0	155.34	8.18e-05
chr16-50	chr16	3743463	3743963	+	892.1	500.000	2.0	0.0	466.01	9.17e-06
chr16-51	chr16	3884503	3885003	+	892.1	500.000	2.0	0.0	466.01	9.17e-06
chr16-54	chr16	4718363	4718863	+	892.1	500.000	2.0	0.0	1864.06	5.75e-07
chr16-57	chr16	8671737	8672237	+	892.1	500.000	2.0	0.0	1864.06	5.75e-07
chr16-58	chr16	10785077	10785577	+	892.1	500.000	2.0	0.0	1864.06	5.75e-07
chr16-59	chr16	10992825	10993325	+	892.1	500.000	2.0	0.0	1864.06	5.75e-07
chr16-62	chr16	12183743	12184243	+	892.1	500.000	2.0	0.0	1864.06	5.75e-07
chr16-63	chr16	13671849	13672349	+	892.1	500.000	2.0	0.0	1864.06	5.75e-07
chr16-64	chr16	14159707	14160207	+	892.1	500.000	2.0	0.0	1864.06	5.75e-07
chr16-65	chr16	14361010	14361510	+	892.1	500.000	2.0	0.0	466.01	9.17e-06
chr16-67	chr16	15637232	15637732	+	892.1	500.000	2.0	0.0	186.41	5.69e-05
chr16-70	chr16	17069839	17070339	+	892.1	500.000	2.0	0.0	466.01	9.17e-06
chr16-72	chr16	17233080	17233580	+	892.1	500.000	2.0	0.0	932.03	2.30e-06
chr16-77	chr16	20426044	20426544	+	892.1	500.000	2.0	0.0	155.34	8.18e-05
chr16-78	chr16	20517663	20518163	+	892.1	500.000	2.0	0.0	372.81	1.43e-05
chr16-79	chr16	20620630	20621130	+	892.1	500.000	2.0	0.0	155.34	8.18e-05
chr16-82	chr16	20732389	20732889	+	892.1	500.000	2.0	0.0	1864.06	5.75e-07
chr16-83	chr16	22162653	22163153	+	892.1	500.000	2.0	0.0	466.01	9.17e-06
chr16-84	chr16	22230382	22230882	+	892.1	500.000	2.0	0.0	621.35	5.16e-06
chr16-87	chr16	23108266	23108766	+	892.1	500.000	2.0	0.0	1864.06	5.75e-07
chr16-45	chr16	31200559	31201059	+	892.1	500.000	2.5	0.0	2330.07	5.75e-07
chr16-92	chr16	31429327	31429827	+	892.1	500.000	2.0	0.0	1864.06	5.75e-07
chr16-93	chr16	32078177	32078677	+	892.1	500.000	2.0	0.0	143.39	9.59e-05
chr16-98	chr16	32877772	32878272	+	892.1	500.000	2.0	0.0	1864.06	5.75e-07
chr16-100	chr16	33056806	33057306	+	892.1	500.000	2.0	0.0	310.68	2.06e-05
chr16-101	chr16	33062984	33063484	+	892.1	500.000	2.0	0.0	1864.06	5.75e-07
chr16-104	chr16	36918851	36919351	+	892.1	500.000	2.0	0.0	233.01	3.65e-05
chr16-105	chr16	37777145	37777645	+	892.1	500.000	2.0	0.0	1864.06	5.75e-07
chr16-108	chr16	38452531	38453157	+	892.1	626.000	2.5	0.0	776.69	5.16e-06
chr16-110	chr16	38742510	38743010	+	892.1	500.000	2.0	0.0	1864.06	5.75e-07
chr16-111	chr16	41532892	41533392	+	892.1	500.000	2.0	0.0	310.68	2.06e-05
chr16-112	chr16	43397235	43397735	+	892.1	500.000	2.0	0.0	155.34	8.18e-05
chr16-113	chr16	44088646	44089146	+	892.1	500.000	2.0	0.0	1864.06	5.75e-07
chr16-114	chr16	44100768	44101268	+	892.1	500.000	2.0	0.0	155.34	8.18e-05
chr16-47	chr16	45159089	45159589	+	892.1	500.000	2.0	0.0	466.01	9.17e-06
chr16-118	chr16	48992937	48993437	+	892.1	500.000	2.0	0.0	932.03	2.30e-06
chr16-119	chr16	49699060	49699560	+	892.1	500.000	2.0	0.0	1864.06	5.75e-07
chr16-122	chr16	50665751	50666251	+	892.1	500.000	2.0	0.0	466.01	9.17e-06
chr16-123	chr16	52031956	52032456	+	892.1	500.000	2.0	0.0	1864.06	5.75e-07
chr16-125	chr16	55894705	55895205	+	892.1	500.000	2.0	0.0	621.35	5.16e-06
chr16-126	chr16	57166964	57167464	+	892.1	500.000	2.0	0.0	310.68	2.06e-05
chr16-127	chr16	63404712	63405212	+	892.1	500.000	2.0	0.0	233.01	3.65e-05
chr16-128	chr16	64873407	64873907	+	892.1	500.000	2.0	0.0	1864.06	5.75e-07
chr16-130	chr16	67890947	67891447	+	892.1	500.000	2.0	0.0	466.01	9.17e-06
chr16-131	chr16	74409513	74410013	+	892.1	500.000	2.0	0.0	1864.06	5.75e-07
chr16-133	chr16	78576141	78576641	+	892.1	500.000	2.0	0.0	310.68	2.06e-05
chr16-134	chr16	81200969	81201469	+	892.1	500.000	2.0	0.0	932.03	2.30e-06
chr16-137	chr16	84835149	84835649	+	892.1	500.000	2.0	0.0	1864.06	5.75e-07
chr16-138	chr16	85056215	85056715	+	892.1	500.000	2.0	0.0	155.34	8.18e-05
chr16-142	chr16	89774134	89774634	+	892.1	500.000	2.0	0.0	310.68	2.06e-05
chr16-144	chr16	90235529	90236029	+	892.1	500.000	2.0	0.0	1864.06	5.75e-07
chr16-145	chr16	90726744	90727244	+	892.1	500.000	2.0	0.0	186.41	5.69e-05
chr16-146	chr16	91043626	91044126	+	892.1	500.000	2.0	0.0	1864.06	5.75e-07
chr16-147	chr16	91372769	91373269	+	892.1	500.000	2.0	0.0	310.68	2.06e-05
chr16-148	chr16	91405876	91406376	+	892.1	500.000	2.0	0.0	621.35	5.16e-06
chr16-153	chr16	93679679	93680179	+	892.1	500.000	2.0	0.0	310.68	2.06e-05
chr16-155	chr16	94443243	94443743	+	892.1	500.000	2.0	0.0	266.29	2.80e-05
chr16-156	chr16	94568800	94569300	+	892.1	500.000	2.0	0.0	621.35	5.16e-06
chr16-157	chr16	95964863	95965363	+	892.1	500.000	2.0	0.0	932.03	2.30e-06
chr16-158	chr16	96081759	96082259	+	892.1	500.000	2.0	0.0	932.03	2.30e-06
chr17-83	chr17	6316595	6317095	+	892.1	500.000	2.0	0.0	1864.06	5.75e-07
chr17-86	chr17	8988348	8988848	+	892.1	500.000	2.0	0.0	1864.06	5.75e-07
chr17-89	chr17	13904116	13904616	+	892.1	500.000	2.0	0.0	932.03	2.30e-06
chr17-91	chr17	15824924	15825424	+	892.1	500.000	2.0	0.0	466.01	9.17e-06
chr17-92	chr17	17522318	17522818	+	892.1	500.000	2.0	0.0	1864.06	5.75e-07
chr17-93	chr17	17624846	17625346	+	892.1	500.000	2.0	0.0	932.03	2.30e-06
chr17-95	chr17	23563869	23564369	+	892.1	500.000	2.0	0.0	1864.06	5.75e-07
chr17-97	chr17	23574714	23575214	+	892.1	500.000	2.0	0.0	1864.06	5.75e-07
chr17-98	chr17	23803738	23804238	+	892.1	500.000	2.0	0.0	1864.06	5.75e-07
chr17-101	chr17	23924721	23925221	+	892.1	500.000	2.0	0.0	1864.06	5.75e-07
chr17-103	chr17	24220135	24220635	+	892.1	500.000	2.0	0.0	1864.06	5.75e-07
chr17-104	chr17	24454617	24455117	+	892.1	500.000	2.0	0.0	233.01	3.65e-05
chr17-107	chr17	24550302	24550802	+	892.1	500.000	2.0	0.0	310.68	2.06e-05
chr17-108	chr17	24669857	24670357	+	892.1	500.000	2.0	0.0	233.01	3.65e-05
chr17-109	chr17	24803980	24804480	+	892.1	500.000	2.0	0.0	932.03	2.30e-06
chr17-115	chr17	25868258	25868758	+	892.1	500.000	2.0	0.0	372.81	1.43e-05
chr17-117	chr17	25985317	25985817	+	892.1	500.000	2.0	0.0	932.03	2.30e-06
chr17-118	chr17	26068525	26069025	+	892.1	500.000	2.0	0.0	932.03	2.30e-06
chr17-119	chr17	26414924	26415424	+	892.1	500.000	2.0	0.0	1864.06	5.75e-07
chr17-120	chr17	26507300	26507800	+	892.1	500.000	2.0	0.0	1864.06	5.75e-07
chr17-121	chr17	26782288	26782788	+	892.1	500.000	2.0	0.0	310.68	2.06e-05
chr17-122	chr17	26973184	26973684	+	892.1	500.000	2.0	0.0	932.03	2.30e-06
chr17-123	chr17	27203367	27203867	+	892.1	500.000	2.0	0.0	310.68	2.06e-05
chr17-124	chr17	28075249	28075749	+	892.1	500.000	2.0	0.0	466.01	9.17e-06
chr17-125	chr17	28233033	28233533	+	892.1	500.000	2.0	0.0	1864.06	5.75e-07
chr17-134	chr17	30445461	30445961	+	892.1	500.000	2.0	0.0	233.01	3.65e-05
chr17-135	chr17	31047485	31047985	+	892.1	500.000	2.0	0.0	1864.06	5.75e-07
chr17-136	chr17	32321093	32321593	+	892.1	500.000	2.0	0.0	1864.06	5.75e-07
chr17-138	chr17	32966134	32966634	+	892.1	500.000	2.0	0.0	1864.06	5.75e-07
chr17-139	chr17	33004419	33004919	+	892.1	500.000	2.0	0.0	186.41	5.69e-05
chr17-140	chr17	33358388	33358888	+	892.1	500.000	2.0	0.0	932.03	2.30e-06
chr17-141	chr17	33394257	33394757	+	892.1	500.000	2.0	0.0	310.68	2.06e-05
chr17-145	chr17	34024323	34024823	+	892.1	500.000	2.0	0.0	1864.06	5.75e-07
chr17-146	chr17	34187360	34187860	+	892.1	500.000	2.0	0.0	466.01	9.17e-06
chr17-149	chr17	34627047	34627547	+	892.1	500.000	2.0	0.0	266.29	2.80e-05
chr17-150	chr17	34982018	34982518	+	892.1	500.000	2.0	0.0	266.29	2.80e-05
chr17-151	chr17	35135689	35136189	+	892.1	500.000	2.0	0.0	466.01	9.17e-06
chr17-152	chr17	35153549	35154049	+	892.1	500.000	2.0	0.0	233.01	3.65e-05
chr17-155	chr17	35165051	35165551	+	892.1	500.000	2.0	0.0	233.01	3.65e-05
chr17-156	chr17	35241823	35242323	+	892.1	500.000	2.0	0.0	1864.06	5.75e-07
chr17-159	chr17	35861105	35861605	+	892.1	500.000	2.0	0.0	466.01	9.17e-06
chr17-161	chr17	43667070	43667570	+	892.1	500.000	2.0	0.0	310.68	2.06e-05
chr17-162	chr17	45555517	45556017	+	892.1	500.000	2.0	0.0	233.01	3.65e-05
chr17-166	chr17	46031077	46031577	+	892.1	500.000	2.0	0.0	1864.06	5.75e-07
chr17-169	chr17	46247492	46247992	+	892.1	500.000	2.0	0.0	310.68	2.06e-05
chr17-170	chr17	46253843	46254343	+	892.1	500.000	2.0	0.0	1864.06	5.75e-07
chr17-172	chr17	46460724	46461224	+	892.1	500.000	2.0	0.0	932.03	2.30e-06
chr17-173	chr17	46555071	46555571	+	892.1	500.000	2.0	0.0	186.41	5.69e-05
chr17-175	chr17	46682551	46683051	+	892.1	500.000	2.0	0.0	1864.06	5.75e-07
chr17-176	chr17	46704500	46705000	+	892.1	500.000	2.0	0.0	310.68	2.06e-05
chr17-177	chr17	46856131	46856631	+	892.1	500.000	2.0	0.0	266.29	2.80e-05
chr17-178	chr17	46890683	46891183	+	892.1	500.000	2.0	0.0	466.01	9.17e-06
chr17-179	chr17	47369119	47369619	+	892.1	500.000	2.0	0.0	932.03	2.30e-06
chr17-180	chr17	47610763	47611263	+	892.1	500.000	2.0	0.0	310.68	2.06e-05
chr17-78	chr17	47629211	47629711	+	892.1	500.000	2.5	0.0	1165.04	2.30e-06
chr17-182	chr17	48408092	48408592	+	892.1	500.000	2.0	0.0	466.01	9.17e-06
chr17-183	chr17	48409102	48409602	+	892.1	500.000	2.0	0.0	1864.06	5.75e-07
chr17-184	chr17	49993984	49994484	+	892.1	500.000	2.0	0.0	186.41	5.69e-05
chr17-185	chr17	55221889	55222389	+	892.1	500.000	2.0	0.0	466.01	9.17e-06
chr17-189	chr17	56035125	56035625	+	892.1	500.000	2.0	0.0	466.01	9.17e-06
chr17-190	chr17	56217765	56218265	+	892.1	500.000	2.0	0.0	143.39	9.59e-05
chr17-192	chr17	56412952	56413452	+	892.1	500.000	2.0	0.0	155.34	8.18e-05
chr17-193	chr17	56674303	56674803	+	892.1	500.000	2.0	0.0	1864.06	5.75e-07
chr17-194	chr17	56716523	56717023	+	892.1	500.000	2.0	0.0	266.29	2.80e-05
chr17-195	chr17	56934744	56935244	+	892.1	500.000	2.0	0.0	466.01	9.17e-06
chr17-197	chr17	56990308	56990808	+	892.1	500.000	2.0	0.0	1864.06	5.75e-07
chr17-198	chr17	57027340	57027840	+	892.1	500.000	2.0	0.0	233.01	3.65e-05
chr17-199	chr17	57250345	57250845	+	892.1	500.000	2.0	0.0	466.01	9.17e-06
chr17-201	chr17	64299505	64300005	+	892.1	500.000	2.0	0.0	1864.06	5.75e-07
chr17-204	chr17	69417045	69417545	+	892.1	500.000	2.0	0.0	466.01	9.17e-06
chr17-205	chr17	69969491	69969991	+	892.1	500.000	2.0	0.0	1864.06	5.75e-07
chr17-210	chr17	74489484	74489984	+	892.1	500.000	2.0	0.0	266.29	2.80e-05
chr17-65	chr17	79019866	79020499	+	892.1	633.000	3.0	0.0	2796.09	2.06e-10
chr17-214	chr17	79052215	79052715	+	892.1	500.000	2.0	0.0	1864.06	5.75e-07
chr17-215	chr17	80944146	80944646	+	892.1	500.000	2.0	0.0	621.35	5.16e-06
chr17-216	chr17	83513693	83514193	+	892.1	500.000	2.0	0.0	310.68	2.06e-05
chr17-217	chr17	84187324	84187824	+	892.1	500.000	2.0	0.0	233.01	3.65e-05
chr17-219	chr17	86962532	86963032	+	892.1	500.000	2.0	0.0	932.03	2.30e-06
chr17-223	chr17	88255964	88256464	+	892.1	500.000	2.0	0.0	169.46	6.88e-05
chr18-38	chr18	5138869	5139369	+	892.1	500.000	2.0	0.0	621.35	5.16e-06
chr18-39	chr18	5357174	5357674	+	892.1	500.000	2.0	0.0	621.35	5.16e-06
chr18-40	chr18	7625776	7626276	+	892.1	500.000	2.0	0.0	310.68	2.06e-05
chr18-41	chr18	7869548	7870048	+	892.1	500.000	2.0	0.0	621.35	5.16e-06
chr18-43	chr18	9214721	9215221	+	892.1	500.000	2.0	0.0	186.41	5.69e-05
chr18-47	chr18	10618886	10619386	+	892.1	500.000	2.0	0.0	932.03	2.30e-06
chr18-49	chr18	12121114	12121614	+	892.1	500.000	2.0	0.0	143.39	9.59e-05
chr18-50	chr18	12128829	12129329	+	892.1	500.000	2.0	0.0	1864.06	5.75e-07
chr18-51	chr18	13443118	13443618	+	892.1	500.000	2.0	0.0	932.03	2.30e-06
chr18-54	chr18	20896572	20897072	+	892.1	500.000	2.0	0.0	466.01	9.17e-06
chr18-55	chr18	24019861	24020361	+	892.1	500.000	2.0	0.0	233.01	3.65e-05
chr18-59	chr18	28421839	28422339	+	892.1	500.000	2.0	0.0	233.01	3.65e-05
chr18-60	chr18	31759958	31760458	+	892.1	500.000	2.0	0.0	466.01	9.17e-06
chr18-62	chr18	31804459	31804959	+	892.1	500.000	2.0	0.0	310.68	2.06e-05
chr18-63	chr18	32067703	32068203	+	892.1	500.000	2.0	0.0	1864.06	5.75e-07
chr18-64	chr18	32837576	32838076	+	892.1	500.000	2.0	0.0	1864.06	5.75e-07
chr18-65	chr18	33213159	33213659	+	892.1	500.000	2.0	0.0	466.01	9.17e-06
chr18-69	chr18	34349475	34349975	+	892.1	500.000	2.0	0.0	1864.06	5.75e-07
chr18-72	chr18	34931129	34931629	+	892.1	500.000	2.0	0.0	310.68	2.06e-05
chr18-73	chr18	36454285	36454785	+	892.1	500.000	2.0	0.0	466.01	9.17e-06
chr18-76	chr18	36669715	36670215	+	892.1	500.000	2.0	0.0	932.03	2.30e-06
chr18-78	chr18	37143337	37143837	+	892.1	500.000	2.0	0.0	466.01	9.17e-06
chr18-79	chr18	37934882	37935382	+	892.1	500.000	2.0	0.0	1864.06	5.75e-07
chr18-80	chr18	38338411	38338911	+	892.1	500.000	2.0	0.0	1864.06	5.75e-07
chr18-82	chr18	44828517	44829017	+	892.1	500.000	2.0	0.0	266.29	2.80e-05
chr18-83	chr18	46597339	46597839	+	892.1	500.000	2.0	0.0	233.01	3.65e-05
chr18-84	chr18	47247773	47248273	+	892.1	500.000	2.0	0.0	233.01	3.65e-05
chr18-85	chr18	47904945	47905445	+	892.1	500.000	2.0	0.0	186.41	5.69e-05
chr18-86	chr18	52907888	52908388	+	892.1	500.000	2.0	0.0	466.01	9.17e-06
chr18-87	chr18	53137383	53137883	+	892.1	500.000	2.0	0.0	621.35	5.16e-06
chr18-88	chr18	53208017	53208517	+	892.1	500.000	2.0	0.0	310.68	2.06e-05
chr18-90	chr18	55890251	55890751	+	892.1	500.000	2.0	0.0	310.68	2.06e-05
chr18-91	chr18	57281921	57282421	+	892.1	500.000	2.0	0.0	466.01	9.17e-06
chr18-92	chr18	61176533	61177033	+	892.1	500.000	2.0	0.0	1864.06	5.75e-07
chr18-94	chr18	64889372	64889872	+	892.1	500.000	2.0	0.0	266.29	2.80e-05
chr18-95	chr18	65430943	65431443	+	892.1	500.000	2.0	0.0	1864.06	5.75e-07
chr18-96	chr18	67609933	67610433	+	892.1	500.000	2.0	0.0	1864.06	5.75e-07
chr18-97	chr18	67640772	67641272	+	892.1	500.000	2.0	0.0	1864.06	5.75e-07
chr18-98	chr18	67723709	67724209	+	892.1	500.000	2.0	0.0	1864.06	5.75e-07
chr18-99	chr18	67775215	67775715	+	892.1	500.000	2.0	0.0	1864.06	5.75e-07
chr18-100	chr18	67800264	67800764	+	892.1	500.000	2.0	0.0	155.34	8.18e-05
chr18-101	chr18	69344915	69345415	+	892.1	500.000	2.0	0.0	186.41	5.69e-05
chr18-104	chr18	74207127	74207627	+	892.1	500.000	2.0	0.0	1864.06	5.75e-07
chr18-106	chr18	74645121	74645621	+	892.1	500.000	2.0	0.0	233.01	3.65e-05
chr18-107	chr18	75697182	75697682	+	892.1	500.000	2.0	0.0	466.01	9.17e-06
chr18-109	chr18	77774001	77774501	+	892.1	500.000	2.0	0.0	266.29	2.80e-05
chr18-112	chr18	80046881	80047381	+	892.1	500.000	2.0	0.0	466.01	9.17e-06
chr18-116	chr18	82656021	82656521	+	892.1	500.000	2.0	0.0	372.81	1.43e-05
chr18-117	chr18	84091858	84092358	+	892.1	500.000	2.0	0.0	932.03	2.30e-06
chr18-118	chr18	84429005	84429505	+	892.1	500.000	2.0	0.0	932.03	2.30e-06
chr18-120	chr18	86711561	86712061	+	892.1	500.000	2.0	0.0	466.01	9.17e-06
chr19-51	chr19	3455859	3456359	+	892.1	500.000	2.0	0.0	186.41	5.69e-05
chr19-53	chr19	3686524	3687024	+	892.1	500.000	2.0	0.0	1864.06	5.75e-07
chr19-54	chr19	3768030	3768530	+	892.1	500.000	2.0	0.0	1864.06	5.75e-07
chr19-55	chr19	3852344	3852844	+	892.1	500.000	2.0	0.0	466.01	9.17e-06
chr19-56	chr19	4942700	4943200	+	892.1	500.000	2.0	0.0	1864.06	5.75e-07
chr19-58	chr19	5133750	5134250	+	892.1	500.000	2.0	0.0	932.03	2.30e-06
chr19-60	chr19	5298039	5298539	+	892.1	500.000	2.0	0.0	621.35	5.16e-06
chr19-61	chr19	5366850	5367350	+	892.1	500.000	2.0	0.0	1864.06	5.75e-07
chr19-62	chr19	5388204	5388704	+	892.1	500.000	2.0	0.0	310.68	2.06e-05
chr19-63	chr19	5490564	5491064	+	892.1	500.000	2.0	0.0	1864.06	5.75e-07
chr19-66	chr19	5874909	5875409	+	892.1	500.000	2.0	0.0	155.34	8.18e-05
chr19-67	chr19	5963939	5964439	+	892.1	500.000	2.0	0.0	310.68	2.06e-05
chr19-69	chr19	6058071	6058571	+	892.1	500.000	2.0	0.0	266.29	2.80e-05
chr19-71	chr19	6235379	6235879	+	892.1	500.000	2.0	0.0	169.46	6.88e-05
chr19-73	chr19	6335201	6335701	+	892.1	500.000	2.0	0.0	372.81	1.43e-05
chr19-77	chr19	7039526	7040026	+	892.1	500.000	2.0	0.0	1864.06	5.75e-07
chr19-78	chr19	7056782	7057282	+	892.1	500.000	2.0	0.0	1864.06	5.75e-07
chr19-79	chr19	7341024	7341524	+	892.1	500.000	2.0	0.0	1864.06	5.75e-07
chr19-80	chr19	7418113	7418613	+	892.1	500.000	2.0	0.0	1864.06	5.75e-07
chr19-83	chr19	8757152	8757652	+	892.1	500.000	2.0	0.0	186.41	5.69e-05
chr19-84	chr19	8798043	8798543	+	892.1	500.000	2.0	0.0	932.03	2.30e-06
chr19-85	chr19	8871516	8872016	+	892.1	500.000	2.0	0.0	169.46	6.88e-05
chr19-86	chr19	8967280	8967780	+	892.1	500.000	2.0	0.0	932.03	2.30e-06
chr19-87	chr19	9899088	9899588	+	892.1	500.000	2.0	0.0	1864.06	5.75e-07
chr19-88	chr19	10068920	10069420	+	892.1	500.000	2.0	0.0	233.01	3.65e-05
chr19-93	chr19	12006159	12006659	+	892.1	500.000	2.0	0.0	233.01	3.65e-05
chr19-94	chr19	12767752	12768252	+	892.1	500.000	2.0	0.0	155.34	8.18e-05
chr19-98	chr19	18671189	18671689	+	892.1	500.000	2.0	0.0	1864.06	5.75e-07
chr19-99	chr19	18713554	18714054	+	892.1	500.000	2.0	0.0	466.01	9.17e-06
chr19-100	chr19	21652293	21652793	+	892.1	500.000	2.0	0.0	932.03	2.30e-06
chr19-107	chr19	32486178	32486678	+	892.1	500.000	2.0	0.0	1864.06	5.75e-07
chr19-110	chr19	38054040	38054540	+	892.1	500.000	2.0	0.0	932.03	2.30e-06
chr19-111	chr19	38836596	38837096	+	892.1	500.000	2.0	0.0	466.01	9.17e-06
chr19-112	chr19	38931089	38931589	+	892.1	500.000	2.0	0.0	1864.06	5.75e-07
chr19-113	chr19	40666922	40667422	+	892.1	500.000	2.0	0.0	310.68	2.06e-05
chr19-114	chr19	41483652	41484152	+	892.1	500.000	2.0	0.0	233.01	3.65e-05
chr19-46	chr19	41912231	41912731	+	892.1	500.000	2.5	0.0	1165.04	2.30e-06
chr19-117	chr19	41981372	41981872	+	892.1	500.000	2.0	0.0	932.03	2.30e-06
chr19-118	chr19	43280919	43281419	+	892.1	500.000	2.0	0.0	155.34	8.18e-05
chr19-119	chr19	43473606	43474106	+	892.1	500.000	2.0	0.0	1864.06	5.75e-07
chr19-121	chr19	43878857	43879357	+	892.1	500.000	2.0	0.0	466.01	9.17e-06
chr19-122	chr19	44145871	44146371	+	892.1	500.000	2.0	0.0	310.68	2.06e-05
chr19-128	chr19	45749068	45749568	+	892.1	500.000	2.0	0.0	932.03	2.30e-06
chr19-130	chr19	46037828	46038328	+	892.1	500.000	2.0	0.0	1864.06	5.75e-07
chr19-131	chr19	46075873	46076373	+	892.1	500.000	2.0	0.0	310.68	2.06e-05
chr19-133	chr19	46330413	46330913	+	892.1	500.000	2.0	0.0	1864.06	5.75e-07
chr19-135	chr19	46395213	46395713	+	892.1	500.000	2.0	0.0	1864.06	5.75e-07
chr19-136	chr19	46397213	46397713	+	892.1	500.000	2.0	0.0	1864.06	5.75e-07
chr19-138	chr19	46656293	46656793	+	892.1	500.000	2.0	0.0	932.03	2.30e-06
chr19-142	chr19	53390151	53390651	+	892.1	500.000	2.0	0.0	1864.06	5.75e-07
chr19-143	chr19	53443086	53443586	+	892.1	500.000	2.0	0.0	932.03	2.30e-06
chr19-144	chr19	59459414	59459914	+	892.1	500.000	2.0	0.0	1864.06	5.75e-07
chr19-146	chr19	60580243	60580743	+	892.1	500.000	2.0	0.0	186.41	5.69e-05
chr19-147	chr19	60860986	60861486	+	892.1	500.000	2.0	0.0	466.01	9.17e-06
chr19-148	chr19	61140027	61140527	+	892.1	500.000	2.0	0.0	1864.06	5.75e-07
chrX-27	chrX	8132234	8132734	+	892.1	500.000	2.0	0.0	1864.06	5.75e-07
chrX-28	chrX	8143928	8144428	+	892.1	500.000	2.0	0.0	1864.06	5.75e-07
chrX-34	chrX	13292300	13292800	+	892.1	500.000	2.0	0.0	155.34	8.18e-05
chrX-38	chrX	20663590	20664090	+	892.1	500.000	2.0	0.0	310.68	2.06e-05
chrX-7	chrX	37084349	37085005	+	892.1	656.000	3.0	0.0	2796.09	2.06e-10
chrX-42	chrX	37091848	37092348	+	892.1	500.000	2.0	0.0	186.41	5.69e-05
chrX-43	chrX	37126992	37127492	+	892.1	500.000	2.0	0.0	310.68	2.06e-05
chrX-44	chrX	42199413	42199913	+	892.1	500.000	2.0	0.0	233.01	3.65e-05
chrX-45	chrX	42577083	42577583	+	892.1	500.000	2.0	0.0	233.01	3.65e-05
chrX-47	chrX	48009974	48010474	+	892.1	500.000	2.0	0.0	266.29	2.80e-05
chrX-48	chrX	48622973	48623473	+	892.1	500.000	2.0	0.0	466.01	9.17e-06
chrX-50	chrX	56253240	56253740	+	892.1	500.000	2.0	0.0	1864.06	5.75e-07
chrX-51	chrX	56368341	56368841	+	892.1	500.000	2.0	0.0	932.03	2.30e-06
chrX-52	chrX	64276035	64276535	+	892.1	500.000	2.0	0.0	1864.06	5.75e-07
chrX-54	chrX	69360386	69360886	+	892.1	500.000	2.0	0.0	1864.06	5.75e-07
chrX-55	chrX	69870139	69870639	+	892.1	500.000	2.0	0.0	932.03	2.30e-06
chrX-56	chrX	71034120	71034620	+	892.1	500.000	2.0	0.0	932.03	2.30e-06
chrX-57	chrX	73715820	73716320	+	892.1	500.000	2.0	0.0	1864.06	5.75e-07
chrX-58	chrX	75096095	75096595	+	892.1	500.000	2.0	0.0	932.03	2.30e-06
chrX-63	chrX	92434910	92435410	+	892.1	500.000	2.0	0.0	1864.06	5.75e-07
chrX-64	chrX	94177295	94177795	+	892.1	500.000	2.0	0.0	932.03	2.30e-06
chrX-66	chrX	95025796	95026296	+	892.1	500.000	2.0	0.0	1864.06	5.75e-07
chrX-70	chrX	97335492	97335992	+	892.1	500.000	2.0	0.0	186.41	5.69e-05
chrX-71	chrX	99137118	99137618	+	892.1	500.000	2.0	0.0	932.03	2.30e-06
chrX-73	chrX	99469732	99470232	+	892.1	500.000	2.0	0.0	1864.06	5.75e-07
chrX-75	chrX	101452880	101453380	+	892.1	500.000	2.0	0.0	186.41	5.69e-05
chrX-77	chrX	102504861	102505361	+	892.1	500.000	2.0	0.0	207.12	4.62e-05
chrX-81	chrX	104482538	104483038	+	892.1	500.000	2.0	0.0	310.68	2.06e-05
chrX-82	chrX	105927972	105928472	+	892.1	500.000	2.0	0.0	207.12	4.62e-05
chrX-83	chrX	112600779	112601279	+	892.1	500.000	2.0	0.0	1864.06	5.75e-07
chrX-84	chrX	122396882	122397382	+	892.1	500.000	2.0	0.0	1864.06	5.75e-07
chrX-85	chrX	122595435	122595935	+	892.1	500.000	2.0	0.0	466.01	9.17e-06
chrX-86	chrX	134404360	134404860	+	892.1	500.000	2.0	0.0	466.01	9.17e-06
chrX-90	chrX	142210387	142210887	+	892.1	500.000	2.0	0.0	155.34	8.18e-05
chrX-91	chrX	142228491	142228991	+	892.1	500.000	2.0	0.0	169.46	6.88e-05
chrX-92	chrX	142311711	142312211	+	892.1	500.000	2.0	0.0	1864.06	5.75e-07
chrX-93	chrX	151317118	151317618	+	892.1	500.000	2.0	0.0	466.01	9.17e-06
chrX-94	chrX	151319575	151320075	+	892.1	500.000	2.0	0.0	932.03	2.30e-06
chrX-96	chrX	151803390	151803890	+	892.1	500.000	2.0	0.0	1864.06	5.75e-07
chrX-98	chrX	152769232	152769732	+	892.1	500.000	2.0	0.0	1864.06	5.75e-07
chrX-100	chrX	160137997	160138497	+	892.1	500.000	2.0	0.0	1864.06	5.75e-07
chrX-102	chrX	161257744	161258244	+	892.1	500.000	2.0	0.0	1864.06	5.75e-07
chrX-103	chrX	163909258	163909758	+	892.1	500.000	2.0	0.0	1864.06	5.75e-07
chrX-104	chrX	166344936	166345436	+	892.1	500.000	2.0	0.0	466.01	9.17e-06
chrX-106	chrX	169319966	169320466	+	892.1	500.000	2.0	0.0	1864.06	5.75e-07
