# Supplementary material for: Regulation of chromatin accessibility and gene expression in the developing hippocampal primordium by LIM-HD transcription factor LHX2
Source: PLoS Genet. 2023 Aug 18;19(8):e1010874. doi: 10.1371/journal.pgen.1010874 (PMC10482279; doi:10.1371/journal.pgen.1010874)
Supplement: S2 Data — (ZIP) [file pgen.1010874.s013.zip › Annotated__DiffPeaks_E12.5_CNT_Hcp_H3K27Ac_Input.txt]

	Chr	Start	End	Strand	Peak Score	Focus Ratio/Region Size	Annotation	Detailed Annotation	Distance to TSS	Nearest PromoterID	Entrez ID	Nearest Unigene	Nearest Refseq	Nearest Ensembl	Gene Name	Gene Alias	Gene Description	Gene Type
chr7-27180	chr7	79495299	79541219	+	7857.6	45920	intron (NR_040312, intron 1 of 3)	intron (NR_040312, intron 1 of 3)	2824	NR_040312	101694	Mm.41661	NR_040311	ENSMUSG00000097023	Mir9-3hg	AI854517	Mir9-3 host gene	ncRNA
chr3-12011	chr3	88195703	88244632	+	7364.5	48929	Intergenic	Intergenic	-4497	NR_162800	114482879		NR_162800		Mir9b-1	mmu-mir-9b-1	microRNA mir-9b-1	ncRNA
chr5-11847	chr5	142809954	142825221	+	5017.3	15267	promoter-TSS (NM_001122730)	promoter-TSS (NM_001122730)	75	NM_178242	231861	Mm.354649	NM_178242	ENSMUSG00000039477	Tnrc18	BC025631|EG381742|Zfp469	trinucleotide repeat containing 18	protein-coding
chr4-10013	chr4	109973430	109988936	+	4033.4	15506	intron (NM_172296, intron 2 of 2)	intron (NM_172296, intron 2 of 2)	3158	NM_172296	242620	Mm.32825	NM_172296	ENSMUSG00000047143	Dmrta2	Dmrt5	doublesex and mab-3 related transcription factor like family A2	protein-coding
chr2-12638	chr2	38336240	38363595	+	4012.6	27355	intron (NM_001290646, intron 1 of 4)	intron (NM_001290646, intron 1 of 4)	-1391	NM_010710	16870	Mm.142856	NM_010710	ENSMUSG00000000247	Lhx2	LH2A|Lh-2|Lim2|ap|apterous	LIM homeobox protein 2	protein-coding
chr13-9731	chr13	83712499	83734486	+	3931.9	21987	intron (NR_152245, intron 1 of 3)	intron (NR_152245, intron 1 of 3)	2111	NR_152245	320203	Mm.245636	NM_177100	ENSMUSG00000050334	C130071C03Rik	2810449C10Rik|ECONEXIN|EyeLinc1|Visc-1	RIKEN cDNA C130071C03 gene	ncRNA
chr19-9161	chr19	59449319	59471856	+	3657.3	22537	intron (NM_010132, intron 1 of 2)	intron (NM_010132, intron 1 of 2)	1897	NM_010132	13797	Mm.245394	NM_010132	ENSMUSG00000043969	Emx2	Pdo	empty spiracles homeobox 2	protein-coding
chr14-11135	chr14	122470934	122486353	+	3365	15419	exon (NM_009574, exon 2 of 3)	exon (NM_009574, exon 2 of 3)	3259	NM_009574	22772	Mm.308936	NM_009574	ENSMUSG00000061524	Zic2	HPE5|Ku	zinc finger protein of the cerebellum 2	protein-coding
chr8-18089	chr8	84697224	84748016	+	3322.6	50792	intron (NM_010906, intron 6 of 8)	intron (NM_010906, intron 6 of 8)	21163	NM_008535	17095	Mm.4925	NM_008535	ENSMUSG00000034041	Lyl1	Lyl-1|bHLHa18	lymphoblastomic leukemia 1	protein-coding
chr11-8291	chr11	21992696	22009044	+	3188.4	16348	intron (NM_011023, intron 2 of 4)	CpG	781	NM_011023	18423	Mm.129663	NM_011023	ENSMUSG00000005917	Otx1	A730044F23Rik|jv	orthodenticle homeobox 1	protein-coding
chr19-9327	chr19	25602173	25625581	+	2768.8	23408	intron (NM_177360, intron 1 of 1)	intron (NM_177360, intron 1 of 1)	3340	NM_177360	240590	Mm.62785	NM_177360	ENSMUSG00000042372	Dmrt3	-	doublesex and mab-3 related transcription factor 3	protein-coding
chr11-25738	chr11	108919677	108943232	+	2718.1	23555	exon (NM_015732, exon 3 of 11)	exon (NM_015732, exon 3 of 11)	11105	NM_015732	12006	Mm.71710	NM_015732	ENSMUSG00000000142	Axin2	Axi1|Axil|Conductin	axin 2	protein-coding
chr11-16327	chr11	120227436	120243989	+	2659.5	16553	intron (NM_198423, intron 1 of 27)	CpG	2765	NM_198423	268515	Mm.309498	NM_198423	ENSMUSG00000039741	Bahcc1	B930044J06|BC060615	BAH domain and coiled-coil containing 1	protein-coding
chr4-18913	chr4	82492508	82513795	+	2556	21287	intron (NM_001113209, intron 1 of 11)	intron (NM_001113209, intron 1 of 11)	2628	NM_001286127	18028	Mm.317947	NM_008687	ENSMUSG00000008575	Nfib	6720429L07Rik|CTF|E030026I10Rik|NF-I/B|NF1-B|NFI-B	nuclear factor I/B	protein-coding
chr5-17280	chr5	115427167	115442307	+	2506.7	15140	intron (NM_008629, intron 5 of 14)	(GA)n|Simple_repeat|Simple_repeat	5052	NM_008629	17690	Mm.5077	NM_008629	ENSMUSG00000054256	Msi1	Msi1h|Musahi1|m-Msi-1	musashi RNA-binding protein 1	protein-coding
chr4-8453	chr4	133750328	133757980	+	2349.8	7652	promoter-TSS (NM_001080819)	promoter-TSS (NM_001080819)	-169	NM_001080819	93760	Mm.22478	NM_001080819	ENSMUSG00000007880	Arid1a	1110030E03Rik|BAF250a|Osa1|Smarcf1	AT rich interactive domain 1A (SWI-like)	protein-coding
chr10-8843	chr10	80145766	80162169	+	2206.8	16403	exon (NM_001347117, exon 5 of 8)	exon (NM_001347117, exon 5 of 8)	4285	NM_001305799	59090	Mm.143813	NM_021565	ENSMUSG00000035621	Midn	3000003C15Rik	midnolin	protein-coding
chr8-11069	chr8	84768820	84802133	+	2117.3	33313	intron (NM_010906, intron 1 of 8)	intron (NM_010906, intron 1 of 8)	-5394	NM_001371062
chr9-9586	chr9	91359139	91373042	+	2081.7	13903	promoter-TSS (NM_009573)	promoter-TSS (NM_009573)	-291	NM_009573	22771	Mm.335350	NM_009573	ENSMUSG00000032368	Zic1	ZIC|ZNF201	zinc finger protein of the cerebellum 1	protein-coding
chr2-18796	chr2	18038672	18052100	+	2071.2	13428	3' UTR (NM_028317, exon 1 of 1)	3' UTR (NM_028317, exon 1 of 1)	3063	NM_028317	72668	Mm.102183	NM_028317	ENSMUSG00000054074	Skida1	2810030E01Rik|5730507N06Rik|BB088113|DLN-1	SKI/DACH domain containing 1	protein-coding
chr14-1466	chr14	122461634	122469924	+	2070.6	8290	promoter-TSS (NM_022987)	promoter-TSS (NM_022987)	-121	NM_022987	65100	Mm.390761	NM_022987	ENSMUSG00000041703	Zic5	1700049L20Rik|Opr	zinc finger protein of the cerebellum 5	protein-coding
chr5-13580	chr5	123132809	123145173	+	1947.2	12364	Intergenic	CpG	-3202	NM_001040398	208043	Mm.250391	NM_177581	ENSMUSG00000038384	Setd1b	AA516740|BC035291|KMT2G|mKIAA1076	SET domain containing 1B	protein-coding
chr3-9851	chr3	88528870	88543690	+	1882.2	14820	TTS (NR_035434)	TTS (NR_035434)	102	NR_035434	100316808		NR_035434	ENSMUSG00000084728	Mir1905	Mirn1905|mmu-mir-1905	microRNA 1905	ncRNA
chr17-19653	chr17	35696369	35707645	+	1790.3	11276	promoter-TSS (NM_001198831)	promoter-TSS (NM_001198831)	37	NM_001198831	12305	Mm.5021	NM_007584	ENSMUSG00000003534	Ddr1	6030432F18|AI323681|CD167a|Cak|Nep|PTK3A	discoidin domain receptor family, member 1	protein-coding
chr1-7314	chr1	86524428	86530199	+	1785.7	5771	intron (NR_153834, intron 1 of 4)	CpG-365	756	NM_001360830	19231	Mm.19187	NM_008972	ENSMUSG00000026238	Ptma	Thym	prothymosin alpha	protein-coding
chr11-19851	chr11	102315759	102321053	+	1683.8	5294	promoter-TSS (NM_001362548)	promoter-TSS (NM_001362548)	-535	NM_001362548	21429	Mm.2845	NM_011551	ENSMUSG00000020923	Ubtf	A930005G04Rik|NOR-90|Tcfubf|UBF|UBF-1|UBF1	upstream binding transcription factor, RNA polymerase I	protein-coding
chr11-37562	chr11	97691085	97704423	+	1676.6	13338	intron (NM_001163308, intron 1 of 9)	intron (NM_001163308, intron 1 of 9)	1630	NM_001163307	22658	Mm.2418	NM_009545	ENSMUSG00000018537	Pcgf2	Mel18|Rnf110|Zfp144|mel-18	polycomb group ring finger 2	protein-coding
chr17-8574	chr17	34117736	34123353	+	1676.4	5617	promoter-TSS (NR_037970)	promoter-TSS (NR_037970)	-644	NR_037970	14312	Mm.3444	NM_010238	ENSMUSG00000024335	Brd2	AW228947|D17H6S113E|Frg-1|Fsrg-1|Fsrg1|Nat|Ring3|Rnf3|mKIAA4005	bromodomain containing 2	protein-coding
chr12-6156	chr12	80108753	80117100	+	1646.4	8347	promoter-TSS (NM_007564)	promoter-TSS (NM_007564)	87	NM_007564	12192	Mm.235132	NM_007564	ENSMUSG00000021127	Zfp36l1	AW742437|AW743212|Berg36|Brf1|D530020L18Rik|ERF1|TIS11b|cMG1	zinc finger protein 36, C3H type-like 1	protein-coding
chr11-16667	chr11	24073255	24085736	+	1621	12481	intron (NM_001242934, intron 1 of 3)	CpG	-1200	NM_001159290	14025	Mm.53687	NM_016707	ENSMUSG00000000861	Bcl11a	2810047E18Rik|BCL-11A|Ctip1|D930021L15Rik|Evi9|Evi9a|Evi9b|Evi9c|mKIAA1809	B cell CLL/lymphoma 11A (zinc finger protein)	protein-coding
chr15-18406	chr15	36791438	36795191	+	1614.3	3753	intron (NM_001253806, intron 1 of 5)	CpG	1224	NM_011740	22631	Mm.3360	NM_011740	ENSMUSG00000022285	Ywhaz	1110013I11Rik|14-3-3zeta|AI596267|AL022924|AU020854	tyrosine 3-monooxygenase/tryptophan 5-monooxygenase activation protein, zeta polypeptide	protein-coding
chr14-9223	chr14	12336280	12348405	+	1565.6	12125	3' UTR (NM_080433, exon 5 of 5)	3' UTR (NM_080433, exon 5 of 5)	3523	NM_080433	54713	Mm.34644	NM_080433	ENSMUSG00000021743	Fezf2	AI451466|AI852056|Fez|Fezl|Zfp312	Fez family zinc finger 2	protein-coding
chr17-18108	chr17	4993333	4997574	+	1557.3	4241	exon (NM_001085355, exon 1 of 20)	exon (NM_001085355, exon 1 of 20)	379	NM_001085355	239985	Mm.133401	NM_001085355	ENSMUSG00000069729	Arid1b	8030481M12|9330189K18Rik|AI836955|Ardi1b|B230217J03Rik|BAF250B|mKIAA1235	AT rich interactive domain 1B (SWI-like)	protein-coding
chr5-15959	chr5	124348574	124355922	+	1543.4	7348	intron (NM_013812, intron 1 of 3)	intron (NM_013812, intron 1 of 3)	2380	NM_013812	13445	Mm.391838	NM_013812	ENSMUSG00000029394	Cdk2ap1	Apc10|Cdkap1|DORC1|Doc1|ST19|doc-1|p12	CDK2 (cyclin-dependent kinase 2)-associated protein 1	protein-coding
chr18-13592	chr18	75365960	75376152	+	1540.4	10192	intron (NM_001042660, intron 2 of 3)	intron (NM_001042660, intron 2 of 3)	3691	NM_001042660	17131	Mm.34407	NM_008543	ENSMUSG00000025880	Smad7	Madh7	SMAD family member 7	protein-coding
chr6-8284	chr6	85185299	85195268	+	1534.7	9969	intron (NM_010131, intron 1 of 2)	CpG	2352	NM_010131	13796	Mm.391473	NM_010131	ENSMUSG00000033726	Emx1	-	empty spiracles homeobox 1	protein-coding
chr12-7143	chr12	27336375	27344781	+	1527.8	8406	3' UTR (NM_009234, exon 1 of 1)	3' UTR (NM_009234, exon 1 of 1)	2140	NM_009234	20666	Mm.41702	NM_009234	ENSMUSG00000063632	Sox11	1110038H03Rik|6230403H02Rik|AI836553|end1	SRY (sex determining region Y)-box 11	protein-coding
chr3-17262	chr3	34647744	34658481	+	1521.5	10737	TTS (NM_011443)	TTS (NM_011443)	3117	NM_011443	20674	Mm.65396	NM_011443	ENSMUSG00000074637	Sox2	Sox-2|lcc|ysb	SRY (sex determining region Y)-box 2	protein-coding
chr7-12591	chr7	82864401	82870689	+	1512.6	6288	5' UTR (NM_175366, exon 1 of 2)	5' UTR (NM_175366, exon 1 of 2)	212	NM_175366	108797	Mm.306789	NM_175366	ENSMUSG00000057706	Mex3b	4931439A04Rik|M-04814|Rkhd3|mKIAA2009	mex3 RNA binding family member B	protein-coding
chr7-24097	chr7	127013895	127029145	+	1503.2	15250	promoter-TSS (NM_001102563)	promoter-TSS (NM_001102563)	-309	NM_001102563	69017	Mm.392047	NM_001102563	ENSMUSG00000045114	Prrt2	1500031I19Rik|AI195361|DSPB3	proline-rich transmembrane protein 2	protein-coding
chr11-10639	chr11	69408518	69420595	+	1491.9	12077	intron (NM_001017426, intron 1 of 23)	intron (NM_001017426, intron 1 of 23)	1638	NM_001017426	216850	Mm.261201	NM_001017426	ENSMUSG00000018476	Kdm6b	1700064E03Rik|BC038313|Jmjd3	KDM1 lysine (K)-specific demethylase 6B	protein-coding
chr10-2784	chr10	37135866	37142397	+	1474.3	6531	promoter-TSS (NM_008538)	promoter-TSS (NM_008538)	-205	NM_008538	17118	Mm.30059	NM_008538	ENSMUSG00000069662	Marcks	Macs|PKCSL	myristoylated alanine rich protein kinase C substrate	protein-coding
chr7-13704	chr7	16398590	16406139	+	1456.1	7549	intron (NM_198631, intron 1 of 13)	intron (NM_198631, intron 1 of 13)	1168	NM_198631	330474	Mm.333594	NM_198631	ENSMUSG00000059273	Zc3h4	Bwq1|Gm768|Kiaa1064-hp	zinc finger CCCH-type containing 4	protein-coding
chr9-11527	chr9	62340287	62345959	+	1440	5672	intron (NM_009672, intron 1 of 6)	CpG	1780	NM_009672	11737	Mm.269088	NM_009672	ENSMUSG00000032249	Anp32a	Anp32|I1PP2A|LANP|PHAP1|W91701|pp32	acidic (leucine-rich) nuclear phosphoprotein 32 family, member A	protein-coding
chr15-12973	chr15	96283748	96289606	+	1437.6	5858	promoter-TSS (NM_175251)	promoter-TSS (NM_175251)	-845	NM_175251	77044	Mm.17166	NM_175251	ENSMUSG00000033237	Arid2	1700124K17Rik|4432409D24Rik|BAF200|zipzap/p200	AT rich interactive domain 2 (ARID, RFX-like)	protein-coding
chr4-24804	chr4	136131806	136149163	+	1435.4	17357	Intergenic	Intergenic	-3338	NM_008321	15903	Mm.110	NM_008321	ENSMUSG00000007872	Id3	Hlh462|Idb3|bHLHb25	inhibitor of DNA binding 3	protein-coding
chr11-22215	chr11	120182487	120191676	+	1414.6	9189	non-coding (NR_030682, exon 3 of 3)	non-coding (NR_030682, exon 3 of 3)	2775	NR_030682	100042332	Mm.269766	NR_030682		2810410L24Rik	-	RIKEN cDNA 2810410L24 gene	ncRNA
chr13-9092	chr13	60170730	60179232	+	1414.4	8502	3' UTR (NM_008086, exon 1 of 1)	3' UTR (NM_008086, exon 1 of 1)	2554	NM_008086	14451	Mm.22701	NM_008086	ENSMUSG00000052957	Gas1	AW554192|Gas-1	growth arrest specific 1	protein-coding
chr17-11908	chr17	70844568	70854575	+	1388.7	10007	intron (NM_001164074, intron 1 of 2)	intron (NM_001164074, intron 1 of 2)	219	NM_001164076	21815	Mm.101034	NM_009372	ENSMUSG00000047407	Tgif1	AA959811|AI462167|Tgif	TGFB-induced factor homeobox 1	protein-coding
chr9-23463	chr9	107623306	107638432	+	1378.3	15126	intron (NM_008138, intron 1 of 8)	intron (NM_008138, intron 1 of 8)	4474	NM_008138	14678	Mm.196464	NM_008138	ENSMUSG00000032562	Gnai2	C76432|Galphai2|Gia|Gnai-2	guanine nucleotide binding protein (G protein), alpha inhibiting 2	protein-coding
chr13-5638	chr13	58400488	58403929	+	1369.8	3441	promoter-TSS (NM_001168248)	promoter-TSS (NM_001168248)	-39	NM_001301343	15387	Mm.142872	NM_025279	ENSMUSG00000021546	Hnrnpk	Hnrpk|KBBP|NOVA	heterogeneous nuclear ribonucleoprotein K	protein-coding
chr5-23607	chr5	23430838	23436187	+	1369	5349	promoter-TSS (NM_026984)	promoter-TSS (NM_026984)	841	NR_040469	269630	Mm.425231	NR_040469	ENSMUSG00000073147	5031425E22Rik	-	RIKEN cDNA 5031425E22 gene	ncRNA
chr5-27284	chr5	24593609	24607502	+	1367.9	13893	intron (NM_025891, intron 1 of 12)	intron (NM_025891, intron 1 of 12)	1447	NM_025891	66993	Mm.436539	NM_025891	ENSMUSG00000028949	Smarcd3	1500001J14Rik|2210409C08Rik|BAF60C	SWI/SNF related, matrix associated, actin dependent regulator of chromatin, subfamily d, member 3	protein-coding
chr9-16099	chr9	91373838	91388080	+	1361.3	14242	intron (NM_009576, intron 3 of 4)	intron (NM_009576, intron 3 of 4)	11987	NM_009576	22774	Mm.8062	NM_009576	ENSMUSG00000036972	Zic4	-	zinc finger protein of the cerebellum 4	protein-coding
chr6-18495	chr6	86522210	86528660	+	1349.2	6450	exon (NM_011865, exon 1 of 1)	exon (NM_011865, exon 1 of 1)	754	NM_011865	23983	Mm.274146	NM_011865	ENSMUSG00000051695	Pcbp1	WBP17|[a]CP-1|alphaCP-1|hnRNP E1|hnRNP-E1	poly(rC) binding protein 1	protein-coding
chr2-13607	chr2	106691717	106699862	+	1341.8	8145	intron (NM_029837, intron 1 of 6)	intron (NM_029837, intron 1 of 6)	188	NM_029837	77015	Mm.45628	NM_029837	ENSMUSG00000016386	Mpped2	239Fb|2700082O15Rik|AV354767|AW060960	metallophosphoesterase domain containing 2	protein-coding
chr2-22557	chr2	105668398	105683464	+	1322.9	15066	promoter-TSS (NM_001244202)	promoter-TSS (NM_001244202)	187	NM_001310144	18508	Mm.3608	NM_013627	ENSMUSG00000027168	Pax6	1500038E17Rik|AEY11|Dey|Gsfaey11|Pax-6|Sey	paired box 6	protein-coding
chr15-4974	chr15	85566370	85582545	+	1315.3	16175	intron (NM_009528, intron 1 of 3)	intron (NM_009528, intron 1 of 3)	3613	NM_001163634	22422	Mm.306946	NM_009528	ENSMUSG00000022382	Wnt7b	Wnt-7b	wingless-type MMTV integration site family, member 7B	protein-coding
chr19-5141	chr19	46036859	46046720	+	1306.6	9861	intron (NM_001113408, intron 1 of 10)	intron (NM_001113408, intron 1 of 10)	-2168	NM_010697	16825	Mm.327442	NM_010697	ENSMUSG00000025223	Ldb1	CLIM2|NLI	LIM domain binding 1	protein-coding
chr13-8579	chr13	78186389	78200072	+	1302.9	13683	intron (NM_010151, intron 2 of 2)	intron (NM_010151, intron 2 of 2)	3219	NM_001347538	13865	Mm.439653	NM_010151	ENSMUSG00000069171	Nr2f1	COUP-TF1|COUP-TFI|COUPTFA|EAR-3|EAR3|Erbal3|SVP44|Tcfcoup1	nuclear receptor subfamily 2, group F, member 1	protein-coding
chr18-9415	chr18	65576511	65585655	+	1295.9	9144	intron (NM_207255, intron 1 of 5)	CpG	853	NM_207255	328977	Mm.286232	NM_207255	ENSMUSG00000042439	Zfp532	C530030I18Rik|Znf532|mKIAA1629	zinc finger protein 532	protein-coding
chr8-8335	chr8	126589796	126597280	+	1278.1	7484	5' UTR (NM_001164598, exon 1 of 2)	5' UTR (NM_001164598, exon 1 of 2)	448	NM_001164598	270110	Mm.334918	NM_001164598	ENSMUSG00000051495	Irf2bp2	E130305N23Rik|IRF-2BP2	interferon regulatory factor 2 binding protein 2	protein-coding
chr11-33987	chr11	96002930	96008558	+	1272	5628	5' UTR (NM_009951, exon 1 of 15)	5' UTR (NM_009951, exon 1 of 15)	200	NM_009951	140486	Mm.294769	NM_009951	ENSMUSG00000013415	Igf2bp1	AL024068|AW549074|CRD-BP|Crdbp|D030026A21Rik|D11Moh40e|D11Moh45|IMP-1|IMP1|Neilsen|ZBP-1|Zbp1|mir-3063	insulin-like growth factor 2 mRNA binding protein 1	protein-coding
chr5-1052	chr5	65763032	65765833	+	1270.3	2801	intron (NM_001024917, intron 1 of 19)	CpG	911	NM_001024917	333789	Mm.332398	NM_001024917	ENSMUSG00000037795	N4bp2	B3bp|E430014I16|Gm1791|Gm868	NEDD4 binding protein 2	protein-coding
chr1-21924	chr1	42691965	42701270	+	1256.8	9305	5' UTR (NM_008900, exon 1 of 1)	5' UTR (NM_008900, exon 1 of 1)	849	NM_008900	18993	Mm.440553	NM_008900	ENSMUSG00000045515	Pou3f3	Brn-1|Brn1|HST011|Otf8|Skin1|urehr2	POU domain, class 3, transcription factor 3	protein-coding
chr4-6986	chr4	97771559	97780788	+	1252	9229	intron (NM_001122952, intron 1 of 10)	intron (NM_001122952, intron 1 of 10)	-1453	NM_001122953	18027	Mm.31274	NM_010905	ENSMUSG00000028565	Nfia	1110047K16Rik|9430022M17Rik|CTF|NF1-A|NF1A	nuclear factor I/A	protein-coding
chr13-2941	chr13	80882572	80887267	+	1250.5	4695	intron (NM_001042591, intron 1 of 7)	intron (NM_001042591, intron 1 of 7)	-1176	NR_153411	105171	Mm.423137	NM_001042591	ENSMUSG00000074794	Arrdc3	AI450344|mKIAA1376	arrestin domain containing 3	protein-coding
chr10-19500	chr10	126977813	126987090	+	1240.5	9277	intron (NM_001113470, intron 1 of 7)	intron (NM_001113470, intron 1 of 7)	3734	NM_001113470	52468	Mm.29490	NM_146012	ENSMUSG00000078429	Ctdsp2	AI586070|D10Ertd73e|OS-4|OS4|SCP2	CTD (carboxy-terminal domain, RNA polymerase II, polypeptide A) small phosphatase 2	protein-coding
chr5-17684	chr5	100036570	100041015	+	1236.4	4445	exon (NM_016690, exon 1 of 8)	exon (NM_016690, exon 1 of 8)	430	NM_016690	50926	Mm.389579	NM_016690	ENSMUSG00000029328	Hnrnpdl	AA407431|AA959857|D5Ertd650e|D5Wsu145e|Hnrnpdl1|Hnrpdl|JKTBP|hnRNP DL|hnRNP-DL	heterogeneous nuclear ribonucleoprotein D-like	protein-coding
chr9-13852	chr9	64016296	64023742	+	1235.1	7446	intron (NM_008542, intron 1 of 3)	intron (NM_008542, intron 1 of 3)	2040	NM_008542	17130	Mm.325757	NM_008542	ENSMUSG00000036867	Smad6	Madh6|b2b390Clo	SMAD family member 6	protein-coding
chr7-7678	chr7	34652392	34656550	+	1232.7	4158	promoter-TSS (NM_001360820)	promoter-TSS (NM_001360820)	-73	NM_001360820	233107	Mm.76761	NM_146188	ENSMUSG00000030499	Kctd15	BC031749	potassium channel tetramerisation domain containing 15	protein-coding
chr7-11159	chr7	70354528	70363845	+	1228.1	9317	intron (NM_183261, intron 1 of 2)	intron (NM_183261, intron 1 of 2)	1407	NM_009697	11819	Mm.158143	NM_009697	ENSMUSG00000030551	Nr2f2	2700033K02Rik|9430015G03Rik|ARP-1|Aporp1|COUP-TF2|COUP-TFII|COUPTFB|EAR3|SVP40|Tcfcoup2	nuclear receptor subfamily 2, group F, member 2	protein-coding
chr3-7137	chr3	148986167	148991294	+	1222.5	5127	Intergenic	CpG	-34095	NM_001081298	99633	Mm.9776	NM_001081298	ENSMUSG00000028184	Adgrl2	AI450192|CIRL-2|Gm619|Lec1|Lphh1|Lphn2|mKIAA0786	adhesion G protein-coupled receptor L2	protein-coding
chr6-2797	chr6	51468539	51472553	+	1221.6	4014	promoter-TSS (NM_016806)	promoter-TSS (NM_016806)	-70	NM_007624	12417	Mm.280968	NM_007624	ENSMUSG00000029836	Cbx3	HP1g|M32	chromobox 3	protein-coding
chr12-10335	chr12	76367351	76372252	+	1205.5	4901	promoter-TSS (NM_028356)	promoter-TSS (NM_028356)	-241	NM_028356	109929	Mm.41880	NM_028356	ENSMUSG00000056459	Zbtb25	2810462M08Rik|2900064P18Rik|AI842128|Kup|Zfp-50|Zfp50	zinc finger and BTB domain containing 25	protein-coding
chr8-8167	chr8	70695243	70702084	+	1205.3	6841	5' UTR (NM_010592, exon 1 of 1)	5' UTR (NM_010592, exon 1 of 1)	924	NM_001286944	16478	Mm.419851	NM_010592	ENSMUSG00000071076	Jund	Jund1	jun D proto-oncogene	protein-coding
chr2-15003	chr2	30715100	30726641	+	1204.2	11541	promoter-TSS (NR_037272)	promoter-TSS (NR_037272)	-340	NR_037272	100526499		NR_037272	ENSMUSG00000093091	Mir3089	mir-3089|mmu-mir-3089	microRNA 3089	ncRNA
chr14-6540	chr14	25456776	25465421	+	1203.2	8645	intron (NM_183208, intron 1 of 23)	intron (NM_183208, intron 1 of 23)	1913	NM_183208	328365	Mm.227484	NM_183208	ENSMUSG00000007817	Zmiz1	BC065120|E330020C23|Gm10397|I920194n01|Rai17|Zimp10	zinc finger, MIZ-type containing 1	protein-coding
chr4-14725	chr4	54944308	54951210	+	1202.3	6902	promoter-TSS (NM_172867)	promoter-TSS (NM_172867)	-186	NM_172867	242466	Mm.102904	NM_172867	ENSMUSG00000060206	Zfp462	6030417H05|9430078C22Rik|Gt4-2|Zfpip|Znf462	zinc finger protein 462	protein-coding
chr10-6096	chr10	79851316	79860722	+	1201.2	9406	intron (NM_001077363, intron 1 of 13)	intron (NM_001077363, intron 1 of 13)	-1048	NR_029447	414101	Mm.401339	NR_029447	ENSMUSG00000091994	E130317F20Rik	-	RIKEN cDNA E130317F20 gene	ncRNA
chr13-3799	chr13	28950414	28954282	+	1188.8	3868	exon (NM_009238, exon 1 of 1)	exon (NM_009238, exon 1 of 1)	1351	NM_009238	20677	Mm.240627	NM_009238	ENSMUSG00000076431	Sox4	AA682046|Sox-4	SRY (sex determining region Y)-box 4	protein-coding
chr9-1866	chr9	61370806	61375127	+	1184.7	4321	5' UTR (NM_001083928, exon 1 of 20)	5' UTR (NM_001083928, exon 1 of 20)	600	NM_001083927	21887	Mm.24255	NM_009389	ENSMUSG00000032280	Tle3	2610103N05Rik|ESG|Grg3a|Grg3b|mKIAA1547	transducin-like enhancer of split 3	protein-coding
chr5-18619	chr5	142959549	142965362	+	1183.4	5813	intron (NM_007984, intron 1 of 4)	intron (NM_007984, intron 1 of 4)	2100	NM_007984	14086	Mm.289707	NM_007984	ENSMUSG00000029581	Fscn1	AI663989|Fan1|fascin-1	fascin actin-bundling protein 1	protein-coding
chr3-7925	chr3	152209129	152212389	+	1181	3260	promoter-TSS (NM_027287)	promoter-TSS (NM_027287)	337	NM_001355374	51886	Mm.278922	NM_057172	ENSMUSG00000028034	Fubp1	9530027K12Rik|D3Ertd330e|FBP|Fubp|Fubp4	far upstream element (FUSE) binding protein 1	protein-coding
chr6-9336	chr6	148943738	148947483	+	1179.9	3745	promoter-TSS (NM_001355645)	promoter-TSS (NM_001355645)	753	NR_144294	109163	Mm.440359	NM_175404		3010003L21Rik	-	RIKEN cDNA 3010003L21 gene	ncRNA
chr8-23836	chr8	47283304	47289906	+	1169.3	6602	intron (NM_175162, intron 1 of 4)	intron (NM_175162, intron 1 of 4)	2797	NM_001286376	71069	Mm.23973	NM_175162	ENSMUSG00000038143	Stox2	4933409N07Rik|AI449080|AI835114|mKIAA1392	storkhead box 2	protein-coding
chr2-16522	chr2	72978295	72981436	+	1164.5	3141	promoter-TSS (NM_001098425)	promoter-TSS (NM_001098425)	433	NR_045269	100503849	Mm.389285	NM_183265		Sp3os	1700011J10Rik	trans-acting transcription factor 3, opposite strand	ncRNA
chr17-17793	chr17	46853944	46859174	+	1161.7	5230	Intergenic	CpG	-25146	NM_001100452	210982	Mm.37642	NM_001100452	ENSMUSG00000036568	Bicral	Gltscr1l|mKIAA0240	BRD4 interacting chromatin remodeling complex associated protein like	protein-coding
chr11-19544	chr11	3288198	3295234	+	1161	7036	exon (NM_001253691, exon 1 of 5)	exon (NM_001253691, exon 1 of 5)	1259	NM_019574	56218	Mm.275563	NM_019574	ENSMUSG00000020453	Patz1	8430401L15Rik|AI447519|Mazr|Patz|Zfp278	POZ (BTB) and AT hook containing zinc finger 1	protein-coding
chr4-19220	chr4	141009878	141023208	+	1160.1	13330	TTS (NR_161285)	TTS (NR_161285)	5862	NM_008546	17150	Mm.7386	NM_008546	ENSMUSG00000060572	Mfap2	AI893631|Magp|Magp1	microfibrillar-associated protein 2	protein-coding
chr10-8506	chr10	63021881	63027540	+	1159.3	5659	promoter-TSS (NM_001079824)	promoter-TSS (NM_001079824)	198	NM_026085	67307	Mm.368563	NM_026085	ENSMUSG00000020072	Pbld2	3110049J23Rik|Mawbp	phenazine biosynthesis-like protein domain containing 2	protein-coding
chr4-9570	chr4	107819963	107839286	+	1157.7	19323	intron (NM_001369053, intron 1 of 16)	MER103C|DNA|hAT-Charlie	-1329	NM_001369054	16975	Mm.442134	NM_053073	ENSMUSG00000028613	Lrp8	4932703M08Rik|AA921429|AI848122|ApoER2|Lr8b	low density lipoprotein receptor-related protein 8, apolipoprotein e receptor	protein-coding
chr7-21507	chr7	133120046	133125120	+	1157.5	5074	intron (NM_009980, intron 1 of 10)	CpG	900	NM_009980	13017	Mm.246240	NM_009980	ENSMUSG00000030970	Ctbp2	AA407280|D7Ertd45e|Gtrgeo6|Ribeye	C-terminal binding protein 2	protein-coding
chr8-26473	chr8	11553659	11559144	+	1155.8	5485	promoter-TSS (NM_011919)	promoter-TSS (NM_011919)	-56	NM_011919	26356	Mm.25709	NM_011919	ENSMUSG00000045969	Ing1	2610028J21Rik|AA407184|AI875420|mING1h|p33Ing1|p37Ing1b	inhibitor of growth family, member 1	protein-coding
chr13-9229	chr13	55209512	55214057	+	1155.1	4545	intron (NM_008739, intron 1 of 22)	CpG	2002	NM_008739	18193	Mm.168965	NM_008739	ENSMUSG00000021488	Nsd1	AI528500|KMT3B	nuclear receptor-binding SET-domain protein 1	protein-coding
chr2-3842	chr2	126674270	126676908	+	1136.9	2638	promoter-TSS (NM_207669)	promoter-TSS (NM_207669)	3	NM_001271469	14391	Mm.293266	NM_010249	ENSMUSG00000027361	Gabpb1	BABPB2|E4TF1|E4TF1-47|E4TF1-53|E4Tf1B|GABPB|GABPB-1|GABPB-2|GABPB1-1|GABPB1-2|NRF2B1|NRF2B2	GA repeat binding protein, beta 1	protein-coding
chr13-2165	chr13	58127044	58130109	+	1134.9	3065	promoter-TSS (NM_029872)	promoter-TSS (NM_029872)	-20	NM_029872	77134	Mm.490274	NM_029872	ENSMUSG00000007836	Hnrnpa0	1110055B05Rik|3010025E17Rik|Hnrpa0|hnRNP A0	heterogeneous nuclear ribonucleoprotein A0	protein-coding
chr14-5343	chr14	98166341	98170531	+	1130.6	4190	intron (NM_001038610, intron 1 of 10)	intron (NM_001038610, intron 1 of 10)	1329	NM_001038610	13134	Mm.320593	NM_007826	ENSMUSG00000055639	Dach1	Dac|Dach	dachshund family transcription factor 1	protein-coding
chr13-11620	chr13	15461491	15469053	+	1124.9	7562	intron (NM_008130, intron 1 of 14)	intron (NM_008130, intron 1 of 14)	1549	NM_008130	14634	Mm.5098	NM_008130	ENSMUSG00000021318	Gli3	AI854843|AU023367|Bph|GLI3-190|GLI3FL|Pdn|Xt|add	GLI-Kruppel family member GLI3	protein-coding
chr18-12177	chr18	82908946	82918422	+	1123.6	9476	promoter-TSS (NM_001177464)	promoter-TSS (NM_001177464)	-948	NM_001177464	329003	Mm.326526	NM_183033	ENSMUSG00000058881	Zfp516	C330029B10Rik|D230016L03|Zfp26l|Znf516|mKIAA0222	zinc finger protein 516	protein-coding
chr7-12637	chr7	116029495	116035504	+	1119.5	6009	TTS (NR_152104)	TTS (NR_152104)	520	NR_152104	68469	Mm.435492	NR_152104		Sox6os	1110006G14Rik	SRY (sex determining region Y)-box 6, opposite strand	ncRNA
chr7-26740	chr7	25243610	25252130	+	1117.8	8520	intron (NM_010155, intron 1 of 3)	intron (NM_010155, intron 1 of 3)	2888	NM_010155	13875	Mm.8068	NM_010155	ENSMUSG00000040857	Erf	-	Ets2 repressor factor	protein-coding
chrX-3774	chrX	93284171	93301311	+	1112.5	17140	intron (NM_001305940, intron 4 of 5)	intron (NM_001305940, intron 4 of 5)	6234	NM_001305940	11878	Mm.275547	NM_007492	ENSMUSG00000035277	Arx	Arx1	aristaless related homeobox	protein-coding
chr11-12915	chr11	98793722	98798226	+	1111	4504	exon (NM_028722, exon 1 of 9)	exon (NM_028722, exon 1 of 9)	458	NM_028722	74026	Mm.258352	NM_028722	ENSMUSG00000052915	Msl1	2810017F12Rik|4121402D02Rik|4930463F05Rik|AA682082|Msl-1	male specific lethal 1	protein-coding
chr11-25093	chr11	120346330	120354019	+	1111	7689	intron (NR_038126, intron 1 of 1)	CpG	1496	NR_038126	66838	Mm.375010	NR_038126	ENSMUSG00000043644	0610009L18Rik	-	RIKEN cDNA 0610009L18 gene	ncRNA
chr19-5335	chr19	46499683	46510105	+	1101.2	10422	intron (NM_053100, intron 1 of 5)	intron (NM_053100, intron 1 of 5)	3246	NM_053100	93679	Mm.392177	NM_053100	ENSMUSG00000025034	Trim8	AA408830|BB006755|GERP|Rnf27	tripartite motif-containing 8	protein-coding
chr5-16969	chr5	140606164	140613211	+	1099.9	7047	intron (NM_008494, intron 1 of 7)	intron (NM_008494, intron 1 of 7)	2346	NM_008494	16848	Mm.12834	NM_008494	ENSMUSG00000029570	Lfng	AW061165	LFNG O-fucosylpeptide 3-beta-N-acetylglucosaminyltransferase	protein-coding
chr7-4101	chr7	67950350	67955297	+	1089.3	4947	5' UTR (NM_010513, exon 1 of 21)	5' UTR (NM_010513, exon 1 of 21)	566	NM_010513	16001	Mm.275742	NM_010513	ENSMUSG00000005533	Igf1r	A330103N21Rik|CD221|D930020L01|IGF-1R|hyft	insulin-like growth factor I receptor	protein-coding
chr3-8796	chr3	88620417	88626993	+	1088.4	6576	intron (NM_001198912, intron 1 of 21)	intron (NM_001198912, intron 1 of 21)	2311	NM_001198912	16800	Mm.239329	NM_008487	ENSMUSG00000028059	Arhgef2	AA408978|GEF|GEF-H1|GEFH1|LFP40|Lbcl1|Lfc|P40|mKIAA0651	rho/rac guanine nucleotide exchange factor (GEF) 2	protein-coding
chr13-3197	chr13	98925032	98927331	+	1085.4	2299	intron (NM_178716, intron 1 of 23)	CpG	203	NM_178716	238799	Mm.173286	NM_178716	ENSMUSG00000009470	Tnpo1	AU021749|D13Ertd688e|IPO2|Kpnb2|MIP|MIP1|TRN	transportin 1	protein-coding
chr18-3626	chr18	73571281	73576016	+	1082.6	4735	exon (NM_001039214, exon 1 of 2)	exon (NM_001039214, exon 1 of 2)	943	NM_001039214	240396	Mm.24131	NM_001039214	ENSMUSG00000037253	Mex3c	A130001D14Rik|BC035207|BM-013|Rkhd2	mex3 RNA binding family member C	protein-coding
chr11-30302	chr11	5097330	5100842	+	1073	3512	promoter-TSS (NM_001362618)	promoter-TSS (NM_001362618)	10	NM_001362613	14030	Mm.142822	NM_007968	ENSMUSG00000009079	Ewsr1	Ews|Ewsh	Ewing sarcoma breakpoint region 1	protein-coding
chr17-12853	chr17	34021781	34028927	+	1067.8	7146	promoter-TSS (NM_009066)	promoter-TSS (NM_009066)	-262	NR_029800	723823		NR_029800	ENSMUSG00000065555	Mir219a-1	Mir219-1|Mirn219-1|mir-219a-1|mmu-mir-219a-1	microRNA 219a-1	ncRNA
chr10-12861	chr10	42577612	42586523	+	1062.6	8911	intron (NM_152229, intron 1 of 8)	CpG	1523	NM_152229	21907	Mm.287100	NM_152229	ENSMUSG00000019803	Nr2e1	Mtl1|Mtll|TLL|Tlx|XTLL|fierce|frc|tailless	nuclear receptor subfamily 2, group E, member 1	protein-coding
chr13-13454	chr13	29982937	29987138	+	1061.7	4201	promoter-TSS (NM_001289920)	promoter-TSS (NM_001289920)	-646	NM_001359994	13557	Mm.268356	NM_010093	ENSMUSG00000016477	E2f3	E2F3b|E2f3a	E2F transcription factor 3	protein-coding
chr7-16806	chr7	79541798	79551596	+	1061	9798	Intergenic	Intergenic	31262	NR_040312	101694	Mm.41661	NR_040311	ENSMUSG00000097023	Mir9-3hg	AI854517	Mir9-3 host gene	ncRNA
chr8-9980	chr8	87957594	87963259	+	1058.9	5665	promoter-TSS (NM_033327)	promoter-TSS (NM_033327)	-831	NM_033327	94187	Mm.23452	NM_033327	ENSMUSG00000045333	Zfp423	Ebfaz|Roaz|Zfp104|Znf423|ataxia1|mKIAA0760|nur12	zinc finger protein 423	protein-coding
chr4-1988	chr4	8689820	8693343	+	1055.6	3523	intron (NM_001277149, intron 1 of 37)	CpG	1175	NM_001277149	320790	Mm.138792	NM_001033395	ENSMUSG00000041235	Chd7	A730019I05Rik|Cycn|Cyn|Dz|Edy|Flo|GENA 47|GENA 60|Gena 52|Lda|Mt|Obt|Todo|WBE1|Whi|metis	chromodomain helicase DNA binding protein 7	protein-coding
chr1-12480	chr1	178335634	178338960	+	1054.1	3326	exon (NM_016805, exon 1 of 14)	exon (NM_016805, exon 1 of 14)	518	NM_016805	51810	Mm.86589	NM_016805	ENSMUSG00000039630	Hnrnpu	AA408410|AI256620|AL024194|AL024437|AW557595|C86794|Hnrpu|SAFA|Sp120|hnRNP U	heterogeneous nuclear ribonucleoprotein U	protein-coding
chr15-13440	chr15	85668692	85674764	+	1050.6	6072	Intergenic	CpG	-32045	NR_110483	102800312	Mm.33117	NR_110483		Lncppara	Lincppara|Mirlet7bhg|linc-Ppara	long noncoding RNA near Ppara	ncRNA
chr7-17617	chr7	45120847	45130320	+	1045.6	9473	TTS (NR_000003)	TTS (NR_000003)	852	NR_000003	27211		NR_000003	ENSMUSG00000065818	Snord35a	Rnu35a|U35|U35A	small nucleolar RNA, C/D box 35A	snoRNA
chr18-6281	chr18	6489083	6491573	+	1043.4	2490	TTS (NR_035446)	TTS (NR_035446)	318	NR_035446	100316773		NR_035446	ENSMUSG00000084514	Mir1893	Mirn1893|mmu-mir-1893	microRNA 1893	ncRNA
chr17-15256	chr17	25270407	25274938	+	1041.7	4531	5' UTR (NM_001177609, exon 2 of 8)	5' UTR (NM_001177609, exon 2 of 8)	759	NM_001177610	22196	Mm.240044	NM_011665	ENSMUSG00000015120	Ube2i	5830467E05Rik|UBC9|Ubce2i|Ubce9	ubiquitin-conjugating enzyme E2I	protein-coding
chr4-16943	chr4	100775886	100782008	+	1038.4	6122	intron (NM_198037, intron 1 of 26)	intron (NM_198037, intron 1 of 26)	2268	NM_198037	320508	Mm.151962	NM_198037	ENSMUSG00000028532	Cachd1	1190007F10Rik|AI852726|B430218L07Rik|Vwcd1|mKIAA1573	cache domain containing 1	protein-coding
chr1-8005	chr1	180811854	180814972	+	1034.1	3118	intron (NM_008210, intron 1 of 3)	CpG	192	NM_008210	15078	Mm.138832	NM_008210	ENSMUSG00000060743	H3f3a	EyeLinc14|H3.3A	H3 histone, family 3A	protein-coding
chr4-16869	chr4	45817782	45827449	+	1033.9	9667	intron (NM_018741, intron 1 of 4)	B1_Mus1|SINE|Alu	4212	NM_018741	75426	Mm.3919	NM_018741	ENSMUSG00000035551	Igfbpl1	2810011G06Rik|2810453O06Rik|IGFBPL	insulin-like growth factor binding protein-like 1	protein-coding
chr15-17133	chr15	96637980	96643980	+	1027.6	6000	intron (NM_001166458, intron 1 of 15)	intron (NM_001166458, intron 1 of 15)	982	NM_134086	105727	Mm.103568	NM_134086	ENSMUSG00000023169	Slc38a1	AA408026|AA409865|AL022800|AU015942|NAT2	solute carrier family 38, member 1	protein-coding
chr19-5421	chr19	3766775	3769644	+	1026.1	2869	5' UTR (NM_001167889, exon 2 of 11)	5' UTR (NM_001167889, exon 2 of 11)	788	NM_001167885	225888	Mm.278578	NM_144871	ENSMUSG00000045098	Kmt5b	AA117471|C630029K18Rik|Suv4-20h1|Suv420h1	lysine methyltransferase 5B	protein-coding
chr7-14071	chr7	96209333	96214750	+	1024.8	5417	intron (NM_001310760, intron 1 of 32)	intron (NM_001310760, intron 1 of 32)	370	NM_001310760	23966	Mm.254610	NM_011858	ENSMUSG00000048078	Tenm4	Doc4|ELM2|Odz4|R75022|Ten-m4|l(7)-3Rn|l7Rn3|mKIAA1302	teneurin transmembrane protein 4	protein-coding
chr8-14201	chr8	79027586	79031452	+	1023	3866	intron (NM_178267, intron 1 of 14)	CpG	1082	NM_178267	622675	Mm.48724	NM_178267	ENSMUSG00000071064	Zfp827	2810449M09Rik|D630040G17Rik|Znf827	zinc finger protein 827	protein-coding
chr18-3132	chr18	56706709	56710177	+	1022.2	3468	exon (NM_010721, exon 1 of 11)	exon (NM_010721, exon 1 of 11)	630	NM_010721	16906	Mm.4105	NM_010721	ENSMUSG00000024590	Lmnb1	-	lamin B1	protein-coding
chr5-18509	chr5	134310346	134317440	+	1020.2	7094	intron (NM_001359062, intron 1 of 34)	CpG	867	NM_001359063	14886	Mm.261570	NM_010365	ENSMUSG00000060261	Gtf2i	6030441I21Rik|BAP-135|Diws1t|GtfII-I|Spin|TFII-I|WBSCR6	general transcription factor II I	protein-coding
chr15-12832	chr15	81584462	81588097	+	1020	3635	promoter-TSS (NM_177821)	promoter-TSS (NM_177821)	65	NM_177821	328572	Mm.258397	NM_177821	ENSMUSG00000055024	Ep300	A430090G16|A730011L11|KAT3B|p300|p300 HAT	E1A binding protein p300	protein-coding
chr10-8343	chr10	39730557	39733780	+	1017.6	3223	promoter-TSS (NM_011264)	promoter-TSS (NM_011264)	8	NM_011264	19714	Mm.439723	NM_011264	ENSMUSG00000019841	Rev3l	Rev|Rev3|Sez4	REV3 like, DNA directed polymerase zeta catalytic subunit	protein-coding
chr9-23497	chr9	109093827	109101068	+	1017.6	7241	intron (NM_172775, intron 1 of 37)	intron (NM_172775, intron 1 of 37)	2011	NM_172775	235611	Mm.53862	NM_172775	ENSMUSG00000053646	Plxnb1	2900002G15Rik|AU042020|mKIAA0407	plexin B1	protein-coding
chr13-8058	chr13	55483078	55488937	+	1010.4	5859	intron (NM_001177371, intron 1 of 14)	intron (NM_001177371, intron 1 of 14)	2069	NM_001177371	56320	Mm.19016	NM_019813	ENSMUSG00000034675	Dbn1	-	drebrin 1	protein-coding
chr17-8445	chr17	35240275	35246866	+	1009.3	6591	promoter-TSS (NR_105941)	promoter-TSS (NR_105941)	-505	NR_105941	102465589		NR_105941	ENSMUSG00000098499	Mir6975	Gm27693|mmu-mir-6975	microRNA 6975	ncRNA
chr11-26600	chr11	105179654	105183235	+	1006.9	3581	promoter-TSS (NM_001294334)	promoter-TSS (NM_001294334)	-11	NR_027956	73431	Mm.351426	NM_028539		1700052K11Rik	AI840954	RIKEN cDNA 1700052K11 gene	ncRNA
chr9-19393	chr9	102713943	102722791	+	1004.6	8848	intron (NM_019764, intron 1 of 9)	CpG	563	NM_019764	56332	Mm.21145	NM_019764	ENSMUSG00000032531	Amotl2	AW549739|C79691|Lccp|MASCOT|mKIAA0989	angiomotin-like 2	protein-coding
chr18-3802	chr18	35829171	35842753	+	1004.3	13582	intron (NM_001357458, intron 1 of 2)	intron (NM_001357458, intron 1 of 2)	5648	NM_001357458	67393	Mm.94560	NM_133687	ENSMUSG00000046668	Cxxc5	4930415K17Rik	CXXC finger 5	protein-coding
chr18-5909	chr18	16805531	16810204	+	1004.3	4673	intron (NM_007664, intron 1 of 15)	intron (NM_007664, intron 1 of 15)	1379	NM_007664	12558	Mm.257437	NM_007664	ENSMUSG00000024304	Cdh2	CDHN|N-CAD|Ncad	cadherin 2	protein-coding
chr9-16095	chr9	88480607	88483637	+	1001.5	3030	5' UTR (NM_001311113, exon 1 of 11)	5' UTR (NM_001311113, exon 1 of 11)	275	NM_001311113	56403	Mm.260545	NM_019666	ENSMUSG00000032423	Syncrip	2610109K23Rik|4632417O19Rik|GRY-RBP|Nsap1|Nsap1l|hnRNP Q|pp68	synaptotagmin binding, cytoplasmic RNA interacting protein	protein-coding
chr12-1365	chr12	51690719	51693069	+	1001.1	2350	promoter-TSS (NM_052973)	promoter-TSS (NM_052973)	20	NM_001364437	94186	Mm.65979	NM_052973	ENSMUSG00000020954	Strn3	Gs2na|SG2NA	striatin, calmodulin binding protein 3	protein-coding
chr11-6144	chr11	72606761	72608920	+	1000.9	2159	intron (NM_025985, intron 1 of 5)	CpG	579	NM_025985	67128	Mm.458052	NM_025985	ENSMUSG00000020794	Ube2g1	2700059C12Rik|AI256795|AU014992|AW552068|D130023C12Rik	ubiquitin-conjugating enzyme E2G 1	protein-coding
chr19-8671	chr19	7263564	7271615	+	999.6	8051	promoter-TSS (NM_001320554)	promoter-TSS (NM_001320554)	195	NM_054048	104383	Mm.283859	NM_054048	ENSMUSG00000024968	Rcor2	1A13|AW122124|CoREST|Rcor|Rcor1	REST corepressor 2	protein-coding
chr5-18077	chr5	33720583	33733153	+	998.2	12570	intron (NM_001359037, intron 1 of 16)	intron (NM_001359037, intron 1 of 16)	3096	NM_001359037	14184	Mm.6904	NM_008010	ENSMUSG00000054252	Fgfr3	CD333|FR3|Fgfr-3|Flg-2|HBGFR|Mfr3|sam3	fibroblast growth factor receptor 3	protein-coding
chr1-14738	chr1	13371776	13375009	+	997.8	3233	promoter-TSS (NM_001302702)	promoter-TSS (NM_001302702)	691	NM_008678	17978	Mm.2537	NM_008678	ENSMUSG00000005886	Ncoa2	D1Ertd433e|GRIP-1|Grip1|KAT13C|NCoA-2|SRC-2|TIF2|bHLHe75	nuclear receptor coactivator 2	protein-coding
chr17-11945	chr17	88063568	88067143	+	996.7	3575	promoter-TSS (NM_001348248)	promoter-TSS (NM_001348248)	-64	NM_001081034	225055	Mm.386857	NM_001081034	ENSMUSG00000005371	Fbxo11	C80048|Jf	F-box protein 11	protein-coding
chr8-24276	chr8	94990418	95002029	+	990	11611	intron (NM_018882, intron 1 of 13)	intron (NM_018882, intron 1 of 13)	11824	NM_018882	14766	Mm.290834	NM_018882	ENSMUSG00000031785	Adgrg1	Cyt28|Gpr56|TM7LN4|TM7XN1	adhesion G protein-coupled receptor G1	protein-coding
chr7-34214	chr7	111080822	111083938	+	989.1	3116	intron (NM_001040131, intron 1 of 20)	CpG	650	NM_001040131	13690	Mm.185453	NM_013507	ENSMUSG00000005610	Eif4g2	DAP-5|E130105L11Rik|Nat1|Natm1|p97	eukaryotic translation initiation factor 4, gamma 2	protein-coding
chr17-4831	chr17	17825694	17832271	+	987.8	6577	Intergenic	G-rich|Low_complexity|Low_complexity	-1206	NR_029536	387230		NR_029536	ENSMUSG00000065396	Mir99b	Mirn99b|mmu-mir-99b	microRNA 99b	ncRNA
chr11-4981	chr11	106787027	106790193	+	986.7	3166	promoter-TSS (NM_007840)	promoter-TSS (NM_007840)	-116	NM_007840	13207	Mm.491096	NM_007840	ENSMUSG00000020719	Ddx5	2600009A06Rik|G17P1|HUMP68|Hlr1|p68	DEAD (Asp-Glu-Ala-Asp) box polypeptide 5	protein-coding
chr2-3915	chr2	103795813	103798687	+	981.3	2874	promoter-TSS (NM_001111289)	promoter-TSS (NM_001111289)	-172	NM_001111292	53872	Mm.427589	NM_016739	ENSMUSG00000027184	Caprin1	AL022980|Caprin-1|Gpiap|Gpiap1|Mmgpip137|P137|rng105	cell cycle associated protein 1	protein-coding
chr4-13940	chr4	106907291	106915301	+	978	8010	promoter-TSS (NM_023672)	promoter-TSS (NM_023672)	-174	NM_198438	72475	Mm.195635	NM_023672	ENSMUSG00000061887	Ssbp3	2610021L12Rik|2610200M23Rik|5730488C10Rik|AI854733|AW551939|LAST|SSDP1	single-stranded DNA binding protein 3	protein-coding
chr11-19190	chr11	51604913	51607853	+	974.1	2940	exon (NM_010448, exon 2 of 7)	exon (NM_010448, exon 2 of 7)	498	NM_001048061	15384	Mm.256875	NM_010448	ENSMUSG00000020358	Hnrnpab	3010025C11Rik|CBF-A|Cgbfa|Hnrpab	heterogeneous nuclear ribonucleoprotein A/B	protein-coding
chr5-24609	chr5	149050146	149054380	+	972	4234	promoter-TSS (NM_001313894)	promoter-TSS (NM_001313894)	-647	NM_001313894	15289	Mm.207047	NM_010439	ENSMUSG00000066551	Hmgb1	HMG-1|Hmg1|SBP-1|p30	high mobility group box 1	protein-coding
chr10-7743	chr10	7954584	7957213	+	968.5	2629	5' UTR (NM_138667, exon 1 of 7)	5' UTR (NM_138667, exon 1 of 7)	225	NM_138667	68652	Mm.193041	NM_138667	ENSMUSG00000015755	Tab2	1110030N06Rik|A530078N03Rik|Map3k7ip2|mKIAA0733	TGF-beta activated kinase 1/MAP3K7 binding protein 2	protein-coding
chr9-12797	chr9	44602846	44606275	+	966.5	3429	promoter-TSS (NM_001357703)	promoter-TSS (NM_001357703)	-332	NM_001110826	13209	Mm.267061	NM_007841	ENSMUSG00000032097	Ddx6	1110001P04Rik|C430015D01Rik|E230023J21Rik|HLR2|mRCK/P54|p54|rck	DEAD (Asp-Glu-Ala-Asp) box polypeptide 6	protein-coding
chr10-13136	chr10	118866969	118870830	+	964.4	3861	promoter-TSS (NM_001014390)	promoter-TSS (NM_001014390)	4	NM_001014390	69181	Mm.45565	NM_001014390	ENSMUSG00000028630	Dyrk2	1810038L18Rik	dual-specificity tyrosine-(Y)-phosphorylation regulated kinase 2	protein-coding
chr1-10246	chr1	36554310	36559192	+	963	4882	intron (NM_001304329, intron 1 of 14)	intron (NM_001304329, intron 1 of 14)	806	NM_001304330	20353	Mm.29558	NM_001126047	ENSMUSG00000026121	Sema4c	AI426163|M-Sema F|Semacl1|Semaf|Semai|sema I	sema domain, immunoglobulin domain (Ig), transmembrane domain (TM) and short cytoplasmic domain, (semaphorin) 4C	protein-coding
chr5-12273	chr5	64802190	64806898	+	962	4708	intron (NM_008453, intron 1 of 5)	intron (NM_008453, intron 1 of 5)	1021	NM_008453	16599	Mm.392759	NM_008453	ENSMUSG00000029178	Klf3	9930027G08Rik|AL024007|Bklf|Tef-2	Kruppel-like factor 3 (basic)	protein-coding
chr19-9217	chr19	5796611	5807840	+	960	11229	non-coding (NR_002847, exon 1 of 1)	non-coding (NR_002847, exon 1 of 1)	447	NR_002847	72289	Mm.298256	NR_002847	ENSMUSG00000092341	Malat1	2210401K01Rik|9430072K23Rik|AI647968|Neat2	metastasis associated lung adenocarcinoma transcript 1 (non-coding RNA)	ncRNA
chr5-24284	chr5	125127273	125144447	+	957.2	17174	intron (NM_011424, intron 1 of 46)	(CA)n|Simple_repeat|Simple_repeat	43354	NM_001253905	20602	Mm.278646	NM_011424	ENSMUSG00000029478	Ncor2	N-CoR|SMRT|SMRTe	nuclear receptor co-repressor 2	protein-coding
chr3-10086	chr3	122617557	122621001	+	956.1	3444	intron (NM_001114665, intron 1 of 15)	CpG	435	NM_153118	214459	Mm.209491	NM_153118	ENSMUSG00000039735	Fnbp1l	2610318I01Rik|AW548221|TOCA1|toca-1	formin binding protein 1-like	protein-coding
chr14-16701	chr14	62759199	62762450	+	952.2	3251	5' UTR (NM_008715, exon 1 of 19)	5' UTR (NM_008715, exon 1 of 19)	288	NM_008715	18130	Mm.319684	NM_008715	ENSMUSG00000035161	Ints6	2900075H24Rik|AI480962|DICE1|Ddx26|HDB|Notch2l	integrator complex subunit 6	protein-coding
chr11-33909	chr11	93884011	93887546	+	949.6	3535	promoter-TSS (NM_001346525)	promoter-TSS (NM_001346525)	-12	NM_001013375	217109	Mm.379350	NM_001013375	ENSMUSG00000054079	Utp18	6230425C22Rik|6430513M13|Wdr50	UTP18 small subunit processome component	protein-coding
chr4-12319	chr4	129513096	129516037	+	946.3	2941	intron (NM_010807, intron 1 of 1)	intron (NM_010807, intron 1 of 1)	985	NM_010807	17357	Mm.424974	NM_010807	ENSMUSG00000047945	Marcksl1	AL022768|AW215397|AW536807|D4Bc1|F52|MacMARCKS|Macs2|Macs3|Mlp|Mrp	MARCKS-like 1	protein-coding
chr18-2922	chr18	54985457	54993615	+	946.1	8158	intron (NM_001360787, intron 1 of 8)	A-rich|Low_complexity|Low_complexity	644	NM_175751	269023	Mm.192984	NM_175751	ENSMUSG00000052713	Zfp608	4932417D18Rik|D430007A19Rik|Znf608	zinc finger protein 608	protein-coding
chr4-36229	chr4	154956657	154965571	+	944.1	8914	intron (NM_010419, intron 1 of 2)	CpG	191	NM_001370755	15208	Mm.137268	NM_010419	ENSMUSG00000048001	Hes5	bHLHb38	hes family bHLH transcription factor 5	protein-coding
chr8-13922	chr8	105635425	105639148	+	944.1	3723	promoter-TSS (NR_151743)	promoter-TSS (NR_151743)	64	NR_151743	546100	Mm.471801	NR_151742	ENSMUSG00000098120	Gm5914	-	predicted gene 5914	ncRNA
chr11-20326	chr11	99229144	99231717	+	943.7	2573	5' UTR (NM_020618, exon 1 of 11)	5' UTR (NM_020618, exon 1 of 11)	587	NM_020618	57376	Mm.379086	NM_020618	ENSMUSG00000037935	Smarce1	2810417B20Rik|5830412H02Rik|9030408N19Rik|Baf27	SWI/SNF related, matrix associated, actin dependent regulator of chromatin, subfamily e, member 1	protein-coding
chr7-24422	chr7	25277205	25287191	+	943.7	9986	promoter-TSS (NM_027882)	promoter-TSS (NM_027882)	19	NM_027882	71722	Mm.28833	NM_027882	ENSMUSG00000005442	Cic	1200010B10Rik|mKIAA0306	capicua transcriptional repressor	protein-coding
chr4-12739	chr4	127020894	127023702	+	941.5	2808	intron (NM_023603, intron 1 of 9)	CpG	997	NM_023603	71514	Mm.257276	NM_023603	ENSMUSG00000028820	Sfpq	1110004P21Rik|2810416M14Rik|5730453G22Rik|9030402K04Rik|AU021830|D4Ertd314e|Gm12940|PSF|REP1	splicing factor proline/glutamine rich (polypyrimidine tract binding protein associated)	protein-coding
chr6-10048	chr6	113075276	113080078	+	938.9	4802	promoter-TSS (NM_028385)	promoter-TSS (NM_028385)	38	NM_028385	72895	Mm.367159	NM_028385	ENSMUSG00000034269	Setd5	2900045N06Rik|C330007C20|C85544|mKIAA1757	SET domain containing 5	protein-coding
chr10-18418	chr10	119237896	119241651	+	938.3	3755	5' UTR (NM_027994, exon 1 of 15)	5' UTR (NM_027994, exon 1 of 15)	282	NM_027994	71902	Mm.203965	NM_027994	ENSMUSG00000020114	Cand1	2310038O07Rik|6330512O03Rik|AI195005|AI846556|D10Ertd516e|Tp120a|mKIAA0829	cullin associated and neddylation disassociated 1	protein-coding
chr9-10531	chr9	72661378	72667389	+	937.6	6011	intron (NM_010890, intron 1 of 28)	B3|SINE|B2	2052	NM_010890	17999	Mm.279923	NM_010890	ENSMUSG00000032216	Nedd4	AA959633|AL023035|AU019897|E430025J12Rik|EG639396|Gm7265|KIAA0093|Nedd4-1|Nedd4a	neural precursor cell expressed, developmentally down-regulated 4	protein-coding
chr8-3440	chr8	47673317	47676780	+	937	3463	5' UTR (NM_023503, exon 1 of 2)	5' UTR (NM_023503, exon 1 of 2)	111	NM_023503	69260	Mm.430733	NM_023503	ENSMUSG00000063049	Ing2	2810011M06Rik|Ing1l|Ing2b|P33ING2	inhibitor of growth family, member 2	protein-coding
chr6-8835	chr6	47453213	47455708	+	934.1	2495	promoter-TSS (NM_001355550)	promoter-TSS (NM_001355550)	141	NM_012042	26965	Mm.87611	NM_012042	ENSMUSG00000029686	Cul1	Cul-1	cullin 1	protein-coding
chr5-13995	chr5	4754484	4759165	+	930	4681	exon (NM_021457, exon 1 of 1)	exon (NM_021457, exon 1 of 1)	1392	NM_021457	14362	Mm.246003	NM_021457	ENSMUSG00000044674	Fzd1	AW227548|FZ-1|Fz1	frizzled class receptor 1	protein-coding
chr2-20983	chr2	30469311	30475234	+	927.8	5923	TTS (NM_030244)	TTS (NM_030244)	1927	NM_030244	72500	Mm.295464	NM_030244	ENSMUSG00000089762	Ier5l	2610524G09Rik	immediate early response 5-like	protein-coding
chr18-8270	chr18	7867879	7870583	+	924.4	2704	promoter-TSS (NM_001360956)	promoter-TSS (NM_001360956)	34	NM_153085	225131	Mm.204524	NM_153085	ENSMUSG00000024283	Wac	1110067P07Rik|A230035H12Rik|AI256735|AI256776|Wwp4	WW domain containing adaptor with coiled-coil	protein-coding
chr11-4032	chr11	88067454	88069970	+	922.4	2516	intron (NM_016686, intron 1 of 5)	CpG	433	NM_016686	22344	Mm.46628	NM_016686	ENSMUSG00000018377	Vezf1	AI848691|AW046909|db1	vascular endothelial zinc finger 1	protein-coding
chr15-12556	chr15	103295315	103307351	+	921.8	12036	Intergenic	Intergenic	9105	NM_030720	80910	Mm.160369	NM_030720	ENSMUSG00000063234	Gpr84	EX33	G protein-coupled receptor 84	protein-coding
chr12-5812	chr12	12936820	12943580	+	921.5	6760	exon (NM_008709, exon 2 of 3)	exon (NM_008709, exon 2 of 3)	1636	NM_008709	18109	Mm.16469	NM_008709	ENSMUSG00000037169	Mycn	N-myc|Nmyc|Nmyc-1|Nmyc1|bHLHe37|c-nmyc	v-myc avian myelocytomatosis viral related oncogene, neuroblastoma derived	protein-coding
chr6-11147	chr6	30046704	30049614	+	919.8	2910	intron (NM_001164230, intron 1 of 11)	CpG	171	NM_001164227	18181	Mm.259258	NM_010938	ENSMUSG00000058440	Nrf1	C87038|D6Ertd415e	nuclear respiratory factor 1	protein-coding
chrX-3926	chrX	13279646	13282636	+	919.6	2990	exon (NM_010028, exon 1 of 17)	exon (NM_010028, exon 1 of 17)	119	NM_010028	13205	Mm.289662	NM_010028	ENSMUSG00000000787	Ddx3x	D1Pas1-rs2|Ddx3|Fin14	DEAD/H (Asp-Glu-Ala-Asp/His) box polypeptide 3, X-linked	protein-coding
chr14-3998	chr14	76413638	76417138	+	917.6	3500	promoter-TSS (NM_207652)	promoter-TSS (NM_207652)	427	NM_001310646	21807	Mm.153272	NM_009366	ENSMUSG00000022010	Tsc22d1	AA589566|AW105905|Egr5|TSC-22|Tgfb1i4|Tsc|Tsc22	TSC22 domain family, member 1	protein-coding
chr11-41213	chr11	69363541	69372902	+	916.5	9361	intron (NM_146019, intron 1 of 39)	intron (NM_146019, intron 1 of 39)	1205	NM_146019	216848	Mm.178246	NM_146019	ENSMUSG00000018474	Chd3	2600010P09Rik|AF020312|Chd7|Prp7|Prp9-1	chromodomain helicase DNA binding protein 3	protein-coding
chr10-10573	chr10	108160989	108163690	+	915.5	2701	5' UTR (NM_001368736, exon 1 of 25)	5' UTR (NM_001368736, exon 1 of 25)	241	NM_027892	17931	Mm.422959	NM_027892	ENSMUSG00000019907	Ppp1r12a	1200015F06Rik|5730577I22Rik|AA792106|AV099298|D10Ertd625e|Mypt1	protein phosphatase 1, regulatory subunit 12A	protein-coding
chr12-7311	chr12	86881603	86885981	+	913.5	4378	exon (NM_145836, exon 1 of 1)	exon (NM_145836, exon 1 of 1)	1022	NM_145836	238330	Mm.248358	NM_145836	ENSMUSG00000034168	Irf2bpl	6430527G18Rik|Eap1	interferon regulatory factor 2 binding protein-like	protein-coding
chr18-3240	chr18	13968815	13973543	+	910.2	4728	intron (NM_145492, intron 2 of 7)	intron (NM_145492, intron 2 of 7)	1554	NM_001360804	225207	Mm.40325	NM_145492	ENSMUSG00000024420	Zfp521	B930086A16Rik|Evi3|Znf521	zinc finger protein 521	protein-coding
chr2-17121	chr2	4880274	4884786	+	909.8	4512	promoter-TSS (NM_001362708)	promoter-TSS (NM_001362708)	303	NM_001362707	109079	Mm.34329	NM_175400	ENSMUSG00000026662	Sephs1	1110046B24Rik|AA589574|AI505014|AW111620|SELD|SPS|SPS1	selenophosphate synthetase 1	protein-coding
chr5-8306	chr5	123343624	123347227	+	908.5	3603	intron (NM_029850, intron 1 of 5)	CpG	977	NM_029850	77045	Mm.151960	NM_029850	ENSMUSG00000029438	Bcl7a	4432415N06Rik|AI448316	B cell CLL/lymphoma 7A	protein-coding
chr11-10348	chr11	77981651	77985912	+	907.4	4261	intron (NM_174852, intron 1 of 14)	intron (NM_174852, intron 1 of 14)	965	NM_174852	268448	Mm.274329	NM_174852	ENSMUSG00000037791	Phf12	2410142K10Rik|F630045O13|PF1|mKIAA1523	PHD finger protein 12	protein-coding
chr2-16426	chr2	26495806	26504897	+	905.9	9091	intron (NM_008714, intron 2 of 33)	intron (NM_008714, intron 2 of 33)	3471	NM_008714	18128	Mm.290610	NM_008714	ENSMUSG00000026923	Notch1	9930111A19Rik|Mis6|N1|Tan1|lin-12	notch 1	protein-coding
chr11-17208	chr11	104440459	104443329	+	904.4	2870	5' UTR (NM_001081045, exon 1 of 14)	5' UTR (NM_001081045, exon 1 of 14)	397	NM_001081045	76719	Mm.136418	NM_001081045	ENSMUSG00000018412	Kansl1	1700081L11Rik|9430041J06Rik|mKIAA1267	KAT8 regulatory NSL complex subunit 1	protein-coding
chr4-27172	chr4	136309191	136313350	+	903.7	4159	promoter-TSS (NM_001355182)	promoter-TSS (NM_001355182)	328	NM_001277123	74326	Mm.31051	NM_028871	ENSMUSG00000066037	Hnrnpr	2610003J05Rik|2610528B01Rik|Hnrpr	heterogeneous nuclear ribonucleoprotein R	protein-coding
chr14-6286	chr14	48660808	48675125	+	903.3	14317	promoter-TSS (NM_001286481)	promoter-TSS (NM_001286481)	-322	NM_001286481	18424	Mm.134516	NM_144841	ENSMUSG00000021848	Otx2	E130306E05Rik	orthodenticle homeobox 2	protein-coding
chr10-17351	chr10	84754384	84761267	+	903.1	6883	intron (NM_001024918, intron 1 of 17)	intron (NM_001024918, intron 1 of 17)	1777	NM_001024918	71137	Mm.79070	NM_027689	ENSMUSG00000020037	Rfx4	4933412G19Rik|NYD-sp10	regulatory factor X, 4 (influences HLA class II expression)	protein-coding
chr2-10749	chr2	75657313	75661282	+	900.9	3969	promoter-TSS (NR_033513)	promoter-TSS (NR_033513)	7	NR_033513	627828	Mm.459502	NR_033513	ENSMUSG00000092086	Gm6793	EG627828	heterogeneous nuclear ribonucleoprotein A3 pseudogene	pseudo
chr3-18792	chr3	121425396	121428752	+	899.8	3356	intron (NM_028044, intron 1 of 6)	CpG	533	NM_028044	71994	Mm.275555	NM_028044	ENSMUSG00000053931	Cnn3	1600014M03Rik|C85854|Calpo3	calponin 3, acidic	protein-coding
chr3-2807	chr3	51339546	51342570	+	898.7	3024	promoter-TSS (NM_001291059)	promoter-TSS (NM_001291059)	-414	NM_023502	69257	Mm.131038	NM_023502	ENSMUSG00000037174	Elf2	2610036A20Rik|A230104O07Rik|AW111824|BB183398|EU32|NERF|NERF-1A|NERF-1B|NERF-2	E74-like factor 2	protein-coding
chr3-6462	chr3	52101245	52105822	+	898.7	4577	intron (NM_001004176, intron 1 of 4)	CpG	1473	NM_001004176	433586	Mm.234972	NM_001004176	ENSMUSG00000061143	Maml3	AV234550|BC049812|Mam-2|mKIAA1816	mastermind like transcriptional coactivator 3	protein-coding
chr4-8239	chr4	155490573	155493886	+	898.1	3313	intron (NM_001160017, intron 1 of 10)	CpG	868	NM_001160016	14688	Mm.2344	NM_008142	ENSMUSG00000029064	Gnb1	AA409223|C77571|Gnb-1	guanine nucleotide binding protein (G protein), beta 1	protein-coding
chr19-6836	chr19	44508738	44520996	+	897.9	12258	TTS (NM_011720)	TTS (NM_011720)	21395	NM_011720	22423	Mm.88365	NM_011720	ENSMUSG00000036961	Wnt8b	-	wingless-type MMTV integration site family, member 8B	protein-coding
chr9-16077	chr9	80066214	80068748	+	894.8	2534	5' UTR (NM_001311110, exon 1 of 24)	5' UTR (NM_001311110, exon 1 of 24)	578	NM_146003	215351	Mm.28232	NM_146003	ENSMUSG00000034252	Senp6	2810017C20Rik|E130319N12Rik|Susp1|mKIAA0797	SUMO/sentrin specific peptidase 6	protein-coding
chr14-9502	chr14	21497857	21501971	+	894.8	4114	5' UTR (NM_017479, exon 1 of 17)	5' UTR (NM_017479, exon 1 of 17)	129	NM_017479	54169	Mm.248967	NM_017479	ENSMUSG00000021767	Kat6b	AI507552|B130044K16Rik|MYST-4|Morf|Myst4|mKIAA0383|qkf|querkopf	K(lysine) acetyltransferase 6B	protein-coding
chr4-26655	chr4	95049427	95054209	+	893.5	4782	5' UTR (NM_010591, exon 1 of 1)	5' UTR (NM_010591, exon 1 of 1)	404	NM_010591	16476	Mm.275071	NM_010591	ENSMUSG00000052684	Jun	AP-1|Junc|c-jun	jun proto-oncogene	protein-coding
chr9-15428	chr9	52046743	52050159	+	892.4	3416	intron (NM_001104617, intron 1 of 10)	CpG	254	NR_023357	629557	Mm.422775	NR_023357		Gm6981	EG629557	glyceraldehyde-3-phosphate dehydrogenase pseudogene	pseudo
chr1-15023	chr1	134559778	134562317	+	892.2	2539	intron (NM_152895, intron 1 of 26)	CpG	869	NM_152895	75605	Mm.28995	NM_152895	ENSMUSG00000042207	Kdm5b	2010009J12Rik|2210016I17Rik|AW556288|D1Ertd202e|Jarid1b|PLU-1|PUT1|Plu1|RBBP2H1A|Rb-Bp2|mKIAA4034	lysine (K)-specific demethylase 5B	protein-coding
chr6-4685	chr6	47593714	47596226	+	889.6	2512	promoter-TSS (NM_001146689)	promoter-TSS (NM_001146689)	60	NM_001146689	14056	Mm.246688	NM_007971	ENSMUSG00000029687	Ezh2	Enx-1|Enx1h|KMT6|mKIAA4065	enhancer of zeste 2 polycomb repressive complex 2 subunit	protein-coding
chr1-6194	chr1	82285601	82293294	+	888.5	7693	exon (NM_010570, exon 1 of 2)	exon (NM_010570, exon 1 of 2)	1992	NM_010570	16367	Mm.4952	NM_010570	ENSMUSG00000055980	Irs1	G972R|IRS-1	insulin receptor substrate 1	protein-coding
chr16-5444	chr16	30062767	30071201	+	885.7	8434	exon (NM_008235, exon 4 of 4)	exon (NM_008235, exon 4 of 4)	1627	NM_008235	15205	Mm.390859	NM_008235	ENSMUSG00000022528	Hes1	Hry|bHLHb39	hes family bHLH transcription factor 1	protein-coding
chr1-1467	chr1	177257143	177259555	+	880.7	2412	Intergenic	CpG	-9582	NM_011785	23797	Mm.235194	NM_011785	ENSMUSG00000019699	Akt3	AI851531|D930002M15Rik|Nmf350	thymoma viral proto-oncogene 3	protein-coding
chr13-6370	chr13	63562745	63568768	+	875.9	6023	promoter-TSS (NM_008957)	promoter-TSS (NM_008957)	-21	NM_008957	19206	Mm.228798	NM_008957	ENSMUSG00000021466	Ptch1	A230106A15Rik|Ptc|Ptc1|Ptch|mes|wig	patched 1	protein-coding
chr9-9213	chr9	115308601	115311587	+	874	2986	5' UTR (NM_024222, exon 1 of 16)	5' UTR (NM_024222, exon 1 of 16)	374	NM_024222	68292	Mm.296158	NM_024222	ENSMUSG00000032437	Stt3b	1300006C19Rik|Simp	STT3, subunit of the oligosaccharyltransferase complex, homolog B (S. cerevisiae)	protein-coding
chr16-6815	chr16	94568465	94571652	+	872	3187	promoter-TSS (NM_007890)	promoter-TSS (NM_007890)	-148	NM_007890	13548	Mm.310973	NM_007890	ENSMUSG00000022897	Dyrk1a	2310043O08Rik|D16Ertd272e|D16Ertd493e|Dyrk|Gm10783|Mnbh|Mp86|mmb	dual-specificity tyrosine-(Y)-phosphorylation regulated kinase 1a	protein-coding
chr5-9864	chr5	140641270	140650268	+	870.3	8998	intron (NM_175274, intron 1 of 13)	intron (NM_175274, intron 1 of 13)	3262	NM_001308040	78339	Mm.28947	NM_175274	ENSMUSG00000036565	Ttyh3	2900029G13Rik|AI414930|TTY3|mTTY3	tweety family member 3	protein-coding
chr13-9555	chr13	9762930	9766063	+	870.3	3133	promoter-TSS (NM_001347481)	promoter-TSS (NM_001347481)	-26	NM_001347472	66505	Mm.397307	NM_144516	ENSMUSG00000021156	Zmynd11	2210402G22Rik|BS69	zinc finger, MYND domain containing 11	protein-coding
chr11-29702	chr11	88714783	88719794	+	866.1	5011	intron (NM_054043, intron 3 of 13)	intron (NM_054043, intron 3 of 13)	941	NM_054043	76626	Mm.400451	NM_054043	ENSMUSG00000069769	Msi2	1700105C15Rik|AI451722|AI563628|AW489193|Msi2h	musashi RNA-binding protein 2	protein-coding
chr3-12189	chr3	135436893	135440886	+	865.3	3993	promoter-TSS (NR_030689)	promoter-TSS (NR_030689)	188	NM_025356	66105	Mm.49884	NM_025356	ENSMUSG00000078578	Ube2d3	1100001F19Rik|9430029A22Rik|AA414951	ubiquitin-conjugating enzyme E2D 3	protein-coding
chrX-4184	chrX	99134999	99150872	+	864	15873	intron (NM_010110, intron 1 of 4)	intron (NM_010110, intron 1 of 4)	6874	NM_010110	13641	Mm.3374	NM_010110	ENSMUSG00000031217	Efnb1	Cek5-L|EFL-3|Elk-L|Epl2|Eplg2|LERK-2|Lerk2|Stra1	ephrin B1	protein-coding
chr8-22915	chr8	89037302	89047461	+	861.8	10159	exon (NM_021390, exon 2 of 4)	exon (NM_021390, exon 2 of 4)	481	NM_001371070
chr10-20456	chr10	91168680	91172851	+	859.6	4171	promoter-TSS (NM_001283048)	promoter-TSS (NM_001283048)	-215	NM_001283048	21917	Mm.159684	NM_011605	ENSMUSG00000019961	Tmpo	5630400D24Rik|AI195756|AI606875|AW214352|AW547477|LAP2|TP	thymopoietin	protein-coding
chr13-13361	chr13	107887249	107892141	+	858.7	4892	exon (NM_145456, exon 1 of 18)	exon (NM_145456, exon 1 of 18)	369	NM_145456	67263	Mm.490418	NM_145456		Zswim6	2900036G02Rik|mKIAA1577	zinc finger SWIM-type containing 6	protein-coding
chr15-13987	chr15	84851062	84857077	+	858.1	6015	intron (NM_001356573, intron 2 of 12)	CpG	1030	NM_001356573	271305	Mm.101022	NM_001081166	ENSMUSG00000016624	Phf21b	A730032D07Rik	PHD finger protein 21B	protein-coding
chr2-18261	chr2	165877652	165889830	+	858.1	12178	intron (NM_001363020, intron 1 of 22)	intron (NM_001363020, intron 1 of 22)	1097	NM_001252584	228880	Mm.227598	NM_027230	ENSMUSG00000039671	Zmynd8	1110013E22Rik|2010005I16Rik|3632413B07Rik|AI316811|AL024039|Prkcbp1|RACK7	zinc finger, MYND-type containing 8	protein-coding
chr4-4174	chr4	46450405	46453688	+	855.1	3283	intron (NM_130889, intron 1 of 6)	CpG	1120	NM_130889	67628	Mm.263913	NM_130889	ENSMUSG00000028333	Anp32b	2410015B15Rik|PAL31|PHAPI2a|Ssp29	acidic (leucine-rich) nuclear phosphoprotein 32 family, member B	protein-coding
chr3-11155	chr3	89222515	89229216	+	854.8	6701	intron (NM_013691, intron 21 of 22)	intron (NM_013691, intron 21 of 22)	1333	NR_030579	100124470		NR_030579	ENSMUSG00000076255	Mir92b	Mirn92b|mir-92b|mmu-mir-92b	microRNA 92b	ncRNA
chr16-8723	chr16	18391438	18403876	+	853.3	12438	exon (NM_001272031, exon 3 of 17)	exon (NM_001272031, exon 3 of 17)	5094	NM_001272032	11877	Mm.293599	NM_033474	ENSMUSG00000000325	Arvcf	-	armadillo repeat gene deleted in velocardiofacial syndrome	protein-coding
chr2-34553	chr2	152409473	152415891	+	850.9	6418	3' UTR (NM_175126, exon 1 of 1)	3' UTR (NM_175126, exon 1 of 1)	2362	NM_175126	67917	Mm.391810	NM_175126	ENSMUSG00000074682	Zcchc3	2810406K24Rik	zinc finger, CCHC domain containing 3	protein-coding
chr10-9167	chr10	80383226	80388754	+	849	5528	intron (NM_198615, intron 1 of 1)	intron (NM_198615, intron 1 of 1)	1661	NM_198615	237400	Mm.268389	NM_198615	ENSMUSG00000048696	Mex3d	BC059858|Rkhd1	mex3 RNA binding family member D	protein-coding
chr15-6383	chr15	8442109	8446972	+	847.7	4863	promoter-TSS (NM_027707)	promoter-TSS (NM_027707)	-77	NM_201232	71175	Mm.240329	NM_027707	ENSMUSG00000022141	Nipbl	Idn3	NIPBL cohesin loading factor	protein-coding
chr2-31806	chr2	20966031	20970314	+	846.1	4283	promoter-TSS (NM_001081364)	promoter-TSS (NM_001081364)	-451	NM_001128084	71435	Mm.28507	NM_001081364	ENSMUSG00000036591	Arhgap21	5530401C11Rik|AA416458|ARHGAP10	Rho GTPase activating protein 21	protein-coding
chr14-9612	chr14	54571361	54579230	+	844.6	7869	intron (NM_010590, intron 1 of 7)	intron (NM_010590, intron 1 of 7)	2366	NM_010590	16475	Mm.100253	NM_010590	ENSMUSG00000022178	Ajuba	Jub	ajuba LIM protein	protein-coding
chr11-15446	chr11	102602304	102608250	+	844	5946	exon (NM_020510, exon 1 of 1)	exon (NM_020510, exon 1 of 1)	846	NM_020510	57265	Mm.36416	NM_020510	ENSMUSG00000050288	Fzd2	AL033370|AW456835|Fz10|Fzd10|Mfz10|Mfz10a	frizzled class receptor 2	protein-coding
chr7-24110	chr7	127873976	127877935	+	843.3	3959	promoter-TSS (NM_001362191)	promoter-TSS (NM_001362191)	-313	NM_001362191	244219	Mm.207872	NM_146259	ENSMUSG00000049728	Zfp668	BC030314|E130018B19Rik|Znf668	zinc finger protein 668	protein-coding
chr4-10104	chr4	32237778	32245105	+	843.1	7327	Intergenic	AmnSINE1|SINE|Deu	-175994	NM_001109661	12014	Mm.491223	NM_007521	ENSMUSG00000040270	Bach2	E030004N02Rik	BTB and CNC homology, basic leucine zipper transcription factor 2	protein-coding
chr9-13351	chr9	31278737	31283909	+	839	5172	intron (NM_199315, intron 1 of 6)	CpG	774	NM_199315	382066	Mm.335039	NM_199315	ENSMUSG00000042496	Prdm10	Gm1112|tristanin	PR domain containing 10	protein-coding
chr6-3258	chr6	39205116	39207641	+	837.2	2525	intron (NM_001033430, intron 1 of 19)	CpG	395	NM_001033430	338523	Mm.293175	NM_001033430	ENSMUSG00000042599	Kdm7a	A630082K20Rik|BB041802|Jhdm1d|mKIAA1718	lysine (K)-specific demethylase 7A	protein-coding
chr8-16148	chr8	85024376	85029405	+	836.1	5029	promoter-TSS (NM_026760)	promoter-TSS (NM_026760)	57	NR_160793	68544	Mm.196005	NM_026760	ENSMUSG00000041203	Trir	1110002H14Rik|2310036O22Rik|AI854688	telomerase RNA component interacting RNase	protein-coding
chr1-2979	chr1	59762290	59765224	+	835.7	2934	promoter-TSS (NM_007561)	promoter-TSS (NM_007561)	-522	NM_007561	12168	Mm.7106	NM_007561	ENSMUSG00000067336	Bmpr2	2610024H22Rik|AL117858|AW546137|BB189135|BMP-2|BMPR-2|BMPR-II|BMPRII|BRK-3|Gm20272	bone morphogenetic protein receptor, type II (serine/threonine kinase)	protein-coding
chr9-18103	chr9	13825690	13828870	+	835.5	3180	promoter-TSS (NM_001310721)	promoter-TSS (NM_001310721)	-173	NM_026665	74360	Mm.157212	NM_026665	ENSMUSG00000031922	Cep57	3110002L15Rik|4921510P06Rik|4931428M20Rik|AI467480|Tsp57|mKIAA0092	centrosomal protein 57	protein-coding
chr4-15464	chr4	116074115	116078121	+	835.1	4006	intron (NM_153521, intron 1 of 9)	CpG	849	NM_153521	230654	Mm.3655	NM_153521	ENSMUSG00000028703	Lrrc41	AA409966|AW555107|D630045E04Rik|D730026A16Rik|MUF1	leucine rich repeat containing 41	protein-coding
chr8-4634	chr8	84197093	84204628	+	829.8	7535	Intergenic	GC_rich|Low_complexity|Low_complexity	-7658	NR_029740	387216		NR_029740	ENSMUSG00000065611	Mir23a	Mirn23a|mir-23a|mmu-mir-23a	microRNA 23a	ncRNA
chr16-5064	chr16	38086964	38091450	+	829	4486	promoter-TSS (NR_033221)	promoter-TSS (NR_033221)	53	NR_033221	414072	Mm.483602	NR_033221		BC031361	-	cDNA sequence BC031361	ncRNA
chr6-8210	chr6	124914400	124922069	+	828.5	7669	promoter-TSS (NM_026988)	promoter-TSS (NM_026988)	-288	NM_026988	69202	Mm.142187	NM_026988	ENSMUSG00000030122	Ptms	2610009E16Rik	parathymosin	protein-coding
chr9-9857	chr9	63754251	63760233	+	826.6	5982	intron (NM_016769, intron 1 of 8)	CpG	752	NM_016769	17127	Mm.7320	NM_016769	ENSMUSG00000032402	Smad3	AU022421|Madh3	SMAD family member 3	protein-coding
chr2-36742	chr2	164909476	164912837	+	826.2	3361	intron (NM_199027, intron 1 of 27)	CpG	594	NM_199027	329559	Mm.330776	NM_199027	ENSMUSG00000039834	Zfp335	1810045J01Rik|NIF-1|Nif1|Znf335	zinc finger protein 335	protein-coding
chr6-16585	chr6	49212046	49216335	+	826.2	4289	intron (NM_023670, intron 1 of 14)	CpG	764	NM_023670	140488	Mm.281018	NM_023670	ENSMUSG00000029814	Igf2bp3	2610101N11Rik|AA522010|AL022933|AU045931|IMP-3|IMP3|Koc13|Neilsen|mimp3	insulin-like growth factor 2 mRNA binding protein 3	protein-coding
chr11-20125	chr11	60535817	60540624	+	826.2	4807	5' UTR (NM_172943, exon 1 of 4)	5' UTR (NM_172943, exon 1 of 4)	537	NM_172943	268420	Mm.262056	NM_172943	ENSMUSG00000042650	Alkbh5	AW050020|AW215868|Abh5|E130207K11|Ofoxd	alkB homolog 5, RNA demethylase	protein-coding
chr5-10977	chr5	142904013	142910014	+	826.2	6001	promoter-TSS (NM_007393)	promoter-TSS (NM_007393)	-259	NM_007393	11461	Mm.328431	NM_007393	ENSMUSG00000029580	Actb	Actx|E430023M04Rik|beta-actin	actin, beta	protein-coding
chr10-5731	chr10	4386049	4390074	+	825.9	4025	promoter-TSS (NM_001033466)	promoter-TSS (NM_001033466)	47	NM_001033466	381990	Mm.262466	NM_001033466	ENSMUSG00000075327	Zbtb2	Gm1103	zinc finger and BTB domain containing 2	protein-coding
chr17-4164	chr17	84184957	84189642	+	825.5	4685	intron (NM_001001806, intron 1 of 1)	CpG	648	NM_001001806	12193	Mm.259321	NM_001001806	ENSMUSG00000045817	Zfp36l2	Brf2|ERF2|Tis11d	zinc finger protein 36, C3H type-like 2	protein-coding
chr7-17491	chr7	16611791	16616047	+	824.8	4256	promoter-TSS (NR_136929)	promoter-TSS (NR_136929)	95	NR_136928	102634559	Mm.421602	NR_136928	ENSMUSG00000100583	Gm29443	-	predicted gene 29443	ncRNA
chr11-42741	chr11	120818778	120826550	+	824.6	7772	intron (NM_007988, intron 2 of 42)	intron (NM_007988, intron 2 of 42)	1883	NM_007988	14104	Mm.236443	NM_007988	ENSMUSG00000025153	Fasn	A630082H08Rik|FAS	fatty acid synthase	protein-coding
chr16-11761	chr16	94369240	94372228	+	824.4	2988	promoter-TSS (NM_001159620)	promoter-TSS (NM_001159620)	-5	NM_009441	22129	Mm.213408	NM_009441	ENSMUSG00000040785	Ttc3	2610202A04Rik|AA409221|D16Ium21|D16Ium21e|TPRD|mKIAA4119	tetratricopeptide repeat domain 3	protein-coding
chr5-16648	chr5	77264558	77267399	+	824.4	2841	intron (NM_011263, intron 1 of 3)	CpG	484	NM_011263	19712	Mm.28840	NM_011263	ENSMUSG00000029249	Rest	2610008J04Rik|AA407358|NRSF|REST4	RE1-silencing transcription factor	protein-coding
chr6-14172	chr6	99519701	99524038	+	823.8	4337	promoter-TSS (NM_001347345)	promoter-TSS (NM_001347345)	-876	NM_001347345	108655	Mm.234965	NM_053202	ENSMUSG00000030067	Foxp1	3110052D19Rik|4932443N09Rik|AI461938|AW494214	forkhead box P1	protein-coding
chr18-3801	chr18	35561456	35564032	+	823.8	2576	intron (NM_010771, intron 1 of 14)	CpG	586	NM_010771	17184	Mm.215034	NM_010771	ENSMUSG00000037236	Matr3	1110061A14Rik|2810017I02Rik|AI841759|AW555618|D030046F20Rik|mKIAA0723	matrin 3	protein-coding
chr11-23037	chr11	60104401	60109457	+	823.1	5056	intron (NM_009021, intron 1 of 5)	intron (NM_009021, intron 1 of 5)	1916	NM_009021	19377	Mm.296366	NM_009021	ENSMUSG00000062115	Rai1	Gt1	retinoic acid induced 1	protein-coding
chr12-5213	chr12	101082011	101084774	+	822.5	2763	non-coding (NR_038049, exon 1 of 2)	non-coding (NR_038049, exon 1 of 2)	310	NM_211355	68734	Mm.87077	NM_211355	ENSMUSG00000041846	Ppp4r3a	1110034C04Rik|BC064465|Smek1|mKIAA2010	protein phosphatase 4 regulatory subunit 3A	protein-coding
chr6-8607	chr6	114872329	114887215	+	822.2	14886	intron (NM_177683, intron 2 of 4)	intron (NM_177683, intron 2 of 4)	42049	NM_177683	232334	Mm.268357	NM_177683	ENSMUSG00000030315	Vgll4	BC048841|VGL-4	vestigial like family member 4	protein-coding
chr6-12373	chr6	115674854	115677529	+	822.2	2675	promoter-TSS (NM_001356334)	promoter-TSS (NM_001356334)	223	NR_152134	352968	Mm.184163	NR_152134		D830050J10Rik	-	RIKEN cDNA D830050J10 gene	ncRNA
chr4-16443	chr4	41134428	41137487	+	822	3059	promoter-TSS (NM_026275)	promoter-TSS (NM_026275)	-64	NM_026275	67615	Mm.389540	NM_026275	ENSMUSG00000036241	Ube2r2	1200003M11Rik|Cdc34b|Ubc3b	ubiquitin-conjugating enzyme E2R 2	protein-coding
chr1-15054	chr1	155097140	155099946	+	821.4	2806	exon (NM_010500, exon 1 of 1)	exon (NM_010500, exon 1 of 1)	1093	NM_010500	15939	Mm.12246	NM_010500	ENSMUSG00000056708	Ier5	-	immediate early response 5	protein-coding
chr7-10291	chr7	28807900	28812366	+	821.2	4466	promoter-TSS (NM_177301)	promoter-TSS (NM_177301)	-757	NM_177301	15388	Mm.9043	NM_177301	ENSMUSG00000015165	Hnrnpl	C79783|D830027H13Rik|Hnrpl	heterogeneous nuclear ribonucleoprotein L	protein-coding
chr15-9234	chr15	98868006	98873016	+	821.2	5010	intron (NM_001033276, intron 1 of 54)	intron (NM_001033276, intron 1 of 54)	694	NM_001033276	381022	Mm.264889	NM_001033276	ENSMUSG00000048154	Kmt2d	ALR|BC032281|BC058659|C430014K11Rik|KMT2B|Mll2|Mll4	lysine (K)-specific methyltransferase 2D	protein-coding
chr9-11815	chr9	78478824	78483051	+	820.5	4227	intron (NM_010106, intron 1 of 7)	CpG	787	NM_010106	13627	Mm.138471	NM_010106	ENSMUSG00000037742	Eef1a1	-	eukaryotic translation elongation factor 1 alpha 1	protein-coding
chr12-6537	chr12	108791874	108795352	+	818.3	3478	exon (NM_009537, exon 1 of 5)	exon (NM_009537, exon 1 of 5)	316	NM_009537	22632	Mm.3868	NM_009537	ENSMUSG00000021264	Yy1	NF-E1|YY-1	YY1 transcription factor	protein-coding
chr12-7647	chr12	112654323	112668466	+	818.3	14143	intron (NM_009652, intron 3 of 13)	intron (NM_009652, intron 3 of 13)	-2043	NR_105904	102465566		NR_105904	ENSMUSG00000098380	Mir6939	Gm27498|mmu-mir-6939	microRNA 6939	ncRNA
chr17-11844	chr17	46027039	46033217	+	817.9	6178	intron (NM_001025250, intron 1 of 7)	intron (NM_001025250, intron 1 of 7)	2249	NM_001287056	22339	Mm.282184	NM_009505	ENSMUSG00000023951	Vegfa	Vegf|Vpf	vascular endothelial growth factor A	protein-coding
chr7-12043	chr7	73556534	73559829	+	817.9	3295	non-coding (NR_037569, exon 1 of 5)	non-coding (NR_037569, exon 1 of 5)	214	NR_037569	69170	Mm.34539	NR_037569	ENSMUSG00000101970	1810026B05Rik	-	RIKEN cDNA 1810026B05 gene	ncRNA
chr6-9402	chr6	83454569	83457736	+	817.5	3167	intron (NM_001347313, intron 1 of 11)	CpG	240	NM_001347313	194388	Mm.211030	NM_183138	ENSMUSG00000034832	Tet3	B430006D22Rik|BC037432|D230004J03Rik	tet methylcytosine dioxygenase 3	protein-coding
chr1-9178	chr1	180639765	180642506	+	816.8	2741	promoter-TSS (NR_120498)	promoter-TSS (NR_120498)	-15	NM_001103182	72568	Mm.275044	NM_175186	ENSMUSG00000058729	Lin9	2700022J23Rik|Bara|Lin-9|TGS|TGS1|mLin-9	lin-9 homolog (C. elegans)	protein-coding
chr8-15108	chr8	84659498	84666089	+	816.2	6591	promoter-TSS (NM_010499)	promoter-TSS (NM_010499)	59	NM_010499	15936	Mm.399	NM_010499	ENSMUSG00000053560	Ier2	AI317238|Ch1|Pip92	immediate early response 2	protein-coding
chr17-7038	chr17	30003727	30006164	+	814.9	2437	promoter-TSS (NM_148926)	promoter-TSS (NM_148926)	-94	NM_148926	21769	Mm.220972	NM_148926	ENSMUSG00000044477	Zfand3	AW539211|TEG-27|Tex27	zinc finger, AN1-type domain 3	protein-coding
chr6-15222	chr6	72898105	72901154	+	814.4	3049	promoter-TSS (NM_001347231)	promoter-TSS (NM_001347231)	-337	NM_001347231	74287	Mm.29194	NM_019715	ENSMUSG00000055239	Kcmf1	1700094M07Rik|Debt91|Pmcf	potassium channel modulatory factor 1	protein-coding
chr2-2540	chr2	49450860	49453139	+	812.2	2279	intron (NM_172663, intron 1 of 13)	CpG	513	NM_172663	227867	Mm.29167	NM_172663	ENSMUSG00000069495	Epc2	5830499L14|D2Ertd694e	enhancer of polycomb homolog 2	protein-coding
chr4-26797	chr4	108832229	108836225	+	810.5	3996	promoter-TSS (NM_027453)	promoter-TSS (NM_027453)	75	NM_001356361	70533	Mm.379178	NM_027453	ENSMUSG00000028568	Btf3l4	4632412E09Rik|5730434I03Rik|AI316863|AU022207|AW552446	basic transcription factor 3-like 4	protein-coding
chr10-15095	chr10	81135341	81143860	+	810.3	8519	intron (NM_010731, intron 1 of 2)	intron (NM_010731, intron 1 of 2)	3329	NM_010731	16969	Mm.20920	NM_010731	ENSMUSG00000035011	Zbtb7a	9030619K07Rik|9130006G12Rik|AI452336|FBI-1|Lrf|Pokemon|Zbtb7	zinc finger and BTB domain containing 7a	protein-coding
chr1-23385	chr1	86438759	86444249	+	809.6	5490	Intergenic	(CA)n|Simple_repeat|Simple_repeat	15175	NM_027966	71863	Mm.179627	NM_027966	ENSMUSG00000036574	Tex44	1700019O17Rik	testis expressed 44	protein-coding
chr7-22663	chr7	45215035	45218602	+	809.4	3567	intron (NM_001285498, intron 1 of 11)	intron (NM_001285498, intron 1 of 11)	1065	NM_001285498	21677	Mm.3019	NM_011565	ENSMUSG00000030796	Tead2	ETEF-1|ETF|Etdf|TEAD-2|TEF-4|TEF4	TEA domain family member 2	protein-coding
chr1-7864	chr1	119047293	119055190	+	809	7897	intron (NM_001081125, intron 1 of 13)	intron (NM_001081125, intron 1 of 13)	2378	NM_001081125	14633	Mm.273292	NM_001081125	ENSMUSG00000048402	Gli2	-	GLI-Kruppel family member GLI2	protein-coding
chr14-8655	chr14	54429201	54434578	+	808.3	5377	exon (NM_008608, exon 1 of 10)	exon (NM_008608, exon 1 of 10)	291	NM_008608	17387	Mm.280175	NM_008608	ENSMUSG00000000957	Mmp14	AI325305|MMP-X1|MT-MMP-1|MT1-MMP|sabe	matrix metallopeptidase 14 (membrane-inserted)	protein-coding
chr11-24017	chr11	94467479	94475149	+	807	7670	intron (NM_001112813, intron 1 of 34)	intron (NM_001112813, intron 1 of 34)	2884	NM_001177888	12291	Mm.29585	NM_009783	ENSMUSG00000020866	Cacna1g	Cav3.1d|[a]1G|a1G|alpha-1G|mKIAA1123	calcium channel, voltage-dependent, T type, alpha 1G subunit	protein-coding
chr7-14590	chr7	97578566	97581726	+	805.9	3160	promoter-TSS (NM_183251)	promoter-TSS (NM_183251)	250	NM_001081267	233532	Mm.43977	NM_001081267	ENSMUSG00000035623	Rsf1	4832420A03Rik|C030033M12Rik|Gm164|Hbxap|XAP8|p325	remodeling and spacing factor 1	protein-coding
chr17-16637	chr17	27620463	27624237	+	805.3	3774	intron (NM_019837, intron 1 of 4)	intron (NM_019837, intron 1 of 4)	614	NM_001291046	56409	Mm.144699	NM_019837	ENSMUSG00000024213	Nudt3	1110011B09Rik|AA960325|Dipp|Dipp1	nudix (nucleotide diphosphate linked moiety X)-type motif 3	protein-coding
chr10-14485	chr10	80430316	80434737	+	804.2	4421	intron (NM_001164147, intron 1 of 18)	intron (NM_001164147, intron 1 of 18)	1127	NM_001164152	21423	Mm.3406	NM_011548	ENSMUSG00000020167	Tcf3	A1|AA408400|ALF2|AW209082|E12|E12/E47|E2A|E47|KA1|ME2|Pan1|Pan2|TCF-3|Tcfe2a|VDIR|bHLHb21	transcription factor 3	protein-coding
chr10-10146	chr10	127283654	127293527	+	803.8	9873	intron (NM_001347171, intron 1 of 12)	intron (NM_001347171, intron 1 of 12)	428	NM_001347171	110962	Mm.372826	NM_033072	ENSMUSG00000025409	Mbd6	D10Wsu93e	methyl-CpG binding domain protein 6	protein-coding
chr4-9586	chr4	123662864	123666316	+	802.9	3452	intron (NM_001199136, intron 1 of 97)	CpG	-1291	NR_136925	102633214	Mm.399387	NR_136925		Gm12925	-	predicted gene 12925	ncRNA
chr2-26193	chr2	152394527	152399840	+	801.4	5313	exon (NM_011438, exon 1 of 1)	exon (NM_011438, exon 1 of 1)	863	NM_011438	20667	Mm.28424	NM_011438	ENSMUSG00000051817	Sox12	2010205A02Rik	SRY (sex determining region Y)-box 12	protein-coding
chr18-9440	chr18	69343652	69353197	+	800.3	9545	intron (NM_001361127, intron 2 of 19)	intron (NM_001361127, intron 2 of 19)	2264	NM_001361126	21413	Mm.4269	NM_013685	ENSMUSG00000053477	Tcf4	5730422P05Rik|ASP-I2|E2-2|E2.2|ITF-2|ITF-2b|ITF2|ME2|MITF-2A|MITF-2B|SEF-2|SEF2|SEF2-1|TFE|Tcf-4|bHLHb19	transcription factor 4	protein-coding
chr1-7507	chr1	39899931	39903737	+	799	3806	intron (NM_001252200, intron 2 of 31)	intron (NM_001252200, intron 2 of 31)	921	NM_008696	26921	Mm.491139	NM_008696	ENSMUSG00000026074	Map4k4	9430080K19Rik|AU043147|AU045934|AW046177|HGK|Nik	mitogen-activated protein kinase kinase kinase kinase 4	protein-coding
chr2-10789	chr2	156839119	156843084	+	799	3965	intron (NM_173396, intron 1 of 2)	CpG	1094	NM_173396	228839	Mm.315625	NM_173396	ENSMUSG00000062175	Tgif2	4921501K24|5730599O09Rik|C80753|C81206	TGFB-induced factor homeobox 2	protein-coding
chr10-10851	chr10	122983828	122987043	+	798.3	3215	TTS (NR_029527)	TTS (NR_029527)	289	NR_029527	387251		NR_029527	ENSMUSG00000065406	Mirlet7i	Mirnlet7i|let-7i|mmu-let-7i	microRNA let7i	ncRNA
chr15-8966	chr15	80254158	80259233	+	796.2	5075	exon (NM_009716, exon 3 of 3)	exon (NM_009716, exon 3 of 3)	1511	NM_009716	11911	Mm.641	NM_009716	ENSMUSG00000042406	Atf4	Atf-4|C/ATF|CREB2|TAXREB67	activating transcription factor 4	protein-coding
chr9-12967	chr9	110531357	110534101	+	794.9	2744	exon (NM_001081340, exon 1 of 21)	exon (NM_001081340, exon 1 of 21)	132	NM_001081340	235626	Mm.288949	NM_001081340	ENSMUSG00000044791	Setd2	4921524K10Rik|BC031601|KMT3A	SET domain containing 2	protein-coding
chr16-1216	chr16	8829031	8831962	+	793.8	2931	exon (NM_001081400, exon 1 of 4)	exon (NM_001081400, exon 1 of 4)	396	NM_001081400	69053	Mm.390868	NM_001081400	ENSMUSG00000022507	1810013L24Rik	1110017P05Rik|3010002C02Rik|AA792997|AW124177|Gm19906|R74903	RIKEN cDNA 1810013L24 gene	protein-coding
chr11-23888	chr11	78161355	78166506	+	793.6	5151	intron (NM_009423, intron 1 of 6)	intron (NM_009423, intron 1 of 6)	1620	NM_009423	22032	Mm.390418	NM_009423	ENSMUSG00000017386	Traf4	A530032M13Rik|CART1|msp2	TNF receptor associated factor 4	protein-coding
chr10-4414	chr10	26373064	26377132	+	791.4	4068	intron (NM_172787, intron 1 of 21)	CpG-952	121	NM_172787	237339	Mm.338439	NM_172787	ENSMUSG00000039089	L3mbtl3	AI481284|MBT-1	L3MBTL3 histone methyl-lysine binding protein	protein-coding
chr7-13988	chr7	37768244	37774311	+	790.5	6067	Intergenic	CpG-13025	-1525	NM_172385	243937	Mm.322505	NM_172385	ENSMUSG00000043456	Zfp536	9630010P11Rik|Znf536|mKIAA0390	zinc finger protein 536	protein-coding
chr2-15205	chr2	13571917	13576882	+	789.9	4965	promoter-TSS (NM_011701)	promoter-TSS (NM_011701)	88	NM_011701	22352	Mm.268000	NM_011701	ENSMUSG00000026728	Vim	-	vimentin	protein-coding
chr12-762	chr12	4916931	4918827	+	789.9	1896	exon (NM_001362349, exon 1 of 28)	exon (NM_001362349, exon 1 of 28)	526	NM_001362349	320817	Mm.210966	NM_001099628	ENSMUSG00000052812	Atad2b	1110014E10Rik|BC032887|C79189|D530031C13Rik	ATPase family, AAA domain containing 2B	protein-coding
chr13-3898	chr13	103919169	103922775	+	789.2	3606	promoter-TSS (NM_001289473)	promoter-TSS (NM_001289473)	-386	NM_001005868	59079	Mm.277354	NM_021563	ENSMUSG00000021709	Erbin	1700028E05Rik|Erbb2ip|mKIAA1225	Erbb2 interacting protein	protein-coding
chr12-11178	chr12	111685798	111696653	+	789	10855	Intergenic	Intergenic	13120	NM_177374	328162	Mm.425747	NM_177374	ENSMUSG00000060950	Trmt61a	6720458F09Rik|AI606093|Gcd14|Trm61	tRNA methyltransferase 61A	protein-coding
chr2-10923	chr2	156178940	156181287	+	789	2347	promoter-TSS (NM_001291115)	promoter-TSS (NM_001291115)	125	NM_001362765	170791	Mm.392436	NM_133242	ENSMUSG00000027620	Rbm39	1500012C14Rik|2310040E03Rik|B330012G18Rik|C79248|R75070|Rnpc2|caper	RNA binding motif protein 39	protein-coding
chr4-22186	chr4	151126276	151131951	+	788.3	5675	intron (NM_001081557, intron 11 of 23)	CpG	39543	NM_001308446	105704528	Mm.415128	NM_001308446	ENSMUSG00000078491	Gm13090	-	predicted gene 13090	protein-coding
chr1-6309	chr1	177440771	177448056	+	788.1	7285	promoter-TSS (NM_001355103)	promoter-TSS (NM_001355103)	-240	NM_001355103	30928	Mm.330700	NM_013915	ENSMUSG00000063659	Zbtb18	RP58|Zfp238|Znf238.|zfp-238	zinc finger and BTB domain containing 18	protein-coding
chr4-10509	chr4	98922074	98925872	+	787.7	3798	5' UTR (NM_001301414, exon 1 of 9)	5' UTR (NM_001301414, exon 1 of 9)	163	NM_001356424	230484	Mm.371692	NM_146144	ENSMUSG00000028560	Usp1	-	ubiquitin specific peptidase 1	protein-coding
chr10-16826	chr10	17721230	17724955	+	786.4	3725	promoter-TSS (NM_010828)	promoter-TSS (NM_010828)	-136	NM_010828	17684	Mm.272321	NM_010828	ENSMUSG00000039910	Cited2	AI835299|ER154-like|Mrg1|Msg2|p35srj	Cbp/p300-interacting transactivator, with Glu/Asp-rich carboxy-terminal domain, 2	protein-coding
chr2-39545	chr2	18063486	18066371	+	785.7	2885	intron (NM_001252561, intron 1 of 23)	CpG	343	NM_001252561	17354	Mm.209175	NM_010804	ENSMUSG00000026743	Mllt10	Af10|B130021D15Rik|D630001B22Rik|mKIAA4140	myeloid/lymphoid or mixed-lineage leukemia; translocated to, 10	protein-coding
chr1-15821	chr1	72823074	72829408	+	785.7	6334	intron (NM_001310659, intron 1 of 3)	intron (NM_001310659, intron 1 of 3)	854	NM_001310659	16008	Mm.141936	NM_008342	ENSMUSG00000039323	Igfbp2	AI255832|IBP-2|Igfbp-2|mIGFBP-2	insulin-like growth factor binding protein 2	protein-coding
chr2-22938	chr2	18053496	18059465	+	784.9	5969	intron (NR_149308, intron 1 of 9)	CpG	752	NR_149308	17354	Mm.209175	NM_010804	ENSMUSG00000026743	Mllt10	Af10|B130021D15Rik|D630001B22Rik|mKIAA4140	myeloid/lymphoid or mixed-lineage leukemia; translocated to, 10	protein-coding
chr10-10450	chr10	61781950	61784796	+	782.9	2846	intron (NM_207000, intron 1 of 8)	CpG	491	NM_207000	404634	Mm.272870	NM_207000	ENSMUSG00000020086	H2afy2	macroH2A2	H2A histone family, member Y2	protein-coding
chr8-13345	chr8	127063075	127065988	+	782.7	2913	intron (NM_001363431, intron 1 of 24)	CpG	475	NM_001309391	93742	Mm.299254	NM_033620	ENSMUSG00000025812	Pard3	AA960621|AI256638|Asip|D8Ertd580e|Par-3|Par3|Pard-3|Pard3a|Phip	par-3 family cell polarity regulator	protein-coding
chr2-20294	chr2	18025440	18029328	+	780.5	3888	non-coding (NR_028376, exon 2 of 2)	non-coding (NR_028376, exon 2 of 2)	135	NR_028378	100034739	Mm.401643	NR_028378		Gm17762	-	predicted gene, 17762	ncRNA
chr12-8965	chr12	51828209	51830545	+	780.1	2336	5' UTR (NM_144788, exon 1 of 43)	5' UTR (NM_144788, exon 1 of 43)	159	NM_144788	207304	Mm.249391	NM_144788	ENSMUSG00000035247	Hectd1	A630086P08Rik|AI844876|b2b327Clo|opm	HECT domain E3 ubiquitin protein ligase 1	protein-coding
chr4-20075	chr4	33246626	33250283	+	780.1	3657	5' UTR (NM_001033225, exon 1 of 2)	5' UTR (NM_001033225, exon 1 of 2)	333	NM_001033225	108767	Mm.27769	NM_001033225	ENSMUSG00000040128	Pnrc1	5730463C12Rik|B4-2|PRR2|Prol2	proline-rich nuclear receptor coactivator 1	protein-coding
chr5-11279	chr5	131536588	131539425	+	778.8	2837	intron (NM_001363480, intron 5 of 19)	CpG	-123288	NR_152164	545809	Mm.357553	NR_152164	ENSMUSG00000105387	Gm29681	Gm42590	predicted gene, 29681	ncRNA
chr14-7489	chr14	122449110	122456840	+	778.1	7730	Intergenic	Intergenic	-1829	NR_033326	328479	Mm.86095	NR_033325	ENSMUSG00000064052	Gm5089	6530402A20|C030005G22Rik|EG328479	predicted gene 5089	ncRNA
chr7-25232	chr7	127966149	127969374	+	777.5	3225	intron (NM_001347649, intron 1 of 14)	CpG	282	NM_139149	233908	Mm.277680	NM_139149	ENSMUSG00000030795	Fus	D430004D17Rik|D930039C12Rik|Fus1|Tls	fused in sarcoma	protein-coding
chr6-14284	chr6	117905413	117908896	+	777.3	3483	promoter-TSS (NM_001166429)	intron (NM_133834, intron 1 of 3)	372	NM_133834	98758	Mm.422979	NM_133834	ENSMUSG00000042079	Hnrnpf	4833420I20Rik|AA407306|Hnrpf	heterogeneous nuclear ribonucleoprotein F	protein-coding
chr9-12320	chr9	85841668	85845819	+	776.8	4151	5' UTR (NM_001164792, exon 2 of 2)	5' UTR (NM_001164792, exon 2 of 2)	891	NM_001164792	21983	Mm.20864	NM_011627	ENSMUSG00000035274	Tpbg	5T4|AW495680|WAIF1	trophoblast glycoprotein	protein-coding
chr7-16255	chr7	16044073	16049557	+	776.4	5484	Intergenic	Intergenic	-25030	NM_001347559	666528	Mm.290718	NM_001099277	ENSMUSG00000078796	Zfp541	EG666528|Znf541	zinc finger protein 541	protein-coding
chr1-25276	chr1	134058650	134068036	+	776	9386	Intergenic	Intergenic	15812	NM_007570	12227	Mm.392646	NM_007570	ENSMUSG00000020423	Btg2	AA959598|APRO1|Pc3|TIS21	B cell translocation gene 2, anti-proliferative	protein-coding
chr4-15194	chr4	135854172	135858151	+	775.3	3979	promoter-TSS (NM_010178)	promoter-TSS (NM_010178)	90	NM_010178	14105	Mm.10229	NM_010178	ENSMUSG00000028676	Srsf10	FUSIP2|Fusip1|NSSR1|NSSR2|Nssr|SRrp40|Sfrs13a|Srsf13a|TASR|TASR1|TASR2	serine/arginine-rich splicing factor 10	protein-coding
chr3-9449	chr3	58413953	58417743	+	773.8	3790	exon (NM_001347233, exon 1 of 3)	exon (NM_001347233, exon 1 of 3)	1128	NM_001347233	72033	Mm.218409	NM_001081229	ENSMUSG00000027806	Tsc22d2	1810043J12Rik|5530402M19Rik	TSC22 domain family, member 2	protein-coding
chr16-5884	chr16	90384820	90389630	+	773.3	4810	intron (NM_015755, intron 1 of 10)	intron (NM_015755, intron 1 of 10)	828	NM_015755	26559	Mm.125874	NM_015755	ENSMUSG00000053414	Hunk	Bstk1|Mak-v	hormonally upregulated Neu-associated kinase	protein-coding
chr9-23200	chr9	72110090	72112697	+	772.5	2607	promoter-TSS (NM_001253862)	promoter-TSS (NM_001253862)	-192	NM_001253862	21406	Mm.171615	NM_011544	ENSMUSG00000032228	Tcf12	A130037E08Rik|ALF1|HEB|HEBAlt|HTF-4|HTF4|ME1|REB|bHLHb20	transcription factor 12	protein-coding
chr12-10526	chr12	118846111	118850899	+	770.5	4788	exon (NM_177082, exon 3 of 3)	exon (NM_177082, exon 3 of 3)	2176	NM_177082	320145	Mm.51682	NM_177082	ENSMUSG00000048562	Sp8	D930049B17Rik|mBtd	trans-acting transcription factor 8	protein-coding
chr19-2255	chr19	21271425	21273777	+	769.9	2352	5' UTR (NM_009551, exon 1 of 6)	5' UTR (NM_009551, exon 1 of 6)	323	NM_009551	22682	Mm.292405	NM_009551	ENSMUSG00000024750	Zfand5	2310057A04Rik|5830475F03Rik|AA415485|Za20d2|Zfp216	zinc finger, AN1-type domain 5	protein-coding
chr11-37153	chr11	77484685	77496103	+	769.4	11418	promoter-TSS (NM_172945)	promoter-TSS (NM_172945)	-716	NM_172945	268445	Mm.39296	NM_172945	ENSMUSG00000037907	Ankrd13b	AW124583|B930093C12Rik	ankyrin repeat domain 13b	protein-coding
chr17-5207	chr17	15371685	15382357	+	767	10672	Intergenic	Intergenic	-1198	NM_007865	13388	Mm.4875	NM_007865	ENSMUSG00000014773	Dll1	Delta1	delta like canonical Notch ligand 1	protein-coding
chr13-8328	chr13	34128582	34135001	+	767	6419	Intergenic	Intergenic	-1437	NM_023716	73710	Mm.379227	NM_023716	ENSMUSG00000045136	Tubb2b	2410129E14Rik|brdp	tubulin, beta 2B class IIB	protein-coding
chr2-13103	chr2	174326824	174331778	+	766.8	4954	promoter-TSS (NM_001364030)	promoter-TSS (NM_001364030)	-705	NM_201616	14683	Mm.125770	NM_010309	ENSMUSG00000027523	Gnas	5530400H20Rik|A930027G11Rik|C130027O20Rik|GPSA|GSP|Galphas|Gnas1|Gnasxl|Gs-alpha|Gsa|Nesp|Nesp55|Nespl|Oed-Sml|Oedsml|P1|P2|P3|PHP1A|PHP1B|POH|SCG6	GNAS (guanine nucleotide binding protein, alpha stimulating) complex locus	protein-coding
chr11-22982	chr11	50376213	50379336	+	766.4	3123	promoter-TSS (NM_001362522)	promoter-TSS (NM_001362522)	-23	NM_001362525	59013	Mm.21740	NM_021510	ENSMUSG00000007850	Hnrnph1	AI642080|E430005G16Rik|Hnrnph|Hnrph1	heterogeneous nuclear ribonucleoprotein H1	protein-coding
chr11-36079	chr11	116850796	116854641	+	766.2	3845	exon (NM_011358, exon 1 of 3)	exon (NM_011358, exon 1 of 3)	376	NM_011358	20382	Mm.21841	NM_011358	ENSMUSG00000034120	Srsf2	D11Wsu175e|MRF-1|Pr264|SC35|Sfrs10|Sfrs2	serine/arginine-rich splicing factor 2	protein-coding
chr4-37441	chr4	126462616	126469505	+	764.7	6889	intron (NM_001317173, intron 1 of 18)	intron (NM_001317173, intron 1 of 18)	2523	NM_001317174	236511	Mm.30800	NM_153403	ENSMUSG00000041530	Ago1	Eif2c1	argonaute RISC catalytic subunit 1	protein-coding
chr7-18497	chr7	25752519	25757376	+	764	4857	promoter-TSS (NM_144922)	promoter-TSS (NM_144922)	-188	NM_178089	232989	Mm.254223	NM_144922	ENSMUSG00000040725	Hnrnpul1	E130317O14Rik|E1B-AP5|E1BAP5|Hnrnpul|Hnrpul1	heterogeneous nuclear ribonucleoprotein U-like 1	protein-coding
chr11-9241	chr11	23254764	23258237	+	763.6	3473	5' UTR (NM_134014, exon 2 of 26)	5' UTR (NM_134014, exon 2 of 26)	459	NM_134014	103573	Mm.217547	NM_134014	ENSMUSG00000020290	Xpo1	AA420417|Crm1|Exp1	exportin 1	protein-coding
chr8-7264	chr8	57510492	57514176	+	763.6	3684	intron (NM_001363443, intron 1 of 4)	CpG	491	NM_008252	97165	Mm.276881	NM_008252	ENSMUSG00000054717	Hmgb2	C80539|HMG-2|Hmg2	high mobility group box 2	protein-coding
chr2-7957	chr2	168205271	168208104	+	761.8	2833	5' UTR (NM_001310088, exon 1 of 3)	5' UTR (NM_001310088, exon 1 of 3)	425	NM_009628	11538	Mm.201322	NM_009628	ENSMUSG00000051149	Adnp	AA589558|mKIAA0784	activity-dependent neuroprotective protein	protein-coding
chr10-8225	chr10	43577868	43581613	+	761	3745	intron (NM_009846, intron 1 of 1)	intron (NM_009846, intron 1 of 1)	571	NM_009846	12484	Mm.29742	NM_009846	ENSMUSG00000047139	Cd24a	Cd24|HSA|Ly-52|nectadrin	CD24a antigen	protein-coding
chr15-12096	chr15	25411076	25415340	+	759.7	4264	promoter-TSS (NR_027376)	promoter-TSS (NR_027376)	556	NM_027395	70350	Mm.29586	NM_027395	ENSMUSG00000045763	Basp1	2610024P12Rik|CAP-23|CAP23|Ckap3|NAP-22|NAP22	brain abundant, membrane attached signal protein 1	protein-coding
chr10-16757	chr10	128057590	128061469	+	759.4	3879	intron (NM_019766, intron 1 of 7)	CpG	547	NM_019766	56351	Mm.305816	NM_019766	ENSMUSG00000071072	Ptges3	5730442A20Rik|Ptges|Tebp|cPGES|p23|sid3177	prostaglandin E synthase 3	protein-coding
chr9-14564	chr9	57071182	57077789	+	759.2	6607	TTS (NR_152107)	TTS (NR_152107)	1564	NR_152107	72588	Mm.70350	NR_152107		2700012I20Rik	-	RIKEN cDNA 2700012I20 gene	ncRNA
chr17-12305	chr17	6775403	6784169	+	759	8766	intron (NM_009510, intron 1 of 12)	intron (NM_009510, intron 1 of 12)	2994	NM_009510	22350	Mm.277812	NM_009510	ENSMUSG00000052397	Ezr	AW146364|R75297|Vil2|p81	ezrin	protein-coding
chr13-6273	chr13	54684801	54688981	+	758.6	4180	intron (NR_027395, intron 1 of 10)	intron (NR_027395, intron 1 of 10)	917	NM_001146025	105239	Mm.25366	NM_134064	ENSMUSG00000034928	Rnf44	AI854545|mKIAA1100	ring finger protein 44	protein-coding
chr10-8289	chr10	84435760	84442472	+	757.5	6712	intron (NM_001004363, intron 1 of 6)	intron (NM_001004363, intron 1 of 6)	1552	NM_001004363	77976	Mm.25874	NM_001004363	ENSMUSG00000020032	Nuak1	AU014801|AW494241|B230104P22Rik|Omphk1	NUAK family, SNF1-like kinase, 1	protein-coding
chr8-9645	chr8	46738642	46742249	+	756.4	3607	promoter-TSS (NR_045750)	promoter-TSS (NR_045750)	700	NM_008391	16363	Mm.1149	NM_008391	ENSMUSG00000031627	Irf2	9830146E22Rik|AI646973|Irf-2	interferon regulatory factor 2	protein-coding
chr5-11003	chr5	33818842	33822187	+	756.2	3345	Intergenic	CpG	-22598	NM_175231	107823	Mm.19892	NM_175231	ENSMUSG00000057406	Nsd2	5830445G22Rik|9430010A17Rik|AW555663|C130020C13Rik|D030027O06Rik|D930023B08Rik|MMSET|Whsc1|Whsc1l|mKIAA1090	nuclear receptor binding SET domain protein 2	protein-coding
chr8-19643	chr8	70772287	70778529	+	754.9	6242	intron (NM_008841, intron 1 of 15)	intron (NM_008841, intron 1 of 15)	1304	NM_008841	18709	Mm.12945	NM_008841	ENSMUSG00000031834	Pik3r2	p85beta	phosphoinositide-3-kinase regulatory subunit 2	protein-coding
chr9-14518	chr9	44482261	44491861	+	753.8	9600	intron (NM_001357490, intron 1 of 7)	intron (NM_001357490, intron 1 of 7)	4236	NM_001357490	80288	Mm.370270	NM_030256	ENSMUSG00000063382	Bcl9l	B9L|BC003321|BCL9-2|DLNB11	B cell CLL/lymphoma 9-like	protein-coding
chr4-16058	chr4	154630950	154640329	+	753.8	9379	non-coding (NR_045643, exon 1 of 1)	non-coding (NR_045643, exon 1 of 1)	728	NR_045643	320939	Mm.436738	NR_045643		5930403L14Rik	-	RIKEN cDNA 5930403L14 gene	ncRNA
chr16-4545	chr16	22161106	22164346	+	753.1	3240	intron (NM_183029, intron 1 of 15)	CpG	573	NM_183029	319765	Mm.489442	NM_183029	ENSMUSG00000033581	Igf2bp2	C330012H03Rik|IMP-2|Imp2|Neilsen	insulin-like growth factor 2 mRNA binding protein 2	protein-coding
chr19-8570	chr19	55740895	55745592	+	753.1	4697	intron (NM_001331137, intron 3 of 14)	intron (NM_001331137, intron 3 of 14)	1433	NM_001142923	21416	Mm.139815	NM_009333	ENSMUSG00000024985	Tcf7l2	TCF4B|TCF4E|Tcf-4|Tcf4	transcription factor 7 like 2, T cell specific, HMG box	protein-coding
chr7-11216	chr7	126501504	126504466	+	753.1	2962	promoter-TSS (NM_001347658)	promoter-TSS (NM_001347658)	452	NM_001361487	233871	Mm.231450	NM_183020	ENSMUSG00000032637	Atxn2l	A2D|A2LG|A2RP|A2lp|Atxnl2	ataxin 2-like	protein-coding
chr5-33800	chr5	122500569	122503407	+	752.9	2838	non-coding (NR_027838, exon 1 of 21)	non-coding (NR_027838, exon 1 of 21)	237	NM_001110140	11938	Mm.227583	NM_009722	ENSMUSG00000029467	Atp2a2	9530097L16Rik|D5Wsu150e|SERCA2|SERCA2B|Serca2a|mKIAA4195	ATPase, Ca++ transporting, cardiac muscle, slow twitch 2	protein-coding
chr17-8859	chr17	45571781	45575244	+	752.1	3463	promoter-TSS (NM_008302)	promoter-TSS (NM_008302)	-251	NM_008302	15516	Mm.2180	NM_008302	ENSMUSG00000023944	Hsp90ab1	90kDa|AL022974|C81438|Hsp84|Hsp84-1|Hsp90|Hspcb	heat shock protein 90 alpha (cytosolic), class B member 1	protein-coding
chr5-9693	chr5	72913459	72916537	+	751.2	3078	exon (NM_001113423, exon 1 of 8)	exon (NM_001113423, exon 1 of 8)	636	NM_153567	75991	Mm.121285	NM_153567	ENSMUSG00000036087	Slain2	5033405K12Rik|8030444K12Rik|AI596370	SLAIN motif family, member 2	protein-coding
chr19-6197	chr19	12794345	12797401	+	750.3	3056	promoter-TSS (NM_001361971)	promoter-TSS (NM_001361971)	250	NR_024093	664779	Mm.290924	NM_001039718	ENSMUSG00000024695	Gm44505	Cntf|Pzf|Zfp-91|Zfp91|Zfp91-Cntf|Zfp91Cntf	predicted readthrough transcript (NMD candidate), 44505	ncRNA
chr2-38066	chr2	84739783	84744848	+	750.1	5065	Intergenic	Intergenic	-1137	NR_029544	387149		NR_029544	ENSMUSG00000065484	Mir130a	Mirn130|Mirn130a|mir-130a	microRNA 130a	ncRNA
chr18-9211	chr18	14681404	14683749	+	749.4	2345	intron (NM_001161371, intron 1 of 8)	CpG	338	NM_001161369	268996	Mm.31761	NM_009280	ENSMUSG00000037013	Ss18	D130059H17|Ssxt|Syt	SS18, nBAF chromatin remodeling complex subunit	protein-coding
chr19-10543	chr19	53310093	53315525	+	749.4	5432	intron (NM_001360348, intron 1 of 5)	CpG	1364	NM_001360348	17859	Mm.2154	NM_010847	ENSMUSG00000025025	Mxi1	Gm10197|Mad2|bHLHc11	MAX interactor 1, dimerization protein	protein-coding
chr4-23332	chr4	72197232	72203078	+	748.6	5846	5' UTR (NM_011599, exon 1 of 20)	5' UTR (NM_011599, exon 1 of 20)	738	NM_011599	21885	Mm.278444	NM_011599	ENSMUSG00000008305	Tle1	C230057C06Rik|Estm14|Grg-1|Grg1|Tle4l	transducin-like enhancer of split 1	protein-coding
chr12-12965	chr12	111536731	111539666	+	747.3	2935	promoter-TSS (NM_178041)	promoter-TSS (NM_178041)	97	NM_173363	217869	Mm.271222	NM_173363	ENSMUSG00000021282	Eif5	2810011H21Rik|D12Ertd549e	eukaryotic translation initiation factor 5	protein-coding
chr7-19668	chr7	34387274	34390873	+	747.1	3599	intron (NM_001360656, intron 1 of 9)	CpG	632	NM_001360654	67070	Mm.276503	NM_025948	ENSMUSG00000066568	Lsm14a	2700023B17Rik|AA407828|AU017544|Tral|mRAP55A	LSM14A mRNA processing body assembly factor	protein-coding
chr5-20204	chr5	53588510	53592103	+	747.1	3593	promoter-TSS (NM_001277116)	promoter-TSS (NM_001277116)	-40	NM_009035	19664	Mm.209292	NM_009035	ENSMUSG00000039191	Rbpj	AI843960|CBF1|Igkjrb|Igkrsbp|RBP-J|RBP-J kappa|RBP-Jkappa|RBPjk|Rbpsuh	recombination signal binding protein for immunoglobulin kappa J region	protein-coding
chr7-19441	chr7	127229714	127234348	+	746.4	4634	TTS (NR_030674)	TTS (NR_030674)	-1030	NM_001360912	233887	Mm.258371	NM_146201	ENSMUSG00000045598	Zfp553	2600009K23Rik|AI431057|BC026401|C330013F15Rik|Znf48	zinc finger protein 553	protein-coding
chr15-8230	chr15	79027037	79031563	+	745.5	4526	exon (NM_008197, exon 1 of 1)	exon (NM_008197, exon 1 of 1)	1088	NM_008197	14958	Mm.24350	NM_008197	ENSMUSG00000096210	H1f0	D130017D06Rik|H1(0)|H1fv	H1 histone family, member 0	protein-coding
chr7-18004	chr7	28367616	28376871	+	744.2	9255	5' UTR (NM_001083912, exon 1 of 19)	5' UTR (NM_001083912, exon 1 of 19)	419	NM_138752	101497	Mm.235700	NM_138752	ENSMUSG00000037552	Plekhg2	AI194308|Clg|Cslg	pleckstrin homology domain containing, family G (with RhoGef domain) member 2	protein-coding
chr2-16008	chr2	164878121	164880865	+	741	2744	intron (NM_146129, intron 1 of 16)	CpG	125	NM_146129	228866	Mm.241134	NM_146129	ENSMUSG00000039849	Pcif1	2310022K11Rik|C20orf67|CAPAM|F730014I05Rik	PDX1 C-terminal inhibiting factor 1	protein-coding
chr19-5318	chr19	30029613	30032108	+	740.5	2495	exon (NM_144873, exon 1 of 16)	exon (NM_144873, exon 1 of 16)	347	NM_144873	109113	Mm.313364	NM_144873	ENSMUSG00000024817	Uhrf2	2310065A22Rik|AI426270|AW214556|D130071B19Rik|Nirf	ubiquitin-like, containing PHD and RING finger domains 2	protein-coding
chr19-6959	chr19	44491941	44502899	+	740.3	10958	intron (NM_011720, intron 1 of 5)	intron (NM_011720, intron 1 of 5)	3948	NM_011720	22423	Mm.88365	NM_011720	ENSMUSG00000036961	Wnt8b	-	wingless-type MMTV integration site family, member 8B	protein-coding
chr5-8276	chr5	44099747	44102600	+	740.1	2853	intron (NM_008935, intron 1 of 26)	CpG	563	NM_008935	19126	Mm.6250	NM_008935	ENSMUSG00000029086	Prom1	4932416E19Rik|AC133|CD133|Prom|Prom-1|Proml1	prominin 1	protein-coding
chr4-8988	chr4	134286160	134288828	+	739.5	2668	promoter-TSS (NM_001163794)	promoter-TSS (NM_001163794)	-241	NM_001163794	230809	Mm.22778	NM_146156	ENSMUSG00000050890	Pdik1l	BC027088|stk35l2	PDLIM1 interacting kinase 1 like	protein-coding
chr3-9866	chr3	95657681	95661321	+	739.5	3640	intron (NM_008562, intron 1 of 2)	GC_rich|Low_complexity|Low_complexity	780	NM_008562	17210	Mm.1639	NM_008562	ENSMUSG00000038612	Mcl1	AW556805|Mcl-1	myeloid cell leukemia sequence 1	protein-coding
chr2-14387	chr2	172932898	172941342	+	738.8	8444	intron (NM_007557, intron 1 of 6)	intron (NM_007557, intron 1 of 6)	3201	NM_007557	12162	Mm.595	NM_007557	ENSMUSG00000008999	Bmp7	OP1	bone morphogenetic protein 7	protein-coding
chr8-13027	chr8	12394130	12403638	+	738.1	9508	3' UTR (NM_009233, exon 1 of 1)	3' UTR (NM_009233, exon 1 of 1)	3365	NM_009233	20664	Mm.39088	NM_009233	ENSMUSG00000096014	Sox1	BB176347|Sox-1	SRY (sex determining region Y)-box 1	protein-coding
chr17-16947	chr17	48407196	48411529	+	737.3	4333	promoter-TSS (NM_001357903)	promoter-TSS (NM_001357903)	458	NM_010913	18044	Mm.4929	NM_010913	ENSMUSG00000023994	Nfya	AA407810|Cbf-b|SEZ-10|SEZ10	nuclear transcription factor-Y alpha	protein-coding
chr4-11261	chr4	129740353	129744056	+	737.1	3703	promoter-TSS (NM_011317)	promoter-TSS (NM_011317)	99	NM_011317	20218	Mm.8256	NM_011317	ENSMUSG00000028790	Khdrbs1	Sam68|p62|p68	KH domain containing, RNA binding, signal transduction associated 1	protein-coding
chr11-20909	chr11	113747116	113752903	+	737.1	5787	intron (NM_001163346, intron 1 of 1)	intron (NM_001163346, intron 1 of 1)	1151	NM_020006	56699	Mm.293378	NM_020006	ENSMUSG00000041598	Cdc42ep4	1500041M20Rik|Borg4|CEP4	CDC42 effector protein (Rho GTPase binding) 4	protein-coding
chr1-19164	chr1	88698653	88702921	+	735.8	4268	3' UTR (NM_177305, exon 1 of 1)	3' UTR (NM_177305, exon 1 of 1)	1404	NM_177305	320982	Mm.27968	NM_177305	ENSMUSG00000049866	Arl4c	A630084M22Rik|Arl7|LAK	ADP-ribosylation factor-like 4C	protein-coding
chr10-19181	chr10	80796070	80800153	+	735.5	4083	promoter-TSS (NM_013651)	promoter-TSS (NM_013651)	515	NM_023900	78670	Mm.41479	NM_023900	ENSMUSG00000035278	Plekhj1	9530063M10Rik	pleckstrin homology domain containing, family J member 1	protein-coding
chr8-10481	chr8	84178582	84184792	+	735.1	6210	Intergenic	Intergenic	-2726	NR_029821	723819		NR_029821	ENSMUSG00000065483	Mir181c	Mirn181c|mir-181c	microRNA 181c	ncRNA
chr7-11380	chr7	4119179	4127087	+	735.1	7908	intron (NM_001001454, intron 2 of 12)	intron (NM_001001454, intron 2 of 12)	-2405	NR_033568	77323	Mm.378791	NR_033568	ENSMUSG00000086155	9430041J12Rik	-	RIKEN cDNA 9430041J12 gene	ncRNA
chr8-21244	chr8	11002554	11010236	+	734.7	7682	exon (NM_001081212, exon 1 of 2)	exon (NM_001081212, exon 1 of 2)	-1455	NR_046017	619321	Mm.403007	NR_046017	ENSMUSG00000096938	9530052E02Rik	-	RIKEN cDNA 9530052E02 gene	ncRNA
chr13-8760	chr13	95324278	95329757	+	734.7	5479	intron (NM_001302539, intron 1 of 1)	intron (NM_001302539, intron 1 of 1)	250	NM_001302539	72114	Mm.3774	NM_028106	ENSMUSG00000041995	Zbed3	0610037K01Rik|2610005H11Rik|AU018975|AU024588	zinc finger, BED type containing 3	protein-coding
chr13-12979	chr13	42047796	42053952	+	734.5	6156	Intergenic	Intergenic	-1147	NM_007772	110521	Mm.4808	NM_007772	ENSMUSG00000021366	Hivep1	Cryabp1	human immunodeficiency virus type I enhancer binding protein 1	protein-coding
chr10-9047	chr10	99260927	99266618	+	733.6	5691	exon (NM_026268, exon 1 of 3)	exon (NM_026268, exon 1 of 3)	541	NM_026268	67603	Mm.1791	NM_026268	ENSMUSG00000019960	Dusp6	1300019I03Rik|MKP-3|MKP3|PYST1	dual specificity phosphatase 6	protein-coding
chr14-2967	chr14	79480404	79484219	+	733.4	3815	intron (NM_007920, intron 1 of 8)	intron (NM_007920, intron 1 of 8)	-1043	NM_018765	22380	Mm.476813	NM_018765	ENSMUSG00000022023	Wbp4	AW545037|BB101031|FBP21	WW domain binding protein 4	protein-coding
chr1-24636	chr1	63112474	63116210	+	732.7	3736	promoter-TSS (NR_045915)	promoter-TSS (NR_045915)	-75	NM_001114609	227195	Mm.74718	NM_001081436	ENSMUSG00000040865	Ino80d	7330405I11|A430093A21Rik|BC010584	INO80 complex subunit D	protein-coding
chr1-7871	chr1	132315774	132328129	+	731.6	12355	intron (NM_001195025, intron 1 of 7)	intron (NM_001195025, intron 1 of 7)	5826	NM_028778	74137	Mm.100666	NM_028778	ENSMUSG00000009772	Nuak2	1200013B22Rik|Omphk2|Snark|mKIAA0537	NUAK family, SNF1-like kinase, 2	protein-coding
chr10-8639	chr10	43477510	43480571	+	731	3061	promoter-TSS (NM_199028)	promoter-TSS (NM_199028)	-100	NM_199028	331623	Mm.490388	NM_199028	ENSMUSG00000038214	Bend3	mKIAA1553	BEN domain containing 3	protein-coding
chr3-9797	chr3	31093092	31096418	+	730.8	3326	promoter-TSS (NM_001271772)	promoter-TSS (NM_001271772)	-303	NM_001039090	20482	Mm.15406	NM_011386	ENSMUSG00000027660	Skil	Skir|SnoN|sno	SKI-like	protein-coding
chr11-1220	chr11	53350276	53352933	+	730.8	2657	intron (NM_033565, intron 1 of 20)	intron (NM_033565, intron 1 of 20)	837	NM_033565	93736	Mm.395281	NM_033565	ENSMUSG00000049470	Aff4	AF5Q31|Alf4|Laf4l|MCEF	AF4/FMR2 family, member 4	protein-coding
chr19-9262	chr19	7416196	7424819	+	730.1	8623	exon (NM_175381, exon 2 of 5)	exon (NM_175381, exon 2 of 5)	-2066	NR_105957	102466781		NR_105957	ENSMUSG00000098293	Mir6991	Gm27966|mmu-mir-6991	microRNA 6991	ncRNA
chr10-5333	chr10	36973866	36975925	+	729.2	2059	intron (NM_008229, intron 1 of 13)	CpG	351	NM_008229	15182	Mm.19806	NM_008229	ENSMUSG00000019777	Hdac2	D10Wsu179e|YAF1|Yy1bp|mRPD3	histone deacetylase 2	protein-coding
chr2-17002	chr2	154789971	154792819	+	729	2848	5' UTR (NM_023130, exon 1 of 9)	5' UTR (NM_023130, exon 1 of 9)	285	NM_001139511	19383	Mm.221440	NM_023130	ENSMUSG00000027593	Raly	AI663842|Merc	hnRNP-associated with lethal yellow	protein-coding
chr18-10935	chr18	84084138	84090044	+	728.2	5906	promoter-TSS (NM_001364994)	promoter-TSS (NM_001364994)	617	NM_001364993	110796	Mm.102136	NM_001081300	ENSMUSG00000046982	Tshz1	5730407I04Rik|D18Bwg1409e|Mtsh1|NY-CO-33|Sdccag33|Tsh1|teashirt1	teashirt zinc finger family member 1	protein-coding
chr14-6724	chr14	116924756	116928680	+	727.1	3924	intron (NM_001079844, intron 1 of 9)	CpG	1421	NM_011821	23888	Mm.440025	NM_011821	ENSMUSG00000058571	Gpc6	-	glypican 6	protein-coding
chr11-12139	chr11	74722688	74725109	+	725.5	2421	promoter-TSS (NR_037610)	promoter-TSS (NR_037610)	-40	NR_037610	18472	Mm.397111	NM_013625	ENSMUSG00000020745	Pafah1b1	LIS-1|Lis1|MMS10-U|Mdsh|Ms10u|Pafaha	platelet-activating factor acetylhydrolase, isoform 1b, subunit 1	protein-coding
chr7-29063	chr7	126270438	126276033	+	725.3	5595	intron (NM_145587, intron 1 of 3)	CpG	739	NM_145587	104175	Mm.29660	NM_145587	ENSMUSG00000042978	Sbk1	Sbk	SH3-binding kinase 1	protein-coding
chr3-7550	chr3	27708937	27711551	+	725.3	2614	intron (NM_001356953, intron 1 of 26)	CpG	208	NM_001356953	72007	Mm.38832	NM_173182	ENSMUSG00000039286	Fndc3b	1600019O04Rik|AW550168|Fad104|mKIAA4164	fibronectin type III domain containing 3B	protein-coding
chr5-9760	chr5	137529990	137534187	+	724.7	4197	intron (NM_010312, intron 1 of 9)	intron (NM_010312, intron 1 of 9)	1218	NM_010312	14693	Mm.30141	NM_010312	ENSMUSG00000029713	Gnb2	Gnb-2	guanine nucleotide binding protein (G protein), beta 2	protein-coding
chr18-5890	chr18	79105868	79110640	+	724.2	4772	intron (NM_053099, intron 1 of 5)	intron (NM_053099, intron 1 of 5)	1137	NM_053099	240427	Mm.312871	NM_053099	ENSMUSG00000024548	Setbp1	C130092E12|Seb|mKIAA0437	SET binding protein 1	protein-coding
chr13-5947	chr13	14062351	14065422	+	724	3071	promoter-TSS (NM_010282)	promoter-TSS (NM_010282)	102	NM_198122	94246	Mm.439784	NM_194262	ENSMUSG00000039219	Arid4b	BCAA|BRCAA1|RBBP1L1|Rbp1l1|SAP180	AT rich interactive domain 4B (RBP1-like)	protein-coding
chr7-17789	chr7	110060096	110063395	+	723.8	3299	promoter-TSS (NM_009281)	promoter-TSS (NM_009281)	43	NM_009281	20841	Mm.10815	NM_009281	ENSMUSG00000061079	Zfp143	AA959806|AU015869|D7Ertd805e|KRAB14|SBF|Staf|Zfp79|Zfp80-rs1|Znf143|pHZ-1	zinc finger protein 143	protein-coding
chr5-2267	chr5	28316423	28318458	+	723.6	2035	intron (NM_028234, intron 1 of 18)	CpG	251	NM_028234	381626	Mm.304075	NM_028234	ENSMUSG00000048271	Rbm33	3200001K10Rik|6430512A10Rik|AA386890|Prr8	RNA binding motif protein 33	protein-coding
chr5-16367	chr5	123682220	123685529	+	722.5	3309	intron (NM_001359220, intron 1 of 23)	CpG	487	NM_019765	56430	Mm.241109	NM_019765	ENSMUSG00000049550	Clip1	1110007I12Rik|4631429H07Rik|AV017631|C81039|CLIP-170|CLIP170|CYLN1|Clip50|Rsn|mKIAA4046|restin	CAP-GLY domain containing linker protein 1	protein-coding
chr17-12980	chr17	56472045	56476887	+	722.5	4842	intron (NM_001252455, intron 1 of 27)	CpG	2014	NM_001252453	19280	Mm.258771	NM_011218	ENSMUSG00000013236	Ptprs	AL022616|PTP|PTP-NU3|PTPNU-3|PTPsigma|Ptpt9|R-PTP-S|RPTPsigma	protein tyrosine phosphatase, receptor type, S	protein-coding
chr5-6213	chr5	90364889	90367575	+	722.3	2686	promoter-TSS (NR_045618)	promoter-TSS (NR_045618)	-47	NM_198010	81702	Mm.245522	NM_030886	ENSMUSG00000055204	Ankrd17	4933425K22Rik|A130069E23Rik|A930008M01|AA407558|AA516750|AU040470|Foe|Gtar|Mask|mKIAA0697	ankyrin repeat domain 17	protein-coding
chr9-7877	chr9	119401296	119404626	+	721.4	3330	intron (NM_007397, intron 1 of 9)	CpG	783	NM_001313757	11481	Mm.8940	NM_007397	ENSMUSG00000061393	Acvr2b	4930516B21Rik|AI047905|ActRIIB	activin receptor IIB	protein-coding
chr6-9915	chr6	29734692	29737604	+	721	2912	exon (NM_176996, exon 1 of 12)	exon (NM_176996, exon 1 of 12)	651	NM_176996	319757	Mm.29279	NM_176996	ENSMUSG00000001761	Smo	E130215L21Rik|Smoh|bnb|smoothened	smoothened, frizzled class receptor	protein-coding
chr4-25265	chr4	40721041	40724081	+	720.5	3040	promoter-TSS (NM_008298)	promoter-TSS (NM_008298)	93	NM_008298	15502	Mm.27897	NM_008298	ENSMUSG00000028410	Dnaja1	HSJ-2|Hsj2|Nedd7	DnaJ heat shock protein family (Hsp40) member A1	protein-coding
chr3-4538	chr3	88949413	88951813	+	720.5	2400	promoter-TSS (NM_001164533)	promoter-TSS (NM_001164533)	-80	NM_001368419	65111	Mm.29028	NM_022994	ENSMUSG00000068921	Dap3	4921514D13Rik|DAP-3|MRP-S29|S29mt	death associated protein 3	protein-coding
chr4-9171	chr4	126254374	126257782	+	720.3	3408	5' UTR (NM_001347198, exon 1 of 18)	5' UTR (NM_001347198, exon 1 of 18)	241	NM_144941	245877	Mm.266716	NM_144941	ENSMUSG00000028849	Map7d1	AV028413|BC019977|Mtap7d1|Parcc1|Rprc1|mKIAA1187	MAP7 domain containing 1	protein-coding
chr1-14916	chr1	92830522	92835273	+	720.1	4751	intron (NM_016696, intron 1 of 8)	(TTCCC)n|Simple_repeat|Simple_repeat	1252	NM_016696	14733	Mm.297976	NM_016696	ENSMUSG00000034220	Gpc1	AI462976	glypican 1	protein-coding
chr4-3407	chr4	141544964	141547869	+	719.9	2905	non-coding (NR_030695, exon 1 of 1)	non-coding (NR_030695, exon 1 of 1)	254	NR_030695	320456	Mm.32859	NM_177163		B330016D10Rik	-	RIKEN cDNA B330016D10 gene	ncRNA
chr19-3302	chr19	57609780	57612371	+	719.5	2591	promoter-TSS (NM_181415)	promoter-TSS (NM_181415)	41	NM_181415	226255	Mm.245340	NM_181415	ENSMUSG00000054843	Atrnl1	AI504415|AW555641|Alp|Atrnl|Atrnlp	attractin like 1	protein-coding
chr2-8100	chr2	104492813	104495015	+	719.2	2202	intron (NM_010434, intron 1 of 15)	CpG	575	NM_010434	15259	Mm.257925	NM_010434	ENSMUSG00000027177	Hipk3	DYRK6|FIST3|PKY|mir-1902	homeodomain interacting protein kinase 3	protein-coding
chr4-28449	chr4	133812666	133816007	+	718.6	3341	Intergenic	CpG	-57567	NM_001363070	93760	Mm.22478	NM_001080819	ENSMUSG00000007880	Arid1a	1110030E03Rik|BAF250a|Osa1|Smarcf1	AT rich interactive domain 1A (SWI-like)	protein-coding
chr1-13128	chr1	172199613	172207973	+	717.7	8360	intron (NM_011063, intron 1 of 3)	intron (NM_011063, intron 1 of 3)	3011	NM_001329871	18611	Mm.544	NM_011063	ENSMUSG00000013698	Pea15a	Mat1|PEA-15|Pea15|Pkcs15	phosphoprotein enriched in astrocytes 15A	protein-coding
chr7-25720	chr7	44890210	44897480	+	716.6	7270	Intergenic	B1_Mus1|SINE|Alu	-1421	NM_001331206	75613	Mm.157778	NM_029365	ENSMUSG00000002968	Med25	2610034E13Rik|2610529E18Rik|ESTM2	mediator complex subunit 25	protein-coding
chr10-7936	chr10	95413845	95418069	+	716.6	4224	promoter-TSS (NM_001168656)	promoter-TSS (NM_001168656)	255	NM_001168655	216233	Mm.474283	NM_007706	ENSMUSG00000020027	Socs2	8030460M17|AI527257|AW108012|CIS2|Cish2|D130043N08Rik|JAB|SOCS-2|SSI-2|hg	suppressor of cytokine signaling 2	protein-coding
chr14-4909	chr14	52008175	52016756	+	716.4	8581	intron (NM_027248, intron 1 of 4)	intron (NM_027248, intron 1 of 4)	2093	NM_001253695	69890	Mm.475652	NM_027248	ENSMUSG00000049295	Zfp219	2010302A17Rik|Znf219	zinc finger protein 219	protein-coding
chr15-6817	chr15	38298511	38302630	+	716.2	4119	promoter-TSS (NM_001357677)	promoter-TSS (NM_001357677)	141	NM_013692	21847	Mm.4292	NM_013692	ENSMUSG00000037465	Klf10	AI115143|EGR[a]|Egral|Gdnfif|TIEG-1|Tieg|Tieg1|mGIF	Kruppel-like factor 10	protein-coding
chr3-5672	chr3	131109353	131113558	+	716.2	4205	5' UTR (NM_001276402, exon 1 of 10)	5' UTR (NM_001276402, exon 1 of 10)	1158	NM_001276402	16842	Mm.255219	NM_010703	ENSMUSG00000027985	Lef1	3000002B05|AI451430|Lef-1	lymphoid enhancer binding factor 1	protein-coding
chr4-21998	chr4	136832757	136837730	+	716	4973	intron (NM_010142, intron 1 of 15)	CpG	769	NM_001290753	13844	Mm.250981	NM_010142	ENSMUSG00000028664	Ephb2	Cek5|Drt|ETECK|Erk|Hek5|Nuk|Prkm5|Qek5|Sek3|Tyro5	Eph receptor B2	protein-coding
chr19-5252	chr19	28009816	28012776	+	715.8	2960	promoter-TSS (NM_011265)	promoter-TSS (NM_011265)	-130	NM_001166414	19726	Mm.313321	NM_011265	ENSMUSG00000040929	Rfx3	C230093O12Rik|MRFX3	regulatory factor X, 3 (influences HLA class II expression)	protein-coding
chr11-5791	chr11	77606590	77608623	+	714.7	2033	5' UTR (NM_144825, exon 1 of 20)	5' UTR (NM_144825, exon 1 of 20)	209	NM_001364133	216965	Mm.340436	NM_144825	ENSMUSG00000017291	Taok1	2810468K05Rik|AU020252|D130018F14Rik|Map3k16|Markk|Psk2	TAO kinase 1	protein-coding
chr2-13798	chr2	70471613	70478412	+	714.5	6799	promoter-TSS (NM_022435)	promoter-TSS (NM_022435)	89	NM_022435	64406	Mm.423397	NM_022435	ENSMUSG00000075304	Sp5	-	trans-acting transcription factor 5	protein-coding
chr9-14973	chr9	57762146	57766813	+	714.5	4667	intron (NM_007713, intron 1 of 12)	CpG	1381	NM_007713	102414	Mm.25720	NM_007713	ENSMUSG00000032316	Clk3	AI256811	CDC-like kinase 3	protein-coding
chr1-11522	chr1	77510874	77517201	+	714.2	6327	intron (NM_007936, intron 1 of 17)	GA-rich|Low_complexity|Low_complexity	1051	NM_007936	13838	Mm.400747	NM_007936	ENSMUSG00000026235	Epha4	2900005C20Rik|AI385584|Cek8|Hek8|Sek|Sek1|Tyro1|rb	Eph receptor A4	protein-coding
chr2-13069	chr2	160645250	160648060	+	714	2810	intron (NM_009408, intron 2 of 20)	CpG-8783	758	NM_009408	21969	Mm.217233	NM_009408	ENSMUSG00000070544	Top1	AI467334|D130064I21Rik|Top-1	topoisomerase (DNA) I	protein-coding
chr5-21925	chr5	96160287	96163564	+	713.4	3277	promoter-TSS (NM_144910)	promoter-TSS (NM_144910)	65	NM_144910	231464	Mm.28374	NM_144910	ENSMUSG00000034724	Cnot6l	4932442K20Rik	CCR4-NOT transcription complex, subunit 6-like	protein-coding
chr10-9041	chr10	93160126	93162471	+	713.4	2345	intron (NM_146239, intron 1 of 16)	CpG	422	NM_146239	237459	Mm.217404	NM_146239	ENSMUSG00000020015	Cdk17	6430598J10Rik|Pctk2	cyclin-dependent kinase 17	protein-coding
chr11-22396	chr11	62455777	62459416	+	713.4	3639	promoter-TSS (NM_177229)	promoter-TSS (NM_177229)	-264	NM_177229	20185	Mm.271814	NM_011308	ENSMUSG00000018501	Ncor1	5730405M06Rik|A230020K14Rik|N-CoR|RIP13|Rxrip13|mKIAA1047	nuclear receptor co-repressor 1	protein-coding
chr11-3287	chr11	94209756	94213153	+	713.2	3397	promoter-TSS (NM_009427)	promoter-TSS (NM_009427)	0	NM_009427	22057	Mm.259673	NM_009427	ENSMUSG00000037573	Tob1	Tob|Trob	transducer of ErbB-2.1	protein-coding
chr3-11566	chr3	144567856	144571493	+	712.5	3637	promoter-TSS (NM_053102)	promoter-TSS (NM_053102)	542	NM_011828	23908	Mm.12863	NM_011828	ENSMUSG00000040151	Hs2st1	2OST|AW214369|Hs2st|mKIAA0448	heparan sulfate 2-O-sulfotransferase 1	protein-coding
chr10-3935	chr10	120474242	120478563	+	712.3	4321	promoter-TSS (NM_001347170)	promoter-TSS (NM_001347170)	67	NM_001347170	15364	Mm.157190	NM_010441	ENSMUSG00000056758	Hmga2	9430083A20Rik|HMGI-C|Hmgic|pg|pygmy	high mobility group AT-hook 2	protein-coding
chr13-12886	chr13	21178883	21182553	+	711.9	3670	exon (NM_009054, exon 1 of 8)	exon (NM_009054, exon 1 of 8)	787	NM_009054	19720	Mm.314056	NM_009054	ENSMUSG00000021326	Trim27	AW538890|Gm19403|Rfp	tripartite motif-containing 27	protein-coding
chr5-12165	chr5	125147254	125161251	+	711.6	13997	intron (NM_001253904, intron 1 of 47)	intron (NM_001253904, intron 1 of 47)	24962	NM_001253905	20602	Mm.278646	NM_011424	ENSMUSG00000029478	Ncor2	N-CoR|SMRT|SMRTe	nuclear receptor co-repressor 2	protein-coding
chr15-18123	chr15	96697621	96700904	+	711.2	3283	intron (NM_175121, intron 1 of 15)	CpG	466	NM_001355633	67760	Mm.46754	NM_175121	ENSMUSG00000022462	Slc38a2	5033402L14Rik|AI316867|ATA2|SAT2|mKIAA1382	solute carrier family 38, member 2	protein-coding
chr9-25620	chr9	59035069	59037576	+	710.8	2507	5' UTR (NM_008684, exon 1 of 29)	5' UTR (NM_008684, exon 1 of 29)	119	NM_001042752	18007	Mm.42249	NM_008684	ENSMUSG00000032340	Neo1	2610028H22Rik|AI327052|D930014N22Rik|Igdcc2	neogenin	protein-coding
chr2-32529	chr2	102449083	102452497	+	709.9	3414	exon (NM_010218, exon 1 of 1)	exon (NM_010218, exon 1 of 1)	1002	NM_010218	14221	Mm.29730	NM_010218	ENSMUSG00000075012	Fjx1	-	four jointed box 1	protein-coding
chr19-7073	chr19	12498915	12502462	+	709.7	3547	intron (NM_172442, intron 1 of 8)	intron (NM_172442, intron 1 of 8)	1308	NM_172442	207521	Mm.247695	NM_172442	ENSMUSG00000039982	Dtx4	AI449438|BC044798|D930042H13|RNF155	deltex 4, E3 ubiquitin ligase	protein-coding
chr15-13483	chr15	89171536	89182790	+	709	11254	intron (NM_138749, intron 1 of 37)	intron (NM_138749, intron 1 of 37)	-3212	NM_001159521	140570	Mm.267514	NM_138749	ENSMUSG00000036606	Plxnb2	Debt|plexin-B2	plexin B2	protein-coding
chr3-8585	chr3	133090441	133092863	+	709	2422	promoter-TSS (NM_027927)	promoter-TSS (NM_027927)	173	NM_026231	67553	Mm.304899	NM_026231	ENSMUSG00000028018	Gstcd	4933434L15Rik	glutathione S-transferase, C-terminal domain containing	protein-coding
chr8-10902	chr8	105169866	105172330	+	707.9	2464	intron (NM_001161458, intron 1 of 5)	CpG	424	NM_001161456	12400	Mm.2018	NM_022309	ENSMUSG00000031885	Cbfb	AI893578|PEA2|PEBP2b|Pebp2|Pebpb2	core binding factor beta	protein-coding
chr2-40757	chr2	119476411	119478903	+	707.7	2492	promoter-TSS (NM_026574)	promoter-TSS (NM_026574)	30	NM_026574	68142	Mm.330496	NM_026574	ENSMUSG00000034154	Ino80	2310079N15Rik|4632409L19Rik|Inoc1	INO80 complex subunit	protein-coding
chr4-14212	chr4	108458402	108461147	+	706.4	2745	intron (NM_175472, intron 1 of 30)	CpG	348	NM_175472	230594	Mm.25181	NM_175472	ENSMUSG00000034610	Tut4	6030404K05Rik|9230115F04Rik|PPAPD3|Tent3a|Zcchc11|mKIAA0191	terminal uridylyl transferase 4	protein-coding
chr12-5825	chr12	52502912	52505605	+	705.3	2693	Intergenic	CpG	-11819	NM_009706	11855	Mm.35059	NM_009706	ENSMUSG00000035133	Arhgap5	p190-B|p190B	Rho GTPase activating protein 5	protein-coding
chr9-14448	chr9	21544518	21548882	+	704.7	4364	promoter-TSS (NM_153141)	promoter-TSS (NM_153141)	-194	NM_021531	59035	Mm.178115	NM_021531	ENSMUSG00000032185	Carm1	Prmt4	coactivator-associated arginine methyltransferase 1	protein-coding
chr12-8079	chr12	86887508	86900102	+	703.2	12594	Intergenic	Intergenic	-8991	NM_145836	238330	Mm.248358	NM_145836	ENSMUSG00000034168	Irf2bpl	6430527G18Rik|Eap1	interferon regulatory factor 2 binding protein-like	protein-coding
chr18-1467	chr18	61554682	61557566	+	702.7	2884	intron (NM_001357499, intron 1 of 10)	intron (NM_001357499, intron 1 of 10)	851	NM_146087	93687	Mm.26908	NM_146087	ENSMUSG00000024576	Csnk1a1	2610208K14Rik|4632404G05Rik|5430427P18Rik|CK1a|Csnk1a	casein kinase 1, alpha 1	protein-coding
chr11-19934	chr11	116328638	116338021	+	702.7	9383	intron (NM_008240, intron 2 of 2)	intron (NM_008240, intron 2 of 2)	2025	NM_008240	15223	Mm.378938	NM_008240	ENSMUSG00000034227	Foxj1	FKHL-13|HFH-4|Hfh4	forkhead box J1	protein-coding
chr9-12339	chr9	101073015	101077633	+	701.6	4618	exon (NM_001100451, exon 1 of 2)	exon (NM_001100451, exon 1 of 2)	562	NM_001100451	77853	Mm.326206	NM_001100451	ENSMUSG00000066415	Msl2	E130103E02Rik|Msl2l1|Rnf184	MSL complex subunit 2	protein-coding
chr3-2634	chr3	119782040	119784125	+	700.1	2085	intron (NM_001310711, intron 1 of 13)	CpG	306	NM_001310711	56195	Mm.29966	NM_019550	ENSMUSG00000028134	Ptbp2	Ptb2|brPTB|nPTB	polypyrimidine tract binding protein 2	protein-coding
chr1-4160	chr1	152901518	152904344	+	699.9	2826	promoter-TSS (NM_001005507)	promoter-TSS (NM_001005507)	-285	NM_001005507	226517	Mm.270775	NM_001005507	ENSMUSG00000042772	Smg7	9430023P16Rik|mKIAA0250	Smg-7 homolog, nonsense mediated mRNA decay factor (C. elegans)	protein-coding
chr10-3552	chr10	116580446	116582576	+	699.3	2130	promoter-TSS (NM_028082)	promoter-TSS (NM_028082)	0	NM_001359247	72068	Mm.351553	NM_028082	ENSMUSG00000020166	Cnot2	2600016M12Rik|2810470K03Rik|AA537049|AA959607|AW557563|C79650	CCR4-NOT transcription complex, subunit 2	protein-coding
chr8-9335	chr8	126659073	126670475	+	698.8	11402	Intergenic	Intergenic	-70788	NM_001164598	270110	Mm.334918	NM_001164598	ENSMUSG00000051495	Irf2bp2	E130305N23Rik|IRF-2BP2	interferon regulatory factor 2 binding protein 2	protein-coding
chr4-7757	chr4	88030626	88034568	+	698.6	3942	intron (NM_027326, intron 1 of 10)	CpG	810	NM_027326	70122	Mm.288898	NM_027326	ENSMUSG00000028496	Mllt3	2210011H10Rik|2610012I03Rik|3830408D16Rik|Af9|D4Ertd321e	myeloid/lymphoid or mixed-lineage leukemia; translocated to, 3	protein-coding
chr8-9095	chr8	8653559	8662267	+	698.4	8708	intron (NM_001368299, intron 1 of 3)	intron (NM_001368299, intron 1 of 3)	3329	NM_001368299	13642	Mm.209813	NM_010111	ENSMUSG00000001300	Efnb2	ELF-2|Epl5|Eplg5|Htk-L|LERK-5|Lerk5|NLERK-1	ephrin B2	protein-coding
chr12-6333	chr12	82168562	82171170	+	697.9	2608	promoter-TSS (NM_001167983)	promoter-TSS (NM_001167983)	-150	NM_001167983	217692	Mm.261333	NM_172579	ENSMUSG00000042700	Sipa1l1	4931426N11Rik|AW213287|Spar|mKIAA0440	signal-induced proliferation-associated 1 like 1	protein-coding
chr17-5374	chr17	10317443	10320878	+	697.1	3435	promoter-TSS (NR_037588)	promoter-TSS (NR_037588)	201	NM_021881	19317	Mm.130694	NM_021881	ENSMUSG00000062078	Qk	1110003F05Rik|1500005P18|QkI|l(17)-1Wis|l17Wis1	quaking	protein-coding
chr17-5257	chr17	36270526	36272970	+	696.9	2444	promoter-TSS (NM_001357889)	promoter-TSS (NM_001357889)	256	NM_024468	79263	Mm.40624	NM_024468	ENSMUSG00000045409	Trim39	1100001D15Rik|E130103K13Rik|RBCC-B30.2|Rnf23|mKIAA4179|tfp	tripartite motif-containing 39	protein-coding
chr11-28319	chr11	77685393	77688344	+	696.6	2951	intron (NM_001024205, intron 1 of 3)	intron (NM_001024205, intron 1 of 3)	729	NM_001024205	68564	Mm.428996	NM_001024205	ENSMUSG00000037857	Nufip2	1110001M19Rik|9530056D24Rik|AI256692|AI461731|PIG1|mKIAA1321	nuclear fragile X mental retardation protein interacting protein 2	protein-coding
chr17-12238	chr17	80205460	80208220	+	696.2	2760	intron (NM_001360435, intron 1 of 6)	CpG	465	NR_036615	225027	Mm.292016	NM_146083	ENSMUSG00000024097	Srsf7	35kDa|9430065L19Rik|9G8|NX-96|Sfrs7	serine/arginine-rich splicing factor 7	protein-coding
chr2-11848	chr2	180041310	180043772	+	696	2462	promoter-TSS (NM_011969)	promoter-TSS (NM_011969)	58	NM_178750	269397	Mm.63068	NM_178750	ENSMUSG00000039086	Ss18l1	A230053O16Rik|CREST	SS18, nBAF chromatin remodeling complex subunit like 1	protein-coding
chr4-22439	chr4	82530326	82540623	+	695.6	10297	intron (NR_137202, intron 1 of 1)	intron (NR_137202, intron 1 of 1)	27485	NR_137202	102635783	Mm.41666	NR_137202		Gm11266	-	predicted gene 11266	ncRNA
chr11-28487	chr11	89297489	89303845	+	695.6	6356	TTS (NM_008711)	TTS (NM_008711)	1892	NM_008711	18121	Mm.135266	NM_008711	ENSMUSG00000048616	Nog	-	noggin	protein-coding
chr2-7131	chr2	30065644	30068968	+	695.3	3324	intron (NM_001204875, intron 1 of 7)	CpG	832	NM_001204875	56086	Mm.326055	NM_023871	ENSMUSG00000054766	Set	2610030F17Rik|5730420M11Rik|AA407739|I-2PP2A|StF-IT-1|TAF-I	SET nuclear oncogene	protein-coding
chr9-7865	chr9	100641490	100645098	+	694.7	3608	promoter-TSS (NM_009282)	promoter-TSS (NM_009282)	-154	NM_009282	20842	Mm.42135	NM_009282	ENSMUSG00000037286	Stag1	AU045003|SA-1|Scc3	stromal antigen 1	protein-coding
chr7-8443	chr7	13022605	13025908	+	694.5	3303	5' UTR (NM_011588, exon 1 of 17)	5' UTR (NM_011588, exon 1 of 17)	104	NM_011588	21849	Mm.15701	NM_011588	ENSMUSG00000005566	Trim28	AA408787|KAP-1|KRIP-1|MommeD9|Tif1b|Tif1beta	tripartite motif-containing 28	protein-coding
chr17-20771	chr17	35915389	35920729	+	694.3	5340	TTS (NR_035445)	TTS (NR_035445)	170	NR_035445	100316810		NR_035445	ENSMUSG00000084751	Mir1894	Mirn1894|mmu-mir-1894	microRNA 1894	ncRNA
chr10-8215	chr10	20311024	20313864	+	693.4	2840	promoter-TSS (NM_001025393)	promoter-TSS (NM_001025393)	-25	NM_001025393	72567	Mm.294783	NM_153787	ENSMUSG00000037608	Bclaf1	2610102K23Rik|2700025J07Rik|2810454G14Rik|5730534O06Rik|AI450190|AW556225|Btf|mKIAA0164	BCL2-associated transcription factor 1	protein-coding
chr14-14831	chr14	54923409	54927741	+	693.2	4332	5' UTR (NM_010112, exon 1 of 6)	5' UTR (NM_010112, exon 1 of 6)	1213	NM_010112	13644	Mm.236438	NM_010112	ENSMUSG00000022203	Efs	-	embryonal Fyn-associated substrate	protein-coding
chr6-17103	chr6	124754594	124759759	+	693.2	5165	promoter-TSS (NM_007881)	promoter-TSS (NM_007881)	-689	NM_007881	13498	Mm.333380	NM_007881	ENSMUSG00000004263	Atn1	Atr1|Drpla|atrophin-1	atrophin 1	protein-coding
chr13-15352	chr13	17802933	17806075	+	692.7	3142	exon (NM_027118, exon 1 of 14)	exon (NM_027118, exon 1 of 14)	593	NM_001081058	69562	Mm.193924	NM_027118	ENSMUSG00000041297	Cdk13	2310015O17Rik|Cdc2l5	cyclin-dependent kinase 13	protein-coding
chr11-16420	chr11	70652735	70657279	+	692.7	4544	promoter-TSS (NM_011072)	promoter-TSS (NM_011072)	-357	NM_011072	18643	Mm.2647	NM_011072	ENSMUSG00000018293	Pfn1	Pfn	profilin 1	protein-coding
chr4-16279	chr4	133966275	133969364	+	692.3	3089	5' UTR (NM_016957, exon 1 of 6)	5' UTR (NM_016957, exon 1 of 6)	172	NM_016957	15331	Mm.319660	NM_016957	ENSMUSG00000003038	Hmgn2	HMG-17|Hmg17	high mobility group nucleosomal binding domain 2	protein-coding
chr1-4508	chr1	30948564	30950931	+	692.3	2367	promoter-TSS (NR_002688)	promoter-TSS (NR_002688)	8	NM_011200	19243	Mm.491181	NM_011200	ENSMUSG00000026064	Ptp4a1	AA415290|AU019864|C130021B01|Prl-1	protein tyrosine phosphatase 4a1	protein-coding
chr14-10474	chr14	31127848	31135354	+	692.1	7506	Intergenic	CpG	-2671	NM_001308464	66487	Mm.379116	NM_001308091	ENSMUSG00000058351	Smim4	2010107H07Rik|Gm41122	small integral membrane protein 4	protein-coding
chr1-24074	chr1	167282363	167285670	+	691.9	3307	intron (NM_030724, intron 1 of 6)	CpG	1111	NM_030724	80914	Mm.280895	NM_030724	ENSMUSG00000026558	Uck2	AA407809|AI481316|AU018180|AU020720|TSA903|UK|UMK|Umpk	uridine-cytidine kinase 2	protein-coding
chr7-17651	chr7	63935332	63940326	+	691.9	4994	intron (NM_021366, intron 1 of 1)	CpG	1086	NM_021366	50794	Mm.240473	NM_021366	ENSMUSG00000052040	Klf13	0610043C13Rik|9430029L20Rik|Bteb3|FKLF-2|FKLF2|NSLP1|RFLAT-1|RFLAT1	Kruppel-like factor 13	protein-coding
chr4-30890	chr4	58910597	58913327	+	691.6	2730	promoter-TSS (NM_001355697)	promoter-TSS (NM_001355697)	-32	NM_001355696	230249	Mm.234801	NM_172381	ENSMUSG00000050812	Ecpas	AI314180|AW558785|BB181316|mKIAA0368	Ecm29 proteasome adaptor and scaffold	protein-coding
chr3-14610	chr3	57845572	57848662	+	691.6	3090	intron (NM_019410, intron 1 of 2)	CpG	640	NM_019410	18645	Mm.271744	NM_019410	ENSMUSG00000027805	Pfn2	Pfn	profilin 2	protein-coding
chr4-17176	chr4	140699283	140704927	+	691.4	5644	intron (NM_173867, intron 1 of 12)	CpG	632	NM_173867	108911	Mm.253	NM_173867	ENSMUSG00000040945	Rcc2	2610510H01Rik|2610529N02Rik|AA536646|AA675016|Td60|mKIAA1470	regulator of chromosome condensation 2	protein-coding
chr14-16490	chr14	34500729	34503718	+	691.2	2989	intron (NM_009758, intron 1 of 12)	CpG	323	NM_009758	12166	Mm.237825	NM_009758	ENSMUSG00000021796	Bmpr1a	1110037I22Rik|ALK-3|ALK3|AU045487|BMPR-1A|BMPR-IA|Bmpr|SKR5	bone morphogenetic protein receptor, type 1A	protein-coding
chr17-12237	chr17	80060421	80063331	+	690.8	2910	non-coding (NR_152119, exon 1 of 14)	non-coding (NR_152119, exon 1 of 14)	392	NR_152119	72692	Mm.64579	NM_144802	ENSMUSG00000024095	Hnrnpll	2510028H02Rik|2810036L13Rik|AI256697|AI852082|Hnrpll	heterogeneous nuclear ribonucleoprotein L-like	protein-coding
chr1-11224	chr1	172023635	172029099	+	690.1	5464	intron (NM_033509, intron 1 of 7)	intron (NM_033509, intron 1 of 7)	928	NM_033509	93840	Mm.36148	NM_033509	ENSMUSG00000026556	Vangl2	C530001F03Rik|Lootl|Lp|Lpp1|Ltap|Vang1l2|loop-tail|ska17|ska<m17Jus>|stbm|strabismus	VANGL planar cell polarity 2	protein-coding
chr2-34754	chr2	162930203	162932953	+	689.5	2750	promoter-TSS (NM_026499)	promoter-TSS (NM_026499)	70	NM_026499	67996	Mm.24042	NM_026499	ENSMUSG00000016921	Srsf6	1210001E11Rik|AI314910|AW146126|Sfrs6	serine/arginine-rich splicing factor 6	protein-coding
chr17-6926	chr17	65612155	65614791	+	689.3	2636	promoter-TSS (NM_013933)	promoter-TSS (NM_013933)	82	NM_001355402	30960	Mm.266767	NM_013933	ENSMUSG00000024091	Vapa	33kDa|VAP33	vesicle-associated membrane protein, associated protein A	protein-coding
chr14-835	chr14	56885465	56888788	+	689	3323	intron (NM_001360643, intron 1 of 24)	CpG-4519	283	NM_001360643	76007	Mm.31417	NM_029498	ENSMUSG00000021945	Zmym2	5830413P05Rik|FIM|MYM|RAMP|SCLL|Zfp198|Znf198	zinc finger, MYM-type 2	protein-coding
chr2-36035	chr2	92181972	92186582	+	687.5	4610	promoter-TSS (NM_001362833)	promoter-TSS (NM_001362833)	95	NM_001362833	192285	Mm.330408	NM_138755	ENSMUSG00000058318	Phf21a	80kDa|BHC80a|Bhc|Bhc80|D030065N23Rik|PFTF1|mBHC80	PHD finger protein 21A	protein-coding
chr19-2329	chr19	60789562	60791711	+	686.4	2149	promoter-TSS (NM_010123)	promoter-TSS (NM_010123)	57	NM_010123	13669	Mm.2238	NM_010123	ENSMUSG00000024991	Eif3a	A830012B05Rik|Csma|Eif3|Eif3s10|mKIAA0139	eukaryotic translation initiation factor 3, subunit A	protein-coding
chr11-29482	chr11	75731976	75734485	+	686.4	2509	intron (NM_009536, intron 1 of 5)	CpG	343	NM_009536	22627	Mm.234700	NM_009536	ENSMUSG00000020849	Ywhae	AU019196	tyrosine 3-monooxygenase/tryptophan 5-monooxygenase activation protein, epsilon polypeptide	protein-coding
chr19-3491	chr19	6362936	6365343	+	686.4	2407	intron (NR_122118, intron 1 of 11)	CpG	449	NR_122118	22668	Mm.256422	NM_011750	ENSMUSG00000024949	Sf1	BBP|MZFM|WBP4|Zfp162	splicing factor 1	protein-coding
chr10-17736	chr10	40882165	40884970	+	685.6	2805	promoter-TSS (NM_027879)	promoter-TSS (NM_027879)	33	NM_031877	83767	Mm.41353	NM_031877	ENSMUSG00000019831	Wasf1	AI195380|AI838537|Scar|WAVE|WAVE-1	WAS protein family, member 1	protein-coding
chr8-2750	chr8	40510700	40512671	+	685.6	1971	promoter-TSS (NM_033560)	promoter-TSS (NM_033560)	69	NM_001271543	18983	Mm.272551	NM_011135	ENSMUSG00000031601	Cnot7	AU022737|CAF-1|Caf1|Pop2	CCR4-NOT transcription complex, subunit 7	protein-coding
chr17-7311	chr17	12990964	12993290	+	685.1	2326	5' UTR (NM_001113533, exon 1 of 8)	5' UTR (NM_001113533, exon 1 of 8)	132	NM_001113533	60532	Mm.275521	NM_175394	ENSMUSG00000060475	Wtap	2810408K05Rik|9430038B09Rik	Wilms tumour 1-associating protein	protein-coding
chr17-12489	chr17	34999231	35003758	+	684.9	4527	promoter-TSS (NM_033075)	promoter-TSS (NM_033075)	587	NM_011690	22321	Mm.28420	NM_011690	ENSMUSG00000007029	Vars	Bat6|D17H6S56E|G7a|Vars2	valyl-tRNA synthetase	protein-coding
chr13-8375	chr13	54302055	54304910	+	684.5	2855	intron (NM_001362218, intron 1 of 4)	intron (NM_001362218, intron 1 of 4)	926	NR_155492	12890	Mm.268902	NM_009946	ENSMUSG00000025867	Cplx2	921-L|AI413745|AW492120|Gm34843	complexin 2	protein-coding
chr5-9103	chr5	129019081	129022064	+	684	2983	exon (NM_009391, exon 2 of 7)	exon (NM_009391, exon 2 of 7)	416	NM_009391	19384	Mm.297440	NM_009391	ENSMUSG00000029430	Ran	-	RAN, member RAS oncogene family	protein-coding
chr9-13891	chr9	72805125	72813185	+	684	8060	intron (NM_175485, intron 1 of 19)	intron (NM_175485, intron 1 of 19)	1881	NM_175485	235472	Mm.31696	NM_175485	ENSMUSG00000036030	Prtg	A230098A12Rik|Igdcc5	protogenin	protein-coding
chr13-15374	chr13	23529092	23536910	+	683.8	7818	promoter-TSS (NM_175661)	promoter-TSS (NM_175661)	-874	NM_175661	319173	Mm.377878	NM_175661	ENSMUSG00000061991	Hist1h2af	H2a-221	histone cluster 1, H2af	protein-coding
chr15-10937	chr15	12116905	12119519	+	683.6	2614	intron (NM_001358823, intron 1 of 18)	CpG	361	NM_001358823	22763	Mm.273496	NM_011767	ENSMUSG00000022201	Zfr	C920030H05Rik	zinc finger RNA binding protein	protein-coding
chr8-13647	chr8	123040361	123043723	+	682.7	3362	promoter-TSS (NR_045268)	promoter-TSS (NR_045268)	242	NR_037865	77087	Mm.31567	NM_001081379	ENSMUSG00000035569	Ankrd11	2410104C19Rik|3010027A04Rik|6330578C09Rik|9530048I21Rik|AA930108|Gm176|Yod	ankyrin repeat domain 11	protein-coding
chr3-3904	chr3	129531884	129537268	+	682.5	5384	intron (NM_130450, intron 2 of 4)	intron (NM_130450, intron 2 of 4)	-2188	NR_153368	102639747	Mm.393257	NR_153368		Gm35986	-	predicted gene, 35986	ncRNA
chr15-9475	chr15	98981182	98994136	+	681.7	12954	intron (NR_045991, intron 1 of 3)	intron (NR_045991, intron 1 of 3)	1694	NR_045991	75951	Mm.441657	NR_045991	ENSMUSG00000097587	4930578M01Rik	3010001K12Rik	RIKEN cDNA 4930578M01 gene	ncRNA
chr6-15614	chr6	134034087	134037331	+	681.2	3244	promoter-TSS (NM_001303102)	promoter-TSS (NM_001303102)	9	NM_007961	14011	Mm.269995	NM_007961	ENSMUSG00000030199	Etv6	AW123102|AW557856|Tel	ets variant 6	protein-coding
chr7-17056	chr7	19091836	19097028	+	679.9	5192	promoter-TSS (NM_011383)	promoter-TSS (NM_011383)	-112	NM_011383	20475	Mm.3410	NM_011383	ENSMUSG00000040841	Six5	Dmahp|MDMAHP|TrexBF	sine oculis-related homeobox 5	protein-coding
chrX-3669	chrX	18161454	18164716	+	679.9	3262	exon (NM_001310444, exon 1 of 29)	exon (NM_001310444, exon 1 of 29)	510	NM_001310444	22289	Mm.257498	NM_009483	ENSMUSG00000037369	Kdm6a	Utx	lysine (K)-specific demethylase 6A	protein-coding
chr6-12848	chr6	125160029	125168175	+	678.4	8146	intron (NM_008084, intron 2 of 6)	intron (NM_008084, intron 2 of 6)	1671	NM_008084	14433	Mm.304088	NM_008084	ENSMUSG00000057666	Gapdh	Gapd	glyceraldehyde-3-phosphate dehydrogenase	protein-coding
chr7-26035	chr7	90128960	90132557	+	678.2	3597	promoter-TSS (NR_046007)	promoter-TSS (NR_046007)	545	NM_001252520	233489	Mm.235175	NM_146194	ENSMUSG00000039361	Picalm	CALM|CLTH|PAP180|fit-1|fit1|mKIAA4114	phosphatidylinositol binding clathrin assembly protein	protein-coding
chr16-7767	chr16	46494805	46498482	+	678	3677	exon (NM_021496, exon 1 of 9)	exon (NM_021496, exon 1 of 9)	324	NM_021496	58998	Mm.40477	NM_021495	ENSMUSG00000022656	Nectin3	2610301B19Rik|3000002N23Rik|4921513D19Rik|AA407785|AU016832|AW538082|CD113|Pvrl3	nectin cell adhesion molecule 3	protein-coding
chr11-24567	chr11	69995223	69998172	+	678	2949	promoter-TSS (NM_001291127)	promoter-TSS (NM_001291127)	-244	NM_001291126	78246	Mm.20805	NM_030064	ENSMUSG00000018572	Phf23	JUNE-1	PHD finger protein 23	protein-coding
chr2-21318	chr2	157074320	157080180	+	677.3	5860	intron (NM_001164663, intron 1 of 14)	intron (NM_001164663, intron 1 of 14)	2015	NM_001164663	320706	Mm.79466	NM_001164663	ENSMUSG00000055485	Soga1	9830001H06Rik|AI426038|D430036N24Rik|Soga	suppressor of glucose, autophagy associated 1	protein-coding
chr19-8423	chr19	8817885	8821786	+	677.1	3901	promoter-TSS (NM_027412)	promoter-TSS (NM_027412)	434	NM_001081196	68693	Mm.476519	NM_001081196	ENSMUSG00000071659	Hnrnpul2	1110031M08Rik|AI465155|Hnrpul2	heterogeneous nuclear ribonucleoprotein U-like 2	protein-coding
chr13-7713	chr13	119428044	119430415	+	676.9	2371	intron (NM_145457, intron 1 of 10)	CpG	327	NM_145457	218693	Mm.490243	NM_145457	ENSMUSG00000025451	Paip1	PAIP-1	polyadenylate binding protein-interacting protein 1	protein-coding
chr13-15581	chr13	48259942	48264079	+	676.7	4137	non-coding (NR_102303, exon 1 of 3)	non-coding (NR_102303, exon 1 of 3)	613	NR_102303	320614	Mm.173009	NR_102303	ENSMUSG00000097622	A330033J07Rik	-	RIKEN cDNA A330033J07 gene	ncRNA
chr14-5534	chr14	76503757	76507350	+	676.4	3593	intron (NM_001177751, intron 2 of 2)	intron (NM_001177751, intron 2 of 2)	1043	NM_009366	21807	Mm.153272	NM_009366	ENSMUSG00000022010	Tsc22d1	AA589566|AW105905|Egr5|TSC-22|Tgfb1i4|Tsc|Tsc22	TSC22 domain family, member 1	protein-coding
chr11-31189	chr11	102294280	102298147	+	676.4	3867	intron (NM_001098837, intron 1 of 12)	CpG	416	NM_001098836	217218	Mm.390381	NM_001098836	ENSMUSG00000059995	Atxn7l3	E030022H21Rik	ataxin 7-like 3	protein-coding
chr10-3649	chr10	111009101	111011582	+	676.4	2481	promoter-TSS (NM_172554)	promoter-TSS (NM_172554)	-275	NM_172554	320150	Mm.339281	NM_172554	ENSMUSG00000035798	Zdhhc17	A230053P19Rik|BB187739|D130071N24Rik|DHHC-17|Hip14	zinc finger, DHHC domain containing 17	protein-coding
chr9-6800	chr9	37143491	37147701	+	676	4210	intron (NM_001029838, intron 1 of 12)	intron (NM_001029838, intron 1 of 12)	1726	NM_148950	208076	Mm.260335	NM_148950	ENSMUSG00000035934	Pknox2	D230005H23Rik|Prep2	Pbx/knotted 1 homeobox 2	protein-coding
chr10-2029	chr10	41518602	41521237	+	674.9	2635	intron (NM_016898, intron 1 of 5)	CpG	419	NM_016898	53599	Mm.269815	NM_016898	ENSMUSG00000019818	Cd164	A115|A24|AA589639|AW540279|MGC-24|MSSP	CD164 antigen	protein-coding
chr11-10107	chr11	120989593	120992705	+	674.5	3112	5' UTR (NM_027874, exon 1 of 10)	5' UTR (NM_027874, exon 1 of 10)	184	NM_139059	104318	Mm.216227	NM_027874	ENSMUSG00000025162	Csnk1d	1200006A05Rik|AA409348|D930010H05Rik	casein kinase 1, delta	protein-coding
chr7-15964	chr7	30955370	30958635	+	673.8	3265	promoter-TSS (NM_011680)	promoter-TSS (NM_011680)	-199	NM_011680	22282	Mm.322453	NM_011680	ENSMUSG00000058239	Usf2	Usf-2|bHLHb12	upstream transcription factor 2	protein-coding
chr11-13381	chr11	68690892	68694259	+	673.8	3367	intron (NM_175260, intron 1 of 40)	intron (NM_175260, intron 1 of 40)	660	NM_175260	77579	Mm.218233	NM_175260	ENSMUSG00000020900	Myh10	5730504C04Rik|9330167F11Rik|Fltn|Myhn-2|Myhn2|NMHC II-B|NMHC-B|NMHCII-B|NMMHC II-b|NMMHC-B|NMMHC-IIB|SMemb|mKIAA3005	myosin, heavy polypeptide 10, non-muscle	protein-coding
chr3-11080	chr3	34659858	34669237	+	673.6	9379	intron (NR_015580, intron 4 of 4)	intron (NR_015580, intron 4 of 4)	14552	NM_011443	20674	Mm.65396	NM_011443	ENSMUSG00000074637	Sox2	Sox-2|lcc|ysb	SRY (sex determining region Y)-box 2	protein-coding
chr5-1700	chr5	34335574	34337959	+	671.9	2385	promoter-TSS (NM_001304270)	promoter-TSS (NM_001304270)	-166	NM_001304270	19822	Mm.21281	NM_011278	ENSMUSG00000029110	Rnf4	AU018689|Gtrgeo8|SNURF	ring finger protein 4	protein-coding
chr17-18098	chr17	3113367	3116287	+	671.4	2920	promoter-TSS (NM_134123)	promoter-TSS (NM_134123)	-145	NM_134123	106583	Mm.124373	NM_134123	ENSMUSG00000046201	Scaf8	A630086M08Rik|A930036P18Rik|AA408306|AI447644|AI448652|AU015035|Rbm16|mKIAA1116	SR-related CTD-associated factor 8	protein-coding
chr3-7266	chr3	95928299	95931122	+	670.6	2823	intron (NM_001253758, intron 1 of 4)	CpG	453	NM_023210	66471	Mm.218657	NM_023210	ENSMUSG00000015749	Anp32e	2810018A15Rik|AI047746|AI326868|CPD1|LANP-L|LANPL|mLANP-L	acidic (leucine-rich) nuclear phosphoprotein 32 family, member E	protein-coding
chr6-16288	chr6	120664872	120668231	+	669.9	3359	5' UTR (NM_001368706, exon 1 of 19)	5' UTR (NM_001368706, exon 1 of 19)	237	NM_001128151	330409	Mm.333357	NM_001128151	ENSMUSG00000071226	Cecr2	2610101O16Rik|2810409N01Rik|Gtl4	CECR2, histone acetyl-lysine reader	protein-coding
chr12-4903	chr12	8673261	8675681	+	669.9	2420	promoter-TSS (NM_030723)	promoter-TSS (NM_030723)	-210	NM_030723	80913	Mm.341243	NM_030723	ENSMUSG00000020594	Pum2	5730503J23Rik|Pumm2	pumilio RNA-binding family member 2	protein-coding
chr1-16312	chr1	58391564	58394287	+	668.6	2723	promoter-TSS (NM_025824)	promoter-TSS (NM_025824)	27	NM_025824	66882	Mm.21848	NM_025824	ENSMUSG00000051223	Bzw1	1200015E15Rik|mKIAA0005	basic leucine zipper and W2 domains 1	protein-coding
chr11-5820	chr11	32641796	32644446	+	668	2650	intron (NM_001271349, intron 1 of 11)	CpG	566	NM_001363353	103583	Mm.28017	NM_134015	ENSMUSG00000020271	Fbxw11	2310065A07Rik|AA536858|BTRC2|BTRCP2|Fbxw1b|HOS	F-box and WD-40 domain protein 11	protein-coding
chr1-14691	chr1	181209823	181213008	+	667.1	3185	exon (NM_145514, exon 1 of 14)	exon (NM_145514, exon 1 of 14)	563	NM_145514	226757	Mm.289082	NM_145514	ENSMUSG00000038733	Wdr26	1600024A01Rik|AA693241|AI447817|AU044014|C77982|Gid7	WD repeat domain 26	protein-coding
chr19-12814	chr19	5485699	5492092	+	666.4	6393	promoter-TSS (NM_027877)	promoter-TSS (NM_027877)	-516	NR_153769	71711	Mm.27697	NM_027877	ENSMUSG00000024906	Mus81	1200008A18Rik|AI182501|AW045863	MUS81 structure-specific endonuclease subunit	protein-coding
chr11-16790	chr11	88046533	88049381	+	666.4	2848	exon (NM_173374, exon 1 of 4)	exon (NM_173374, exon 1 of 4)	584	NM_173374	110809	Mm.391719	NM_173374	ENSMUSG00000018379	Srsf1	1110054N12Rik|5730507C05Rik|6330415C05Rik|AI482334|AW491331|Asf|Sf2|Sfrs1	serine/arginine-rich splicing factor 1	protein-coding
chr17-8394	chr17	25013129	25017435	+	665.8	4306	promoter-TSS (NM_020608)	promoter-TSS (NM_020608)	-52	NM_020608	57354	Mm.328854	NM_020608	ENSMUSG00000038002	Cramp1l	5830477H08Rik|AI256853|AI790734|Cramp1|Tce4|mKIAA1426	cramped chromatin regulator homolog 1	protein-coding
chr8-4104	chr8	41239148	41241329	+	663.8	2181	intron (NM_023662, intron 1 of 37)	CpG	479	NM_023662	18536	Mm.117896	NM_023662	ENSMUSG00000031592	Pcm1	2600002H09Rik|9430077F19Rik|C030044G17Rik	pericentriolar material 1	protein-coding
chr5-15668	chr5	137782987	137787993	+	663.6	5006	exon (NM_144913, exon 1 of 4)	exon (NM_144913, exon 1 of 4)	1211	NM_144913	231803	Mm.61193	NM_144913	ENSMUSG00000029726	Mepce	Bcdin3|D5Wsu46e	methylphosphate capping enzyme	protein-coding
chr9-9404	chr9	47529258	47532902	+	663.4	3644	intron (NM_001025600, intron 1 of 8)	CpG	728	NM_001025600	54725	Mm.234832	NM_018770	ENSMUSG00000032076	Cadm1	2900073G06Rik|3100001I08Rik|AI987920|Bl2|Igsf4|Igsf4a|Necl2|RA175|RA175A|RA175B|RA175C|RA175N|ST17|SgIGSF|SynCam|Tslc1	cell adhesion molecule 1	protein-coding
chr4-37170	chr4	116219450	116223046	+	663.2	3596	promoter-TSS (NM_001355585)	promoter-TSS (NM_001355585)	-168	NM_001355585	18710	Mm.253819	NM_181585	ENSMUSG00000028698	Pik3r3	AA414954|p55|p55pik	phosphoinositide-3-kinase regulatory subunit 3	protein-coding
chr9-9421	chr9	59655623	59662002	+	662.7	6379	intron (NM_011099, intron 1 of 10)	intron (NM_011099, intron 1 of 10)	2444	NM_011099	18746	Mm.326167	NM_011099	ENSMUSG00000032294	Pkm	AA414905|AL024370|AL024424|Pk-2|Pk-3|Pk3|Pkm2	pyruvate kinase, muscle	protein-coding
chr1-16542	chr1	131523575	131529196	+	662.3	5621	intron (NM_001081011, intron 1 of 22)	CpG	976	NM_001081011	14270	Mm.276259	NM_019520	ENSMUSG00000026425	Srgap2	9930124L22Rik|AI448945|FBP2|Fnbp2|srGAP3	SLIT-ROBO Rho GTPase activating protein 2	protein-coding
chr8-12648	chr8	121946573	121953210	+	662.3	6637	promoter-TSS (NM_001285983)	promoter-TSS (NM_001285983)	-601	NM_016812	53325	Mm.287163	NM_016812	ENSMUSG00000025316	Banp	AA408158|SMAR1	BTG3 associated nuclear protein	protein-coding
chr2-21646	chr2	32711503	32714610	+	660.6	3107	promoter-TSS (NR_037217)	promoter-TSS (NR_037217)	-84	NR_039536	100628606		NR_039536	ENSMUSG00000105841	Mir3960	mmu-mir-3960	microRNA 3960	ncRNA
chr1-25628	chr1	178317684	178320729	+	660.1	3045	promoter-TSS (NM_025511)	promoter-TSS (NM_025511)	53	NM_025511	66359	Mm.489720	NM_025511	ENSMUSG00000026500	Cox20	2310005N03Rik|Fam36a	cytochrome c oxidase assembly protein 20	protein-coding
chr6-12038	chr6	127145845	127155593	+	659.9	9748	exon (NM_009829, exon 1 of 5)	exon (NM_009829, exon 1 of 5)	329	NM_009829	12444	Mm.333406	NM_009829	ENSMUSG00000000184	Ccnd2	2600016F06Rik|AI256817|BF642806|C86853|Vin-1|Vin1|cD2	cyclin D2	protein-coding
chr12-18570	chr12	31947733	31951194	+	659.7	3461	intron (NM_177993, intron 1 of 8)	CpG	782	NM_177993	73389	Mm.390461	NM_153198	ENSMUSG00000002996	Hbp1	1700058O05Rik|BE629963|C330012F01Rik|C86454	high mobility group box transcription factor 1	protein-coding
chr18-5396	chr18	34953068	34955818	+	659.3	2750	promoter-TSS (NM_010481)	promoter-TSS (NM_010481)	-92	NM_010481	15526	Mm.209419	NM_010481	ENSMUSG00000024359	Hspa9	74kDa|Csa|Grp75|Hsc74|Hsp74|Hsp74a|Hspa9a|Mortalin|Mot-2|Mot2|Mthsp70|Pbp74	heat shock protein 9	protein-coding
chr10-1742	chr10	96616301	96618789	+	659.3	2488	intron (NM_007569, intron 1 of 1)	CpG	544	NM_007569	12226	Mm.23811	NM_007569	ENSMUSG00000036478	Btg1	AI426953|AW546738	B cell translocation gene 1, anti-proliferative	protein-coding
chr5-23877	chr5	93266049	93269081	+	658.8	3032	promoter-TSS (NM_007635)	promoter-TSS (NM_007635)	-8	NM_007635	12452	Mm.3527	NM_007635	ENSMUSG00000029385	Ccng2	-	cyclin G2	protein-coding
chr7-20737	chr7	127775811	127778688	+	658.6	2877	promoter-TSS (NM_178029)	promoter-TSS (NM_178029)	-140	NM_178029	233904	Mm.435494	NM_010940	ENSMUSG00000042308	Setd1a	BC010250|KMT2F|Nsccn1|mKIAA0339|mNSC1	SET domain containing 1A	protein-coding
chr11-25750	chr11	109471686	109474784	+	658.4	3098	promoter-TSS (NM_028710)	promoter-TSS (NM_028710)	59	NM_134038	104681	Mm.265874	NM_134038	ENSMUSG00000041920	Slc16a6	AW743111|ESTM12|MCT 6|MCT 7|MCT6	solute carrier family 16 (monocarboxylic acid transporters), member 6	protein-coding
chr5-20226	chr5	65696325	65699375	+	657.5	3050	5' UTR (NM_001081321, exon 1 of 33)	5' UTR (NM_001081321, exon 1 of 33)	386	NM_001081321	71521	Mm.278974	NM_027818	ENSMUSG00000029202	Pds5a	9030416H16Rik|B230308N11Rik|E230024D05Rik	PDS5 cohesin associated factor A	protein-coding
chr5-5358	chr5	30886783	30891117	+	657.5	4334	promoter-TSS (NM_001294262)	promoter-TSS (NM_001294262)	15	NR_122116	231093	Mm.440364	NM_174849	ENSMUSG00000029165	Agbl5	9430057O19Rik|CCP5	ATP/GTP binding protein-like 5	protein-coding
chr15-7474	chr15	102670098	102673829	+	656.7	3731	promoter-TSS (NR_030460)	promoter-TSS (NR_030460)	-97	NR_030460	751542		NR_030460	ENSMUSG00000076009	Mir688	Mirn688|mmu-mir-688	microRNA 688	ncRNA
chr16-2855	chr16	44138149	44140931	+	656.4	2782	promoter-TSS (NM_028108)	promoter-TSS (NM_028108)	-251	NM_001347239	72117	Mm.278726	NM_028108	ENSMUSG00000022698	Naa50	2600005K24Rik|2810441M03Rik|AW112078|Mak3|Mak3p|Nat13|Nat5|San	N(alpha)-acetyltransferase 50, NatE catalytic subunit	protein-coding
chr12-4992	chr12	49381798	49386580	+	656.2	4782	5' UTR (NM_001160112, exon 1 of 1)	5' UTR (NM_001160112, exon 1 of 1)	1182	NM_008241	15228	Mm.4704	NM_008241	ENSMUSG00000020950	Foxg1	2900064B05Rik|BF-1|Bf1|Hfh9|Hfhbf1	forkhead box G1	protein-coding
chr1-18372	chr1	86357791	86361315	+	656.2	3524	promoter-TSS (NR_015507)	promoter-TSS (NR_015507)	-31	NR_015507	319336	Mm.389155	NR_015507	ENSMUSG00000073627	C130036L24Rik	-	RIKEN cDNA C130036L24 gene	ncRNA
chr3-6400	chr3	51559454	51562195	+	656	2741	promoter-TSS (NM_080793)	promoter-TSS (NM_080793)	-1	NM_080793	73251	Mm.192111	NM_080793	ENSMUSG00000037111	Setd7	1600028F23Rik|H3K4MT|KMT7|Set7|Set7/9|mKIAA1717	SET domain containing (lysine methyltransferase) 7	protein-coding
chr17-7596	chr17	29031397	29034884	+	655.8	3487	intron (NR_036613, intron 1 of 6)	intron (NR_036613, intron 1 of 6)	480	NR_036613	20383	Mm.6787	NM_013663	ENSMUSG00000071172	Srsf3	AL024116|Sfrs3|X16	serine/arginine-rich splicing factor 3	protein-coding
chr4-9945	chr4	150234348	150241109	+	655.6	6761	intron (NM_023119, intron 1 of 11)	intron (NM_023119, intron 1 of 11)	531	NM_023119	13806	Mm.70666	NM_023119	ENSMUSG00000063524	Eno1	0610008I15|AL022784|Eno-1|MBP-1	enolase 1, alpha non-neuron	protein-coding
chr6-16181	chr6	113305770	113309085	+	655.1	3315	5' UTR (NM_001282128, exon 1 of 14)	5' UTR (NM_001282128, exon 1 of 14)	290	NM_001282126	78783	Mm.356059	NM_030178	ENSMUSG00000001632	Brpf1	4833438B11Rik|4930540D11Rik|Brpf2	bromodomain and PHD finger containing, 1	protein-coding
chr11-20655	chr11	69899353	69903665	+	654.9	4312	promoter-TSS (NM_001316698)	promoter-TSS (NM_001316698)	-307	NM_001291118	216860	Mm.268347	NM_001013414	ENSMUSG00000047284	Neurl4	-	neuralized E3 ubiquitin protein ligase 4	protein-coding
chr9-7043	chr9	124422511	124426375	+	654.7	3864	non-coding (NR_027950, exon 2 of 2)	non-coding (NR_027950, exon 2 of 2)	656	NR_015516	75135	Mm.476814	NR_015516		4930526I15Rik	1600027J15Rik	RIKEN cDNA 4930526I15 gene	ncRNA
chr10-7428	chr10	115382554	115386410	+	654.7	3856	promoter-TSS (NM_025780)	promoter-TSS (NM_025780)	-47	NM_025780	66816	Mm.32314	NM_025780	ENSMUSG00000020137	Thap2	2900040O07Rik|9030625G08Rik|AI450385|AI649097	THAP domain containing, apoptosis associated protein 2	protein-coding
chr11-8736	chr11	119022422	119028395	+	654.7	5973	intron (NM_007623, intron 3 of 4)	intron (NM_007623, intron 3 of 4)	2387	NM_007623	12416	Mm.14547	NM_007623	ENSMUSG00000025577	Cbx2	M33|MOD2|pc	chromobox 2	protein-coding
chr5-12556	chr5	121544318	121546977	+	654.3	2659	5' UTR (NM_010765, exon 1 of 14)	5' UTR (NM_010765, exon 1 of 14)	245	NM_010765	17165	Mm.272206	NM_010765	ENSMUSG00000029454	Mapkapk5	MK5|PRAK	MAP kinase-activated protein kinase 5	protein-coding
chr10-4907	chr10	29532823	29537156	+	653.8	4333	intron (NM_028351, intron 1 of 4)	intron (NM_028351, intron 1 of 4)	878	NM_028351	72780	Mm.45191	NM_028351	ENSMUSG00000019880	Rspo3	2810459H04Rik|AW742308|Cristin1|Thsd2	R-spondin 3	protein-coding
chr9-10195	chr9	66591234	66594322	+	653.6	3088	intron (NM_144937, intron 1 of 14)	CpG	337	NM_001302122	235441	Mm.32465	NM_144937	ENSMUSG00000032376	Usp3	AA409661|BC017156	ubiquitin specific peptidase 3	protein-coding
chr4-11562	chr4	120824465	120826658	+	653.6	2193	promoter-TSS (NM_001357193)	promoter-TSS (NM_001357193)	180	NM_001277095	18046	Mm.318389	NM_008692	ENSMUSG00000032897	Nfyc	-	nuclear transcription factor-Y gamma	protein-coding
chr11-13226	chr11	84868976	84871668	+	653.4	2692	promoter-TSS (NR_131197)	promoter-TSS (NR_131197)	317	NR_131201	102635561	Mm.341797	NR_131197		Ggnbp2os	-	gametogenetin binding protein 2, opposite strand	ncRNA
chr8-22551	chr8	44934509	44939298	+	653	4789	Intergenic	Intergenic	-13305	NM_001081286	14107	Mm.27365	NM_001081286	ENSMUSG00000070047	Fat1	2310038E12Rik|AU023433|Fath|mFat1	FAT atypical cadherin 1	protein-coding
chr8-12505	chr8	80737777	80740529	+	652.8	2752	5' UTR (NM_053124, exon 1 of 24)	5' UTR (NM_053124, exon 1 of 24)	306	NM_053124	93762	Mm.246803	NM_053124	ENSMUSG00000031715	Smarca5	4933427E24Rik|D030040M08Rik|D330027N15Rik|MommeD4|Snf2h	SWI/SNF related, matrix associated, actin dependent regulator of chromatin, subfamily a, member 5	protein-coding
chr16-3370	chr16	23106865	23109609	+	652.3	2744	promoter-TSS (NR_030705)	promoter-TSS (NR_030705)	-716	NR_030705	100216532		NR_030705	ENSMUSG00000088524	Snord2	-	small nucleolar RNA, C/D box 2	snoRNA
chr16-9807	chr16	18245831	18251557	+	651.9	5726	promoter-TSS (NM_011239)	promoter-TSS (NM_011239)	0	NM_011239	19385	Mm.235287	NM_011239	ENSMUSG00000005732	Ranbp1	Htf9a	RAN binding protein 1	protein-coding
chr19-12586	chr19	45782219	45784757	+	651.9	2538	promoter-TSS (NM_023799)	promoter-TSS (NM_023799)	65	NR_151594	76055	Mm.122725	NM_023799	ENSMUSG00000025220	Oga	Hy5|Mgea5|Ncoat	O-GlcNAcase	protein-coding
chr19-5633	chr19	4395162	4398821	+	651.4	3659	promoter-TSS (NM_001001984)	promoter-TSS (NM_001001984)	86	NM_001001984	225876	Mm.31941	NM_001001984	ENSMUSG00000054611	Kdm2a	100043628|5530401A10Rik|AA589516|AW536790|Cxxc8|Fbl11|Fbl7|Fbxl11|Gm4560|Jhdm1|Jhdm1a|lalina	lysine (K)-specific demethylase 2A	protein-coding
chr12-11239	chr12	8497978	8501652	+	651.4	3674	5' UTR (NM_007483, exon 1 of 1)	5' UTR (NM_007483, exon 1 of 1)	194	NM_007483	11852	Mm.687	NM_007483	ENSMUSG00000054364	Rhob	AA017882|Arh6|Arhb	ras homolog family member B	protein-coding
chr1-10870	chr1	64531604	64534261	+	650.8	2657	5' UTR (NM_009952, exon 1 of 9)	5' UTR (NM_009952, exon 1 of 9)	128	NM_001037726	12912	Mm.422634	NM_009952	ENSMUSG00000025958	Creb1	2310001E10Rik|3526402H21Rik|AV083133|Creb|Creb-1	cAMP responsive element binding protein 1	protein-coding
chr13-4312	chr13	84343268	84350510	+	650.6	7242	Intergenic	Intergenic	124593	NM_175187	72745	Mm.295063	NM_175187	ENSMUSG00000035762	Tmem161b	2810446P07Rik|AI843389	transmembrane protein 161B	protein-coding
chr3-5918	chr3	41563161	41566812	+	650.4	3651	5' UTR (NM_001130186, exon 1 of 11)	5' UTR (NM_001130186, exon 1 of 11)	106	NM_001130186	269424	Mm.286285	NM_172303	ENSMUSG00000025764	Jade1	AU041499|D530048A03Rik|Phf17|mKIAA1807	jade family PHD finger 1	protein-coding
chr16-5797	chr16	96126298	96129224	+	650.1	2926	promoter-TSS (NM_008251)	promoter-TSS (NM_008251)	-36	NM_008251	15312	Mm.2756	NM_008251	ENSMUSG00000040681	Hmgn1	HMG-14|Hmg14	high mobility group nucleosomal binding domain 1	protein-coding
chr4-21290	chr4	148625537	148628051	+	649.9	2514	non-coding (NR_027864, exon 1 of 8)	non-coding (NR_027864, exon 1 of 8)	202	NR_027864	230908	Mm.22453	NM_145556	ENSMUSG00000041459	Tardbp	1190002A23Rik|C85084|TDP-43|Tdp43	TAR DNA binding protein	protein-coding
chr14-9881	chr14	52018329	52021957	+	649.9	3628	promoter-TSS (NM_001253694)	promoter-TSS (NM_001253694)	-430	NM_001253694	69890	Mm.475652	NM_027248	ENSMUSG00000049295	Zfp219	2010302A17Rik|Znf219	zinc finger protein 219	protein-coding
chr16-1769	chr16	37867594	37870025	+	649.7	2431	exon (NM_177093, exon 1 of 4)	exon (NM_177093, exon 1 of 4)	409	NM_177093	320184	Mm.390882	NM_177093	ENSMUSG00000034158	Lrrc58	1810012N18Rik|C330018J07Rik	leucine rich repeat containing 58	protein-coding
chr1-7550	chr1	167687317	167694581	+	649.3	7264	intron (NM_033652, intron 1 of 7)	intron (NM_033652, intron 1 of 7)	1391	NM_033652	110648	Mm.330081	NM_033652	ENSMUSG00000026686	Lmx1a	Lmx1.1|dr|dreher|sst	LIM homeobox transcription factor 1 alpha	protein-coding
chr2-11212	chr2	45108266	45111532	+	649.1	3266	intron (NR_149354, intron 2 of 2)	CpG	378	NM_001289521	24136	Mm.440702	NM_015753	ENSMUSG00000026872	Zeb2	9130203F04Rik|D130016B08Rik|SIP1|Zfhx1b|Zfx1b|Zfxh1b	zinc finger E-box binding homeobox 2	protein-coding
chr7-14509	chr7	44864704	44871709	+	648.4	7005	intron (NM_133949, intron 1 of 11)	intron (NM_133949, intron 1 of 11)	1462	NM_133949	84113	Mm.42855	NM_133949	ENSMUSG00000038502	Ptov1	1110030G05Rik|AU041779|Gcap3	prostate tumor over expressed gene 1	protein-coding
chr2-9730	chr2	170128501	170134233	+	647.5	5732	promoter-TSS (NM_001033299)	promoter-TSS (NM_001033299)	-147	NM_001033299	228913	Mm.22858	NM_001033299	ENSMUSG00000052056	Zfp217	4933431C08Rik|AW987152|Gm562|ZABC1|Znf217	zinc finger protein 217	protein-coding
chr16-4608	chr16	44555845	44559927	+	647.3	4082	TTS (NR_037242)	TTS (NR_037242)	243	NR_037242	100526478		NR_037242	ENSMUSG00000093046	Mir3081	mir-3081|mmu-mir-3081	microRNA 3081	ncRNA
chr18-8178	chr18	67640082	67642506	+	647.1	2424	promoter-TSS (NM_001368147)	promoter-TSS (NM_001368147)	61	NM_001357523	225659	Mm.111928	NM_001081073	ENSMUSG00000073542	Cep76	6230425F05Rik|9630013E05	centrosomal protein 76	protein-coding
chr11-16560	chr11	112780802	112787480	+	646.9	6678	intron (NM_011448, intron 2 of 2)	intron (NM_011448, intron 2 of 2)	1931	NM_011448	20682	Mm.286407	NM_011448	ENSMUSG00000000567	Sox9	2010306G03Rik|AV220920|mKIAA4243	SRY (sex determining region Y)-box 9	protein-coding
chr11-24059	chr11	97566727	97576821	+	646.4	10094	intron (NM_018873, intron 1 of 19)	(TCCC)n|Simple_repeat|Simple_repeat	3352	NM_018873	56013	Mm.342665	NM_018873	ENSMUSG00000038453	Srcin1	P140|SNIP|mKIAA1684|p140Cap	SRC kinase signaling inhibitor 1	protein-coding
chr19-6584	chr19	45014277	45021955	+	646.4	7678	promoter-TSS (NM_001130526)	promoter-TSS (NM_001130526)	-19	NM_001130526	226154	Mm.28204	NM_145503	ENSMUSG00000035342	Lzts2	BC014695|LAPSER1|mKIAA1813	leucine zipper, putative tumor suppressor 2	protein-coding
chr6-15871	chr6	72437969	72441086	+	646.4	3117	promoter-TSS (NM_001363799)	promoter-TSS (NM_001363799)	29	NM_145569	232087	Mm.29815	NM_145569	ENSMUSG00000053907	Mat2a	D630045P18Rik|MAT 2	methionine adenosyltransferase II, alpha	protein-coding
chr12-10024	chr12	75817373	75820881	+	646	3508	intron (NM_001005510, intron 1 of 115)	intron (NM_001005510, intron 1 of 115)	809	NM_001005510	319565	Mm.26652	NM_001005510	ENSMUSG00000063450	Syne2	6820443O06Rik|AW546258|Cpfl8|D12Ertd777e|KASH2|NUA|Nesp2g|dice|mKIAA1011	spectrin repeat containing, nuclear envelope 2	protein-coding
chr19-10848	chr19	32755328	32759866	+	645.4	4538	promoter-TSS (NM_008960)	promoter-TSS (NM_008960)	20	NM_008960	19211	Mm.245395	NM_008960	ENSMUSG00000013663	Pten	2310035O07Rik|A130070J02Rik|AI463227|B430203M17Rik|MMAC1|PTENbeta|TEP1	phosphatase and tensin homolog	protein-coding
chr6-2687	chr6	87849952	87851871	+	644.7	1919	5' UTR (NM_013493, exon 1 of 5)	5' UTR (NM_013493, exon 1 of 5)	195	NM_001109745	12785	Mm.290251	NM_013493	ENSMUSG00000030057	Cnbp	AA408710|Cnbp1|Znf9	cellular nucleic acid binding protein	protein-coding
chr14-5291	chr14	16364091	16366851	+	644.5	2760	5' UTR (NM_009409, exon 1 of 36)	5' UTR (NM_009409, exon 1 of 36)	265	NM_009409	21974	Mm.130362	NM_009409	ENSMUSG00000017485	Top2b	D230016L12Rik|Top-2	topoisomerase (DNA) II beta	protein-coding
chr18-9684	chr18	35770613	35772935	+	644.5	2322	5' UTR (NM_019912, exon 1 of 7)	5' UTR (NM_019912, exon 1 of 7)	215	NM_019912	56550	Mm.180052	NM_019912	ENSMUSG00000091896	Ube2d2a	1500034D03Rik|Ubc2e|Ube2d2|ubc4	ubiquitin-conjugating enzyme E2D 2A	protein-coding
chr9-17358	chr9	110115431	110118868	+	644.3	3437	intron (NM_001252682, intron 1 of 22)	CpG	467	NM_001252682	72831	Mm.276305	NM_133347	ENSMUSG00000032480	Dhx30	2810477H02Rik|C130058C04Rik|Ddx30|HELG|Ret-CoR	DEAH (Asp-Glu-Ala-His) box polypeptide 30	protein-coding
chr1-7525	chr1	91411626	91415907	+	644.1	4281	promoter-TSS (NM_001360899)	promoter-TSS (NM_001360899)	272	NM_001360900	55927	Mm.280029	NM_019479	ENSMUSG00000067071	Hes6	AI326893|bHLHb41	hairy and enhancer of split 6	protein-coding
chr7-12508	chr7	24883403	24888713	+	644.1	5310	intron (NM_001360125, intron 3 of 5)	intron (NM_001360125, intron 3 of 5)	1145	NM_001360115	20085	Mm.300281	NM_023133	ENSMUSG00000040952	Rps19	Dsk3	ribosomal protein S19	protein-coding
chr2-38873	chr2	160730521	160733578	+	643.6	3057	intron (NM_021280, intron 2 of 33)	CpG-8784	739	NM_021280	18803	Mm.44463	NM_021280	ENSMUSG00000016933	Plcg1	AI894140|Cded|Plc-1|Plc-gamma1|Plcg-1	phospholipase C, gamma 1	protein-coding
chr3-2263	chr3	30792692	30794330	+	643.6	1638	intron (NM_001357528, intron 1 of 8)	CpG	635	NM_001357528	69276	Mm.26017	NM_027016	ENSMUSG00000027706	Sec62	3100002M17Rik|AI844545|AW545092|Dtrp1|HTP1|Tloc1	SEC62 homolog (S. cerevisiae)	protein-coding
chr14-7417	chr14	55822326	55827292	+	643.4	4966	promoter-TSS (NM_001168346)	promoter-TSS (NM_001168346)	14	NM_023699	73181	Mm.27908	NM_023699	ENSMUSG00000023411	Nfatc4	3110041H08Rik|AW107667|AW546455|Nfat3	nuclear factor of activated T cells, cytoplasmic, calcineurin dependent 4	protein-coding
chr4-29481	chr4	98097381	98111728	+	643	14347	intron (NM_001122953, intron 9 of 9)	intron (NM_001122953, intron 9 of 9)	278711	NM_053157	94043	Mm.331719	NM_053157	ENSMUSG00000028563	Tm2d1	2310026L18Rik|AA990549|Bbp	TM2 domain containing 1	protein-coding
chr8-17340	chr8	78507762	78510403	+	642.5	2641	promoter-TSS (NM_001009981)	promoter-TSS (NM_001009981)	-154	NM_009033	19656	Mm.24718	NM_009033	ENSMUSG00000037070	Rbmxl1	Hnrpg|Rbmx|Rbmxrt	RNA binding motif protein, X-linked like-1	protein-coding
chr17-6624	chr17	29886038	29890125	+	641.7	4087	promoter-TSS (NM_001081160)	promoter-TSS (NM_001081160)	-199	NM_001081160	74762	Mm.40901	NM_001081160	ENSMUSG00000043557	Mdga1	1200011I03Rik|GPIM|Mamdc3	MAM domain containing glycosylphosphatidylinositol anchor 1	protein-coding
chr9-17620	chr9	44878739	44883427	+	641.7	4688	exon (NM_001357549, exon 1 of 36)	exon (NM_001357549, exon 1 of 36)	206	NM_001357549	214162	Mm.2389	NM_001081049	ENSMUSG00000002028	Kmt2a	6430520K01|ALL-1|All1|Cxxc7|HRX|HTRX1|Mll|Mll1|mKIAA4050	lysine (K)-specific methyltransferase 2A	protein-coding
chr17-9407	chr17	29489030	29493674	+	641.5	4644	exon (NM_008842, exon 2 of 6)	exon (NM_008842, exon 2 of 6)	567	NM_008842	18712	Mm.328931	NM_008842	ENSMUSG00000024014	Pim1	Pim-1	proviral integration site 1	protein-coding
chr5-15353	chr5	25497225	25500577	+	639.9	3352	promoter-TSS (NM_001081383)	promoter-TSS (NM_001081383)	-118	NM_001081383	231051	Mm.332268	NM_001081383	ENSMUSG00000038056	Kmt2c	E330008K23Rik|HALR|Mll3	lysine (K)-specific methyltransferase 2C	protein-coding
chr5-18203	chr5	93091961	93095694	+	639.7	3733	intron (NM_001009818, intron 1 of 9)	CpG	411	NM_001347377	52398	Mm.394184	NM_001009818	ENSMUSG00000058013	Sept11	6230410I01Rik|AW548875|D5Ertd606e	septin 11	protein-coding
chr5-14454	chr5	115395929	115407366	+	639.1	11437	Intergenic	RSINE1|SINE|B4	-28038	NM_008629	17690	Mm.5077	NM_008629	ENSMUSG00000054256	Msi1	Msi1h|Musahi1|m-Msi-1	musashi RNA-binding protein 1	protein-coding
chr6-8253	chr6	37870102	37872263	+	637.8	2161	exon (NM_145076, exon 1 of 19)	exon (NM_145076, exon 1 of 19)	371	NM_145076	21848	Mm.41063	NM_145076	ENSMUSG00000029833	Trim24	A130082H20Rik|AI447469|D430004I05Rik|TIF1|TIF1-alpha|TIF1alpha|Tif1a	tripartite motif-containing 24	protein-coding
chr7-19915	chr7	101968711	101974141	+	637.8	5430	intron (NM_133947, intron 1 of 24)	intron (NM_133947, intron 1 of 24)	1583	NM_133947	101706	Mm.27259	NM_133947	ENSMUSG00000066306	Numa1	6720401E04Rik|AA764025|AL022610|AU014979|NuMA	nuclear mitotic apparatus protein 1	protein-coding
chr14-6557	chr14	28503971	28512039	+	636.2	8068	intron (NM_009524, intron 1 of 4)	intron (NM_009524, intron 1 of 4)	2532	NM_009524	22418	Mm.287544	NM_009524	ENSMUSG00000021994	Wnt5a	8030457G12Rik|Wnt-5a	wingless-type MMTV integration site family, member 5A	protein-coding
chr13-9034	chr13	47104279	47107393	+	636	3114	intron (NM_025900, intron 1 of 10)	CpG	385	NM_025900	110052	Mm.131150	NM_025900	ENSMUSG00000021377	Dek	1810019E15Rik|D13H6S231E	DEK oncogene (DNA binding)	protein-coding
chr14-6373	chr14	61039841	61048274	+	635.8	8433	intron (NM_013869, intron 1 of 9)	intron (NM_013869, intron 1 of 9)	2798	NM_013869	29820	Mm.281356	NM_013869	ENSMUSG00000060548	Tnfrsf19	AL023044|AW123854|TAJ|TAJ-ALPHA|TRADE|Troy	tumor necrosis factor receptor superfamily, member 19	protein-coding
chr9-26929	chr9	44332731	44338386	+	635.6	5655	TTS (NM_013551)	TTS (NM_013551)	843	NM_010436	15270	Mm.245931	NM_010436	ENSMUSG00000049932	H2afx	AW228881|H2A.X|H2ax|Hist5-2ax|gammaH2ax	H2A histone family, member X	protein-coding
chr4-14779	chr4	105157069	105160164	+	635.2	3095	intron (NM_080555, intron 1 of 5)	intron (NM_080555, intron 1 of 5)	1269	NM_080555	67916	Mm.348326	NM_080555	ENSMUSG00000028517	Plpp3	1110003O22Rik|2610002D05Rik|AV025606|D4Bwg0538e|D4Bwg1535e|Lpp3|PRG-2|Ppab2b|Ppap2b	phospholipid phosphatase 3	protein-coding
chr12-7314	chr12	91587691	91591305	+	634.9	3614	intron (NM_175335, intron 1 of 8)	intron (NM_175335, intron 1 of 8)	151	NM_031391	83602	Mm.275728	NM_031391	ENSMUSG00000020962	Gtf2a1	6330549H03Rik|AA536742|AA959775|AW060250|TfIIAa/b|Tfiia1	general transcription factor II A, 1	protein-coding
chr19-10719	chr19	8770263	8775783	+	634.5	5520	TTS (NM_025791)	TTS (NM_025791)	1444	NR_028419	67706	Mm.45155	NM_026325	ENSMUSG00000118346	Tmem179b	0610031L02Rik|1500003K22Rik|1810059G22Rik	transmembrane protein 179B	protein-coding
chr16-9708	chr16	4556607	4561071	+	633.6	4464	intron (NM_031182, intron 1 of 6)	CpG	881	NM_031182	83383	Mm.273210	NM_031182	ENSMUSG00000005718	Tfap4	AI642933|AP-4|D930048N17Rik|Tcfap4|bHLHc41	transcription factor AP4	protein-coding
chr9-9312	chr9	72530643	72533393	+	633.4	2750	promoter-TSS (NR_045735)	promoter-TSS (NR_045735)	-160	NR_045735	75115	Mm.280755	NR_045735	ENSMUSG00000096986	4930509E16Rik	-	RIKEN cDNA 4930509E16 gene	ncRNA
chr6-13323	chr6	134919218	134922823	+	633.4	3605	exon (NM_009875, exon 1 of 3)	exon (NM_009875, exon 1 of 3)	619	NM_009875	12576	Mm.2958	NM_009875	ENSMUSG00000003031	Cdkn1b	AA408329|AI843786|Kip1|p27|p27Kip1	cyclin-dependent kinase inhibitor 1B	protein-coding
chr3-10163	chr3	51275628	51278245	+	632.1	2617	non-coding (NR_073429, exon 1 of 1)	non-coding (NR_073429, exon 1 of 1)	175	NR_073429	67746	Mm.441177	NR_073429	ENSMUSG00000087440	4930577N17Rik	-	RIKEN cDNA 4930577N17 gene	ncRNA
chr19-6044	chr19	53389509	53392061	+	631.9	2552	promoter-TSS (NM_001356986)	promoter-TSS (NM_001356986)	-151	NM_172429	76479	Mm.313687	NM_172429	ENSMUSG00000025024	Smndc1	-	survival motor neuron domain containing 1	protein-coding
chr9-8215	chr9	82973300	82977366	+	630.8	4066	5' UTR (NM_001081216, exon 1 of 40)	5' UTR (NM_001081216, exon 1 of 40)	156	NM_001081216	83946	Mm.221688	NM_031879	ENSMUSG00000032253	Phip	2810004D21Rik|4632404O06Rik|Ndrp|Wdr11	pleckstrin homology domain interacting protein	protein-coding
chr8-13373	chr8	13103815	13106995	+	630.8	3180	promoter-TSS (NM_146207)	promoter-TSS (NM_146207)	-62	NM_178708	234069	Mm.103427	NM_178708	ENSMUSG00000038542	Pcid2	A730042J05Rik	PCI domain containing 2	protein-coding
chr11-16901	chr11	106157948	106162480	+	630.6	4532	promoter-TSS (NM_001356459)	promoter-TSS (NM_001356459)	-38	NM_172397	67803	Mm.21687	NM_172397	ENSMUSG00000040699	Limd2	0610025L06Rik|AI413966	LIM domain containing 2	protein-coding
chr3-1784	chr3	65527581	65530003	+	630.4	2422	non-coding (NR_027955, exon 2 of 2)	non-coding (NR_027955, exon 2 of 2)	345	NM_178892	99929	Mm.246398	NM_178892	ENSMUSG00000034640	Tiparp	ARTD14|AW558171|PARP7	TCDD-inducible poly(ADP-ribose) polymerase	protein-coding
chrX-2990	chrX	42148515	42152419	+	630.2	3904	promoter-TSS (NM_021465)	promoter-TSS (NM_021465)	-234	NM_021465	20843	Mm.290422	NM_021465	ENSMUSG00000025862	Stag2	9230105L23Rik|B230112I07Rik|SA-2|SAP2	stromal antigen 2	protein-coding
chr18-873	chr18	34776816	34779289	+	629.5	2473	intron (NM_001081256, intron 1 of 23)	intron (NM_001081256, intron 1 of 23)	1044	NM_001081256	277250	Mm.277906	NM_029518	ENSMUSG00000038773	Kdm3b	5830462I21Rik|JHDM2B|Jmjd1b|mKIAA1082	KDM3B lysine (K)-specific demethylase 3B	protein-coding
chr15-8069	chr15	78875606	78878764	+	629.3	3158	promoter-TSS (NM_145929)	promoter-TSS (NM_145929)	-5	NM_145929	106039	Mm.251331	NM_145929	ENSMUSG00000033128	Gga1	4930406E12Rik|AU016030|AW209092	golgi associated, gamma adaptin ear containing, ARF binding protein 1	protein-coding
chr10-7554	chr10	22729929	22732511	+	629.3	2582	5' UTR (NM_011603, exon 1 of 7)	5' UTR (NM_011603, exon 1 of 7)	227	NM_011603	237336	Mm.86670	NM_011603	ENSMUSG00000071359	Tbpl1	4732475G08|AW011832|AW491032|D18347|STD|TLF|TRF2|TRP|Tlp	TATA box binding protein-like 1	protein-coding
chr6-865	chr6	134926733	134930802	+	628.6	4069	promoter-TSS (NR_037956)	promoter-TSS (NR_037956)	-325	NR_037956	381822	Mm.5935	NR_037955	ENSMUSG00000098318	Lockd	1190002F15Rik|AI120476|Droc	lncRNA downstream of Cdkn1b	ncRNA
chr5-3219	chr5	111416408	111423504	+	628.2	7096	exon (NM_001081235, exon 2 of 3)	exon (NM_001081235, exon 2 of 3)	2656	NM_001081235	433938	Mm.332576	NM_001081235	ENSMUSG00000070576	Mn1	AA003644|AA009236	meningioma 1	protein-coding
chr3-7900	chr3	107331692	107334867	+	628	3175	promoter-TSS (NM_001045807)	promoter-TSS (NM_001045807)	10	NM_001045807	229700	Mm.27966	NM_001045807	ENSMUSG00000048109	Rbm15	C230088J01Rik|mKIAA1438	RNA binding motif protein 15	protein-coding
chr15-19779	chr15	73182244	73185816	+	627.3	3572	intron (NM_153178, intron 1 of 18)	intron (NM_153178, intron 1 of 18)	917	NM_153178	239528	Mm.23095	NM_153178	ENSMUSG00000036698	Ago2	1110029L17Rik|2310051F07Rik|AI225898|AL022874|AW546247|Eif2c2|Gerp95|Gm10365|mKIAA4215	argonaute RISC catalytic subunit 2	protein-coding
chr17-7590	chr17	26506880	26509734	+	627.3	2854	exon (NM_013642, exon 1 of 4)	exon (NM_013642, exon 1 of 4)	165	NM_013642	19252	Mm.239041	NM_013642	ENSMUSG00000024190	Dusp1	3CH134|MKP1|Ptpn16|U19515|erp|mkp-1	dual specificity phosphatase 1	protein-coding
chr2-8615	chr2	51146036	51149353	+	626.5	3317	intron (NM_028810, intron 2 of 4)	CpG	1417	NM_028810	74194	Mm.46497	NM_028810	ENSMUSG00000017144	Rnd3	2610017M01Rik|AI661404|Arhe|Rhoe	Rho family GTPase 3	protein-coding
chr2-6153	chr2	129799894	129802409	+	626.5	2515	non-coding (NR_029452, exon 1 of 1)	non-coding (NR_029452, exon 1 of 1)	308	NR_029452	654409	Mm.305555	NR_029452		Stk35os1	4932416H05Rik	serine/threonine kinase 35, opposite strand 1	ncRNA
chr11-21704	chr11	53298362	53301987	+	626	3625	5' UTR (NM_008300, exon 1 of 19)	5' UTR (NM_008300, exon 1 of 19)	305	NM_008300	15525	Mm.239865	NM_008300	ENSMUSG00000020361	Hspa4	70kDa|AI317151|APG-2|Hsp110|Hsp70RY|mKIAA4025	heat shock protein 4	protein-coding
chr10-20561	chr10	111471660	111474814	+	625.2	3154	promoter-TSS (NM_015781)	promoter-TSS (NM_015781)	10	NR_152558	53605	Mm.290407	NM_015781	ENSMUSG00000058799	Nap1l1	AA407126|AI256722|D10Ertd68e|NAP-1	nucleosome assembly protein 1-like 1	protein-coding
chr2-32388	chr2	78867929	78873006	+	624.7	5077	non-coding (NR_151458, exon 2 of 7)	non-coding (NR_151458, exon 2 of 7)	789	NR_151457	22193	Mm.1485	NM_009454	ENSMUSG00000027011	Ube2e3	Ubce4|ubcM2	ubiquitin-conjugating enzyme E2E 3	protein-coding
chr7-24591	chr7	45050757	45054907	+	624.1	4150	TTS (NM_022999)	TTS (NM_022999)	502	NM_175022	233210	Mm.219137	NM_175022	ENSMUSG00000046574	Prr12	6720469B10|BC058674	proline rich 12	protein-coding
chr15-11751	chr15	59646250	59650967	+	624.1	4717	promoter-TSS (NM_144549)	promoter-TSS (NM_144549)	-46	NM_144549	211770	Mm.40298	NM_144549	ENSMUSG00000032501	Trib1	A530090O15Rik|TRB-1|Trb1	tribbles pseudokinase 1	protein-coding
chr11-4197	chr11	69979760	69983725	+	623.4	3965	promoter-TSS (NM_018740)	promoter-TSS (NM_018740)	-507	NM_018740	54351	Mm.13430	NM_018740	ENSMUSG00000018565	Elp5	Derp6|Rai12	elongator acetyltransferase complex subunit 5	protein-coding
chr3-8310	chr3	103278658	103281273	+	622.5	2615	exon (NM_001079830, exon 1 of 19)	exon (NM_001079830, exon 1 of 19)	672	NM_053170	94093	Mm.195036	NM_053170	ENSMUSG00000033014	Trim33	8030451N04Rik|AI413936|Ecto|Tif1g	tripartite motif-containing 33	protein-coding
chr8-19880	chr8	104441307	104443531	+	622.3	2224	intron (NM_001013380, intron 2 of 12)	intron (NM_001013380, intron 2 of 12)	628	NM_001013380	234663	Mm.289583	NM_001013380	ENSMUSG00000035770	Dync1li2	AA409702|C920003I06|Dncli2|Dnclic2|LIC2	dynein, cytoplasmic 1 light intermediate chain 2	protein-coding
chr8-7260	chr8	34804668	34810532	+	621.7	5864	promoter-TSS (NM_176933)	promoter-TSS (NM_176933)	-10	NM_176933	319520	Mm.170276	NM_176933	ENSMUSG00000031530	Dusp4	2700078F24Rik|AI844617|BB104621|E130306H24Rik|MKP2	dual specificity phosphatase 4	protein-coding
chr19-7827	chr19	40830273	40832680	+	621.2	2407	intron (NM_172839, intron 1 of 5)	CpG	197	NM_172839	240665	Mm.309	NM_172839	ENSMUSG00000025010	Ccnj	D430039C20Rik	cyclin J	protein-coding
chrX-3567	chrX	71555234	71557754	+	621	2520	intron (NM_001293623, intron 1 of 4)	CpG	577	NM_001293625	15354	Mm.336087	NM_008253	ENSMUSG00000015217	Hmgb3	Hmg2a|Hmg4	high mobility group box 3	protein-coding
chr17-8044	chr17	27554480	27558482	+	620.8	4002	promoter-TSS (NM_016660)	promoter-TSS (NM_016660)	-93	NM_001166539	15361	Mm.4438	NM_016660	ENSMUSG00000046711	Hmga1	AL023995|Hmga1a|Hmga1b|Hmgi|Hmgiy|Hmgy	high mobility group AT-hook 1	protein-coding
chr5-9712	chr5	113770596	113774182	+	620.6	3586	promoter-TSS (NM_001356623)	promoter-TSS (NM_001356623)	11	NR_151532	53890	Mm.29594	NM_016926	ENSMUSG00000018974	Sart3	AU045857|mKIAA0156	squamous cell carcinoma antigen recognized by T cells 3	protein-coding
chr1-18978	chr1	46852092	46854882	+	620.4	2790	5' UTR (NM_172653, exon 1 of 10)	5' UTR (NM_172653, exon 1 of 10)	131	NM_001356416	227059	Mm.233889	NM_172653	ENSMUSG00000025986	Slc39a10	2900042E17Rik|5430433I10|Zip10|mKIAA1265	solute carrier family 39 (zinc transporter), member 10	protein-coding
chr10-12798	chr10	7679929	7682275	+	619.5	2346	promoter-TSS (NM_001358649)	promoter-TSS (NM_001358649)	56	NM_001358649	18537	Mm.258431	NM_008786	ENSMUSG00000019795	Pcmt1	C79501|PIMT	protein-L-isoaspartate (D-aspartate) O-methyltransferase 1	protein-coding
chr14-3344	chr14	11552439	11557188	+	619.3	4749	intron (NM_008981, intron 1 of 29)	intron (NM_008981, intron 1 of 29)	1260	NM_008981	19270	Mm.431266	NM_008981	ENSMUSG00000021745	Ptprg	5430405N12Rik|AW046354|AW549872|RPTPgamma	protein tyrosine phosphatase, receptor type, G	protein-coding
chr5-9765	chr5	140417920	140421431	+	618.9	3511	exon (NM_133916, exon 1 of 19)	exon (NM_133916, exon 1 of 19)	370	NM_133916	27979	Mm.21671	NM_133916	ENSMUSG00000056076	Eif3b	AL033316|AL033334|AL033369|AW208965|D5Wsu45e|EIF3-ETA|EIF3-P110|EIF3-P116|Eif3s9|PRT1	eukaryotic translation initiation factor 3, subunit B	protein-coding
chr16-2861	chr16	22264491	22267054	+	618.9	2563	exon (NM_009186, exon 1 of 9)	exon (NM_009186, exon 1 of 9)	233	NM_001330554	20462	Mm.210352	NM_009186	ENSMUSG00000022858	Tra2b	5730405G21Rik|D16Ertd266e|SIG-41|Sfrs10|Silg41|TRA2beta	transformer 2 beta	protein-coding
chr11-16419	chr11	69670405	69672717	+	617.8	2312	intron (NM_144958, intron 1 of 10)	CpG	862	NM_144958	13681	Mm.26680	NM_144958	ENSMUSG00000059796	Eif4a1	BM-010|Ddx2a|Eif4	eukaryotic translation initiation factor 4A1	protein-coding
chr8-5337	chr8	72134671	72137453	+	617.5	2782	intron (NM_001001491, intron 1 of 7)	intron (NM_001001491, intron 1 of 7)	774	NM_001001491	326618	Mm.295124	NM_001001491	ENSMUSG00000031799	Tpm4	2610528G24Rik|Tpm4.2|Tpm4.2cy	tropomyosin 4	protein-coding
chr14-13204	chr14	21830306	21832773	+	617.5	2467	promoter-TSS (NM_011695)	promoter-TSS (NM_011695)	-22	NM_011695	22334	Mm.262327	NM_011695	ENSMUSG00000021771	Vdac2	Vdac6|mVDAC2|mVDAC6	voltage-dependent anion channel 2	protein-coding
chr14-3057	chr14	21984637	21991454	+	617.5	6817	5' UTR (NM_145459, exon 2 of 3)	5' UTR (NM_145459, exon 2 of 3)	1556	NM_145459	218820	Mm.292401	NM_145459	ENSMUSG00000039081	Zfp503	AI181838|B830002A16Rik|Nolz-1|Nolz1|Znf503	zinc finger protein 503	protein-coding
chr2-12016	chr2	32150181	32158256	+	616.2	8075	intron (NM_001159634, intron 1 of 31)	RSINE1|SINE|B4	3070	NM_001159634	227723	Mm.25504	NM_172661	ENSMUSG00000039262	Prrc2b	5830434P21Rik|AI173903|Bat2l|Bat2l1|D430039P21|mKIAA0515	proline-rich coiled-coil 2B	protein-coding
chr12-9356	chr12	111037234	111040786	+	615.8	3552	promoter-TSS (NM_198023)	promoter-TSS (NM_198023)	-357	NM_198023	217864	Mm.23808	NM_198023	ENSMUSG00000037896	Rcor1	5730409O11|6720480E22Rik|AU042633|D12Wsu95e|Rocr1|mKIAA0071	REST corepressor 1	protein-coding
chr9-13918	chr9	97010182	97019837	+	615.6	9655	intron (NM_145134, intron 1 of 2)	intron (NM_145134, intron 1 of 2)	3346	NM_145134	211949	Mm.491271	NM_145134	ENSMUSG00000046997	Spsb4	D030068E18Rik|SSB-4|Ssb4	splA/ryanodine receptor domain and SOCS box containing 4	protein-coding
chr3-14697	chr3	87905646	87911797	+	615.4	6151	intron (NM_001331051, intron 1 of 6)	intron (NM_001331051, intron 1 of 6)	1871	NM_001331052	15191	Mm.292208	NM_008231	ENSMUSG00000004897	Hdgf	AI118077|D3Ertd299e	heparin binding growth factor	protein-coding
chr13-8600	chr13	99512830	99517253	+	615.4	4423	intron (NM_008634, intron 1 of 6)	CpG	1561	NM_008634	17755	Mm.4173	NM_008634	ENSMUSG00000052727	Map1b	A230055D22|AI843217|LC1|MAP5|Mtap-5|Mtap1b|Mtap5	microtubule-associated protein 1B	protein-coding
chr9-24787	chr9	108515700	108518479	+	615.2	2779	promoter-TSS (NM_001114119)	promoter-TSS (NM_001114119)	2	NM_175143	69232	Mm.335449	NM_175143	ENSMUSG00000006673	Qrich1	2610028H07Rik|b2b2404Clo	glutamine-rich 1	protein-coding
chr13-8110	chr13	97239334	97245637	+	615.2	6303	intron (NM_007930, intron 1 of 2)	intron (NM_007930, intron 1 of 2)	1380	NM_007930	13803	Mm.241073	NM_007930	ENSMUSG00000041773	Enc1	Nrpb|PIG10	ectodermal-neural cortex 1	protein-coding
chr7-14001	chr7	44983342	44988673	+	614.9	5331	promoter-TSS (NR_045266)	promoter-TSS (NR_045266)	413	NM_001252476	15469	Mm.27545	NM_019830	ENSMUSG00000109324	Prmt1	6720434D09Rik|AW214366|Hrmt1l2|Mrmt1	protein arginine N-methyltransferase 1	protein-coding
chr3-7429	chr3	95817651	95820444	+	614.9	2793	promoter-TSS (NM_001081293)	promoter-TSS (NM_001081293)	-94	NM_001368181	75137	Mm.196275	NM_028328	ENSMUSG00000028106	Rprd2	2810036A19Rik|4930535B03Rik|6720469I21Rik|AL022841|AL022940|AU021304|BB077382|mKIAA0460	regulation of nuclear pre-mRNA domain containing 2	protein-coding
chr6-13243	chr6	119478368	119482370	+	614.7	4002	exon (NM_133940, exon 1 of 1)	exon (NM_133940, exon 1 of 1)	701	NM_133940	101358	Mm.125477	NM_133940	ENSMUSG00000030019	Fbxl14	AW322056|Fbx14l	F-box and leucine-rich repeat protein 14	protein-coding
chr15-8740	chr15	79544845	79547717	+	614.5	2872	5' UTR (NM_199080, exon 1 of 13)	5' UTR (NM_199080, exon 1 of 13)	460	NM_001040187	67040	Mm.29644	NM_152806	ENSMUSG00000055065	Ddx17	2610007K22Rik|A430025E01Rik|AI047725|C80929|Gm926|p72	DEAD (Asp-Glu-Ala-Asp) box polypeptide 17	protein-coding
chr17-18604	chr17	34589250	34595747	+	614.1	6497	TTS (NM_134116)	TTS (NM_134116)	239	NM_017463	18515	Mm.390957	NM_017463	ENSMUSG00000034673	Pbx2	G17	pre B cell leukemia homeobox 2	protein-coding
chr1-6663	chr1	10037212	10040622	+	614.1	3410	promoter-TSS (NM_001277101)	promoter-TSS (NM_001277101)	699	NM_026493	211660	Mm.244046	NM_026493	ENSMUSG00000056763	Cspp1	2310020J12Rik|4930413O22Rik|AA387550|BC055915|Cspp2|Cspp3	centrosome and spindle pole associated protein 1	protein-coding
chr2-36335	chr2	128965311	128968551	+	613.9	3240	promoter-TSS (NM_178404)	promoter-TSS (NM_178404)	-471	NM_178404	78751	Mm.26377	NM_178404	ENSMUSG00000042851	Zc3h6	4631426G04Rik|4833425H18Rik|AU024389|AW060453|Zc3hdc6|mKIAA2035	zinc finger CCCH type containing 6	protein-coding
chr7-8952	chr7	59227816	59230064	+	613.9	2248	5' UTR (NM_011668, exon 1 of 13)	5' UTR (NM_011668, exon 1 of 13)	190	NM_011668	22215	Mm.9002	NM_011668	ENSMUSG00000025326	Ube3a	4732496B02|5830462N02Rik|A130086L21Rik|Hpve6a	ubiquitin protein ligase E3A	protein-coding
chr12-2162	chr12	75595091	75597176	+	613.4	2085	promoter-TSS (NM_012024)	promoter-TSS (NM_012024)	99	NM_012024	26932	Mm.259626	NM_012024	ENSMUSG00000021051	Ppp2r5e	4633401M22Rik|B56beta	protein phosphatase 2, regulatory subunit B', epsilon	protein-coding
chr6-8828	chr6	38873948	38877172	+	613.2	3224	intron (NM_001294144, intron 1 of 14)	intron (NM_001294144, intron 1 of 14)	630	NM_010433	15258	Mm.23790	NM_010433	ENSMUSG00000061436	Hipk2	1110014O20Rik|B230339E18Rik|Stank	homeodomain interacting protein kinase 2	protein-coding
chr15-7794	chr15	76076629	76082114	+	613	5485	exon (NM_001356629, exon 2 of 13)	exon (NM_001356629, exon 2 of 13)	1499	NM_001164600	67959	Mm.29965	NM_028364	ENSMUSG00000002524	Puf60	2410104I19Rik|2810454F19Rik|SIAHBP1	poly-U binding splicing factor 60	protein-coding
chr1-4638	chr1	182018435	182021090	+	612.8	2655	5' UTR (NM_010135, exon 1 of 15)	5' UTR (NM_010135, exon 1 of 15)	218	NM_010135	13800	Mm.87759	NM_008680	ENSMUSG00000022995	Enah	Mena|NDPP-1|Ndpp1|WBP8	ENAH actin regulator	protein-coding
chr2-18818	chr2	26909116	26912506	+	612.6	3390	promoter-TSS (NM_013721)	promoter-TSS (NM_013721)	4	NM_013721	27176	Mm.328601	NM_013721	ENSMUSG00000062647	Rpl7a	Surf3	ribosomal protein L7A	protein-coding
chr13-1188	chr13	85288142	85290158	+	612.3	2016	5' UTR (NM_145452, exon 1 of 25)	5' UTR (NM_145452, exon 1 of 25)	336	NM_145452	218397	Mm.259653	NM_145452	ENSMUSG00000021549	Rasa1	Gap|RasGAP|Rasa	RAS p21 protein activator 1	protein-coding
chr2-26957	chr2	70823944	70826286	+	612.1	2342	promoter-TSS (NM_001362963)	promoter-TSS (NM_001362963)	-311	NM_001362963	228012	Mm.136511	NM_172664	ENSMUSG00000041997	Tlk1	4930545J15Rik	tousled-like kinase 1	protein-coding
chr12-9925	chr12	112827100	112830966	+	611.7	3866	5' UTR (NM_001359292, exon 1 of 3)	5' UTR (NM_001359292, exon 1 of 3)	356	NM_001359292	71963	Mm.313185	NM_028023	ENSMUSG00000047832	Cdca4	2410018C03Rik|HEPP|SEI-3	cell division cycle associated 4	protein-coding
chr7-8653	chr7	31148114	31152433	+	611.2	4319	intron (NR_153431, intron 1 of 18)	intron (NR_153431, intron 1 of 18)	898	NM_027898	52857	Mm.27366	NM_027898	ENSMUSG00000001248	Gramd1a	1300003M23Rik|AI415002|AW547240|D7Bwg0611e	GRAM domain containing 1A	protein-coding
chr5-13619	chr5	134637655	134640387	+	610.8	2732	intron (NM_001312867, intron 1 of 5)	CpG	388	NM_001312867	22384	Mm.27955	NM_033561	ENSMUSG00000040731	Eif4h	AU018978|D5Ertd355e|E430026L18Rik|Ef4h|Wbscr1|Wscr1|eIF-4H	eukaryotic translation initiation factor 4H	protein-coding
chr11-3013	chr11	23305711	23307830	+	610.4	2119	promoter-TSS (NM_001190401)	promoter-TSS (NM_001190401)	-125	NM_001190401	17847	Mm.119155	NM_001190401	ENSMUSG00000056342	Usp34	A530081C03Rik|Murr2	ubiquitin specific peptidase 34	protein-coding
chr14-5209	chr14	87415504	87418012	+	610.4	2508	5' UTR (NM_172605, exon 1 of 14)	5' UTR (NM_172605, exon 1 of 14)	175	NM_001253755	219249	Mm.35168	NM_172605	ENSMUSG00000022019	Tdrd3	4732418C03Rik|6720468N18	tudor domain containing 3	protein-coding
chr5-7716	chr5	106695210	106697391	+	609.7	2181	promoter-TSS (NM_001363321)	promoter-TSS (NM_001363321)	225	NM_001363320	52397	Mm.249474	NM_026856	ENSMUSG00000049606	Zfp644	1110068L01Rik|AA408882|BM-005|D5Ertd689e|Zep-2	zinc finger protein 644	protein-coding
chr10-6108	chr10	92160421	92166600	+	609.3	6179	intron (NR_028262, intron 2 of 12)	intron (NR_028262, intron 2 of 12)	1668	NR_028262	110333	Mm.429764	NR_028262	ENSMUSG00000112117	Rmst	100041799|AI853140|C230053E11Rik|D930049J19Rik|Dmt2|Gm3515|M2|Ncrms	rhabdomyosarcoma 2 associated transcript (non-coding RNA)	ncRNA
chr10-3784	chr10	98913689	98916573	+	609.1	2884	promoter-TSS (NM_026482)	promoter-TSS (NM_026482)	-21	NM_001359507	67972	Mm.166944	NM_026482	ENSMUSG00000019943	Atp2b1	2810442I22Rik|E130111D10Rik|Pmca1	ATPase, Ca++ transporting, plasma membrane 1	protein-coding
chr14-12357	chr14	61680431	61684670	+	608.4	4239	promoter-TSS (NR_028264)	promoter-TSS (NR_028264)	-177	NR_028264	668253	Mm.32886	NR_028264	ENSMUSG00000097589	Dleu2	1810047A16Rik|4932411A06Rik|7730401J12Rik|AI197277|AI788824|Alt1|Gm9069|Leu2	deleted in lymphocytic leukemia, 2	ncRNA
chr18-5416	chr18	46522753	46526851	+	608.2	4098	5' UTR (NM_173423, exon 2 of 3)	5' UTR (NM_173423, exon 2 of 3)	1169	NM_173423	240263	Mm.38249	NM_173423	ENSMUSG00000033319	Fem1c	2610312A07Rik|3632443A22Rik|AI646567	fem-1 homolog c (C.elegans)	protein-coding
chr7-29022	chr7	122969118	122971720	+	607.3	2602	promoter-TSS (NM_011247)	promoter-TSS (NM_011247)	40	NR_045614	73951	Mm.389936	NR_045614		4930413G21Rik	-	RIKEN cDNA 4930413G21 gene	ncRNA
chr5-21823	chr5	45855858	45858458	+	606.9	2600	promoter-TSS (NM_172153)	promoter-TSS (NM_172153)	382	NM_001359871	209707	Mm.71498	NM_172153	ENSMUSG00000015882	Lcorl	Mlr1	ligand dependent nuclear receptor corepressor-like	protein-coding
chr13-11510	chr13	83735456	83742268	+	606.7	6812	promoter-TSS (NR_029545)	promoter-TSS (NR_029545)	14	NR_162784	114482820		NR_162784		Mir9b-2	mmu-mir-9b-2	microRNA mir-9b-2	ncRNA
chr4-6693	chr4	28812444	28816095	+	606	3651	intron (NM_001290434, intron 1 of 16)	CpG	1124	NM_001122889	13841	Mm.257266	NM_010141	ENSMUSG00000028289	Epha7	Cek11|Ebk|Ehk3|Hek11|Mdk1	Eph receptor A7	protein-coding
chr12-7390	chr12	24830099	24832771	+	606	2672	promoter-TSS (NM_001083341)	promoter-TSS (NM_001083341)	-164	NM_026037	67216	Mm.167671	NM_026037	ENSMUSG00000020646	Mboat2	2810049G06Rik|AU022889|AW547221|LPCAT4|Moact2|Oact2	membrane bound O-acyltransferase domain containing 2	protein-coding
chr4-31929	chr4	141534811	141539593	+	605.8	4782	intron (NM_001347235, intron 1 of 14)	CpG	1395	NM_001347235	56381	Mm.299906	NM_019763	ENSMUSG00000040761	Spen	Mint|mKIAA0929	spen family transcription repressor	protein-coding
chr13-4708	chr13	44729540	44734664	+	605.8	5124	intron (NM_021878, intron 2 of 18)	intron (NM_021878, intron 2 of 18)	831	NM_001205043	16468	Mm.25059	NM_021878	ENSMUSG00000038518	Jarid2	Jmj|jumonji	jumonji, AT rich interactive domain 2	protein-coding
chr8-10997	chr8	11632655	11637096	+	605.6	4441	TTS (NR_106097)	TTS (NR_106097)	161	NR_030781	102334	Mm.12459	NM_133971	ENSMUSG00000031508	Ankrd10	4833425P12Rik|AW549277	ankyrin repeat domain 10	protein-coding
chr10-11472	chr10	42274183	42278913	+	605.4	4730	5' UTR (NM_019740, exon 1 of 4)	5' UTR (NM_019740, exon 1 of 4)	194	NM_019740	56484	Mm.338613	NM_019740	ENSMUSG00000048756	Foxo3	1110048B16Rik|2010203A17Rik|C76856|FKHRL1|Fkhr2|Foxo3a	forkhead box O3	protein-coding
chr16-8110	chr16	4592679	4600203	+	605.2	7524	intron (NM_031184, intron 1 of 6)	intron (NM_031184, intron 1 of 6)	1728	NM_031184	83396	Mm.134072	NM_031184	ENSMUSG00000014303	Glis2	Gli5|Klf16|Nkl	GLIS family zinc finger 2	protein-coding
chr4-21060	chr4	130273156	130276102	+	605.2	2946	intron (NM_172702, intron 1 of 9)	intron (NM_172702, intron 1 of 9)	591	NM_001253386	230779	Mm.45132	NM_172702	ENSMUSG00000023232	Serinc2	2310004K20Rik|AW121759|FKSG84|TDE2|Tde2l	serine incorporator 2	protein-coding
chr9-11926	chr9	40798540	40803043	+	604.9	4503	promoter-TSS (NM_031165)	promoter-TSS (NM_031165)	-485	NM_001364480	15481	Mm.290774	NM_031165	ENSMUSG00000015656	Hspa8	2410008N15Rik|Hsc70|Hsc71|Hsc73|Hsp73|Hspa10	heat shock protein 8	protein-coding
chr5-3837	chr5	21054476	21057130	+	604.5	2654	5' UTR (NM_001356591, exon 1 of 17)	5' UTR (NM_001356591, exon 1 of 17)	108	NM_001356591	19248	Mm.319117	NM_011203	ENSMUSG00000028771	Ptpn12	P19-PTP|PTP-P19|PTP-PEST|PTPG1	protein tyrosine phosphatase, non-receptor type 12	protein-coding
chr7-32908	chr7	5059284	5063655	+	604.3	4371	promoter-TSS (NM_001205231)	promoter-TSS (NM_001205231)	-674	NM_133671	22185	Mm.360389	NM_133671	ENSMUSG00000030435	U2af2	65kDa	U2 small nuclear ribonucleoprotein auxiliary factor (U2AF) 2	protein-coding
chr8-20573	chr8	79397470	79399841	+	604.1	2371	intron (NM_008539, intron 1 of 6)	CpG	773	NM_008539	17125	Mm.223717	NM_008539	ENSMUSG00000031681	Smad1	AI528653|Mad1|Madh1|Madr1|Mlp1|MusMLP|dwf-A|mMad1	SMAD family member 1	protein-coding
chr13-7888	chr13	46726316	46728795	+	604.1	2479	5' UTR (NM_175749, exon 1 of 22)	5' UTR (NM_175749, exon 1 of 22)	294	NM_175749	218210	Mm.255398	NM_175749	ENSMUSG00000021374	Nup153	B130015D15Rik|C88147	nucleoporin 153	protein-coding
chr16-5564	chr16	34571508	34574802	+	603.9	3294	Intergenic	CpG	-59128	NM_177357	545156	Mm.82274	NM_177357	ENSMUSG00000061751	Kalrn	2210407G14Rik|AV235988|DUET|E530005C20Rik|Gm539|Hapip|TRAD	kalirin, RhoGEF kinase	protein-coding
chr11-16286	chr11	115806435	115815763	+	603.4	9328	intron (NM_080643, intron 2 of 19)	intron (NM_080643, intron 2 of 19)	2493	NM_080643	140721	Mm.383737	NM_080643	ENSMUSG00000034471	Caskin2	1600028L06Rik|mKIAA1139	CASK-interacting protein 2	protein-coding
chr11-12083	chr11	115509939	115515139	+	602.8	5200	intron (NM_008258, intron 1 of 4)	intron (NM_008258, intron 1 of 4)	1854	NM_008258	15374	Mm.1775	NM_008258	ENSMUSG00000020737	Jpt1	Hn1	Jupiter microtubule associated homolog 1	protein-coding
chr1-16857	chr1	16102876	16106810	+	602.6	3934	promoter-TSS (NM_011291)	promoter-TSS (NM_011291)	-410	NM_011291	19989	Mm.319659	NM_011291	ENSMUSG00000043716	Rpl7	Rpl7a|Surf-3	ribosomal protein L7	protein-coding
chr11-16187	chr11	88574472	88590154	+	602.6	15682	intron (NM_054043, intron 6 of 13)	intron (NM_054043, intron 6 of 13)	-36938	NR_131025	68397	Mm.426889	NR_131025		0610039H22Rik	-	RIKEN cDNA 0610039H22 gene	ncRNA
chr5-15829	chr5	105699269	105701613	+	602.6	2344	promoter-TSS (NM_178701)	promoter-TSS (NM_178701)	-369	NM_178701	231549	Mm.23837	NM_178701	ENSMUSG00000046079	Lrrc8d	2810473G09Rik|4930525N13Rik|A930019F03|Lrrc5	leucine rich repeat containing 8D	protein-coding
chr4-28402	chr4	131872327	131875129	+	602.6	2802	promoter-TSS (NM_001369310)	promoter-TSS (NM_001369310)	89	NM_020587	57317	Mm.2478	NM_020587	ENSMUSG00000028911	Srsf4	5730499P16Rik|AW550192|MNCb-2616|SRp75|Sfrs4	serine/arginine-rich splicing factor 4	protein-coding
chr15-3817	chr15	39942543	39944985	+	602.3	2442	5' UTR (NM_001347036, exon 1 of 6)	5' UTR (NM_001347036, exon 1 of 6)	230	NM_001347036	239393	Mm.39874	NM_172814	ENSMUSG00000022305	Lrp12	AI848829|C820005L12Rik|LRP-12	low density lipoprotein-related protein 12	protein-coding
chr9-10646	chr9	41577938	41587312	+	601.5	9374	TTS (NR_029822)	TTS (NR_029822)	699	NR_029822	387236		NR_029822	ENSMUSG00000093354	Mir125b-1	Mirn125b|Mirn125b-1|mir-125b-1	microRNA 125b-1	ncRNA
chr14-7768	chr14	65259539	65263158	+	601.3	3619	intron (NM_021458, intron 1 of 6)	intron (NM_021458, intron 1 of 6)	1115	NM_021458	14365	Mm.214687	NM_021458	ENSMUSG00000007989	Fzd3	AU020229|D930050A07Rik|Fz3	frizzled class receptor 3	protein-coding
chr5-9576	chr5	43232226	43235745	+	601	3519	exon (NM_001177379, exon 1 of 11)	exon (NM_001177379, exon 1 of 11)	732	NM_001368807	231207	Mm.7233	NM_175937	ENSMUSG00000039782	Cpeb2	A630055H10Rik|Cpe-bp2	cytoplasmic polyadenylation element binding protein 2	protein-coding
chr3-4063	chr3	19310032	19312525	+	600.8	2493	promoter-TSS (NM_001122759)	promoter-TSS (NM_001122759)	44	NM_001122759	18583	Mm.355614	NM_008802	ENSMUSG00000069094	Pde7a	AU015378|AW047537	phosphodiesterase 7A	protein-coding
chr13-1080	chr13	100650608	100652814	+	600.4	2206	promoter-TSS (NM_001283011)	promoter-TSS (NM_001283011)	104	NM_001015889	108143	Mm.301148	NM_027139	ENSMUSG00000052293	Taf9	2310012M09Rik|AA673500|AU045423|TAFII31|TAFII32|Taf2g	TATA-box binding protein associated factor 9	protein-coding
chr3-9452	chr3	65956476	65959513	+	600.2	3037	exon (NM_019937, exon 1 of 11)	exon (NM_019937, exon 1 of 11)	255	NM_019937	56706	Mm.175612	NM_019937	ENSMUSG00000027829	Ccnl1	2610030E23Rik|AU018493|Ccnl|ania-6a	cyclin L1	protein-coding
chr7-17210	chr7	73615771	73620097	+	599.9	4326	Intergenic	Intergenic	-59539	NR_037569	69170	Mm.34539	NR_037569	ENSMUSG00000101970	1810026B05Rik	-	RIKEN cDNA 1810026B05 gene	ncRNA
chr11-41756	chr11	94320082	94323346	+	599.7	3264	exon (NM_001361575, exon 1 of 11)	exon (NM_001361575, exon 1 of 11)	249	NR_155069	67684	Mm.30927	NM_026313	ENSMUSG00000020863	Luc7l3	3300001P08Rik|Luc7a	LUC7-like 3 (S. cerevisiae)	protein-coding
chr11-17116	chr11	88114970	88127745	+	599.5	12775	intron (NM_198013, intron 1 of 10)	intron (NM_198013, intron 1 of 10)	22211	NM_198013	103841	Mm.374846	NM_198013	ENSMUSG00000018378	Cuedc1	AI841487|C330016O16Rik	CUE domain containing 1	protein-coding
chr8-5266	chr8	57651352	57653896	+	599.1	2544	intron (NR_040698, intron 1 of 3)	CpG	431	NM_001167981	108150	Mm.62886	NM_144731	ENSMUSG00000031608	Galnt7	AI225872	polypeptide N-acetylgalactosaminyltransferase 7	protein-coding
chr17-9529	chr17	17623319	17626134	+	598.9	2815	promoter-TSS (NM_172827)	promoter-TSS (NM_172827)	-237	NM_172827	240028	Mm.328807	NM_172827	ENSMUSG00000023845	Lnpep	2010309L07Rik|4732490P18Rik|CAP|IRAP|PLAP|gp160|vp165	leucyl/cystinyl aminopeptidase	protein-coding
chr5-16558	chr5	33017515	33020210	+	598.9	2695	promoter-TSS (NM_011738)	promoter-TSS (NM_011738)	46	NM_011738	22629	Mm.332314	NM_011738	ENSMUSG00000018965	Ywhah	-	tyrosine 3-monooxygenase/tryptophan 5-monooxygenase activation protein, eta polypeptide	protein-coding
chr17-5616	chr17	71474159	71476571	+	598.4	2412	promoter-TSS (NM_028887)	promoter-TSS (NM_028887)	-22	NM_028887	74355	Mm.194450	NM_028887	ENSMUSG00000024054	Smchd1	4931400A14Rik|AW554188|MommeD1|mKIAA0650	SMC hinge domain containing 1	protein-coding
chr7-15417	chr7	80113591	80116302	+	598	2711	intron (NM_173011, intron 1 of 10)	intron (NM_173011, intron 1 of 10)	404	NM_173011	269951	Mm.246432	NM_173011	ENSMUSG00000030541	Idh2	E430004F23|IDPm|Idh-2	isocitrate dehydrogenase 2 (NADP+), mitochondrial	protein-coding
chr2-14598	chr2	157459030	157468312	+	598	9282	intron (NM_001025395, intron 7 of 13)	(TG)n|Simple_repeat|Simple_repeat	39378	NM_001025395	20779	Mm.22845	NM_009271	ENSMUSG00000027646	Src	AW259666|pp60c-src	Rous sarcoma oncogene	protein-coding
chr11-17935	chr11	115602865	115606326	+	597.3	3461	promoter-TSS (NM_173048)	promoter-TSS (NM_173048)	455	NM_025305	50529	Mm.193040	NM_025305	ENSMUSG00000046756	Mrps7	MRP-S7|Rpms7|S7mt	mitchondrial ribosomal protein S7	protein-coding
chr12-5692	chr12	101974796	101977101	+	597.1	2305	promoter-TSS (NM_016856)	promoter-TSS (NM_016856)	-26	NM_016856	51786	Mm.716	NM_016856	ENSMUSG00000041781	Cpsf2	100kDa|2610024B04Rik|AI662483|Cpsf|MCPSF|mKIAA1367	cleavage and polyadenylation specific factor 2	protein-coding
chr3-9498	chr3	95314370	95317976	+	597.1	3606	intron (NM_029789, intron 1 of 10)	intron (NM_029789, intron 1 of 10)	983	NM_029789	76893	Mm.181009	NM_029789	ENSMUSG00000015714	Cers2	0610013I17Rik|AI225939|Lass2|TRH3	ceramide synthase 2	protein-coding
chr3-9398	chr3	142880788	142883155	+	596.9	2367	promoter-TSS (NR_152127)	promoter-TSS (NR_152127)	33	NM_178654	109333	Mm.244236	NM_178654	ENSMUSG00000004591	Pkn2	6030436C20Rik|AI507382|PRK2|Prkcl2|Stk7	protein kinase N2	protein-coding
chr2-14029	chr2	91929776	91934401	+	596.9	4625	promoter-TSS (NM_001291482)	promoter-TSS (NM_001291482)	209	NM_001291483	17242	Mm.906	NM_010784	ENSMUSG00000027239	Mdk	MK|Mek	midkine	protein-coding
chr9-10138	chr9	43743032	43747544	+	596.7	4512	intron (NM_021424, intron 1 of 5)	CpG	1334	NM_021424	58235	Mm.335096	NM_021424	ENSMUSG00000032012	Nectin1	AI835281|AW549174|Cd111|HIgR|HveC|PRR|PRR1|Pvrl1|nectin-1	nectin cell adhesion molecule 1	protein-coding
chr9-16349	chr9	25251288	25253700	+	596.3	2412	promoter-TSS (NM_001205367)	promoter-TSS (NM_001205367)	55	NM_001205367	235072	Mm.270259	NM_009859	ENSMUSG00000001833	Sept7	Cdc10|E430034N22	septin 7	protein-coding
chr5-18627	chr5	144254549	144259679	+	596	5130	intron (NM_018772, intron 2 of 2)	intron (NM_018772, intron 2 of 2)	1889	NM_018772	55950	Mm.38011	NM_018772	ENSMUSG00000047843	Bri3	I3	brain protein I3	protein-coding
chr14-10644	chr14	73141976	73144447	+	595.8	2471	intron (NR_033185, intron 1 of 15)	CpG	426	NR_033185	105670	Mm.280068	NM_134083	ENSMUSG00000022106	Rcbtb2	2610028E02Rik|2810420M18Rik|AI448345|AW240694|Chc1l|RC/BTB2	regulator of chromosome condensation (RCC1) and BTB (POZ) domain containing protein 2	protein-coding
chr6-9193	chr6	39555083	39560198	+	595.6	5115	5' UTR (NM_172477, exon 1 of 19)	5' UTR (NM_172477, exon 1 of 19)	194	NM_172477	209773	Mm.440021	NM_172477	ENSMUSG00000038456	Dennd2a	B930096L08Rik|C130031G22|mKIAA1277	DENN/MADD domain containing 2A	protein-coding
chr8-16952	chr8	120483839	120491254	+	595.4	7415	Intergenic	CpG	-1320	NM_198671	382034	Mm.334856	NM_198671	ENSMUSG00000031822	Gse1	2210013I18Rik|mKIAA0182	genetic suppressor element 1, coiled-coil protein	protein-coding
chr16-7237	chr16	18875795	18878865	+	595	3070	promoter-TSS (NM_010922)	promoter-TSS (NM_010922)	580	NM_010435	15260	Mm.15694	NM_010435	ENSMUSG00000022702	Hira	AA138857|D16Ertd95e|Gm15797|N28177|Tuple1	histone cell cycle regulator	protein-coding
chr5-15617	chr5	125388442	125391172	+	595	2730	intron (NM_019639, intron 1 of 1)	CpG	210	NM_019639	22190	Mm.331	NM_019639	ENSMUSG00000008348	Ubc	2700054O04Rik|AI194771|Rps27a|TI-225|Uba52|Ubb	ubiquitin C	protein-coding
chr1-17217	chr1	132189473	132192751	+	594.7	3278	promoter-TSS (NM_001311104)	promoter-TSS (NM_001311104)	-324	NM_001311104	213409	Mm.426321	NM_001033250	ENSMUSG00000079330	Lemd1	4930540I23Rik|6430514M23Rik|AI428128|LEMP-1	LEM domain containing 1	protein-coding
chr17-8080	chr17	34602432	34607148	+	594.7	4716	Intergenic	Intergenic	-1071	NM_001163379	55979	Mm.8684	NM_018862	ENSMUSG00000034254	Agpat1	1-AGP|1-AGPAT|AW047140	1-acylglycerol-3-phosphate O-acyltransferase 1 (lysophosphatidic acid acyltransferase, alpha)	protein-coding
chr11-24830	chr11	98936057	98946301	+	593.9	10244	intron (NM_001177303, intron 1 of 8)	intron (NM_001177303, intron 1 of 8)	1468	NM_001177303	19401	Mm.439744	NM_009024	ENSMUSG00000037992	Rara	Nr1b1|RAR|RARalpha1	retinoic acid receptor, alpha	protein-coding
chr5-26292	chr5	99976225	99980012	+	593.9	3787	intron (NM_007516, intron 1 of 7)	CpG	820	NM_001077266	11991	Mm.150231	NM_007516	ENSMUSG00000000568	Hnrnpd	Auf1|Hnrpd	heterogeneous nuclear ribonucleoprotein D	protein-coding
chrX-3898	chrX	94121097	94123931	+	593.6	2834	intron (NM_001358354, intron 1 of 7)	CpG	893	NM_011768	22764	Mm.919	NM_011768	ENSMUSG00000079509	Zfx	Zfx5|Zfx5,6|Zfx6	zinc finger protein X-linked	protein-coding
chr17-5662	chr17	87445488	87448139	+	593.4	2651	5' UTR (NM_007589, exon 1 of 6)	5' UTR (NM_007589, exon 1 of 6)	122	NM_007589	12314	Mm.329243	NM_007589	ENSMUSG00000036438	Calm2	1500001E21Rik|AL024017|Cam2|CamC	calmodulin 2	protein-coding
chr2-17503	chr2	25176113	25183210	+	593.2	7097	Intergenic	Intergenic	-1097	NM_025980	67122	Mm.46539	NM_025980	ENSMUSG00000078202	Nrarp	2700054M22Rik	Notch-regulated ankyrin repeat protein	protein-coding
chr1-8766	chr1	106170620	106173996	+	593	3376	promoter-TSS (NR_040630)	promoter-TSS (NR_040630)	439	NM_133821	98432	Mm.24115	NM_133821	ENSMUSG00000044340	Phlpp1	AI836256|Phlpp|Plekhe1|SCOP|mKIAA0606	PH domain and leucine rich repeat protein phosphatase 1	protein-coding
chr5-3466	chr5	76303573	76305782	+	593	2209	promoter-TSS (NR_152171)	promoter-TSS (NR_152171)	115	NM_001289826	12753	Mm.3552	NM_007715	ENSMUSG00000029238	Clock	5330400M04Rik|KAT13D	circadian locomotor output cycles kaput	protein-coding
chr8-16723	chr8	85035190	85038993	+	592.6	3803	promoter-TSS (NM_001364034)	promoter-TSS (NM_001364034)	-77	NM_001122843	212999	Mm.220357	NM_145390	ENSMUSG00000031691	Tnpo2	1110034O24Rik|AA414969|AI464345|AI852433|IPO3|Knpb2b|Kpnb2b|TRN2	transportin 2 (importin 3, karyopherin beta 2b)	protein-coding
chr2-23762	chr2	14073031	14075249	+	592.3	2218	promoter-TSS (NR_038162)	promoter-TSS (NR_038162)	40	NM_011484	20844	Mm.273174	NM_011484	ENSMUSG00000026718	Stam	STAM1	signal transducing adaptor molecule (SH3 domain and ITAM motif) 1	protein-coding
chr17-9819	chr17	47592811	47599703	+	592.3	6892	intron (NM_001081635, intron 4 of 6)	intron (NM_001081635, intron 4 of 6)	2790	NM_007632	12445	Mm.27291	NM_007632	ENSMUSG00000034165	Ccnd3	9230106B05Rik|AA682053|AL024085|AW146355|C78795	cyclin D3	protein-coding
chr15-8400	chr15	79438708	79442862	+	592.3	4154	intron (NM_001359863, intron 1 of 10)	intron (NM_001359863, intron 1 of 10)	1033	NM_001289899	27373	Mm.30199	NM_013767	ENSMUSG00000022433	Csnk1e	AI426939|AI551861|AW457082|CK1epsilon|CKIe|KC1epsilon|tau	casein kinase 1, epsilon	protein-coding
chr15-9585	chr15	75614037	75619287	+	591.5	5250	promoter-TSS (NM_011759)	promoter-TSS (NM_011759)	-22	NM_001044718	22701	Mm.87210	NM_011759	ENSMUSG00000047003	Zfp41	CTfin92|Zfp-41	zinc finger protein 41	protein-coding
chr6-13817	chr6	140622713	140625466	+	591.5	2753	promoter-TSS (NM_001309437)	promoter-TSS (NM_001309437)	587	NM_009637	11569	Mm.86453	NM_009637	ENSMUSG00000030232	Aebp2	AU023766|B230313N05Rik	AE binding protein 2	protein-coding
chr11-10321	chr11	49202195	49205378	+	591.5	3183	promoter-TSS (NM_001362731)	promoter-TSS (NM_001362731)	55	NM_001362731	22720	Mm.16650	NM_009562	ENSMUSG00000046311	Zfp62	-	zinc finger protein 62	protein-coding
chr16-2677	chr16	84834161	84837315	+	591.3	3154	promoter-TSS (NM_001358499)	promoter-TSS (NM_001358499)	-113	NM_001302213	11957	Mm.353	NM_016755	ENSMUSG00000022890	Atp5j	Atp5pf|CF6	ATP synthase, H+ transporting, mitochondrial F0 complex, subunit F	protein-coding
chr11-12316	chr11	98201719	98204692	+	591.3	2973	promoter-TSS (NM_001109628)	promoter-TSS (NM_001109628)	-100	NM_001109628	69131	Mm.260516	NM_026952	ENSMUSG00000003119	Cdk12	1810022J16Rik|AI646528|Crk7|Crkrs|D11Ertd752e|Pksc	cyclin-dependent kinase 12	protein-coding
chr19-5377	chr19	14596252	14599599	+	591	3347	promoter-TSS (NM_001302951)	promoter-TSS (NM_001302951)	258	NM_001302950	21888	Mm.103638	NM_011600	ENSMUSG00000024642	Tle4	5730411M05Rik|AA792082|Bce-1|Bce1|ESTM13|ESTM14|Grg4|X83332|X83333|grg-4	transducin-like enhancer of split 4	protein-coding
chr2-14490	chr2	57109954	57117744	+	590.8	7790	intron (NM_001139509, intron 1 of 7)	intron (NM_001139509, intron 1 of 7)	1189	NM_013613	18227	Mm.3507	NM_013613	ENSMUSG00000026826	Nr4a2	HZF-3|NOT|Nurr1|RNR-1|TINOR|TINUR	nuclear receptor subfamily 4, group A, member 2	protein-coding
chr8-25255	chr8	57486171	57488824	+	590.6	2653	promoter-TSS (NR_126555)	promoter-TSS (NR_126555)	363	NM_021788	60406	Mm.118	NM_021788	ENSMUSG00000031609	Sap30	30kDa	sin3 associated polypeptide	protein-coding
chr7-3036	chr7	92668610	92671005	+	590.2	2395	5' UTR (NM_029078, exon 1 of 16)	5' UTR (NM_029078, exon 1 of 16)	105	NM_029078	74737	Mm.288645	NM_029078	ENSMUSG00000041328	Pcf11	2500001H09Rik|5730417B17Rik|C77803	PCF11 cleavage and polyadenylation factor subunit	protein-coding
chr5-17863	chr5	124861259	124864333	+	590.2	3074	promoter-TSS (NM_001081750)	promoter-TSS (NM_001081750)	91	NM_001081750	269704	Mm.138617	NM_001081750	ENSMUSG00000079215	Zfp664	AW060232|D930038J03Rik|ZFOC1|Znf664	zinc finger protein 664	protein-coding
chr6-9560	chr6	49262574	49264689	+	589.7	2115	intron (NM_001362188, intron 1 of 8)	CpG	421	NM_001347209	101214	Mm.196598	NM_198102	ENSMUSG00000029817	Tra2a	1500010G04Rik|AL022798|G430041M01Rik|mAWMS1	transformer 2 alpha	protein-coding
chr1-7811	chr1	176812712	176815404	+	589.7	2692	promoter-TSS (NM_001357390)	promoter-TSS (NM_001357390)	-105	NM_001368872	545389	Mm.269991	NM_001024722	ENSMUSG00000057335	Cep170	4933426L22Rik|A330004A13Rik|AI195353	centrosomal protein 170	protein-coding
chr5-17323	chr5	121710700	121713900	+	589.7	3200	intron (NM_009125, intron 1 of 24)	CpG	691	NM_009125	20239	Mm.260900	NM_009125	ENSMUSG00000042605	Atxn2	9630045M23Rik|ATX2|AW544490|Sca2	ataxin 2	protein-coding
chr17-8550	chr17	28800177	28802624	+	589.5	2447	intron (NM_001081315, intron 1 of 12)	CpG	274	NM_001081315	268936	Mm.291877	NM_199061	ENSMUSG00000063952	Brpf3	AI413466|AW493400|mKIAA1286	bromodomain and PHD finger containing, 3	protein-coding
chr1-24800	chr1	84837440	84841224	+	589.5	3784	promoter-TSS (NM_025386)	promoter-TSS (NM_025386)	-28	NM_133975	14897	Mm.209265	NM_133975	ENSMUSG00000026219	Trip12	1110036I07Rik|6720416K24Rik|AA410158|Gtl6|TRIP-12	thyroid hormone receptor interactor 12	protein-coding
chr3-8726	chr3	122292183	122294903	+	589.1	2720	TTS (NR_030439)	TTS (NR_030439)	160	NR_030439	791077		NR_030439	ENSMUSG00000076456	Mir760	Mirn760|mir-760|mmu-mir-760	microRNA 760	ncRNA
chr9-7595	chr9	35420713	35423846	+	588.4	3133	Intergenic	Intergenic	-29797	NM_021339	57810	Mm.80509	NM_021339	ENSMUSG00000038119	Cdon	CDO|Cd0|Orcam	cell adhesion molecule-related/down-regulated by oncogenes	protein-coding
chr10-7794	chr10	80673829	80679856	+	587.8	6027	promoter-TSS (NM_021462)	promoter-TSS (NM_021462)	-549	NM_021462	17347	Mm.42126	NM_021462	ENSMUSG00000020190	Mknk2	2010016G11Rik|Gprk7|Mnk2	MAP kinase-interacting serine/threonine kinase 2	protein-coding
chr9-22719	chr9	37488141	37490905	+	587.3	2764	exon (NM_146222, exon 1 of 4)	exon (NM_146222, exon 1 of 4)	202	NM_146222	235184	Mm.127892	NM_146222	ENSMUSG00000042138	Msantd2	2810450G17Rik|9530092B10Rik	Myb/SANT-like DNA-binding domain containing 2	protein-coding
chr3-4978	chr3	69003897	69007601	+	586.9	3704	intron (NM_001356976, intron 1 of 23)	CpG	1011	NM_133786	70099	Mm.206841	NM_133786	ENSMUSG00000034349	Smc4	2500002A22Rik|C79747|SMC-4|Smc4l1	structural maintenance of chromosomes 4	protein-coding
chr3-9307	chr3	84813239	84816160	+	586.7	2921	promoter-TSS (NM_001177773)	promoter-TSS (NM_001177773)	-878	NM_001177773	50754	Mm.196475	NM_080428	ENSMUSG00000028086	Fbxw7	1110001A17Rik|AGO|Cdc4|Fbw7|Fbwd6|Fbx30|Fbxo30|Fbxw6|SEL-10	F-box and WD-40 domain protein 7	protein-coding
chr16-12996	chr16	50428997	50432989	+	586.7	3992	intron (NM_027444, intron 1 of 16)	intron (NM_027444, intron 1 of 16)	1396	NM_027444	70508	Mm.28940	NM_027444	ENSMUSG00000022641	Bbx	5530401J07Rik|5730403O13Rik	bobby sox HMG box containing	protein-coding
chr5-11825	chr5	136564983	136568364	+	586	3381	promoter-TSS (NM_001291240)	promoter-TSS (NM_001291240)	-692	NM_001291233	13047	Mm.320317	NM_009986	ENSMUSG00000029705	Cux1	CDP|Cutl1|Cux|Cux-1	cut-like homeobox 1	protein-coding
chr17-9594	chr17	34029936	34033770	+	586	3834	promoter-TSS (NM_001205215)	promoter-TSS (NM_001205215)	41	NM_001205214	20182	Mm.1243	NM_011306	ENSMUSG00000039656	Rxrb	AL023085|H-2RIIBP|Nr2b2|RCoR-1|Rub	retinoid X receptor beta	protein-coding
chr17-10458	chr17	35864834	35871052	+	585	6218	exon (NM_175242, exon 1 of 3)	exon (NM_175242, exon 1 of 3)	1328	NM_175242	76448	Mm.359982	NM_175242	ENSMUSG00000034595	Ppp1r18	2310014H01Rik|AA407849|AI450394	protein phosphatase 1, regulatory subunit 18	protein-coding
chr4-14532	chr4	132210429	132212901	+	584.7	2472	intron (NM_145393, intron 1 of 4)	CpG-10406	591	NM_145393	213541	Mm.23998	NM_145393	ENSMUSG00000040025	Ythdf2	9430020E02Rik|HGRG8|NY-REN-2	YTH N6-methyladenosine RNA binding protein 2	protein-coding
chr5-22104	chr5	115154869	115159902	+	584.5	5033	intron (NM_175403, intron 1 of 4)	intron (NM_175403, intron 1 of 4)	791	NM_175403	109154	Mm.153963	NM_175403	ENSMUSG00000048578	Mlec	2410014A08Rik|AI850530|ESTM19|X83352|mKIAA0152	malectin	protein-coding
chr9-3201	chr9	85748397	85750576	+	584.5	2179	promoter-TSS (NM_001081282)	promoter-TSS (NM_001081282)	-152	NM_175371	108837	Mm.22315	NM_175371	ENSMUSG00000035941	Ibtk	5430411K16Rik|AA409502|BTKI|mKIAA1417	inhibitor of Bruton agammaglobulinemia tyrosine kinase	protein-coding
chr12-7549	chr12	72759944	72762628	+	584.1	2684	promoter-TSS (NM_008910)	promoter-TSS (NM_008910)	75	NM_008910	19042	Mm.261045	NM_008910	ENSMUSG00000021096	Ppm1a	2310003C21Rik|2900017D14Rik|AI427932|AU017636|MMPa-2|MPPa-1	protein phosphatase 1A, magnesium dependent, alpha isoform	protein-coding
chr5-14723	chr5	105875901	105878331	+	583.2	2430	intron (NR_030777, intron 1 of 9)	CpG	548	NM_018759	54367	Mm.248876	NM_018759	ENSMUSG00000029290	Zfp326	5730470H14Rik|ZAN75|Znf326	zinc finger protein 326	protein-coding
chr3-7075	chr3	54734122	54736646	+	583	2524	promoter-TSS (NM_001163570)	promoter-TSS (NM_001163570)	-20	NM_001163570	69639	Mm.29253	NM_027148	ENSMUSG00000027752	Exosc8	2310032N20Rik|CIP3|mKIAA4013	exosome component 8	protein-coding
chr7-12264	chr7	127511299	127513599	+	582.6	2300	non-coding (NR_024331, exon 1 of 1)	non-coding (NR_024331, exon 1 of 1)	420	NR_024331	629159	Mm.256720	NR_024331	ENSMUSG00000101225	1700008J07Rik	AW048743	RIKEN cDNA 1700008J07 gene	ncRNA
chr17-8514	chr17	13758409	13762056	+	582.1	3647	promoter-TSS (NM_010806)	promoter-TSS (NM_010806)	-309	NR_151731	17356	Mm.59167	NM_010806	ENSMUSG00000068036	Afdn	5033403D15Rik|AF6|Af-6|Afadin|Gm314|I-afadin|Mllt4|S-afadin	afadin, adherens junction formation factor	protein-coding
chr14-5676	chr14	75844182	75846520	+	581.9	2338	promoter-TSS (NM_009429)	promoter-TSS (NM_009429)	95	NM_009429	22070	Mm.297482	NM_009429	ENSMUSG00000060126	Tpt1	TCTP|Trt|p21|p23	tumor protein, translationally-controlled 1	protein-coding
chr12-10372	chr12	84191067	84194993	+	581.9	3926	intron (NM_001163501, intron 1 of 12)	CpG	985	NM_001163502	238317	Mm.31256	NM_001163501	ENSMUSG00000042507	Elmsan1	9430029N19Rik|C130039O16Rik|Gm260	ELM2 and Myb/SANT-like domain containing 1	protein-coding
chr15-4152	chr15	102404736	102407348	+	581.5	2612	promoter-TSS (NM_013672)	promoter-TSS (NM_013672)	-274	NM_013672	20683	Mm.4618	NM_013672	ENSMUSG00000001280	Sp1	1110003E12Rik|AA450830|AI845540|Sp1-1	trans-acting transcription factor 1	protein-coding
chr16-8033	chr16	52030490	52033503	+	580.8	3013	intron (NM_001033238, intron 1 of 17)	CpG	447	NM_001033238	208650	Mm.328206	NM_001033238	ENSMUSG00000022637	Cblb	AI429560|AI851073|Cbl-b	Casitas B-lineage lymphoma b	protein-coding
chr1-17636	chr1	64118282	64122963	+	580.8	4681	intron (NM_033563, intron 1 of 3)	intron (NM_033563, intron 1 of 3)	767	NM_033563	93691	Mm.29466	NM_033563	ENSMUSG00000025959	Klf7	9830124P08Rik	Kruppel-like factor 7 (ubiquitous)	protein-coding
chr11-40288	chr11	119297712	119301163	+	579.5	3451	intron (NM_138669, intron 1 of 11)	intron (NM_138669, intron 1 of 11)	606	NM_138669	192170	Mm.197555	NM_138669	ENSMUSG00000025580	Eif4a3	2400003O03Rik|Ddx48|eIF4A-III|mKIAA0111	eukaryotic translation initiation factor 4A3	protein-coding
chr8-19367	chr8	128684631	128686834	+	579.1	2203	promoter-TSS (NM_010578)	promoter-TSS (NM_010578)	78	NM_010578	16412	Mm.263396	NM_010578	ENSMUSG00000025809	Itgb1	4633401G24Rik|AA409975|AA960159|CD29|Fnrb|Gm9863|gpIIa	integrin beta 1 (fibronectin receptor beta)	protein-coding
chr7-23901	chr7	101833442	101839254	+	578.9	5812	intron (NM_010567, intron 2 of 28)	intron (NM_010567, intron 2 of 28)	1476	NM_001122739	16332	Mm.476000	NM_010567	ENSMUSG00000032737	Inppl1	51C|SHIP2	inositol polyphosphate phosphatase-like 1	protein-coding
chr7-26018	chr7	80992100	80994893	+	578.7	2793	promoter-TSS (NM_178707)	promoter-TSS (NM_178707)	-188	NM_178707	233410	Mm.29525	NM_178707	ENSMUSG00000005621	Zfp592	A730014M16Rik|Znf592	zinc finger protein 592	protein-coding
chr11-13342	chr11	6414742	6417683	+	578.4	2941	intron (NM_008907, intron 1 of 4)	CpG	345	NM_008907	268373	Mm.5246	NM_008907	ENSMUSG00000071866	Ppia	2700098C05|Cphn|CyP-18|CypA|SP18	peptidylprolyl isomerase A	protein-coding
chr11-17086	chr11	69919304	69923032	+	578.2	3728	promoter-TSS (NM_001166590)	promoter-TSS (NM_001166590)	-83	NM_001166596	276770	Mm.18026	NM_181582	ENSMUSG00000078812	Eif5a	AA410058|D19Wsu54e|Eif4d|Eif5a1|eIF-4D|eIF-5A|eIF-5A-1|eIF-5A1	eukaryotic translation initiation factor 5A	protein-coding
chr8-8653	chr8	31110966	31114062	+	578	3096	intron (NM_175136, intron 1 of 5)	intron (NM_175136, intron 1 of 5)	687	NM_001368375	68867	Mm.29532	NM_175136	ENSMUSG00000039328	Rnf122	1110063C11Rik	ring finger protein 122	protein-coding
chr2-31023	chr2	104814473	104818514	+	577.8	4041	intron (NM_001123327, intron 1 of 11)	CpG	203	NM_001123327	99003	Mm.274314	NM_001123327	ENSMUSG00000074994	Qser1	4732486I23Rik|AI502974	glutamine and serine rich 1	protein-coding
chr7-12301	chr7	4810820	4813810	+	577.1	2990	promoter-TSS (NM_133777)	promoter-TSS (NM_133777)	25	NM_133777	77891	Mm.389787	NM_133777	ENSMUSG00000060860	Ube2s	0910001J09Rik|6720465F12Rik|AA409170|E2-EPF	ubiquitin-conjugating enzyme E2S	protein-coding
chr3-13895	chr3	136668931	136672296	+	576.9	3365	5' UTR (NM_008913, exon 1 of 14)	5' UTR (NM_008913, exon 1 of 14)	547	NM_001293622	19055	Mm.331389	NM_008913	ENSMUSG00000028161	Ppp3ca	2900074D19Rik|CN|Caln|Calna|CnA	protein phosphatase 3, catalytic subunit, alpha isoform	protein-coding
chr14-2555	chr14	115040282	115043041	+	576.5	2759	Intergenic	CpG	-2010	NR_029785	723905		NR_029785	ENSMUSG00000065508	Mir17	Mirn17|mir-17|mmu-mir-17	microRNA 17	ncRNA
chr7-4985	chr7	121033870	121036024	+	575.6	2154	exon (NM_021554, exon 1 of 5)	exon (NM_021554, exon 1 of 5)	502	NM_021554	59052	Mm.29122	NM_021554	ENSMUSG00000030876	Mettl9	0610012D09Rik|AA517660|Drev|MNCb-5680	methyltransferase like 9	protein-coding
chr8-14636	chr8	84683888	84690215	+	575.2	6327	intron (NM_001364176, intron 1 of 16)	intron (NM_001364176, intron 1 of 16)	727	NM_001364176	212528	Mm.275720	NM_198020	ENSMUSG00000001909	Trmt1	6720406L13Rik|6720477L24|D8Ertd812e	tRNA methyltransferase 1	protein-coding
chr8-7481	chr8	25518377	25521410	+	575.2	3033	intron (NM_001079908, intron 1 of 17)	intron (NM_001079908, intron 1 of 17)	1134	NM_001079908	14182	Mm.265716	NM_010206	ENSMUSG00000031565	Fgfr1	AW208770|Eask|FGFR-I|FLG|Fgfr-1|Flt-2|Fr1|Hspy|MFR|bFGF-R-1|c-fgr	fibroblast growth factor receptor 1	protein-coding
chr11-31465	chr11	117330009	117336400	+	574.7	6391	intron (NM_001113488, intron 1 of 9)	intron (NM_001113488, intron 1 of 9)	891	NM_001113488	53860	Mm.38450	NM_017380	ENSMUSG00000059248	Sept9	MSF1|Msf|PNUTL4|Sint1	septin 9	protein-coding
chr3-12660	chr3	51414762	51417490	+	574.7	2728	5' UTR (NM_053089, exon 1 of 20)	5' UTR (NM_053089, exon 1 of 20)	110	NM_053089	74838	Mm.275281	NM_053089	ENSMUSG00000063273	Naa15	5730450D16Rik|6330400I15|ASTBDN|Narg1|Tbdn-1|mNAT1	N(alpha)-acetyltransferase 15, NatA auxiliary subunit	protein-coding
chr13-7315	chr13	56134133	56136350	+	574.3	2217	intron (NM_001159513, intron 1 of 8)	CpG	309	NM_012015	26914	Mm.283802	NM_012015	ENSMUSG00000015937	H2afy	H2AF12M|mH2a1|macroH2A1	H2A histone family, member Y	protein-coding
chr5-16874	chr5	125169418	125180210	+	574.1	10792	intron (NM_001253904, intron 1 of 47)	intron (NM_001253904, intron 1 of 47)	4400	NM_001253905	20602	Mm.278646	NM_011424	ENSMUSG00000029478	Ncor2	N-CoR|SMRT|SMRTe	nuclear receptor co-repressor 2	protein-coding
chr10-9388	chr10	95513849	95516359	+	574.1	2510	promoter-TSS (NM_080560)	promoter-TSS (NM_080560)	-58	NM_080560	93765	Mm.371667	NM_080560	ENSMUSG00000074781	Ube2n	1500026J17Rik|AL022654|BB101821|UBC13	ubiquitin-conjugating enzyme E2N	protein-coding
chr1-19731	chr1	192135853	192139103	+	573.7	3250	exon (NM_001290278, exon 2 of 11)	exon (NM_001290278, exon 2 of 11)	562	NM_001290278	214742	Mm.207457	NM_144814	ENSMUSG00000037395	Rcor3	4921514E24Rik|C730034D20Rik|E130101E15Rik	REST corepressor 3	protein-coding
chr18-8655	chr18	34930505	34933235	+	573.7	2730	5' UTR (NM_144866, exon 1 of 11)	5' UTR (NM_144866, exon 1 of 11)	133	NM_144866	225363	Mm.329353	NM_144866	ENSMUSG00000024360	Etf1	AI463371|D6Ertd109e|ERF|ERF1|SUP45L1|TB3-1	eukaryotic translation termination factor 1	protein-coding
chr17-9669	chr17	74293260	74296369	+	573.4	3109	promoter-TSS (NM_133771)	promoter-TSS (NM_133771)	49	NM_133771	76890	Mm.311874	NM_133771	ENSMUSG00000058704	Memo1	0610016J10Rik|D930048L02Rik	mediator of cell motility 1	protein-coding
chr3-16057	chr3	96218563	96222667	+	573.4	4104	promoter-TSS (NM_178214)	promoter-TSS (NM_178214)	265	NM_175662	319176	Mm.358954	NM_175662	ENSMUSG00000068855	Hist2h2ac	H2a-613b	histone cluster 2, H2ac	protein-coding
chr11-19616	chr11	51999026	52001765	+	572.8	2739	promoter-TSS (NM_009458)	promoter-TSS (NM_009458)	96	NM_001362686	22210	Mm.384918	NM_009458	ENSMUSG00000020390	Ube2b	E2-14k|E214K|HR6B|Rad6b|mHR6B	ubiquitin-conjugating enzyme E2B	protein-coding
chr12-18718	chr12	73907041	73909322	+	572.8	2281	5' UTR (NM_001313919, exon 1 of 15)	5' UTR (NM_001313919, exon 1 of 15)	314	NM_001313919	15251	Mm.3879	NM_010431	ENSMUSG00000021109	Hif1a	AA959795|HIF-1-alpha|HIF1-alpha|HIF1alpha|MOP1|bHLHe78	hypoxia inducible factor 1, alpha subunit	protein-coding
chr17-11971	chr17	6733749	6751246	+	572.1	17497	intron (NM_009510, intron 8 of 12)	intron (NM_009510, intron 8 of 12)	36667	NM_183368	83672	Mm.442201	NM_031395	ENSMUSG00000041831	Sytl3	A430092N21|Slp3|Slp3-a|Slp3-b|mFLJ00307	synaptotagmin-like 3	protein-coding
chr8-9920	chr8	26118110	26120354	+	571.9	2244	promoter-TSS (NM_207659)	promoter-TSS (NM_207659)	-8	NM_207659	320191	Mm.334464	NM_207659	ENSMUSG00000037234	Hook3	5830454D03Rik|AI317159|E330005F07Rik	hook microtubule tethering protein 3	protein-coding
chr9-22243	chr9	102624951	102627896	+	571.9	2945	promoter-TSS (NM_001081122)	promoter-TSS (NM_001081122)	127	NM_181394	69010	Mm.2000	NM_181394	ENSMUSG00000035048	Anapc13	1810004D07Rik|APC13|SWM1	anaphase promoting complex subunit 13	protein-coding
chr12-7045	chr12	77237702	77240110	+	571	2408	non-coding (NR_045554, exon 1 of 12)	non-coding (NR_045554, exon 1 of 12)	167	NR_045554	53618	Mm.35628	NM_016893	ENSMUSG00000021065	Fut8	-	fucosyltransferase 8	protein-coding
chr10-3694	chr10	52690265	52692292	+	571	2027	intron (NM_178675, intron 1 of 7)	CpG	777	NM_178675	215085	Mm.338690	NM_178675	ENSMUSG00000038602	Slc35f1	Duf6|E130016L02	solute carrier family 35, member F1	protein-coding
chr1-26788	chr1	132006730	132009324	+	570.8	2594	intron (NM_007923, intron 1 of 4)	CpG	422	NM_007923	13714	Mm.254233	NM_007923	ENSMUSG00000026436	Elk4	2310011G17Rik|A130026I01Rik|BB162516|SAP-1|Sap1	ELK4, member of ETS oncogene family	protein-coding
chr13-12121	chr13	48964107	48969292	+	570.2	5185	intron (NM_001033268, intron 1 of 17)	intron (NM_001033268, intron 1 of 17)	1361	NM_001033268	218236	Mm.426571	NM_001033268	ENSMUSG00000038014	Fam120a	C9orf10|Ossa	family with sequence similarity 120, member A	protein-coding
chr15-9939	chr15	96459472	96462224	+	569.7	2752	promoter-TSS (NM_028148)	promoter-TSS (NM_028148)	-5	NM_028148	72193	Mm.324474	NM_028148	ENSMUSG00000033228	Scaf11	1110061H03Rik|2610510E10Rik|AI462454|CASP11|SIP1|SRRP129|Sfrs2ip|Srsf2ip|mKIAA3013	SR-related CTD-associated factor 11	protein-coding
chr2-10867	chr2	53190375	53193148	+	569.3	2773	promoter-TSS (NM_022989)	promoter-TSS (NM_022989)	-323	NM_022989	65103	Mm.37623	NM_022989	ENSMUSG00000026960	Arl6ip6	2310057C01Rik|2610529A11Rik|Aip-6	ADP-ribosylation factor-like 6 interacting protein 6	protein-coding
chr1-5135	chr1	59669860	59671775	+	568.7	1915	promoter-TSS (NM_009460)	promoter-TSS (NM_009460)	17	NM_009460	22218	Mm.362118	NM_009460	ENSMUSG00000026021	Sumo1	GMP1|PIC1|SENTRIN|SMT3|SMT3H3|SMTP3|SUMO-1|Smt3C|Ubl1	small ubiquitin-like modifier 1	protein-coding
chr6-8535	chr6	65041821	65044453	+	567.4	2632	promoter-TSS (NM_001253392)	promoter-TSS (NM_001253392)	-69	NM_001253392	13990	Mm.99113	NM_007958	ENSMUSG00000029920	Smarcad1	AV081750|AW226546|D6Pas1|Etl1|etl-1|mKIAA1122	SWI/SNF-related, matrix-associated actin-dependent regulator of chromatin, subfamily a, containing DEAD/H box 1	protein-coding
chr2-24148	chr2	103968586	103972529	+	567.4	3943	exon (NM_008505, exon 1 of 3)	exon (NM_008505, exon 1 of 3)	270	NM_001142335	16909	Mm.29266	NM_008505	ENSMUSG00000032698	Lmo2	Rbtn-2|Rbtn2|Rhom-2|Ttg2	LIM domain only 2	protein-coding
chr4-33636	chr4	138215513	138218632	+	566.9	3119	promoter-TSS (NM_001122897)	promoter-TSS (NM_001122897)	-55	NM_001356432	15441	Mm.348429	NM_010470	ENSMUSG00000028759	Hp1bp3	Hp1bp74	heterochromatin protein 1, binding protein 3	protein-coding
chr2-16503	chr2	52857270	52861120	+	566.7	3850	intron (NM_172409, intron 1 of 26)	intron (NM_172409, intron 1 of 26)	1327	NM_172409	71409	Mm.394427	NM_172409	ENSMUSG00000036053	Fmnl2	5430425K04Rik|Man	formin-like 2	protein-coding
chr11-13255	chr11	94988822	94995177	+	566.3	6355	exon (NM_172261, exon 1 of 10)	exon (NM_172261, exon 1 of 10)	787	NM_172261	217124	Mm.229087	NM_172261	ENSMUSG00000038976	Ppp1r9b	SPL|Spn	protein phosphatase 1, regulatory subunit 9B	protein-coding
chr7-8828	chr7	100606972	100609053	+	566.1	2081	promoter-TSS (NR_153424)	promoter-TSS (NR_153424)	289	NR_003559	52443	Mm.473730	NM_198831	ENSMUSG00000030706	Mrpl48	1810030E20Rik|2610028L11Rik|CGI-118|D4Ertd786e|L48mt|MRP-L48	mitochondrial ribosomal protein L48	protein-coding
chr9-19407	chr9	103363720	103366818	+	565.6	3098	promoter-TSS (NM_001134427)	promoter-TSS (NM_001134427)	-290	NM_001134427	321022	Mm.261025	NM_175565	ENSMUSG00000032803	Cdv3	2510010F10Rik|C230084J24Rik|C79446|TPP36	carnitine deficiency-associated gene expressed in ventricle 3	protein-coding
chr17-11683	chr17	24167790	24170482	+	565.4	2692	promoter-TSS (NM_001361535)	promoter-TSS (NM_001361535)	259	NR_037854	100039636	Mm.30155	NR_037854		Atp6v0c-ps2	Atp6c-rs2|Atp6c3|Atp6l-ps2|Atp6v0c-rs2|Atpl-rs2|Gm15487|MGPLlambda1-3	ATPase, H+ transporting, lysosomal V0 subunit C, pseudogene 2	pseudo
chr9-21101	chr9	90112811	90115423	+	565.4	2612	intron (NM_001357780, intron 1 of 12)	CpG	703	NM_001039147	21761	Mm.426209	NM_024431	ENSMUSG00000062270	Morf4l1	MORFRG15|MRG15|TEG-189|Tex189|mKIAA4002	mortality factor 4 like 1	protein-coding
chr5-33477	chr5	114772388	114776215	+	565.2	3827	promoter-TSS (NM_019834)	promoter-TSS (NM_019834)	682	NR_027872	67642	Mm.482535	NM_175120	ENSMUSG00000092183	4930515G01Rik	-	RIKEN cDNA 4930515G01 gene	ncRNA
chr13-9149	chr13	119789559	119792288	+	564.5	2729	promoter-TSS (NM_028245)	promoter-TSS (NM_028245)	-117	NM_001302549	72465	Mm.139115	NM_028245	ENSMUSG00000094870	Zfp131	2610109I01Rik|AW558871|Znf131	zinc finger protein 131	protein-coding
chr13-9647	chr13	48545046	48547179	+	564.3	2133	Intergenic	CpG	-7840	NR_029725	387244		NR_029725	ENSMUSG00000065421	Mirlet7a-1	Let-7a|Mirnlet7a|Mirnlet7a-1|let-7a-1	microRNA let7a-1	ncRNA
chr7-10595	chr7	16919800	16925082	+	564.1	5282	intron (NM_007590, intron 1 of 5)	intron (NM_007590, intron 1 of 5)	1591	NM_007590	12315	Mm.288630	NM_007590	ENSMUSG00000019370	Calm3	CaMA|Cam3|Camc|R75142	calmodulin 3	protein-coding
chr6-9114	chr6	114913727	114922809	+	563.9	9082	intron (NM_001356371, intron 2 of 5)	intron (NM_001356371, intron 2 of 5)	3553	NM_177683	232334	Mm.268357	NM_177683	ENSMUSG00000030315	Vgll4	BC048841|VGL-4	vestigial like family member 4	protein-coding
chr16-5179	chr16	11065280	11068285	+	563.7	3005	intron (NM_009223, intron 1 of 1)	CpG	484	NM_009223	20621	Mm.325800	NM_009223	ENSMUSG00000037972	Snn	2810407J07Rik|AI848521|AW547286	stannin	protein-coding
chr15-19969	chr15	78766742	78775854	+	563.2	9112	intron (NM_008595, intron 1 of 7)	intron (NM_008595, intron 1 of 7)	2147	NM_008595	17305	Mm.149235	NM_008595	ENSMUSG00000018169	Mfng	AW546563	MFNG O-fucosylpeptide 3-beta-N-acetylglucosaminyltransferase	protein-coding
chr7-14053	chr7	80024227	80028395	+	562.6	4168	promoter-TSS (NM_175433)	promoter-TSS (NM_175433)	83	NM_175433	209225	Mm.290925	NM_175433	ENSMUSG00000048897	Zfp710	5430400N05Rik|9830165K13|AI324798|Znf710	zinc finger protein 710	protein-coding
chr8-20379	chr8	25839564	25842155	+	562.6	2591	promoter-TSS (NM_011791)	promoter-TSS (NM_011791)	-72	NM_001359012	23808	Mm.27706	NM_011791	ENSMUSG00000031575	Ash2l	-	ASH2 like histone lysine methyltransferase complex subunit	protein-coding
chr6-14747	chr6	92090251	92093317	+	561.9	3066	promoter-TSS (NM_001347342)	promoter-TSS (NM_001347342)	366	NM_011630	22026	Mm.87062	NM_011630	ENSMUSG00000005893	Nr2c2	TAK1|Tr4|mKIAA4145	nuclear receptor subfamily 2, group C, member 2	protein-coding
chr5-11192	chr5	65536292	65538523	+	561.7	2231	non-coding (NR_144566, exon 1 of 6)	non-coding (NR_144566, exon 1 of 6)	162	NM_001310619	53323	Mm.319512	NM_016786	ENSMUSG00000029203	Ube2k	AW492011|D5Ertd601e|E2-25k|HIP-2|Hip2|Hypg|Lig	ubiquitin-conjugating enzyme E2K	protein-coding
chr11-36534	chr11	29171324	29174239	+	561.5	2915	promoter-TSS (NM_001363361)	promoter-TSS (NM_001363361)	-195	NM_001363358	104570	Mm.276386	NM_134034	ENSMUSG00000020463	Ppp4r3b	AW011752|AW557776|Smek2|mKIAA1387	protein phosphatase 4 regulatory subunit 3B	protein-coding
chr3-3486	chr3	103020058	103022511	+	561.1	2453	intron (NM_144901, intron 1 of 19)	intron (NM_144901, intron 1 of 19)	738	NM_144901	229663	Mm.277713	NM_144901	ENSMUSG00000068823	Csde1	AA960392|BC016898|D3Jfr1|mKIAA0885|unr	cold shock domain containing E1, RNA binding	protein-coding
chr17-10280	chr17	63498269	63501120	+	560.8	2851	exon (NM_015794, exon 1 of 9)	exon (NM_015794, exon 1 of 9)	886	NM_015794	50758	Mm.136366	NM_015794	ENSMUSG00000023965	Fbxl17	6330576B01Rik|AI452053|BB073797|C130023C01Rik|Fbx13|Fbxo13	F-box and leucine-rich repeat protein 17	protein-coding
chr9-13818	chr9	59484813	59487501	+	560.6	2688	exon (NM_019927, exon 1 of 14)	exon (NM_019927, exon 1 of 14)	217	NM_019927	23806	Mm.305925	NM_019927	ENSMUSG00000025234	Arih1	AU021774|Ari|Ari1|Hari|Hhari|Ubch7bp|Uip77	ariadne RBR E3 ubiquitin protein ligase 1	protein-coding
chr1-1776	chr1	59912390	59914425	+	560.4	2035	exon (NM_001037725, exon 1 of 8)	exon (NM_001037725, exon 1 of 8)	401	NM_001037725	72750	Mm.258250	NM_001037725	ENSMUSG00000041040	Fam117b	2810425F24Rik|6330416D14Rik|Als2cr13	family with sequence similarity 117, member B	protein-coding
chr2-23342	chr2	117119338	117122496	+	560	3158	promoter-TSS (NM_033524)	promoter-TSS (NM_033524)	-154	NM_001277256	114715	Mm.245890	NM_033524	ENSMUSG00000027351	Spred1	5730461F13Rik|AL024345|AW047647	sprouty protein with EVH-1 domain 1, related sequence	protein-coding
chr6-5831	chr6	125095482	125100685	+	559.5	5203	TTS (NR_106012)	TTS (NR_106012)	1059	NR_106012	102466272		NR_106012	ENSMUSG00000098762	Mir7045	Gm27758|mmu-mir-7045	microRNA 7045	ncRNA
chr1-19493	chr1	155972124	155974459	+	559.5	2335	promoter-TSS (NM_001039184)	promoter-TSS (NM_001039184)	-36	NM_001039184	74081	Mm.260247	NM_001039184	ENSMUSG00000033671	Cep350	4933409L06Rik|6430546F08Rik	centrosomal protein 350	protein-coding
chrX-4811	chrX	73964350	73968370	+	558.9	4020	promoter-TSS (NM_008224)	promoter-TSS (NM_008224)	-3	NM_008224	15161	Mm.491126	NM_008224	ENSMUSG00000031386	Hcfc1	AW060991|HCF|HCF1	host cell factor C1	protein-coding
chr4-10170	chr4	133011127	133017907	+	558.9	6780	intron (NM_146155, intron 2 of 6)	intron (NM_146155, intron 2 of 6)	3011	NM_146155	230793	Mm.31816	NM_146155	ENSMUSG00000037692	Ahdc1	D030015G18Rik	AT hook, DNA binding motif, containing 1	protein-coding
chr12-7523	chr12	26412567	26415776	+	558.7	3209	TTS (NR_105856)	TTS (NR_105856)	839	NR_105856	102466676		NR_105856	ENSMUSG00000098771	Mir6538	Gm27439|mmu-mir-6538	microRNA 6538	ncRNA
chr18-8992	chr18	47365874	47370957	+	558.7	5083	5' UTR (NM_018744, exon 1 of 19)	5' UTR (NM_018744, exon 1 of 19)	453	NM_018744	20358	Mm.40909	NM_018744	ENSMUSG00000019647	Sema6a	A730020P05Rik|AI851735|Sema6A-1|Semaq|VIa	sema domain, transmembrane domain (TM), and cytoplasmic domain, (semaphorin) 6A	protein-coding
chr19-5713	chr19	59344017	59346909	+	558.4	2892	exon (NM_001033222, exon 1 of 5)	exon (NM_001033222, exon 1 of 5)	317	NM_001033222	107368	Mm.27250	NM_001033222	ENSMUSG00000074746	Pdzd8	A630041P07Rik|AV329468|AW228944|Pdzk8	PDZ domain containing 8	protein-coding
chr1-4769	chr1	30872633	30874648	+	558.4	2015	Intergenic	CpG	-10384	NM_001081080	213109	Mm.194486	NM_025871	ENSMUSG00000048874	Phf3	2310061N19Rik	PHD finger protein 3	protein-coding
chr6-7481	chr6	86403720	86406627	+	557.8	2907	intron (NM_001164079, intron 1 of 9)	intron (NM_001164079, intron 1 of 9)	954	NM_001164078	21841	Mm.333219	NM_011585	ENSMUSG00000071337	Tia1	2310050N03Rik|AI256674|TIA-1|mTIA-1	cytotoxic granule-associated RNA binding protein 1	protein-coding
chr10-11480	chr10	53595785	53598193	+	557.8	2408	promoter-TSS (NM_025541)	promoter-TSS (NM_025541)	28	NM_025541	66403	Mm.272989	NM_025541	ENSMUSG00000019857	Asf1a	2310079C17Rik|C79052	anti-silencing function 1A histone chaperone	protein-coding
chr11-5288	chr11	3201658	3203741	+	557.8	2083	promoter-TSS (NM_001166547)	promoter-TSS (NM_001166547)	116	NM_023743	74203	Mm.255649	NM_023743	ENSMUSG00000020454	Eif4enif1	2610509L04Rik|A930019J01Rik|AA410001|AU021239|Clast4|D11Ertd166e	eukaryotic translation initiation factor 4E nuclear import factor 1	protein-coding
chr5-16002	chr5	135247365	135255370	+	557.6	8005	promoter-TSS (NM_010246)	promoter-TSS (NM_010246)	-320	NM_010246	14371	Mm.6256	NM_010246	ENSMUSG00000049551	Fzd9	Fz9|mfz9	frizzled class receptor 9	protein-coding
chr1-6247	chr1	88275527	88278067	+	557.6	2540	intron (NM_172505, intron 2 of 4)	intron (NM_172505, intron 2 of 4)	760	NM_172505	212427	Mm.384762	NM_172505		A730008H23Rik	Fleg1	RIKEN cDNA A730008H23 gene	protein-coding
chr9-10982	chr9	8002419	8005506	+	557.6	3087	intron (NM_001171147, intron 1 of 8)	CpG	634	NM_009534	22601	Mm.221992	NM_009534	ENSMUSG00000053110	Yap1	AI325207|Yap|Yap65|Yki|Yorkie	yes-associated protein 1	protein-coding
chr11-15546	chr11	32454279	32456704	+	557.4	2425	exon (NM_001361561, exon 1 of 2)	exon (NM_001361561, exon 1 of 2)	121	NM_173784	327900	Mm.260956	NM_173784	ENSMUSG00000044949	Ubtd2	4930571L24|9630054F20Rik|AI645720	ubiquitin domain containing 2	protein-coding
chr4-13853	chr4	155991509	155994940	+	557.1	3431	promoter-TSS (NM_080445)	promoter-TSS (NM_080445)	71	NM_001302469	20318	Mm.293517	NM_011341	ENSMUSG00000029076	Sdf4	Cab45	stromal cell derived factor 4	protein-coding
chr9-17765	chr9	62808995	62813052	+	557.1	4057	intron (NM_010193, intron 1 of 1)	CpG	625	NM_010193	14155	Mm.24069	NM_010193	ENSMUSG00000032244	Fem1b	mKIAA0396	feminization 1 homolog b (C. elegans)	protein-coding
chr16-2608	chr16	64850689	64853362	+	556.9	2673	promoter-TSS (NM_001347245)	promoter-TSS (NM_001347245)	24	NM_178647	106143	Mm.10160	NM_178647	ENSMUSG00000054604	Cggbp1	AA960172|AL023996|AW045841	CGG triplet repeat binding protein 1	protein-coding
chr18-2099	chr18	21000902	21003381	+	556.9	2479	exon (NM_001303011, exon 1 of 5)	exon (NM_001303011, exon 1 of 5)	184	NM_001303011	56515	Mm.253542	NM_019706	ENSMUSG00000024317	Rnf138	2410015A17Rik|2810480D20Rik|STRIN|Trif|Trif-d	ring finger protein 138	protein-coding
chr10-8117	chr10	67095736	67099842	+	556.7	4106	promoter-TSS (NM_001204915)	promoter-TSS (NM_001204915)	-801	NM_178606	28193	Mm.41272	NM_178606	ENSMUSG00000019873	Reep3	D10Ucla1	receptor accessory protein 3	protein-coding
chr10-13799	chr10	61145475	61148686	+	556.7	3211	intron (NM_001316674, intron 1 of 14)	(CAGCT)n|Simple_repeat|Simple_repeat	604	NM_001316673	20397	Mm.412319	NM_009163	ENSMUSG00000020097	Sgpl1	AI428538|D10Xrf456|S1PL|Spl	sphingosine phosphate lyase 1	protein-coding
chr3-16785	chr3	95226601	95232069	+	556.7	5468	promoter-TSS (NM_019914)	promoter-TSS (NM_019914)	392	NM_001038708	57912	Mm.28189	NM_172395	ENSMUSG00000046722	Cdc42se1	1300002M12Rik|AW558204|Cdcse1|SCIP1|Spec1	CDC42 small effector 1	protein-coding
chr17-9799	chr17	35161732	35166445	+	556.5	4713	intron (NM_001199044, intron 1 of 30)	intron (NM_001199044, intron 1 of 30)	789	NM_001199044	53761	Mm.272462	NM_020027	ENSMUSG00000024393	Prrc2a	3110039B05Rik|Bat-2|Bat2|D17H6S51E|G2|Wbp12|mKIAA4178	proline-rich coiled-coil 2A	protein-coding
chr9-10724	chr9	94536426	94539332	+	556.1	2906	5' UTR (NM_001033145, exon 1 of 3)	5' UTR (NM_001033145, exon 1 of 3)	202	NM_001033145	68861	Mm.258746	NM_001033145	ENSMUSG00000045414	Dipk2a	1190002N15Rik|GoPro49|HASF	divergent protein kinase domain 2A	protein-coding
chr1-9175	chr1	178405214	178407194	+	555.6	1980	intron (NM_026626, intron 1 of 6)	CpG	186	NM_026626	68226	Mm.252132	NM_026626	ENSMUSG00000026495	Efcab2	1700073K01Rik|D830011E08Rik	EF-hand calcium binding domain 2	protein-coding
chr11-21428	chr11	103131658	103134350	+	555.4	2692	promoter-TSS (NM_027658)	promoter-TSS (NM_027658)	-335	NM_001130516	71059	Mm.273871	NM_027658	ENSMUSG00000043372	Hexim2	4933402L21Rik	hexamethylene bis-acetamide inducible 2	protein-coding
chr5-30670	chr5	32610016	32612176	+	554.8	2160	promoter-TSS (NM_001205133)	promoter-TSS (NM_001205133)	-75	NM_001205133	22612	Mm.4558	NM_009535	ENSMUSG00000014932	Yes1	Yes|p61-Yes	YES proto-oncogene 1, Src family tyrosine kinase	protein-coding
chr15-6400	chr15	77305043	77307724	+	554.5	2681	exon (NM_001110827, exon 1 of 14)	exon (NM_001110827, exon 1 of 14)	670	NM_001110827	93686	Mm.202774	NM_053104	ENSMUSG00000033565	Rbfox2	Fbm2|Fxh|Hrnbp2|Rbm9	RNA binding protein, fox-1 homolog (C. elegans) 2	protein-coding
chr1-8267	chr1	161033909	161037424	+	554.3	3515	promoter-TSS (NR_151479)	promoter-TSS (NR_151479)	750	NR_153812	14455	Mm.270065	NR_002840	ENSMUSG00000053332	Gas5	Gas-5|Mir5117|Snhg2	growth arrest specific 5	ncRNA
chr2-22998	chr2	27473089	27477147	+	554.3	4058	intron (NM_001113574, intron 1 of 12)	CpG	280	NM_023336	67382	Mm.28721	NM_023336	ENSMUSG00000026918	Brd3	2410084F24Rik|AW060456|Fsrg2|ORFX|RINGL3	bromodomain containing 3	protein-coding
chr2-5053	chr2	157203594	157205706	+	553.9	2112	promoter-TSS (NM_001139516)	promoter-TSS (NM_001139516)	-116	NM_001139516	19650	Mm.244671	NM_011249	ENSMUSG00000027641	Rbl1	AW547426|PRB1|p107	RB transcriptional corepressor like 1	protein-coding
chr2-21068	chr2	37774823	37782791	+	553.4	7968	intron (NM_001163566, intron 1 of 12)	RSINE1|SINE|B4	2558	NM_001163566	241324	Mm.392369	NM_001163566	ENSMUSG00000035403	Crb2	5930402A21|BC043114	crumbs family member 2	protein-coding
chr17-4099	chr17	69382161	69385267	+	553.4	3106	promoter-TSS (NM_009547)	promoter-TSS (NM_009547)	-90	NM_009547	22666	Mm.29434	NM_009547	ENSMUSG00000049672	Zbtb14	ZF5|Zfp161|b2b1982Clo	zinc finger and BTB domain containing 14	protein-coding
chr19-4224	chr19	44292429	44301557	+	553.2	9128	intron (NM_009128, intron 2 of 5)	intron (NM_009128, intron 2 of 5)	3317	NM_009128	20250	Mm.487021	NM_009128	ENSMUSG00000025203	Scd2	Mir5114|Scd-2|mir-5114|swty	stearoyl-Coenzyme A desaturase 2	protein-coding
chr4-9289	chr4	149306186	149308778	+	553	2592	5' UTR (NM_207682, exon 1 of 47)	5' UTR (NM_207682, exon 1 of 47)	216	NM_207682	16561	Mm.402393	NM_008441	ENSMUSG00000063077	Kif1b	A530096N05Rik|AI448212|AI506502|D4Mil1e|KIF1Bp130|KIF1Bp204	kinesin family member 1B	protein-coding
chr2-21216	chr2	121412580	121414948	+	552.8	2368	promoter-TSS (NM_007952)	promoter-TSS (NM_007952)	28	NM_153075	212670	Mm.384318	NM_153075	ENSMUSG00000033486	Catsper2	-	cation channel, sperm associated 2	protein-coding
chr4-29287	chr4	55348770	55351263	+	552.6	2493	promoter-TSS (NM_009011)	promoter-TSS (NM_009011)	-26	NM_009011	19359	Mm.196846	NM_009011	ENSMUSG00000028426	Rad23b	0610007D13Rik|AV001138|HR23B|mHR23B|p58	RAD23 homolog B, nucleotide excision repair protein	protein-coding
chr12-12568	chr12	15812919	15817689	+	552.4	4770	exon (NM_144551, exon 1 of 3)	exon (NM_144551, exon 1 of 3)	1481	NM_144551	217410	Mm.491136	NM_144551	ENSMUSG00000020601	Trib2	AW319517|TRB-2|TRB2	tribbles pseudokinase 2	protein-coding
chr7-19562	chr7	5012907	5016559	+	551.7	3652	promoter-TSS (NM_001110329)	promoter-TSS (NM_001110329)	-5	NM_001110328	23877	Mm.38911	NM_011813	ENSMUSG00000061374	Fiz1	AI790204|mFLJ00416	Flt3 interacting zinc finger protein 1	protein-coding
chr7-11199	chr7	112678256	112681474	+	551.5	3218	intron (NM_001166584, intron 1 of 13)	CpG	509	NM_009346	21676	Mm.24685	NM_009346	ENSMUSG00000055320	Tead1	2610024B07Rik|B230114H05Rik|Gtrgeo5|TEAD-1|TEF-1|Tcf13|mTEF-1	TEA domain family member 1	protein-coding
chr14-10936	chr14	54892918	54896309	+	550.8	3391	intron (NM_019402, intron 1 of 6)	CpG	470	NM_019402	54196	Mm.7723	NM_019402	ENSMUSG00000022194	Pabpn1	PAB2|Pabp3|mPABII	poly(A) binding protein, nuclear 1	protein-coding
chr12-1338	chr12	80434741	80437346	+	550.8	2605	intron (NM_001364324, intron 1 of 8)	intron (NM_001364324, intron 1 of 8)	558	NM_001364324	320808	Mm.220310	NM_177267	ENSMUSG00000049106	Dcaf5	9430020B07Rik|AI325023|AI430035|AI848110|AW124614|BCRG2|BCRP2|Wdr22	DDB1 and CUL4 associated factor 5	protein-coding
chr13-15948	chr13	91459649	91462769	+	550.8	3120	exon (NM_024186, exon 1 of 16)	exon (NM_024186, exon 1 of 16)	112	NM_024186	66970	Mm.343095	NM_024186	ENSMUSG00000003992	Ssbp2	1500004K09Rik|2310079I02Rik|9330163K02Rik|A830008M03Rik|AU067692|AW558684|Hspc116|SSDP2	single-stranded DNA binding protein 2	protein-coding
chr7-13280	chr7	141948890	141952284	+	550.6	3394	intron (NM_001009929, intron 1 of 19)	CpG	836	NM_001009929	75770	Mm.274868	NM_029426	ENSMUSG00000053046	Brsk2	4833424K13Rik|SAD-A|SADA	BR serine/threonine kinase 2	protein-coding
chr10-5206	chr10	80397426	80401213	+	550.6	3787	5' UTR (NM_001306143, exon 1 of 7)	5' UTR (NM_001306143, exon 1 of 7)	212	NM_001306143	17192	Mm.7142	NM_013595	ENSMUSG00000035478	Mbd3	AI181826|AU019209	methyl-CpG binding domain protein 3	protein-coding
chr9-9411	chr9	56159505	56161708	+	550.6	2203	intron (NM_019793, intron 1 of 6)	CpG	464	NM_019793	56434	Mm.28484	NM_019793	ENSMUSG00000032324	Tspan3	1700055K04Rik|TM4-A|Tm4sf8	tetraspanin 3	protein-coding
chr4-13669	chr4	70533575	70536530	+	550.4	2955	promoter-TSS (NM_172694)	promoter-TSS (NM_172694)	-124	NM_172694	230316	Mm.251188	NM_172694	ENSMUSG00000039270	Megf9	4933405H16Rik|9630025C07|Egfl5|mKIAA0818	multiple EGF-like-domains 9	protein-coding
chr16-8601	chr16	90282638	90285568	+	550.4	2930	5' UTR (NM_178923, exon 1 of 20)	5' UTR (NM_178923, exon 1 of 20)	383	NM_001346799	224432	Mm.439811	NM_178923	ENSMUSG00000022983	Scaf4	AA517739|Sfrs15|Sra4|Srsf15	SR-related CTD-associated factor 4	protein-coding
chr7-21192	chr7	79588826	79595484	+	550.2	6658	Intergenic	Intergenic	25502	NM_019799	56315	Mm.10909	NM_019799	ENSMUSG00000030549	Rhcg	BB065800	Rhesus blood group-associated C glycoprotein	protein-coding
chr12-12251	chr12	81859456	81863089	+	550	3633	intron (NM_018814, intron 1 of 35)	intron (NM_018814, intron 1 of 35)	1242	NM_018814	54604	Mm.86584	NM_018814	ENSMUSG00000021140	Pcnx	2900024E21Rik|3526401J03Rik|AF096286|AI327143|AI413187|Pcnx1|Pcnxl1	pecanex homolog	protein-coding
chr7-4980	chr7	90442354	90444883	+	550	2529	non-coding (NR_073438, exon 1 of 4)	non-coding (NR_073438, exon 1 of 4)	837	NR_073438	233490	Mm.29496	NM_145151	ENSMUSG00000051451	Crebzf	1110034C16Rik|6330417B10Rik|LAZip|LAZipII|SMILE|Zf	CREB/ATF bZIP transcription factor	protein-coding
chr9-15431	chr9	53666098	53667856	+	549.8	1758	intron (NM_027807, intron 1 of 18)	CpG	530	NM_001161618	75717	Mm.218910	NM_027807	ENSMUSG00000032030	Cul5	4921514I20Rik|8430423K24Rik|AI852817|C030032G03Rik|C330021I08Rik|VACM-1|VACM1	cullin 5	protein-coding
chr9-16496	chr9	52167151	52169448	+	549.8	2297	5' UTR (NM_001162921, exon 1 of 6)	5' UTR (NM_001162921, exon 1 of 6)	107	NM_001162921	244871	Mm.295686	NM_001162921	ENSMUSG00000035164	Zc3h12c	A230108E06|C230027N18Rik|mKIAA1726	zinc finger CCCH type containing 12C	protein-coding
chr19-11133	chr19	6044569	6048039	+	548.9	3470	promoter-TSS (NM_001164709)	promoter-TSS (NM_001164709)	-272	NM_028769	74126	Mm.149870	NM_028769	ENSMUSG00000024807	Syvn1	1200010C09Rik|AW211966|C85322|D530017H19Rik|Hrd1	synovial apoptosis inhibitor 1, synoviolin	protein-coding
chr14-3360	chr14	105894805	105899328	+	548.9	4523	promoter-TSS (NM_011897)	promoter-TSS (NM_011897)	-247	NM_011897	24064	Mm.89982	NM_011897	ENSMUSG00000022114	Spry2	sprouty2	sprouty RTK signaling antagonist 2	protein-coding
chr1-15613	chr1	172011419	172022829	+	548	11410	intron (NM_033509, intron 1 of 7)	intron (NM_033509, intron 1 of 7)	10171	NM_033509	93840	Mm.36148	NM_033509	ENSMUSG00000026556	Vangl2	C530001F03Rik|Lootl|Lp|Lpp1|Ltap|Vang1l2|loop-tail|ska17|ska<m17Jus>|stbm|strabismus	VANGL planar cell polarity 2	protein-coding
chr4-10780	chr4	106315314	106318017	+	547.6	2703	exon (NM_183225, exon 1 of 68)	exon (NM_183225, exon 1 of 68)	452	NM_183225	329908	Mm.234544	NM_183225	ENSMUSG00000028514	Usp24	2700066K03Rik|2810030C21Rik|AI414051|B130021E18|C79851	ubiquitin specific peptidase 24	protein-coding
chr16-3972	chr16	96081136	96083529	+	547.4	2393	promoter-TSS (NM_176928)	promoter-TSS (NM_176928)	96	NM_001103179	93871	Mm.240871	NM_145125	ENSMUSG00000022914	Brwd1	5330419I02Rik|D530019K20Rik|G1-403-16|Wdr9|repro5	bromodomain and WD repeat domain containing 1	protein-coding
chr6-10390	chr6	38549769	38552764	+	547.4	2995	promoter-TSS (NM_001170848)	promoter-TSS (NM_001170848)	-68	NM_138680	192196	Mm.276133	NM_138680	ENSMUSG00000029823	Luc7l2	4930471C18Rik|AA522013|AU015269|CGI59|Cgi74	LUC7-like 2 (S. cerevisiae)	protein-coding
chr5-13635	chr5	137509653	137512735	+	546.7	3082	Intergenic	CpG	-7686	NM_031408	57330	Mm.268344	NM_031408	ENSMUSG00000029714	Gigyf1	Perq1|mKIAA4110	GRB10 interacting GYF protein 1	protein-coding
chr12-5281	chr12	110694979	110697446	+	546.5	2467	intron (NM_010480, intron 1 of 10)	CpG	183	NM_010480	15519	Mm.1843	NM_010480	ENSMUSG00000021270	Hsp90aa1	86kDa|89kDa|AL024080|AL024147|Hsp86-1|Hsp89|Hsp90|Hspca|hsp4	heat shock protein 90, alpha (cytosolic), class A member 1	protein-coding
chr8-10001	chr8	95805640	95808526	+	546.3	2886	non-coding (NR_015574, exon 1 of 4)	non-coding (NR_015574, exon 1 of 4)	253	NR_015574	319960	Mm.386996	NR_015574	ENSMUSG00000074136	4930513N10Rik	-	RIKEN cDNA 4930513N10 gene	ncRNA
chr4-11390	chr4	128803484	128807404	+	546.3	3920	intron (NM_001081098, intron 1 of 8)	intron (NM_001081098, intron 1 of 8)	668	NM_001081098	230761	Mm.22616	NM_001081098	ENSMUSG00000028799	Zfp362	-	zinc finger protein 362	protein-coding
chr8-22151	chr8	123101562	123104394	+	545.8	2832	promoter-TSS (NR_028128)	promoter-TSS (NR_028128)	-80	NR_028128	100302565		NR_028128		Snord68	MBII-202	small nucleolar RNA, C/D box 68	snoRNA
chr17-13902	chr17	56581625	56586567	+	545.4	4942	promoter-TSS (NM_001163300)	promoter-TSS (NM_001163300)	489	NM_001029979	224902	Mm.214973	NM_001029979	ENSMUSG00000042625	Safb2	AA389433|AI255170|mKIAA0138	scaffold attachment factor B2	protein-coding
chr12-19495	chr12	118300432	118303185	+	545.2	2753	promoter-TSS (NM_001166385)	promoter-TSS (NM_001166385)	-368	NM_001166385	20688	Mm.34699	NM_009239	ENSMUSG00000025323	Sp4	5730497N03Rik|HF-1b|HF1-b	trans-acting transcription factor 4	protein-coding
chr7-24467	chr7	28178670	28181809	+	545.2	3139	promoter-TSS (NM_001271370)	promoter-TSS (NM_001271370)	-77	NM_001271370	13549	Mm.57249	NM_010092	ENSMUSG00000002409	Dyrk1b	Mirk	dual-specificity tyrosine-(Y)-phosphorylation regulated kinase 1b	protein-coding
chr7-23881	chr7	100924329	100933276	+	545.2	8947	exon (NM_001081116, exon 1 of 21)	exon (NM_001081116, exon 1 of 21)	3359	NM_001081116	207212	Mm.29954	NM_001081116	ENSMUSG00000032875	Arhgef17	8030463K16|AI428794|AW558066|BC035332|mKIAA0337	Rho guanine nucleotide exchange factor (GEF) 17	protein-coding
chr3-8686	chr3	95993058	95998248	+	545	5190	exon (NM_023320, exon 2 of 6)	exon (NM_023320, exon 2 of 6)	186	NM_023320	67220	Mm.458147	NM_023320	ENSMUSG00000015745	Plekho1	2810052M02Rik|CKIP-1|Ckip1|JZA-20|Jza2	pleckstrin homology domain containing, family O member 1	protein-coding
chr2-4850	chr2	60209221	60211313	+	545	2092	intron (NM_020575, intron 1 of 9)	CpG	331	NM_020575	57438	Mm.260635	NM_020575	ENSMUSG00000026977	March7	Axo|Axot|Gtrgeo17	membrane-associated ring finger (C3HC4) 7	protein-coding
chr11-11779	chr11	74829538	74833877	+	544.8	4339	intron (NM_010813, intron 1 of 5)	CpG-2219	783	NM_010813	17428	Mm.3759	NM_010813	ENSMUSG00000000282	Mnt	Rox|bHLHd3	max binding protein	protein-coding
chr5-18849	chr5	93204554	93208358	+	544.8	3804	promoter-TSS (NM_017367)	promoter-TSS (NM_017367)	39	NM_017367	12453	Mm.250419	NM_017367	ENSMUSG00000063015	Ccni	-	cyclin I	protein-coding
chr10-10030	chr10	69211773	69214412	+	543.5	2639	promoter-TSS (NM_001252638)	promoter-TSS (NM_001252638)	6	NM_001331193	320700	Mm.396529	NM_001331193	ENSMUSG00000090622	A930033H14Rik	-	RIKEN cDNA A930033H14 gene	protein-coding
chr2-14130	chr2	166148879	166156432	+	543.5	7553	intron (NM_001355619, intron 1 of 21)	intron (NM_001355619, intron 1 of 21)	2630	NM_001355619	72043	Mm.1011	NM_028072	ENSMUSG00000006800	Sulf2	2010004N24Rik|AU020235|MSulf-2|mKIAA1247	sulfatase 2	protein-coding
chr9-16658	chr9	75408268	75411060	+	543.5	2792	promoter-TSS (NR_040719)	promoter-TSS (NR_040719)	-305	NM_027418	50772	Mm.480076	NM_015806	ENSMUSG00000042688	Mapk6	2610021I23Rik|D130053K17Rik|Erk3|Mapk4|Mapk63|Prkm4|Prkm6	mitogen-activated protein kinase 6	protein-coding
chr1-12826	chr1	36938336	36940764	+	543.2	2428	promoter-TSS (NM_018872)	promoter-TSS (NM_018872)	-23	NM_018872	56030	Mm.186943	NM_018872	ENSMUSG00000026116	Tmem131	2610524E03Rik|CC28|D1Bwg0491e|Neg|RW1|YR-23|mKIAA0257	transmembrane protein 131	protein-coding
chr17-10047	chr17	53477923	53480857	+	543	2934	5' UTR (NM_025887, exon 1 of 6)	5' UTR (NM_025887, exon 1 of 6)	156	NM_025887	271457	Mm.329123	NM_025887	ENSMUSG00000017831	Rab5a	2410015H04Rik|AI663973|AU021172|nnyRab5a	RAB5A, member RAS oncogene family	protein-coding
chr5-26126	chr5	47982315	47987494	+	543	5179	non-coding (NR_111900, exon 1 of 36)	non-coding (NR_111900, exon 1 of 36)	1749	NM_001291228	20563	Mm.289739	NM_178804	ENSMUSG00000031558	Slit2	Drad-1|E030015M03Rik|E130320P19Rik|Slil3|b2b1200.1Clo|mKIAA4141|slit-2	slit guidance ligand 2	protein-coding
chr19-7449	chr19	34877611	34880340	+	542.8	2729	exon (NM_001114339, exon 1 of 7)	exon (NM_001114339, exon 1 of 7)	480	NM_001114339	75735	Mm.24742	NM_023792	ENSMUSG00000033610	Pank1	Pank|Pank1b	pantothenate kinase 1	protein-coding
chr2-6846	chr2	60124262	60126270	+	542.8	2008	intron (NM_001001182, intron 1 of 35)	GC_rich|Low_complexity|Low_complexity	474	NM_001001182	407823	Mm.228071	NM_001001182	ENSMUSG00000026987	Baz2b	5830435C13Rik|BC053917|D2Ertd794e	bromodomain adjacent to zinc finger domain, 2B	protein-coding
chr14-4919	chr14	66866495	66870183	+	542.4	3688	promoter-TSS (NR_157372)	promoter-TSS (NR_157372)	261	NM_009955	12934	Mm.352648	NM_009955	ENSMUSG00000022048	Dpysl2	AI851130|Crmp2|DRP2|Musunc33|TOAD-64|Ulip2	dihydropyrimidinase-like 2	protein-coding
chr8-24103	chr8	84968309	84971801	+	541.9	3492	intron (NM_011563, intron 1 of 5)	intron (NM_011563, intron 1 of 5)	433	NM_001317385	21672	Mm.347009	NM_011563	ENSMUSG00000005161	Prdx2	AL022839|Band-8|NkefB|PRP|PrxII|TDX1|TPx|TPx-B|TR|TSA|Tdpx1|Torin	peroxiredoxin 2	protein-coding
chr3-14052	chr3	51223838	51225914	+	541.7	2076	5' UTR (NM_009834, exon 1 of 3)	5' UTR (NM_009834, exon 1 of 3)	429	NM_009834	12457	Mm.86541	NM_009834	ENSMUSG00000023087	Noct	AU043840|Ccr4|Ccrn4l	nocturnin	protein-coding
chr5-5197	chr5	76657260	76659025	+	541.7	1765	Intergenic	CpG	69443	NM_199032	381644	Mm.332452	NM_199032	ENSMUSG00000036403	Cep135	BC062951|Cep4|Gm1044	centrosomal protein 135	protein-coding
chr8-15715	chr8	111535692	111538779	+	541.5	3087	exon (NM_001168622, exon 1 of 3)	exon (NM_001168622, exon 1 of 3)	595	NM_001363488	170737	Mm.271578	NM_133206	ENSMUSG00000033545	Znrf1	B830022L21Rik|Rnf42|Zrfp1|nin283	zinc and ring finger 1	protein-coding
chr8-21432	chr8	36246888	36250067	+	541.3	3179	intron (NM_001081150, intron 1 of 11)	CpG	882	NM_001081150	244421	Mm.324032	NM_001081150	ENSMUSG00000039633	Lonrf1	-	LON peptidase N-terminal domain and ring finger 1	protein-coding
chr5-10538	chr5	147429359	147431996	+	541.3	2637	exon (NM_028291, exon 1 of 19)	exon (NM_028291, exon 1 of 19)	521	NM_028291	72587	Mm.320469	NM_028291	ENSMUSG00000029647	Pan3	2700050F09Rik|A430027N15Rik|AU014670	PAN3 poly(A) specific ribonuclease subunit	protein-coding
chr11-41902	chr11	98025567	98028060	+	541.3	2493	promoter-TSS (NM_009078)	promoter-TSS (NM_009078)	103	NM_001159483	19921	Mm.10247	NM_009078	ENSMUSG00000017404	Rpl19	-	ribosomal protein L19	protein-coding
chr3-6859	chr3	88552211	88554751	+	541.3	2540	promoter-TSS (NM_033526)	promoter-TSS (NM_033526)	-235	NM_033526	94232	Mm.303059	NM_033526	ENSMUSG00000008604	Ubqln4	A1Up|A1u|AI663987|CIP75|UBIN	ubiquilin 4	protein-coding
chr4-26249	chr4	151993832	151997435	+	541.3	3603	intron (NM_172705, intron 1 of 3)	CpG	546	NM_172705	230936	Mm.25582	NM_172705	ENSMUSG00000047777	Phf13	BC029632|Phf5|SPOC1	PHD finger protein 13	protein-coding
chr17-9322	chr17	74527244	74529790	+	541.1	2546	exon (NM_007566, exon 1 of 73)	exon (NM_007566, exon 1 of 73)	222	NM_007566	12211	Mm.442564	NM_007566	ENSMUSG00000024073	Birc6	A430032G04Rik|A430040A19Rik|AA501170|Bruce|D630005A10Rik|mKIAA1289	baculoviral IAP repeat-containing 6	protein-coding
chr4-16917	chr4	83485176	83487273	+	540.8	2097	intron (NM_133948, intron 1 of 15)	CpG-10005	239	NM_001290527	101739	Mm.105331	NM_133948	ENSMUSG00000028484	Psip1	AA408851|AU015605|Dfs70|Ledgfa|Ledgfb|Psip2	PC4 and SFRS1 interacting protein 1	protein-coding
chr5-11537	chr5	92082017	92084462	+	540.8	2445	promoter-TSS (NM_001080797)	promoter-TSS (NM_001080797)	98	NM_001359196	23881	Mm.290530	NM_011816	ENSMUSG00000029405	G3bp2	AA409541|E430034L04Rik|G3BP|mKIAA0660	GTPase activating protein (SH3 domain) binding protein 2	protein-coding
chr1-7764	chr1	86433102	86437678	+	540.8	4576	Intergenic	Intergenic	9061	NM_027966	71863	Mm.179627	NM_027966	ENSMUSG00000036574	Tex44	1700019O17Rik	testis expressed 44	protein-coding
chr17-8806	chr17	25831515	25837842	+	540.6	6327	3' UTR (NM_144816, exon 8 of 8)	3' UTR (NM_144816, exon 8 of 8)	-1759	NR_157361	56424	Mm.277599	NM_019719	ENSMUSG00000039615	Stub1	0610033N24Rik|2210017D18Rik|2310040B03Rik|AW046544|Chip	STIP1 homology and U-Box containing protein 1	protein-coding
chr13-4587	chr13	24799878	24802908	+	540.4	3030	promoter-TSS (NM_024473)	promoter-TSS (NM_024473)	-264	NM_024473	79555	Mm.266668	NM_024473	ENSMUSG00000019132	BC005537	8030460C05Rik|C78201	cDNA sequence BC005537	protein-coding
chr2-18420	chr2	30690028	30696289	+	540.2	6261	Intergenic	C-rich|Low_complexity|Low_complexity	-15147	NR_136917	665635	Mm.450149	NR_136917		Gm14486	-	predicted gene 14486	ncRNA
chr2-29090	chr2	26481713	26491864	+	540.2	10151	intron (NM_008714, intron 2 of 33)	intron (NM_008714, intron 2 of 33)	-16669	NR_105962	102465602		NR_105962	ENSMUSG00000098548	Mir6996	Gm27531|mmu-mir-6996	microRNA 6996	ncRNA
chr1-19138	chr1	86499639	86506701	+	540.2	7062	Intergenic	Intergenic	-23387	NR_153834	19231	Mm.19187	NM_008972	ENSMUSG00000026238	Ptma	Thym	prothymosin alpha	protein-coding
chr1-20265	chr1	131909726	131912036	+	540.2	2310	intron (NM_175294, intron 1 of 6)	CpG	423	NM_175294	98415	Mm.246869	NM_175294	ENSMUSG00000026434	Nucks1	2700010L10Rik|8430423A01Rik|AI647518|C78391|Nucks	nuclear casein kinase and cyclin-dependent kinase substrate 1	protein-coding
chr11-18420	chr11	50290170	50293111	+	540	2941	intron (NM_175334, intron 1 of 4)	CpG	696	NM_175334	103806	Mm.51116	NM_175334	ENSMUSG00000050567	Maml1	AI644666|AW743257|D930008C07Rik|Mam-1|Mam1|mKIAA0200	mastermind like transcriptional coactivator 1	protein-coding
chr17-4183	chr17	62879618	62884270	+	539.8	4652	promoter-TSS (NM_010109)	promoter-TSS (NM_010109)	-627	NM_010109	13640	Mm.7978	NM_010109	ENSMUSG00000048915	Efna5	AL-1|AV158822|EFL-5|Ephrin-A5|Epl7|LERK-7|RAGS	ephrin A5	protein-coding
chr19-5366	chr19	7381684	7384656	+	539.5	2972	promoter-TSS (NM_001167831)	promoter-TSS (NM_001167831)	-144	NM_001167831	68229	Mm.34766	NM_001033139	ENSMUSG00000024970	Spindoc	1700105P06Rik|AI846148|SPIN-DOC	spindlin interactor and repressor of chromatin binding	protein-coding
chr10-13127	chr10	117375123	117378160	+	539.5	3037	intron (NM_001013391, intron 1 of 9)	CpG	332	NM_001013391	432508	Mm.478881	NM_001013391	ENSMUSG00000055531	Cpsf6	4733401N12Rik|AI256641|CFIM|CFIM68|HPBRII-4|HPBRII-7	cleavage and polyadenylation specific factor 6	protein-coding
chr5-9425	chr5	135186211	135189112	+	539.5	2901	exon (NM_011714, exon 1 of 19)	exon (NM_011714, exon 1 of 19)	338	NM_011714	22385	Mm.40331	NM_011714	ENSMUSG00000002748	Baz1b	C87820|WSTF|Wbscr9	bromodomain adjacent to zinc finger domain, 1B	protein-coding
chr17-5432	chr17	35978423	35981419	+	539.3	2996	promoter-TSS (NM_001282013)	promoter-TSS (NM_001282013)	-34	NM_008136	14670	Mm.335754	NM_008136	ENSMUSG00000024429	Gnl1	Gna-rs1|Gnal1	guanine nucleotide binding protein-like 1	protein-coding
chr16-6144	chr16	4877546	4881668	+	538.9	4122	intron (NM_145359, intron 1 of 2)	CpG	244	NM_145359	207740	Mm.268895	NM_145359	ENSMUSG00000039568	Ubald1	1500031H01Rik|BC013706|Fam100a	UBA-like domain containing 1	protein-coding
chr6-8590	chr6	107528799	107533514	+	538.7	4715	intron (NM_008516, intron 1 of 1)	intron (NM_008516, intron 1 of 1)	1430	NM_008516	16979	Mm.428543	NM_008516	ENSMUSG00000034648	Lrrn1	2810047E21Rik|NLRR-1	leucine rich repeat protein 1, neuronal	protein-coding
chr19-4064	chr19	10099969	10103084	+	538.5	3115	promoter-TSS (NM_019699)	promoter-TSS (NM_019699)	-23	NM_019699	56473	Mm.38901	NM_019699	ENSMUSG00000024665	Fads2	2900042M13Rik|Fadsd2	fatty acid desaturase 2	protein-coding
chr10-17823	chr10	59948426	59953731	+	538.5	5305	intron (NM_029083, intron 2 of 2)	intron (NM_029083, intron 2 of 2)	692	NM_029083	74747	Mm.21697	NM_029083	ENSMUSG00000020108	Ddit4	5830413E08Rik|AA415483|REDD1|Rtp801|dig2	DNA-damage-inducible transcript 4	protein-coding
chr3-9573	chr3	146498821	146501993	+	538.2	3172	promoter-TSS (NM_027617)	promoter-TSS (NM_027617)	571	NM_010318	14707	Mm.140804	NM_010318	ENSMUSG00000068523	Gng5	G(y)5	guanine nucleotide binding protein (G protein), gamma 5	protein-coding
chr17-8704	chr17	34950254	34953465	+	538	3211	promoter-TSS (NR_028527)	promoter-TSS (NR_028527)	609	NR_027943	68763	Mm.28895	NR_015536	ENSMUSG00000092203	1110038B12Rik	0610009C20Rik|0910001G04Rik	RIKEN cDNA 1110038B12 gene	ncRNA
chr5-28801	chr5	24840631	24843727	+	537.8	3096	intron (NM_053075, intron 1 of 7)	CpG	182	NM_053075	19744	Mm.319175	NM_053075	ENSMUSG00000028945	Rheb	Rheb1	Ras homolog enriched in brain	protein-coding
chr15-3095	chr15	36282021	36283849	+	537.4	1828	5' UTR (NM_013923, exon 1 of 10)	5' UTR (NM_013923, exon 1 of 10)	212	NM_013923	30945	Mm.5181	NM_013923	ENSMUSG00000022280	Rnf19a	AA032313|Dorfin|Rnf19|UIP117|Ubce7ip2|XYbp	ring finger protein 19A	protein-coding
chr13-15785	chr13	56702135	56705811	+	537.4	3676	intron (NM_001164042, intron 1 of 6)	intron (NM_001164042, intron 1 of 6)	305	NM_001164042	17129	Mm.272920	NM_008541	ENSMUSG00000021540	Smad5	1110051M15Rik|AI451355|Dwf-C|Madh5|MusMLP	SMAD family member 5	protein-coding
chr11-30368	chr11	19923603	19926661	+	537.2	3058	intron (NM_033523, intron 1 of 5)	CpG	690	NM_033523	114716	Mm.266627	NM_033523	ENSMUSG00000045671	Spred2	C79158	sprouty-related EVH1 domain containing 2	protein-coding
chr3-10701	chr3	101603050	101605485	+	536.7	2435	intron (NM_144900, intron 1 of 22)	CpG	440	NM_144900	11928	Mm.193670	NM_144900	ENSMUSG00000033161	Atp1a1	Atpa-1|BC010319	ATPase, Na+/K+ transporting, alpha 1 polypeptide	protein-coding
chr15-14153	chr15	100226138	100229876	+	536.3	3738	5' UTR (NM_007497, exon 1 of 7)	5' UTR (NM_007497, exon 1 of 7)	148	NM_007497	11908	Mm.676	NM_007497	ENSMUSG00000023027	Atf1	-	activating transcription factor 1	protein-coding
chr15-12551	chr15	102515831	102519975	+	536.1	4144	promoter-TSS (NM_001253795)	promoter-TSS (NM_001253795)	-289	NM_001253795	21357	Mm.291485	NM_009319	ENSMUSG00000023051	Tarbp2	Prbp|TRBP	TARBP2, RISC loading complex RNA binding subunit	protein-coding
chr17-15977	chr17	28327336	28331088	+	535.6	3752	5' UTR (NM_001357628, exon 3 of 6)	5' UTR (NM_001357628, exon 3 of 6)	647	NM_001357628	19896	Mm.336955	NM_011287	ENSMUSG00000037805	Rpl10a	CsA-19|Nedd6	ribosomal protein L10A	protein-coding
chr9-10114	chr9	25150400	25152584	+	535.6	2184	5' UTR (NM_020586, exon 1 of 8)	5' UTR (NM_020586, exon 1 of 8)	289	NM_020586	80517	Mm.142843	NM_020586	ENSMUSG00000008429	Herpud2	5031400M07Rik|AB041580	HERPUD family member 2	protein-coding
chr13-4001	chr13	21715012	21719123	+	535.4	4111	promoter-TSS (NM_178206)	promoter-TSS (NM_178206)	-561	NM_178206	319152	Mm.377874	NM_178206	ENSMUSG00000101355	Hist1h3h	H3-291	histone cluster 1, H3h	protein-coding
chr9-15587	chr9	91349952	91358101	+	535.2	8149	Intergenic	Intergenic	11773	NM_009573	22771	Mm.335350	NM_009573	ENSMUSG00000032368	Zic1	ZIC|ZNF201	zinc finger protein of the cerebellum 1	protein-coding
chr17-11287	chr17	65781975	65784438	+	535	2463	promoter-TSS (NM_001114131)	promoter-TSS (NM_001114131)	-149	NM_001114131	70351	Mm.48686	NM_146081	ENSMUSG00000061950	Ppp4r1	3110001J10Rik|Pp4r1	protein phosphatase 4, regulatory subunit 1	protein-coding
chr19-7883	chr19	53901957	53904696	+	535	2739	promoter-TSS (NM_001168492)	promoter-TSS (NM_001168492)	-25	NM_001168492	18569	Mm.1605	NM_011050	ENSMUSG00000024975	Pdcd4	D19Ucla1|Ma3|Tis	programmed cell death 4	protein-coding
chr18-3640	chr18	10725229	10727270	+	534.8	2041	5' UTR (NM_144860, exon 1 of 21)	5' UTR (NM_144860, exon 1 of 21)	624	NM_144860	225164	Mm.21500	NM_144860	ENSMUSG00000024294	Mib1	DIP-1|E430019M12Rik|Mib	mindbomb E3 ubiquitin protein ligase 1	protein-coding
chr7-19778	chr7	67371539	67374408	+	534.8	2869	promoter-TSS (NM_001291196)	promoter-TSS (NM_001291196)	-115	NM_001357324	17258	Mm.132788	NM_001033713	ENSMUSG00000030557	Mef2a	A430079H05Rik	myocyte enhancer factor 2A	protein-coding
chr7-17280	chr7	99348665	99353803	+	534.5	5138	intron (NM_001111044, intron 1 of 4)	intron (NM_001111044, intron 1 of 4)	2005	NM_009825	12406	Mm.22708	NM_009825	ENSMUSG00000070436	Serpinh1	BERF-1|Cbp1|Cbp2|Hsp47|J6|Serpinh2|gp46	serine (or cysteine) peptidase inhibitor, clade H, member 1	protein-coding
chr7-18243	chr7	109517813	109521808	+	534.3	3995	promoter-TSS (NR_028079)	promoter-TSS (NR_028079)	-322	NR_028079	100302499	Mm.482651	NR_028079	ENSMUSG00000065016	Snora3	MBI-28	small nucleolar RNA, H/ACA box 3	snoRNA
chr17-11909	chr17	71001131	71003324	+	533.7	2193	5' UTR (NM_026064, exon 1 of 4)	5' UTR (NM_026064, exon 1 of 4)	306	NM_026064	67268	Mm.489605	NM_026064	ENSMUSG00000024048	Myl12a	2900073G15Rik|AI838292|C80200	myosin, light chain 12A, regulatory, non-sarcomeric	protein-coding
chr14-7687	chr14	25606252	25609288	+	533.7	3036	intron (NM_183208, intron 6 of 23)	CpG	4257	NM_001309430	100188919	Mm.473810	NM_001309430		Gm45915	Israa	predicted gene, 45915	protein-coding
chr12-11440	chr12	86945888	86948545	+	533.2	2657	promoter-TSS (NM_001289432)	promoter-TSS (NM_001289432)	-127	NM_001364274	217732	Mm.22337	NM_173735	ENSMUSG00000034157	Cipc	2310044G17Rik|AI842544|AI853744	CLOCK interacting protein, circadian	protein-coding
chr17-12585	chr17	66445909	66450687	+	533.2	4778	intron (NM_172963, intron 1 of 13)	intron (NM_172963, intron 1 of 13)	1452	NM_001114098	68617	Mm.33421	NM_172963	ENSMUSG00000052105	Mtcl1	1110012J17Rik|Ccdc165|D130071O13|Kiaa0802|Soga2|mKIAA0802|t8219b25	microtubule crosslinking factor 1	protein-coding
chr7-24230	chr7	141326398	141329197	+	533	2799	promoter-TSS (NM_001282072)	promoter-TSS (NM_001282072)	-72	NM_001282076	54006	Mm.28392	NM_016874	ENSMUSG00000058886	Deaf1	AU042387|C230009B13Rik|NUDR	DEAF1, transcription factor	protein-coding
chr11-9674	chr11	116023154	116025648	+	533	2494	5' UTR (NM_008211, exon 1 of 4)	5' UTR (NM_008211, exon 1 of 4)	103	NM_008211	15081	Mm.18516	NM_008211	ENSMUSG00000016559	H3f3b	9430068D06Rik|H3.3B	H3 histone, family 3B	protein-coding
chr4_GL456216_random-11	chr4_GL456216_random	15599	17518	+	532.8	1919	intron (NM_001368262, intron 1 of 5)	CpG	400	NM_001368261	236082	Mm.305345	NM_001033326	ENSMUSG00000063897	Dhrsx	C80877|D4Ertd296e|Dhrsxy|Pscad	dehydrogenase/reductase (SDR family) X chromosome	protein-coding
chr10-6784	chr10	127063097	127065283	+	532.6	2186	intron (NM_001355005, intron 1 of 6)	intron (NM_001355005, intron 1 of 6)	655	NM_001355005	12567	Mm.6839	NM_009870	ENSMUSG00000006728	Cdk4	Crk3	cyclin-dependent kinase 4	protein-coding
chr13-7201	chr13	55468061	55474118	+	532.6	6057	intron (NM_001030296, intron 1 of 2)	intron (NM_001030296, intron 1 of 2)	6687	NR_105909	102465569		NR_105909	ENSMUSG00000098341	Mir6944	Gm27710|mmu-mir-6944	microRNA 6944	ncRNA
chr9-5637	chr9	31029681	31031601	+	532.6	1920	promoter-TSS (NM_001115130)	promoter-TSS (NM_001115130)	-3	NM_001115130	235132	Mm.239355	NM_172765	ENSMUSG00000047412	Zbtb44	6030404E16Rik|Btbd15|E230011F09	zinc finger and BTB domain containing 44	protein-coding
chr7-10413	chr7	45812796	45816293	+	532.6	3497	promoter-TSS (NM_001112701)	promoter-TSS (NM_001112701)	-228	NM_001112701	19158	Mm.272130	NM_011181	ENSMUSG00000003269	Cyth2	ARNO|CLM2|Pscd2	cytohesin 2	protein-coding
chr6-13412	chr6	38432749	38435662	+	532.4	2913	exon (NM_177185, exon 1 of 17)	exon (NM_177185, exon 1 of 17)	280	NM_177185	320538	Mm.302831	NM_177185	ENSMUSG00000038538	Ubn2	2900060J04Rik|6030408G03Rik|BC060116|D130059P03Rik|mKIAA2030	ubinuclein 2	protein-coding
chr3-8542	chr3	95013628	95017029	+	532.2	3401	promoter-TSS (NM_030074)	promoter-TSS (NM_030074)	-90	NM_030074	78266	Mm.389478	NM_030074	ENSMUSG00000019338	Zfp687	4931408L03Rik|Znf687|mKIAA1441	zinc finger protein 687	protein-coding
chr13-2545	chr13	111488577	111491100	+	532.2	2523	5' UTR (NM_001361926, exon 1 of 11)	5' UTR (NM_001361926, exon 1 of 11)	289	NM_028487	73274	Mm.57286	NM_028487	ENSMUSG00000032745	Gpbp1	1700034P14Rik|AU019836|D230035M11Rik|Gpbp|mGPBP	GC-rich promoter binding protein 1	protein-coding
chr10-22020	chr10	128034455	128037656	+	531.9	3201	intron (NM_001113199, intron 1 of 8)	CpG	709	NM_001113199	17938	Mm.3746	NM_013608	ENSMUSG00000061315	Naca	AL022831|AL024382|Gm1878|mKIAA0363|skNAC	nascent polypeptide-associated complex alpha polypeptide	protein-coding
chr4-30052	chr4	135270739	135273716	+	531.5	2977	intron (NM_013885, intron 1 of 5)	CpG	533	NM_013885	29876	Mm.257765	NM_013885	ENSMUSG00000037242	Clic4	D0Jmb3|TU-74|mc3s5|mtCLIC	chloride intracellular channel 4 (mitochondrial)	protein-coding
chr7-17206	chr7	73389213	73394524	+	531.5	5311	intron (NM_177740, intron 2 of 3)	intron (NM_177740, intron 2 of 3)	-16094	NR_040324	319783	Mm.349813	NR_040324	ENSMUSG00000097756	A730056A06Rik	C76391	RIKEN cDNA A730056A06 gene	ncRNA
chr6-11412	chr6	4600143	4602092	+	530	1949	5' UTR (NM_145398, exon 1 of 18)	5' UTR (NM_145398, exon 1 of 18)	206	NM_145398	213819	Mm.270703	NM_145398	ENSMUSG00000015189	Casd1	Cas1|Cast1|SOAT	CAS1 domain containing 1	protein-coding
chr4-13763	chr4	135351864	135355020	+	529.8	3156	promoter-TSS (NM_001369067)	promoter-TSS (NM_001369067)	-296	NM_001369074	51796	Mm.1963	NM_016799	ENSMUSG00000028809	Srrm1	AA407769|POP101|Srm160	serine/arginine repetitive matrix 1	protein-coding
chr6-8066	chr6	115806479	115809455	+	529.8	2976	TTS (NR_028546)	TTS (NR_028546)	136	NR_028546	100217451	Mm.484708	NR_028546	ENSMUSG00000064563	Snora7a	MBI-141	small nucleolar RNA, H/ACA box 7A	snoRNA
chr2-9540	chr2	152734529	152742599	+	529.8	8070	Intergenic	Intergenic	2313	NM_001355113	15901	Mm.444	NM_010495	ENSMUSG00000042745	Id1	AI323524|D2Wsu140e|Idb1|bHLHb24	inhibitor of DNA binding 1, HLH protein	protein-coding
chr2-31242	chr2	153237315	153242630	+	529.8	5315	intron (NM_018807, intron 1 of 2)	intron (NM_018807, intron 1 of 2)	1386	NM_018807	54711	Mm.103199	NM_018807	ENSMUSG00000051413	Plagl2	AU018672|AW552839|mKIAA0198	pleiomorphic adenoma gene-like 2	protein-coding
chr2-20032	chr2	131261140	131264498	+	529.5	3358	promoter-TSS (NR_149748)	promoter-TSS (NR_149748)	-20	NR_149748	74450	Mm.101264	NM_153501	ENSMUSG00000037514	Pank2	4933409I19Rik|AI642621	pantothenate kinase 2	protein-coding
chr8-6447	chr8	86744874	86747062	+	528.9	2188	promoter-TSS (NM_009172)	promoter-TSS (NM_009172)	38	NM_009172	20437	Mm.324553	NM_009172	ENSMUSG00000036840	Siah1a	AA982064|AI853500|Sinh1a	siah E3 ubiquitin protein ligase 1A	protein-coding
chr11-16693	chr11	54786247	54788466	+	528.5	2219	intron (NM_178626, intron 1 of 5)	CpG	347	NM_178626	72729	Mm.29476	NM_178626	ENSMUSG00000052298	Cdc42se2	2810404F18Rik|AA408783|AA536669|SPEC2	CDC42 small effector 2	protein-coding
chr7-13985	chr7	36695370	36700882	+	527.6	5512	promoter-TSS (NM_172298)	promoter-TSS (NM_172298)	8	NM_172298	243931	Mm.44141	NM_172298	ENSMUSG00000021217	Tshz3	A630038G13Rik|Tsh3|Zfp537|mKIAA1474|teashirt3	teashirt zinc finger family member 3	protein-coding
chr11-31991	chr11	60199642	60213777	+	527.4	14135	intron (NM_001358315, intron 2 of 18)	intron (NM_001358315, intron 2 of 18)	3762	NM_001358314	20787	Mm.278701	NM_011480	ENSMUSG00000020538	Srebf1	ADD1|SREBP1|bHLHd1	sterol regulatory element binding transcription factor 1	protein-coding
chr14-9227	chr14	14702343	14704852	+	527.4	2509	intron (NM_001033270, intron 1 of 24)	CpG	572	NM_001360509	218756	Mm.258893	NM_001033270	ENSMUSG00000021733	Slc4a7	E430014N10Rik|NBC3|NBCn1|NBCn1-G|Tg(Thy1-SNCA)12Mjff	solute carrier family 4, sodium bicarbonate cotransporter, member 7	protein-coding
chr4-28316	chr4	128709814	128720931	+	527.2	11117	intron (NM_001195130, intron 7 of 14)	intron (NM_001195130, intron 7 of 14)	-12199	NM_001195083	54383	Mm.473738	NM_018774	ENSMUSG00000028796	Phc2	A3galt2|AA415044|D130050K19Rik|D4Ertd810e|Edr2|Mph2|p36	polyhomeotic 2	protein-coding
chr15-15750	chr15	59078929	59083032	+	526.9	4103	intron (NM_001146180, intron 1 of 13)	intron (NM_001146180, intron 1 of 13)	1046	NM_001146180	211401	Mm.215481	NM_144800	ENSMUSG00000022353	Mtss1	2310003N14Rik|BC024131|D130001D01Rik|Mim|mKIAA0429	MTSS I-BAR domain containing 1	protein-coding
chr12-5163	chr12	108178055	108180711	+	526.3	2656	promoter-TSS (NM_028262)	promoter-TSS (NM_028262)	-99	NM_028262	52690	Mm.159185	NM_028262	ENSMUSG00000056770	Setd3	2610102I01Rik|2610305M23Rik|6030490B17Rik|D12Ertd771e	SET domain containing 3	protein-coding
chr7-2358	chr7	98655635	98658042	+	526.1	2407	promoter-TSS (NM_172280)	promoter-TSS (NM_172280)	-269	NM_172280	233545	Mm.387819	NM_172280	ENSMUSG00000035401	Emsy	2210018M11Rik|2310016L09Rik|AU019521|AU019557	EMSY, BRCA2-interacting transcriptional repressor	protein-coding
chr5-3066	chr5	102068878	102070922	+	525.9	2044	promoter-TSS (NM_172882)	promoter-TSS (NM_172882)	21	NM_172882	72145	Mm.332522	NM_172882	ENSMUSG00000043940	Wdfy3	2610509D04Rik|ALFY|AW319683|B930017C24|BWF1|Bchs|D5Ertd66e|Ggtb3|ZFYVE25|mKIAA0993	WD repeat and FYVE domain containing 3	protein-coding
chr11-22530	chr11	83472183	83474612	+	525.6	2429	intron (NM_027427, intron 1 of 15)	CpG	289	NM_027427	70439	Mm.181050	NM_027427	ENSMUSG00000020680	Taf15	2610111C21Rik|68kDa|TAFII68|Taf2n	TATA-box binding protein associated factor 15	protein-coding
chr14-15697	chr14	56810218	56813747	+	525.2	3529	promoter-TSS (NM_144842)	promoter-TSS (NM_144842)	-7	NR_152252	100503842	Mm.297636	NR_152252	ENSMUSG00000100017	2410022M11Rik	-	RIKEN cDNA 2410022M11 gene	ncRNA
chr2-15755	chr2	181186472	181188767	+	525.2	2295	5' UTR (NM_025598, exon 2 of 5)	5' UTR (NM_025598, exon 2 of 5)	372	NM_001356427	66496	Mm.213943	NM_025598	ENSMUSG00000016344	Ppdpf	0610012G23Rik|2610317A05Rik|2700038C09Rik|3110053G12Rik	pancreatic progenitor cell differentiation and proliferation factor	protein-coding
chr10-8919	chr10	11280286	11282558	+	525	2272	promoter-TSS (NM_027968)	promoter-TSS (NM_027968)	92	NM_027968	71865	Mm.276229	NM_027968	ENSMUSG00000047648	Fbxo30	1700026A16Rik|MUSA1	F-box protein 30	protein-coding
chr18-2052	chr18	36559154	36561791	+	524.8	2637	promoter-TSS (NM_175375)	promoter-TSS (NM_175375)	-131	NM_175375	108857	Mm.482287	NM_175375	ENSMUSG00000024483	Ankhd1	1110004O12Rik|4933432B13Rik|9130019P20Rik|A530027J04Rik|A630021B20Rik|AA571404|Mask|mFLJ00246|mKIAA1085	ankyrin repeat and KH domain containing 1	protein-coding
chr8-17765	chr8	124946361	124950823	+	524.3	4462	exon (NM_053207, exon 1 of 5)	exon (NM_053207, exon 1 of 5)	662	NM_053207	112405	Mm.140619	NM_053207	ENSMUSG00000031987	Egln1	AI503754|C1orf12|HIF-PH2|HPH-2|Hif-p4h-2|ORF13|Phd2|SM-20	egl-9 family hypoxia-inducible factor 1	protein-coding
chr18-3007	chr18	34758533	34761729	+	524.1	3196	TTS (NR_162793)	TTS (NR_162793)	612	NR_162793	114482853		NR_162793		Mir12191	mmu-mir-12191	microRNA mir-12191	ncRNA
chr2-9656	chr2	30414828	30417393	+	524.1	2565	promoter-TSS (NM_007760)	promoter-TSS (NM_007760)	60	NM_001362733	110854	Mm.275393	NM_138748	ENSMUSG00000039515	Ptpa	2610042B21Rik|C77440|N28142|PR53|Ppp2r4	protein phosphatase 2 protein activator	protein-coding
chr11-30489	chr11	49711498	49714223	+	523.7	2725	promoter-TSS (NM_001363356)	promoter-TSS (NM_001363356)	-138	NM_001363356	104625	Mm.247113	NM_212484	ENSMUSG00000020362	Cnot6	CCR4	CCR4-NOT transcription complex, subunit 6	protein-coding
chr13-11003	chr13	48868401	48872237	+	523.5	3836	intron (NM_011078, intron 1 of 21)	CpG	566	NM_011078	18676	Mm.486213	NM_011078	ENSMUSG00000038025	Phf2	GRC5	PHD finger protein 2	protein-coding
chr4-18346	chr4	86855601	86858224	+	523.5	2623	intron (NM_009096, intron 1 of 4)	CpG	455	NM_009096	20104	Mm.379007	NM_009096	ENSMUSG00000028495	Rps6	S6R	ribosomal protein S6	protein-coding
chr5-15926	chr5	122156924	122160468	+	523.2	3544	intron (NR_156471, intron 1 of 6)	CpG	355	NM_001370947	434233	Mm.280784	NM_001370947		Ppp1ccb	EG434233|Gm5601|PP-1G|Ppp1cc	protein phosphatase 1 catalytic subunit gamma B	protein-coding
chr14-8661	chr14	55852093	55856909	+	523.2	4816	intron (NM_001040072, intron 1 of 7)	intron (NM_001040072, intron 1 of 7)	386	NM_001040072	277154	Mm.319347	NM_001040072	ENSMUSG00000075592	Nynrin	AA409373|C80530|mKIAA1305	NYN domain and retroviral integrase containing	protein-coding
chr11-42201	chr11	109649801	109652499	+	523	2698	promoter-TSS (NM_001362677)	promoter-TSS (NM_001362677)	-192	NM_001362677	19084	Mm.30039	NM_021880	ENSMUSG00000020612	Prkar1a	1300018C22Rik|RIalpha|Tse-1|Tse1	protein kinase, cAMP dependent regulatory, type I, alpha	protein-coding
chr1-7544	chr1	156034797	156037492	+	523	2695	exon (NM_144791, exon 1 of 7)	intron (NM_001160182, intron 1 of 2)	108	NM_001160182	240832	Mm.253335	NM_022329	ENSMUSG00000050565	Tor1aip2	1110020D10Rik|15kDa|A130072J07|AA103493|AW060462|AW610675|C77739|Ifrg15|Lull1	torsin A interacting protein 2	protein-coding
chr12-8096	chr12	101026387	101029902	+	522.2	3515	intron (NM_001362342, intron 2 of 6)	intron (NM_001362342, intron 2 of 6)	747	NM_001362342	68339	Mm.156217	NM_026681	ENSMUSG00000021182	Ccdc88c	0610010D24Rik|AV000935|AW324073|Daple|mKIAA1509	coiled-coil domain containing 88C	protein-coding
chr11-17768	chr11	69577529	69582329	+	522.2	4800	promoter-TSS (NM_011640)	promoter-TSS (NM_011640)	321	NM_001364769	216853	Mm.31586	NM_144824	ENSMUSG00000041346	Wrap53	BC021790|Wdr79	WD repeat containing, antisense to Trp53	protein-coding
chr5-11117	chr5	137348365	137353186	+	521.7	4821	intron (NM_001159571, intron 1 of 16)	intron (NM_001159571, intron 1 of 16)	666	NM_010144	13846	Mm.34533	NM_010144	ENSMUSG00000029710	Ephb4	AI042935|Htk|MDK2|Myk1|Tyro11|b2b2412Clo	Eph receptor B4	protein-coding
chr6-5688	chr6	71631650	71633773	+	521.7	2123	promoter-TSS (NM_173001)	promoter-TSS (NM_173001)	-25	NM_173001	104263	Mm.260479	NM_173001	ENSMUSG00000053470	Kdm3a	1700105C21Rik|C230043E16Rik|JHDM2a|Jmjd1|Jmjd1a|KDM2A|TGSA|Tsga	lysine (K)-specific demethylase 3A	protein-coding
chr5-7120	chr5	73254946	73257529	+	521.7	2583	intron (NM_028194, intron 1 of 62)	CpG	381	NM_028194	72313	Mm.260594	NM_028194	ENSMUSG00000070733	Fryl	2010313D22Rik|2310004H21Rik|2510002A14Rik|9030227G01Rik|mKIAA0826	FRY like transcription coactivator	protein-coding
chr16-12582	chr16	11252778	11255193	+	521.5	2415	TTS (NR_035466)	TTS (NR_035466)	340	NM_001130008	14852	Mm.325827	NM_146066	ENSMUSG00000062203	Gspt1	AI314175|AI326449|AV307676|C79774|G1st|Gst-1	G1 to S phase transition 1	protein-coding
chr6-6430	chr6	83119998	83122922	+	521.3	2924	promoter-TSS (NM_001083922)	promoter-TSS (NM_001083922)	1	NM_001083923	22377	Mm.1109	NM_016757	ENSMUSG00000030035	Wbp1	AI255152	WW domain binding protein 1	protein-coding
chr9-15272	chr9	16498094	16502864	+	521.3	4770	intron (NM_001080814, intron 1 of 25)	intron (NM_001080814, intron 1 of 25)	1575	NM_001080814	270120	Mm.195010	NM_001080814	ENSMUSG00000074505	Fat3	9430076A06Rik|D430038H04Rik|Gm1132|Gm510|MFAT3F	FAT atypical cadherin 3	protein-coding
chr5-16562	chr5	33691792	33702755	+	520.9	10963	Intergenic	Intergenic	-24451	NM_001205270	14184	Mm.6904	NM_008010	ENSMUSG00000054252	Fgfr3	CD333|FR3|Fgfr-3|Flg-2|HBGFR|Mfr3|sam3	fibroblast growth factor receptor 3	protein-coding
chr9-16172	chr9	106884224	106888113	+	520.9	3889	exon (NM_175402, exon 1 of 1)	exon (NM_175402, exon 1 of 1)	832	NM_175402	109095	Mm.431589	NM_175402	ENSMUSG00000074102	Rbm15b	1810017N16Rik	RNA binding motif protein 15B	protein-coding
chr3-12545	chr3	137863377	137866149	+	520.9	2772	intron (NM_001316995, intron 1 of 4)	CpG	276	NM_016750	51788	Mm.117541	NM_016750	ENSMUSG00000037894	H2afz	H2A.Z|H2A.Z1|H2a.z-1	H2A histone family, member Z	protein-coding
chr14-2433	chr14	121378103	121380367	+	520.6	2264	promoter-TSS (NM_145465)	promoter-TSS (NM_145465)	-5	NM_145465	223255	Mm.390756	NM_145465	ENSMUSG00000063410	Stk24	1810013H02Rik|C76483|MST-3|Mst3|STE20	serine/threonine kinase 24	protein-coding
chr5-11357	chr5	88674659	88676643	+	520.4	1984	promoter-TSS (NM_001098476)	promoter-TSS (NM_001098476)	-71	NM_001098476	231413	Mm.332474	NM_178700	ENSMUSG00000044221	Grsf1	BB232551|C80280|D5Wsu31e	G-rich RNA sequence binding factor 1	protein-coding
chr4-14967	chr4	150280524	150284420	+	520.2	3896	intron (NM_001085492, intron 1 of 22)	intron (NM_001085492, intron 1 of 22)	556	NM_001085492	68703	Mm.291274	NM_001085492	ENSMUSG00000039852	Rere	1110033A15Rik|AI414665|ARG|ARP|ATN1L|AW742570|Atr2|DNB1|eye<m03Jus>|eyes3|mKIAA0458	arginine glutamic acid dipeptide (RE) repeats	protein-coding
chr4-5385	chr4	124849486	124852152	+	520	2666	promoter-TSS (NM_001142727)	promoter-TSS (NM_001142727)	60	NM_153566	230734	Mm.258568	NM_153566	ENSMUSG00000028889	Yrdc	AV303379|BC023823|IRIP|ITIP	yrdC domain containing (E.coli)	protein-coding
chr7-9305	chr7	70345806	70353577	+	519.8	7771	Intergenic	Intergenic	10902	NM_009697	11819	Mm.158143	NM_009697	ENSMUSG00000030551	Nr2f2	2700033K02Rik|9430015G03Rik|ARP-1|Aporp1|COUP-TF2|COUP-TFII|COUPTFB|EAR3|SVP40|Tcfcoup2	nuclear receptor subfamily 2, group F, member 2	protein-coding
chr18-5207	chr18	24019645	24022122	+	519.3	2477	promoter-TSS (NM_021559)	promoter-TSS (NM_021559)	-70	NM_021559	59057	Mm.417427	NM_021559	ENSMUSG00000051469	Zfp24	3526401F17Rik|5033419P20Rik|AI480505|AI642085|AL024422|KOX17|ZF-12|Zfp191|Znf24	zinc finger protein 24	protein-coding
chr13-16794	chr13	93497870	93500480	+	519.1	2610	exon (NM_021310, exon 1 of 11)	exon (NM_021310, exon 1 of 11)	633	NM_021310	57748	Mm.100273	NM_021310	ENSMUSG00000021690	Jmy	-	junction-mediating and regulatory protein	protein-coding
chr4-14955	chr4	148129334	148132661	+	518.7	3327	promoter-TSS (NM_001305420)	promoter-TSS (NM_001305420)	77	NM_001305420	71890	Mm.9648	NM_027985	ENSMUSG00000029003	Mad2l2	2310033C13Rik|G1-453-4|MAD2B|REV7|repro22	MAD2 mitotic arrest deficient-like 2	protein-coding
chr4-12998	chr4	128726664	128730726	+	518.5	4062	intron (NM_001195083, intron 1 of 6)	intron (NM_001195083, intron 1 of 6)	1124	NM_001195083	54383	Mm.473738	NM_018774	ENSMUSG00000028796	Phc2	A3galt2|AA415044|D130050K19Rik|D4Ertd810e|Edr2|Mph2|p36	polyhomeotic 2	protein-coding
chr1-19460	chr1	151499542	151501534	+	518.2	1992	intron (NM_001360844, intron 1 of 8)	CpG	453	NM_001360845	19821	Mm.474038	NM_011277	ENSMUSG00000026484	Rnf2	AI326319|AI450156|AU019207|Ring1B|dinG	ring finger protein 2	protein-coding
chr14-2317	chr14	61647270	61649650	+	518	2380	intron (NR_028264, intron 1 of 6)	CpG	-16350	NR_029733	387174		NR_029733	ENSMUSG00000093007	Mir15a	Mirn15a|mir-15a|mmu-mir-15a	microRNA 15a	ncRNA
chr7-12166	chr7	44245579	44248131	+	518	2552	intron (NM_025880, intron 1 of 5)	CpG	133	NM_025880	668661	Mm.274492	NM_025880	ENSMUSG00000045411	2410002F23Rik	-	RIKEN cDNA 2410002F23 gene	protein-coding
chr3-1884	chr3	69316043	69319179	+	517.8	3136	exon (NM_178726, exon 1 of 4)	exon (NM_178726, exon 1 of 4)	693	NM_178726	242083	Mm.40577	NM_178726	ENSMUSG00000027784	Ppm1l	3222401G13|5930404J21Rik|AI481720|AW045850|PP2C|PP2Cepsilon|Pp2ce|Ppp2ce|mKIAA4175	protein phosphatase 1 (formerly 2C)-like	protein-coding
chr3-13072	chr3	34019096	34021208	+	517.8	2112	promoter-TSS (NM_001113189)	promoter-TSS (NM_001113189)	73	NM_001113189	14359	Mm.259021	NM_008053	ENSMUSG00000027680	Fxr1	1110050J02Rik|9530073J07Rik|AI851072|Fxr1h|Fxr1p	fragile X mental retardation gene 1, autosomal homolog	protein-coding
chr15-1668	chr15	101173460	101177865	+	517.6	4405	intron (NM_007395, intron 1 of 8)	intron (NM_007395, intron 1 of 8)	1590	NM_007395	11479	Mm.308467	NM_007395	ENSMUSG00000000532	Acvr1b	6820432J04|ALK-4|ActR-IB|ActRIB|Acvrlk4|Alk4|SKR2	activin A receptor, type 1B	protein-coding
chr8-3365	chr8	106892237	106894399	+	517.4	2162	promoter-TSS (NM_011574)	promoter-TSS (NM_011574)	275	NM_145412	214987	Mm.490308	NM_145412	ENSMUSG00000046691	Chtf8	5830457O10Rik|Ctf8|Derpc	CTF8, chromosome transmission fidelity factor 8	protein-coding
chr3-10003	chr3	84038642	84040996	+	517.2	2354	intron (NM_172681, intron 1 of 34)	CpG	342	NM_172681	229473	Mm.28838	NM_172681	ENSMUSG00000033767	Tmem131l	D930015E06Rik|Kiaa0922|mKIAA0922	transmembrane 131 like	protein-coding
chr4-15035	chr4	48042329	48047868	+	516.9	5539	promoter-TSS (NM_015743)	promoter-TSS (NM_015743)	-207	NM_015743	18124	Mm.247261	NM_015743	ENSMUSG00000028341	Nr4a3	AI573420|CHN|CSMF|MINOR|NOR-1|Nor1|TEC	nuclear receptor subfamily 4, group A, member 3	protein-coding
chr19-6747	chr19	4613725	4616586	+	516.9	2861	5' UTR (NM_153388, exon 1 of 3)	5' UTR (NM_153388, exon 1 of 3)	512	NM_153388	225875	Mm.329675	NM_153388	ENSMUSG00000045045	Lrfn4	BC023156|Salm3	leucine rich repeat and fibronectin type III domain containing 4	protein-coding
chr12-4461	chr12	69371215	69374242	+	516.5	3027	5' UTR (NM_007481, exon 2 of 2)	5' UTR (NM_007481, exon 2 of 2)	578	NM_007481	11845	Mm.27308	NM_007481	ENSMUSG00000044147	Arf6	AI788669|AW496366	ADP-ribosylation factor 6	protein-coding
chr7-16356	chr7	45714363	45720116	+	515.6	5753	promoter-TSS (NM_009077)	promoter-TSS (NM_009077)	763	NM_203280	56632	Mm.24222	NM_020011	ENSMUSG00000057342	Sphk2	C76851	sphingosine kinase 2	protein-coding
chr6-7811	chr6	113376954	113379390	+	515.6	2436	promoter-TSS (NM_001170486)	promoter-TSS (NM_001170486)	59	NM_001170486	68089	Mm.289306	NM_026552	ENSMUSG00000079426	Arpc4	20kDa|5330419I20Rik|AI327076|p20-Arc	actin related protein 2/3 complex, subunit 4	protein-coding
chr13-9476	chr13	69531373	69536080	+	515.2	4707	5' UTR (NM_198600, exon 1 of 13)	5' UTR (NM_198600, exon 1 of 13)	138	NM_198600	210106	Mm.315959	NM_198600	ENSMUSG00000034575	Tent4a	LAK-1|POLK|Papd7|Pols|TRF4|TRF4-1	terminal nucleotidyltransferase 4A	protein-coding
chr4-20698	chr4	32981905	32985781	+	515	3876	intron (NM_027491, intron 1 of 6)	CpG	552	NM_001369055	52187	Mm.300814	NM_027491	ENSMUSG00000028278	Rragd	5730543C08Rik|AI467523|C030003H22Rik|D4Ertd174e	Ras-related GTP binding D	protein-coding
chr7-2548	chr7	112022787	112024801	+	515	2014	intron (NM_001357952, intron 1 of 28)	CpG	288	NM_177249	74996	Mm.16974	NM_133758	ENSMUSG00000059263	Usp47	4930502N04Rik|A630020C16Rik	ubiquitin specific peptidase 47	protein-coding
chr3-6267	chr3	144201641	144206332	+	514.8	4691	intron (NM_010723, intron 1 of 4)	intron (NM_010723, intron 1 of 4)	1269	NM_010723	16911	Mm.29187	NM_010723	ENSMUSG00000028266	Lmo4	A730077C12Rik|Crp3|Etohi4	LIM domain only 4	protein-coding
chr2-24221	chr2	135657926	135660275	+	514.3	2349	promoter-TSS (NM_001355156)	promoter-TSS (NM_001355156)	-447	NM_001355155	18798	Mm.38009	NM_013829	ENSMUSG00000039943	Plcb4	A930039J07Rik|AI854601|C230058B11Rik	phospholipase C, beta 4	protein-coding
chr9-10687	chr9	63967538	63982608	+	514.1	15070	intron (NM_008542, intron 3 of 3)	MIR3|SINE|MIR	46986	NM_008542	17130	Mm.325757	NM_008542	ENSMUSG00000036867	Smad6	Madh6|b2b390Clo	SMAD family member 6	protein-coding
chr2-13658	chr2	156861779	156864521	+	514.1	2742	promoter-TSS (NM_026124)	promoter-TSS (NM_026124)	28	NM_026124	67388	Mm.29264	NM_026124	ENSMUSG00000027637	Rab5if	1110008F13Rik|AI316789|RIP5	RAB5 interacting factor	protein-coding
chr11-35703	chr11	98148179	98150723	+	513.7	2544	5' UTR (NM_028149, exon 1 of 15)	5' UTR (NM_028149, exon 1 of 15)	165	NM_028149	72194	Mm.218350	NM_028149	ENSMUSG00000020883	Fbxl20	2610511F20Rik|4632423N09Rik|AI849362|AL117906|C86145|Fbl2|Scr|mKIAA4147	F-box and leucine-rich repeat protein 20	protein-coding
chr17-11617	chr17	85613415	85625727	+	513.7	12312	Intergenic	Intergenic	-1175	NR_038082	100043902	Mm.150838	NR_015385	ENSMUSG00000093460	Six3os1	D17Mgi26|E130112H22Rik|Rncr1|Six3os	SIX homeobox 3, opposite strand 1	ncRNA
chr3-8923	chr3	90051107	90054373	+	513.5	3266	promoter-TSS (NM_001165986)	promoter-TSS (NM_001165986)	-62	NM_001287086	99650	Mm.300083	NM_025762	ENSMUSG00000027942	4933434E20Rik	5730552F22Rik|AI462154|NICE-3|NS5ATP4	RIKEN cDNA 4933434E20 gene	protein-coding
chr11-17524	chr11	96976115	96979091	+	513	2976	promoter-TSS (NM_030220)	promoter-TSS (NM_030220)	85	NM_030220	78912	Mm.491183	NM_030220	ENSMUSG00000018678	Sp2	4930480I16Rik|mKIAA0048	Sp2 transcription factor	protein-coding
chr8-14311	chr8	95426134	95435585	+	513	9451	intron (NM_008187, intron 1 of 5)	intron (NM_008187, intron 1 of 5)	4010	NM_008187	14894	Mm.2080	NM_008187	ENSMUSG00000031796	Cfap20	2600014O15Rik|AL024127|Gtl3|T10-2A2	cilia and flagella associated protein 20	protein-coding
chr2-9206	chr2	180708929	180711703	+	513	2774	promoter-TSS (NM_001291432)	promoter-TSS (NM_001291432)	-12	NM_001289651	76425	Mm.41464	NM_029607	ENSMUSG00000027573	Gid8	2310003C23Rik|4833420G11Rik|AI451474|Twa1	GID complex subunit 8	protein-coding
chr11-8189	chr11	86756219	86758987	+	512.8	2768	promoter-TSS (NM_001356393)	promoter-TSS (NM_001356393)	-36	NM_001356393	67300	Mm.254588	NM_001003908	ENSMUSG00000047126	Cltc	3110065L21Rik|CHC|R74732	clathrin, heavy polypeptide (Hc)	protein-coding
chr6-3721	chr6	67266130	67268463	+	512.8	2333	exon (NM_001113564, exon 1 of 8)	exon (NM_001113564, exon 1 of 8)	317	NM_025814	66870	Mm.240490	NM_025814	ENSMUSG00000036371	Serbp1	1200009K13Rik|9330147J08Rik|AL022786|Pairbp1	serpine1 mRNA binding protein 1	protein-coding
chr6-7964	chr6	134565517	134567693	+	512.6	2176	intron (NM_008514, intron 1 of 22)	intron (NM_008514, intron 1 of 22)	308	NM_008514	16974	Mm.321990	NM_008514	ENSMUSG00000030201	Lrp6	C030016K15Rik|Cd|Gw|ska26|ska<m26Jus>|skax26	low density lipoprotein receptor-related protein 6	protein-coding
chr12-2980	chr12	71014822	71017525	+	512.6	2703	promoter-TSS (NR_045056)	promoter-TSS (NR_045056)	206	NM_001081195	238247	Mm.241601	NM_001081195	ENSMUSG00000048118	Arid4a	A630009N03|A630067N03Rik|Rbbp1	AT rich interactive domain 4A (RBP1-like)	protein-coding
chr7-31039	chr7	3691781	3695879	+	512.6	4098	promoter-TSS (NM_029934)	promoter-TSS (NM_029934)	220	NM_001164205	66078	Mm.379100	NM_024168	ENSMUSG00000035585	Tsen34	0610027F08Rik|Leng5	tRNA splicing endonuclease subunit 34	protein-coding
chr17-7450	chr17	35835760	35839746	+	512.2	3986	intron (NM_011655, intron 1 of 3)	intron (NM_011655, intron 1 of 3)	548	NM_011655	22154	Mm.273538	NM_011655	ENSMUSG00000001525	Tubb5	AA408537|AI596182|B130022C14Rik|M(beta)5	tubulin, beta 5 class I	protein-coding
chr18-3600	chr18	15148654	15151923	+	512.2	3269	intron (NM_134112, intron 1 of 4)	CpG	1158	NM_134112	106931	Mm.329299	NM_134112	ENSMUSG00000036225	Kctd1	4933402K10Rik|AI661543|AW553000	potassium channel tetramerisation domain containing 1	protein-coding
chr7-28016	chr7	24504959	24508627	+	512.2	3668	promoter-TSS (NR_110958)	promoter-TSS (NR_110958)	-294	NM_001290461	232969	Mm.181332	NM_146183	ENSMUSG00000064264	Zfp428	2410005H09Rik|AV271806|AW047854|Znf428	zinc finger protein 428	protein-coding
chr11-39397	chr11	88098331	88102583	+	511.9	4252	TTS (NR_045499)	TTS (NR_045499)	1311	NM_198013	103841	Mm.374846	NM_198013	ENSMUSG00000018378	Cuedc1	AI841487|C330016O16Rik	CUE domain containing 1	protein-coding
chr2-22565	chr2	116060139	116068415	+	511.9	8276	5' UTR (NM_001346036, exon 1 of 13)	5' UTR (NM_001346036, exon 1 of 13)	342	NM_001346044	17536	Mm.247566	NM_010825	ENSMUSG00000027210	Meis2	A430109D20Rik|Mrg1|Stra10	Meis homeobox 2	protein-coding
chr11-26109	chr11	52230773	52233000	+	511.7	2227	promoter-TSS (NM_011543)	promoter-TSS (NM_011543)	-109	NM_011543	21402	Mm.42944	NM_011543	ENSMUSG00000036309	Skp1a	15kDa|2610043E24Rik|2610206H23Rik|EMC19|OCP-II|OCP2|SKP1|Tceb1l|p19A|p19Skp1	S-phase kinase-associated protein 1A	protein-coding
chr5-20111	chr5	30104490	30108574	+	511.5	4084	promoter-TSS (NM_001256263)	promoter-TSS (NM_001256263)	-446	NM_001256263	433868	Mm.450696	NM_001256263	ENSMUSG00000086815	3110082J24Rik	-	RIKEN cDNA 3110082J24 gene	protein-coding
chr7-25521	chr7	19560107	19563820	+	511.3	3713	exon (NM_199149, exon 1 of 13)	exon (NM_199149, exon 1 of 13)	435	NM_199149	232947	Mm.219662	NM_199149	ENSMUSG00000051403	Ppp1r37	Gm158|Lrrc68	protein phosphatase 1, regulatory subunit 37	protein-coding
chr1-20485	chr1	166000915	166003995	+	511.1	3080	intron (NM_011137, intron 1 of 16)	CpG	179	NM_011137	18986	Mm.245261	NM_011137	ENSMUSG00000026565	Pou2f1	2810482H01Rik|NF-A1|Oct-1|Oct1|Otf-1|Otf1	POU domain, class 2, transcription factor 1	protein-coding
chr11-10355	chr11	87107822	87110787	+	510.9	2965	promoter-TSS (NM_025377)	promoter-TSS (NM_025377)	43	NM_025377	66140	Mm.45008	NM_025377	ENSMUSG00000020492	Ska2	1110001A07Rik|C78640|Fam33a	spindle and kinetochore associated complex subunit 2	protein-coding
chr2-11923	chr2	128125185	128129225	+	510.6	4040	promoter-TSS (NM_001284410)	promoter-TSS (NM_001284410)	-370	NM_001284410	12125	Mm.141083	NM_009754	ENSMUSG00000027381	Bcl2l11	1500006F24Rik|Bim|Bod|bcl2-L-11	BCL2-like 11 (apoptosis facilitator)	protein-coding
chr12-15084	chr12	69195902	69198621	+	509.8	2719	promoter-TSS (NR_033222)	promoter-TSS (NR_033222)	50	NR_033222	414085	Mm.256223	NR_033222	ENSMUSG00000097061	9330151L19Rik	-	RIKEN cDNA 9330151L19 gene	ncRNA
chr15-9171	chr15	82143896	82149233	+	509.6	5337	promoter-TSS (NM_033218)	promoter-TSS (NM_033218)	-705	NM_033218	20788	Mm.38016	NM_033218	ENSMUSG00000022463	Srebf2	AI608257|SREBP-2|SREBP2|SREBP2gc|bHLHd2|lop13|nuc	sterol regulatory element binding factor 2	protein-coding
chr5-10417	chr5	57714436	57720368	+	509.6	5932	promoter-TSS (NM_018764)	promoter-TSS (NM_018764)	517	NR_015588	319216	Mm.332387	NR_015588	ENSMUSG00000097216	4932441J04Rik	-	RIKEN cDNA 4932441J04 gene	ncRNA
chr9-7039	chr9	120491854	120494395	+	509.6	2541	intron (NM_026892, intron 1 of 3)	intron (NM_026892, intron 1 of 3)	518	NM_026892	68969	Mm.28753	NM_026892	ENSMUSG00000006941	Eif1b	1500010M16Rik|3110001N14Rik|Gc20	eukaryotic translation initiation factor 1B	protein-coding
chr8-415	chr8	74993521	74995185	+	509.6	1664	intron (NM_178017, intron 1 of 10)	CpG	703	NM_001316753	70823	Mm.261739	NM_178017	ENSMUSG00000034518	Hmgxb4	4733401K04Rik|AI316803|Hmgb2l1	HMG box domain containing 4	protein-coding
chr5-17549	chr5	27789582	27792532	+	509.6	2950	intron (NM_018878, intron 1 of 20)	CpG	493	NM_018878	55982	Mm.277190	NM_018878	ENSMUSG00000002221	Paxip1	D5Ertd149e|PTIP	PAX interacting (with transcription-activation domain) protein 1	protein-coding
chr7-12060	chr7	81932878	81935101	+	509.3	2223	exon (NM_013886, exon 1 of 6)	exon (NM_013886, exon 1 of 6)	470	NM_013886	29877	Mm.392934	NM_013886	ENSMUSG00000025104	Hdgfl3	2700022B06Rik|HRP-3|Hdgfrp3	HDGF like 3	protein-coding
chr11-13609	chr11	85233619	85235972	+	508.9	2353	promoter-TSS (NR_028329)	promoter-TSS (NR_028329)	325	NM_025825	66884	Mm.271997	NM_025825	ENSMUSG00000018481	Appbp2	1300003O07Rik|AI465480|PAT1	amyloid beta precursor protein (cytoplasmic tail) binding protein 2	protein-coding
chr4-24812	chr4	136600507	136603105	+	508.9	2598	intron (NM_001356567, intron 1 of 19)	RSINE1|SINE|B4	917	NM_001356567	99982	Mm.28540	NM_133872	ENSMUSG00000036940	Kdm1a	1810043O07Rik|AA408884|Aof2|D4Ertd478e|Kdm1|Lsd1|mKIAA0601	lysine (K)-specific demethylase 1A	protein-coding
chr1-23654	chr1	119417970	119423113	+	508.5	5143	intron (NM_008381, intron 1 of 1)	CpG	1707	NM_008381	16324	Mm.3092	NM_008381	ENSMUSG00000037035	Inhbb	-	inhibin beta-B	protein-coding
chr4-14044	chr4	139350950	139353536	+	508.5	2586	promoter-TSS (NM_001039200)	promoter-TSS (NM_001039200)	333	NM_001290810	69902	Mm.27871	NM_023536	ENSMUSG00000028741	Mrto4	2610012O22Rik|Mg684|Mrt4	mRNA turnover 4, ribosome maturation factor	protein-coding
chr12-5630	chr12	8921063	8924249	+	508.5	3186	intron (NM_008640, intron 1 of 6)	intron (NM_008640, intron 1 of 6)	1349	NM_008640	17775	Mm.30071	NM_008640	ENSMUSG00000020585	Laptm4a	AA286466|LAPTM4|MTP|Mtrp|mKIAA0108	lysosomal-associated protein transmembrane 4A	protein-coding
chr4-10539	chr4	129188383	129191292	+	508.3	2909	promoter-TSS (NM_001347203)	promoter-TSS (NM_001347203)	-66	NM_134151	107271	Mm.145488	NM_134151	ENSMUSG00000028811	Yars	AL024047|AU018965	tyrosyl-tRNA synthetase	protein-coding
chr15-11718	chr15	37006180	37008525	+	508.3	2345	promoter-TSS (NM_026521)	promoter-TSS (NM_026521)	50	NM_026521	68036	Mm.371631	NM_026521	ENSMUSG00000062397	Zfp706	3110006P09Rik|AA793007|AW536850|C77232|Znf706	zinc finger protein 706	protein-coding
chr1-10105	chr1	59480555	59486310	+	508	5755	exon (NM_008057, exon 1 of 1)	exon (NM_008057, exon 1 of 1)	1285	NM_008057	14369	Mm.297906	NM_008057	ENSMUSG00000041075	Fzd7	Fz7	frizzled class receptor 7	protein-coding
chr16-5785	chr16	91646021	91648836	+	507.8	2815	promoter-TSS (NM_019973)	promoter-TSS (NM_019973)	-396	NM_019973	20658	Mm.46401	NM_019973	ENSMUSG00000022961	Son	2900011L12Rik|AA409051|AU067731|C81487|mKIAA1019|nrebp	Son DNA binding protein	protein-coding
chr19-1045	chr19	10524769	10526400	+	507.8	1631	promoter-TSS (NM_025333)	promoter-TSS (NM_025333)	340	NM_001362450	269061	Mm.490260	NM_172302	ENSMUSG00000034820	Cpsf7	5730453I16Rik|AL022757|C330017N18Rik	cleavage and polyadenylation specific factor 7	protein-coding
chr3-3837	chr3	59005227	59007707	+	507.8	2480	promoter-TSS (NM_177855)	promoter-TSS (NM_177855)	-511	NM_177855	329650	Mm.240059	NM_177855	ENSMUSG00000056476	Med12l	A130035F20|A630079M02|AU044581|TRALPUSH	mediator complex subunit 12-like	protein-coding
chr8-534	chr8	79638789	79640826	+	507.6	2037	5' UTR (NM_001256033, exon 1 of 21)	5' UTR (NM_001256033, exon 1 of 21)	131	NM_001256033	73945	Mm.34348	NM_001081164	ENSMUSG00000036990	Otud4	4930431L18Rik|AI449692|D8Ertd69e|mKIAA1046	OTU domain containing 4	protein-coding
chr9-27337	chr9	64339780	64341736	+	507.6	1956	promoter-TSS (NM_001177784)	promoter-TSS (NM_001177784)	15	NM_001177784	213550	Mm.268341	NM_172519	ENSMUSG00000032396	Dis3l	AV340375	DIS3 like exosome 3'-5' exoribonuclease	protein-coding
chr3-11602	chr3	22075311	22078632	+	507.6	3321	intron (NM_030732, intron 1 of 15)	CpG	319	NM_030732	81004	Mm.202966	NM_030732	ENSMUSG00000027630	Tbl1xr1	8030499H02Rik|A630076E03Rik|AW539987|C21|C230089I12Rik|DC42|Ira1|TBLR1	transducin (beta)-like 1X-linked receptor 1	protein-coding
chr9-3255	chr9	121297058	121302189	+	507.4	5131	intron (NM_001357972, intron 1 of 13)	intron (NM_001357972, intron 1 of 13)	2121	NR_152160	67095	Mm.491112	NM_175114	ENSMUSG00000032536	Trak1	2310001H13Rik|AI413908|AI467545|hyrt|mKIAA1042	trafficking protein, kinesin binding 1	protein-coding
chr7-23137	chr7	127343415	127346934	+	507.2	3519	exon (NM_146202, exon 1 of 2)	exon (NM_146202, exon 1 of 2)	140	NM_146202	233890	Mm.23031	NM_146202	ENSMUSG00000047371	Zfp768	BC026432|Znf768	zinc finger protein 768	protein-coding
chr11-17841	chr11	94158256	94164302	+	507.2	6046	Intergenic	Intergenic	-50175	NM_009427	22057	Mm.259673	NM_009427	ENSMUSG00000037573	Tob1	Tob|Trob	transducer of ErbB-2.1	protein-coding
chr7-20034	chr7	127743998	127748299	+	506.9	4301	promoter-TSS (NM_172748)	promoter-TSS (NM_172748)	-627	NM_172748	233902	Mm.259353	NM_172748	ENSMUSG00000030811	Fbxl19	6030430O11|BC059812|Fbl19	F-box and leucine-rich repeat protein 19	protein-coding
chr6-5995	chr6	93910567	93914951	+	506.9	4384	intron (NM_001029850, intron 2 of 23)	intron (NM_001029850, intron 2 of 23)	204	NR_104594	14924	Mm.217216	NM_010367	ENSMUSG00000045095	Magi1	AIP3|BAP1|Baiap1|Gukmi1|MAGI1c|Magi-1|TNRC19|WWP3|mKIAA4129	membrane associated guanylate kinase, WW and PDZ domain containing 1	protein-coding
chr1-6053	chr1	191574088	191576816	+	506.7	2728	promoter-TSS (NM_001305233)	promoter-TSS (NM_001305233)	92	NM_029766	76843	Mm.189102	NM_029766	ENSMUSG00000037474	Dtl	2810047L02Rik|5730564G15Rik|L2dtl|Ramp	denticleless E3 ubiquitin protein ligase	protein-coding
chr6-16414	chr6	146576640	146579006	+	506.3	2366	promoter-TSS (NM_001347513)	promoter-TSS (NM_001347513)	12	NM_001362108	71177	Mm.271774	NM_138757	ENSMUSG00000040250	Ints13	4933424B01Rik|Asun|Spata30	integrator complex subunit 13	protein-coding
chr17-16534	chr17	23802074	23805028	+	506.1	2954	intron (NM_175229, intron 1 of 13)	CpG	326	NM_001368687	75956	Mm.5222	NM_175229	ENSMUSG00000039218	Srrm2	5033413A03Rik|AA410130|SRm300|mKIAA0324	serine/arginine repetitive matrix 2	protein-coding
chr7-25716	chr7	44814449	44820263	+	505.6	5814	promoter-TSS (NR_033136)	promoter-TSS (NR_033136)	-698	NR_033136	107503	Mm.389890	NM_030693	ENSMUSG00000038539	Atf5	AFTA|Atf7|Atfx|ODA-10	activating transcription factor 5	protein-coding
chr4-30621	chr4	155600550	155602655	+	505.2	2105	5' UTR (NM_177186, exon 1 of 9)	5' UTR (NM_177186, exon 1 of 9)	186	NM_177186	320541	Mm.306018	NM_177186	ENSMUSG00000042202	Slc35e2	A530082C11Rik|AI957035|Slc35e2a	solute carrier family 35, member E2	protein-coding
chr9-9685	chr9	54862740	54864905	+	505.2	2165	promoter-TSS (NM_022655)	promoter-TSS (NM_022655)	67	NM_022655	64602	Mm.208991	NM_022655	ENSMUSG00000032293	Ireb2	D9Ertd85e|Irp2	iron responsive element binding protein 2	protein-coding
chr9-14769	chr9	119320872	119323741	+	505.2	2869	non-coding (NR_045693, exon 1 of 19)	non-coding (NR_045693, exon 1 of 19)	121	NR_045693	108737	Mm.293565	NM_133985	ENSMUSG00000036737	Oxsr1	2210022N24Rik|2810422B09Rik|AI462649|AW209236|Osr1|mKIAA1101	oxidative-stress responsive 1	protein-coding
chr13-5092	chr13	23738063	23741083	+	505	3020	TTS (NM_015786)	TTS (NM_015786)	766	NM_015786	50708	Mm.193539	NM_015786	ENSMUSG00000036181	Hist1h1c	0610008C09Rik|H1.2|H1c|H1f2|H1var1|His1a	histone cluster 1, H1c	protein-coding
chr3-14209	chr3	89772114	89776250	+	504.8	4136	promoter-TSS (NR_130957)	promoter-TSS (NR_130957)	573	NM_027315	70093	Mm.41438	NM_027315	ENSMUSG00000042572	Ube2q1	1110002C01Rik|2310012M18Rik|AI854014|Gtap|NICE-5|PRO3094|Ube2q	ubiquitin-conjugating enzyme E2Q family member 1	protein-coding
chr7-18325	chr7	127476980	127481035	+	504.6	4055	promoter-TSS (NM_010183)	promoter-TSS (NM_010183)	49	NM_010183	14123	Mm.323505	NM_010183	ENSMUSG00000042423	Fbrs	Fbs|Fbs1	fibrosin	protein-coding
chr15-6367	chr15	97999743	98005780	+	504.6	6037	intron (NM_031163, intron 1 of 53)	intron (NM_031163, intron 1 of 53)	1963	NM_031163	12824	Mm.2423	NM_031163	ENSMUSG00000022483	Col2a1	Col2|Col2a|Col2a-1|Del1|Dmm|Lpk|M100413|Rgsc413|Rgsc856	collagen, type II, alpha 1	protein-coding
chr3-10536	chr3	152394687	152397890	+	504.6	3203	promoter-TSS (NM_001287139)	promoter-TSS (NM_001287139)	285	NM_001355673	108946	Mm.379292	NM_198416	ENSMUSG00000039068	Zzz3	3110065C23Rik|6430567E01Rik|AA408566|AI481057|AW556059|R75514	zinc finger, ZZ domain containing 3	protein-coding
chr4-11892	chr4	103112588	103115668	+	504.3	3080	promoter-TSS (NM_001286222)	promoter-TSS (NM_001286222)	171	NM_146254	242584	Mm.374877	NM_146254	ENSMUSG00000035126	Wdr78	BC028975	WD repeat domain 78	protein-coding
chr6-8538	chr6	71493150	71495230	+	504.3	2080	5' UTR (NM_001308303, exon 1 of 4)	5' UTR (NM_001308303, exon 1 of 4)	313	NM_001308303	22644	Mm.422969	NM_009543	ENSMUSG00000052656	Rnf103	AW146237|AW212918|Zfp103|kf-1	ring finger protein 103	protein-coding
chr10-6861	chr10	128458308	128461373	+	504.1	3065	intron (NM_001114096, intron 1 of 28)	CpG	604	NM_001114096	68094	Mm.417338	NM_198160	ENSMUSG00000025369	Smarcc2	5930405J04Rik	SWI/SNF related, matrix associated, actin dependent regulator of chromatin, subfamily c, member 2	protein-coding
chr15-8172	chr15	28023779	28026657	+	504.1	2878	intron (NM_001081302, intron 1 of 56)	CpG	630	NM_001081302	223435	Mm.485422	NM_001081302	ENSMUSG00000022263	Trio	6720464I07Rik|AA408740|Solo	triple functional domain (PTPRF interacting)	protein-coding
chr12-10513	chr12	112670275	112676685	+	503.7	6410	intron (NM_001331107, intron 1 of 13)	intron (NM_001331107, intron 1 of 13)	796	NM_001165894	11651	Mm.6645	NM_009652	ENSMUSG00000001729	Akt1	Akt|LTR-akt|PKB|PKB/Akt|PKBalpha|Rac	thymoma viral proto-oncogene 1	protein-coding
chr4-21415	chr4	156195265	156198660	+	503.7	3395	intron (NM_021604, intron 1 of 35)	CpG	526	NM_021604	11603	Mm.273098	NM_021604	ENSMUSG00000041936	Agrn	Agrin|nmf380	agrin	protein-coding
chr5-5753	chr5	124482274	124485098	+	503.3	2824	intron (NM_029532, intron 1 of 1)	(TC)n|Simple_repeat|Simple_repeat	531	NM_029532	76167	Mm.156035	NM_029532	ENSMUSG00000029402	Snrnp35	6330548G22Rik	small nuclear ribonucleoprotein 35 (U11/U12)	protein-coding
chr15-7891	chr15	36607536	36610272	+	503.3	2736	promoter-TSS (NM_008774)	promoter-TSS (NM_008774)	69	NM_008774	18458	Mm.371570	NM_008774	ENSMUSG00000022283	Pabpc1	PABP|Pabp1|PabpI|Pabpl1|ePAB	poly(A) binding protein, cytoplasmic 1	protein-coding
chr4-18535	chr4	132420593	132423117	+	503.3	2524	intron (NM_175306, intron 1 of 13)	intron (NM_175306, intron 1 of 13)	591	NM_001161797	100169	Mm.158361	NM_175306	ENSMUSG00000066043	Phactr4	3110001B12Rik|AI527228|AW495572|C330013F19Rik|N28169|mKIAA4120	phosphatase and actin regulator 4	protein-coding
chr11-13373	chr11	59226721	59229348	+	503	2627	5' UTR (NM_001130408, exon 1 of 5)	5' UTR (NM_001130408, exon 1 of 5)	128	NM_001130408	11840	Mm.371546	NM_007476	ENSMUSG00000048076	Arf1	-	ADP-ribosylation factor 1	protein-coding
chr1-9004	chr1	151343725	151346197	+	503	2472	intron (NM_001039511, intron 1 of 7)	CpG	463	NM_001039511	117198	Mm.33764	NM_028582	ENSMUSG00000023150	Ivns1abp	1190004M08Rik|1700126I16Rik|AA960440|HSPC068|ND1|NS-1|NS1-BP|Nd1-L|Nd1-S|mKIAA0850	influenza virus NS1A binding protein	protein-coding
chrX-5707	chrX	12076462	12081998	+	503	5536	intron (NM_001168321, intron 1 of 13)	CpG	1323	NM_175045	71458	Mm.196328	NM_029510	ENSMUSG00000040363	Bcor	2900008C10Rik|5830466J11Rik|8430401K06Rik|BcorR|D930024N20Rik|mKIAA1575	BCL6 interacting corepressor	protein-coding
chr5-27788	chr5	108460628	108463848	+	502.8	3220	intron (NM_172716, intron 1 of 10)	intron (NM_172716, intron 1 of 10)	906	NM_172716	69587	Mm.261218	NM_172716	ENSMUSG00000033623	Pcgf3	2310035N15Rik|AI662857|D630042K08Rik|DONG1|E430039C14|RNF3A|Rnf3	polycomb group ring finger 3	protein-coding
chr4-18571	chr4	134852020	134854602	+	502.4	2582	promoter-TSS (NM_001355499)	promoter-TSS (NM_001355499)	34	NM_001355501	66146	Mm.99793	NM_025382	ENSMUSG00000028826	Maco1	1110007C24Rik|9230118A01Rik|AI317300|AI606104|C61|Tmem57	macoilin 1	protein-coding
chr8-14908	chr8	4255645	4260362	+	502.4	4717	3' UTR (NM_183315, exon 2 of 2)	3' UTR (NM_183315, exon 2 of 2)	1271	NM_183315	330695	Mm.34210	NM_183315	ENSMUSG00000048644	Ctxn1	BC028881|Ctxn	cortexin 1	protein-coding
chr19-4134	chr19	29804799	29806949	+	502.4	2150	exon (NM_172836, exon 1 of 8)	exon (NM_172836, exon 1 of 8)	135	NM_172836	240613	Mm.313351	NM_172836	ENSMUSG00000046138	9930021J03Rik	Gm9832|mKIAA2026	RIKEN cDNA 9930021J03 gene	protein-coding
chr4-7598	chr4	134922579	134925054	+	502.4	2475	intron (NM_023665, intron 1 of 4)	CpG	191	NM_023665	27981	Mm.331964	NM_023665	ENSMUSG00000037266	Rsrp1	2700043I21Rik|D4Ucla2|D4Wsu53e	arginine/serine rich protein 1	protein-coding
chr1-10716	chr1	130715129	130718484	+	502.2	3355	promoter-TSS (NR_027859)	promoter-TSS (NR_027859)	-521	NM_178691	226418	Mm.106553	NM_178691	ENSMUSG00000046404	Yod1	6330564D18Rik|9930028C20Rik|Hshin7	YOD1 deubiquitinase	protein-coding
chr4-16849	chr4	34881512	34883885	+	501.7	2373	intron (NM_013889, intron 1 of 7)	CpG	250	NM_013889	30046	Mm.38193	NM_013889	ENSMUSG00000039967	Zfp292	5730450D02Rik|5830493J20Rik|9430062L07Rik|AI449016|Krox-10|Zfp-15|Zfp15|Zn-15|Zn-16|mKIAA0530	zinc finger protein 292	protein-coding
chr18-5850	chr18	60774040	60776399	+	501.7	2359	intron (NM_020600, intron 1 of 4)	intron (NM_020600, intron 1 of 4)	623	NM_020600	20044	Mm.43778	NM_020600	ENSMUSG00000024608	Rps14	2600014J02Rik|AL023078	ribosomal protein S14	protein-coding
chr19-5656	chr19	8941021	8945302	+	501.3	4281	intron (NM_011842, intron 1 of 17)	intron (NM_011842, intron 1 of 17)	1241	NM_011842	23942	Mm.25339	NM_011842	ENSMUSG00000071646	Mta2	AW550797|Mata1l1|Mta1l1|mmta2	metastasis-associated gene family, member 2	protein-coding
chr1-22637	chr1	153485946	153488181	+	501.3	2235	intron (NM_007842, intron 1 of 27)	CpG	597	NM_007842	13211	Mm.20000	NM_007842	ENSMUSG00000042699	Dhx9	AI326842|Ddx9|HEL-5|NDHII|RHA|mHEL-5	DEAH (Asp-Glu-Ala-His) box polypeptide 9	protein-coding
chr2-41191	chr2	156110498	156112627	+	501.3	2129	intron (NM_029397, intron 1 of 2)	CpG	403	NM_170598	75710	Mm.27660	NM_029397	ENSMUSG00000089824	Rbm12	5730420G12Rik|9430070C08Rik|AI852903|SWAN|mKIAA0765	RNA binding motif protein 12	protein-coding
chr1-15789	chr1	55025882	55028127	+	501.1	2245	intron (NM_031179, intron 1 of 24)	CpG	474	NM_031179	81898	Mm.279736	NM_031179	ENSMUSG00000025982	Sf3b1	155kDa|2810001M05Rik|AA409119|Prp10|SAP155|SF3b155|TA-8|Targ4	splicing factor 3b, subunit 1	protein-coding
chr6-13305	chr6	128361071	128365403	+	501.1	4332	promoter-TSS (NM_001326587)	promoter-TSS (NM_001326587)	243	NM_008021	14235	Mm.42148	NM_008021	ENSMUSG00000001517	Foxm1	AA408308|AW554517|BB238854|Fkh16|Foxm1b|HFH-11B|MPHOSPH2|Mpm2|WIN	forkhead box M1	protein-coding
chr10-7371	chr10	40300350	40303162	+	500.9	2812	exon (NM_009665, exon 1 of 8)	exon (NM_009665, exon 1 of 8)	430	NM_007444	100041585	Mm.476925	NM_007444	ENSMUSG00000063953	Amd2	AdoMetDC|Amd1|Amd3	S-adenosylmethionine decarboxylase 2	protein-coding
chr2-13042	chr2	137113442	137118064	+	500.4	4622	intron (NM_013822, intron 1 of 25)	CpG-8595	767	NM_013822	16449	Mm.22398	NM_013822	ENSMUSG00000027276	Jag1	ABE2|Gsfabe2|Htu|Ozz|Ser-1	jagged 1	protein-coding
chr19-3514	chr19	21777986	21783054	+	499.8	5068	intron (NM_031997, intron 2 of 24)	intron (NM_031997, intron 2 of 24)	2180	NM_031997	83921	Mm.329776	NM_031997	ENSMUSG00000024754	Cemip2	Tmem2	cell migration inducing hyaluronidase 2	protein-coding
chr15-13108	chr15	34081961	34084264	+	499.1	2303	exon (NM_001357926, exon 1 of 13)	exon (NM_001357926, exon 1 of 13)	393	NM_001357925	67154	Mm.130883	NM_026002	ENSMUSG00000022255	Mtdh	2610103J23Rik|3D3|3D3/Lyric|AEG-1|AV353288|D8Bwg1112e|Lyric	metadherin	protein-coding
chr2-14028	chr2	91456856	91461233	+	499.1	4377	intron (NM_172668, intron 1 of 37)	intron (NM_172668, intron 1 of 37)	1513	NM_001145857	228357	Mm.275149	NM_172668	ENSMUSG00000027253	Lrp4	6430526J12Rik|D230026E03|Megf7|mdig	low density lipoprotein receptor-related protein 4	protein-coding
chr15-8479	chr15	102202511	102206874	+	499.1	4363	5' UTR (NM_001289691, exon 2 of 8)	5' UTR (NM_001289691, exon 2 of 8)	121	NM_001289695	68744	Mm.352945	NM_153194	ENSMUSG00000046897	Zfp740	1110034O07Rik|AW548228|Znf740	zinc finger protein 740	protein-coding
chr11-10971	chr11	79338799	79341093	+	499.1	2294	promoter-TSS (NM_010897)	promoter-TSS (NM_010897)	54	NM_010897	18015	Mm.255596	NM_010897	ENSMUSG00000020716	Nf1	AW494271|Dsk9|E030030H24Rik|Mhdadsk9|Nf-1	neurofibromin 1	protein-coding
chr3-6875	chr3	103967311	103969235	+	498.5	1924	promoter-TSS (NM_013629)	promoter-TSS (NM_013629)	15	NM_001163468	18685	Mm.385178	NM_013629	ENSMUSG00000058388	Phtf1	AU041898|AW049785|Phft|Phtf	putative homeodomain transcription factor 1	protein-coding
chr8-14295	chr8	94600308	94603408	+	498	3100	promoter-TSS (NM_001359093)	promoter-TSS (NM_001359093)	-83	NM_001359093	67610	Mm.109074	NM_026274	ENSMUSG00000050079	Rspry1	4930470D19Rik|AI608258	ring finger and SPRY domain containing 1	protein-coding
chr8-14409	chr8	120535244	120540640	+	498	5396	promoter-TSS (NR_151732)	promoter-TSS (NR_151732)	-216	NR_151732	74227	Mm.334856	NR_151732	ENSMUSG00000102737	1700016A09Rik	-	RIKEN cDNA 1700016A09 gene	ncRNA
chr3-4677	chr3	69043773	69046327	+	498	2554	promoter-TSS (NM_025863)	promoter-TSS (NM_025863)	-308	NM_025863	66949	Mm.176695	NM_025863	ENSMUSG00000034317	Trim59	2310035M22Rik|2700022F13Rik|Mrf1|TSBF1	tripartite motif-containing 59	protein-coding
chr1-8034	chr1	66815824	66818265	+	497.6	2441	intron (NM_001357156, intron 1 of 14)	CpG	551	NM_001368830	68691	Mm.240912	NM_177645	ENSMUSG00000026004	Kansl1l	1110028C15Rik|1190030G24|AI427598|C430010P07Rik|mKIAA4189	KAT8 regulatory NSL complex subunit 1-like	protein-coding
chr11-1186	chr11	21238435	21240196	+	497.4	1761	5' UTR (NM_001290628, exon 1 of 23)	5' UTR (NM_001290628, exon 1 of 23)	283	NM_001290628	245944	Mm.170103	NM_139061	ENSMUSG00000020128	Vps54	Hcc8|Vps54l|mSLP8|wr	VPS54 GARP complex subunit	protein-coding
chr10-6671	chr10	70094711	70100190	+	497.2	5479	exon (NM_001111121, exon 1 of 9)	exon (NM_001111121, exon 1 of 9)	329	NM_001111121	76551	Mm.281741	NM_001111121	ENSMUSG00000048701	Ccdc6	2810012H18Rik|AA536681|AA960498|AW061011	coiled-coil domain containing 6	protein-coding
chr3-7049	chr3	116421929	116425528	+	497	3599	5' UTR (NM_001173553, exon 1 of 14)	5' UTR (NM_001173553, exon 1 of 14)	304	NM_001080818	229776	Mm.17647	NM_001080818	ENSMUSG00000033502	Cdc14a	A830059A17Rik|CDC14A2|CDC14a1|Cdc14	CDC14 cell division cycle 14A	protein-coding
chr5-8755	chr5	34948671	34951964	+	496.7	3293	intron (NM_173402, intron 1 of 16)	intron (NM_173402, intron 1 of 16)	869	NM_173402	71729	Mm.196208	NM_173402	ENSMUSG00000029101	Rgs12	1200016K18Rik|4632412M04Rik|AI481290|E130309H11	regulator of G-protein signaling 12	protein-coding
chr7-10647	chr7	89979650	89981960	+	496.7	2310	5' UTR (NM_021876, exon 1 of 12)	5' UTR (NM_021876, exon 1 of 12)	171	NM_021876	13626	Mm.380914	NM_021876	ENSMUSG00000030619	Eed	l(7)5Rn|l7Rn5|lusk	embryonic ectoderm development	protein-coding
chr15-7895	chr15	39196591	39199608	+	496.5	3017	promoter-TSS (NM_001256383)	promoter-TSS (NM_001256383)	-187	NM_001256382	116838	Mm.309296	NM_053271	ENSMUSG00000037386	Rims2	2810036I15Rik|AW048769|RIM2|Rab3ip2|Rim2(+40A)|Rim2(+44A)|Rim2(+4A)|Serg2|Syt3-rs|mKIAA0751	regulating synaptic membrane exocytosis 2	protein-coding
chr9-19629	chr9	14274613	14277785	+	496.5	3172	promoter-TSS (NM_030261)	promoter-TSS (NM_030261)	-102	NM_030261	75747	Mm.325126	NM_030261	ENSMUSG00000032009	Sesn3	5630400E15Rik|BC003348|SEST3	sestrin 3	protein-coding
chr11-37427	chr11	90637134	90639057	+	496.3	1923	promoter-TSS (NM_011505)	promoter-TSS (NM_011505)	13	NM_011505	20913	Mm.207203	NM_011505	ENSMUSG00000020546	Stxbp4	6030470M02Rik|Synip	syntaxin binding protein 4	protein-coding
chr3-5907	chr3	108209074	108211664	+	496.3	2590	exon (NM_001289545, exon 1 of 11)	exon (NM_001289545, exon 1 of 11)	158	NM_001289545	72522	Mm.187326	NM_175183	ENSMUSG00000048997	Atxn7l2	2610528J18Rik	ataxin 7-like 2	protein-coding
chr11-29328	chr11	59808585	59811013	+	496.3	2428	promoter-TSS (NM_001271357)	promoter-TSS (NM_001271357)	-198	NM_001271357	216805	Mm.339640	NM_146018	ENSMUSG00000032633	Flcn	AU014660|B430214A04Rik|Bhd|FLCL	folliculin	protein-coding
chr18-4616	chr18	31758877	31761595	+	496.1	2718	promoter-TSS (NM_001242430)	promoter-TSS (NM_001242430)	-380	NM_001242430	225339	Mm.290804	NM_153515	ENSMUSG00000041915	Ammecr1l	5430429D03Rik|AU022236|AU040755|AW111353|E230022H04Rik	AMME chromosomal region gene 1-like	protein-coding
chr4-37512	chr4	129333817	129336648	+	495.6	2831	promoter-TSS (NM_025970)	promoter-TSS (NM_025970)	138	NM_009030	19646	Mm.12145	NM_009030	ENSMUSG00000057236	Rbbp4	RBAP48|mRbAp48	retinoblastoma binding protein 4, chromatin remodeling factor	protein-coding
chr10-5597	chr10	117709564	117711490	+	495.4	1926	intron (NM_010786, intron 1 of 11)	CpG-1528	231	NM_010786	17246	Mm.22670	NM_010786	ENSMUSG00000020184	Mdm2	1700007J15Rik|AA415488|Mdm-2	transformed mouse 3T3 cell double minute 2	protein-coding
chr15-7641	chr15	58887792	58890948	+	495.4	3156	TTS (NM_175151)	TTS (NM_175151)	141	NM_175226	75841	Mm.4537	NM_175226	ENSMUSG00000037075	Rnf139	4930555P18Rik	ring finger protein 139	protein-coding
chr9-27808	chr9	106451742	106458232	+	495.4	6490	intron (NM_021567, intron 1 of 12)	intron (NM_021567, intron 1 of 12)	1149	NM_021567	59092	Mm.286394	NM_021567	ENSMUSG00000023495	Pcbp4	1200003L19Rik|AlphaCP-4	poly(rC) binding protein 4	protein-coding
chr8-5235	chr8	47989375	47992257	+	495	2882	promoter-TSS (NM_133791)	promoter-TSS (NM_133791)	-272	NM_133791	52357	Mm.235074	NM_133791	ENSMUSG00000031563	Wwc2	5330431C14Rik|AU022508|C85457|D8Ertd594e	WW, C2 and coiled-coil domain containing 2	protein-coding
chr3-2920	chr3	104863768	104866017	+	494.8	2249	promoter-TSS (NM_009797)	promoter-TSS (NM_009797)	386	NM_001253702	229681	Mm.206379	NM_153091	ENSMUSG00000045576	St7l	St7r	suppression of tumorigenicity 7-like	protein-coding
chr9-6114	chr9	35326638	35337594	+	494.8	10956	Intergenic	Intergenic	51011	NR_040715	71133	Mm.158577	NR_040715	ENSMUSG00000111746	4933422A05Rik	-	RIKEN cDNA 4933422A05 gene	ncRNA
chr1-12486	chr1	181839664	181843660	+	494.6	3996	intron (NM_133815, intron 1 of 13)	intron (NM_133815, intron 1 of 13)	739	NM_133815	98386	Mm.4538	NM_133815	ENSMUSG00000004880	Lbr	AI505894|C14SR|ic	lamin B receptor	protein-coding
chr13-7532	chr13	55692287	55695976	+	494.3	3689	intron (NM_181278, intron 1 of 1)	intron (NM_181278, intron 1 of 1)	1007	NM_181278	78521	Mm.28449	NM_181278	ENSMUSG00000045767	B230219D22Rik	AA119856|D530037I19Rik	RIKEN cDNA B230219D22 gene	protein-coding
chr12-7722	chr12	78225470	78228016	+	494.1	2546	promoter-TSS (NM_172952)	promoter-TSS (NM_172952)	88	NM_145965	268566	Mm.341742	NM_145965	ENSMUSG00000047454	Gphn	5730552E08Rik|AI662856|BC027112|C230040D23|GPH|GPHRYN|geph	gephyrin	protein-coding
chr17-15024	chr17	69155918	69158224	+	494.1	2306	intron (NM_013813, intron 1 of 21)	CpG	327	NM_013813	13823	Mm.131135	NM_013813	ENSMUSG00000024044	Epb41l3	4.1B|DAL1P|Dal1|Epb4.1l3|NBL3	erythrocyte membrane protein band 4.1 like 3	protein-coding
chr9-15767	chr9	14612002	14615819	+	494.1	3817	intron (NM_001081395, intron 1 of 12)	intron (NM_001081395, intron 1 of 12)	1090	NM_001081395	75723	Mm.159552	NM_001081395	ENSMUSG00000013076	Amotl1	2310010G08Rik|2310067L22Rik|4932416D09Rik|JEAP|mFLJ00155	angiomotin-like 1	protein-coding
chr15-8389	chr15	77969023	77971910	+	494.1	2887	intron (NM_018749, intron 1 of 14)	CpG	358	NM_018749	55944	Mm.3955	NM_018749	ENSMUSG00000016554	Eif3d	66/67kDa|AA407891|Eif3s7|eIF3p66	eukaryotic translation initiation factor 3, subunit D	protein-coding
chr16-10546	chr16	85170883	85174254	+	493.9	3371	intron (NM_007471, intron 1 of 15)	intron (NM_007471, intron 1 of 15)	1139	NM_001198825	11820	Mm.277585	NM_007471	ENSMUSG00000022892	App	Abeta|Abpp|Adap|Ag|Cvap|E030013M08Rik|betaApp	amyloid beta (A4) precursor protein	protein-coding
chr15-7645	chr15	60821213	60825222	+	493.9	4009	exon (NM_001162926, exon 2 of 2)	exon (NM_001162926, exon 2 of 2)	252	NR_030696	320469	Mm.230853	NM_177166		9930014A18Rik	-	RIKEN cDNA 9930014A18 gene	ncRNA
chrX-5985	chrX	60888918	60895767	+	493.9	6849	exon (NM_009237, exon 1 of 1)	exon (NM_009237, exon 1 of 1)	1088	NM_009237	20675	Mm.35784	NM_009237	ENSMUSG00000045179	Sox3	Sox-3	SRY (sex determining region Y)-box 3	protein-coding
chr15-11569	chr15	85454308	85467804	+	493.5	13496	intron (NM_016843, intron 10 of 11)	intron (NM_016843, intron 10 of 11)	42171	NM_001256072	328577	Mm.212960	NM_001256072	ENSMUSG00000096607	7530416G11Rik	-	RIKEN cDNA 7530416G11 gene	protein-coding
chr11-17359	chr11	52097769	52100116	+	493.3	2347	5' UTR (NM_019411, exon 1 of 7)	5' UTR (NM_019411, exon 1 of 7)	118	NM_019411	19052	Mm.260288	NM_019411	ENSMUSG00000020349	Ppp2ca	PP2A|R75353	protein phosphatase 2 (formerly 2A), catalytic subunit, alpha isoform	protein-coding
chr2-16398	chr2	4555073	4563465	+	493.3	8392	promoter-TSS (NM_001177844)	promoter-TSS (NM_001177844)	-485	NM_001177844	209630	Mm.37932	NM_172475	ENSMUSG00000026657	Frmd4a	2700017I06Rik|5330420J21|AI594879|C230040M21Rik|Frmd4|Gm13190|mKIAA1294	FERM domain containing 4A	protein-coding
chr15-14598	chr15	83147862	83150561	+	493.3	2699	promoter-TSS (NR_004432)	promoter-TSS (NR_004432)	167	NM_178627	73826	Mm.23758	NM_178627	ENSMUSG00000041815	Poldip3	1110008P04Rik|AA408269|AL022852|C77954|PDIP46|SKAR|mKIAA1649	polymerase (DNA-directed), delta interacting protein 3	protein-coding
chr9-9280	chr9	56994308	56996743	+	493	2435	5' UTR (NM_019651, exon 1 of 13)	5' UTR (NM_019651, exon 1 of 13)	557	NM_019651	56294	Mm.325643	NM_019651	ENSMUSG00000032290	Ptpn9	MEG2	protein tyrosine phosphatase, non-receptor type 9	protein-coding
chr9-9443	chr9	66349348	66351489	+	492.8	2141	promoter-TSS (NM_145617)	promoter-TSS (NM_145617)	-32	NM_145617	235439	Mm.244179	NM_145617	ENSMUSG00000038664	Herc1	2810449H11Rik|B230218H07|D130015N03Rik|tbl	HECT and RLD domain containing E3 ubiquitin protein ligase family member 1	protein-coding
chr12-6840	chr12	95691755	95698324	+	492.6	6569	intron (NM_201518, intron 1 of 1)	intron (NM_201518, intron 1 of 1)	2813	NM_201518	399558	Mm.341948	NM_201518	ENSMUSG00000047414	Flrt2	-	fibronectin leucine rich transmembrane protein 2	protein-coding
chr2-15976	chr2	153442767	153447216	+	492.6	4449	promoter-TSS (NM_001001986)	promoter-TSS (NM_001001986)	-512	NM_001001986	329540	Mm.50600	NM_001001986	ENSMUSG00000061411	Nol4l	4931410H15|8430427H17Rik|AI429157|Gm1636	nucleolar protein 4-like	protein-coding
chr11-17001	chr11	21090815	21093011	+	492.4	2196	intron (NM_023324, intron 1 of 6)	CpG	589	NM_023324	67245	Mm.28957	NM_023324	ENSMUSG00000020134	Peli1	2810468L03Rik|A930031K15Rik|AA409794|AI586297|D11Ertd676e	pellino 1	protein-coding
chr8-5853	chr8	47712934	47715345	+	491.7	2411	promoter-TSS (NM_172407)	promoter-TSS (NM_172407)	-208	NM_172407	70925	Mm.393807	NM_172407	ENSMUSG00000038069	Cdkn2aip	4921511I16Rik|AW208986|CARF	CDKN2A interacting protein	protein-coding
chr1-14257	chr1	171327991	171331032	+	491.5	3041	promoter-TSS (NM_001357553)	promoter-TSS (NM_001357553)	-58	NM_001357552	21945	Mm.270139	NM_011615	ENSMUSG00000013973	Dedd	CASP8IP1|DEFT|Dedpro1|FLDED1|KE05	death effector domain-containing	protein-coding
chr15-8023	chr15	38077164	38079730	+	491.5	2566	5' UTR (NM_001112721, exon 1 of 59)	5' UTR (NM_001112721, exon 1 of 59)	407	NM_001112721	70790	Mm.476840	NM_027553	ENSMUSG00000037487	Ubr5	Edd|Edd1	ubiquitin protein ligase E3 component n-recognin 5	protein-coding
chr6-5436	chr6	83914115	83915410	+	491.5	1295	intron (NM_008717, intron 1 of 26)	CpG	409	NM_001355284	18139	Mm.132392	NM_008717	ENSMUSG00000030016	Zfp638	AI323587|Np220|Zfml|Znf638|mNP220	zinc finger protein 638	protein-coding
chr17-12398	chr17	27906816	27910710	+	491.3	3894	promoter-TSS (NM_001286040)	promoter-TSS (NM_001286040)	479	NM_026836	68776	Mm.267998	NM_026836	ENSMUSG00000024218	Taf11	1110038O14Rik|AI115401|AL024207|AW552398|PRO214|TAF2I|TAFII28	TATA-box binding protein associated factor 11	protein-coding
chr4-18028	chr4	135871975	135875044	+	491.3	3069	intron (NM_026383, intron 1 of 2)	intron (NM_026383, intron 1 of 2)	337	NM_026383	52830	Mm.29159	NM_026383	ENSMUSG00000028675	Pnrc2	0610011E17Rik|D4Bwg0593e	proline-rich nuclear receptor coactivator 2	protein-coding
chr15-4441	chr15	103239186	103242729	+	491.1	3543	intron (NM_001039129, intron 1 of 10)	intron (NM_001039129, intron 1 of 10)	503	NR_002883	434858	Mm.391346	NR_002883		Gm5643	EG434858	heterogeneous nuclear ribonucleoprotein A1 pseudogene	pseudo
chr11-28818	chr11	116029489	116032133	+	490.9	2644	intron (NM_172569, intron 1 of 15)	intron (NM_172569, intron 1 of 15)	495	NM_172569	217331	Mm.297706	NM_172569	ENSMUSG00000020770	Unk	B230379M23Rik|Unkh|Zc3h5|Zc3hdc5|mKIAA1753	unkempt family zinc finger	protein-coding
chr9-7706	chr9	65825826	65828587	+	490.4	2761	intron (NM_172536, intron 1 of 9)	intron (NM_172536, intron 1 of 9)	358	NM_172536	214812	Mm.139231	NM_172536	ENSMUSG00000040524	Zfp609	9830165N24|BC016271|Znf609|mKIAA0295	zinc finger protein 609	protein-coding
chrX-3666	chrX	12086758	12092451	+	490.4	5693	intron (NM_001168321, intron 1 of 13)	CpG	-9051	NM_029510	71458	Mm.196328	NM_029510	ENSMUSG00000040363	Bcor	2900008C10Rik|5830466J11Rik|8430401K06Rik|BcorR|D930024N20Rik|mKIAA1575	BCL6 interacting corepressor	protein-coding
chr2-23791	chr2	26313776	26320168	+	490.2	6392	intron (NM_001355575, intron 1 of 13)	intron (NM_001355575, intron 1 of 13)	1439	NM_153410	67839	Mm.266611	NM_153410	ENSMUSG00000026930	Gpsm1	1810037C22Rik|AW107933|Ags3	G-protein signalling modulator 1 (AGS3-like, C. elegans)	protein-coding
chr14-7890	chr14	45218594	45221513	+	490	2919	promoter-TSS (NM_001310534)	promoter-TSS (NM_001310534)	336	NM_027518	70713	Mm.343793	NM_027518	ENSMUSG00000049092	Gpr137c	6330416L11Rik|Gm908|TM7SF1L2	G protein-coupled receptor 137C	protein-coding
chr11-12388	chr11	12034480	12038949	+	490	4469	intron (NM_001370603, intron 1 of 17)	CpG	706	NM_010345	14783	Mm.273117	NM_010345	ENSMUSG00000020176	Grb10	5730571D09Rik|AI325020|Meg1|mKIAA0207	growth factor receptor bound protein 10	protein-coding
chr5-1394	chr5	9160845	9162844	+	489.8	1999	promoter-TSS (NM_011806)	promoter-TSS (NM_011806)	-68	NR_152861	23857	Mm.22480	NM_011806	ENSMUSG00000042508	Dmtf1	Dimp|Dmp1	cyclin D binding myb-like transcription factor 1	protein-coding
chr4-14699	chr4	40267579	40270512	+	489.6	2933	promoter-TSS (NM_001349093)	promoter-TSS (NM_001349093)	-534	NM_001349093	100504309	Mm.392019	NM_001349093		Smim27	2010003O02Rik|Toporsos	small integral membrane protein 27	protein-coding
chr14-13692	chr14	100282927	100287065	+	489.3	4138	Intergenic	Intergenic	-135200	NM_010636	16597	Mm.396499	NM_010636	ENSMUSG00000072294	Klf12	2700063E05Rik|AI225908|AI315654|AP-2rep|B130052C06Rik|D530033K05Rik	Kruppel-like factor 12	protein-coding
chr10-9555	chr10	120977544	120979984	+	489.3	2440	exon (NM_001081193, exon 1 of 13)	exon (NM_001081193, exon 1 of 13)	566	NM_001081193	380664	Mm.339371	NM_001081193	ENSMUSG00000048661	Lemd3	AI316861|Man1	LEM domain containing 3	protein-coding
chr11-30127	chr11	117338175	117351680	+	488.3	13505	intron (NM_001113488, intron 1 of 9)	intron (NM_001113488, intron 1 of 9)	12614	NM_001113488	53860	Mm.38450	NM_017380	ENSMUSG00000059248	Sept9	MSF1|Msf|PNUTL4|Sint1	septin 9	protein-coding
chr10-10217	chr10	59893698	59903039	+	488.3	9341	TTS (NM_019965)	TTS (NM_019965)	18777	NM_019965	56709	Mm.103610	NM_019965	ENSMUSG00000020109	Dnajb12	Dj10|mDj10	DnaJ heat shock protein family (Hsp40) member B12	protein-coding
chr12-5638	chr12	17543929	17546510	+	488.3	2581	intron (NM_013614, intron 1 of 11)	CpG	346	NM_013614	18263	Mm.34102	NM_013614	ENSMUSG00000011179	Odc1	ODC	ornithine decarboxylase, structural 1	protein-coding
chr2-21404	chr2	167628887	167633146	+	488.3	4259	intron (NM_001311131, intron 1 of 4)	intron (NM_001311131, intron 1 of 4)	989	NM_001311146	66589	Mm.278783	NM_023230	ENSMUSG00000078923	Ube2v1	0610011J09Rik|AI256840|CROC-1|CROC1|D7Bwg1382e|UEV-1	ubiquitin-conjugating enzyme E2 variant 1	protein-coding
chr14-8967	chr14	105175852	105177896	+	488	2044	5' UTR (NM_134077, exon 1 of 21)	5' UTR (NM_134077, exon 1 of 21)	440	NM_001368685	74213	Mm.124957	NM_134077	ENSMUSG00000022119	Rbm26	1700009P03Rik|AI447318|C230097K14Rik|C86225|MLZ-393|Pro1777|Se70-2	RNA binding motif protein 26	protein-coding
chr19-480	chr19	53943755	53946423	+	488	2668	promoter-TSS (NM_001195348)	promoter-TSS (NM_001195348)	213	NM_019658	56392	Mm.228669	NM_019658	ENSMUSG00000024976	Shoc2	AU017287|Sur8|mKIAA0862	Shoc2, leucine rich repeat scaffold protein	protein-coding
chr7-10150	chr7	127613929	127616561	+	488	2632	promoter-TSS (NM_177226)	promoter-TSS (NM_177226)	27	NR_155450	320683	Mm.156718	NM_177226	ENSMUSG00000045639	Zfp629	9330199A09Rik|Znf629	zinc finger protein 629	protein-coding
chr1-10330	chr1	133045344	133048315	+	487.8	2971	intron (NM_001099276, intron 1 of 32)	intron (NM_001099276, intron 1 of 32)	817	NM_001099276	240752	Mm.387308	NM_001099276	ENSMUSG00000026447	Pik3c2b	C330011J12Rik|Gm199|PI3K-C2beta|PI3KC2beta	phosphatidylinositol-4-phosphate 3-kinase catalytic subunit type 2 beta	protein-coding
chr7-12664	chr7	130263289	130267060	+	487.8	3771	intron (NM_201601, intron 1 of 15)	CpG	1634	NM_010207	14183	Mm.16340	NM_010207	ENSMUSG00000030849	Fgfr2	AU043015|AW556123|Bek|Fgfr-2|Fgfr-7|Fgfr7|KGFR|KGFRTr|svs	fibroblast growth factor receptor 2	protein-coding
chr1-16275	chr1	37996035	37999286	+	487.6	3251	promoter-TSS (NM_172054)	promoter-TSS (NM_172054)	-350	NM_198303	226982	Mm.260943	NM_198303	ENSMUSG00000026083	Eif5b	A030003E17Rik|BC018347|IF2	eukaryotic translation initiation factor 5B	protein-coding
chr14-7034	chr14	55642350	55645112	+	487.4	2762	promoter-TSS (NM_028780)	promoter-TSS (NM_028780)	75	NM_028780	74140	Mm.132857	NM_028780	ENSMUSG00000002320	Tm9sf1	1200014D02Rik|AI893436|MP70	transmembrane 9 superfamily member 1	protein-coding
chrX-5634	chrX	58027409	58034914	+	487.2	7505	5' UTR (NM_009575, exon 1 of 3)	5' UTR (NM_009575, exon 1 of 3)	533	NM_009575	22773	Mm.255890	NM_009575	ENSMUSG00000067860	Zic3	Bn|Ka	zinc finger protein of the cerebellum 3	protein-coding
chr11-24571	chr11	70236563	70240692	+	487	4129	promoter-TSS (NM_145758)	promoter-TSS (NM_145758)	-713	NM_145758	104457	Mm.30016	NM_026757	ENSMUSG00000020831	0610010K14Rik	1110020A23Rik|AL033328|AU045833|Bap18	RIKEN cDNA 0610010K14 gene	protein-coding
chr7-10410	chr7	44848067	44851572	+	486.3	3505	promoter-TSS (NM_001042655)	promoter-TSS (NM_001042655)	120	NR_030488	735269		NR_030488	ENSMUSG00000076051	Mir707	Mirn707|mmu-mir-707	microRNA 707	ncRNA
chr19-5209	chr19	59941566	59944401	+	485.4	2835	exon (NM_001033172, exon 1 of 6)	exon (NM_001033172, exon 1 of 6)	381	NM_001033172	74998	Mm.24167	NM_001033172	ENSMUSG00000040022	Rab11fip2	4930470G04Rik|A830046J09Rik|AW558126|Nrip11	RAB11 family interacting protein 2 (class I)	protein-coding
chr8-20848	chr8	107291921	107295049	+	485.4	3128	promoter-TSS (NM_001286260)	promoter-TSS (NM_001286260)	15	NM_133957	54446	Mm.390057	NM_018823	ENSMUSG00000003847	Nfat5	AI225870|B130038B15Rik|CAG-8|CAG80|NFATL1|OREBP|TonEBP|mKIAA0827|nfatz	nuclear factor of activated T cells 5	protein-coding
chr5-2636	chr5	81019467	81023282	+	485.2	3815	promoter-TSS (NM_198702)	promoter-TSS (NM_198702)	-219	NM_198702	319387	Mm.273631	NM_198702	ENSMUSG00000037605	Adgrl3	5430402I23Rik|CIRL-3|D130075K09Rik|Gm1379|LEC3|Lphn3|mKIAA0768	adhesion G protein-coupled receptor L3	protein-coding
chr16-4312	chr16	33379700	33382819	+	485.2	3119	promoter-TSS (NR_045709)	promoter-TSS (NR_045709)	-43	NM_001358570	22661	Mm.392667	NM_011749	ENSMUSG00000022811	Zfp148	2210405J08Rik|AI480666|AW045217|BERF-1|BFCOL1|ZBP-89|Znf148	zinc finger protein 148	protein-coding
chr2-11274	chr2	157422789	157426763	+	485.2	3974	intron (NM_001025395, intron 1 of 13)	intron (NM_001025395, intron 1 of 13)	483	NM_001025395	20779	Mm.22845	NM_009271	ENSMUSG00000027646	Src	AW259666|pp60c-src	Rous sarcoma oncogene	protein-coding
chr3-7658	chr3	87970172	87975243	+	485	5071	intron (NM_016701, intron 1 of 3)	intron (NM_016701, intron 1 of 3)	1614	NM_016701	18008	Mm.331129	NM_016701	ENSMUSG00000004891	Nes	AA166324|C78523|ESTM46|Ifaprc2|Marc2|RC2	nestin	protein-coding
chrX-1405	chrX	13070397	13073421	+	485	3024	intron (NM_009481, intron 1 of 44)	CpG	411	NM_009481	22284	Mm.242646	NM_009481	ENSMUSG00000031010	Usp9x	5730589N07Rik|AA407302|AA407699|AL022658|AL022749|Dffrx|FAF-X|Fafl	ubiquitin specific peptidase 9, X chromosome	protein-coding
chr6-4129	chr6	24663340	24665755	+	485	2415	exon (NM_001167745, exon 1 of 5)	exon (NM_001167745, exon 1 of 5)	448	NM_001167745	73178	Mm.1574	NM_028459	ENSMUSG00000029684	Wasl	2900021I12Rik|3110031I02Rik|N-WASP	Wiskott-Aldrich syndrome-like (human)	protein-coding
chr12-7844	chr12	21415684	21418625	+	484.8	2941	5' UTR (NM_011739, exon 1 of 5)	5' UTR (NM_011739, exon 1 of 5)	282	NM_011739	22630	Mm.289630	NM_011739	ENSMUSG00000076432	Ywhaq	2700028P07Rik|AA409740|AU021156|R74690	tyrosine 3-monooxygenase/tryptophan 5-monooxygenase activation protein theta	protein-coding
chr6-6937	chr6	108658221	108662150	+	484.8	3929	promoter-TSS (NM_011498)	promoter-TSS (NM_011498)	-444	NM_011498	20893	Mm.2436	NM_011498	ENSMUSG00000030103	Bhlhe40	Bhlhb2|C130042M06Rik|CR8|Clast5|Dec1|Sharp2|Stra13|Stra14	basic helix-loop-helix family, member e40	protein-coding
chr9-27845	chr9	107566289	107571844	+	484.8	5555	promoter-TSS (NM_010489)	promoter-TSS (NM_010489)	-97	NM_010489	15587	Mm.4834	NM_010489	ENSMUSG00000010047	Hyal2	AI256841|AU020858|AW555733	hyaluronoglucosaminidase 2	protein-coding
chr13-7437	chr13	98315858	98317930	+	484.3	2072	promoter-TSS (NM_145455)	promoter-TSS (NM_145455)	73	NM_145455	218490	Mm.371688	NM_145455	ENSMUSG00000021660	Btf3	1700054E11Rik	basic transcription factor 3	protein-coding
chr8-11128	chr8	105859409	105862477	+	484.3	3068	promoter-TSS (NM_001357230)	promoter-TSS (NM_001357230)	68	NM_001357230	68051	Mm.455474	NM_026532	ENSMUSG00000008450	Nutf2	2700067I02Rik|AI115459|AI413596|AW546000|Ntf2|Ntf3|PP15	nuclear transport factor 2	protein-coding
chr11-27661	chr11	109359236	109363852	+	484.1	4616	intron (NR_038097, intron 1 of 1)	intron (NR_038097, intron 1 of 1)	-1250	NM_010303	14674	Mm.193925	NM_010303	ENSMUSG00000020611	Gna13	AU024132|AU043124|Galpha13	guanine nucleotide binding protein, alpha 13	protein-coding
chr11-29322	chr11	59504705	59507654	+	483.9	2949	non-coding (NR_015585, exon 1 of 5)	non-coding (NR_015585, exon 1 of 5)	461	NM_001291014	268417	Mm.239793	NM_172941	ENSMUSG00000020472	Zkscan17	Nizp1|Zfp496|Znf496	zinc finger with KRAB and SCAN domains 17	protein-coding
chr14-11919	chr14	66295981	66299966	+	483.9	3985	promoter-TSS (NR_038077)	promoter-TSS (NR_038077)	-844	NR_038077	69303	Mm.352258	NR_038077	ENSMUSG00000085984	1700001G11Rik	-	RIKEN cDNA 1700001G11 gene	ncRNA
chr3-12309	chr3	53462335	53464751	+	483.7	2416	promoter-TSS (NM_172501)	promoter-TSS (NM_172501)	-252	NM_173382	212127	Mm.491292	NM_173382	ENSMUSG00000049504	Proser1	2810046L04Rik|9330161F11	proline and serine rich 1	protein-coding
chr1-21357	chr1	133129217	133133828	+	483.7	4611	5' UTR (NM_133819, exon 1 of 2)	5' UTR (NM_133819, exon 1 of 2)	356	NM_133819	108954	Mm.293628	NM_133819	ENSMUSG00000046062	Ppp1r15b	1810033K10Rik|AI606441|C530022L24Rik|CReP	protein phosphatase 1, regulatory subunit 15B	protein-coding
chr17-5088	chr17	34585645	34588551	+	483.7	2906	intron (NM_010929, intron 28 of 29)	CpG	-2708	NM_134116	106512	Mm.26584	NM_134116	ENSMUSG00000034786	Gpsm3	AA960287|AGS4	G-protein signalling modulator 3 (AGS3-like, C. elegans)	protein-coding
chr8-12897	chr8	109778092	109780013	+	483.5	1921	intron (NM_009677, intron 1 of 23)	CpG	469	NM_001301211	11765	Mm.37210	NM_009677	ENSMUSG00000031731	Ap1g1	AA409002|AU041323|AW551707|Adtg|D8Ertd374e	adaptor protein complex AP-1, gamma 1 subunit	protein-coding
chr14-14042	chr14	34672976	34675204	+	483.3	2228	5' UTR (NM_001301330, exon 1 of 19)	5' UTR (NM_001301330, exon 1 of 19)	162	NM_001301330	218914	Mm.27957	NM_001004436	ENSMUSG00000041408	Wapl	A530089A20Rik|BC037674|DIF-2|FOE|Wapal	WAPL cohesin release factor	protein-coding
chr12-5311	chr12	65072925	65076574	+	483.3	3649	promoter-TSS (NM_013902)	promoter-TSS (NM_013902)	-811	NM_013902	30795	Mm.28480	NM_013902	ENSMUSG00000020949	Fkbp3	25kDa|FKBP-3|FKBP25	FK506 binding protein 3	protein-coding
chr13-2920	chr13	93303150	93305355	+	482.8	2205	5' UTR (NM_147176, exon 1 of 10)	5' UTR (NM_147176, exon 1 of 10)	495	NM_011982	26556	Mm.37533	NM_011982	ENSMUSG00000007617	Homer1	PSD-Zip45|SYN47|Ves-1|homer-1|vesl-1	homer scaffolding protein 1	protein-coding
chr5-9563	chr5	20950544	20952602	+	482.8	2058	exon (NM_001080977, exon 1 of 8)	exon (NM_001080977, exon 1 of 8)	249	NM_001080977	242860	Mm.254286	NM_001080977	ENSMUSG00000039968	Rsbn1l	8430412F05Rik|AI447441|C330002G24Rik	round spermatid basic protein 1-like	protein-coding
chr11-26527	chr11	98737823	98743480	+	482.4	5657	Intergenic	Intergenic	-1134	NM_178060	21833	Mm.265917	NM_178060	ENSMUSG00000058756	Thra	6430529J03Rik|AW259572|Erba|Nr1a1|Rvr|T3R[a]|T3Ralpha|Thra1|Thra2|c-erbA-1|c-erbA-alpha|c-erbAalpha	thyroid hormone receptor alpha	protein-coding
chr2-5991	chr2	29888970	29892208	+	482.4	3238	intron (NM_001369060, intron 1 of 20)	CpG	526	NM_013615	18286	Mm.330116	NM_013615	ENSMUSG00000026790	Odf2	AI848335|MMTEST29	outer dense fiber of sperm tails 2	protein-coding
chr10-9412	chr10	128802854	128806508	+	482.2	3654	promoter-TSS (NM_001358267)	promoter-TSS (NM_001358267)	-234	NM_178066	73827	Mm.24630	NM_178066	ENSMUSG00000047090	Tmem198b	1110012D08Rik	transmembrane protein 198b	protein-coding
chr12-6549	chr12	119237094	119240065	+	482	2971	promoter-TSS (NM_177290)	promoter-TSS (NM_177290)	-303	NM_177290	320910	Mm.217000	NM_177290	ENSMUSG00000025321	Itgb8	4832412O06Rik	integrin beta 8	protein-coding
chr17-18061	chr17	84956095	84959063	+	481.5	2968	promoter-TSS (NR_027929)	promoter-TSS (NR_027929)	131	NR_027930	68531	Mm.249695	NR_027929	ENSMUSG00000097047	1110020A21Rik	2600015P10Rik	RIKEN cDNA 1110020A21 gene	ncRNA
chr16-10948	chr16	35540273	35543237	+	481.3	2964	intron (NM_013661, intron 1 of 21)	CpG	393	NM_013661	20357	Mm.42015	NM_013661	ENSMUSG00000052133	Sema5b	AI893641|SemG|Semag|mKIAA1445	sema domain, seven thrombospondin repeats (type 1 and type 1-like), transmembrane domain (TM) and short cytoplasmic domain, (semaphorin) 5B	protein-coding
chr16-2565	chr16	17233050	17235203	+	481.3	2153	intron (NM_178922, intron 1 of 2)	CpG	539	NM_178922	58180	Mm.261602	NM_178922	ENSMUSG00000050240	Hic2	AA409108|HRG22|mKIAA1020	hypermethylated in cancer 2	protein-coding
chr12-6286	chr12	116280099	116282328	+	481.1	2229	promoter-TSS (NM_028731)	promoter-TSS (NM_028731)	-9	NM_028731	52635	Mm.273755	NM_028731	ENSMUSG00000021171	Esyt2	2410017M09Rik|4921504I16Rik|CHR2SYT|D12Ertd551e|Fam62b	extended synaptotagmin-like protein 2	protein-coding
chr15-4852	chr15	9070181	9072652	+	480.9	2471	5' UTR (NM_001286255, exon 1 of 12)	5' UTR (NM_001286255, exon 1 of 12)	156	NM_001040395	68646	Mm.244226	NM_001040395	ENSMUSG00000022253	Nadk2	MNADK|Nadkd1	NAD kinase 2, mitochondrial	protein-coding
chr8-10479	chr8	83898503	83902417	+	480.7	3914	5' UTR (NM_181039, exon 1 of 23)	5' UTR (NM_181039, exon 1 of 23)	362	NM_181039	330814	Mm.260733	NM_181039	ENSMUSG00000013033	Adgrl1	2900070I05Rik|AI182398|CLIBA|Lec2|Lphn1|mKIAA0821	adhesion G protein-coupled receptor L1	protein-coding
chr13-8805	chr13	23620186	23623223	+	480.2	3037	promoter-TSS (NM_178194)	promoter-TSS (NM_178194)	-580	NM_178194	319179	Mm.440391	NM_178194	ENSMUSG00000047246	Hist1h2be	Gm11398	histone cluster 1, H2be	protein-coding
chr13-13390	chr13	5860141	5863687	+	480.2	3546	intron (NM_011803, intron 1 of 3)	intron (NM_011803, intron 1 of 3)	425	NM_011803	23849	Mm.275036	NM_011803	ENSMUSG00000000078	Klf6	AI448727|BCD1|C86813|CPBP|Copeb|FM2|FM6|Ierepo1|Ierepo3|R75280|Zf9	Kruppel-like factor 6	protein-coding
chr1-14406	chr1	74389848	74393844	+	480.2	3996	5' UTR (NM_153088, exon 1 of 7)	5' UTR (NM_153088, exon 1 of 7)	237	NM_153088	227292	Mm.165042	NM_153088	ENSMUSG00000026176	Ctdsp1	GIP|NLIIF|Nif3|SCP1	CTD (carboxy-terminal domain, RNA polymerase II, polypeptide A) small phosphatase 1	protein-coding
chr1-8981	chr1	128589761	128593881	+	480	4120	intron (NM_001356509, intron 1 of 1)	intron (NM_001356509, intron 1 of 1)	478	NM_009911	12767	Mm.1401	NM_009911	ENSMUSG00000045382	Cxcr4	CD184|CXC-R4|CXCR-4|Cmkar4|LESTR|PB-CKR|PBSF/SDF-1|Sdf1r|b2b220Clo	chemokine (C-X-C motif) receptor 4	protein-coding
chr2-26283	chr2	157564762	157567704	+	480	2942	5' UTR (NM_001355426, exon 1 of 2)	5' UTR (NM_001355426, exon 1 of 2)	128	NM_001355426	53619	Mm.480461	NM_016916	ENSMUSG00000067787	Blcap	AI462828|Bc10	bladder cancer associated protein	protein-coding
chr2-14356	chr2	165033517	165036035	+	479.8	2518	promoter-TSS (NM_144892)	promoter-TSS (NM_144892)	3	NM_144892	228869	Mm.233080	NM_144892	ENSMUSG00000039804	Ncoa5	CIA	nuclear receptor coactivator 5	protein-coding
chr4-33240	chr4	126749286	126754685	+	479.1	5399	exon (NM_011986, exon 2 of 7)	exon (NM_011986, exon 2 of 7)	582	NM_001355413	26562	Mm.206206	NM_011986	ENSMUSG00000028833	Ncdn	AU042419|MMS10-AE|Ms10ae|mKIAA0607|norbin	neurochondrin	protein-coding
chr7-28174	chr7	30585958	30590611	+	479.1	4653	intron (NM_029274, intron 1 of 36)	CpG	442	NM_001290573	75410	Mm.168688	NM_029274	ENSMUSG00000006307	Kmt2b	2610014H22Rik|Mll2|Wbp7|mKIAA0304	lysine (K)-specific methyltransferase 2B	protein-coding
chr15-16291	chr15	98950969	98955648	+	479.1	4679	intron (NM_011653, intron 1 of 3)	CpG	193	NM_011653	22142	Mm.405359	NM_011653	ENSMUSG00000072235	Tuba1a	Tuba-1|Tuba1	tubulin, alpha 1A	protein-coding
chr4-24810	chr4	136469325	136471336	+	479.1	2011	intron (NM_024452, intron 1 of 4)	CpG	569	NM_024452	269593	Mm.485824	NM_024452	ENSMUSG00000001089	Luzp1	2700072H04Rik|AI266952|Luzp|mFLJ00226	leucine zipper protein 1	protein-coding
chr8-11671	chr8	25600843	25603811	+	478.9	2968	promoter-TSS (NM_001308482)	promoter-TSS (NM_001308482)	43	NM_001308482	234135	Mm.217337	NM_001001735	ENSMUSG00000054823	Nsd3	6720429E03|A530023P05|AI528490|WHISTLE|Whsc1l1	nuclear receptor binding SET domain protein 3	protein-coding
chr10-4345	chr10	28074018	28076959	+	478.3	2941	intron (NM_001359355, intron 1 of 33)	intron (NM_001359355, intron 1 of 33)	668	NM_008983	19272	Mm.332303	NM_008983	ENSMUSG00000019889	Ptprk	AI853699|PTPk|RPTPkappa	protein tyrosine phosphatase, receptor type, K	protein-coding
chr1-4584	chr1	182408216	182410179	+	478	1963	promoter-TSS (NM_173378)	promoter-TSS (NM_173378)	30	NM_173378	209456	Mm.287450	NM_173378	ENSMUSG00000026510	Trp53bp2	53BP2|AI746547|ASPP2|PPP1R13A|Tp53bp2|X98550	transformation related protein 53 binding protein 2	protein-coding
chr1-15865	chr1	85893897	85903117	+	478	9220	intron (NM_022417, intron 1 of 5)	intron (NM_022417, intron 1 of 5)	3997	NM_022417	64294	Mm.29870	NM_022417	ENSMUSG00000026223	Itm2c	3110038L02Rik|BRI3|Bricd2c|E25|E25C|ITM3	integral membrane protein 2C	protein-coding
chr19-3534	chr19	37206666	37209070	+	478	2404	promoter-TSS (NM_001290828)	promoter-TSS (NM_001290828)	323	NM_001164336	69104	Mm.175989	NM_027314	ENSMUSG00000023307	March5	1810015H18Rik|2310008I22Rik|2700055A20Rik|5730499H23Rik|E130202O05Rik|MARCH-V|MITOL|Marchv|Rnf153	membrane-associated ring finger (C3HC4) 5	protein-coding
chr7-25440	chr7	3644066	3647381	+	477.8	3315	intron (NM_146176, intron 1 of 17)	CpG	454	NM_146176	232791	Mm.358731	NM_146176	ENSMUSG00000035632	Cnot3	A930039N10Rik	CCR4-NOT transcription complex, subunit 3	protein-coding
chr17-6214	chr17	57246573	57251144	+	477.8	4571	promoter-TSS (NM_001242390)	promoter-TSS (NM_001242390)	-593	NM_001242391	106628	Mm.37368	NM_134125	ENSMUSG00000019487	Trip10	AI646975|Cip4	thyroid hormone receptor interactor 10	protein-coding
chr7-20865	chr7	13036156	13039240	+	477.6	3084	promoter-TSS (NM_001243968)	promoter-TSS (NM_001243968)	-71	NM_001243968	22192	Mm.196580	NM_145578	ENSMUSG00000005575	Ube2m	2510040H03Rik|UBC12|Ubc-rs2	ubiquitin-conjugating enzyme E2M	protein-coding
chr5-16304	chr5	115488656	115490584	+	477.6	1928	Intergenic	Intergenic	-5136	NM_133760	75387	Mm.332616	NM_133760	ENSMUSG00000029524	Sirt4	4930596O17Rik	sirtuin 4	protein-coding
chr3-3314	chr3	122728816	122731313	+	477.6	2497	intron (NM_153422, intron 1 of 20)	CpG	906	NM_153422	242202	Mm.134911	NM_153422	ENSMUSG00000053965	Pde5a	Cgbpde|Cn5n|PDE5a2|Pde5|Pde5a1	phosphodiesterase 5A, cGMP-specific	protein-coding
chr3-7313	chr3	33799170	33801166	+	477.4	1996	promoter-TSS (NM_001290500)	promoter-TSS (NM_001290500)	-15	NM_027619	67120	Mm.275710	NM_025978	ENSMUSG00000027677	Ttc14	2700016E08Rik|4930434D01Rik|4931403I22Rik|4933402I15Rik|AI662468|AU014779|AW561908|cI-44|mKIAA1980	tetratricopeptide repeat domain 14	protein-coding
chr18-12901	chr18	82690216	82693789	+	477.2	3573	intron (NM_177832, intron 1 of 29)	intron (NM_177832, intron 1 of 29)	732	NM_177832	329002	Mm.34438	NM_177832	ENSMUSG00000041258	Zfp236	AI447957|Gm335	zinc finger protein 236	protein-coding
chr5-24076	chr5	115010254	115012800	+	477.2	2546	promoter-TSS (NM_029012)	promoter-TSS (NM_029012)	3	NM_029012	74585	Mm.355894	NM_029012	ENSMUSG00000029550	Sppl3	4833416I09Rik|Psl4|Usmg3	signal peptide peptidase 3	protein-coding
chr2-19409	chr2	59611119	59614321	+	477	3202	intron (NM_198294, intron 1 of 26)	CpG	678	NM_198294	66860	Mm.27917	NM_198294	ENSMUSG00000035168	Tanc1	1200003E16Rik|Tanc|mKIAA1728	tetratricopeptide repeat, ankyrin repeat and coiled-coil containing 1	protein-coding
chr13-4154	chr13	23581354	23587289	+	477	5935	3' UTR (NM_178194, exon 2 of 2)	3' UTR (NM_178194, exon 2 of 2)	1649	NM_001290530	319179	Mm.440391	NM_178194	ENSMUSG00000047246	Hist1h2be	Gm11398	histone cluster 1, H2be	protein-coding
chr14-10525	chr14	51983514	51987358	+	476.5	3844	TTS (NR_045728)	TTS (NR_045728)	603	NM_198249	268739	Mm.9239	NM_198249	ENSMUSG00000004562	Arhgef40	E130112L23Rik|Gm669|Solo	Rho guanine nucleotide exchange factor (GEF) 40	protein-coding
chr4-24799	chr4	136051434	136054044	+	476.5	2610	intron (NM_025919, intron 1 of 5)	CpG	654	NM_025919	67025	Mm.276856	NM_025919	ENSMUSG00000059291	Rpl11	2010203J19Rik	ribosomal protein L11	protein-coding
chr19-13096	chr19	29521042	29523888	+	476.5	2846	promoter-TSS (NR_015567)	promoter-TSS (NR_015567)	183	NM_001081319	226089	Mm.353838	NM_177641	ENSMUSG00000038658	Ric1	C030046E11Rik|C130057E09Rik|Kiaa1432	RAB6A GEF complex partner 1	protein-coding
chr16-8178	chr16	20096932	20098586	+	476.3	1654	intron (NM_029436, intron 1 of 7)	CpG	205	NM_029436	75785	Mm.392450	NM_029436	ENSMUSG00000062901	Klhl24	1110046J11Rik|4930429H24Rik|6530402O20Rik|C85082	kelch-like 24	protein-coding
chr14-9764	chr14	13959647	13962404	+	476.3	2757	intron (NM_001359900, intron 1 of 8)	CpG	288	NM_001285780	66231	Mm.295875	NM_025435	ENSMUSG00000053453	Thoc7	Nif3l1bp1	THO complex 7	protein-coding
chr17-9079	chr17	28176254	28178302	+	476.1	2048	promoter-TSS (NM_001357995)	promoter-TSS (NM_001357995)	82	NM_001357995	224656	Mm.267359	NM_172617	ENSMUSG00000024220	Zfp523	2810027J07|BC025615|Znf76	zinc finger protein 523	protein-coding
chr14-16800	chr14	67712278	67717244	+	475.7	4966	exon (NM_175384, exon 3 of 15)	exon (NM_175384, exon 3 of 15)	849	NM_001110162	108912	Mm.33831	NM_175384	ENSMUSG00000048922	Cdca2	2610311M19Rik|AI586158	cell division cycle associated 2	protein-coding
chr12-2148	chr12	21111210	21113352	+	475.7	2142	intron (NM_001004364, intron 1 of 26)	CpG	525	NM_001135192	211914	Mm.358946	NM_001004364	ENSMUSG00000052632	Asap2	6530401G17Rik|Ddef2|Gm1523|Gm592|PAG3|PAP	ArfGAP with SH3 domain, ankyrin repeat and PH domain 2	protein-coding
chr11-15216	chr11	107130096	107133021	+	475.7	2925	exon (NM_001359590, exon 1 of 28)	exon (NM_001359590, exon 1 of 28)	589	NM_176850	207165	Mm.343986	NM_176850	ENSMUSG00000040481	Bptf	9430093H17Rik|Falz	bromodomain PHD finger transcription factor	protein-coding
chr1-6607	chr1	156558282	156560062	+	475.2	1780	exon (NM_001136104, exon 1 of 13)	exon (NM_001136104, exon 1 of 13)	385	NM_001136104	11352	Mm.329515	NM_009595	ENSMUSG00000026596	Abl2	AA536808|Abll|Arg	v-abl Abelson murine leukemia viral oncogene 2 (arg, Abelson-related gene)	protein-coding
chr4-8082	chr4	137356425	137357973	+	475.2	1548	intron (NM_009861, intron 1 of 5)	CpG	560	NM_009861	12540	Mm.1022	NM_009861	ENSMUSG00000006699	Cdc42	AI747189|AU018915	cell division cycle 42	protein-coding
chr3-4061	chr3	110249577	110251649	+	475.2	2072	non-coding (NR_024139, exon 1 of 2)	non-coding (NR_024139, exon 1 of 2)	386	NM_178891	99890	Mm.36115	NM_178891	ENSMUSG00000049300	Prmt6	AW124876|BB233495|Hrmt1l6	protein arginine N-methyltransferase 6	protein-coding
chr19-10358	chr19	16131795	16134528	+	475	2733	5' UTR (NM_008139, exon 1 of 7)	5' UTR (NM_008139, exon 1 of 7)	477	NM_008139	14682	Mm.439701	NM_008139	ENSMUSG00000024639	Gnaq	1110005L02Rik|6230401I02Rik|AA408290|AW060788|Dsk1|Dsk10|Galphaq|Gq|GqI	guanine nucleotide binding protein, alpha q polypeptide	protein-coding
chr17-16201	chr17	47922199	47926080	+	475	3881	intron (NM_028767, intron 1 of 16)	CpG	493	NM_001110824	74123	Mm.240062	NM_028767	ENSMUSG00000023991	Foxp4	1200010K03Rik|2310007G05Rik|mFKHLA	forkhead box P4	protein-coding
chr3-17576	chr3	94836578	94839297	+	474.8	2719	intron (NM_001368812, intron 1 of 16)	CpG	500	NM_001368812	229584	Mm.274787	NM_172683	ENSMUSG00000038902	Pogz	9530006B08Rik	pogo transposable element with ZNF domain	protein-coding
chr4-8530	chr4	120568820	120571301	+	474.8	2481	promoter-TSS (NM_001355491)	promoter-TSS (NM_001355491)	216	NM_016748	51797	Mm.1815	NM_016748	ENSMUSG00000028633	Ctps	Ctps1	cytidine 5'-triphosphate synthase	protein-coding
chr15-6368	chr15	98532615	98534912	+	474.6	2297	exon (NM_001289437, exon 2 of 10)	exon (NM_001289437, exon 2 of 10)	506	NM_001359827	69612	Mm.229107	NM_133714	ENSMUSG00000022992	Kansl2	2310037I24Rik|B930009D17	KAT8 regulatory NSL complex subunit 2	protein-coding
chr14-9572	chr14	31204408	31208616	+	474.6	4208	intron (NM_022656, intron 1 of 20)	CpG	314	NM_022656	64652	Mm.298728	NM_022656	ENSMUSG00000021910	Nisch	1200007D05Rik|3202002H23Rik|AW494485|I-1|edsn	nischarin	protein-coding
chr7-5696	chr7	110121226	110123885	+	474.6	2659	exon (NM_009516, exon 1 of 11)	exon (NM_009516, exon 1 of 11)	496	NM_009516	22390	Mm.287173	NM_009516	ENSMUSG00000031016	Wee1	Wee1A	WEE 1 homolog 1 (S. pombe)	protein-coding
chr15-16546	chr15	58822183	58824584	+	474.4	2401	promoter-TSS (NM_175212)	promoter-TSS (NM_175212)	44	NM_175212	74868	Mm.293754	NM_175212	ENSMUSG00000062373	Tmem65	2610029O13Rik|4930438D12Rik	transmembrane protein 65	protein-coding
chr11-12862	chr11	69757691	69761151	+	474.1	3460	promoter-TSS (NM_001291068)	promoter-TSS (NM_001291068)	-788	NM_001291068	20020	Mm.16533	NM_009089	ENSMUSG00000005198	Polr2a	220kDa|Rpb1|Rpo2-1	polymerase (RNA) II (DNA directed) polypeptide A	protein-coding
chr5-34492	chr5	145137817	145141281	+	474.1	3464	promoter-TSS (NM_001310771)	promoter-TSS (NM_001310771)	476	NR_156700	231887	Mm.188851	NM_001033313	ENSMUSG00000029623	Pdap1	HASPP28|PAP|PAP1	PDGFA associated protein 1	protein-coding
chr12-7711	chr12	53251362	53254374	+	474.1	3012	intron (NM_001370963, intron 1 of 10)	CpG	4436	NM_001370964	27386	Mm.247044	NM_013780	ENSMUSG00000021010	Npas3	4930423H22Rik|bHLHe12	neuronal PAS domain protein 3	protein-coding
chr17-7428	chr17	28951387	28954859	+	473.9	3472	promoter-TSS (NM_025888)	promoter-TSS (NM_025888)	-93	NM_025888	66989	Mm.435	NM_025888	ENSMUSG00000005936	Kctd20	2410004N11Rik|AI451943|AW541186|D17Ertd562e	potassium channel tetramerisation domain containing 20	protein-coding
chr17-16837	chr17	33953144	33956838	+	473.7	3694	promoter-TSS (NM_001357330)	promoter-TSS (NM_001357330)	650	NM_011296	20084	Mm.298745	NM_011296	ENSMUSG00000008668	Rps18	H-2Ke3|H2-Ke3|Ke-3|ke3	ribosomal protein S18	protein-coding
chr7-31102	chr7	16987082	16997264	+	473.7	10182	Intergenic	Intergenic	-1729	NM_001101535	434130	Mm.484826	NM_001101535	ENSMUSG00000041117	Ccdc8	-	coiled-coil domain containing 8	protein-coding
chr11-12209	chr11	113682731	113685388	+	473.7	2657	promoter-TSS (NM_001361593)	promoter-TSS (NM_001361593)	92	NM_138598	28081	Mm.351688	NM_138598	ENSMUSG00000041629	Fam104a	D11Wsu99e	family with sequence similarity 104, member A	protein-coding
chr15-7636	chr15	57693110	57696674	+	473.7	3564	5' UTR (NM_199449, exon 1 of 4)	5' UTR (NM_199449, exon 1 of 4)	225	NM_199449	387609	Mm.36557	NM_199449	ENSMUSG00000071757	Zhx2	Afr-1|Afr1|Raf|mKIAA0854	zinc fingers and homeoboxes 2	protein-coding
chr6-2212	chr6	4902696	4904638	+	473.7	1942	intron (NR_156747, intron 1 of 17)	CpG	356	NR_156747	243725	Mm.332901	NM_181595	ENSMUSG00000032827	Ppp1r9a	2810430P21Rik|4930518N04Rik|5330407E15|A230094E16Rik|BB181831|NRB|neurabin-I	protein phosphatase 1, regulatory subunit 9A	protein-coding
chr18-5303	chr18	33460165	33465151	+	473.5	4986	intron (NM_053078, intron 1 of 3)	intron (NM_053078, intron 1 of 3)	976	NM_001267717	27528	Mm.407415	NM_053078	ENSMUSG00000042834	Nrep	AI325076|D0H4S114|Harp|P311|PTZ17|SEZ17	neuronal regeneration related protein	protein-coding
chr7-9390	chr7	80186131	80194832	+	473.5	8701	intron (NM_013659, intron 1 of 14)	intron (NM_013659, intron 1 of 14)	3640	NM_013659	20352	Mm.275909	NM_013659	ENSMUSG00000030539	Sema4b	SemC|Semac|mKIAA1745	sema domain, immunoglobulin domain (Ig), transmembrane domain (TM) and short cytoplasmic domain, (semaphorin) 4B	protein-coding
chr6-9089	chr6	94698381	94701707	+	473	3326	5' UTR (NM_008377, exon 1 of 19)	5' UTR (NM_008377, exon 1 of 19)	101	NM_001355269	16206	Mm.245210	NM_008377	ENSMUSG00000030029	Lrig1	D6Bwg0781e|Img|LIG-1	leucine-rich repeats and immunoglobulin-like domains 1	protein-coding
chr11-9704	chr11	69394377	69400362	+	473	5985	TTS (NM_030083)	TTS (NM_030083)	865	NM_025915	67020	Mm.390406	NM_025915	ENSMUSG00000045377	Tmem88	2600017H02Rik	transmembrane protein 88	protein-coding
chr10-7906	chr10	80291377	80294633	+	473	3256	intron (NM_001310726, intron 2 of 3)	B1_Mus1|SINE|Alu	496	NM_001310726	20054	Mm.643	NM_009091	ENSMUSG00000063457	Rps15	rig	ribosomal protein S15	protein-coding
chr11-14960	chr11	106215195	106217963	+	473	2768	promoter-TSS (NM_026009)	promoter-TSS (NM_026009)	-212	NM_026009	67163	Mm.22109	NM_026009	ENSMUSG00000078622	Ccdc47	2610204L23Rik|C88307|asp4|calumin	coiled-coil domain containing 47	protein-coding
chr19-2509	chr19	56547681	56549741	+	472.8	2060	promoter-TSS (NM_018831)	promoter-TSS (NM_018831)	450	NM_025811	66866	Mm.46346	NM_025811	ENSMUSG00000025078	Nhlrc2	1200003G01Rik|AI835049|AV002846|AW496455	NHL repeat containing 2	protein-coding
chr6-6482	chr6	48443324	48446699	+	472.4	3375	promoter-TSS (NM_001085416)	promoter-TSS (NM_001085416)	79	NM_001085415	68910	Mm.2464	NM_020589	ENSMUSG00000068551	Zfp467	1190001I08Rik|AB041616|AI426952|AV017623|EZI|MNCb-3350|Znf467	zinc finger protein 467	protein-coding
chr6-15856	chr6	71439088	71441835	+	472.2	2747	5' UTR (NM_024288, exon 1 of 9)	5' UTR (NM_024288, exon 1 of 9)	176	NM_001355745	68477	Mm.28474	NM_024288	ENSMUSG00000002222	Rmnd5a	1110007A06Rik|AJ237586|AW125795|Gid2|MTA.D02.090	required for meiotic nuclear division 5 homolog A	protein-coding
chr3-10426	chr3	89213258	89216621	+	472.2	3363	promoter-TSS (NM_013691)	promoter-TSS (NM_013691)	-241	NM_013691	21827	Mm.2114	NM_013691	ENSMUSG00000028047	Thbs3	TSP3|Thbs-3	thrombospondin 3	protein-coding
chr1-17996	chr1	160211462	160214582	+	472	3120	promoter-TSS (NM_009786)	promoter-TSS (NM_009786)	-130	NM_009786	12301	Mm.10702	NM_009786	ENSMUSG00000014226	Cacybp	SIP	calcyclin binding protein	protein-coding
chr9-13926	chr9	99567702	99569524	+	472	1822	exon (NM_028768, exon 1 of 22)	exon (NM_028768, exon 1 of 22)	286	NM_001166138	74125	Mm.234823	NM_028768	ENSMUSG00000032468	Armc8	1200015K23Rik|Gid5|HSPC056	armadillo repeat containing 8	protein-coding
chr4-17550	chr4	134467212	134470020	+	471.7	2808	intron (NM_019641, intron 1 of 4)	CpG	296	NM_019641	16765	Mm.378957	NM_019641	ENSMUSG00000028832	Stmn1	19k|Lag|Lap18|Op18|P18|P19|Pig|Pp17|Pp18|Pp19|Pr22|Smn	stathmin 1	protein-coding
chr9-9635	chr9	120932402	120937968	+	471.5	5566	intron (NM_007614, intron 1 of 14)	intron (NM_007614, intron 1 of 14)	1607	NM_001165902	12387	Mm.291928	NM_007614	ENSMUSG00000006932	Ctnnb1	Bfc|Catnb|Mesc	catenin (cadherin associated protein), beta 1	protein-coding
chr8-12012	chr8	88521016	88525080	+	471.5	4064	intron (NM_027280, intron 3 of 9)	intron (NM_027280, intron 3 of 9)	1704	NM_027280	93960	Mm.30219	NM_027280	ENSMUSG00000031661	Nkd1	2810434J10Rik|9030215G15Rik|Nkd	naked cuticle 1	protein-coding
chr10-18674	chr10	40347946	40350552	+	471.3	2606	promoter-TSS (NM_001168304)	promoter-TSS (NM_001168304)	-59	NM_198164	78334	Mm.200924	NM_198164	ENSMUSG00000038481	Cdk19	2700084L06Rik|AI845279|AW228747|CDK11|Cdc2l6|mKIAA1028	cyclin-dependent kinase 19	protein-coding
chr3-313	chr3	157534052	157535432	+	470.9	1380	promoter-TSS (NR_152231)	promoter-TSS (NR_152231)	577	NM_001355386	53861	Mm.259036	NM_017381	ENSMUSG00000028180	Zranb2	AI227013|Zfp265|Zis|Znf265	zinc finger, RAN-binding domain containing 2	protein-coding
chr9-11854	chr9	108001688	108004230	+	470.9	2542	intron (NM_013785, intron 1 of 5)	CpG	311	NM_013785	27399	Mm.276155	NM_013785	ENSMUSG00000032594	Ip6k1	1200016D08Rik|AU022776|Ihpk1|InsP6|InsP6k1|Itpk6	inositol hexaphosphate kinase 1	protein-coding
chr18-1387	chr18	53861430	53863405	+	470.2	1975	5' UTR (NM_152809, exon 1 of 13)	5' UTR (NM_152809, exon 1 of 13)	304	NM_152809	70425	Mm.368668	NM_152809	ENSMUSG00000073563	Csnk1g3	3300002K07Rik|C330049O21Rik	casein kinase 1, gamma 3	protein-coding
chr1-18261	chr1	55086582	55090078	+	470	3496	promoter-TSS (NM_001356512)	promoter-TSS (NM_001356512)	-87	NM_001356512	15510	Mm.1777	NM_010477	ENSMUSG00000025980	Hspd1	60kDa|CPN60|HSP-60|HSP-65|Hsp60	heat shock protein 1 (chaperonin)	protein-coding
chr9-16212	chr9	110130509	110133430	+	470	2921	promoter-TSS (NM_009211)	promoter-TSS (NM_009211)	-55	NM_009211	20588	Mm.85410	NM_009211	ENSMUSG00000032481	Smarcc1	AI115498|BAF155|Rsc8|SRG3|msp3	SWI/SNF related, matrix associated, actin dependent regulator of chromatin, subfamily c, member 1	protein-coding
chr12-10626	chr12	69295614	69299701	+	469.8	4087	intron (NM_027117, intron 1 of 12)	intron (NM_027117, intron 1 of 12)	976	NM_027117	69554	Mm.234368	NM_027117	ENSMUSG00000020978	Klhdc2	2310022K15Rik|D12Ertd522e|HCLP-1|LCP	kelch domain containing 2	protein-coding
chr16-7152	chr16	78375405	78377555	+	469.8	2150	intron (NM_001297747, intron 1 of 4)	CpG	277	NR_002700	654432	Mm.458574	NR_002700		Gm7334	EG654432	B-cell translocation gene 3 pseudogene	pseudo
chr7-9024	chr7	62462039	62464683	+	469.4	2644	3' UTR (NM_013788, exon 1 of 1)	3' UTR (NM_013788, exon 1 of 1)	1149	NM_013788	27412	Mm.422745	NM_013788	ENSMUSG00000070526	Peg12	Frat3	paternally expressed 12	protein-coding
chr19-7059	chr19	10182158	10186122	+	469.4	3964	intron (NM_146094, intron 1 of 11)	intron (NM_146094, intron 1 of 11)	1252	NM_146094	76267	Mm.30158	NM_146094	ENSMUSG00000010663	Fads1	0710001O03Rik|A930006B21Rik|AI317215|DSD	fatty acid desaturase 1	protein-coding
chr2-15057	chr2	90916439	90918717	+	469.1	2278	intron (NM_025576, intron 2 of 4)	CpG-8264	472	NM_025576	66461	Mm.23926	NM_025576		Ptpmt1	1110001D10Rik|2810004N20Rik|PLIP	protein tyrosine phosphatase, mitochondrial 1	protein-coding
chr11-17255	chr11	117265257	117271178	+	468.9	5921	intron (NM_001113487, intron 1 of 10)	intron (NM_001113487, intron 1 of 10)	1971	NM_001113487	53860	Mm.38450	NM_017380	ENSMUSG00000059248	Sept9	MSF1|Msf|PNUTL4|Sint1	septin 9	protein-coding
chr15-13642	chr15	31529494	31532297	+	467.4	2803	5' UTR (NM_172606, exon 1 of 26)	5' UTR (NM_172606, exon 1 of 26)	142	NM_172606	223455	Mm.272185	NM_172606	ENSMUSG00000039100	March6	3830408G03|F830029L24Rik|mKIAA0597	membrane-associated ring finger (C3HC4) 6	protein-coding
chr4-19487	chr4	76448461	76451213	+	467.4	2752	intron (NR_160919, intron 10 of 39)	CpG	-105594	NM_001352628	19266	Mm.184021	NM_011211	ENSMUSG00000028399	Ptprd	1110002J03Rik|3000002J10Rik|B230219D21Rik|R-PTP-delta	protein tyrosine phosphatase, receptor type, D	protein-coding
chr6-8965	chr6	136803062	136805485	+	467	2423	exon (NM_175652, exon 1 of 1)	exon (NM_175652, exon 1 of 1)	158	NM_175652	320332	Mm.246720	NM_175652	ENSMUSG00000096010	Hist4h4	B130044J01Rik	histone cluster 4, H4	protein-coding
chr12-3659	chr12	100198858	100201372	+	467	2514	promoter-TSS (NM_001313934)	promoter-TSS (NM_001313934)	-29	NM_001313934	12313	Mm.285993	NM_009790	ENSMUSG00000001175	Calm1	AI256814|AI327027|AI461935|AL024000|CaM|Calm|Cam1	calmodulin 1	protein-coding
chr11-6364	chr11	50024743	50026810	+	467	2067	intron (NM_021540, intron 1 of 8)	intron (NM_021540, intron 1 of 8)	445	NM_001290750	59044	Mm.359004	NM_021540	ENSMUSG00000020376	Rnf130	2510042A13Rik|G1RZFP|G1rp|GOLIATH|GP	ring finger protein 130	protein-coding
chr4-16126	chr4	48584343	48586981	+	466.7	2638	intron (NM_021436, intron 1 of 9)	CpG	488	NM_021436	230157	Mm.422686	NM_021436	ENSMUSG00000028347	Tmeff1	A830033E11|M7365|TR-1|Tr1	transmembrane protein with EGF-like and two follistatin-like domains 1	protein-coding
chr4-8198	chr4	122995213	123000133	+	466.7	4920	intron (NM_008506, intron 1 of 1)	intron (NM_008506, intron 1 of 1)	1742	NM_008506	16918	Mm.1055	NM_008506	ENSMUSG00000028654	Mycl	AW536278|L-myc|Lmyc-1|Lmyc1|Mycl1|bHLHe38	v-myc avian myelocytomatosis viral oncogene lung carcinoma derived	protein-coding
chr12-13588	chr12	3425225	3428053	+	466.5	2828	promoter-TSS (NM_172421)	promoter-TSS (NM_172421)	108	NR_030694	100043040	Mm.415417	NR_030694	ENSMUSG00000071456	1110002L01Rik	-	RIKEN cDNA 1110002L01 gene	ncRNA
chr1-3841	chr1	93477760	93480276	+	466.3	2516	promoter-TSS (NM_001159719)	promoter-TSS (NM_001159719)	25	NM_010891	18000	Mm.428652	NM_010891	ENSMUSG00000026276	Sept2	AW208991|Nedd-5|Nedd5|mKIAA0158	septin 2	protein-coding
chr6-12663	chr6	87979258	87982763	+	466.3	3505	promoter-TSS (NR_026990)	promoter-TSS (NR_026990)	472	NM_198622	243529	Mm.33796	NM_198622	ENSMUSG00000044927	H1fx	Gm461|H1.10|H1X	H1 histone family, member X	protein-coding
chr8-12783	chr8	71484834	71489647	+	466.1	4813	Intergenic	RSINE1|SINE|B4	-1173	NM_001164679	382014	Mm.260360	NM_001164679	ENSMUSG00000034863	Ano8	BC053460|Tmem16h	anoctamin 8	protein-coding
chr16-10060	chr16	76371495	76374250	+	466.1	2755	5' UTR (NM_173440, exon 1 of 4)	5' UTR (NM_173440, exon 1 of 4)	177	NM_173440	268903	Mm.74711	NM_173440	ENSMUSG00000048490	Nrip1	6030458L20Rik|8430438I05Rik|9630050P12|AA959574|AW456757|RIP140	nuclear receptor interacting protein 1	protein-coding
chr7-29296	chr7	141227672	141230063	+	466.1	2391	promoter-TSS (NM_001081118)	promoter-TSS (NM_001081118)	79	NM_001081118	101471	Mm.248656	NM_207211	ENSMUSG00000038611	Phrf1	AA673488	PHD and ring finger domains 1	protein-coding
chr2-25747	chr2	30656400	30662927	+	465.7	6527	intron (NR_136917, intron 3 of 3)	intron (NR_136917, intron 3 of 3)	18348	NR_136917	665635	Mm.450149	NR_136917		Gm14486	-	predicted gene 14486	ncRNA
chr1-12286	chr1	58422759	58424523	+	465.4	1764	intron (NM_001042634, intron 1 of 12)	CpG	447	NR_027854	12747	Mm.1761	NM_009905	ENSMUSG00000026034	Clk1	STY	CDC-like kinase 1	protein-coding
chr12-8032	chr12	54984411	54986814	+	465.4	2403	intron (NM_013815, intron 2 of 26)	CpG	724	NM_013815	217578	Mm.479583	NM_013815	ENSMUSG00000035021	Baz1a	Acf1|B930060C03|BC065123|Gtl5|Wcrf180|cbp146	bromodomain adjacent to zinc finger domain 1A	protein-coding
chr11-3102	chr11	61854040	61855815	+	465.2	1775	5' UTR (NM_013881, exon 1 of 27)	5' UTR (NM_013881, exon 1 of 27)	165	NM_013881	29869	Mm.162025	NM_013881	ENSMUSG00000004798	Ulk2	A830085I22Rik|AU015340|Unc51.2|mKIAA0623	unc-51 like kinase 2	protein-coding
chr4-10338	chr4	8909225	8914359	+	465	5134	Intergenic	Intergenic	160468	NM_001355382	320790	Mm.138792	NM_001033395	ENSMUSG00000041235	Chd7	A730019I05Rik|Cycn|Cyn|Dz|Edy|Flo|GENA 47|GENA 60|Gena 52|Lda|Mt|Obt|Todo|WBE1|Whi|metis	chromodomain helicase DNA binding protein 7	protein-coding
chr13-10086	chr13	37825004	37828277	+	465	3273	promoter-TSS (NM_001177868)	promoter-TSS (NM_001177868)	-272	NM_001177868	68750	Mm.491109	NM_026830	ENSMUSG00000039087	Rreb1	1110037N09Rik|AA414966|B930013M22Rik	ras responsive element binding protein 1	protein-coding
chr5-34481	chr5	144767346	144769631	+	465	2285	promoter-TSS (NM_001081362)	promoter-TSS (NM_001081362)	-306	NM_001081362	100683	Mm.273570	NM_001081362	ENSMUSG00000045482	Trrap	AI481500	transformation/transcription domain-associated protein	protein-coding
chr9-14191	chr9	58553887	58556185	+	464.8	2298	Intergenic	CpG	-14096	NM_133983	102657	Mm.5356	NM_133983	ENSMUSG00000035914	Cd276	6030411F23Rik|AU016588|B7RP-2|B7h3	CD276 antigen	protein-coding
chr18-1206	chr18	24204951	24207112	+	464.8	2161	promoter-TSS (NM_001160404)	promoter-TSS (NM_001160404)	37	NM_001160404	14423	Mm.30249	NM_013814	ENSMUSG00000000420	Galnt1	-	polypeptide N-acetylgalactosaminyltransferase 1	protein-coding
chr1-1221	chr1	6214176	6215684	+	464.6	1508	5' UTR (NM_009826, exon 1 of 24)	5' UTR (NM_009826, exon 1 of 24)	268	NM_009826	12421	Mm.293811	NM_009826	ENSMUSG00000025907	Rb1cc1	2900055E04Rik|5930404L04Rik|Cc1|FIP200|LaXp180	RB1-inducible coiled-coil 1	protein-coding
chr11-13925	chr11	17158468	17160746	+	464.6	2278	intron (NM_024459, intron 1 of 5)	CpG	309	NM_024459	19058	Mm.41840	NM_024459	ENSMUSG00000033953	Ppp3r1	CaNB1|Cnb1|MCIP1	protein phosphatase 3, regulatory subunit B, alpha isoform (calcineurin B, type I)	protein-coding
chr5-27310	chr5	29734715	29737403	+	464.6	2688	promoter-TSS (NR_028426)	promoter-TSS (NR_028426)	-123	NR_028426	332993	Mm.473746	NR_028426		Gm5129	EG332993	predicted gene 5129	ncRNA
chr15-6009	chr15	88861452	88865156	+	464.4	3704	exon (NM_145478, exon 4 of 6)	exon (NM_145478, exon 4 of 6)	1110	NM_145478	223775	Mm.400129	NM_145478	ENSMUSG00000035828	Pim3	BC026639|Kid1	proviral integration site 3	protein-coding
chr15-4645	chr15	64381443	64383489	+	464.4	2046	intron (NM_010026, intron 1 of 30)	CpG	453	NM_001276461	13196	Mm.277236	NM_010026	ENSMUSG00000022377	Asap1	AV239055|DEF-1|Ddef1|PAP|mKIAA1249|s19	ArfGAP with SH3 domain, ankyrin repeat and PH domain1	protein-coding
chr15-10336	chr15	53342206	53347023	+	464.4	4817	exon (NM_010162, exon 1 of 11)	exon (NM_010162, exon 1 of 11)	1569	NM_010162	14042	Mm.309395	NM_010162	ENSMUSG00000061731	Ext1	AA409028	exostoses (multiple) 1	protein-coding
chr10-7810	chr10	86703951	86707232	+	464.4	3281	promoter-TSS (NM_011631)	promoter-TSS (NM_011631)	-147	NM_011631	22027	Mm.87773	NM_011631	ENSMUSG00000020048	Hsp90b1	ERp99|GRP94|TA-3|Targ2|Tra-1|Tra1|endoplasmin|gp96	heat shock protein 90, beta (Grp94), member 1	protein-coding
chr3-9508	chr3	97296073	97299755	+	464.1	3682	Intergenic	Intergenic	-70550	NM_029933	77578	Mm.226175	NM_029933	ENSMUSG00000038256	Bcl9	2610202E01Rik|8030475K17Rik|A330041G23Rik|Gm130	B cell CLL/lymphoma 9	protein-coding
chr6-8763	chr6	120036601	120040149	+	464.1	3548	5' UTR (NM_001185020, exon 1 of 26)	5' UTR (NM_001185020, exon 1 of 26)	280	NM_001185020	232341	Mm.333349	NM_198703	ENSMUSG00000045962	Wnk1	6430573H23Rik|EG406236|Hsn2|Prkwnk1|mKIAA0344	WNK lysine deficient protein kinase 1	protein-coding
chr6-13489	chr6	71270534	71273065	+	464.1	2531	promoter-TSS (NM_145568)	promoter-TSS (NM_145568)	122	NM_001354706	57896	Mm.250569	NM_145568	ENSMUSG00000053012	Krcc1	AA792894	lysine-rich coiled-coil 1	protein-coding
chr18-9814	chr18	62921016	62926857	+	464.1	5841	intron (NM_133237, intron 1 of 4)	intron (NM_133237, intron 1 of 4)	1609	NM_133237	494504	Mm.24042	NM_133237	ENSMUSG00000071847	Apcdd1	AB023957|AU041258|Drapc1|EIG180	adenomatosis polyposis coli down-regulated 1	protein-coding
chr7-15932	chr7	27162882	27167693	+	464.1	4811	exon (NM_001357767, exon 1 of 5)	exon (NM_001357767, exon 1 of 5)	441	NM_001357767	112406	Mm.29978	NM_053208	ENSMUSG00000058709	Egln2	0610011A13Rik|C85656|Hif-p4h-1|Ier4|Phd1|SM-20	egl-9 family hypoxia-inducible factor 2	protein-coding
chr3-9431	chr3	37639501	37644040	+	463.9	4539	intron (NM_011896, intron 2 of 2)	intron (NM_011896, intron 2 of 2)	1823	NM_011896	24063	Mm.330986	NM_011896	ENSMUSG00000037211	Spry1	sprouty1|spry-1	sprouty RTK signaling antagonist 1	protein-coding
chr15-7703	chr15	84922070	84925121	+	463.9	3051	5' UTR (NM_016714, exon 1 of 8)	5' UTR (NM_016714, exon 1 of 8)	167	NM_016714	18141	Mm.28379	NM_016714	ENSMUSG00000016619	Nup50	1700030K07Rik|AI413123|Npap60	nucleoporin 50	protein-coding
chr2-4509	chr2	170510967	170512374	+	463.9	1407	non-coding (NR_040367, exon 1 of 3)	non-coding (NR_040367, exon 1 of 3)	257	NR_040367	100502946	Mm.421284	NR_040367	ENSMUSG00000085495	Gm16796	-	predicted gene, 16796	ncRNA
chr7-10940	chr7	117380194	117384191	+	463.9	3997	intron (NM_175645, intron 1 of 11)	intron (NM_175645, intron 1 of 11)	1213	NM_175645	233781	Mm.461427	NM_175645	ENSMUSG00000030657	Xylt1	8030490L12	xylosyltransferase 1	protein-coding
chr3-7401	chr3	54806631	54808554	+	463.9	1923	exon (NM_133231, exon 1 of 3)	exon (NM_133231, exon 1 of 3)	199	NM_133231	170767	Mm.185735	NM_133231	ENSMUSG00000036615	Rfxap	5730495K23Rik	regulatory factor X-associated protein	protein-coding
chr11-35002	chr11	55467776	55471270	+	463.5	3494	promoter-TSS (NM_013716)	promoter-TSS (NM_013716)	-229	NM_013716	27041	Mm.39631	NM_013716	ENSMUSG00000018583	G3bp1	AI849976|B430204O07|C87777|G3bp|mKIAA4115	GTPase activating protein (SH3 domain) binding protein 1	protein-coding
chr12-4013	chr12	3806065	3810071	+	463.5	4006	intron (NM_001271753, intron 1 of 22)	intron (NM_001271753, intron 1 of 22)	908	NM_001271753	13435	Mm.5001	NM_007872	ENSMUSG00000020661	Dnmt3a	MmuIIIA	DNA methyltransferase 3A	protein-coding
chr8-13902	chr8	95330283	95333005	+	463.5	2722	promoter-TSS (NM_133954)	promoter-TSS (NM_133954)	167	NM_024467	79233	Mm.350514	NM_024467	ENSMUSG00000046556	Zfp319	AI225750|AI413472|Znf319|mKIAA1388	zinc finger protein 319	protein-coding
chr5-15631	chr5	129500326	129502563	+	463.3	2237	exon (NM_172276, exon 1 of 18)	exon (NM_172276, exon 1 of 18)	213	NM_172276	231769	Mm.288714	NM_172276	ENSMUSG00000029439	Sfswap	1190005N23Rik|6330437E22Rik|AI197402|AW212079|SWAP|Sfrs8|Srsf8	splicing factor SWAP	protein-coding
chr16-9335	chr16	5048489	5051480	+	463.1	2991	promoter-TSS (NM_026666)	promoter-TSS (NM_026666)	-73	NM_026666	170644	Mm.66356	NM_026666	ENSMUSG00000039473	Ubn1	1110029L11Rik|2610108L02Rik|AA673476|AW124741	ubinuclein 1	protein-coding
chr11-34758	chr11	20247566	20250420	+	463.1	2854	intron (NM_172260, intron 1 of 6)	CpG	431	NM_172260	216543	Mm.260314	NM_172260	ENSMUSG00000044066	Cep68	6030463E10Rik|AI481761|BC027174|Kiaa0582	centrosomal protein 68	protein-coding
chr2-41717	chr2	172368076	172372250	+	462.8	4174	promoter-TSS (NM_024199)	promoter-TSS (NM_024199)	407	NM_001291185	20878	Mm.249363	NM_011497	ENSMUSG00000027496	Aurka	AIRK1|ARK-1|AU019385|AW539821|Ark1|Aurora-A|Ayk1|IAK|IAK1|Stk6	aurora kinase A	protein-coding
chr15-11485	chr15	79657883	79660294	+	462.8	2411	promoter-TSS (NM_029407)	promoter-TSS (NM_029407)	-132	NM_029407	75729	Mm.78946	NM_029407	ENSMUSG00000042564	Fam227a	4933432B09Rik	family with sequence similarity 227, member A	protein-coding
chr12-17600	chr12	52602555	52605254	+	462.6	2699	Intergenic	Intergenic	-1582	NR_045910	73278	Mm.396209	NR_045910	ENSMUSG00000100315	1700031P21Rik	-	RIKEN cDNA 1700031P21 gene	ncRNA
chr2-149	chr2	152669494	152672340	+	462.6	2846	intron (NM_001159553, intron 1 of 2)	intron (NM_001159553, intron 1 of 2)	1456	NM_001159552	14950	Mm.277327	NM_010376	ENSMUSG00000019188	H13	1200006O09Rik|4930443L17Rik|5031424B04Rik|AV020344|H-13|Hm13|PSL3|Spp	histocompatibility 13	protein-coding
chr14-11174	chr14	19822586	19827101	+	462.4	4515	Intergenic	Intergenic	-1020	NM_026528	68045	Mm.21932	NM_026528	ENSMUSG00000021807	Rtraf	2700060E02Rik	RNA transcription, translation and transport factor	protein-coding
chr9-26079	chr9	100544728	100547151	+	462.4	2423	intron (NM_010878, intron 1 of 3)	CpG	195	NM_010878	17973	Mm.181485	NM_010878	ENSMUSG00000032475	Nck1	6330586M15Rik|D230010O13Rik|Nck|Nck-1	non-catalytic region of tyrosine kinase adaptor protein 1	protein-coding
chr18-971	chr18	84588568	84590826	+	462.4	2258	promoter-TSS (NM_001033341)	promoter-TSS (NM_001033341)	-193	NM_001033341	240476	Mm.329575	NM_001033341	ENSMUSG00000048410	Zfp407	6430585N13Rik|Gm333|Gm334|Gm948|ZNF407	zinc finger protein 407	protein-coding
chr13-4994	chr13	23570158	23575060	+	462.2	4902	TTS (NM_178196)	TTS (NM_178196)	1209	NM_178196	319181	Mm.261673	NM_178196	ENSMUSG00000058385	Hist1h2bg	-	histone cluster 1, H2bg	protein-coding
chr3-15040	chr3	146811759	146813820	+	462	2061	5' UTR (NM_011100, exon 1 of 10)	5' UTR (NM_011100, exon 1 of 10)	157	NM_011100	18749	Mm.16766	NM_011100	ENSMUSG00000005034	Prkacb	CbPKA|Pkacb	protein kinase, cAMP dependent, catalytic, beta	protein-coding
chr3-14276	chr3	101104067	101111176	+	462	7109	intron (NM_011197, intron 1 of 8)	intron (NM_011197, intron 1 of 8)	2545	NM_011197	19221	Mm.24807	NM_011197	ENSMUSG00000027864	Ptgfrn	4833445A08Rik|AU042434|CD9P-1|EWI-F|FPRP|Trim45	prostaglandin F2 receptor negative regulator	protein-coding
chr7-10849	chr7	6154530	6156885	+	461.7	2355	intron (NM_001013012, intron 1 of 2)	CpG	264	NM_001013012	67109	Mm.3254	NM_001013012	ENSMUSG00000046792	Zfp787	2210018M03Rik|Znf787	zinc finger protein 787	protein-coding
chr2-20052	chr2	147011623	147014610	+	461.7	2987	5' UTR (NM_001356402, exon 1 of 29)	5' UTR (NM_001356402, exon 1 of 29)	117	NM_001356402	24128	Mm.3065	NM_011917	ENSMUSG00000027433	Xrn2	-	5'-3' exoribonuclease 2	protein-coding
chr11-18952	chr11	97186548	97189783	+	461.7	3235	promoter-TSS (NM_008379)	promoter-TSS (NM_008379)	-273	NM_008379	16211	Mm.251013	NM_008379	ENSMUSG00000001440	Kpnb1	AA409963|IPOB|Impnb	karyopherin (importin) beta 1	protein-coding
chr3-10840	chr3	69125639	69127911	+	461.5	2272	exon (NM_008467, exon 1 of 17)	exon (NM_008467, exon 1 of 17)	317	NM_008467	16649	Mm.30601	NM_008467	ENSMUSG00000027782	Kpna4	1110058D08Rik|IPOA3	karyopherin (importin) alpha 4	protein-coding
chr17-3335	chr17	35134623	35137123	+	461.5	2500	intron (NM_001252469, intron 1 of 23)	intron (NM_001252469, intron 1 of 23)	159	NM_001252469	224727	Mm.203962	NM_057171	ENSMUSG00000024392	Bag6	2410045D21Rik|AA408914|BAG-6|Bat3|D17H6S52E|G3|Scythe	BCL2-associated athanogene 6	protein-coding
chr12-8296	chr12	113137231	113143449	+	461.5	6218	promoter-TSS (NM_001347443)	promoter-TSS (NM_001347443)	104	NM_024223	68337	Mm.133825	NM_024223	ENSMUSG00000006356	Crip2	0610010I23Rik|AW743261|C77570|CRP2|CRP4|Crp|ESP1|Hlp	cysteine rich protein 2	protein-coding
chr15-9552	chr15	51990167	51992507	+	461.3	2340	intron (NM_009009, intron 1 of 13)	CpG	423	NM_009009	19357	Mm.182628	NM_009009	ENSMUSG00000022314	Rad21	SCC1|mHR21|mKIAA0078	RAD21 cohesin complex component	protein-coding
chr6-11890	chr6	85450546	85453747	+	461.3	3201	promoter-TSS (NM_028505)	promoter-TSS (NM_028505)	-176	NR_028081	73327	Mm.379221	NM_028505	ENSMUSG00000030008	Pradc1	1700040I03Rik|Pap21	protease-associated domain containing 1	protein-coding
chr8-11428	chr8	13784702	13786660	+	461.1	1958	promoter-TSS (NM_025924)	promoter-TSS (NM_025924)	66	NM_025924	67031	Mm.44858	NM_025924	ENSMUSG00000038398	Upf3a	2600001C03Rik|4930546M19Rik|RENT3A|UPF3	UPF3 regulator of nonsense transcripts homolog A (yeast)	protein-coding
chr13-14557	chr13	99440532	99450285	+	461.1	9753	intron (NM_008634, intron 2 of 6)	L1MB4|LINE|L1	-32582	NR_015515	320893	Mm.470842	NR_015515		6430562O15Rik	-	RIKEN cDNA 6430562O15 gene	ncRNA
chr15-8504	chr15	31600277	31603011	+	460.9	2734	promoter-TSS (NM_001356313)	promoter-TSS (NM_001356313)	-105	NM_001348035	12465	Mm.282158	NM_007637	ENSMUSG00000022234	Cct5	CCT-epsilon|Ccte|TCP-1-epsilon|TCPE|mKIAA0098	chaperonin containing Tcp1, subunit 5 (epsilon)	protein-coding
chr11-14822	chr11	44518292	44520950	+	460.9	2658	promoter-TSS (NM_001363166)	promoter-TSS (NM_001363166)	244	NM_001166553	74315	Mm.156771	NM_028862	ENSMUSG00000019189	Rnf145	3732413I11Rik|TMRF1	ring finger protein 145	protein-coding
chr12-4163	chr12	70824426	70826832	+	460.4	2406	intron (NM_028127, intron 1 of 13)	CpG	115	NM_028127	319710	Mm.2962	NM_028127	ENSMUSG00000048285	Frmd6	2610019M19Rik|4930488L10Rik|AW212977|Willin	FERM domain containing 6	protein-coding
chr4-8529	chr4	119538848	119540988	+	460.2	2140	intron (NM_172699, intron 1 of 12)	CpG	257	NM_172699	230700	Mm.259227	NM_172699	ENSMUSG00000032998	Foxj3	C330039G02Rik|Fhd6	forkhead box J3	protein-coding
chr4-593	chr4	108779908	108781412	+	460.2	1504	intron (NM_001347163, intron 1 of 18)	CpG	428	NM_001347163	230597	Mm.196776	NM_183300	ENSMUSG00000034557	Zfyve9	Madhip|NSP|SARA|SMADIP	zinc finger, FYVE domain containing 9	protein-coding
chr4-10486	chr4	46137449	46140462	+	460	3013	promoter-TSS (NM_001355376)	promoter-TSS (NM_001355376)	-246	NM_001355376	272027	Mm.249594	NM_173033	ENSMUSG00000035495	Tstd2	3010020C06	thiosulfate sulfurtransferase (rhodanese)-like domain containing 2	protein-coding
chr3-7156	chr3	86141119	86143314	+	459.8	2195	intron (NM_016959, intron 1 of 5)	intron (NM_016959, intron 1 of 5)	452	NM_016959	20091	Mm.391785	NM_016959	ENSMUSG00000028081	Rps3a1	Rps3a	ribosomal protein S3A1	protein-coding
chr19-11006	chr19	53599634	53601788	+	459.8	2154	intron (NM_007790, intron 1 of 28)	CpG	315	NM_007790	13006	Mm.14910	NM_007790	ENSMUSG00000024974	Smc3	Bamacan|Cspg6|HCAP|Mmip1|SMC-3|SmcD	structural maintenance of chromosomes 3	protein-coding
chr12-7513	chr12	8770909	8773687	+	459.6	2778	intron (NM_011519, intron 1 of 4)	CpG	902	NM_011519	20969	Mm.2580	NM_011519	ENSMUSG00000020592	Sdc1	AA408134|AA409076|CD138|Sstn|Synd|Synd1|syn-1	syndecan 1	protein-coding
chr5-9299	chr5	118075218	118087421	+	459.4	12203	intron (NM_172721, intron 7 of 10)	intron (NM_172721, intron 7 of 10)	53576	NM_021344	57816	Mm.273285	NM_021344	ENSMUSG00000029359	Tesc	1010001A17Rik|2410011K10Rik|TE-1	tescalcin	protein-coding
chr10-11190	chr10	56376154	56380417	+	459.4	4263	intron (NM_010288, intron 1 of 1)	intron (NM_010288, intron 1 of 1)	985	NM_010288	14609	Mm.378921	NM_010288	ENSMUSG00000050953	Gja1	AU042049|AW546267|Cnx43|Cx43|Cx43alpha1|Gja-1|Npm1|connexin43	gap junction protein, alpha 1	protein-coding
chr4-10440	chr4	137992744	137996710	+	459.1	3966	intron (NR_161160, intron 2 of 3)	intron (NR_161160, intron 2 of 3)	1271	NM_172703	230861	Mm.268903	NM_172703	ENSMUSG00000028760	Eif4g3	1500002J22Rik|4930523M17Rik|G1-419-52|Gm32394|eIF4GII|repro8	eukaryotic translation initiation factor 4 gamma, 3	protein-coding
chr17-7605	chr17	32283128	32285593	+	458.9	2465	promoter-TSS (NM_001286630)	promoter-TSS (NM_001286630)	-227	NM_020508	57261	Mm.253518	NM_020508	ENSMUSG00000024002	Brd4	Brd5|HUNK1|MCAP|WI-11513	bromodomain containing 4	protein-coding
chr1-6351	chr1	165459367	165462196	+	458.9	2829	promoter-TSS (NM_027430)	promoter-TSS (NM_027430)	-318	NM_028759	74106	Mm.227605	NM_028759	ENSMUSG00000026571	Dcaf6	1200006M05Rik|Iqwd1|PC326	DDB1 and CUL4 associated factor 6	protein-coding
chr8-9631	chr8	26976090	26980231	+	458.7	4141	intron (NM_001101502, intron 1 of 1)	CpG	824	NM_001110508	353310	Mm.212469	NM_001101502	ENSMUSG00000085795	Zfp703	1110032O19Rik|AI430822|AL022941|Csmn1|End2|Zeppo1|Znf703|Zpo1	zinc finger protein 703	protein-coding
chr15-2982	chr15	38517877	38520551	+	458.7	2674	promoter-TSS (NM_001301688)	promoter-TSS (NM_001301688)	52	NM_001301688	54375	Mm.250214	NM_018745	ENSMUSG00000037458	Azin1	1700085L02Rik|AZI|Oazi|Oazin	antizyme inhibitor 1	protein-coding
chr18-4064	chr18	74999996	75002287	+	458.5	2291	promoter-TSS (NR_028552).2	promoter-TSS (NR_028552).2	73	NR_028552	100217457		NR_028552	ENSMUSG00000064871	Snord58b	MBII-199	small nucleolar RNA, C/D box 58B	snoRNA
chr4-15718	chr4	42999163	43001450	+	458.3	2287	5' UTR (NM_009503, exon 1 of 17)	5' UTR (NM_009503, exon 1 of 17)	201	NM_009503	269523	Mm.245976	NM_009503	ENSMUSG00000028452	Vcp	3110001E05|CDC48|p97|p97/VCP	valosin containing protein	protein-coding
chr13-7450	chr13	111685518	111688059	+	458.1	2541	intron (NM_172593, intron 1 of 12)	CpG	610	NM_172593	218613	Mm.31012	NM_172593	ENSMUSG00000032727	Mier3	5730509D14|AU015422|D130064H19Rik	MIER family member 3	protein-coding
chr13-13388	chr13	3536853	3539662	+	457.8	2809	5' UTR (NM_008112, exon 1 of 11)	5' UTR (NM_008112, exon 1 of 11)	182	NM_008112	14569	Mm.153226	NM_008112	ENSMUSG00000021218	Gdi2	GDI-B|GDIB|Gdi3	guanosine diphosphate (GDP) dissociation inhibitor 2	protein-coding
chr16-7973	chr16	33683851	33688347	+	457.6	4496	intron (NM_175256, intron 1 of 14)	intron (NM_175256, intron 1 of 14)	1633	NM_175256	77446	Mm.245741	NM_172934	ENSMUSG00000075254	Heg1	4632417D23Rik|5530401I02Rik|9530025L16Rik|BC038614|Gm629	heart development protein with EGF-like domains 1	protein-coding
chr11-22167	chr11	117966339	117970782	+	457.4	4443	intron (NM_007707, intron 1 of 1)	CpG	806	NM_007707	12702	Mm.3468	NM_007707	ENSMUSG00000053113	Socs3	Cis3|Cish3|EF-10|Ef10|SSI-3|Ssi3	suppressor of cytokine signaling 3	protein-coding
chr4-23134	chr4	155218640	155224390	+	457.4	5750	intron (NM_011385, intron 1 of 6)	intron (NM_011385, intron 1 of 6)	1020	NM_011385	20481	Mm.28520	NM_011385	ENSMUSG00000029050	Ski	2310012I02Rik|2610001A11Rik|AA062172|AA589460|BC004088	ski sarcoma viral oncogene homolog (avian)	protein-coding
chr9-21497	chr9	20519657	20522543	+	457.2	2886	5' UTR (NM_001135019, exon 2 of 9)	5' UTR (NM_001135019, exon 2 of 9)	319	NM_001135019	77519	Mm.431849	NM_001082485	ENSMUSG00000060510	Zfp266	5330440G10Rik|5730601F06Rik|AW552317	zinc finger protein 266	protein-coding
chr11-20826	chr11	97798735	97802312	+	457	3577	intron (NM_010688, intron 1 of 6)	intron (NM_010688, intron 1 of 6)	958	NM_010688	16796	Mm.271967	NM_010688	ENSMUSG00000038366	Lasp1	AA408629|Def-4|LASP-1|MLN 50|SH3P6|Tg(Col1a1-lacZ)1Ngma	LIM and SH3 protein 1	protein-coding
chr13-15363	chr13	21778520	21781119	+	457	2599	TTS (NM_020034)	TTS (NM_020034)	806	NM_020034	56702	Mm.221314	NM_020034	ENSMUSG00000058773	Hist1h1b	H1.5|H1B|H1f5|H1s-3	histone cluster 1, H1b	protein-coding
chr13-9905	chr13	51099579	51102294	+	457	2715	promoter-TSS (NM_146043)	promoter-TSS (NM_146043)	56	NM_146043	20729	Mm.188432	NM_011462	ENSMUSG00000021395	Spin1	Spin	spindlin 1	protein-coding
chr8-9462	chr8	120666555	120669415	+	456.8	2860	promoter-TSS (NM_001293559)	promoter-TSS (NM_001293559)	102	NM_010926	18117	Mm.2136	NM_010926	ENSMUSG00000031819	Emc8	Cox4nb|Fam158b|Noc4	ER membrane protein complex subunit 8	protein-coding
chr10-18150	chr10	80560066	80562676	+	456.8	2610	exon (NM_025852, exon 1 of 15)	exon (NM_025852, exon 1 of 15)	189	NM_025852	66932	Mm.1116	NM_025852	ENSMUSG00000047417	Rexo1	1700021P10Rik|2610511M11Rik|AW050347|EloA-BP1|Rex1|Tceb3bp1	REX1, RNA exonuclease 1	protein-coding
chr17-15749	chr17	88439846	88442320	+	456.5	2474	5' UTR (NM_001355742, exon 1 of 6)	5' UTR (NM_001355742, exon 1 of 6)	379	NM_001355742	14236	Mm.112824	NM_180974	ENSMUSG00000034998	Foxn2	3230402J05Rik|6030465J18Rik|Fkh19|Foxn1|HTLF	forkhead box N2	protein-coding
chr7-8191	chr7	92873649	92876026	+	456.5	2377	promoter-TSS (NM_001355126)	promoter-TSS (NM_001355126)	-416	NM_028243	72461	Mm.389969	NM_028243	ENSMUSG00000061119	Prcp	2510048K03Rik|2610104A14Rik|AI451719|HUMPCP|PCP	prolylcarboxypeptidase (angiotensinase C)	protein-coding
chr2-16259	chr2	130177621	130180275	+	456.3	2654	intron (NM_009225, intron 1 of 6)	CpG	416	NM_009225	20638	Mm.88216	NM_009225	ENSMUSG00000027404	Snrpb	AL024368|AU018828|SM-B|SM11|SMB|SNRNP-B	small nuclear ribonucleoprotein B	protein-coding
chr17-14951	chr17	51811348	51813942	+	456.1	2594	promoter-TSS (NM_001357637)	promoter-TSS (NM_001357637)	-461	NM_001357640	20230	Mm.311655	NM_009122	ENSMUSG00000023927	Satb1	2610306G12Rik|AW413156	special AT-rich sequence binding protein 1	protein-coding
chr11-25721	chr11	106918778	106921581	+	456.1	2803	intron (NM_025481, intron 1 of 18)	CpG	536	NM_001362894	66313	Mm.340955	NM_025481	ENSMUSG00000018363	Smurf2	2810411E22Rik|AI558114|AI649275	SMAD specific E3 ubiquitin protein ligase 2	protein-coding
chr5-7259	chr5	3927380	3930404	+	455.9	3024	intron (NM_194462, intron 1 of 47)	intron (NM_194462, intron 1 of 47)	706	NM_194462	100986	Mm.46044	NM_194462	ENSMUSG00000040407	Akap9	5730481H23Rik|AKAP-9|AKAP450|AW545847|C79026|G1-448-15|PRKA9|mKIAA0803|mei2-5|repro12	A kinase (PRKA) anchor protein (yotiao) 9	protein-coding
chr18-10509	chr18	34220165	34222616	+	455.7	2451	intron (NM_007462, intron 1 of 15)	CpG	382	NR_040534	633395	Mm.414290	NR_040534	ENSMUSG00000073607	Gm10548	-	ribosomal protein L29 pseudogene	pseudo
chr14-8818	chr14	25583797	25590176	+	455.7	6379	non-coding (NR_033492, exon 1 of 1)	non-coding (NR_033492, exon 1 of 1)	182	NR_033492	77592	Mm.444871	NM_175264		4931406H21Rik	-	RIKEN cDNA 4931406H21 gene	ncRNA
chr15-7055	chr15	81744355	81746726	+	455.7	2371	intron (NM_001081016, intron 1 of 22)	intron (NM_001081016, intron 1 of 22)	692	NM_001081016	20286	Mm.432075	NM_001081016	ENSMUSG00000022390	Zc3h7b	Gm627|Scrg3|Zc2h7b|mKIAA1031	zinc finger CCCH type containing 7B	protein-coding
chr18-4748	chr18	34505672	34507725	+	455.4	2053	5' UTR (NM_146084, exon 1 of 21)	5' UTR (NM_146084, exon 1 of 21)	125	NM_146084	225358	Mm.226899	NM_146084	ENSMUSG00000036501	Fam13b	2610024E20Rik|AW060714|AW546153	family with sequence similarity 13, member B	protein-coding
chr10-9627	chr10	58445764	58447894	+	455	2130	promoter-TSS (NM_011240)	promoter-TSS (NM_011240)	-23	NM_011240	19386	Mm.431695	NM_011240	ENSMUSG00000003226	Ranbp2	A430087B05Rik|AI256741|NUP358	RAN binding protein 2	protein-coding
chr11-14922	chr11	95008630	95012707	+	454.8	4077	intron (NM_146025, intron 1 of 9)	intron (NM_146025, intron 1 of 9)	789	NM_001364135	217125	Mm.297199	NM_146025	ENSMUSG00000047181	Samd14	AI839049|AI854782|BC034054	sterile alpha motif domain containing 14	protein-coding
chr6-3234	chr6	120363050	120365689	+	454.8	2639	promoter-TSS (NR_045558)	promoter-TSS (NR_045558)	0	NR_045558	67200	Mm.45767	NM_026028	ENSMUSG00000030177	Ccdc77	2400002C23Rik|2700091N06Rik|AV168274	coiled-coil domain containing 77	protein-coding
chr14-15834	chr14	65357333	65361219	+	454.8	3886	intron (NM_199029, intron 1 of 9)	intron (NM_199029, intron 1 of 9)	600	NM_199029	380912	Mm.270087	NM_199029	ENSMUSG00000034522	Zfp395	BC053701|Gm910	zinc finger protein 395	protein-coding
chr10-14158	chr10	128376001	128378712	+	454.8	2711	intron (NM_172790, intron 1 of 27)	CpG	232	NM_172790	237615	Mm.440177	NM_172790	ENSMUSG00000014498	Ankrd52	6430544C07|G431002C21Rik	ankyrin repeat domain 52	protein-coding
chr9-5489	chr9	70678387	70680593	+	454.6	2206	intron (NM_007399, intron 1 of 15)	CpG	508	NM_007399	11487	Mm.3037	NM_007399	ENSMUSG00000054693	Adam10	1700031C13Rik|MADM|kuz|kuzbanian	a disintegrin and metallopeptidase domain 10	protein-coding
chr16-9603	chr16	56027674	56030686	+	454.6	3012	intron (NM_001356448, intron 1 of 5)	intron (NM_001356448, intron 1 of 5)	537	NM_001356449	76302	Mm.310642	NM_001024622	ENSMUSG00000071533	Pcnp	1110018D06Rik|AI647035	PEST proteolytic signal containing nuclear protein	protein-coding
chr1-16941	chr1	51913741	51916532	+	454.4	2791	intron (NM_001161817, intron 1 of 30)	intron (NM_001161817, intron 1 of 30)	842	NM_001161817	17912	Mm.3390	NM_010863	ENSMUSG00000018417	Myo1b	AA406997|MIH-L|MMIa	myosin IB	protein-coding
chr11-36322	chr11	3264149	3267538	+	453.9	3389	intron (NM_007879, intron 1 of 8)	intron (NM_007879, intron 1 of 8)	620	NM_007879	13494	Mm.3250	NM_007879	ENSMUSG00000020457	Drg1	AA408859|AI132520|DRG-1|NEDD-3|Nedd3	developmentally regulated GTP binding protein 1	protein-coding
chr6-12895	chr6	140423411	140425671	+	453.7	2260	intron (NM_144920, intron 2 of 30)	CpG-12548	442	NM_144920	109135	Mm.247670	NM_144920	ENSMUSG00000030231	Plekha5	2810431N21Rik|AI428202|AK129423|AMH-Cre|Ayu21-9|Gt(pU21)9Imeg|Pepp2|Tg(AMH-cre)1Flor	pleckstrin homology domain containing, family A member 5	protein-coding
chr7-3074	chr7	65370267	65372036	+	453.5	1769	promoter-TSS (NM_009386)	promoter-TSS (NM_009386)	93	NM_001163574	21872	Mm.4342	NM_009386	ENSMUSG00000030516	Tjp1	ZO1	tight junction protein 1	protein-coding
chr7-17047	chr7	16815627	16817830	+	453.1	2203	promoter-TSS (NM_001358846)	promoter-TSS (NM_001358846)	4	NM_001358846	243853	Mm.39703	NM_173430	ENSMUSG00000048920	Fkrp	A830029B19Rik|AI842067|AI847300|LGMD1I|MDC1C	fukutin related protein	protein-coding
chr14-2915	chr14	47297821	47300430	+	453.1	2609	intron (NM_001360542, intron 1 of 3)	intron (NM_001360542, intron 1 of 3)	851	NM_001360542	218975	Mm.212297	NM_178684	ENSMUSG00000021840	Mapk1ip1l	9130202B12|C130032J12Rik	mitogen-activated protein kinase 1 interacting protein 1-like	protein-coding
chr14-4240	chr14	26637212	26639880	+	453.1	2668	intron (NM_007479, intron 1 of 5)	CpG	412	NM_007479	11843	Mm.297768	NM_007479	ENSMUSG00000021877	Arf4	AA407803	ADP-ribosylation factor 4	protein-coding
chr2-14629	chr2	167061590	167065321	+	452.8	3731	promoter-TSS (NM_001033196)	promoter-TSS (NM_001033196)	-440	NM_001033196	98999	Mm.297074	NM_001033196	ENSMUSG00000039501	Znfx1	AI481105|Astx3	zinc finger, NFX1-type containing 1	protein-coding
chr4-4189	chr4	44167077	44168890	+	452.6	1813	promoter-TSS (NM_175201)	promoter-TSS (NM_175201)	-27	NM_001355181	73469	Mm.262859	NM_175201	ENSMUSG00000035696	Rnf38	1700065B19Rik|2610202O07Rik|AA673263|Oip1	ring finger protein 38	protein-coding
chr9-18708	chr9	108447897	108454151	+	452.6	6254	exon (NM_030075, exon 7 of 11)	exon (NM_030075, exon 7 of 11)	1777	NM_001359428	78267	Mm.283194	NM_030075	ENSMUSG00000032609	Klhdc8b	4931406O17Rik	kelch domain containing 8B	protein-coding
chr1-9495	chr1	78657133	78659693	+	452.6	2560	promoter-TSS (NM_001136226)	promoter-TSS (NM_001136226)	-27	NM_001136226	195434	Mm.276016	NM_001001981	ENSMUSG00000079470	Utp14b	4932411L21Rik|jsd	UTP14B small subunit processome component	protein-coding
chr8-13383	chr8	22592742	22594960	+	452.4	2218	promoter-TSS (NM_011696)	promoter-TSS (NM_011696)	-38	NM_011696	22335	Mm.227704	NM_011696	ENSMUSG00000008892	Vdac3	-	voltage-dependent anion channel 3	protein-coding
chr7-9938	chr7	101107418	101110472	+	452.4	3054	5' UTR (NM_199012, exon 1 of 21)	5' UTR (NM_199012, exon 1 of 21)	170	NM_199012	207278	Mm.263041	NM_199012	ENSMUSG00000030691	Fchsd2	BC034086|NWK1|R74866|Sh3md3|mKIAA0769	FCH and double SH3 domains 2	protein-coding
chr14-15132	chr14	103648077	103651821	+	452.2	3744	promoter-TSS (NM_198014)	promoter-TSS (NM_198014)	-279	NM_198014	105439	Mm.27548	NM_198014	ENSMUSG00000055717	Slain1	9630044O09Rik|AA675320|AW742596	SLAIN motif family, member 1	protein-coding
chr3-12361	chr3	88140697	88147518	+	452.2	6821	intron (NM_133665, intron 1 of 10)	intron (NM_133665, intron 1 of 10)	1735	NM_133665	17261	Mm.28184	NM_133665	ENSMUSG00000001419	Mef2d	C80750	myocyte enhancer factor 2D	protein-coding
chr12-6332	chr12	80944881	80946962	+	452	2081	promoter-TSS (NR_045057)	promoter-TSS (NR_045057)	422	NM_001347415	20384	Mm.43331	NM_009159	ENSMUSG00000021134	Srsf5	Sfrs5	serine/arginine-rich splicing factor 5	protein-coding
chr1-24562	chr1	43445029	43447377	+	452	2348	intron (NM_010879, intron 1 of 4)	CpG	452	NM_010879	17974	Mm.389903	NM_010879	ENSMUSG00000066877	Nck2	4833426I10Rik|Grb4|NCKbeta|Nck-2	non-catalytic region of tyrosine kinase adaptor protein 2	protein-coding
chr4-9313	chr4	10873397	10875977	+	452	2580	exon (NM_026005, exon 1 of 6)	exon (NM_026005, exon 1 of 6)	189	NM_026005	67157	Mm.440552	NM_026005	ENSMUSG00000059482	2610301B20Rik	AI428449	RIKEN cDNA 2610301B20 gene	protein-coding
chr2-13786	chr2	59159963	59162393	+	451.8	2430	promoter-TSS (NM_001362996)	promoter-TSS (NM_001362996)	328	NM_001362990	227937	Mm.260938	NM_026361	ENSMUSG00000026991	Pkp4	5031422I09Rik|9430019K17Rik|Armrp|p0071	plakophilin 4	protein-coding
chr3-16937	chr3	107629427	107632582	+	451.5	3155	intron (NM_153563, intron 1 of 20)	intron (NM_153563, intron 1 of 20)	706	NM_153563	229707	Mm.278643	NM_153563	ENSMUSG00000014601	Strip1	6330569M22Rik|6530401O14Rik|Fam40a	striatin interacting protein 1	protein-coding
chr11-20947	chr11	116841854	116844667	+	451.5	2813	promoter-TSS (NM_028865)	promoter-TSS (NM_028865)	189	NM_001363363	107817	Mm.481684	NM_033398	ENSMUSG00000056962	Jmjd6	5730436I23Rik|D11Ertd195e|PSR|PtdSerR|Ptdsr|mKIAA0585	jumonji domain containing 6	protein-coding
chr6-6063	chr6	128437006	128439336	+	451.3	2330	promoter-TSS (NR_028593)	promoter-TSS (NR_028593)	485	NM_010219	14228	Mm.12758	NM_010219	ENSMUSG00000030357	Fkbp4	AL022792|AW208983|FKBP-4|FKBP-52|FKBP52|FKPB52|p59	FK506 binding protein 4	protein-coding
chr4-35541	chr4	136280975	136286932	+	451.3	5957	promoter-TSS (NM_001356308)	promoter-TSS (NM_001356308)	-723	NM_001356308	22704	Mm.1504	NM_009557	ENSMUSG00000051351	Zfp46	AI426962|Mlz-4|Zfp-46|Znf436	zinc finger protein 46	protein-coding
chr17-7435	chr17	29614303	29618039	+	451.3	3736	intron (NM_021419, intron 1 of 7)	MTC|LTR|ERVL-MaLR	1382	NM_021419	58230	Mm.305994	NM_021419	ENSMUSG00000090083	Rnf8	3830404E21Rik|AIP37|laXp180	ring finger protein 8	protein-coding
chr7-11362	chr7	132930324	132932750	+	451.1	2426	5' UTR (NM_207302, exon 1 of 10)	5' UTR (NM_207302, exon 1 of 10)	361	NM_001362198	360216	Mm.389984	NM_207302	ENSMUSG00000030967	Zranb1	9330160G10Rik|D7Wsu87e|Gm1956|Trabid	zinc finger, RAN-binding domain containing 1	protein-coding
chr11-24462	chr11	50324072	50326851	+	451.1	2779	intron (NM_001110500, intron 1 of 14)	CpG	212	NM_001110499	12330	Mm.248827	NM_007597	ENSMUSG00000020368	Canx	1110069N15Rik|AI988026|Cnx|D11Ertd153e	calnexin	protein-coding
chr14-1102	chr14	59200684	59202324	+	451.1	1640	5' UTR (NM_001360610, exon 1 of 13)	5' UTR (NM_001360610, exon 1 of 13)	276	NM_001360610	71330	Mm.234195	NM_027764	ENSMUSG00000035469	Rcbtb1	5430409I18Rik|AW111883|CLLD7|CLLL7	regulator of chromosome condensation (RCC1) and BTB (POZ) domain containing protein 1	protein-coding
chr7-2640	chr7	7297960	7300482	+	451.1	2522	promoter-TSS (NM_001302386)	promoter-TSS (NM_001302386)	330	NR_049193	100885832		NR_049193	ENSMUSG00000093599	Mir5620	Gm23572|mir-5620|mmu-mir-5620	microRNA 5620	ncRNA
chr6-15465	chr6	112942547	112949500	+	450.9	6953	intron (NM_080448, intron 1 of 21)	intron (NM_080448, intron 1 of 21)	1243	NM_080448	259302	Mm.236401	NM_080448	ENSMUSG00000030257	Srgap3	AI452337|Arhgap14|D130026O08Rik|Gbi|MEGAP|WRP|mKIAA0411	SLIT-ROBO Rho GTPase activating protein 3	protein-coding
chr19-3388	chr19	41262931	41265125	+	450.9	2194	promoter-TSS (NM_133352)	promoter-TSS (NM_133352)	-24	NM_133352	107358	Mm.246440	NM_133352	ENSMUSG00000025016	Tm9sf3	1810073M23Rik|2810031D16Rik|AI115521|AI413748|AW146116|AW549777|Smbp|mKIAA4036	transmembrane 9 superfamily member 3	protein-coding
chr11-19233	chr11	61173668	61175901	+	450.7	2233	exon (NM_001004143, exon 1 of 13)	exon (NM_001004143, exon 1 of 13)	275	NM_001004143	216825	Mm.30602	NM_001004143	ENSMUSG00000042506	Usp22	AI427806	ubiquitin specific peptidase 22	protein-coding
chr5-9695	chr5	74066596	74069588	+	450.7	2992	intron (NM_177561, intron 1 of 8)	CpG	319	NM_177561	69727	Mm.48795	NM_177561	ENSMUSG00000054814	Usp46	1190009E20Rik|2410018I08Rik|AI451644	ubiquitin specific peptidase 46	protein-coding
chr8-4102	chr8	26157611	26159434	+	450.5	1823	intron (NM_199042, intron 1 of 2)	CpG	353	NM_199042	73754	Mm.383241	NM_199042	ENSMUSG00000037214	Thap1	4833431A01Rik|AW490810	THAP domain containing, apoptosis associated protein 1	protein-coding
chr10-5886	chr10	42761257	42763079	+	450.2	1822	intron (NM_001359285, intron 1 of 19)	CpG	672	NM_153055	140740	Mm.214344	NM_153055	ENSMUSG00000019802	Sec63	5730478J10Rik|AI649014|AW319215	SEC63-like (S. cerevisiae)	protein-coding
chr9-7158	chr9	70541923	70543987	+	450	2064	non-coding (NR_152142, exon 1 of 20)	non-coding (NR_152142, exon 1 of 20)	240	NM_025690	66660	Mm.22379	NM_025690	ENSMUSG00000032212	Sltm	5730455C01Rik|5730555F13Rik|9130215G10Rik|Met	SAFB-like, transcription modulator	protein-coding
chr19-5224	chr19	7481390	7484356	+	450	2966	intron (NM_001003934, intron 1 of 8)	CpG	418	NM_001271486	20168	Mm.246990	NM_053076	ENSMUSG00000024758	Rtn3	RTN3-A1	reticulon 3	protein-coding
chr6-18572	chr6	89358065	89362919	+	450	4854	intron (NM_008881, intron 1 of 31)	intron (NM_008881, intron 1 of 31)	2121	NM_008881	18844	Mm.3789	NM_008881	ENSMUSG00000030084	Plxna1	2600013D04Rik|NOV|PlexA1|Plxn1|mKIAA4053	plexin A1	protein-coding
chr5-10293	chr5	88564017	88566456	+	449.6	2439	exon (NM_001289775, exon 1 of 13)	exon (NM_001289775, exon 1 of 13)	196	NM_001289775	52822	Mm.270469	NM_027530	ENSMUSG00000029291	Rufy3	2810428M05Rik|6330416M07Rik|AW455998|AW538594|D5Bwg0860e|Ripx|Rpipx	RUN and FYVE domain containing 3	protein-coding
chr16-4228	chr16	31662518	31665179	+	449.4	2661	promoter-TSS (NM_007862)	promoter-TSS (NM_007862)	-87	NM_001252433	13383	Mm.382	NM_007862	ENSMUSG00000022770	Dlg1	B130052P05Rik|Dlgh1|E-dlg/SAP97|SAP-97|SAP97|mKIAA4187	discs large MAGUK scaffold protein 1	protein-coding
chr5-7525	chr5	100427244	100430896	+	449.1	3652	intron (NR_034038, intron 2 of 4)	intron (NR_034038, intron 2 of 4)	465	NR_034038	100503199	Mm.392282	NR_034038	ENSMUSG00000097772	5430416N02Rik	100041797|Adapt33|Gm3514	RIKEN cDNA 5430416N02 gene	ncRNA
chr8-8936	chr8	95351800	95354656	+	448.9	2856	intron (NM_008609, intron 1 of 9)	CpG	932	NM_008609	17388	Mm.217116	NM_008609	ENSMUSG00000031790	Mmp15	AI503551|MT-MMP 2|MT2-MMP	matrix metallopeptidase 15	protein-coding
chr7-8425	chr7	130518649	130520534	+	448.5	1885	promoter-TSS (NM_001136054)	promoter-TSS (NM_001136054)	-11	NM_013799	11907	Mm.216321	NM_013799	ENSMUSG00000030850	Ate1	AI225793|AW547406	arginyltransferase 1	protein-coding
chr18-6877	chr18	69514623	69525110	+	448.5	10487	intron (NM_001361127, intron 5 of 19)	intron (NM_001361127, intron 5 of 19)	173706	NM_001361126	21413	Mm.4269	NM_013685	ENSMUSG00000053477	Tcf4	5730422P05Rik|ASP-I2|E2-2|E2.2|ITF-2|ITF-2b|ITF2|ME2|MITF-2A|MITF-2B|SEF-2|SEF2|SEF2-1|TFE|Tcf-4|bHLHb19	transcription factor 4	protein-coding
chr2-33597	chr2	28839091	28841825	+	448.5	2734	promoter-TSS (NM_001166033)	promoter-TSS (NM_001166033)	52	NM_001033294	227674	Mm.44179	NM_001033294	ENSMUSG00000026806	Ddx31	5830444G11Rik|Gm997	DEAD/H (Asp-Glu-Ala-Asp/His) box polypeptide 31	protein-coding
chr11-3385	chr11	29692819	29694714	+	448.5	1895	promoter-TSS (NM_194051)	promoter-TSS (NM_194051)	-8	NM_194051	68585	Mm.192580	NM_024226	ENSMUSG00000020458	Rtn4	1110020G17Rik|AA407876|AA409940|AA960376|ASY|C130026I10Rik|NOGO|NSP-CL|NgA|Nogo-A|Nogo-B|Nogo-C|mKIAA0886|mKIAA4153	reticulon 4	protein-coding
chr8-20237	chr8	4322201	4326175	+	448.3	3974	intron (NM_010485, intron 1 of 5)	intron (NM_010485, intron 1 of 5)	912	NM_010485	15568	Mm.119162	NM_010485	ENSMUSG00000040028	Elavl1	2410055N02Rik|HUR|Hua|W91709	ELAV (embryonic lethal, abnormal vision)-like 1 (Hu antigen R)	protein-coding
chr19-8260	chr19	43673358	43676450	+	448.3	3092	promoter-TSS (NR_045645)	promoter-TSS (NR_045645)	-23	NM_001356944	246696	Mm.23827	NM_145156	ENSMUSG00000040414	Slc25a28	Mfrn2|Mrs3/4	solute carrier family 25, member 28	protein-coding
chr5-24224	chr5	122985195	122992230	+	448.1	7035	promoter-TSS (NR_045820)	promoter-TSS (NR_045820)	387	NM_001003953	30841	Mm.86406	NM_013910	ENSMUSG00000029475	Kdm2b	Cxxc2|Fbl10|Fbxl10|Jhdm1b|PCCX2	lysine (K)-specific demethylase 2B	protein-coding
chr5-18128	chr5	43781055	43783206	+	448.1	2151	promoter-TSS (NM_001159963)	promoter-TSS (NM_001159963)	19	NM_001159963	242960	Mm.25794	NM_178729	ENSMUSG00000039753	Fbxl5	Fbl4|Fir4	F-box and leucine-rich repeat protein 5	protein-coding
chr4-3841	chr4	130662779	130664804	+	448.1	2025	intron (NM_001356566, intron 1 of 17)	CpG	434	NM_001356564	80912	Mm.440206	NM_030722	ENSMUSG00000028580	Pum1	AA517475|Pumm|mKIAA0099	pumilio RNA-binding family member 1	protein-coding
chr18-10021	chr18	23953711	23956220	+	448.1	2509	intron (NM_027007, intron 1 of 3)	CpG	277	NM_027007	69256	Mm.218343	NM_027007	ENSMUSG00000024276	Zfp397	2810411K16Rik|6720480F11Rik|AI461664	zinc finger protein 397	protein-coding
chr6-15276	chr6	86848158	86852318	+	448.1	4160	promoter-TSS (NR_028298)	promoter-TSS (NR_028298)	721	NM_001040106	269774	Mm.221038	NM_177762	ENSMUSG00000057230	Aak1	5530400K14Rik|9630042K20|AU067724|AU067726|BC028270|C79663|D6Ertd245e|R75501|mKIAA1048	AP2 associated kinase 1	protein-coding
chr12-4820	chr12	25097579	25101670	+	447.8	4091	Intergenic	Intergenic	-3532	NM_010496	15902	Mm.34871	NM_010496	ENSMUSG00000020644	Id2	AI255428|C78922|Idb2|bHLHb26	inhibitor of DNA binding 2	protein-coding
chr6-2774	chr6	121109357	121110940	+	447.6	1583	intron (NM_001270475, intron 1 of 31)	(CGG)n|Simple_repeat|Simple_repeat	20874	NM_001270475	194401	Mm.122399	NM_153396	ENSMUSG00000051586	Mical3	C130040D16Rik|Mical-3|mKIAA1364	microtubule associated monooxygenase, calponin and LIM domain containing 3	protein-coding
chr4-6643	chr4	31963088	31965024	+	447.6	1936	promoter-TSS (NM_172688)	promoter-TSS (NM_172688)	-51	NM_009316	26409	Mm.258589	NM_009316	ENSMUSG00000028284	Map3k7	B430101B05|C87327|Tak1	mitogen-activated protein kinase kinase kinase 7	protein-coding
chr11-19736	chr11	82780097	82782596	+	447.6	2499	promoter-TSS (NR_126067)	promoter-TSS (NR_126067)	237	NM_010716	16882	Mm.277136	NM_010716	ENSMUSG00000020697	Lig3	D11Wsu78e	ligase III, DNA, ATP-dependent	protein-coding
chr5-24721	chr5	33656447	33660310	+	447.4	3863	promoter-TSS (NM_001356983)	promoter-TSS (NM_001356983)	250	NM_001040435	21335	Mm.379024	NM_011524	ENSMUSG00000037313	Tacc3	Aint|C86661|Eric1	transforming, acidic coiled-coil containing protein 3	protein-coding
chr2-17343	chr2	153344648	153347540	+	447	2892	promoter-TSS (NR_040318)	promoter-TSS (NR_040318)	264	NM_001039939	228790	Mm.330677	NM_001039939	ENSMUSG00000042548	Asxl1	-	additional sex combs like 1	protein-coding
chr3-2616	chr3	122983704	122985629	+	447	1925	promoter-TSS (NM_133857)	promoter-TSS (NM_133857)	-219	NM_133857	99526	Mm.491248	NM_133857	ENSMUSG00000039701	Usp53	AA939927|Phxr3|Sp6|mKIAA1350|mbo	ubiquitin specific peptidase 53	protein-coding
chr13-6488	chr13	34873548	34876694	+	446.5	3146	promoter-TSS (NM_013830)	promoter-TSS (NM_013830)	-373	NM_013830	19134	Mm.10027	NM_013830	ENSMUSG00000021413	Prpf4b	2610037H07|Prp4|Prp4k|Prpk|cbp143	pre-mRNA processing factor 4B	protein-coding
chr10-10072	chr10	81173148	81179072	+	446.3	5924	promoter-TSS (NM_007907)	promoter-TSS (NM_007907)	-521	NM_007907	13629	Mm.2903	NM_007907	ENSMUSG00000034994	Eef2	Ef-2	eukaryotic translation elongation factor 2	protein-coding
chr19-9877	chr19	6138735	6142251	+	446.3	3516	intron (NM_019722, intron 1 of 4)	intron (NM_019722, intron 1 of 4)	644	NM_019722	56327	Mm.21071	NM_019722	ENSMUSG00000024944	Arl2	2610009M23Rik|AI115441|AW553335	ADP-ribosylation factor-like 2	protein-coding
chr4-26350	chr4	155233140	155240014	+	446.1	6874	Intergenic	Intergenic	-13389	NM_001190445	67513	Mm.10374	NM_001190445	ENSMUSG00000073684	Faap20	2610002J02Rik	Fanconi anemia core complex associated protein 20	protein-coding
chr8-2872	chr8	117256235	117261496	+	446.1	5261	intron (NM_001163262, intron 1 of 20)	intron (NM_001163262, intron 1 of 20)	1846	NM_001163262	74440	Mm.233181	NM_028941	ENSMUSG00000034390	Cmip	4933407C03Rik|5830471E12Rik|AI314065|AI464126	c-Maf inducing protein	protein-coding
chr2-15305	chr2	90744437	90746977	+	445	2540	exon (NM_018828, exon 1 of 17)	exon (NM_018828, exon 1 of 17)	149	NM_018828	55935	Mm.489638	NM_018828	ENSMUSG00000008200	Fnbp4	FBP30|Fnbp30|mKIAA1014	formin binding protein 4	protein-coding
chr3-11433	chr3	90508002	90510074	+	445	2072	intron (NM_023215, intron 1 of 4)	intron (NM_023215, intron 1 of 4)	460	NM_001293776	66511	Mm.154136	NM_023215	ENSMUSG00000001017	Chtop	2500003M10Rik|Fop|Srag	chromatin target of PRMT1	protein-coding
chr1-13231	chr1	55130591	55132546	+	444.8	1955	intron (NM_001310585, intron 1 of 6)	CpG	323	NM_025283	19070	Mm.291037	NM_025283	ENSMUSG00000025979	Mob4	2610109B12Rik|Mobkl3|Phocn|Prei3	MOB family member 4, phocein	protein-coding
chr19-9954	chr19	10601731	10607135	+	444.6	5404	promoter-TSS (NM_145496)	promoter-TSS (NM_145496)	-175	NM_145496	225913	Mm.374868	NM_145496	ENSMUSG00000034371	Tkfc	BC021917|Dak	triokinase, FMN cyclase	protein-coding
chr1-11668	chr1	168425387	168433000	+	444.6	7613	intron (NM_001291508, intron 1 of 7)	intron (NM_001291508, intron 1 of 7)	2976	NM_001291509	18514	Mm.43358	NM_008783	ENSMUSG00000052534	Pbx1	2310056B04Rik|D230003C07Rik|Pbx-1	pre B cell leukemia homeobox 1	protein-coding
chr5-9451	chr5	146832358	146834317	+	444.6	1959	intron (NM_019647, intron 1 of 5)	CpG	447	NM_019647	19933	Mm.316592	NM_019647	ENSMUSG00000041453	Rpl21	8430440E03Rik|L21	ribosomal protein L21	protein-coding
chr2-12463	chr2	37701819	37704456	+	444.4	2637	Intergenic	CpG	-14853	NR_039590	100628597		NR_039590	ENSMUSG00000092958	Mir5128	mir-5128|mmu-mir-5128|mu-mir-5128	microRNA 5128	ncRNA
chr11-22883	chr11	5520162	5522480	+	444.1	2318	intron (NM_013842, intron 1 of 4)	CpG	680	NM_001271730	22433	Mm.469937	NM_013842	ENSMUSG00000020484	Xbp1	D11Ertd39e|TREB-5|TREB5|XBP-1	X-box binding protein 1	protein-coding
chr15-1223	chr15	6707448	6709659	+	444.1	2211	intron (NM_030168, intron 1 of 37)	CpG	172	NM_030168	78757	Mm.275811	NM_030168	ENSMUSG00000050310	Rictor	4921505C17Rik|6030405M08Rik|AVO3|AW492497|D530039E11Rik	RPTOR independent companion of MTOR, complex 2	protein-coding
chr1-6970	chr1	134075639	134080556	+	444.1	4917	intron (NM_007570, intron 1 of 1)	intron (NM_007570, intron 1 of 1)	1058	NM_007570	12227	Mm.392646	NM_007570	ENSMUSG00000020423	Btg2	AA959598|APRO1|Pc3|TIS21	B cell translocation gene 2, anti-proliferative	protein-coding
chr1-11538	chr1	89069268	89073366	+	443.7	4098	intron (NM_133816, intron 1 of 5)	intron (NM_133816, intron 1 of 5)	902	NM_133816	98402	Mm.170983	NM_133816	ENSMUSG00000036206	Sh3bp4	AI594717|AW227605|BOG25	SH3-domain binding protein 4	protein-coding
chr2-32362	chr2	72475344	72477721	+	443.3	2377	intron (NM_025866, intron 1 of 8)	CpG	313	NM_025866	66953	Mm.270676	NM_025866	ENSMUSG00000055612	Cdca7	2310021G01Rik|AU044109|JPO1	cell division cycle associated 7	protein-coding
chr3-4787	chr3	138741555	138744957	+	442.8	3402	intron (NR_121195, intron 1 of 7)	intron (NR_121195, intron 1 of 7)	1048	NM_019571	56224	Mm.31927	NM_019571	ENSMUSG00000028152	Tspan5	2810455A09Rik|4930505M03Rik|NET-4|Tm4sf9	tetraspanin 5	protein-coding
chr12-7532	chr12	36155302	36158615	+	442.6	3313	promoter-TSS (NM_146033)	promoter-TSS (NM_146033)	-133	NM_025840	66912	Mm.288669	NM_025840	ENSMUSG00000020547	Bzw2	1110001I24Rik|Bdm2|HSPC028	basic leucine zipper and W2 domains 2	protein-coding
chr19-6209	chr19	32387351	32390315	+	442.6	2964	promoter-TSS (NR_033198)	promoter-TSS (NR_033198)	-321	NM_144792	208449	Mm.329810	NM_144792	ENSMUSG00000040451	Sgms1	9530058O11Rik|AI841905|C80702|Mob|Sms1|Sor1|Tmem23	sphingomyelin synthase 1	protein-coding
chr3-15892	chr3	61362603	61366381	+	442.4	3778	promoter-TSS (NM_028712)	promoter-TSS (NM_028712)	-15	NM_028712	74012	Mm.422674	NM_028712	ENSMUSG00000036894	Rap2b	4021402C18Rik|AA408554	RAP2B, member of RAS oncogene family	protein-coding
chr1-15943	chr1	93753524	93755769	+	442.4	2245	promoter-TSS (NM_174874)	promoter-TSS (NM_174874)	192	NM_025920	67026	Mm.272356	NM_025920	ENSMUSG00000026279	Thap4	2010320B01Rik	THAP domain containing 4	protein-coding
chr2-15682	chr2	156719949	156722716	+	442.4	2767	promoter-TSS (NR_040505)	promoter-TSS (NR_040505)	53	NM_001042487	228836	Mm.22094	NM_146128	ENSMUSG00000061689	Dlgap4	AI225853|BC024558|DAP-4|DAP4|SAPAP-4|Sapap4|WBP16	DLG associated protein 4	protein-coding
chr2-41110	chr2	152827647	152832217	+	442.2	4570	exon (NM_001289739, exon 2 of 5)	exon (NM_001289739, exon 2 of 5)	785	NM_001289716	12048	Mm.238213	NM_009743	ENSMUSG00000007659	Bcl2l1	Bcl(X)L|Bcl-XL|Bcl2l|BclX|bcl-x|bcl2-L-1	BCL2-like 1	protein-coding
chr2-12957	chr2	31759127	31762649	+	442.2	3522	intron (NM_001283045, intron 1 of 10)	intron (NM_001283045, intron 1 of 10)	715	NM_001283045	11350	Mm.1318	NM_009594	ENSMUSG00000026842	Abl1	AI325092|Abl|E430008G22Rik|c-Abl	c-abl oncogene 1, non-receptor tyrosine kinase	protein-coding
chr10-13816	chr10	62448790	62450857	+	442.2	2067	promoter-TSS (NM_181423)	promoter-TSS (NM_181423)	-85	NM_181423	338359	Mm.235898	NM_181423	ENSMUSG00000020079	Supv3l1	6330443E10Rik	suppressor of var1, 3-like 1 (S. cerevisiae)	protein-coding
chr11-27144	chr11	62549662	62552519	+	442.2	2857	promoter-TSS (NM_011664)	promoter-TSS (NM_011664)	-81	NM_011664	22187	Mm.371592	NM_011664	ENSMUSG00000019505	Ubb	AL033289|Rps27a|Uba52|Ubb2|Ubc	ubiquitin B	protein-coding
chr8-17934	chr8	36093519	36098738	+	442.2	5219	intron (NM_172911, intron 1 of 5)	intron (NM_172911, intron 1 of 5)	1300	NM_172911	244418	Mm.244971	NM_172911	ENSMUSG00000050271	Prag1	9830148H23|D8Ertd82e|NACK|Sgk223|mFLJ00269	PEAK1 related kinase activating pseudokinase 1	protein-coding
chr19-8163	chr19	6973991	6977841	+	442	3850	intron (NM_008889, intron 1 of 3)	intron (NM_008889, intron 1 of 3)	868	NM_008889	18938	Mm.140	NM_008889	ENSMUSG00000056612	Ppp1r14b	AOM172|PHI-1|PLCB3N|Png	protein phosphatase 1, regulatory inhibitor subunit 14B	protein-coding
chr11-8775	chr11	106500278	106503770	+	442	3492	TTS (NR_030703)	TTS (NR_030703)	1033	NR_030703	100216537		NR_030703	ENSMUSG00000065126	Snord104	-	small nucleolar RNA, C/D box 104	snoRNA
chr15-8165	chr15	12320717	12322774	+	441.8	2057	exon (NM_025673, exon 1 of 4)	exon (NM_025673, exon 1 of 4)	249	NM_025673	66629	Mm.157655	NM_025673	ENSMUSG00000022200	Golph3	4733401N08Rik|5730410D03Rik|AW413496	golgi phosphoprotein 3	protein-coding
chr7-7106	chr7	110613383	110615972	+	441.5	2589	intron (NM_177324, intron 1 of 40)	CpG	243	NM_177324	319934	Mm.102970	NM_177324	ENSMUSG00000038371	Sbf2	4833411B01Rik|AA414977|AI317167|B430219L04Rik|Mtmr13|mMTMH1	SET binding factor 2	protein-coding
chr7-6106	chr7	111121628	111123569	+	441.1	1941	promoter-TSS (NR_015573)	promoter-TSS (NR_015573)	77	NR_015573	75479	Mm.381620	NR_015573	ENSMUSG00000110424	1700012D14Rik	-	RIKEN cDNA 1700012D14 gene	ncRNA
chr5-22861	chr5	86803525	86805732	+	441.1	2207	intron (NM_177680, intron 1 of 16)	CpG	362	NM_001359907	231386	Mm.196325	NM_177680	ENSMUSG00000035851	Ythdc1	A730098D12Rik|C80342|mKIAA1966	YTH domain containing 1	protein-coding
chr6-8864	chr6	83438409	83444816	+	440.9	6407	promoter-TSS (NM_183138)	promoter-TSS (NM_183138)	66	NM_183138	194388	Mm.211030	NM_183138	ENSMUSG00000034832	Tet3	B430006D22Rik|BC037432|D230004J03Rik	tet methylcytosine dioxygenase 3	protein-coding
chr3-8044	chr3	57574276	57577066	+	440.7	2790	5' UTR (NM_133784, exon 1 of 7)	5' UTR (NM_133784, exon 1 of 7)	205	NM_133784	97064	Mm.405029	NM_133784	ENSMUSG00000027803	Wwtr1	2310058J06Rik|2610021I22Rik|C78399|Taz	WW domain containing transcription regulator 1	protein-coding
chr3-17160	chr3	157946346	157948695	+	440.5	2349	5' UTR (NM_001359909, exon 1 of 12)	5' UTR (NM_001359909, exon 1 of 12)	520	NM_001013806	433667	Mm.265806	NM_001013806	ENSMUSG00000039988	Ankrd13c	AI505652|AU022220	ankyrin repeat domain 13c	protein-coding
chr19-8113	chr19	57359766	57362196	+	440.5	2430	promoter-TSS (NR_040316)	promoter-TSS (NR_040316)	-28	NM_145505	226252	Mm.358870	NM_145505	ENSMUSG00000033478	Fam160b1	AI450540|mKIAA1600	family with sequence similarity 160, member B1	protein-coding
chr10-2830	chr10	59220906	59223409	+	440.5	2503	promoter-TSS (NM_001024911)	promoter-TSS (NM_001024911)	235	NM_172939	268301	Mm.3036	NM_172939	ENSMUSG00000098188	Sowahc	4921515A04Rik|9430099J10Rik|Ankrd57|C820004L04Rik	sosondowah ankyrin repeat domain family member C	protein-coding
chr11-18071	chr11	59306525	59315211	+	440.2	8686	intron (NM_139298, intron 1 of 3)	B1_Mur2|SINE|Alu	3938	NM_139298	216795	Mm.218794	NM_139298	ENSMUSG00000000126	Wnt9a	Wnt14|wnt-14	wingless-type MMTV integration site family, member 9A	protein-coding
chr11-26504	chr11	97278549	97281318	+	440.2	2769	intron (NM_008942, intron 1 of 22)	CpG	643	NM_008942	19155	Mm.29824	NM_008942	ENSMUSG00000001441	Npepps	AAP-S|MP100|Psa|R74825|goku	aminopeptidase puromycin sensitive	protein-coding
chr11-25688	chr11	102444767	102448112	+	440.2	3345	intron (NM_199200, intron 1 of 7)	intron (NM_199200, intron 1 of 7)	1224	NM_199200	217219	Mm.259924	NM_199200	ENSMUSG00000034685	Fam171a2	-	family with sequence similarity 171, member A2	protein-coding
chr2-30713	chr2	34770927	34773467	+	440	2540	5' UTR (NM_022310, exon 1 of 8)	5' UTR (NM_022310, exon 1 of 8)	107	NM_022310	14828	Mm.330160	NM_022310	ENSMUSG00000026864	Hspa5	AL022860|AU019543|Bip|D2Wsu141e|D2Wsu17e|Grp78|Hsce70|SEZ-7|Sez7|baffled|mBiP	heat shock protein 5	protein-coding
chr19-7364	chr19	5687620	5693369	+	440	5749	exon (NM_022012, exon 3 of 12)	exon (NM_022012, exon 3 of 12)	1363	NM_022012	26403	Mm.185026	NM_022012	ENSMUSG00000004054	Map3k11	2610017K16Rik|Mlk3|PTK1|SPRK	mitogen-activated protein kinase kinase kinase 11	protein-coding
chr7-10122	chr7	74011959	74014452	+	439.8	2493	intron (NM_009181, intron 1 of 5)	CpG	477	NM_009181	20450	Mm.4954	NM_009181	ENSMUSG00000025789	St8sia2	AI323367|ST8SiaII|STX|Siat8b	ST8 alpha-N-acetyl-neuraminide alpha-2,8-sialyltransferase 2	protein-coding
chr11-30614	chr11	60174866	60178385	+	439.8	3519	intron (NM_001037764, intron 1 of 4)	CpG	23992	NR_105886	102465555		NR_105886	ENSMUSG00000098547	Mir6921	Gm27352|mmu-mir-6921	microRNA 6921	ncRNA
chr2-18176	chr2	152225595	152228160	+	439.8	2565	promoter-TSS (NM_007788)	promoter-TSS (NM_007788)	37	NM_007788	12995	Mm.23692	NM_007788	ENSMUSG00000074698	Csnk2a1	CK2|Csnk2a1-rs4	casein kinase 2, alpha 1 polypeptide	protein-coding
chr8-14096	chr8	11726964	11731210	+	439.8	4246	intron (NM_001113517, intron 1 of 18)	intron (NM_001113517, intron 1 of 18)	982	NM_001113517	54126	Mm.244068	NM_017402	ENSMUSG00000031511	Arhgef7	Cool|PIX|Pak3bp|betaPix|betaPix-b|betaPix-c|cool-1|mKIAA0142|p85Cool1|p85SPR	Rho guanine nucleotide exchange factor (GEF7)	protein-coding
chr6-14493	chr6	38532299	38535827	+	439.4	3528	promoter-TSS (NM_025363)	promoter-TSS (NM_025363)	-798	NM_025363	66117	Mm.158971	NM_025363	ENSMUSG00000019689	Fmc1	1110001J03Rik	formation of mitochondrial complex V assembly factor 1	protein-coding
chr7-15613	chr7	27590983	27594619	+	439.4	3636	intron (NM_001110208, intron 1 of 13)	intron (NM_001110208, intron 1 of 13)	1249	NM_001110208	11652	Mm.177194	NM_007434	ENSMUSG00000004056	Akt2	2410016A19Rik|AW554154|PKB|PKBbeta	thymoma viral proto-oncogene 2	protein-coding
chr10-17987	chr10	75515419	75519164	+	439.4	3745	promoter-TSS (NM_026095)	promoter-TSS (NM_026095)	90	NM_175133	68778	Mm.29382	NM_175133	ENSMUSG00000033416	Gucd1	1110038D17Rik	guanylyl cyclase domain containing 1	protein-coding
chr13-5954	chr13	23760018	23765245	+	439.4	5227	promoter-TSS (NM_013550)	promoter-TSS (NM_013550)	-245	NM_013550	360198	Mm.221301	NM_013550	ENSMUSG00000069265	Hist1h3a	-	histone cluster 1, H3a	protein-coding
[truncated: 33,673 more rows]
