# Supplementary material for: Regulation of chromatin accessibility and gene expression in the developing hippocampal primordium by LIM-HD transcription factor LHX2
Source: PLoS Genet. 2023 Aug 18;19(8):e1010874. doi: 10.1371/journal.pgen.1010874 (PMC10482279; doi:10.1371/journal.pgen.1010874)
Supplement: S2 Data — (ZIP) [file pgen.1010874.s013.zip › Annotated__DiffPeaks_E12.5_CNT_Hcp_H3K4Me1_Input.txt]

PeakID (cmd=annotatePeaks.pl DiffPEAKS__E12.5_CNT_HC_H3K4Me1_Input.txt mm10 -annStats stats_DiffPeaks_E12.5_CNT_HC_H3K4Me1_Input.txt)	Chr	Start	End	Strand	Peak Score	Focus Ratio/Region Size	Annotation	Detailed Annotation	Distance to TSS	Nearest PromoterID	Entrez ID	Nearest Unigene	Nearest Refseq	Nearest Ensembl	Gene Name	Gene Alias	Gene Description	Gene Type
chr8-14284	chr8	84720021	84754247	+	2945.1	34226.000	intron (NM_010906, intron 2 of 8)	intron (NM_010906, intron 2 of 8)	35677	NM_008535	17095	Mm.4925	NM_008535	ENSMUSG00000034041	Lyl1	Lyl-1|bHLHa18	lymphoblastomic leukemia 1	protein-coding
chr15-11242	chr15	82916069	82944437	+	2549.6	28368.000	Intergenic	(CAAAT)n|Simple_repeat|Simple_repeat	-18119	NM_001114140	21411	Mm.252156	NM_013836	ENSMUSG00000041852	Tcf20	2810438H08Rik|SPBP|mKIAA0292	transcription factor 20	protein-coding
chr7-20821	chr7	79507802	79541345	+	2084.7	33543.000	non-coding (NR_040311, exon 3 of 5)	non-coding (NR_040311, exon 3 of 5)	9138	NR_040312	101694	Mm.41661	NR_040311	ENSMUSG00000097023	Mir9-3hg	AI854517	Mir9-3 host gene	ncRNA
chr9-27266	chr9	44481944	44502565	+	2063.5	20621.000	intron (NM_001357490, intron 1 of 7)	intron (NM_001357490, intron 1 of 7)	-6882	NM_030256	80288	Mm.370270	NM_030256	ENSMUSG00000063382	Bcl9l	B9L|BC003321|BCL9-2|DLNB11	B cell CLL/lymphoma 9-like	protein-coding
chr4-9355	chr4	107817364	107839563	+	2054.6	22199.000	intron (NM_001369053, intron 1 of 16)	intron (NM_001369053, intron 1 of 16)	-2490	NM_001369054	16975	Mm.442134	NM_053073	ENSMUSG00000028613	Lrp8	4932703M08Rik|AA921429|AI848122|ApoER2|Lr8b	low density lipoprotein receptor-related protein 8, apolipoprotein e receptor	protein-coding
chr3-17287	chr3	88219084	88244285	+	2043.8	25201.000	Intergenic	Intergenic	-16014	NR_162800	114482879		NR_162800		Mir9b-1	mmu-mir-9b-1	microRNA mir-9b-1	ncRNA
chr8-20458	chr8	120496335	120522790	+	2042.8	26455.000	intron (NM_198671, intron 1 of 15)	intron (NM_198671, intron 1 of 15)	20696	NM_198671	382034	Mm.334856	NM_198671	ENSMUSG00000031822	Gse1	2210013I18Rik|mKIAA0182	genetic suppressor element 1, coiled-coil protein	protein-coding
chr8-18413	chr8	120544991	120567981	+	2027.5	22990.000	intron (NM_198671, intron 2 of 15)	intron (NM_198671, intron 2 of 15)	17790	NR_106159	102466849		NR_106159	ENSMUSG00000098280	Mir7687	Gm27573|mmu-mir-7687	microRNA 7687	ncRNA
chr8-20018	chr8	84768732	84799737	+	2016.2	31005.000	intron (NM_010906, intron 1 of 8)	CpG	-4152	NM_001371062
chr2-19808	chr2	26482045	26508848	+	1972.3	26803.000	intron (NM_008714, intron 2 of 33)	B3|SINE|B2	8376	NM_008714	18128	Mm.290610	NM_008714	ENSMUSG00000026923	Notch1	9930111A19Rik|Mis6|N1|Tan1|lin-12	notch 1	protein-coding
chr18-1884	chr18	75371316	75399333	+	1963.4	28017.000	intron (NM_001042660, intron 3 of 3)	intron (NM_001042660, intron 3 of 3)	17959	NM_001042660	17131	Mm.34407	NM_008543	ENSMUSG00000025880	Smad7	Madh7	SMAD family member 7	protein-coding
chr18-4626	chr18	35827714	35852572	+	1950.1	24858.000	intron (NM_001357458, intron 1 of 2)	intron (NM_001357458, intron 1 of 2)	9829	NM_001357458	67393	Mm.94560	NM_133687	ENSMUSG00000046668	Cxxc5	4930415K17Rik	CXXC finger 5	protein-coding
chr9-20836	chr9	63956327	63986323	+	1779.0	29996.000	intron (NM_008542, intron 3 of 3)	MIRc|SINE|MIR	50734	NM_008542	17130	Mm.325757	NM_008542	ENSMUSG00000036867	Smad6	Madh6|b2b390Clo	SMAD family member 6	protein-coding
chr6-20206	chr6	114872428	114895005	+	1737.6	22577.000	intron (NM_177683, intron 2 of 4)	intron (NM_177683, intron 2 of 4)	38105	NM_177683	232334	Mm.268357	NM_177683	ENSMUSG00000030315	Vgll4	BC048841|VGL-4	vestigial like family member 4	protein-coding
chr5-16195	chr5	33687063	33707867	+	1686.3	20804.000	Intergenic	Intergenic	-24259	NM_001205270	14184	Mm.6904	NM_008010	ENSMUSG00000054252	Fgfr3	CD333|FR3|Fgfr-3|Flg-2|HBGFR|Mfr3|sam3	fibroblast growth factor receptor 3	protein-coding
chr8-21128	chr8	84698122	84719457	+	1650.8	21335.000	intron (NM_010906, intron 8 of 8)	intron (NM_010906, intron 8 of 8)	7332	NM_008535	17095	Mm.4925	NM_008535	ENSMUSG00000034041	Lyl1	Lyl-1|bHLHa18	lymphoblastomic leukemia 1	protein-coding
chr4-36255	chr4	120266540	120288764	+	1574.9	22224.000	intron (NM_194060, intron 1 of 1)	intron (NM_194060, intron 1 of 1)	9609	NM_194060	329934	Mm.277090	NM_194060	ENSMUSG00000052135	Foxo6	-	forkhead box O6	protein-coding
chr11-21457	chr11	98959150	98972389	+	1566.5	13239.000	intron (NM_001361954, intron 1 of 7)	intron (NM_001361954, intron 1 of 7)	897	NM_001361954	19401	Mm.439744	NM_009024	ENSMUSG00000037992	Rara	Nr1b1|RAR|RARalpha1	retinoic acid receptor, alpha	protein-coding
chr8-15214	chr8	120407242	120428994	+	1512.7	21752.000	Intergenic	Intergenic	-70748	NM_198671	382034	Mm.334856	NM_198671	ENSMUSG00000031822	Gse1	2210013I18Rik|mKIAA0182	genetic suppressor element 1, coiled-coil protein	protein-coding
chr11-26878	chr11	98737776	98755094	+	1448.1	17318.000	intron (NM_178060, intron 1 of 8)	intron (NM_178060, intron 1 of 8)	4650	NM_001313983	21833	Mm.265917	NM_178060	ENSMUSG00000058756	Thra	6430529J03Rik|AW259572|Erba|Nr1a1|Rvr|T3R[a]|T3Ralpha|Thra1|Thra2|c-erbA-1|c-erbA-alpha|c-erbAalpha	thyroid hormone receptor alpha	protein-coding
chr4-41056	chr4	120246759	120265412	+	1387.0	18653.000	Intergenic	Intergenic	31176	NM_194060	329934	Mm.277090	NM_194060	ENSMUSG00000052135	Foxo6	-	forkhead box O6	protein-coding
chr11-35764	chr11	108923583	108943250	+	1376.6	19667.000	intron (NM_015732, intron 3 of 10)	intron (NM_015732, intron 3 of 10)	13067	NM_015732	12006	Mm.71710	NM_015732	ENSMUSG00000000142	Axin2	Axi1|Axil|Conductin	axin 2	protein-coding
chr2-26470	chr2	165873424	165889953	+	1372.7	16529.000	intron (NM_001363020, intron 1 of 22)	intron (NM_001363020, intron 1 of 22)	590	NM_001281926	228880	Mm.227598	NM_027230	ENSMUSG00000039671	Zmynd8	1110013E22Rik|2010005I16Rik|3632413B07Rik|AI316811|AL024039|Prkcbp1|RACK7	zinc finger, MYND-type containing 8	protein-coding
chr2-21006	chr2	35674821	35698129	+	1351.5	23308.000	intron (NM_001114124, intron 3 of 15)	intron (NM_001114124, intron 3 of 15)	-5519	NM_001001602	69601	Mm.29629	NM_001001602	ENSMUSG00000026883	Dab2ip	2310011D08Rik|AI480459|Aip1|mKIAA1743	disabled 2 interacting protein	protein-coding
chr5-19411	chr5	125145420	125161280	+	1351.0	15860.000	intron (NM_011424, intron 1 of 46)	intron (NM_011424, intron 1 of 46)	25864	NM_001253905	20602	Mm.278646	NM_011424	ENSMUSG00000029478	Ncor2	N-CoR|SMRT|SMRTe	nuclear receptor co-repressor 2	protein-coding
chr12-4084	chr12	107963008	107982916	+	1321.9	19908.000	intron (NM_001079883, intron 2 of 3)	intron (NM_001079883, intron 2 of 3)	30452	NM_001079883	58208	Mm.392694	NM_021399	ENSMUSG00000048251	Bcl11b	9130430L19Rik|AI604821|B630002E05Rik|BCL-11B|Ctip2|Rit1	B cell leukemia/lymphoma 11B	protein-coding
chr12-8059	chr12	86881603	86901245	+	1312.5	19642.000	Intergenic	Intergenic	-6610	NM_145836	238330	Mm.248358	NM_145836	ENSMUSG00000034168	Irf2bpl	6430527G18Rik|Eap1	interferon regulatory factor 2 binding protein-like	protein-coding
chr17-13611	chr17	56458567	56476096	+	1305.6	17529.000	intron (NM_001252455, intron 1 of 27)	G-rich|Low_complexity|Low_complexity	-5110	NM_001252456	19280	Mm.258771	NM_011218	ENSMUSG00000013236	Ptprs	AL022616|PTP|PTP-NU3|PTPNU-3|PTPsigma|Ptpt9|R-PTP-S|RPTPsigma	protein tyrosine phosphatase, receptor type, S	protein-coding
chr2-31152	chr2	173245742	173267986	+	1298.2	22244.000	intron (NM_022995, intron 1 of 3)	intron (NM_022995, intron 1 of 3)	19669	NM_022995	65112	Mm.73682	NM_022995	ENSMUSG00000038400	Pmepa1	2210418I02Rik|AW455466|Erg1.2|N4wbp4|Stag1|Tmepai	prostate transmembrane protein, androgen induced 1	protein-coding
chr9-34198	chr9	107694822	107710873	+	1289.4	16051.000	intron (NM_011349, intron 2 of 17)	intron (NM_011349, intron 2 of 17)	2744	NM_001311151	20350	Mm.12903	NM_011349	ENSMUSG00000034684	Sema3f	Sema4|Semak	sema domain, immunoglobulin domain (Ig), short basic domain, secreted, (semaphorin) 3F	protein-coding
chr4-31441	chr4	154496507	154517550	+	1277.0	21043.000	intron (NM_001177995, intron 2 of 15)	intron (NM_001177995, intron 2 of 15)	-43254	NR_151634	102634405		NR_151634		Gm13133	-	predicted gene 13133	ncRNA
chr19-8756	chr19	7128270	7145453	+	1252.4	17183.000	intron (NM_134147, intron 3 of 10)	intron (NM_134147, intron 3 of 10)	-31132	NM_201411	396184	Mm.386930	NM_201411	ENSMUSG00000047787	Flrt1	AW742165|D630040I23Rik	fibronectin leucine rich transmembrane protein 1	protein-coding
chr10-778	chr10	80928781	80941598	+	1252.4	12817.000	Intergenic	RSINE1|SINE|B4	5098	NM_008655	17873	Mm.1360	NM_008655	ENSMUSG00000015312	Gadd45b	AI323528|Myd118	growth arrest and DNA-damage-inducible 45 beta	protein-coding
chr2-11339	chr2	30716046	30726656	+	1197.7	10610.000	TTS (NR_037272)	TTS (NR_037272)	141	NR_037272	100526499		NR_037272	ENSMUSG00000093091	Mir3089	mir-3089|mmu-mir-3089	microRNA 3089	ncRNA
chr9-18712	chr9	62516061	62538123	+	1196.2	22062.000	intron (NM_175484, intron 1 of 11)	intron (NM_175484, intron 1 of 11)	9952	NM_175484	235431	Mm.335229	NM_175484	ENSMUSG00000041729	Coro2b	CLIPINC|E130012P22Rik	coronin, actin binding protein, 2B	protein-coding
chr1-7254	chr1	172012178	172029505	+	1183.9	17327.000	intron (NM_033509, intron 1 of 7)	intron (NM_033509, intron 1 of 7)	6454	NM_033509	93840	Mm.36148	NM_033509	ENSMUSG00000026556	Vangl2	C530001F03Rik|Lootl|Lp|Lpp1|Ltap|Vang1l2|loop-tail|ska17|ska<m17Jus>|stbm|strabismus	VANGL planar cell polarity 2	protein-coding
chr11-23444	chr11	98935227	98946356	+	1180.4	11129.000	intron (NM_001177303, intron 1 of 8)	intron (NM_001177303, intron 1 of 8)	1080	NM_001177303	19401	Mm.439744	NM_009024	ENSMUSG00000037992	Rara	Nr1b1|RAR|RARalpha1	retinoic acid receptor, alpha	protein-coding
chr4-20132	chr4	154590298	154605840	+	1156.2	15542.000	intron (NM_001291026, intron 1 of 16)	intron (NM_001291026, intron 1 of 16)	38298	NR_045643	320939	Mm.436738	NR_045643		5930403L14Rik	-	RIKEN cDNA 5930403L14 gene	ncRNA
chr12-22489	chr12	112658273	112668713	+	1152.3	10440.000	intron (NM_009652, intron 2 of 13)	intron (NM_009652, intron 2 of 13)	-4142	NR_105904	102465566		NR_105904	ENSMUSG00000098380	Mir6939	Gm27498|mmu-mir-6939	microRNA 6939	ncRNA
chr11-16469	chr11	97803973	97819886	+	1121.7	15913.000	intron (NM_010688, intron 2 of 6)	MIR|SINE|MIR	12364	NM_010688	16796	Mm.271967	NM_010688	ENSMUSG00000038366	Lasp1	AA408629|Def-4|LASP-1|MLN 50|SH3P6|Tg(Col1a1-lacZ)1Ngma	LIM and SH3 protein 1	protein-coding
chr15-20344	chr15	89168653	89185543	+	1119.8	16890.000	intron (NM_138749, intron 1 of 37)	intron (NM_138749, intron 1 of 37)	-3147	NM_001159521	140570	Mm.267514	NM_138749	ENSMUSG00000036606	Plxnb2	Debt|plexin-B2	plexin B2	protein-coding
chr9-33313	chr9	61372772	61389579	+	1113.3	16807.000	intron (NM_009389, intron 4 of 19)	intron (NM_009389, intron 4 of 19)	8809	NM_001083927	21887	Mm.24255	NM_009389	ENSMUSG00000032280	Tle3	2610103N05Rik|ESG|Grg3a|Grg3b|mKIAA1547	transducin-like enhancer of split 3	protein-coding
chr11-13580	chr11	119077793	119092002	+	1107.9	14209.000	intron (NM_007625, intron 2 of 4)	intron (NM_007625, intron 2 of 4)	1340	NM_007625	12418	Mm.268070	NM_007625	ENSMUSG00000039989	Cbx4	MPc2|PC2	chromobox 4	protein-coding
chr11-16215	chr11	70014244	70031618	+	1098.6	17374.000	intron (NM_001109752, intron 1 of 19)	(GA)n|Simple_repeat|Simple_repeat	-1051	NM_001370672	13385	Mm.27256	NM_007864	ENSMUSG00000020886	Dlg4	Dlgh4|PSD-95|PSD95|SAP90|SAP90A	discs large MAGUK scaffold protein 4	protein-coding
chr6-13822	chr6	72211017	72224356	+	1095.1	13339.000	intron (NM_153778, intron 2 of 2)	intron (NM_153778, intron 2 of 2)	17891	NM_153778	71093	Mm.87449	NM_153778	ENSMUSG00000037621	Atoh8	4933425C05Rik|Hath6|Math6|bHLHa21|okadin	atonal bHLH transcription factor 8	protein-coding
chr5-11372	chr5	125161902	125178522	+	1093.6	16620.000	intron (NM_001253904, intron 1 of 47)	intron (NM_001253904, intron 1 of 47)	9002	NM_001253905	20602	Mm.278646	NM_011424	ENSMUSG00000029478	Ncor2	N-CoR|SMRT|SMRTe	nuclear receptor co-repressor 2	protein-coding
chr11-20527	chr11	98921863	98933858	+	1087.2	11995.000	Intergenic	Intergenic	-9836	NM_009024	19401	Mm.439744	NM_009024	ENSMUSG00000037992	Rara	Nr1b1|RAR|RARalpha1	retinoic acid receptor, alpha	protein-coding
chr15-9008	chr15	97989013	98005914	+	1063.1	16901.000	intron (NM_001113515, intron 6 of 52)	intron (NM_001113515, intron 6 of 52)	7261	NM_031163	12824	Mm.2423	NM_031163	ENSMUSG00000022483	Col2a1	Col2|Col2a|Col2a-1|Del1|Dmm|Lpk|M100413|Rgsc413|Rgsc856	collagen, type II, alpha 1	protein-coding
chr12-20968	chr12	108234113	108247771	+	1047.8	13658.000	intron (NM_001159910, intron 1 of 5)	intron (NM_001159910, intron 1 of 5)	34451	NM_001159910	668158		NM_001159910	ENSMUSG00000084883	Ccdc85c	EG668158|Gm265|Gm9010|hhy	coiled-coil domain containing 85C	protein-coding
chr9-26636	chr9	107623513	107634834	+	1040.4	11321.000	intron (NM_008138, intron 1 of 8)	intron (NM_008138, intron 1 of 8)	6170	NM_008138	14678	Mm.196464	NM_008138	ENSMUSG00000032562	Gnai2	C76432|Galphai2|Gia|Gnai-2	guanine nucleotide binding protein (G protein), alpha inhibiting 2	protein-coding
chr15-688	chr15	103295454	103307568	+	1026.6	12114.000	Intergenic	(TC)n|Simple_repeat|Simple_repeat	8927	NM_030720	80910	Mm.160369	NM_030720	ENSMUSG00000063234	Gpr84	EX33	G protein-coupled receptor 84	protein-coding
chr4-17521	chr4	41669607	41683532	+	1023.6	13925.000	intron (NM_001136056, intron 2 of 9)	intron (NM_001136056, intron 2 of 9)	18884	NM_001136056	12804	Mm.425178	NM_016673	ENSMUSG00000028444	Cntfr	Cntfralpha	ciliary neurotrophic factor receptor	protein-coding
chr5-27342	chr5	24593666	24608829	+	995.5	15163.000	intron (NM_025891, intron 1 of 12)	intron (NM_025891, intron 1 of 12)	755	NM_025891	66993	Mm.436539	NM_025891	ENSMUSG00000028949	Smarcd3	1500001J14Rik|2210409C08Rik|BAF60C	SWI/SNF related, matrix associated, actin dependent regulator of chromatin, subfamily d, member 3	protein-coding
chr4-13609	chr4	133041492	133053712	+	993.5	12220.000	intron (NM_146155, intron 2 of 6)	intron (NM_146155, intron 2 of 6)	36096	NM_146155	230793	Mm.31816	NM_146155	ENSMUSG00000037692	Ahdc1	D030015G18Rik	AT hook, DNA binding motif, containing 1	protein-coding
chr8-16758	chr8	126658544	126670409	+	989.1	11865.000	Intergenic	B1F1|SINE|Alu	-70490	NM_001164598	270110	Mm.334918	NM_001164598	ENSMUSG00000051495	Irf2bp2	E130305N23Rik|IRF-2BP2	interferon regulatory factor 2 binding protein 2	protein-coding
chr11-19604	chr11	97563072	97577477	+	978.7	14405.000	intron (NM_018873, intron 1 of 19)	IMPB_01|Satellite|Satellite	4852	NM_018873	56013	Mm.342665	NM_018873	ENSMUSG00000038453	Srcin1	P140|SNIP|mKIAA1684|p140Cap	SRC kinase signaling inhibitor 1	protein-coding
chr3-8519	chr3	87149225	87166705	+	967.4	17480.000	intron (NM_001170985, intron 1 of 15)	intron (NM_001170985, intron 1 of 15)	16782	NM_001170985	170643	Mm.89552	NM_130867	ENSMUSG00000041734	Kirrel	6720469N11Rik|Kirrel1|Neph1	kirre like nephrin family adhesion molecule 1	protein-coding
chr11-15301	chr11	117337921	117351215	+	959.0	13294.000	intron (NM_001113488, intron 1 of 9)	intron (NM_001113488, intron 1 of 9)	12255	NM_001113488	53860	Mm.38450	NM_017380	ENSMUSG00000059248	Sept9	MSF1|Msf|PNUTL4|Sint1	septin 9	protein-coding
chr4-12488	chr4	141010050	141023043	+	956.1	12993.000	TTS (NR_161285)	TTS (NR_161285)	5865	NM_008546	17150	Mm.7386	NM_008546	ENSMUSG00000060572	Mfap2	AI893631|Magp|Magp1	microfibrillar-associated protein 2	protein-coding
chr8-12698	chr8	120483686	120495757	+	936.8	12071.000	intron (NM_198671, intron 1 of 15)	intron (NM_198671, intron 1 of 15)	855	NM_198671	382034	Mm.334856	NM_198671	ENSMUSG00000031822	Gse1	2210013I18Rik|mKIAA0182	genetic suppressor element 1, coiled-coil protein	protein-coding
chr11-25344	chr11	76347631	76365488	+	930.9	17857.000	intron (NM_008750, intron 1 of 7)	B1_Mm|SINE|Alu	42582	NM_008750	18230	Mm.27915	NM_008750	ENSMUSG00000020844	Nxn	l11Jus13	nucleoredoxin	protein-coding
chr13-17436	chr13	55462766	55476850	+	928.0	14084.000	intron (NM_001030296, intron 1 of 2)	intron (NM_001030296, intron 1 of 2)	5541	NM_001030296	432763	Mm.315457	NM_001030296	ENSMUSG00000034686	Prr7	XM_484263	proline rich 7 (synaptic)	protein-coding
chr11-12541	chr11	119034130	119049169	+	918.1	15039.000	promoter-TSS (NM_013926)	promoter-TSS (NM_013926)	-736	NM_013926	30951	Mm.99953	NM_013926	ENSMUSG00000025578	Cbx8	Pc3	chromobox 8	protein-coding
chr8-23539	chr8	87829908	87839053	+	911.7	9145.000	intron (NM_033327, intron 3 of 7)	intron (NM_033327, intron 3 of 7)	-30041	NM_001310520	94187	Mm.23452	NM_033327	ENSMUSG00000045333	Zfp423	Ebfaz|Roaz|Zfp104|Znf423|ataxia1|mKIAA0760|nur12	zinc finger protein 423	protein-coding
chr4-25699	chr4	156184044	156197209	+	905.8	13165.000	3' UTR (NM_001369027, exon 3 of 3)	3' UTR (NM_001369027, exon 3 of 3)	-4367	NM_001369026	11603	Mm.273098	NM_021604	ENSMUSG00000041936	Agrn	Agrin|nmf380	agrin	protein-coding
chr5-16559	chr5	115430620	115441675	+	898.9	11055.000	intron (NM_008629, intron 6 of 14)	intron (NM_008629, intron 6 of 14)	6462	NM_008629	17690	Mm.5077	NM_008629	ENSMUSG00000054256	Msi1	Msi1h|Musahi1|m-Msi-1	musashi RNA-binding protein 1	protein-coding
chr10-13817	chr10	81405725	81419391	+	896.9	13666.000	TTS (NR_152732)	TTS (NR_152732)	2983	NR_152732	102634174	Mm.392213	NR_152732	ENSMUSG00000085327	Gm16104	-	predicted gene 16104	ncRNA
chr19-13795	chr19	46521833	46534791	+	895.9	12958.000	Intergenic	Intergenic	26664	NM_053100	93679	Mm.392177	NM_053100	ENSMUSG00000025034	Trim8	AA408830|BB006755|GERP|Rnf27	tripartite motif-containing 8	protein-coding
chr11-30352	chr11	69407714	69422058	+	891.5	14344.000	intron (NM_001017426, intron 1 of 23)	intron (NM_001017426, intron 1 of 23)	1308	NM_001017426	216850	Mm.261201	NM_001017426	ENSMUSG00000018476	Kdm6b	1700064E03Rik|BC038313|Jmjd3	KDM1 lysine (K)-specific demethylase 6B	protein-coding
chr15-8516	chr15	82897715	82914008	+	890.0	16293.000	TTS (NR_045068)	TTS (NR_045068)	6273	NM_013836	21411	Mm.252156	NM_013836	ENSMUSG00000041852	Tcf20	2810438H08Rik|SPBP|mKIAA0292	transcription factor 20	protein-coding
chr10-11708	chr10	81558676	81576862	+	878.2	18186.000	Intergenic	MIR3|SINE|MIR	-7518	NM_019725	21886	Mm.38608	NM_019725	ENSMUSG00000034771	Tle2	Grg2|mKIAA4188	transducin-like enhancer of split 2	protein-coding
chr8-30480	chr8	120530883	120541226	+	872.2	10343.000	TTS (NR_151732)	TTS (NR_151732)	197	NM_001145897	382034	Mm.334856	NM_198671	ENSMUSG00000031822	Gse1	2210013I18Rik|mKIAA0182	genetic suppressor element 1, coiled-coil protein	protein-coding
chr7-14287	chr7	127013959	127026310	+	866.3	12351.000	exon (NM_001102563, exon 2 of 4)	exon (NM_001102563, exon 2 of 4)	1077	NM_001102563	69017	Mm.392047	NM_001102563	ENSMUSG00000045114	Prrt2	1500031I19Rik|AI195361|DSPB3	proline-rich transmembrane protein 2	protein-coding
chr7-19713	chr7	73388918	73404566	+	866.3	15648.000	intron (NM_177740, intron 2 of 3)	intron (NM_177740, intron 2 of 3)	-20968	NR_040324	319783	Mm.349813	NR_040324	ENSMUSG00000097756	A730056A06Rik	C76391	RIKEN cDNA A730056A06 gene	ncRNA
chr2-15386	chr2	157456543	157468373	+	858.4	11830.000	intron (NM_009271, intron 6 of 14)	intron (NM_009271, intron 6 of 14)	38165	NM_001025395	20779	Mm.22845	NM_009271	ENSMUSG00000027646	Src	AW259666|pp60c-src	Rous sarcoma oncogene	protein-coding
chr15-16407	chr15	27776481	27790580	+	856.5	14099.000	intron (NM_001081302, intron 34 of 56)	intron (NM_001081302, intron 34 of 56)	-101988	NM_001242423	223433	Mm.266485	NM_198301	ENSMUSG00000056069	Otulinl	9830126M18|Fam105a	OTU deubiquitinase with linear linkage specificity like	protein-coding
chr4-38806	chr4	128726031	128738879	+	848.6	12848.000	intron (NM_001195083, intron 1 of 6)	intron (NM_001195083, intron 1 of 6)	4884	NM_001195083	54383	Mm.473738	NM_018774	ENSMUSG00000028796	Phc2	A3galt2|AA415044|D130050K19Rik|D4Ertd810e|Edr2|Mph2|p36	polyhomeotic 2	protein-coding
chr10-2792	chr10	127508111	127517828	+	847.1	9717.000	Intergenic	CpG	-1970	NM_001098789	407790	Mm.336856	NM_001098789	ENSMUSG00000040280	Ndufa4l2	BC064011	Ndufa4, mitochondrial complex associated like 2	protein-coding
chr12-19713	chr12	111686136	111696791	+	838.2	10655.000	Intergenic	Intergenic	13358	NM_177374	328162	Mm.425747	NM_177374	ENSMUSG00000060950	Trmt61a	6720458F09Rik|AI606093|Gcd14|Trm61	tRNA methyltransferase 61A	protein-coding
chr9-14452	chr9	61394620	61407524	+	829.3	12904.000	intron (NM_001083927, intron 6 of 19)	intron (NM_001083927, intron 6 of 19)	28706	NM_001083927	21887	Mm.24255	NM_009389	ENSMUSG00000032280	Tle3	2610103N05Rik|ESG|Grg3a|Grg3b|mKIAA1547	transducin-like enhancer of split 3	protein-coding
chr12-2884	chr12	86798853	86809272	+	829.3	10419.000	Intergenic	Intergenic	69693	NM_001195767	627607	Mm.341880	NM_001195767	ENSMUSG00000059114	Lrrc74a	EG627607|Gm6772|Lrrc74	leucine rich repeat containing 74A	protein-coding
chr16-2299	chr16	18392221	18403412	+	825.9	11191.000	exon (NM_001272031, exon 3 of 17)	exon (NM_001272031, exon 3 of 17)	5253	NM_001272032	11877	Mm.293599	NM_033474	ENSMUSG00000000325	Arvcf	-	armadillo repeat gene deleted in velocardiofacial syndrome	protein-coding
chr1-30495	chr1	132189288	132203548	+	825.9	14260.000	intron (NM_001033250, intron 1 of 3)	intron (NM_001033250, intron 1 of 3)	-1670	NR_029777	723818		NR_029777	ENSMUSG00000065435	Mir135b	Mirn135b|mir-135b	microRNA 135b	ncRNA
chr11-7975	chr11	116328632	116338357	+	822.4	9725.000	intron (NM_008240, intron 2 of 2)	intron (NM_008240, intron 2 of 2)	1860	NM_008240	15223	Mm.378938	NM_008240	ENSMUSG00000034227	Foxj1	FKHL-13|HFH-4|Hfh4	forkhead box J1	protein-coding
chr13-1291	chr13	15537067	15555135	+	821.0	18068.000	intron (NM_008130, intron 2 of 14)	intron (NM_008130, intron 2 of 14)	82378	NM_008130	14634	Mm.5098	NM_008130	ENSMUSG00000021318	Gli3	AI854843|AU023367|Bph|GLI3-190|GLI3FL|Pdn|Xt|add	GLI-Kruppel family member GLI3	protein-coding
chr5-17524	chr5	120562689	120572246	+	816.0	9557.000	intron (NM_145853, intron 2 of 27)	intron (NM_145853, intron 2 of 27)	21146	NM_145853	252972	Mm.114054	NM_145853	ENSMUSG00000032741	Tpcn1	5730403B01Rik|Tpc1|mKIAA1169	two pore channel 1	protein-coding
chr15-21446	chr15	85454105	85466873	+	811.1	12768.000	intron (NM_016843, intron 10 of 11)	intron (NM_016843, intron 10 of 11)	42738	NM_001256072	328577	Mm.212960	NM_001256072	ENSMUSG00000096607	7530416G11Rik	-	RIKEN cDNA 7530416G11 gene	protein-coding
chr1-16247	chr1	132316994	132328835	+	795.8	11841.000	intron (NM_001195025, intron 1 of 7)	intron (NM_001195025, intron 1 of 7)	6789	NM_028778	74137	Mm.100666	NM_028778	ENSMUSG00000009772	Nuak2	1200013B22Rik|Omphk2|Snark|mKIAA0537	NUAK family, SNF1-like kinase, 2	protein-coding
chr11-26741	chr11	88580736	88591451	+	793.8	10715.000	intron (NM_054043, intron 6 of 13)	MIRb|SINE|MIR	-33158	NR_131025	68397	Mm.426889	NR_131025		0610039H22Rik	-	RIKEN cDNA 0610039H22 gene	ncRNA
chr10-22846	chr10	80150760	80162857	+	793.8	12097.000	3' UTR (NM_001347117, exon 8 of 8)	3' UTR (NM_001347117, exon 8 of 8)	7126	NM_001305799	59090	Mm.143813	NM_021565	ENSMUSG00000035621	Midn	3000003C15Rik	midnolin	protein-coding
chr10-6070	chr10	127524269	127538379	+	785.9	14110.000	intron (NM_183297, intron 1 of 1)	intron (NM_183297, intron 1 of 1)	3235	NM_183297	104080	Mm.437200	NM_183297	ENSMUSG00000040258	Nxph4	1110036M10Rik|AI851051	neurexophilin 4	protein-coding
chr3-14018	chr3	34656306	34672473	+	783.5	16167.000	intron (NR_015580, intron 4 of 4)	CpG	14394	NM_011443	20674	Mm.65396	NM_011443	ENSMUSG00000074637	Sox2	Sox-2|lcc|ysb	SRY (sex determining region Y)-box 2	protein-coding
chr11-24756	chr11	117961799	117971605	+	783.5	9806.000	3' UTR (NM_007707, exon 2 of 2)	3' UTR (NM_007707, exon 2 of 2)	2664	NM_007707	12702	Mm.3468	NM_007707	ENSMUSG00000053113	Socs3	Cis3|Cish3|EF-10|Ef10|SSI-3|Ssi3	suppressor of cytokine signaling 3	protein-coding
chr4-24000	chr4	133019437	133028463	+	782.0	9026.000	intron (NM_146155, intron 2 of 6)	MIR|SINE|MIR	12444	NM_146155	230793	Mm.31816	NM_146155	ENSMUSG00000037692	Ahdc1	D030015G18Rik	AT hook, DNA binding motif, containing 1	protein-coding
chr3-4101	chr3	88533490	88543845	+	780.5	10355.000	3' UTR (NM_001029890, exon 2 of 2)	3' UTR (NM_001029890, exon 2 of 2)	-2285	NR_035434	100316808		NR_035434	ENSMUSG00000084728	Mir1905	Mirn1905|mmu-mir-1905	microRNA 1905	ncRNA
chr2-45056	chr2	25174253	25187141	+	771.6	12888.000	promoter-TSS (NM_025980)	promoter-TSS (NM_025980)	-61	NM_025980	67122	Mm.46539	NM_025980	ENSMUSG00000078202	Nrarp	2700054M22Rik	Notch-regulated ankyrin repeat protein	protein-coding
chr8-21525	chr8	120372229	120384705	+	770.7	12476.000	Intergenic	ORR1G|LTR|ERVL-MaLR	-110399	NM_198671	382034	Mm.334856	NM_198671	ENSMUSG00000031822	Gse1	2210013I18Rik|mKIAA0182	genetic suppressor element 1, coiled-coil protein	protein-coding
chr4-33169	chr4	154624474	154643711	+	769.2	19237.000	non-coding (NR_045643, exon 1 of 1)	non-coding (NR_045643, exon 1 of 1)	2275	NR_045643	320939	Mm.436738	NR_045643		5930403L14Rik	-	RIKEN cDNA 5930403L14 gene	ncRNA
chr15-10146	chr15	76459905	76467487	+	768.7	7582.000	intron (NM_013481, intron 3 of 15)	intron (NM_013481, intron 3 of 15)	6258	NM_198885	20289	Mm.322821	NM_198885	ENSMUSG00000034161	Scx	BB114693|Bhlha41|Scl	scleraxis	protein-coding
chr1-15213	chr1	89921273	89936639	+	766.7	15366.000	exon (NM_010262, exon 2 of 2)	exon (NM_010262, exon 2 of 2)	2220	NM_010262	14472	Mm.204730	NM_010262	ENSMUSG00000034486	Gbx2	D130058E05Rik|Gbx-2|MMoxA|Stra7	gastrulation brain homeobox 2	protein-coding
chr8-30042	chr8	93914639	93926514	+	765.2	11875.000	intron (NM_001113384, intron 3 of 7)	intron (NM_001113384, intron 3 of 7)	92064	NM_011787	23802	Mm.34641	NM_011787	ENSMUSG00000031751	Amfr	gp78	autocrine motility factor receptor	protein-coding
chr2-17073	chr2	172928456	172941405	+	765.2	12949.000	intron (NM_007557, intron 1 of 6)	intron (NM_007557, intron 1 of 6)	5391	NM_007557	12162	Mm.595	NM_007557	ENSMUSG00000008999	Bmp7	OP1	bone morphogenetic protein 7	protein-coding
chr5-21686	chr5	138987499	138999698	+	762.8	12199.000	intron (NM_001363271, intron 1 of 6)	CpG-11694	683	NR_156469	18590	Mm.2675	NM_008808	ENSMUSG00000025856	Pdgfa	PDGF-1	platelet derived growth factor, alpha	protein-coding
chr11-32168	chr11	94464070	94476555	+	760.3	12485.000	intron (NM_001112813, intron 1 of 34)	(TC)n|Simple_repeat|Simple_repeat	3886	NM_001177888	12291	Mm.29585	NM_009783	ENSMUSG00000020866	Cacna1g	Cav3.1d|[a]1G|a1G|alpha-1G|mKIAA1123	calcium channel, voltage-dependent, T type, alpha 1G subunit	protein-coding
chr3-804	chr3	98032959	98047860	+	758.8	14901.000	intron (NM_010928, intron 1 of 33)	intron (NM_010928, intron 1 of 33)	26871	NM_010928	18129	Mm.485843	NM_010928	ENSMUSG00000027878	Notch2	AI853703|N2	notch 2	protein-coding
chr4-19367	chr4	45815388	45827631	+	756.4	12243.000	intron (NM_018741, intron 1 of 4)	intron (NM_018741, intron 1 of 4)	5318	NM_018741	75426	Mm.3919	NM_018741	ENSMUSG00000035551	Igfbpl1	2810011G06Rik|2810453O06Rik|IGFBPL	insulin-like growth factor binding protein-like 1	protein-coding
chr5-17097	chr5	37891735	37903799	+	755.9	12064.000	non-coding (NR_153822, exon 2 of 2)	non-coding (NR_153822, exon 2 of 2)	3995	NR_153822	102637176	Mm.332343	NR_153822		Gm20052	Gm34055	predicted gene, 20052	ncRNA
chr7-13874	chr7	25275667	25285626	+	752.9	9959.000	intron (NM_001302811, intron 2 of 20)	intron (NM_001302811, intron 2 of 20)	-1533	NM_027882	71722	Mm.28833	NM_027882	ENSMUSG00000005442	Cic	1200010B10Rik|mKIAA0306	capicua transcriptional repressor	protein-coding
chr9-2253	chr9	35326746	35337533	+	752.4	10787.000	Intergenic	Intergenic	51034	NR_040715	71133	Mm.158577	NR_040715	ENSMUSG00000111746	4933422A05Rik	-	RIKEN cDNA 4933422A05 gene	ncRNA
chr9-33501	chr9	65151680	65164388	+	749.5	12708.000	intron (NM_008988, intron 2 of 13)	intron (NM_008988, intron 2 of 13)	16880	NM_001357257	19289	Mm.41529	NM_008988	ENSMUSG00000032394	Igdcc3	2810401C09Rik|AI851425|Punc|WI-14920	immunoglobulin superfamily, DCC subclass, member 3	protein-coding
chr18-5729	chr18	37813011	37827815	+	742.1	14804.000	exon (NM_033583, exon 1 of 4)	exon (NM_033583, exon 1 of 4)	867	NM_033583	93708	Mm.247203	NM_033583	ENSMUSG00000102543	Pcdhgc5	-	protocadherin gamma subfamily C, 5	protein-coding
chr11-34198	chr11	115806142	115816400	+	738.1	10258.000	intron (NM_080643, intron 2 of 19)	intron (NM_080643, intron 2 of 19)	2321	NM_080643	140721	Mm.383737	NM_080643	ENSMUSG00000034471	Caskin2	1600028L06Rik|mKIAA1139	CASK-interacting protein 2	protein-coding
chr4-24164	chr4	139816789	139829193	+	735.2	12404.000	intron (NM_011039, intron 4 of 8)	intron (NM_011039, intron 4 of 8)	9977	NM_011039	18509	Mm.218760	NM_011039	ENSMUSG00000028736	Pax7	Pax-7	paired box 7	protein-coding
chr5-6165	chr5	114564844	114576638	+	735.2	11794.000	intron (NM_001004180, intron 1 of 2)	intron (NM_001004180, intron 1 of 2)	2490	NM_001004180	433940	Mm.194212	NM_001004180	ENSMUSG00000041930	Fam222a	-	family with sequence similarity 222, member A	protein-coding
chr19-12686	chr19	7263766	7271612	+	731.7	7846.000	promoter-TSS (NM_001320554)	promoter-TSS (NM_001320554)	295	NM_054048	104383	Mm.283859	NM_054048	ENSMUSG00000024968	Rcor2	1A13|AW122124|CoREST|Rcor|Rcor1	REST corepressor 2	protein-coding
chr4-18299	chr4	154956495	154966788	+	726.3	10293.000	exon (NM_001370755, exon 3 of 3)	exon (NM_001370755, exon 3 of 3)	718	NM_001370755	15208	Mm.137268	NM_010419	ENSMUSG00000048001	Hes5	bHLHb38	hes family bHLH transcription factor 5	protein-coding
chr4-30606	chr4	106933741	106945285	+	725.8	11544.000	intron (NM_001355532, intron 1 of 14)	intron (NM_001355532, intron 1 of 14)	16328	NM_001355532	72475	Mm.195635	NM_023672	ENSMUSG00000061887	Ssbp3	2610021L12Rik|2610200M23Rik|5730488C10Rik|AI854733|AW551939|LAST|SSDP1	single-stranded DNA binding protein 3	protein-coding
chr4-27478	chr4	98097336	98108362	+	724.8	11026.000	intron (NM_001122953, intron 9 of 9)	intron (NM_001122953, intron 9 of 9)	280416	NM_053157	94043	Mm.331719	NM_053157	ENSMUSG00000028563	Tm2d1	2310026L18Rik|AA990549|Bbp	TM2 domain containing 1	protein-coding
chr12-16447	chr12	112327539	112341340	+	723.3	13801.000	Intergenic	Intergenic	88759	NR_036459	100504733	Mm.255309	NM_176956	ENSMUSG00000047828	A730018C14Rik	-	RIKEN cDNA A730018C14 gene	ncRNA
chr7-19976	chr7	112683478	112700722	+	722.8	17244.000	intron (NM_001166584, intron 1 of 13)	intron (NM_001166584, intron 1 of 13)	12744	NM_009346	21676	Mm.24685	NM_009346	ENSMUSG00000055320	Tead1	2610024B07Rik|B230114H05Rik|Gtrgeo5|TEAD-1|TEF-1|Tcf13|mTEF-1	TEA domain family member 1	protein-coding
chr4-18079	chr4	136748664	136758667	+	720.9	10003.000	intron (NM_010142, intron 3 of 15)	intron (NM_010142, intron 3 of 15)	82347	NM_001290753	13844	Mm.250981	NM_010142	ENSMUSG00000028664	Ephb2	Cek5|Drt|ETECK|Erk|Hek5|Nuk|Prkm5|Qek5|Sek3|Tyro5	Eph receptor B2	protein-coding
chr11-30354	chr11	69551218	69562401	+	720.4	11183.000	intron (NM_007911, intron 3 of 4)	intron (NM_007911, intron 3 of 4)	3428	NM_007911	13643	Mm.249637	NM_007911	ENSMUSG00000003934	Efnb3	EFL-6|ELF-3|Elk-L3|Epl8|LERK-8|NLERK-2	ephrin B3	protein-coding
chr15-11816	chr15	82980811	82990769	+	720.4	9958.000	Intergenic	Intergenic	-26494	NR_037241	100526477		NR_037241	ENSMUSG00000092751	Mir3080	mmu-mir-3080	microRNA 3080	ncRNA
chr9-29905	chr9	102719000	102727793	+	719.4	8793.000	intron (NM_019764, intron 2 of 9)	intron (NM_019764, intron 2 of 9)	5592	NM_019764	56332	Mm.21145	NM_019764	ENSMUSG00000032531	Amotl2	AW549739|C79691|Lccp|MASCOT|mKIAA0989	angiomotin-like 2	protein-coding
chr17-10916	chr17	25827949	25838598	+	719.4	10649.000	promoter-TSS (NM_019719)	promoter-TSS (NM_019719)	-354	NR_157361	56424	Mm.277599	NM_019719	ENSMUSG00000039615	Stub1	0610033N24Rik|2210017D18Rik|2310040B03Rik|AW046544|Chip	STIP1 homology and U-Box containing protein 1	protein-coding
chr19-7983	chr19	7415974	7425306	+	714.0	9332.000	intron (NM_175381, intron 2 of 4)	intron (NM_175381, intron 2 of 4)	-1933	NR_105957	102466781		NR_105957	ENSMUSG00000098293	Mir6991	Gm27966|mmu-mir-6991	microRNA 6991	ncRNA
chr11-27649	chr11	59305102	59317200	+	712.5	12098.000	intron (NM_139298, intron 1 of 3)	intron (NM_139298, intron 1 of 3)	4221	NM_139298	216795	Mm.218794	NM_139298	ENSMUSG00000000126	Wnt9a	Wnt14|wnt-14	wingless-type MMTV integration site family, member 9A	protein-coding
chr1-23387	chr1	134058128	134068234	+	711.5	10106.000	Intergenic	Intergenic	15974	NM_007570	12227	Mm.392646	NM_007570	ENSMUSG00000020423	Btg2	AA959598|APRO1|Pc3|TIS21	B cell translocation gene 2, anti-proliferative	protein-coding
chr8-13878	chr8	120224293	120235691	+	709.0	11398.000	Intergenic	CpG	-1762	NR_110496	434353	Mm.411793	NR_110496	ENSMUSG00000097960	A330074K22Rik	-	RIKEN cDNA A330074K22 gene	ncRNA
chr11-30695	chr11	88617630	88631284	+	702.1	13654.000	intron (NM_054043, intron 5 of 13)	B3|SINE|B2	5206	NR_131025	68397	Mm.426889	NR_131025		0610039H22Rik	-	RIKEN cDNA 0610039H22 gene	ncRNA
chr4-21162	chr4	155211918	155222468	+	701.1	10550.000	intron (NM_011385, intron 1 of 6)	intron (NM_011385, intron 1 of 6)	5342	NM_011385	20481	Mm.28520	NM_011385	ENSMUSG00000029050	Ski	2310012I02Rik|2610001A11Rik|AA062172|AA589460|BC004088	ski sarcoma viral oncogene homolog (avian)	protein-coding
chr15-10722	chr15	83032120	83044570	+	699.7	12450.000	Intergenic	Intergenic	-4948	NM_001271411	74039	Mm.32584	NM_028728	ENSMUSG00000058099	Nfam1	4921501M20Rik|Cnaip	Nfat activating molecule with ITAM motif 1	protein-coding
chr19-6357	chr19	7177732	7187956	+	693.3	10224.000	intron (NM_134147, intron 3 of 10)	intron (NM_134147, intron 3 of 10)	23440	NM_134150	107260	Mm.203921	NM_134150	ENSMUSG00000024767	Otub1	AI850305	OTU domain, ubiquitin aldehyde binding 1	protein-coding
chr15-13710	chr15	82955690	82965493	+	692.8	9803.000	Intergenic	Intergenic	-1295	NR_037241	100526477		NR_037241	ENSMUSG00000092751	Mir3080	mmu-mir-3080	microRNA 3080	ncRNA
chr5-36507	chr5	118072132	118086976	+	691.3	14844.000	intron (NM_172721, intron 7 of 10)	intron (NM_172721, intron 7 of 10)	51811	NM_021344	57816	Mm.273285	NM_021344	ENSMUSG00000029359	Tesc	1010001A17Rik|2410011K10Rik|TE-1	tescalcin	protein-coding
chr12-5261	chr12	108216397	108228281	+	685.4	11884.000	intron (NM_001159910, intron 1 of 5)	MTEa|LTR|ERVL-MaLR	42601	NM_009832	12454	Mm.474441	NM_009832	ENSMUSG00000021258	Ccnk	AW123198|AW413594|CPR4|CycK	cyclin K	protein-coding
chr9-15826	chr9	48727791	48741921	+	685.4	14130.000	intron (NM_001033324, intron 3 of 6)	intron (NM_001033324, intron 3 of 6)	101085	NM_001033324	235320	Mm.457803	NM_001033324	ENSMUSG00000066687	Zbtb16	AI467657|PLZF|Zfp145|lu	zinc finger and BTB domain containing 16	protein-coding
chr2-2739	chr2	84733783	84744841	+	685.4	11058.000	Intergenic	L2b|LINE|L2	1866	NR_029544	387149		NR_029544	ENSMUSG00000065484	Mir130a	Mirn130|Mirn130a|mir-130a	microRNA 130a	ncRNA
chr11-43650	chr11	88546668	88559566	+	681.4	12898.000	intron (NM_054043, intron 6 of 13)	intron (NM_054043, intron 6 of 13)	-66134	NR_131025	68397	Mm.426889	NR_131025		0610039H22Rik	-	RIKEN cDNA 0610039H22 gene	ncRNA
chr4-18736	chr4	118271594	118280955	+	681.4	9361.000	intron (NM_011213, intron 3 of 32)	intron (NM_011213, intron 3 of 32)	15123	NM_011213	19268	Mm.29855	NM_011213	ENSMUSG00000033295	Ptprf	AA591035|LAR|LARS|RPTP-LAR	protein tyrosine phosphatase, receptor type, F	protein-coding
chr8-19905	chr8	70591476	70602262	+	680.4	10786.000	TTS (NM_133772)	TTS (NM_133772)	2388	NM_023627	71780	Mm.29357	NM_023627	ENSMUSG00000019139	Isyna1	1300017C10Rik|AU018670|IPS 1	myo-inositol 1-phosphate synthase A1	protein-coding
chr17-13879	chr17	6735051	6749701	+	679.9	14650.000	exon (NM_009510, exon 9 of 13)	exon (NM_009510, exon 9 of 13)	36546	NM_183368	83672	Mm.442201	NM_031395	ENSMUSG00000041831	Sytl3	A430092N21|Slp3|Slp3-a|Slp3-b|mFLJ00307	synaptotagmin-like 3	protein-coding
chr8-16333	chr8	84197117	84204672	+	677.5	7555.000	Intergenic	CpG	-7624	NR_029740	387216		NR_029740	ENSMUSG00000065611	Mir23a	Mirn23a|mir-23a|mmu-mir-23a	microRNA 23a	ncRNA
chr19-8978	chr19	44506827	44519726	+	675.5	12899.000	3' UTR (NM_011720, exon 6 of 6)	3' UTR (NM_011720, exon 6 of 6)	19804	NM_011720	22423	Mm.88365	NM_011720	ENSMUSG00000036961	Wnt8b	-	wingless-type MMTV integration site family, member 8B	protein-coding
chr17-9477	chr17	26945399	26954382	+	675.0	8983.000	intron (NM_001371034, intron 3 of 17)	intron (NM_001371034, intron 3 of 17)	-1771	NR_037244	100526534		NR_037244	ENSMUSG00000093118	Mir3083	mir-3083|mmu-mir-3083	microRNA 3083	ncRNA
chr12-9879	chr12	84184340	84198952	+	674.5	14612.000	intron (NM_001163501, intron 1 of 12)	intron (NM_001163501, intron 1 of 12)	2369	NM_001163502	238317	Mm.31256	NM_001163501	ENSMUSG00000042507	Elmsan1	9430029N19Rik|C130039O16Rik|Gm260	ELM2 and Myb/SANT-like domain containing 1	protein-coding
chr11-34413	chr11	5054605	5065755	+	674.5	11150.000	TTS (NM_001190408)	TTS (NM_001190408)	2052	NM_145216	75668	Mm.374836	NM_145216	ENSMUSG00000034209	Rasl10a	2210403B10Rik|AI852688	RAS-like, family 10, member A	protein-coding
chr5-18441	chr5	123131439	123139883	+	674.5	8444.000	Intergenic	CpG	-3032	NM_175092	23912	Mm.253876	NM_175092	ENSMUSG00000029449	Rhof	AI845056|AV026554|Arhf|Ifld1|Rif	ras homolog family member F (in filopodia)	protein-coding
chr16-15073	chr16	18376949	18389593	+	673.0	12644.000	intron (NM_001272028, intron 1 of 17)	intron (NM_001272028, intron 1 of 17)	2488	NM_001272030	11877	Mm.293599	NM_033474	ENSMUSG00000000325	Arvcf	-	armadillo repeat gene deleted in velocardiofacial syndrome	protein-coding
chr11-9567	chr11	77485081	77498875	+	672.5	13794.000	Intergenic	Intergenic	-1434	NM_001004144	216963	Mm.290182	NM_001004144	ENSMUSG00000011877	Git1	Cat-1|p95Cat	GIT ArfGAP 1	protein-coding
chr2-40587	chr2	93244711	93259898	+	671.6	15187.000	intron (NM_183180, intron 2 of 9)	intron (NM_183180, intron 2 of 9)	64756	NM_001025246	277414	Mm.41033	NM_001025246	ENSMUSG00000068735	Trp53i11	Tp53i11	transformation related protein 53 inducible protein 11	protein-coding
chr6-5517	chr6	127142963	127155997	+	671.6	13034.000	promoter-TSS (NR_040275)	promoter-TSS (NR_040275)	91	NR_040274	77558	Mm.358918	NR_040273	ENSMUSG00000097166	9330179D12Rik	-	RIKEN cDNA 9330179D12 gene	ncRNA
chr15-17149	chr15	98981678	98994006	+	671.1	12328.000	intron (NR_045991, intron 2 of 3)	PB1D7|SINE|Alu	1877	NR_045991	75951	Mm.441657	NR_045991	ENSMUSG00000097587	4930578M01Rik	3010001K12Rik	RIKEN cDNA 4930578M01 gene	ncRNA
chr19-14551	chr19	46036052	46046921	+	670.6	10869.000	intron (NM_001113408, intron 1 of 10)	intron (NM_001113408, intron 1 of 10)	-1865	NM_010697	16825	Mm.327442	NM_010697	ENSMUSG00000025223	Ldb1	CLIM2|NLI	LIM domain binding 1	protein-coding
chr19-8356	chr19	7064735	7074737	+	666.1	10002.000	intron (NM_134147, intron 3 of 10)	intron (NM_134147, intron 3 of 10)	12968	NM_134147	107227	Mm.439977	NM_134147	ENSMUSG00000036278	Macrod1	AI604841|AW743046|D930010J01Rik|Lrp16	MACRO domain containing 1	protein-coding
chr10-17961	chr10	126979925	126989021	+	662.2	9096.000	intron (NM_001113470, intron 1 of 7)	intron (NM_001113470, intron 1 of 7)	5756	NM_001113470	52468	Mm.29490	NM_146012	ENSMUSG00000078429	Ctdsp2	AI586070|D10Ertd73e|OS-4|OS4|SCP2	CTD (carboxy-terminal domain, RNA polymerase II, polypeptide A) small phosphatase 2	protein-coding
chr6-6301	chr6	88933836	88944617	+	661.7	10781.000	Intergenic	Intergenic	36975	NM_011906	24100	Mm.284480	NM_011906	ENSMUSG00000002871	Tpra1	40kDa|Gpr175|Tpra40	transmembrane protein, adipocyte asscociated 1	protein-coding
chr4-44685	chr4	141238336	141249313	+	657.8	10977.000	intron (NM_172520, intron 1 of 16)	intron (NM_172520, intron 1 of 16)	940	NM_172520	213649	Mm.134460	NM_172520	ENSMUSG00000028919	Arhgef19	6030432F23|6430573B13Rik|WGEF	Rho guanine nucleotide exchange factor (GEF) 19	protein-coding
chr2-23668	chr2	137105799	137116476	+	657.8	10677.000	intron (NM_013822, intron 2 of 25)	intron (NM_013822, intron 2 of 25)	5383	NM_013822	16449	Mm.22398	NM_013822	ENSMUSG00000027276	Jag1	ABE2|Gsfabe2|Htu|Ozz|Ser-1	jagged 1	protein-coding
chr6-22646	chr6	83437359	83445964	+	657.8	8605.000	promoter-TSS (NM_183138)	promoter-TSS (NM_183138)	17	NM_183138	194388	Mm.211030	NM_183138	ENSMUSG00000034832	Tet3	B430006D22Rik|BC037432|D230004J03Rik	tet methylcytosine dioxygenase 3	protein-coding
chr2-31557	chr2	30684598	30696812	+	656.3	12214.000	Intergenic	Intergenic	-12694	NR_136917	665635	Mm.450149	NR_136917		Gm14486	-	predicted gene 14486	ncRNA
chr12-11717	chr12	107927067	107938645	+	654.8	11578.000	intron (NM_001286343, intron 1 of 1)	intron (NM_001286343, intron 1 of 1)	70558	NM_001079883	58208	Mm.392694	NM_021399	ENSMUSG00000048251	Bcl11b	9130430L19Rik|AI604821|B630002E05Rik|BCL-11B|Ctip2|Rit1	B cell leukemia/lymphoma 11B	protein-coding
chr8-17640	chr8	10920405	10929785	+	652.8	9380.000	non-coding (NR_135302, exon 4 of 4)	non-coding (NR_135302, exon 4 of 4)	3362	NR_030715	665306	Mm.358758	NR_030715	ENSMUSG00000038917	3930402G23Rik	-	RIKEN cDNA 3930402G23 gene	ncRNA
chr11-37201	chr11	88533192	88544651	+	652.8	11459.000	intron (NM_054043, intron 6 of 13)	intron (NM_054043, intron 6 of 13)	-80330	NR_131025	68397	Mm.426889	NR_131025		0610039H22Rik	-	RIKEN cDNA 0610039H22 gene	ncRNA
chr8-12685	chr8	120288031	120297398	+	651.3	9367.000	Intergenic	Intergenic	-64484	NR_110496	434353	Mm.411793	NR_110496	ENSMUSG00000097960	A330074K22Rik	-	RIKEN cDNA A330074K22 gene	ncRNA
chr4-31278	chr4	148802874	148814187	+	650.8	11313.000	intron (NM_027195, intron 1 of 15)	intron (NM_027195, intron 1 of 15)	4138	NM_027195	69743	Mm.233879	NM_027195	ENSMUSG00000028977	Casz1	2410019P08Rik|AV096627|BC040081|Cst|D4Ertd432e	castor zinc finger 1	protein-coding
chr2-18259	chr2	70560594	70569261	+	650.4	8667.000	intron (NM_008077, intron 2 of 16)	intron (NM_008077, intron 2 of 16)	-1570	NR_040496	68986	Mm.437697	NR_040496	ENSMUSG00000087264	Gad1os	1500002O10Rik	glutamate decarboxylase 1, opposite strand	ncRNA
chr7-13271	chr7	29312748	29321653	+	650.4	8905.000	3' UTR (NM_013874, exon 12 of 12)	3' UTR (NM_013874, exon 12 of 12)	9199	NM_001368371	29861	Mm.101885	NM_013874	ENSMUSG00000030584	Dpf1	Neud4	D4, zinc and double PHD fingers family 1	protein-coding
chr11-17366	chr11	116655588	116665133	+	648.9	9545.000	intron (NM_001163318, intron 4 of 4)	intron (NM_001163318, intron 4 of 4)	3252	NM_001163318	100038570	Mm.390349	NM_001163318	ENSMUSG00000075410	Prcd	Gm11744	photoreceptor disc component	protein-coding
chr11-19054	chr11	120223442	120232862	+	645.4	9420.000	non-coding (NR_151480, exon 2 of 2)	non-coding (NR_151480, exon 2 of 2)	3465	NR_151480	102640779	Mm.394084	NM_175248		2900052L18Rik	-	RIKEN cDNA 2900052L18 gene	ncRNA
chrX-5763	chrX	99138569	99153521	+	644.9	14952.000	intron (NM_010110, intron 2 of 4)	intron (NM_010110, intron 2 of 4)	9984	NM_010110	13641	Mm.3374	NM_010110	ENSMUSG00000031217	Efnb1	Cek5-L|EFL-3|Elk-L|Epl2|Eplg2|LERK-2|Lerk2|Stra1	ephrin B1	protein-coding
chr3-9505	chr3	88142572	88152603	+	644.4	10031.000	intron (NM_133665, intron 1 of 10)	intron (NM_133665, intron 1 of 10)	5215	NM_133665	17261	Mm.28184	NM_133665	ENSMUSG00000001419	Mef2d	C80750	myocyte enhancer factor 2D	protein-coding
chr2-34093	chr2	118542453	118550696	+	640.5	8243.000	intron (NM_138313, intron 3 of 4)	intron (NM_138313, intron 3 of 4)	1025	NM_001331221	171543	Mm.210125	NM_138313	ENSMUSG00000040093	Bmf	AW260063|AW411872	BCL2 modifying factor	protein-coding
chr8-9685	chr8	120260528	120271875	+	639.5	11347.000	Intergenic	RLTR20A4|LTR|ERVK	-37971	NR_110496	434353	Mm.411793	NR_110496	ENSMUSG00000097960	A330074K22Rik	-	RIKEN cDNA A330074K22 gene	ncRNA
chr5-19543	chr5	139427134	139436448	+	638.0	9314.000	intron (NM_028469, intron 2 of 4)	intron (NM_028469, intron 2 of 4)	8612	NM_029771	76854	Mm.389706	NM_029771	ENSMUSG00000053647	Gper1	6330420K13Rik|CMKRL2|Ceprl|FEG-1|GPCR-Br|Gper|Gpr30	G protein-coupled estrogen receptor 1	protein-coding
chr17-9170	chr17	35696561	35712755	+	637.5	16194.000	promoter-TSS (NM_007584)	promoter-TSS (NM_007584)	-59	NM_007584	12305	Mm.5021	NM_007584	ENSMUSG00000003534	Ddr1	6030432F18|AI323681|CD167a|Cak|Nep|PTK3A	discoidin domain receptor family, member 1	protein-coding
chr16-6441	chr16	32658122	32668658	+	637.0	10536.000	intron (NM_001110147, intron 1 of 13)	MIRb|SINE|MIR	4807	NR_033493	675921	Mm.404316	NR_033493	ENSMUSG00000075265	Tnk2os	Gm10818	tyrosine kinase, non-receptor 2, opposite strand	ncRNA
chr1-12073	chr1	77493807	77512066	+	637.0	18259.000	intron (NM_007936, intron 3 of 17)	intron (NM_007936, intron 3 of 17)	-6168	NR_105770	102465180		NR_105770	ENSMUSG00000099141	Mir6352	Gm27481|mmu-mir-6352	microRNA 6352	ncRNA
chr11-37899	chr11	117930001	117942280	+	636.1	12279.000	Intergenic	ID_B1|SINE|B4	33226	NM_007707	12702	Mm.3468	NM_007707	ENSMUSG00000053113	Socs3	Cis3|Cish3|EF-10|Ef10|SSI-3|Ssi3	suppressor of cytokine signaling 3	protein-coding
chr10-14078	chr10	126925224	126932247	+	633.1	7023.000	Intergenic	Intergenic	-27364	NM_001358969	68876	Mm.276769	NM_026858	ENSMUSG00000025436	Atp23	1110068E08Rik|2410012H02Rik|Xrcc6bp1	ATP23 metallopeptidase and ATP synthase assembly factor homolog	protein-coding
chr5-2494	chr5	125136310	125143546	+	632.6	7236.000	intron (NM_011424, intron 1 of 46)	intron (NM_011424, intron 1 of 46)	39286	NM_001253905	20602	Mm.278646	NM_011424	ENSMUSG00000029478	Ncor2	N-CoR|SMRT|SMRTe	nuclear receptor co-repressor 2	protein-coding
chrX-2632	chrX	12061264	12075487	+	629.6	14223.000	intron (NM_001168321, intron 1 of 13)	intron (NM_001168321, intron 1 of 13)	12178	NM_175045	71458	Mm.196328	NM_029510	ENSMUSG00000040363	Bcor	2900008C10Rik|5830466J11Rik|8430401K06Rik|BcorR|D930024N20Rik|mKIAA1575	BCL6 interacting corepressor	protein-coding
chr1-5178	chr1	86433195	86444410	+	629.2	11215.000	Intergenic	B4|SINE|B4	12473	NM_027966	71863	Mm.179627	NM_027966	ENSMUSG00000036574	Tex44	1700019O17Rik	testis expressed 44	protein-coding
chr17-9154	chr17	34025179	34034206	+	627.2	9027.000	exon (NM_008202, exon 6 of 7)	exon (NM_008202, exon 6 of 7)	-1637	NM_013543	14979	Mm.275452	NM_013543	ENSMUSG00000073422	H2-Ke6	D17H6S112E|H-2Ke6|Hsd17b8|Ke-6|Ke6|Ring2	H2-K region expressed gene 6	protein-coding
chr12-23595	chr12	84174100	84183169	+	626.7	9069.000	intron (NM_001163501, intron 1 of 12)	intron (NM_001163501, intron 1 of 12)	15381	NM_001163502	238317	Mm.31256	NM_001163501	ENSMUSG00000042507	Elmsan1	9430029N19Rik|C130039O16Rik|Gm260	ELM2 and Myb/SANT-like domain containing 1	protein-coding
chr1-29051	chr1	172199521	172208070	+	626.7	8549.000	intron (NM_011063, intron 1 of 3)	intron (NM_011063, intron 1 of 3)	3009	NM_001329871	18611	Mm.544	NM_011063	ENSMUSG00000013698	Pea15a	Mat1|PEA-15|Pea15|Pkcs15	phosphoprotein enriched in astrocytes 15A	protein-coding
chr17-13969	chr17	24204084	24212919	+	626.7	8835.000	exon (NM_010947, exon 1 of 6)	exon (NM_010947, exon 1 of 6)	886	NM_010947	18209	Mm.259542	NM_010947	ENSMUSG00000117406	Ntn3	Ntn2l	netrin 3	protein-coding
chr15-7044	chr15	59068413	59083999	+	626.2	15586.000	intron (NM_001146180, intron 1 of 13)	intron (NM_001146180, intron 1 of 13)	5820	NM_001146180	211401	Mm.215481	NM_144800	ENSMUSG00000022353	Mtss1	2310003N14Rik|BC024131|D130001D01Rik|Mim|mKIAA0429	MTSS I-BAR domain containing 1	protein-coding
chr1-21583	chr1	85893747	85903506	+	625.2	9759.000	intron (NM_022417, intron 1 of 5)	intron (NM_022417, intron 1 of 5)	4116	NM_022417	64294	Mm.29870	NM_022417	ENSMUSG00000026223	Itm2c	3110038L02Rik|BRI3|Bricd2c|E25|E25C|ITM3	integral membrane protein 2C	protein-coding
chr14-14365	chr14	25599901	25612798	+	622.7	12897.000	TTS (NM_001309430)	TTS (NM_001309430)	2836	NM_001309430	100188919	Mm.473810	NM_001309430		Gm45915	Israa	predicted gene, 45915	protein-coding
chr17-3677	chr17	15371584	15383267	+	622.3	11683.000	Intergenic	Intergenic	-1602	NM_007865	13388	Mm.4875	NM_007865	ENSMUSG00000014773	Dll1	Delta1	delta like canonical Notch ligand 1	protein-coding
chr2-14976	chr2	30654370	30662091	+	622.3	7721.000	TTS (NR_136917)	TTS (NR_136917)	19781	NR_136917	665635	Mm.450149	NR_136917		Gm14486	-	predicted gene 14486	ncRNA
chr7-27209	chr7	100924399	100933546	+	621.8	9147.000	exon (NM_001081116, exon 1 of 21)	exon (NM_001081116, exon 1 of 21)	3189	NM_001081116	207212	Mm.29954	NM_001081116	ENSMUSG00000032875	Arhgef17	8030463K16|AI428794|AW558066|BC035332|mKIAA0337	Rho guanine nucleotide exchange factor (GEF) 17	protein-coding
chr9-14689	chr9	106450107	106459180	+	621.8	9073.000	intron (NM_021567, intron 1 of 12)	intron (NM_021567, intron 1 of 12)	805	NM_021567	59092	Mm.286394	NM_021567	ENSMUSG00000023495	Pcbp4	1200003L19Rik|AlphaCP-4	poly(rC) binding protein 4	protein-coding
chr11-24526	chr11	101168395	101178594	+	620.3	10199.000	3' UTR (NM_007721, exon 2 of 2)	3' UTR (NM_007721, exon 2 of 2)	1949	NM_007721	12777	Mm.8021	NM_007721	ENSMUSG00000044052	Ccr10	C-C CKR-10|CC-CKR-10|CCR-10|Cmkbr9|Gpr2	chemokine (C-C motif) receptor 10	protein-coding
chr2-27434	chr2	101996191	102009320	+	619.8	13129.000	intron (NM_178886, intron 4 of 5)	intron (NM_178886, intron 4 of 5)	116493	NM_029635	76501	Mm.330424	NM_029635	ENSMUSG00000027163	Commd9	1810029F08Rik|AA409293	COMM domain containing 9	protein-coding
chr4-24205	chr4	141047635	141054716	+	619.3	7081.000	exon (NM_001145958, exon 4 of 36)	exon (NM_001145958, exon 4 of 36)	2486	NM_172122	230872	Mm.80685	NM_172122	ENSMUSG00000040860	Crocc	-	ciliary rootlet coiled-coil, rootletin	protein-coding
chr12-16986	chr12	79837053	79849735	+	618.3	12682.000	Intergenic	Intergenic	81339	NR_131075	77290	Mm.395042	NR_131073	ENSMUSG00000112765	9430078K24Rik	-	RIKEN cDNA 9430078K24 gene	ncRNA
chr15-16054	chr15	85572424	85583692	+	616.8	11268.000	promoter-TSS (NM_001163634)	promoter-TSS (NM_001163634)	12	NM_001163634	22422	Mm.306946	NM_009528	ENSMUSG00000022382	Wnt7b	Wnt-7b	wingless-type MMTV integration site family, member 7B	protein-coding
chr2-32578	chr2	157469648	157483706	+	615.3	14058.000	Intergenic	RSINE1|SINE|B4	52384	NM_001025395	20779	Mm.22845	NM_009271	ENSMUSG00000027646	Src	AW259666|pp60c-src	Rous sarcoma oncogene	protein-coding
chr2-36790	chr2	165129162	165141899	+	612.9	12737.000	intron (NM_174988, intron 7 of 11)	(CGGGGG)n|Simple_repeat|Simple_repeat	-44780	NR_033448	72211	Mm.482899	NR_033448	ENSMUSG00000078935	1700025C18Rik	-	RIKEN cDNA 1700025C18 gene	ncRNA
chr4-11824	chr4	128714292	128725502	+	612.4	11210.000	intron (NM_001195130, intron 7 of 14)	intron (NM_001195130, intron 7 of 14)	-7674	NM_001195083	54383	Mm.473738	NM_018774	ENSMUSG00000028796	Phc2	A3galt2|AA415044|D130050K19Rik|D4Ertd810e|Edr2|Mph2|p36	polyhomeotic 2	protein-coding
chr12-22174	chr12	99225042	99238055	+	610.9	13013.000	intron (NM_183186, intron 4 of 5)	intron (NM_183186, intron 4 of 5)	-68740	NR_038130	67639	Mm.87374	NR_038130	ENSMUSG00000113210	4930474N09Rik	-	RIKEN cDNA 4930474N09 gene	ncRNA
chr11-44578	chr11	119545005	119553755	+	610.4	8750.000	non-coding (NR_045099, exon 1 of 4)	non-coding (NR_045099, exon 1 of 4)	750	NR_045099	100503830	Mm.428077	NR_045099	ENSMUSG00000087675	Gm11762	-	predicted gene 11762	ncRNA
chr3-7404	chr3	138849372	138861917	+	609.9	12545.000	intron (NR_121195, intron 1 of 7)	intron (NR_121195, intron 1 of 7)	113436	NM_019571	56224	Mm.31927	NM_019571	ENSMUSG00000028152	Tspan5	2810455A09Rik|4930505M03Rik|NET-4|Tm4sf9	tetraspanin 5	protein-coding
chr7-12077	chr7	27328935	27338222	+	608.0	9287.000	promoter-TSS (NM_001113549)	promoter-TSS (NM_001113549)	70	NM_001113549	108075	Mm.272251	NM_175641	ENSMUSG00000040488	Ltbp4	2310046A13Rik	latent transforming growth factor beta binding protein 4	protein-coding
chr7-24976	chr7	4119054	4127270	+	607.5	8216.000	intron (NM_001001454, intron 2 of 12)	intron (NM_001001454, intron 2 of 12)	-2434	NR_033568	77323	Mm.378791	NR_033568	ENSMUSG00000086155	9430041J12Rik	-	RIKEN cDNA 9430041J12 gene	ncRNA
chr9-18960	chr9	97009742	97020117	+	607.0	10375.000	intron (NM_145134, intron 1 of 2)	intron (NM_145134, intron 1 of 2)	3426	NM_145134	211949	Mm.491271	NM_145134	ENSMUSG00000046997	Spsb4	D030068E18Rik|SSB-4|Ssb4	splA/ryanodine receptor domain and SOCS box containing 4	protein-coding
chr15-12646	chr15	102099483	102109389	+	605.0	9906.000	intron (NM_001355636, intron 1 of 28)	intron (NM_001355636, intron 1 of 28)	1502	NM_153533	209039	Mm.29389	NM_153533	ENSMUSG00000037003	Tns2	C1-ten|Tenc1|nep|nph	tensin 2	protein-coding
chr8-30459	chr8	120302391	120311526	+	605.0	9135.000	Intergenic	Intergenic	-78728	NR_110496	434353	Mm.411793	NR_110496	ENSMUSG00000097960	A330074K22Rik	-	RIKEN cDNA A330074K22 gene	ncRNA
chr9-10776	chr9	44719273	44728057	+	603.5	8784.000	intron (NM_153537, intron 4 of 21)	intron (NM_153537, intron 4 of 21)	11533	NM_153537	102693	Mm.28639	NM_153537	ENSMUSG00000048537	Phldb1	AU041016|D330037A14Rik|Ll5a	pleckstrin homology like domain, family B, member 1	protein-coding
chr7-3708	chr7	79542091	79551566	+	601.5	9475.000	Intergenic	Intergenic	31393	NR_040312	101694	Mm.41661	NR_040311	ENSMUSG00000097023	Mir9-3hg	AI854517	Mir9-3 host gene	ncRNA
chr2-13674	chr2	37774701	37783665	+	600.6	8964.000	intron (NM_001163566, intron 1 of 12)	intron (NM_001163566, intron 1 of 12)	2934	NM_001163566	241324	Mm.392369	NM_001163566	ENSMUSG00000035403	Crb2	5930402A21|BC043114	crumbs family member 2	protein-coding
chr11-30245	chr11	59325450	59338458	+	599.1	13008.000	3' UTR (NM_139298, exon 4 of 4)	3' UTR (NM_139298, exon 4 of 4)	25024	NM_139298	216795	Mm.218794	NM_139298	ENSMUSG00000000126	Wnt9a	Wnt14|wnt-14	wingless-type MMTV integration site family, member 9A	protein-coding
chr10-16228	chr10	59893070	59901536	+	598.6	8466.000	intron (NM_019965, intron 8 of 8)	intron (NM_019965, intron 8 of 8)	17712	NM_019965	56709	Mm.103610	NM_019965	ENSMUSG00000020109	Dnajb12	Dj10|mDj10	DnaJ heat shock protein family (Hsp40) member B12	protein-coding
chr8-13105	chr8	88446846	88456263	+	598.6	9417.000	Intergenic	Intergenic	-69790	NM_027280	93960	Mm.30219	NM_027280	ENSMUSG00000031661	Nkd1	2810434J10Rik|9030215G15Rik|Nkd	naked cuticle 1	protein-coding
chr4-25161	chr4	125483887	125493924	+	598.1	10037.000	Intergenic	Intergenic	-1791	NM_001081097	14807	Mm.40896	NM_001081097	ENSMUSG00000001985	Grik3	9630027E11|GluK3|GluR7-3|Glur-7|Glur7	glutamate receptor, ionotropic, kainate 3	protein-coding
chr4-31736	chr4	45487283	45496514	+	597.1	9231.000	intron (NM_001033306, intron 1 of 5)	intron (NM_001033306, intron 1 of 5)	38930	NM_001033306	230126	Mm.251716	NM_001033306	ENSMUSG00000044813	Shb	BC028832	src homology 2 domain-containing transforming protein B	protein-coding
chr11-46335	chr11	88116353	88127256	+	594.1	10903.000	intron (NM_198013, intron 1 of 10)	intron (NM_198013, intron 1 of 10)	22658	NM_198013	103841	Mm.374846	NM_198013	ENSMUSG00000018378	Cuedc1	AI841487|C330016O16Rik	CUE domain containing 1	protein-coding
chr9-17250	chr9	119976584	119984966	+	593.7	8382.000	intron (NM_153287, intron 1 of 4)	intron (NM_153287, intron 1 of 4)	2248	NM_001357560	215418	Mm.491094	NM_153287	ENSMUSG00000032515	Csrnp1	4931429D10Rik|Axud1|CSRNP-1|URAX1|taip-3	cysteine-serine-rich nuclear protein 1	protein-coding
chr1-16320	chr1	136130328	136143949	+	593.2	13621.000	intron (NR_153829, intron 1 of 35)	intron (NR_153829, intron 1 of 35)	5748	NR_153829	16565	Mm.276135	NM_019962	ENSMUSG00000041642	Kif21b	2610511N21Rik|mKIAA0449	kinesin family member 21B	protein-coding
chr8-16367	chr8	87684824	87693405	+	592.2	8581.000	intron (NM_001310520, intron 3 of 5)	MIR|SINE|MIR	-46904	NR_131165	73557		NR_131165		1700096P03Rik	-	RIKEN cDNA 1700096P03 gene	ncRNA
chr12-21375	chr12	17689741	17703539	+	590.7	13798.000	intron (NM_016677, intron 1 of 3)	intron (NM_016677, intron 1 of 3)	5831	NM_016677	53602	Mm.313619	NM_016677	ENSMUSG00000071379	Hpcal1	NVL-3|NVP-3|Nvp3|VILIP3|Vnsl3|Vsnl3	hippocalcin-like 1	protein-coding
chr12-11230	chr12	3884061	3895219	+	590.7	11158.000	intron (NM_001271753, intron 6 of 22)	intron (NM_001271753, intron 6 of 22)	-2104	NM_153743	13435	Mm.5001	NM_007872	ENSMUSG00000020661	Dnmt3a	MmuIIIA	DNA methyltransferase 3A	protein-coding
chr11-34349	chr11	120237639	120247509	+	589.7	9870.000	intron (NM_198423, intron 2 of 27)	intron (NM_198423, intron 2 of 27)	9627	NM_198423	268515	Mm.309498	NM_198423	ENSMUSG00000039741	Bahcc1	B930044J06|BC060615	BAH domain and coiled-coil containing 1	protein-coding
chr3-15435	chr3	104788325	104796861	+	587.2	8536.000	exon (NM_001291859, exon 3 of 5)	exon (NM_001291859, exon 3 of 5)	3559	NM_001291859	11853	Mm.262	NM_007484	ENSMUSG00000002233	Rhoc	AI324259|Arh9|Arhc	ras homolog family member C	protein-coding
chr5-29171	chr5	30104503	30112152	+	585.3	7649.000	exon (NM_001167879, exon 2 of 6)	exon (NM_001167879, exon 2 of 6)	-2241	NM_001256263	433868	Mm.450696	NM_001256263	ENSMUSG00000086815	3110082J24Rik	-	RIKEN cDNA 3110082J24 gene	protein-coding
chr13-11750	chr13	53229488	53238248	+	584.3	8760.000	intron (NM_013846, intron 1 of 8)	intron (NM_013846, intron 1 of 8)	52256	NM_013846	26564	Mm.342774	NM_013846	ENSMUSG00000021464	Ror2	Ntrkr2	receptor tyrosine kinase-like orphan receptor 2	protein-coding
chr2-25237	chr2	172545590	172555302	+	583.8	9712.000	promoter-TSS (NM_001159696)	promoter-TSS (NM_001159696)	-545	NM_001159696	21420	Mm.3629	NM_009335	ENSMUSG00000028640	Tfap2c	AA409384|AP2gamma|Ap-2.2|Stra2|Tcfap2c	transcription factor AP-2, gamma	protein-coding
chr11-15719	chr11	88520599	88530538	+	582.3	9939.000	intron (NM_054043, intron 6 of 13)	(CA)n|Simple_repeat|Simple_repeat	-93683	NR_131025	68397	Mm.426889	NR_131025		0610039H22Rik	-	RIKEN cDNA 0610039H22 gene	ncRNA
chr17-4255	chr17	34585795	34596391	+	578.4	10596.000	intron (NM_134116, intron 3 of 3)	intron (NM_134116, intron 3 of 3)	-1166	NM_017463	18515	Mm.390957	NM_017463	ENSMUSG00000034673	Pbx2	G17	pre B cell leukemia homeobox 2	protein-coding
chr5-15272	chr5	140604805	140613296	+	578.4	8491.000	intron (NM_008494, intron 1 of 7)	intron (NM_008494, intron 1 of 7)	1709	NM_008494	16848	Mm.12834	NM_008494	ENSMUSG00000029570	Lfng	AW061165	LFNG O-fucosylpeptide 3-beta-N-acetylglucosaminyltransferase	protein-coding
chr19-7869	chr19	55742331	55753382	+	578.4	11051.000	intron (NM_001331137, intron 3 of 14)	intron (NM_001331137, intron 3 of 14)	6046	NM_001142923	21416	Mm.139815	NM_009333	ENSMUSG00000024985	Tcf7l2	TCF4B|TCF4E|Tcf-4|Tcf4	transcription factor 7 like 2, T cell specific, HMG box	protein-coding
chr4-21020	chr4	148855411	148863220	+	577.9	7809.000	intron (NM_027195, intron 2 of 15)	intron (NM_027195, intron 2 of 15)	-30032	NR_161310	69743	Mm.233879	NM_027195	ENSMUSG00000028977	Casz1	2410019P08Rik|AV096627|BC040081|Cst|D4Ertd432e	castor zinc finger 1	protein-coding
chr3-8555	chr3	89330223	89342605	+	576.9	12382.000	intron (NM_007910, intron 1 of 3)	intron (NM_007910, intron 1 of 3)	1614	NM_007910	13639	Mm.16332	NM_007910	ENSMUSG00000028040	Efna4	EFL-4|Epl4|LERK-4	ephrin A4	protein-coding
chr9-15203	chr9	62359972	62371120	+	576.4	11148.000	intron (NM_009672, intron 1 of 6)	intron (NM_009672, intron 1 of 6)	24203	NM_009672	11737	Mm.269088	NM_009672	ENSMUSG00000032249	Anp32a	Anp32|I1PP2A|LANP|PHAP1|W91701|pp32	acidic (leucine-rich) nuclear phosphoprotein 32 family, member A	protein-coding
chr9-27145	chr9	37451213	37461697	+	576.4	10484.000	Intergenic	Intergenic	-23280	NM_001164767	19649	Mm.212826	NM_011248	ENSMUSG00000032128	Robo3	Rbig1|Rig-1|Rig1|Robo3a|Robo3b	roundabout guidance receptor 3	protein-coding
chr11-28120	chr11	94985032	94996524	+	574.9	11492.000	promoter-TSS (NM_172261)	promoter-TSS (NM_172261)	-434	NM_172261	217124	Mm.229087	NM_172261	ENSMUSG00000038976	Ppp1r9b	SPL|Spn	protein phosphatase 1, regulatory subunit 9B	protein-coding
chr15-17004	chr15	85990976	86003003	+	573.9	12027.000	intron (NM_009886, intron 1 of 34)	MTD|LTR|ERVL-MaLR	36788	NM_009886	12614	Mm.22680	NM_009886	ENSMUSG00000016028	Celsr1	Adgrc1|Crsh|Scy|crash	cadherin, EGF LAG seven-pass G-type receptor 1	protein-coding
chr3-20319	chr3	127624907	127635216	+	573.9	10309.000	Intergenic	Intergenic	-3075	NM_009718	11924	Mm.42017	NM_009718	ENSMUSG00000027967	Neurog2	Atoh4|Math4A|bHLHa8|ngn-2|ngn2	neurogenin 2	protein-coding
chr7-9522	chr7	44350488	44361432	+	572.5	10944.000	intron (NM_001034115, intron 24 of 24)	CT-rich|Low_complexity|Low_complexity	19070	NM_027049	69349	Mm.358922	NM_027049	ENSMUSG00000008028	1700008O03Rik	-	RIKEN cDNA 1700008O03 gene	protein-coding
chr17-15545	chr17	25403661	25411955	+	571.5	8294.000	intron (NM_001163691, intron 2 of 34)	intron (NM_001163691, intron 2 of 34)	25975	NM_001163691	58226	Mm.268378	NM_021415	ENSMUSG00000024112	Cacna1h	Cav3.2|MNCb-1209|alpha13.2	calcium channel, voltage-dependent, T type, alpha 1H subunit	protein-coding
chr3-17279	chr3	87980938	87989414	+	571.5	8476.000	Intergenic	Intergenic	14083	NM_016701	18008	Mm.331129	NM_016701	ENSMUSG00000004891	Nes	AA166324|C78523|ESTM46|Ifaprc2|Marc2|RC2	nestin	protein-coding
chr3-8968	chr3	87944415	87953071	+	570.5	8656.000	promoter-TSS (NM_007759)	promoter-TSS (NM_007759)	50	NM_007759	12904	Mm.4757	NM_007759	ENSMUSG00000004885	Crabp2	AI893628|Crabp-2|CrabpII	cellular retinoic acid binding protein II	protein-coding
chr7-34414	chr7	96642289	96653331	+	570.0	11042.000	intron (NM_001310760, intron 6 of 32)	intron (NM_001310760, intron 6 of 32)	153739	NR_045874	791381	Mm.402112	NR_045874	ENSMUSG00000053049	Gm15413	-	predicted gene 15413	ncRNA
chr19-11385	chr19	7106848	7117360	+	570.0	10512.000	intron (NM_134147, intron 3 of 10)	intron (NM_134147, intron 3 of 10)	-6375	NM_201411	396184	Mm.386930	NM_201411	ENSMUSG00000047787	Flrt1	AW742165|D630040I23Rik	fibronectin leucine rich transmembrane protein 1	protein-coding
chr3-5155	chr3	144546519	144560144	+	568.5	13625.000	intron (NM_001355234, intron 1 of 6)	intron (NM_001355234, intron 1 of 6)	16885	NM_011828	23908	Mm.12863	NM_011828	ENSMUSG00000040151	Hs2st1	2OST|AW214369|Hs2st|mKIAA0448	heparan sulfate 2-O-sulfotransferase 1	protein-coding
chr19-11788	chr19	53849668	53859754	+	568.5	10086.000	intron (NM_001170847, intron 12 of 13)	RLTR20C1_MM|LTR|ERVK	-37520	NM_011050	18569	Mm.1605	NM_011050	ENSMUSG00000024975	Pdcd4	D19Ucla1|Ma3|Tis	programmed cell death 4	protein-coding
chr2-37125	chr2	179528837	179540510	+	568.0	11673.000	intron (NM_001316723, intron 2 of 5)	intron (NM_001316723, intron 2 of 5)	92242	NM_009867	12561	Mm.184711	NM_009867	ENSMUSG00000000305	Cdh4	AW120700|R-CAD|R-Cadh|Rcad	cadherin 4	protein-coding
chr5-20125	chr5	111413844	111425101	+	567.5	11257.000	exon (NM_001081235, exon 2 of 3)	exon (NM_001081235, exon 2 of 3)	2172	NM_001081235	433938	Mm.332576	NM_001081235	ENSMUSG00000070576	Mn1	AA003644|AA009236	meningioma 1	protein-coding
chr11-27828	chr11	75165280	75174653	+	566.5	9373.000	5' UTR (NM_010430, exon 1 of 2)	5' UTR (NM_010430, exon 1 of 2)	289	NM_010430	15248	Mm.57250	NM_010430	ENSMUSG00000043099	Hic1	AA408311|HIC-1	hypermethylated in cancer 1	protein-coding
chr11-10938	chr11	97692486	97699320	+	565.5	6834.000	intron (NM_001163308, intron 1 of 9)	intron (NM_001163308, intron 1 of 9)	3481	NM_001163307	22658	Mm.2418	NM_009545	ENSMUSG00000018537	Pcgf2	Mel18|Rnf110|Zfp144|mel-18	polycomb group ring finger 2	protein-coding
chr19-2980	chr19	5843042	5850544	+	563.6	7502.000	Intergenic	Intergenic	-1313	NR_003513	66961	Mm.281895	NR_003513	ENSMUSG00000092274	Neat1	2310043N10Rik|VINC	nuclear paraspeckle assembly transcript 1 (non-protein coding)	ncRNA
chr2-40539	chr2	92368393	92376703	+	563.6	8310.000	Intergenic	Intergenic	-1491	NM_001290775	228366	Mm.31158	NM_172670	ENSMUSG00000040434	Large2	5730485C17Rik|AI891893|Gyltl1b|Largel|mKIAA4105	LARGE xylosyl- and glucuronyltransferase 2	protein-coding
chr14-4626	chr14	25584241	25590301	+	563.1	6060.000	non-coding (NR_033492, exon 1 of 1)	non-coding (NR_033492, exon 1 of 1)	467	NR_033492	77592	Mm.444871	NM_175264		4931406H21Rik	-	RIKEN cDNA 4931406H21 gene	ncRNA
chr9-14188	chr9	27297672	27309702	+	562.1	12030.000	intron (NM_001326702, intron 1 of 19)	intron (NM_001326702, intron 1 of 19)	4459	NM_001129787	235086	Mm.48719	NM_001033323	ENSMUSG00000034275	Igsf9b	AI414108|AI854107|Gm508|mKIAA1030	immunoglobulin superfamily, member 9B	protein-coding
chr16-5217	chr16	35584664	35593389	+	560.6	8725.000	intron (NM_013661, intron 1 of 21)	intron (NM_013661, intron 1 of 21)	47664	NM_013661	20357	Mm.42015	NM_013661	ENSMUSG00000052133	Sema5b	AI893641|SemG|Semag|mKIAA1445	sema domain, seven thrombospondin repeats (type 1 and type 1-like), transmembrane domain (TM) and short cytoplasmic domain, (semaphorin) 5B	protein-coding
chr8-11834	chr8	70486810	70496256	+	560.6	9446.000	Intergenic	L2|LINE|L2	-1598	NM_018827	12931	Mm.335584	NM_018827	ENSMUSG00000007888	Crlf1	CLF-1|CRLM-3|CRLM3|NR6|NR6.1	cytokine receptor-like factor 1	protein-coding
chr2-34636	chr2	166148254	166156604	+	560.1	8350.000	intron (NM_001355619, intron 1 of 21)	intron (NM_001355619, intron 1 of 21)	2856	NM_001355619	72043	Mm.1011	NM_028072	ENSMUSG00000006800	Sulf2	2010004N24Rik|AU020235|MSulf-2|mKIAA1247	sulfatase 2	protein-coding
chr2-36081	chr2	105666506	105676380	+	559.1	9874.000	intron (NM_001244201, intron 1 of 11)	intron (NM_001244201, intron 1 of 11)	-1113	NR_002867	402728	Mm.444553	NR_002867	ENSMUSG00000086029	Pax6os1	4831410G09Rik|Pax6os	paired box 6 opposite strand 1	ncRNA
chr6-17468	chr6	84582795	84590430	+	558.2	7635.000	intron (NM_175475, intron 2 of 6)	intron (NM_175475, intron 2 of 6)	7198	NM_175475	232174	Mm.255246	NM_175475	ENSMUSG00000063415	Cyp26b1	CP26|P450RAI-2	cytochrome P450, family 26, subfamily b, polypeptide 1	protein-coding
chr7-23071	chr7	80185797	80196590	+	558.2	10793.000	intron (NM_013659, intron 1 of 14)	B1F|SINE|Alu	4352	NM_013659	20352	Mm.275909	NM_013659	ENSMUSG00000030539	Sema4b	SemC|Semac|mKIAA1745	sema domain, immunoglobulin domain (Ig), transmembrane domain (TM) and short cytoplasmic domain, (semaphorin) 4B	protein-coding
chr9-16005	chr9	64603155	64613883	+	557.7	10728.000	intron (NM_001134399, intron 5 of 24)	intron (NM_001134399, intron 5 of 24)	129237	NM_017382	53869	Mm.1387	NM_017382	ENSMUSG00000004771	Rab11a	-	RAB11A, member RAS oncogene family	protein-coding
chr5-24541	chr5	33719974	33733271	+	557.7	13297.000	intron (NM_001359037, intron 1 of 16)	intron (NM_001359037, intron 1 of 16)	2850	NM_001359037	14184	Mm.6904	NM_008010	ENSMUSG00000054252	Fgfr3	CD333|FR3|Fgfr-3|Flg-2|HBGFR|Mfr3|sam3	fibroblast growth factor receptor 3	protein-coding
chr17-15684	chr17	29705394	29713722	+	557.7	8328.000	intron (NM_001163741, intron 1 of 4)	intron (NM_001163741, intron 1 of 4)	7459	NM_026782	68597	Mm.390979	NM_026782	ENSMUSG00000024018	Ccdc167	1110021J02Rik	coiled-coil domain containing 167	protein-coding
chr14-4218	chr14	60633974	60649771	+	557.2	15797.000	intron (NM_001033272, intron 1 of 12)	intron (NM_001033272, intron 1 of 12)	7167	NM_001033272	219140	Mm.149776	NM_001033272	ENSMUSG00000021990	Spata13	C79050|ESTM11|X83327|mFLJ00298	spermatogenesis associated 13	protein-coding
chr19-6232	chr19	47312393	47321730	+	556.7	9337.000	intron (NM_001164717, intron 7 of 13)	intron (NM_001164717, intron 7 of 13)	-43472	NR_105961	102466782		NR_105961	ENSMUSG00000098786	Mir6995	Gm27576|mmu-mir-6995	microRNA 6995	ncRNA
chr6-21352	chr6	94673470	94685719	+	555.2	12249.000	intron (NM_001355269, intron 1 of 17)	L1MB7|LINE|L1	20551	NM_001355269	16206	Mm.245210	NM_008377	ENSMUSG00000030029	Lrig1	D6Bwg0781e|Img|LIG-1	leucine-rich repeats and immunoglobulin-like domains 1	protein-coding
chr15-11057	chr15	58974302	58985937	+	555.2	11635.000	intron (NM_001146180, intron 3 of 13)	intron (NM_001146180, intron 3 of 13)	46318	NM_023172	66218	Mm.322294	NM_023172	ENSMUSG00000022354	Ndufb9	1190008J14Rik|CI-B22	NADH:ubiquinone oxidoreductase subunit B9	protein-coding
chr4-20863	chr4	135564830	135575205	+	553.7	10375.000	intron (NM_001013756, intron 1 of 15)	intron (NM_001013756, intron 1 of 15)	3615	NM_001013756	230824	Mm.331972	NM_001013756	ENSMUSG00000037188	Grhl3	AI561912|Get1|Som|Tfcp2l4|ct	grainyhead like transcription factor 3	protein-coding
chr13-20599	chr13	99440390	99451683	+	553.2	11293.000	intron (NM_008634, intron 2 of 6)	intron (NM_008634, intron 2 of 6)	-33210	NR_015515	320893	Mm.470842	NR_015515		6430562O15Rik	-	RIKEN cDNA 6430562O15 gene	ncRNA
chr7-7335	chr7	99348869	99357921	+	552.7	9052.000	promoter-TSS (NM_001111043)	promoter-TSS (NM_001111043)	-156	NM_001111044	12406	Mm.22708	NM_009825	ENSMUSG00000070436	Serpinh1	BERF-1|Cbp1|Cbp2|Hsp47|J6|Serpinh2|gp46	serine (or cysteine) peptidase inhibitor, clade H, member 1	protein-coding
chr17-17503	chr17	28140178	28148334	+	552.2	8156.000	intron (NM_001004366, intron 1 of 21)	intron (NM_001004366, intron 1 of 21)	1947	NM_001368734	268935	Mm.258491	NM_001004366	ENSMUSG00000038677	Scube3	CEGF3|D030038I21Rik	signal peptide, CUB domain, EGF-like 3	protein-coding
chr16-9234	chr16	44526200	44536964	+	552.2	10764.000	intron (NM_172506, intron 1 of 18)	intron (NM_172506, intron 1 of 18)	26547	NR_037242	100526478		NR_037242	ENSMUSG00000093046	Mir3081	mir-3081|mmu-mir-3081	microRNA 3081	ncRNA
chr4-18955	chr4	136138395	136149365	+	551.7	10970.000	promoter-TSS (NM_008321)	promoter-TSS (NM_008321)	58	NM_008321	15903	Mm.110	NM_008321	ENSMUSG00000007872	Id3	Hlh462|Idb3|bHLHb25	inhibitor of DNA binding 3	protein-coding
chr8-14985	chr8	88564199	88576839	+	550.8	12640.000	intron (NM_001163660, intron 1 of 7)	intron (NM_001163660, intron 1 of 7)	42886	NM_001163660	93960	Mm.30219	NM_027280	ENSMUSG00000031661	Nkd1	2810434J10Rik|9030215G15Rik|Nkd	naked cuticle 1	protein-coding
chr4-7331	chr4	137484179	137490750	+	550.3	6571.000	intron (NM_008305, intron 1 of 96)	intron (NM_008305, intron 1 of 96)	18661	NM_008305	15530	Mm.273662	NM_008305	ENSMUSG00000028763	Hspg2	AI852380|HSPG|Pcn|Plc|per	perlecan (heparan sulfate proteoglycan 2)	protein-coding
chr13-17322	chr13	51916304	51923488	+	549.8	7184.000	Intergenic	Intergenic	73221	NM_011817	23882	Mm.281298	NM_011817	ENSMUSG00000021453	Gadd45g	AI327420|C86281|CR6|DDIT2|OIG37	growth arrest and DNA-damage-inducible 45 gamma	protein-coding
chr11-29305	chr11	88399196	88409226	+	549.3	10030.000	intron (NM_054043, intron 8 of 13)	intron (NM_054043, intron 8 of 13)	51438	NR_039545	100628571		NR_039545	ENSMUSG00000092985	Mir378b	mir-378b|mmu-mir-378b	microRNA 378b	ncRNA
chr8-13798	chr8	108704740	108719023	+	547.8	14283.000	Intergenic	Intergenic	-2763	NM_007496	11906	Mm.416972	NM_007496	ENSMUSG00000038872	Zfhx3	A230102L03Rik|Atbf1|Sci|WBP9|mKIAA4228	zinc finger homeobox 3	protein-coding
chr1-7422	chr1	74788971	74801351	+	547.8	12380.000	intron (NM_009518, intron 2 of 3)	intron (NM_009518, intron 2 of 3)	3142	NM_009518	22409	Mm.5130	NM_009518	ENSMUSG00000026167	Wnt10a	-	wingless-type MMTV integration site family, member 10A	protein-coding
chr9-29421	chr9	65174481	65180872	+	547.3	6391.000	intron (NM_008988, intron 3 of 13)	intron (NM_008988, intron 3 of 13)	36522	NM_001357257	19289	Mm.41529	NM_008988	ENSMUSG00000032394	Igdcc3	2810401C09Rik|AI851425|Punc|WI-14920	immunoglobulin superfamily, DCC subclass, member 3	protein-coding
chr3-17323	chr3	89389963	89396955	+	547.3	6992.000	promoter-TSS (NM_009565)	promoter-TSS (NM_009565)	-81	NM_009565	22724	Mm.262184	NM_009565	ENSMUSG00000028042	Zbtb7b	Thpok|Zfp67|c-Krox	zinc finger and BTB domain containing 7B	protein-coding
chr1-7167	chr1	134092259	134100529	+	546.3	8270.000	Intergenic	Intergenic	-14848	NM_001284525	71884	Mm.328268	NM_027979	ENSMUSG00000026450	Chit1	2300002L19Rik	chitinase 1 (chitotriosidase)	protein-coding
chr6-8701	chr6	114912086	114919853	+	546.3	7767.000	intron (NM_001356371, intron 2 of 5)	B3A|SINE|B2	5852	NM_177683	232334	Mm.268357	NM_177683	ENSMUSG00000030315	Vgll4	BC048841|VGL-4	vestigial like family member 4	protein-coding
chr4-35779	chr4	82530284	82540965	+	544.8	10681.000	intron (NR_137202, intron 1 of 1)	intron (NR_137202, intron 1 of 1)	27635	NR_137202	102635783	Mm.41666	NR_137202		Gm11266	-	predicted gene 11266	ncRNA
chr4-6542	chr4	154945036	154955042	+	544.8	10006.000	Intergenic	CT-rich|Low_complexity|Low_complexity	-10884	NM_010419	15208	Mm.137268	NM_010419	ENSMUSG00000048001	Hes5	bHLHb38	hes family bHLH transcription factor 5	protein-coding
chr11-39762	chr11	114788498	114797513	+	543.9	9015.000	intron (NM_028055, intron 2 of 2)	intron (NM_028055, intron 2 of 2)	2887	NM_028055	72014	Mm.38347	NM_028055	ENSMUSG00000000202	Btbd17	1500005I02Rik|Tango10a	BTB (POZ) domain containing 17	protein-coding
chr11-36775	chr11	69798537	69806135	+	541.9	7598.000	promoter-TSS (NM_001291104)	promoter-TSS (NM_001291104)	-56	NM_001362623	14166	Mm.269011	NM_010198	ENSMUSG00000042826	Fgf11	Fgf-11|Fhf-3|Fhf3	fibroblast growth factor 11	protein-coding
chr5-21730	chr5	140657282	140665215	+	541.9	7933.000	Intergenic	Intergenic	-12217	NM_175274	78339	Mm.28947	NM_175274	ENSMUSG00000036565	Ttyh3	2900029G13Rik|AI414930|TTY3|mTTY3	tweety family member 3	protein-coding
chr8-21745	chr8	10999494	11011578	+	539.4	12084.000	exon (NM_001081212, exon 1 of 2)	exon (NM_001081212, exon 1 of 2)	-2314	NR_046017	619321	Mm.403007	NR_046017	ENSMUSG00000096938	9530052E02Rik	-	RIKEN cDNA 9530052E02 gene	ncRNA
chr11-44371	chr11	115170968	115179988	+	536.5	9020.000	intron (NM_012030, intron 1 of 5)	RSINE1|SINE|B4	11356	NM_001362892	66176	Mm.86823	NM_025400	ENSMUSG00000015542	Nat9	1110028N05Rik	N-acetyltransferase 9 (GCN5-related, putative)	protein-coding
chr9-25918	chr9	58040269	58050400	+	536.0	10131.000	intron (NM_001243265, intron 4 of 4)	intron (NM_001243265, intron 4 of 4)	13060	NM_001243265	330951	Mm.406992	NM_001243265		Gm16130	E330033L03	predicted gene 16130	protein-coding
chr7-35498	chr7	17055474	17063299	+	534.0	7825.000	intron (NM_001162950, intron 1 of 14)	RSINE1|SINE|B4	-2707	NM_016868	53417	Mm.135110	NM_016868	ENSMUSG00000004328	Hif3a	Ipas|MOP7|NEPAS|bHLHe17	hypoxia inducible factor 3, alpha subunit	protein-coding
chr5-27087	chr5	140578495	140585153	+	531.5	6658.000	Intergenic	Intergenic	-16757	NM_030022	77998	Mm.160040	NM_030022	ENSMUSG00000036586	Grifin	E130101O17Rik	galectin-related inter-fiber protein	protein-coding
chr5-8148	chr5	120187827	120197311	+	531.0	9484.000	intron (NM_028762, intron 23 of 23)	intron (NM_028762, intron 23 of 23)	-53306	NR_045793	100503427	Mm.446834	NR_045793	ENSMUSG00000097368	Gm10390	-	predicted gene 10390	ncRNA
chr4-25272	chr4	133010262	133018453	+	531.0	8191.000	intron (NM_146155, intron 2 of 6)	intron (NM_146155, intron 2 of 6)	2851	NM_146155	230793	Mm.31816	NM_146155	ENSMUSG00000037692	Ahdc1	D030015G18Rik	AT hook, DNA binding motif, containing 1	protein-coding
chr11-19631	chr11	98949272	98956772	+	530.5	7500.000	intron (NM_009024, intron 2 of 8)	intron (NM_009024, intron 2 of 8)	-7449	NM_001176528	19401	Mm.439744	NM_009024	ENSMUSG00000037992	Rara	Nr1b1|RAR|RARalpha1	retinoic acid receptor, alpha	protein-coding
chr7-23024	chr7	75848787	75856684	+	530.5	7897.000	intron (NM_182782, intron 1 of 1)	intron (NM_182782, intron 1 of 1)	4397	NM_029652	207952	Mm.206223	NM_029652	ENSMUSG00000055652	Klhl25	2810402K13Rik|BC027373|Enc-1	kelch-like 25	protein-coding
chr7-14213	chr7	112820645	112829848	+	529.6	9203.000	intron (NM_001166584, intron 2 of 13)	intron (NM_001166584, intron 2 of 13)	-128716	NM_175279	78748	Mm.349943	NM_175279	ENSMUSG00000098132	Rassf10	4632411J06Rik	Ras association (RalGDS/AF-6) domain family (N-terminal) member 10	protein-coding
chr7-34218	chr7	78881003	78891063	+	528.1	10060.000	Intergenic	Intergenic	-2244	NR_029826	723884		NR_029826	ENSMUSG00000065609	Mir7-2	Mir7a2|Mirn7-2|mir-7a-2|mir-7a2|mmu-mir-7-2|mmu-mir-7a2	microRNA 7-2	ncRNA
chr6-10698	chr6	112969671	112977827	+	527.6	8156.000	Intergenic	(CA)n|Simple_repeat|Simple_repeat	-26483	NM_080448	259302	Mm.236401	NM_080448	ENSMUSG00000030257	Srgap3	AI452337|Arhgap14|D130026O08Rik|Gbi|MEGAP|WRP|mKIAA0411	SLIT-ROBO Rho GTPase activating protein 3	protein-coding
chr9-25219	chr9	121328901	121339145	+	526.1	10244.000	intron (NM_001357972, intron 1 of 13)	intron (NM_001357972, intron 1 of 13)	-32935	NM_001357973	67095	Mm.491112	NM_175114	ENSMUSG00000032536	Trak1	2310001H13Rik|AI413908|AI467545|hyrt|mKIAA1042	trafficking protein, kinesin binding 1	protein-coding
chr6-21503	chr6	112895104	112905010	+	526.1	9906.000	intron (NM_080448, intron 1 of 21)	intron (NM_080448, intron 1 of 21)	47209	NM_080448	259302	Mm.236401	NM_080448	ENSMUSG00000030257	Srgap3	AI452337|Arhgap14|D130026O08Rik|Gbi|MEGAP|WRP|mKIAA0411	SLIT-ROBO Rho GTPase activating protein 3	protein-coding
chr13-6673	chr13	97241691	97252432	+	523.6	10741.000	intron (NM_007930, intron 2 of 2)	MER5B|DNA|hAT-Charlie	5956	NM_007930	13803	Mm.241073	NM_007930	ENSMUSG00000041773	Enc1	Nrpb|PIG10	ectodermal-neural cortex 1	protein-coding
chr8-19012	chr8	87710757	87720298	+	523.1	9541.000	intron (NM_001310520, intron 3 of 5)	intron (NM_001310520, intron 3 of 5)	-73317	NR_131165	73557		NR_131165		1700096P03Rik	-	RIKEN cDNA 1700096P03 gene	ncRNA
chr5-11310	chr5	118268652	118277664	+	521.7	9012.000	Intergenic	Intergenic	27931	NM_001081236	76792	Mm.103428	NM_001081236	ENSMUSG00000032840	2410131K14Rik	-	RIKEN cDNA 2410131K14 gene	protein-coding
chr4-40152	chr4	45762467	45771944	+	521.2	9477.000	Intergenic	Intergenic	-2982	NR_046068	100040567	Mm.490816	NR_046068	ENSMUSG00000085876	Gm12409	-	predicted gene 12409	ncRNA
chr7-24537	chr7	112805704	112817238	+	520.2	11534.000	intron (NM_001166584, intron 2 of 13)	intron (NM_001166584, intron 2 of 13)	132115	NM_009346	21676	Mm.24685	NM_009346	ENSMUSG00000055320	Tead1	2610024B07Rik|B230114H05Rik|Gtrgeo5|TEAD-1|TEF-1|Tcf13|mTEF-1	TEA domain family member 1	protein-coding
chr3-14300	chr3	88195453	88207407	+	519.7	11954.000	Intergenic	Intergenic	-13741	NR_037276	100526540		NR_037276	ENSMUSG00000092988	Mir3093	mir-3093|mmu-mir-3093	microRNA 3093	ncRNA
chr5-20002	chr5	93123902	93134471	+	519.7	10569.000	intron (NM_001009818, intron 1 of 9)	intron (NM_001009818, intron 1 of 9)	35770	NM_001347377	52398	Mm.394184	NM_001009818	ENSMUSG00000058013	Sept11	6230410I01Rik|AW548875|D5Ertd606e	septin 11	protein-coding
chr15-18014	chr15	84298008	84304400	+	518.7	6392.000	intron (NM_133167, intron 8 of 12)	intron (NM_133167, intron 8 of 12)	-23516	NM_022321	64099	Mm.251356	NM_022321	ENSMUSG00000022439	Parvg	AI413459	parvin, gamma	protein-coding
chr17-12966	chr17	56808745	56816072	+	518.7	7327.000	intron (NM_027787, intron 1 of 17)	intron (NM_027787, intron 1 of 17)	18600	NM_009056	19725	Mm.102	NM_009056	ENSMUSG00000024206	Rfx2	5430432H19Rik	regulatory factor X, 2 (influences HLA class II expression)	protein-coding
chr8-6227	chr8	91799484	91807625	+	518.7	8141.000	Intergenic	Intergenic	-1900	NM_001253822	16373	Mm.238044	NM_008393	ENSMUSG00000031734	Irx3	AI894186	Iroquois related homeobox 3	protein-coding
chr9-23890	chr9	121308903	121318041	+	516.7	9138.000	intron (NM_001357972, intron 1 of 13)	RMER17C|LTR|ERVK	15970	NR_152160	67095	Mm.491112	NM_175114	ENSMUSG00000032536	Trak1	2310001H13Rik|AI413908|AI467545|hyrt|mKIAA1042	trafficking protein, kinesin binding 1	protein-coding
chr7-33499	chr7	25149403	25156305	+	514.8	6902.000	intron (NR_045847, intron 1 of 2)	intron (NR_045847, intron 1 of 2)	397	NR_045847	434147	Mm.59171	NM_001033781	ENSMUSG00000074274	D930028M14Rik	EG434147	RIKEN cDNA D930028M14 gene	ncRNA
chr18-9263	chr18	65576040	65586073	+	513.8	10033.000	intron (NM_207255, intron 1 of 5)	CpG	826	NM_207255	328977	Mm.286232	NM_207255	ENSMUSG00000042439	Zfp532	C530030I18Rik|Znf532|mKIAA1629	zinc finger protein 532	protein-coding
chr2-16113	chr2	151961047	151972016	+	513.8	10969.000	TTS (NR_035478)	TTS (NR_035478)	1086	NR_035478	100316704		NR_035478	ENSMUSG00000088491	Mir1953	mir-1953|mmu-mir-1953	microRNA 1953	ncRNA
chr1-17970	chr1	75442247	75451269	+	513.3	9022.000	Intergenic	Intergenic	-3752	NM_183022	241118	Mm.110790	NM_183022	ENSMUSG00000033007	Asic4	Accn4|BNAC4	acid-sensing (proton-gated) ion channel family member 4	protein-coding
chr3-17451	chr3	98058870	98067173	+	512.8	8303.000	intron (NM_010928, intron 2 of 33)	(CAAAA)n|Simple_repeat|Simple_repeat	49483	NM_010928	18129	Mm.485843	NM_010928	ENSMUSG00000027878	Notch2	AI853703|N2	notch 2	protein-coding
chr2-26499	chr2	166673793	166680729	+	512.8	6936.000	intron (NM_177782, intron 1 of 39)	intron (NM_177782, intron 1 of 39)	36571	NM_177782	277360	Mm.34420	NM_177782	ENSMUSG00000039621	Prex1	G630042G04|P-REX1|Setd6	phosphatidylinositol-3,4,5-trisphosphate-dependent Rac exchange factor 1	protein-coding
chr1-22281	chr1	172481065	172490668	+	512.3	9603.000	intron (NM_001145800, intron 3 of 20)	intron (NM_001145800, intron 3 of 20)	3549	NM_033608	93842	Mm.214530	NM_033608	ENSMUSG00000037995	Igsf9	644ETD8|Dasm1|Kiaa1355-hp|NRT1|Ncaml|mKIAA1355	immunoglobulin superfamily, member 9	protein-coding
chr10-8775	chr10	39550790	39560568	+	511.8	9778.000	TTS (NR_152259)	TTS (NR_152259)	-57255	NM_134000	103213	Mm.436686	NM_134000	ENSMUSG00000019842	Traf3ip2	AI429613|Act1|CIKS	TRAF3 interacting protein 2	protein-coding
chr2-21263	chr2	101975579	101984905	+	509.8	9326.000	intron (NM_178886, intron 4 of 5)	B4|SINE|B4	93980	NM_029635	76501	Mm.330424	NM_029635	ENSMUSG00000027163	Commd9	1810029F08Rik|AA409293	COMM domain containing 9	protein-coding
chr10-16568	chr10	81399416	81405163	+	509.8	5747.000	intron (NM_026756, intron 8 of 8)	intron (NM_026756, intron 8 of 8)	-7286	NR_152732	102634174	Mm.392213	NR_152732	ENSMUSG00000085327	Gm16104	-	predicted gene 16104	ncRNA
chr11-37419	chr11	98764596	98769822	+	509.3	5226.000	TTS (NM_145434)	TTS (NM_145434)	8168	NM_145434	217166	Mm.390397	NM_145434	ENSMUSG00000020889	Nr1d1	A530070C09Rik|R75201	nuclear receptor subfamily 1, group D, member 1	protein-coding
chr7-7637	chr7	79571772	79581231	+	508.4	9459.000	Intergenic	Intergenic	41156	NM_019799	56315	Mm.10909	NM_019799	ENSMUSG00000030549	Rhcg	BB065800	Rhesus blood group-associated C glycoprotein	protein-coding
chr14-9606	chr14	54569261	54578812	+	505.9	9551.000	intron (NM_010590, intron 1 of 7)	intron (NM_010590, intron 1 of 7)	3625	NM_010590	16475	Mm.100253	NM_010590	ENSMUSG00000022178	Ajuba	Jub	ajuba LIM protein	protein-coding
chr11-17369	chr11	116809966	116817024	+	505.4	7058.000	intron (NM_001347633, intron 2 of 4)	intron (NM_001347633, intron 2 of 4)	14551	NM_026280	67622	Mm.64962	NM_026280	ENSMUSG00000020814	Mxra7	1810057P16Rik|E130302J09Rik	matrix-remodelling associated 7	protein-coding
chr19-10020	chr19	46502060	46509678	+	504.9	7618.000	intron (NM_053100, intron 1 of 5)	intron (NM_053100, intron 1 of 5)	4221	NM_053100	93679	Mm.392177	NM_053100	ENSMUSG00000025034	Trim8	AA408830|BB006755|GERP|Rnf27	tripartite motif-containing 8	protein-coding
chr18-4648	chr18	38209330	38217853	+	504.4	8523.000	Intergenic	Intergenic	-3829	NM_029357	75599	Mm.36560	NM_029357	ENSMUSG00000051375	Pcdh1	2010005A06Rik|AI585920	protocadherin 1	protein-coding
chr8-28468	chr8	111729261	111738067	+	504.4	8806.000	intron (NM_009954, intron 1 of 6)	intron (NM_009954, intron 1 of 6)	-1528	NM_001198839	12927	Mm.3758	NM_009954	ENSMUSG00000031955	Bcar1	AI385681|Cas|Crkas	breast cancer anti-estrogen resistance 1	protein-coding
chr5-26046	chr5	37820719	37830164	+	503.4	9445.000	promoter-TSS (NM_010835)	promoter-TSS (NM_010835)	-856	NM_010835	17701	Mm.256509	NM_010835	ENSMUSG00000048450	Msx1	AA675338|AI324650|Hox-7|Hox7|Hox7.1|msh	msh homeobox 1	protein-coding
chr8-10457	chr8	94995527	95002796	+	503.4	7269.000	intron (NM_018882, intron 1 of 13)	intron (NM_018882, intron 1 of 13)	14762	NM_018882	14766	Mm.290834	NM_018882	ENSMUSG00000031785	Adgrg1	Cyt28|Gpr56|TM7LN4|TM7XN1	adhesion G protein-coupled receptor G1	protein-coding
chr11-36756	chr11	69361024	69369065	+	502.9	8041.000	intron (NM_146019, intron 1 of 39)	intron (NM_146019, intron 1 of 39)	4382	NM_146019	216848	Mm.178246	NM_146019	ENSMUSG00000018474	Chd3	2600010P09Rik|AF020312|Chd7|Prp7|Prp9-1	chromodomain helicase DNA binding protein 3	protein-coding
chr11-33763	chr11	96822723	96829507	+	502.4	6784.000	intron (NM_001130450, intron 2 of 4)	intron (NM_001130450, intron 2 of 4)	-1988	NM_001130451	18023	Mm.6743	NM_008686	ENSMUSG00000038615	Nfe2l1	AA408798|AW212678|LCR-F1|Lcrf1|NRF1|TCF-11|TCF11	nuclear factor, erythroid derived 2,-like 1	protein-coding
chr14-2538	chr14	25472339	25483356	+	501.4	11017.000	intron (NM_183208, intron 1 of 23)	intron (NM_183208, intron 1 of 23)	18662	NM_183208	328365	Mm.227484	NM_183208	ENSMUSG00000007817	Zmiz1	BC065120|E330020C23|Gm10397|I920194n01|Rai17|Zimp10	zinc finger, MIZ-type containing 1	protein-coding
chr4-41411	chr4	133089287	133095972	+	501.4	6685.000	Intergenic	(CAG)n|Simple_repeat|Simple_repeat	-38004	NM_153423	242687	Mm.23566	NM_153423	ENSMUSG00000028868	Wasf2	AW742646|D4Ertd13e|WAVE2	WAS protein family, member 2	protein-coding
chr17-14751	chr17	25413739	25421683	+	500.5	7944.000	intron (NM_001163691, intron 2 of 34)	MTEb|LTR|ERVL-MaLR	16072	NM_001163691	58226	Mm.268378	NM_021415	ENSMUSG00000024112	Cacna1h	Cav3.2|MNCb-1209|alpha13.2	calcium channel, voltage-dependent, T type, alpha 1H subunit	protein-coding
chr16-14865	chr16	4639497	4648078	+	500.0	8581.000	intron (NM_139307, intron 1 of 1)	intron (NM_139307, intron 1 of 1)	3842	NM_139307	246154	Mm.482140	NM_139307	ENSMUSG00000039646	Vasn	2610528G05Rik|Atia|Slitl2	vasorin	protein-coding
chr1-26275	chr1	89085975	89097948	+	499.5	11973.000	intron (NM_133816, intron 1 of 5)	MLT1F2|LTR|ERVL-MaLR	21546	NM_133816	98402	Mm.170983	NM_133816	ENSMUSG00000036206	Sh3bp4	AI594717|AW227605|BOG25	SH3-domain binding protein 4	protein-coding
chr5-8564	chr5	124162005	124169830	+	499.5	7825.000	intron (NM_011256, intron 2 of 24)	intron (NM_011256, intron 2 of 24)	21265	NM_001289472	19679	Mm.44261	NM_011256	ENSMUSG00000029406	Pitpnm2	NIR3|RDGBA2|Rdgb2|mKIAA1457	phosphatidylinositol transfer protein, membrane-associated 2	protein-coding
chr11-13057	chr11	119051991	119059394	+	499.0	7403.000	Intergenic	Intergenic	-14779	NM_013926	30951	Mm.99953	NM_013926	ENSMUSG00000025578	Cbx8	Pc3	chromobox 8	protein-coding
chr2-39609	chr2	25572434	25583552	+	499.0	11118.000	exon (NM_001005424, exon 1 of 1)	exon (NM_001005424, exon 1 of 1)	2106	NM_001005424	381353	Mm.379511	NM_001005424	ENSMUSG00000029419	Ajm1	Gm996	apical junction component 1	protein-coding
chr2-27356	chr2	92386958	92393708	+	498.5	6750.000	intron (NM_001202445, intron 2 of 11)	intron (NM_001202445, intron 2 of 11)	2350	NM_001202446	19099	Mm.2720	NM_011162	ENSMUSG00000027223	Mapk8ip1	IB1|JIP-1|Jip1|Prkm8ip|Skip|mjip-2a	mitogen-activated protein kinase 8 interacting protein 1	protein-coding
chr5-23421	chr5	64805122	64813982	+	496.0	8860.000	intron (NM_008453, intron 1 of 5)	intron (NM_008453, intron 1 of 5)	6029	NM_008453	16599	Mm.392759	NM_008453	ENSMUSG00000029178	Klf3	9930027G08Rik|AL024007|Bklf|Tef-2	Kruppel-like factor 3 (basic)	protein-coding
chr7-10302	chr7	133065594	133075180	+	495.0	9586.000	intron (NM_009980, intron 2 of 10)	intron (NM_009980, intron 2 of 10)	11473	NM_001347623	13017	Mm.246240	NM_009980	ENSMUSG00000030970	Ctbp2	AA407280|D7Ertd45e|Gtrgeo6|Ribeye	C-terminal binding protein 2	protein-coding
chr18-9747	chr18	60727651	60737307	+	495.0	9656.000	intron (NM_001348146, intron 1 of 6)	L2b|LINE|L2	662	NM_001348102	15531	Mm.181862	NM_008306	ENSMUSG00000054008	Ndst1	1200015G06Rik|HSNST|HSNST 1|Hsst|N-HSST|N-HSST 1|NDST-1|b2b2230Clo	N-deacetylase/N-sulfotransferase (heparan glucosaminyl) 1	protein-coding
chr11-23696	chr11	117329050	117335553	+	494.5	6503.000	promoter-TSS (NM_001113488)	promoter-TSS (NM_001113488)	-12	NM_001113488	53860	Mm.38450	NM_017380	ENSMUSG00000059248	Sept9	MSF1|Msf|PNUTL4|Sint1	septin 9	protein-coding
chr16-5875	chr16	90417794	90426086	+	493.6	8292.000	intron (NM_015755, intron 1 of 10)	intron (NM_015755, intron 1 of 10)	35543	NM_015755	26559	Mm.125874	NM_015755	ENSMUSG00000053414	Hunk	Bstk1|Mak-v	hormonally upregulated Neu-associated kinase	protein-coding
chr11-29712	chr11	115774968	115782260	+	492.1	7292.000	intron (NM_028014, intron 2 of 31)	T-rich|Low_complexity|Low_complexity	13181	NM_028014	71947	Mm.23168	NM_028014	ENSMUSG00000020747	Tmem94	2310067B10Rik|Kiaa0195|mKIAA0195	transmembrane protein 94	protein-coding
chr2-16503	chr2	31492732	31501966	+	491.1	9234.000	intron (NR_002687, intron 9 of 15)	intron (NR_002687, intron 9 of 15)	27041	NR_002687	432466	Mm.333323	NR_002687	ENSMUSG00000046687	Gm5424	EG432466	argininosuccinate synthase pseudogene	pseudo
chr9-26633	chr9	107562373	107573271	+	491.1	10898.000	Intergenic	Intergenic	-1341	NM_010489	15587	Mm.4834	NM_010489	ENSMUSG00000010047	Hyal2	AI256841|AU020858|AW555733	hyaluronoglucosaminidase 2	protein-coding
chr11-28936	chr11	60172625	60179932	+	490.1	7307.000	intron (NM_001037764, intron 1 of 4)	CpG	24339	NR_105886	102465555		NR_105886	ENSMUSG00000098547	Mir6921	Gm27352|mmu-mir-6921	microRNA 6921	ncRNA
chr6-13181	chr6	90778662	90785076	+	489.1	6414.000	intron (NM_001356440, intron 1 of 13)	intron (NM_001356440, intron 1 of 13)	28254	NM_001356440	232227	Mm.196943	NM_182784	ENSMUSG00000034312	Iqsec1	AW561907|BC026481|BRAG2|D6Ertd349e|cI-43	IQ motif and Sec7 domain 1	protein-coding
chr4-39142	chr4	136831615	136839467	+	488.1	7852.000	intron (NM_010142, intron 1 of 15)	CpG	471	NM_001290753	13844	Mm.250981	NM_010142	ENSMUSG00000028664	Ephb2	Cek5|Drt|ETECK|Erk|Hek5|Nuk|Prkm5|Qek5|Sek3|Tyro5	Eph receptor B2	protein-coding
chr8-28024	chr8	84975155	84982359	+	487.2	7204.000	promoter-TSS (NM_008416)	promoter-TSS (NM_008416)	-9	NM_008416	16477	Mm.1167	NM_008416	ENSMUSG00000052837	Junb	-	jun B proto-oncogene	protein-coding
chr12-19640	chr12	108270176	108279293	+	485.7	9117.000	exon (NM_001159910, exon 1 of 6)	exon (NM_001159910, exon 1 of 6)	659	NM_001159910	668158		NM_001159910	ENSMUSG00000084883	Ccdc85c	EG668158|Gm265|Gm9010|hhy	coiled-coil domain containing 85C	protein-coding
chr11-32680	chr11	120250070	120257861	+	485.2	7791.000	intron (NM_198423, intron 2 of 27)	MTD|LTR|ERVL-MaLR	21018	NM_198423	268515	Mm.309498	NM_198423	ENSMUSG00000039741	Bahcc1	B930044J06|BC060615	BAH domain and coiled-coil containing 1	protein-coding
chr2-20887	chr2	30439600	30446269	+	485.2	6669.000	intron (NR_156126, intron 1 of 2)	intron (NR_156126, intron 1 of 2)	1081	NR_156126	110854	Mm.275393	NM_138748	ENSMUSG00000039515	Ptpa	2610042B21Rik|C77440|N28142|PR53|Ppp2r4	protein phosphatase 2 protein activator	protein-coding
chr7-27598	chr7	133007678	133017085	+	484.7	9407.000	intron (NM_001347623, intron 1 of 8)	B3A|SINE|B2	2866	NM_001170744	13017	Mm.246240	NM_009980	ENSMUSG00000030970	Ctbp2	AA407280|D7Ertd45e|Gtrgeo6|Ribeye	C-terminal binding protein 2	protein-coding
chr5-34160	chr5	120430580	120440822	+	484.2	10242.000	intron (NM_008499, intron 3 of 4)	CpG-11452	3815	NM_008499	16873	Mm.5151	NM_008499	ENSMUSG00000029595	Lhx5	Lim2	LIM homeobox protein 5	protein-coding
chr1-16464	chr1	167751594	167763803	+	483.7	12209.000	intron (NM_033652, intron 2 of 7)	intron (NM_033652, intron 2 of 7)	68140	NM_033652	110648	Mm.330081	NM_033652	ENSMUSG00000026686	Lmx1a	Lmx1.1|dr|dreher|sst	LIM homeobox transcription factor 1 alpha	protein-coding
chr4-26961	chr4	155233092	155239865	+	483.2	6773.000	Intergenic	ID_B1|SINE|B4	-13488	NM_001190445	67513	Mm.10374	NM_001190445	ENSMUSG00000073684	Faap20	2610002J02Rik	Fanconi anemia core complex associated protein 20	protein-coding
chr4-19808	chr4	129964500	129974116	+	482.7	9616.000	Intergenic	B3|SINE|B2	8460	NR_040648	72225	Mm.102193	NR_040647		1700003M07Rik	-	RIKEN cDNA 1700003M07 gene	ncRNA
chr11-26041	chr11	120258861	120266270	+	482.7	7409.000	intron (NM_198423, intron 3 of 27)	intron (NM_198423, intron 3 of 27)	29618	NM_198423	268515	Mm.309498	NM_198423	ENSMUSG00000039741	Bahcc1	B930044J06|BC060615	BAH domain and coiled-coil containing 1	protein-coding
chr11-16666	chr11	119219112	119230595	+	482.2	11483.000	intron (NM_001347625, intron 1 of 11)	intron (NM_001347625, intron 1 of 11)	3646	NM_001347625	207592	Mm.205263	NM_172443	ENSMUSG00000039976	Tbc1d16	B930087K01|BC026530|Tcd1d16	TBC1 domain family, member 16	protein-coding
chr6-23752	chr6	29431179	29437640	+	481.2	6461.000	intron (NM_001081185, intron 1 of 47)	intron (NM_001081185, intron 1 of 47)	1153	NM_001311074	68794	Mm.39046	NM_026839	ENSMUSG00000068699	Flnc	1110055E19Rik|ABP-280|ABPL|Fln2	filamin C, gamma	protein-coding
chr4-10586	chr4	42946231	42955003	+	481.2	8772.000	5' UTR (NM_001355438, exon 2 of 5)	5' UTR (NM_001355438, exon 2 of 5)	221	NM_001355440	56323	Mm.20437	NM_019874	ENSMUSG00000036052	Dnajb5	1110058L06Rik|AI462558|Hsc40|Hsp40-3	DnaJ heat shock protein family (Hsp40) member B5	protein-coding
chr9-12187	chr9	121297003	121307663	+	480.7	10660.000	intron (NM_001357972, intron 1 of 13)	intron (NM_001357972, intron 1 of 13)	4831	NR_152160	67095	Mm.491112	NM_175114	ENSMUSG00000032536	Trak1	2310001H13Rik|AI413908|AI467545|hyrt|mKIAA1042	trafficking protein, kinesin binding 1	protein-coding
chr4-27799	chr4	124983404	124992083	+	480.2	8679.000	intron (NM_138683, intron 1 of 5)	intron (NM_138683, intron 1 of 5)	1313	NM_138683	192199	Mm.42202	NM_138683	ENSMUSG00000028871	Rspo1	R-spondin|Rspondin	R-spondin 1	protein-coding
chr9-32820	chr9	44069342	44081158	+	479.3	11816.000	intron (NM_016808, intron 1 of 12)	intron (NM_016808, intron 1 of 12)	5821	NM_016808	53376	Mm.272770	NM_016808	ENSMUSG00000032010	Usp2	B930035K21Rik|Ubp41	ubiquitin specific peptidase 2	protein-coding
chr1-13913	chr1	166277416	166285454	+	478.8	8038.000	intron (NM_001357429, intron 3 of 6)	intron (NM_001357429, intron 3 of 6)	27296	NM_001357428	100039795	Mm.101743	NM_001164528	ENSMUSG00000040612	Ildr2	2810478N18Rik|3110063L10Rik|AI852300|D1Ertd471e|Dbsm1|Ll	immunoglobulin-like domain containing receptor 2	protein-coding
chr2-27918	chr2	165851389	165860360	+	477.8	8971.000	intron (NM_001363018, intron 2 of 23)	intron (NM_001363018, intron 2 of 23)	2299	NM_001252585	228880	Mm.227598	NM_027230	ENSMUSG00000039671	Zmynd8	1110013E22Rik|2010005I16Rik|3632413B07Rik|AI316811|AL024039|Prkcbp1|RACK7	zinc finger, MYND-type containing 8	protein-coding
chr7-21502	chr7	25245165	25252746	+	476.8	7581.000	intron (NM_010155, intron 1 of 3)	CpG	1803	NM_010155	13875	Mm.8068	NM_010155	ENSMUSG00000040857	Erf	-	Ets2 repressor factor	protein-coding
chr14-6068	chr14	25461070	25471433	+	475.8	10363.000	intron (NM_183208, intron 1 of 23)	intron (NM_183208, intron 1 of 23)	7066	NM_183208	328365	Mm.227484	NM_183208	ENSMUSG00000007817	Zmiz1	BC065120|E330020C23|Gm10397|I920194n01|Rai17|Zimp10	zinc finger, MIZ-type containing 1	protein-coding
chr2-26885	chr2	28532085	28540544	+	474.8	8459.000	intron (NM_001145835, intron 1 of 17)	intron (NM_001145835, intron 1 of 17)	2850	NM_001145836	19730	Mm.5236	NM_009058	ENSMUSG00000026821	Ralgds	Gnds|Rgds|mKIAA1308	ral guanine nucleotide dissociation stimulator	protein-coding
chr8-11131	chr8	124281534	124287618	+	474.8	6084.000	intron (NM_139272, intron 1 of 15)	intron (NM_139272, intron 1 of 15)	53182	NM_139272	108148	Mm.33808	NM_139272	ENSMUSG00000089704	Galnt2	AI480629	polypeptide N-acetylgalactosaminyltransferase 2	protein-coding
chr18-11208	chr18	75497022	75504941	+	473.8	7919.000	intron (NM_201354, intron 9 of 11)	intron (NM_201354, intron 9 of 11)	-13664	NR_045879	100038353	Mm.440724	NR_045879	ENSMUSG00000097712	Gm10532	-	predicted gene 10532	ncRNA
chr6-10581	chr6	88923601	88932553	+	473.8	8952.000	Intergenic	Intergenic	25826	NM_011906	24100	Mm.284480	NM_011906	ENSMUSG00000002871	Tpra1	40kDa|Gpr175|Tpra40	transmembrane protein, adipocyte asscociated 1	protein-coding
chr11-23283	chr11	88420726	88433007	+	473.3	12281.000	intron (NM_054043, intron 7 of 13)	intron (NM_054043, intron 7 of 13)	74093	NR_039545	100628571		NR_039545	ENSMUSG00000092985	Mir378b	mir-378b|mmu-mir-378b	microRNA 378b	ncRNA
chr11-35410	chr11	94158121	94164150	+	472.9	6029.000	Intergenic	Intergenic	-50319	NM_009427	22057	Mm.259673	NM_009427	ENSMUSG00000037573	Tob1	Tob|Trob	transducer of ErbB-2.1	protein-coding
chr11-30344	chr11	69094090	69101238	+	472.9	7148.000	Intergenic	Intergenic	-1285	NM_011065	18626	Mm.7373	NM_011065	ENSMUSG00000020893	Per1	Hftm|Per|m-rigui|mPer1	period circadian clock 1	protein-coding
chr8-9197	chr8	95425467	95434532	+	472.4	9065.000	intron (NM_008187, intron 1 of 5)	intron (NM_008187, intron 1 of 5)	4870	NM_008187	14894	Mm.2080	NM_008187	ENSMUSG00000031796	Cfap20	2600014O15Rik|AL024127|Gtl3|T10-2A2	cilia and flagella associated protein 20	protein-coding
chr15-3591	chr15	98631122	98637657	+	472.4	6535.000	promoter-TSS (NM_001286226)	promoter-TSS (NM_001286226)	-378	NM_007581	12297	Mm.3544	NM_007581	ENSMUSG00000003352	Cacnb3	Beta3|CAB3|Ca(v)beta3|Cchb3	calcium channel, voltage-dependent, beta 3 subunit	protein-coding
chr4-31280	chr4	148865537	148873484	+	471.9	7947.000	intron (NM_027195, intron 2 of 15)	intron (NM_027195, intron 2 of 15)	-19837	NR_161310	69743	Mm.233879	NM_027195	ENSMUSG00000028977	Casz1	2410019P08Rik|AV096627|BC040081|Cst|D4Ertd432e	castor zinc finger 1	protein-coding
chr18-8148	chr18	54904889	54913645	+	471.9	8756.000	intron (NM_001360787, intron 2 of 8)	intron (NM_001360787, intron 2 of 8)	80913	NM_175751	269023	Mm.192984	NM_175751	ENSMUSG00000052713	Zfp608	4932417D18Rik|D430007A19Rik|Znf608	zinc finger protein 608	protein-coding
chr17-6801	chr17	83953316	83961924	+	471.4	8608.000	Intergenic	Intergenic	-40932	NR_130994	78148	Mm.243918	NR_130994	ENSMUSG00000117431	8430430B14Rik	-	RIKEN cDNA 8430430B14 gene	ncRNA
chr10-13749	chr10	79854905	79860684	+	470.9	5779.000	intron (NM_001077363, intron 2 of 13)	intron (NM_001077363, intron 2 of 13)	-2823	NR_029447	414101	Mm.401339	NR_029447	ENSMUSG00000091994	E130317F20Rik	-	RIKEN cDNA E130317F20 gene	ncRNA
chr4-20236	chr4	32242138	32252992	+	469.9	10854.000	Intergenic	Intergenic	-169870	NM_001109661	12014	Mm.491223	NM_007521	ENSMUSG00000040270	Bach2	E030004N02Rik	BTB and CNC homology, basic leucine zipper transcription factor 2	protein-coding
chr18-16616	chr18	60920751	60929555	+	469.4	8804.000	promoter-TSS (NM_177407)	promoter-TSS (NM_177407)	-479	NM_177407	12322	Mm.131530	NM_009792	ENSMUSG00000024617	Camk2a	CaMKII|R74975|mKIAA0968	calcium/calmodulin-dependent protein kinase II alpha	protein-coding
chr2-27253	chr2	71538574	71547326	+	468.9	8752.000	TTS (NM_010054)	TTS (NM_010054)	3804	NM_010054	13392	Mm.3896	NM_010054	ENSMUSG00000023391	Dlx2	AW121999|Dlx-2|Tes-1	distal-less homeobox 2	protein-coding
chr4-26352	chr4	122954242	122963574	+	468.4	9332.000	intron (NM_029662, intron 2 of 13)	intron (NM_029662, intron 2 of 13)	2280	NM_029662	76574	Mm.331842	NM_029662	ENSMUSG00000028655	Mfsd2a	1700018O18Rik|Mfsd2|NLS1	major facilitator superfamily domain containing 2A	protein-coding
chr17-12663	chr17	25790519	25797958	+	466.9	7439.000	TTS (NM_133719)	TTS (NM_133719)	-1451	NM_001357989	214917	Mm.26783	NM_145410	ENSMUSG00000057411	Fam173a	-	family with sequence similarity 173, member A	protein-coding
chr10-15870	chr10	127284053	127293608	+	466.9	9555.000	5' UTR (NM_033072, exon 1 of 13)	5' UTR (NM_033072, exon 1 of 13)	188	NM_001347171	110962	Mm.372826	NM_033072	ENSMUSG00000025409	Mbd6	D10Wsu93e	methyl-CpG binding domain protein 6	protein-coding
chr7-4287	chr7	79589159	79595648	+	466.4	6489.000	TTS (NM_019799)	TTS (NM_019799)	25254	NM_019799	56315	Mm.10909	NM_019799	ENSMUSG00000030549	Rhcg	BB065800	Rhesus blood group-associated C glycoprotein	protein-coding
chr9-24482	chr9	58110300	58119287	+	465.9	8987.000	intron (NM_001166282, intron 3 of 19)	intron (NM_001166282, intron 3 of 19)	4030	NM_001166282	382077	Mm.335193	NM_029212	ENSMUSG00000037716	Ccdc33	4930535E21Rik|Gm1117|Tzip1	coiled-coil domain containing 33	protein-coding
chr7-33570	chr7	28916862	28926091	+	465.9	9229.000	intron (NM_001360550, intron 1 of 21)	intron (NM_001360550, intron 1 of 21)	39820	NM_001110807	60594	Mm.476990	NM_021894	ENSMUSG00000054083	Capn12	CANP 12	calpain 12	protein-coding
chr19-6093	chr19	16870441	16880893	+	463.0	10452.000	Intergenic	Intergenic	-1837	NM_008023	14240	Mm.7971	NM_008023	ENSMUSG00000056829	Foxb2	Fkh4	forkhead box B2	protein-coding
chr2-38418	chr2	119797858	119806234	+	463.0	8376.000	intron (NM_001290800, intron 3 of 19)	intron (NM_001290800, intron 3 of 19)	2532	NM_019392	22174	Mm.2901	NM_019392	ENSMUSG00000027298	Tyro3	AI323366|Brt|Dtk|Etk-2|Rse|Sky|TK19-2|Tif|etk2/tyro3|tk19-1	TYRO3 protein tyrosine kinase 3	protein-coding
chr11-15038	chr11	77890503	77898973	+	462.5	8470.000	promoter-TSS (NM_008952)	promoter-TSS (NM_008952)	-866	NM_008952	19193	Mm.8543	NM_008952	ENSMUSG00000017453	Pipox	LPIPOX|Pso	pipecolic acid oxidase	protein-coding
chr10-15168	chr10	42629798	42637310	+	462.5	7512.000	Intergenic	Intergenic	-45362	NM_172416	14628	Mm.46636	NM_172416	ENSMUSG00000038280	Ostm1	1200002H13Rik|HSPC019|gl	osteopetrosis associated transmembrane protein 1	protein-coding
chr5-26493	chr5	111576241	111583451	+	461.5	7210.000	Intergenic	C-rich|Low_complexity|Low_complexity	-1715	NR_015546	330164	Mm.193276	NM_177875	ENSMUSG00000052848	C130026L21Rik	-	RIKEN cDNA C130026L21 gene	ncRNA
chr15-16983	chr15	85563800	85571279	+	461.5	7479.000	intron (NM_009528, intron 1 of 3)	intron (NM_009528, intron 1 of 3)	10531	NM_001163634	22422	Mm.306946	NM_009528	ENSMUSG00000022382	Wnt7b	Wnt-7b	wingless-type MMTV integration site family, member 7B	protein-coding
chr8-23843	chr8	111738577	111747398	+	461.0	8821.000	intron (NM_009954, intron 1 of 6)	intron (NM_009954, intron 1 of 6)	862	NM_009954	12927	Mm.3758	NM_009954	ENSMUSG00000031955	Bcar1	AI385681|Cas|Crkas	breast cancer anti-estrogen resistance 1	protein-coding
chr7-18492	chr7	29303534	29310268	+	460.5	6734.000	intron (NM_013874, intron 1 of 11)	(TG)n|Simple_repeat|Simple_repeat	-1100	NM_001368371	29861	Mm.101885	NM_013874	ENSMUSG00000030584	Dpf1	Neud4	D4, zinc and double PHD fingers family 1	protein-coding
chr3-6958	chr3	108408257	108416629	+	460.5	8372.000	exon (NM_017392, exon 1 of 34)	exon (NM_017392, exon 1 of 34)	3136	NM_017392	53883	Mm.39728	NM_017392	ENSMUSG00000068740	Celsr2	Adgrc2|EGFL2|Flamingo1|flamingo|mKIAA0279|mfmi1	cadherin, EGF LAG seven-pass G-type receptor 2	protein-coding
chr2-40665	chr2	102032183	102041706	+	460.5	9523.000	intron (NM_178886, intron 4 of 5)	intron (NM_178886, intron 4 of 5)	149516	NM_178886	241576	Mm.489740	NM_178886	ENSMUSG00000048058	Ldlrad3	6430500P08|AI194318|Lrad3	low density lipoprotein receptor class A domain containing 3	protein-coding
chr12-17139	chr12	91678375	91687493	+	460.0	9118.000	intron (NM_175367, intron 4 of 6)	intron (NM_175367, intron 4 of 6)	-92447	NM_175335	83602	Mm.275728	NM_031391	ENSMUSG00000020962	Gtf2a1	6330549H03Rik|AA536742|AA959775|AW060250|TfIIAa/b|Tfiia1	general transcription factor II A, 1	protein-coding
chr8-22443	chr8	94980363	94987897	+	459.0	7534.000	promoter-TSS (NM_018882)	promoter-TSS (NM_018882)	-269	NM_018882	14766	Mm.290834	NM_018882	ENSMUSG00000031785	Adgrg1	Cyt28|Gpr56|TM7LN4|TM7XN1	adhesion G protein-coupled receptor G1	protein-coding
chr7-12033	chr7	16943632	16951388	+	458.6	7756.000	3' UTR (NM_001099636, exon 1 of 1)	3' UTR (NM_001099636, exon 1 of 1)	2828	NM_001099636	434128	Mm.483018	NM_001099636	ENSMUSG00000070802	Pnmal2	EG434128	PNMA-like 2	protein-coding
chr8-11469	chr8	105466188	105475914	+	458.6	9726.000	intron (NM_026481, intron 1 of 3)	intron (NM_026481, intron 1 of 3)	371	NM_026481	67971	Mm.29358	NM_026481	ENSMUSG00000014846	Tppp3	2700055K07Rik|CGI-38|Ceacam9|mmCGM8	tubulin polymerization-promoting protein family member 3	protein-coding
chr4-20708	chr4	124699342	124706270	+	457.6	6928.000	intron (NM_010213, intron 1 of 5)	intron (NM_010213, intron 1 of 5)	2107	NM_010213	14201	Mm.331856	NM_010213	ENSMUSG00000032643	Fhl3	SLIM2	four and a half LIM domains 3	protein-coding
chr15-15782	chr15	73728603	73734123	+	457.1	5520.000	intron (NM_001166388, intron 1 of 5)	intron (NM_001166388, intron 1 of 5)	6433	NM_001166388	19245	Mm.390807	NM_008975	ENSMUSG00000059895	Ptp4a3	AV088979|Prl-3|pPtp4a3	protein tyrosine phosphatase 4a3	protein-coding
chr11-28164	chr11	96896173	96904425	+	457.1	8252.000	Intergenic	Intergenic	16102	NM_001363256	80280	Mm.28297	NM_030248	ENSMUSG00000018669	Cdk5rap3	1810007E24Rik|BC002318|C53|C81486|HSF-27|IC53|LZAP|MST016	CDK5 regulatory subunit associated protein 3	protein-coding
chr15-13604	chr15	76203991	76210013	+	456.1	6022.000	promoter-TSS (NM_001163540)	promoter-TSS (NM_001163540)	-681	NM_001163540	18810	Mm.234912	NM_011117	ENSMUSG00000022565	Plec	AA591047|AU042537|EBS1|PCN|PLTN|Plec1	plectin	protein-coding
chr10-10437	chr10	80291745	80302911	+	456.1	11166.000	intron (NR_038088, intron 1 of 4)	intron (NR_038088, intron 1 of 4)	-4492	NM_011789	23805	Mm.57247	NM_011789	ENSMUSG00000020135	Apc2	AI852447|APCL|R75424	adenomatosis polyposis coli 2	protein-coding
chr14-18622	chr14	14061891	14073223	+	456.1	11332.000	intron (NM_139227, intron 4 of 11)	URR1A|DNA|hAT-Charlie	53388	NM_025550	66413	Mm.27591	NM_025550	ENSMUSG00000021737	Psmd6	2400006A19Rik	proteasome (prosome, macropain) 26S subunit, non-ATPase, 6	protein-coding
chr4-41595	chr4	137475214	137482956	+	456.1	7742.000	intron (NM_008305, intron 1 of 96)	intron (NM_008305, intron 1 of 96)	10282	NM_008305	15530	Mm.273662	NM_008305	ENSMUSG00000028763	Hspg2	AI852380|HSPG|Pcn|Plc|per	perlecan (heparan sulfate proteoglycan 2)	protein-coding
chr2-9877	chr2	31635097	31643366	+	455.6	8269.000	promoter-TSS (NM_001123362)	promoter-TSS (NM_001123362)	-806	NM_001123362	381359	Mm.379512	NM_001123362	ENSMUSG00000079466	Prdm12	Gm998	PR domain containing 12	protein-coding
chr14-8249	chr14	79767898	79775289	+	455.1	7391.000	promoter-TSS (NM_001042726)	promoter-TSS (NM_001042726)	-281	NM_021543	18530	Mm.390715	NM_021543	ENSMUSG00000036422	Pcdh8	1700080P15Rik|Papc	protocadherin 8	protein-coding
chr4-20048	chr4	148947689	148953349	+	454.6	5660.000	intron (NM_001159344, intron 20 of 20)	intron (NM_001159344, intron 20 of 20)	1803	NR_154553	108168987	Mm.393596	NR_154553		Gm13205	AA408865	predicted gene 13205	ncRNA
chr12-17342	chr12	108315763	108323879	+	454.6	8116.000	intron (NM_001044380, intron 5 of 8)	B2_Mm2|SINE|B2	13551	NM_001044380	214305	Mm.36423	NM_001044380	ENSMUSG00000021260	Hhipl1	1600002O04Rik|AK129450|mKIAA1822	hedgehog interacting protein-like 1	protein-coding
chr13-20051	chr13	53150953	53161107	+	454.6	10154.000	intron (NM_013846, intron 1 of 8)	MLT1B|LTR|ERVL-MaLR	130094	NM_013846	26564	Mm.342774	NM_013846	ENSMUSG00000021464	Ror2	Ntrkr2	receptor tyrosine kinase-like orphan receptor 2	protein-coding
chr3-9182	chr3	122042538	122049989	+	453.1	7451.000	intron (NM_007378, intron 1 of 49)	intron (NM_007378, intron 1 of 49)	1803	NM_007378	11304	Mm.3918	NM_007378	ENSMUSG00000028125	Abca4	AW050280|Abc10|Abcr|D430003I15Rik|RmP	ATP-binding cassette, sub-family A (ABC1), member 4	protein-coding
chr17-8709	chr17	29882889	29892649	+	451.6	9760.000	5' UTR (NM_001081160, exon 1 of 16)	5' UTR (NM_001081160, exon 1 of 16)	113	NM_001081160	74762	Mm.40901	NM_001081160	ENSMUSG00000043557	Mdga1	1200011I03Rik|GPIM|Mamdc3	MAM domain containing glycosylphosphatidylinositol anchor 1	protein-coding
chr9-14720	chr9	109093016	109100619	+	451.6	7603.000	intron (NM_172775, intron 1 of 37)	intron (NM_172775, intron 1 of 37)	1381	NM_172775	235611	Mm.53862	NM_172775	ENSMUSG00000053646	Plxnb1	2900002G15Rik|AU042020|mKIAA0407	plexin B1	protein-coding
chr1-308	chr1	42703146	42715568	+	451.2	12422.000	intron (NR_110495, intron 2 of 3)	intron (NR_110495, intron 2 of 3)	4097	NR_110495	66620	Mm.383631	NR_110495	ENSMUSG00000097063	Pantr2	2610207O16Rik|Pou3f3os2|linc-Brn1b	POU domain, class 3, transcription factor 3 adjacent noncoding transcript 2	ncRNA
chr18-13496	chr18	69514325	69526593	+	451.2	12268.000	intron (NM_001361127, intron 6 of 19)	intron (NM_001361127, intron 6 of 19)	174299	NM_001361126	21413	Mm.4269	NM_013685	ENSMUSG00000053477	Tcf4	5730422P05Rik|ASP-I2|E2-2|E2.2|ITF-2|ITF-2b|ITF2|ME2|MITF-2A|MITF-2B|SEF-2|SEF2|SEF2-1|TFE|Tcf-4|bHLHb19	transcription factor 4	protein-coding
chr1-18039	chr1	86498662	86507225	+	450.7	8563.000	Intergenic	RMER17C|LTR|ERVK	-23614	NR_153834	19231	Mm.19187	NM_008972	ENSMUSG00000026238	Ptma	Thym	prothymosin alpha	protein-coding
chr8-12993	chr8	70604435	70612322	+	450.7	7887.000	promoter-TSS (NM_133772)	promoter-TSS (NM_133772)	-64	NM_133772	76900	Mm.6667	NM_133772	ENSMUSG00000070003	Ssbp4	1210002E11Rik|AW743380|Sspb4	single stranded DNA binding protein 4	protein-coding
chr8-13890	chr8	120436238	120442841	+	449.2	6603.000	Intergenic	Intergenic	-49327	NM_198671	382034	Mm.334856	NM_198671	ENSMUSG00000031822	Gse1	2210013I18Rik|mKIAA0182	genetic suppressor element 1, coiled-coil protein	protein-coding
chr4-26209	chr4	106836867	106843891	+	449.2	7024.000	Intergenic	Intergenic	-35372	NM_001347159	329910	Mm.222956	NM_025590	ENSMUSG00000034853	Acot11	1110020M10Rik|2010309H15Rik|AW060409|BFIT|BFIT1|Thea|Them1|mKIAA0707	acyl-CoA thioesterase 11	protein-coding
chr5-14958	chr5	113131425	113139753	+	448.7	8328.000	intron (NM_172884, intron 1 of 7)	intron (NM_172884, intron 1 of 7)	2996	NM_001347397	243219	Mm.160131	NM_172884	ENSMUSG00000051339	2900026A02Rik	8430408O14Rik|A530094D01|AW539426|Gm449|Kiaa1671|mKIAA1671	RIKEN cDNA 2900026A02 gene	protein-coding
chr10-5381	chr10	80136369	80144001	+	448.7	7632.000	promoter-TSS (NR_036582)	promoter-TSS (NR_036582)	-818	NR_036582	100503659	Mm.485395	NM_015761	ENSMUSG00000035640	Cbarp	9630008F14|Dos|R29144/1	calcium channel, voltage-dependent, beta subunit associated regulatory protein	protein-coding
chr5-10922	chr5	137778066	137786273	+	448.7	8207.000	3' UTR (NM_144913, exon 4 of 4)	3' UTR (NM_144913, exon 4 of 4)	3265	NM_027242	69871	Mm.276058	NM_027242	ENSMUSG00000029725	Ppp1r35	2010007H12Rik|2010011D20Rik|AL024004	protein phosphatase 1, regulatory subunit 35	protein-coding
chr8-19488	chr8	125522422	125534212	+	448.2	11790.000	intron (NM_001357372, intron 1 of 21)	intron (NM_001357372, intron 1 of 21)	-35484	NM_001081337	244668	Mm.271668	NM_001081337	ENSMUSG00000001995	Sipa1l2	BC058408|mKIAA1389	signal-induced proliferation-associated 1 like 2	protein-coding
chr12-15261	chr12	99325983	99334432	+	448.2	8449.000	intron (NM_183186, intron 3 of 5)	intron (NM_183186, intron 3 of 5)	119867	NM_183186	71375	Mm.341972	NM_183186	ENSMUSG00000033713	Foxn3	5430426H20Rik|AA589593|AW556347|Ches1|Ches1l|HTLFL1	forkhead box N3	protein-coding
chr7-31185	chr7	142087925	142096770	+	448.2	8845.000	intron (NM_008748, intron 1 of 6)	intron (NM_008748, intron 1 of 6)	2937	NM_008748	18218	Mm.39725	NM_008748	ENSMUSG00000037887	Dusp8	5530400B01Rik|AI593498|Nttp1	dual specificity phosphatase 8	protein-coding
chr8-10120	chr8	120339476	120349403	+	448.2	9927.000	Intergenic	Intergenic	-116209	NR_110496	434353	Mm.411793	NR_110496	ENSMUSG00000097960	A330074K22Rik	-	RIKEN cDNA A330074K22 gene	ncRNA
chr8-15881	chr8	120331670	120337620	+	447.7	5950.000	Intergenic	Intergenic	-106415	NR_110496	434353	Mm.411793	NR_110496	ENSMUSG00000097960	A330074K22Rik	-	RIKEN cDNA A330074K22 gene	ncRNA
chr19-4768	chr19	5802984	5813190	+	447.2	10206.000	Intergenic	(TG)n|Simple_repeat|Simple_repeat	-5415	NR_002847	72289	Mm.298256	NR_002847	ENSMUSG00000092341	Malat1	2210401K01Rik|9430072K23Rik|AI647968|Neat2	metastasis associated lung adenocarcinoma transcript 1 (non-coding RNA)	ncRNA
chr17-12273	chr17	45732653	45738048	+	447.2	5395.000	intron (NR_152153, intron 1 of 4)	intron (NR_152153, intron 1 of 4)	844	NR_152153	433111	Mm.213441	NR_152153	ENSMUSG00000097727	F630040K05Rik	-	RIKEN cDNA F630040K05 gene	ncRNA
chr11-35619	chr11	102214034	102220433	+	446.7	6399.000	intron (NM_001361596, intron 3 of 27)	intron (NM_001361596, intron 3 of 27)	12917	NR_106179	102465892		NR_106179	ENSMUSG00000098863	Mir8101	Gm27705|mmu-mir-8101	microRNA 8101	ncRNA
chr8-21171	chr8	87741958	87748564	+	445.2	6606.000	intron (NM_001310520, intron 3 of 5)	intron (NM_001310520, intron 3 of 5)	59178	NM_001310520	94187	Mm.23452	NM_033327	ENSMUSG00000045333	Zfp423	Ebfaz|Roaz|Zfp104|Znf423|ataxia1|mKIAA0760|nur12	zinc finger protein 423	protein-coding
chr7-19568	chr7	44865053	44871372	+	445.2	6319.000	intron (NM_133949, intron 1 of 11)	intron (NM_133949, intron 1 of 11)	1456	NM_133949	84113	Mm.42855	NM_133949	ENSMUSG00000038502	Ptov1	1110030G05Rik|AU041779|Gcap3	prostate tumor over expressed gene 1	protein-coding
chr11-22700	chr11	120703427	120710003	+	444.7	6576.000	intron (NM_026877, intron 12 of 15)	intron (NM_026877, intron 12 of 15)	7052	NM_016665	20892	Mm.259716	NM_016665	ENSMUSG00000025144	Cenpx	Stra13	centromere protein X	protein-coding
chr5-30284	chr5	125127553	125135664	+	444.3	8111.000	intron (NM_011424, intron 1 of 46)	intron (NM_011424, intron 1 of 46)	47606	NM_001253905	20602	Mm.278646	NM_011424	ENSMUSG00000029478	Ncor2	N-CoR|SMRT|SMRTe	nuclear receptor co-repressor 2	protein-coding
chr18-6166	chr18	54973475	54984301	+	443.8	10826.000	intron (NM_175751, intron 2 of 9)	intron (NM_175751, intron 2 of 9)	11292	NM_175751	269023	Mm.192984	NM_175751	ENSMUSG00000052713	Zfp608	4932417D18Rik|D430007A19Rik|Znf608	zinc finger protein 608	protein-coding
chr12-13057	chr12	107986160	107998848	+	443.3	12688.000	intron (NM_001079883, intron 1 of 3)	intron (NM_001079883, intron 1 of 3)	10910	NM_001079883	58208	Mm.392694	NM_021399	ENSMUSG00000048251	Bcl11b	9130430L19Rik|AI604821|B630002E05Rik|BCL-11B|Ctip2|Rit1	B cell leukemia/lymphoma 11B	protein-coding
chr10-12790	chr10	42577235	42587643	+	442.8	10408.000	intron (NM_152229, intron 1 of 8)	CpG	1151	NM_152229	21907	Mm.287100	NM_152229	ENSMUSG00000019803	Nr2e1	Mtl1|Mtll|TLL|Tlx|XTLL|fierce|frc|tailless	nuclear receptor subfamily 2, group E, member 1	protein-coding
chr5-20657	chr5	142791652	142806149	+	442.8	14497.000	intron (NM_178242, intron 2 of 15)	B1_Mus1|SINE|Alu	18762	NM_178242	231861	Mm.354649	NM_178242	ENSMUSG00000039477	Tnrc18	BC025631|EG381742|Zfp469	trinucleotide repeat containing 18	protein-coding
chr9-26622	chr9	107478748	107487924	+	442.8	9176.000	intron (NM_001174050, intron 3 of 37)	intron (NM_001174050, intron 3 of 37)	-50609	NM_019704	56395	Mm.260153	NM_019704	ENSMUSG00000010045	Tmem115	C78915|Pl6|Pp6	transmembrane protein 115	protein-coding
chr8-14940	chr8	84808446	84816496	+	442.8	8050.000	Intergenic	Intergenic	10352	NM_201227	23863	Mm.304252	NM_201227	ENSMUSG00000053226	Dand5	Cerl-2|Cerl2|Cerr2|Dte|GREM3|coco	DAN domain family member 5, BMP antagonist	protein-coding
chr11-10808	chr11	69833611	69839926	+	441.8	6315.000	intron (NM_001364137, intron 1 of 7)	intron (NM_001364137, intron 1 of 7)	1016	NM_001364137	216856	Mm.151293	NM_198862	ENSMUSG00000051790	Nlgn2	NL2|NLG2	neuroligin 2	protein-coding
chr12-16485	chr12	113137222	113143831	+	440.8	6609.000	promoter-TSS (NM_001347443)	promoter-TSS (NM_001347443)	-79	NM_001347443	68337	Mm.133825	NM_024223	ENSMUSG00000006356	Crip2	0610010I23Rik|AW743261|C77570|CRP2|CRP4|Crp|ESP1|Hlp	cysteine rich protein 2	protein-coding
chr11-33153	chr11	60206770	60214060	+	439.8	7290.000	promoter-TSS (NM_001358314)	promoter-TSS (NM_001358314)	56	NM_001358314	20787	Mm.278701	NM_011480	ENSMUSG00000020538	Srebf1	ADD1|SREBP1|bHLHd1	sterol regulatory element binding transcription factor 1	protein-coding
chr15-6958	chr15	102242693	102250745	+	439.3	8052.000	promoter-TSS (NM_001042727)	promoter-TSS (NM_001042727)	-219	NM_001042727	19411	Mm.1273	NM_011244	ENSMUSG00000001288	Rarg	Nr1b3|RAR-gamma|RARD|RARgamma2	retinoic acid receptor, gamma	protein-coding
chr6-22782	chr6	90709769	90718349	+	438.8	8580.000	intron (NM_001356440, intron 1 of 13)	intron (NM_001356440, intron 1 of 13)	2470	NM_001134383	232227	Mm.196943	NM_182784	ENSMUSG00000034312	Iqsec1	AW561907|BC026481|BRAG2|D6Ertd349e|cI-43	IQ motif and Sec7 domain 1	protein-coding
chr5-18773	chr5	24422370	24429342	+	438.3	6972.000	intron (NM_009207, intron 1 of 22)	intron (NM_009207, intron 1 of 22)	624	NM_009207	20535	Mm.4580	NM_009207	ENSMUSG00000028962	Slc4a2	Ae2|B3RP	solute carrier family 4 (anion exchanger), member 2	protein-coding
chr9-17456	chr9	37137969	37148336	+	437.8	10367.000	intron (NM_001029838, intron 1 of 12)	intron (NM_001029838, intron 1 of 12)	4170	NM_148950	208076	Mm.260335	NM_148950	ENSMUSG00000035934	Pknox2	D230005H23Rik|Prep2	Pbx/knotted 1 homeobox 2	protein-coding
chr8-19623	chr8	15001053	15006181	+	437.8	5128.000	Intergenic	Intergenic	-7408	NM_029116	74901	Mm.46675	NM_029116	ENSMUSG00000055675	Kbtbd11	2900016B01Rik|4930465M17Rik|mKIAA0711	kelch repeat and BTB (POZ) domain containing 11	protein-coding
chr3-16362	chr3	98023196	98031520	+	436.9	8324.000	intron (NM_010928, intron 1 of 33)	MIR3|SINE|MIR	13820	NM_010928	18129	Mm.485843	NM_010928	ENSMUSG00000027878	Notch2	AI853703|N2	notch 2	protein-coding
chr4-44296	chr4	134249049	134258870	+	435.9	9821.000	intron (NM_001099296, intron 1 of 1)	intron (NM_001099296, intron 1 of 1)	147	NM_001099296	72690	Mm.100168	NM_001099296	ENSMUSG00000050105	Grrp1	2810043G13Rik|Fam110d	glycine/arginine rich protein 1	protein-coding
chr11-46388	chr11	88642851	88652954	+	435.9	10103.000	intron (NM_054043, intron 5 of 13)	URR1A|DNA|hAT-Charlie	28651	NR_131025	68397	Mm.426889	NR_131025		0610039H22Rik	-	RIKEN cDNA 0610039H22 gene	ncRNA
chr8-8369	chr8	87659209	87664833	+	435.4	5624.000	3' UTR (NM_033327, exon 8 of 8)	3' UTR (NM_033327, exon 8 of 8)	-19811	NR_131165	73557		NR_131165		1700096P03Rik	-	RIKEN cDNA 1700096P03 gene	ncRNA
chr8-24765	chr8	70694684	70702794	+	434.4	8110.000	5' UTR (NM_010592, exon 1 of 1)	5' UTR (NM_010592, exon 1 of 1)	1000	NM_001286944	16478	Mm.419851	NM_010592	ENSMUSG00000071076	Jund	Jund1	jun D proto-oncogene	protein-coding
chr7-25029	chr7	16308429	16314716	+	433.9	6287.000	intron (NM_133234, intron 1 of 3)	intron (NM_133234, intron 1 of 3)	1989	NM_133234	170770	Mm.7660	NM_133234	ENSMUSG00000002083	Bbc3	PUMA|PUMA/JFY1	BCL2 binding component 3	protein-coding
chr5-14379	chr5	124183887	124189411	+	433.4	5524.000	intron (NM_011256, intron 2 of 24)	intron (NM_011256, intron 2 of 24)	533	NM_001289472	19679	Mm.44261	NM_011256	ENSMUSG00000029406	Pitpnm2	NIR3|RDGBA2|Rdgb2|mKIAA1457	phosphatidylinositol transfer protein, membrane-associated 2	protein-coding
chr4-34448	chr4	128794321	128805170	+	433.4	10849.000	intron (NM_001081098, intron 1 of 8)	intron (NM_001081098, intron 1 of 8)	6367	NM_001081098	230761	Mm.22616	NM_001081098	ENSMUSG00000028799	Zfp362	-	zinc finger protein 362	protein-coding
chr7-19863	chr7	98353365	98362857	+	432.9	9492.000	intron (NM_001168541, intron 2 of 3)	intron (NM_001168541, intron 2 of 3)	3177	NM_001168540	244152	Mm.25317	NM_001024619	ENSMUSG00000049580	Tsku	9530051K01Rik|E2ig4|Lrrc54|Tsk	tsukushi, small leucine rich proteoglycan	protein-coding
chr14-1388	chr14	60735036	60743105	+	432.4	8069.000	intron (NM_001310594, intron 1 of 9)	intron (NM_001310594, intron 1 of 9)	6166	NM_001310594	219140	Mm.149776	NM_001033272	ENSMUSG00000021990	Spata13	C79050|ESTM11|X83327|mFLJ00298	spermatogenesis associated 13	protein-coding
chr11-28068	chr11	88686066	88696167	+	431.4	10101.000	intron (NM_001201341, intron 5 of 7)	intron (NM_001201341, intron 5 of 7)	27113	NM_054043	76626	Mm.400451	NM_054043	ENSMUSG00000069769	Msi2	1700105C15Rik|AI451722|AI563628|AW489193|Msi2h	musashi RNA-binding protein 2	protein-coding
chr2-9234	chr2	156716972	156727495	+	431.4	10523.000	intron (NM_001042487, intron 1 of 6)	intron (NM_001042487, intron 1 of 6)	954	NM_001042487	228836	Mm.22094	NM_146128	ENSMUSG00000061689	Dlgap4	AI225853|BC024558|DAP-4|DAP4|SAPAP-4|Sapap4|WBP16	DLG associated protein 4	protein-coding
chr11-25510	chr11	88438040	88446347	+	430.0	8307.000	intron (NM_054043, intron 7 of 13)	intron (NM_054043, intron 7 of 13)	89420	NR_039545	100628571		NR_039545	ENSMUSG00000092985	Mir378b	mir-378b|mmu-mir-378b	microRNA 378b	ncRNA
chr11-25967	chr11	117263136	117270653	+	429.5	7517.000	intron (NM_001113487, intron 1 of 10)	intron (NM_001113487, intron 1 of 10)	648	NM_001113487	53860	Mm.38450	NM_017380	ENSMUSG00000059248	Sept9	MSF1|Msf|PNUTL4|Sint1	septin 9	protein-coding
chr11-10887	chr11	88453973	88462730	+	429.5	8757.000	intron (NM_054043, intron 7 of 13)	PB1D10|SINE|Alu	105578	NR_039545	100628571		NR_039545	ENSMUSG00000092985	Mir378b	mir-378b|mmu-mir-378b	microRNA 378b	ncRNA
chr15-3654	chr15	58986472	58996740	+	429.0	10268.000	intron (NM_001146180, intron 3 of 13)	intron (NM_001146180, intron 3 of 13)	57805	NM_023172	66218	Mm.322294	NM_023172	ENSMUSG00000022354	Ndufb9	1190008J14Rik|CI-B22	NADH:ubiquinone oxidoreductase subunit B9	protein-coding
chr4-19239	chr4	8795395	8803521	+	428.5	8126.000	intron (NM_001277149, intron 3 of 37)	intron (NM_001277149, intron 3 of 37)	48134	NM_001355382	320790	Mm.138792	NM_001033395	ENSMUSG00000041235	Chd7	A730019I05Rik|Cycn|Cyn|Dz|Edy|Flo|GENA 47|GENA 60|Gena 52|Lda|Mt|Obt|Todo|WBE1|Whi|metis	chromodomain helicase DNA binding protein 7	protein-coding
chrX-3511	chrX	12080707	12092168	+	428.0	11461.000	intron (NM_001168321, intron 1 of 13)	intron (NM_001168321, intron 1 of 13)	-5884	NM_029510	71458	Mm.196328	NM_029510	ENSMUSG00000040363	Bcor	2900008C10Rik|5830466J11Rik|8430401K06Rik|BcorR|D930024N20Rik|mKIAA1575	BCL6 interacting corepressor	protein-coding
chr2-45456	chr2	33579356	33586288	+	428.0	6932.000	intron (NM_010725, intron 2 of 7)	intron (NM_010725, intron 2 of 7)	58276	NM_010725	16917	Mm.39825	NM_010725	ENSMUSG00000038765	Lmx1b	Icst|LMX1.1|LMX1.2	LIM homeobox transcription factor 1 beta	protein-coding
chr1-27593	chr1	39938885	39950900	+	427.5	12015.000	intron (NM_001252200, intron 2 of 31)	intron (NM_001252200, intron 2 of 31)	43979	NM_008696	26921	Mm.491139	NM_008696	ENSMUSG00000026074	Map4k4	9430080K19Rik|AU043147|AU045934|AW046177|HGK|Nik	mitogen-activated protein kinase kinase kinase kinase 4	protein-coding
chr15-19105	chr15	85650953	85657645	+	427.0	6692.000	Intergenic	Intergenic	-49474	NR_110483	102800312	Mm.33117	NR_110483		Lncppara	Lincppara|Mirlet7bhg|linc-Ppara	long noncoding RNA near Ppara	ncRNA
chr4-31282	chr4	148884055	148891873	+	427.0	7818.000	intron (NM_027195, intron 2 of 15)	intron (NM_027195, intron 2 of 15)	-1383	NR_161310	69743	Mm.233879	NM_027195	ENSMUSG00000028977	Casz1	2410019P08Rik|AV096627|BC040081|Cst|D4Ertd432e	castor zinc finger 1	protein-coding
chr11-28096	chr11	94239079	94248315	+	426.0	9236.000	Intergenic	Intergenic	-1118	NM_181819	278507	Mm.342216	NM_181819	ENSMUSG00000044177	Wfikkn2	2610304F08Rik|AY100450|Gasp1|WFIKKNRP	WAP, follistatin/kazal, immunoglobulin, kunitz and netrin domain containing 2	protein-coding
chr5-19371	chr5	122984135	122992150	+	426.0	8015.000	intron (NM_001003953, intron 1 of 22)	intron (NM_001003953, intron 1 of 22)	957	NM_001003953	30841	Mm.86406	NM_013910	ENSMUSG00000029475	Kdm2b	Cxxc2|Fbl10|Fbxl10|Jhdm1b|PCCX2	lysine (K)-specific demethylase 2B	protein-coding
chr4-30103	chr4	41657749	41666128	+	425.5	8379.000	intron (NM_001136056, intron 7 of 9)	intron (NM_001136056, intron 7 of 9)	-21636	NM_027147	69638	Mm.372459	NM_027147	ENSMUSG00000028445	Enho	1110065P19Rik|2310040A07Rik	energy homeostasis associated	protein-coding
chr13-3779	chr13	97253254	97264033	+	425.0	10779.000	Intergenic	RMER17C2|LTR|ERVK	17538	NM_007930	13803	Mm.241073	NM_007930	ENSMUSG00000041773	Enc1	Nrpb|PIG10	ectodermal-neural cortex 1	protein-coding
chr1-15496	chr1	157439348	157451205	+	424.5	11857.000	Intergenic	Intergenic	-13292	NM_001356418	226527	Mm.215960	NM_001033284	ENSMUSG00000033488	Cryzl2	-	crystallin zeta like 2	protein-coding
chr2-46945	chr2	137091149	137100468	+	424.5	9319.000	intron (NM_013822, intron 6 of 25)	intron (NM_013822, intron 6 of 25)	20712	NM_013822	16449	Mm.22398	NM_013822	ENSMUSG00000027276	Jag1	ABE2|Gsfabe2|Htu|Ozz|Ser-1	jagged 1	protein-coding
chr7-24038	chr7	44586531	44595519	+	424.5	8988.000	exon (NM_008422, exon 1 of 4)	exon (NM_008422, exon 1 of 4)	139	NM_001290682	16504	Mm.40312	NM_008422	ENSMUSG00000062785	Kcnc3	KShIIID|Kcr2-3|Kv3.3	potassium voltage gated channel, Shaw-related subfamily, member 3	protein-coding
chr1-24886	chr1	132329748	132337695	+	424.0	7947.000	TTS (NM_028778)	TTS (NM_028778)	17596	NM_028778	74137	Mm.100666	NM_028778	ENSMUSG00000009772	Nuak2	1200013B22Rik|Omphk2|Snark|mKIAA0537	NUAK family, SNF1-like kinase, 2	protein-coding
chr1-16528	chr1	176992242	176999910	+	424.0	7668.000	intron (NM_029756, intron 16 of 17)	(CATG)n|Simple_repeat|Simple_repeat	-159943	NR_037996	15365	Mm.441435	NR_037996		Hmga2-ps1	EG666235|Gm7996|Hmgic-ps1|[y]i-c	high mobility group AT-hook 2, pseudogene 1	pseudo
chr5-10753	chr5	115542345	115548096	+	423.5	5751.000	intron (NM_011223, intron 3 of 10)	(TCCC)n|Simple_repeat|Simple_repeat	-14247	NM_007475	11837	Mm.5286	NM_007475	ENSMUSG00000067274	Rplp0	36B4|Arbp|L10E	ribosomal protein, large, P0	protein-coding
chr19-6804	chr19	45013718	45022097	+	423.5	8379.000	promoter-TSS (NM_001130526)	promoter-TSS (NM_001130526)	-228	NM_001130526	226154	Mm.28204	NM_145503	ENSMUSG00000035342	Lzts2	BC014695|LAPSER1|mKIAA1813	leucine zipper, putative tumor suppressor 2	protein-coding
chr8-13476	chr8	25541996	25549394	+	423.1	7398.000	intron (NM_001079909, intron 2 of 16)	intron (NM_001079909, intron 2 of 16)	10388	NR_110510	102633315	Mm.437828	NR_110510	ENSMUSG00000086134	Gm16159	-	predicted gene 16159	ncRNA
chr12-14452	chr12	99214558	99224410	+	423.1	9852.000	intron (NM_183186, intron 4 of 5)	intron (NM_183186, intron 4 of 5)	-56676	NR_038130	67639	Mm.87374	NR_038130	ENSMUSG00000113210	4930474N09Rik	-	RIKEN cDNA 4930474N09 gene	ncRNA
chr3-6654	chr3	145646152	145654350	+	422.6	8198.000	promoter-TSS (NM_010516)	promoter-TSS (NM_010516)	-266	NM_010516	16007	Mm.1231	NM_010516	ENSMUSG00000028195	Ccn1	AI325051|Cyr61|Igfbp10	cellular communication network factor 1	protein-coding
chr7-37926	chr7	144937186	144943753	+	422.1	6567.000	promoter-TSS (NM_007631)	promoter-TSS (NM_007631)	-544	NM_007631	12443	Mm.273049	NM_007631	ENSMUSG00000070348	Ccnd1	AI327039|CycD1|Cyl-1|PRAD1|bcl-1|cD1	cyclin D1	protein-coding
chr9-31202	chr9	61617413	61625467	+	422.1	8054.000	Intergenic	Intergenic	249074	NM_001083927	21887	Mm.24255	NM_009389	ENSMUSG00000032280	Tle3	2610103N05Rik|ESG|Grg3a|Grg3b|mKIAA1547	transducin-like enhancer of split 3	protein-coding
chr4-22847	chr4	130074858	130083568	+	422.1	8710.000	exon (NM_028266, exon 45 of 70)	exon (NM_028266, exon 45 of 70)	-28343	NM_026441	67898	Mm.20818	NM_026441	ENSMUSG00000028779	Pef1	2600002E23Rik|Peflin	penta-EF hand domain containing 1	protein-coding
chr9-20717	chr9	58307521	58317258	+	420.1	9737.000	exon (NM_010729, exon 1 of 7)	exon (NM_010729, exon 1 of 7)	823	NM_010729	16949	Mm.250492	NM_010729	ENSMUSG00000032334	Loxl1	Loxl	lysyl oxidase-like 1	protein-coding
chr12-13271	chr12	25092172	25101924	+	420.1	9752.000	promoter-TSS (NM_010496)	promoter-TSS (NM_010496)	-956	NM_010496	15902	Mm.34871	NM_010496	ENSMUSG00000020644	Id2	AI255428|C78922|Idb2|bHLHb26	inhibitor of DNA binding 2	protein-coding
chr1-17660	chr1	190167516	190176073	+	419.6	8557.000	promoter-TSS (NM_008937)	promoter-TSS (NM_008937)	-967	NM_008937	19130	Mm.132579	NM_008937	ENSMUSG00000010175	Prox1	A230003G05Rik|PROX-1	prospero homeobox 1	protein-coding
chr19-12661	chr19	6496259	6505406	+	419.1	9147.000	intron (NM_001369363, intron 17 of 22)	intron (NM_001369363, intron 17 of 22)	42238	NM_009203	20521	Mm.391146	NM_009203	ENSMUSG00000061742	Slc22a12	AI987855|OAT4L|Rst|Slc22al2|URAT1	solute carrier family 22 (organic anion/cation transporter), member 12	protein-coding
chr17-15900	chr17	47875643	47881137	+	417.6	5494.000	exon (NM_001110824, exon 7 of 17)	exon (NM_001110824, exon 7 of 17)	-43699	NM_001109973	17240	Mm.329100	NM_010783	ENSMUSG00000032717	Mdfi	I-mf|I-mfa	MyoD family inhibitor	protein-coding
chr2-32255	chr2	119320973	119328967	+	417.6	7994.000	promoter-TSS (NM_019454)	promoter-TSS (NM_019454)	-814	NM_019454	54485	Mm.143719	NM_019454	ENSMUSG00000027314	Dll4	Delta4	delta like canonical Notch ligand 4	protein-coding
chr15-1178	chr15	25757938	25766588	+	417.6	8650.000	intron (NM_001353142, intron 1 of 20)	PB1D10|SINE|Alu	9057	NM_001353142	17909	Mm.60590	NM_019472	ENSMUSG00000022272	Myo10	AW048724|D15Ertd600e|mKIAA0799|myosin-X	myosin X	protein-coding
chrX-1556	chrX	11998169	12009503	+	417.1	11334.000	Intergenic	Intergenic	76717	NM_175045	71458	Mm.196328	NM_029510	ENSMUSG00000040363	Bcor	2900008C10Rik|5830466J11Rik|8430401K06Rik|BcorR|D930024N20Rik|mKIAA1575	BCL6 interacting corepressor	protein-coding
chr2-37051	chr2	173234531	173244162	+	417.1	9631.000	intron (NM_022995, intron 1 of 3)	B1_Mur2|SINE|Alu	-20424	NM_001139519	58203	Mm.116687	NM_021394	ENSMUSG00000027514	Zbp1	2010010H03Rik|Dai|Dlm1|mZaDLM	Z-DNA binding protein 1	protein-coding
chr3-8137	chr3	101103711	101113088	+	416.6	9377.000	intron (NM_011197, intron 1 of 8)	intron (NM_011197, intron 1 of 8)	1767	NM_011197	19221	Mm.24807	NM_011197	ENSMUSG00000027864	Ptgfrn	4833445A08Rik|AU042434|CD9P-1|EWI-F|FPRP|Trim45	prostaglandin F2 receptor negative regulator	protein-coding
chr4-20652	chr4	118259007	118264226	+	415.7	5219.000	intron (NM_011213, intron 5 of 32)	intron (NM_011213, intron 5 of 32)	29781	NM_011213	19268	Mm.29855	NM_011213	ENSMUSG00000033295	Ptprf	AA591035|LAR|LARS|RPTP-LAR	protein tyrosine phosphatase, receptor type, F	protein-coding
chr2-25693	chr2	38529339	38542088	+	415.2	12749.000	intron (NM_001159631, intron 1 of 9)	intron (NM_001159631, intron 1 of 9)	23837	NM_001159631	59126	Mm.143818	NM_021606	ENSMUSG00000026749	Nek6	1300007C09Rik	NIMA (never in mitosis gene a)-related expressed kinase 6	protein-coding
chr4-17928	chr4	125695245	125706001	+	415.2	10756.000	intron (NM_001081097, intron 13 of 15)	intron (NM_001081097, intron 13 of 15)	195874	NR_035409	100124641		NR_035409	ENSMUSG00000076033	Mir692-3	Mir692-2b|Mirn692-2b|mmu-mir-692-3	microRNA 692-3	ncRNA
chr11-24207	chr11	75189173	75196686	+	415.2	7513.000	Intergenic	Intergenic	-1064	NM_177708	237847	Mm.82661	NM_177708	ENSMUSG00000045287	Rtn4rl1	Ngr3|Ngrh2|Ngrl2	reticulon 4 receptor-like 1	protein-coding
chr13-13411	chr13	55509193	55513747	+	414.7	4554.000	intron (NM_001114088, intron 2 of 12)	intron (NM_001114088, intron 2 of 12)	1976	NM_026131	67399	Mm.275648	NM_026131	ENSMUSG00000021493	Pdlim7	LMP	PDZ and LIM domain 7	protein-coding
chr10-4011	chr10	80673968	80679825	+	414.2	5857.000	promoter-TSS (NM_021462)	promoter-TSS (NM_021462)	-603	NM_021462	17347	Mm.42126	NM_021462	ENSMUSG00000020190	Mknk2	2010016G11Rik|Gprk7|Mnk2	MAP kinase-interacting serine/threonine kinase 2	protein-coding
chr9-27611	chr9	61871132	61879182	+	414.2	8050.000	Intergenic	B4A|SINE|B4	39353	NM_018853	56040	Mm.3158	NM_018853	ENSMUSG00000007892	Rplp1	2410042H16Rik|Arpp1|C430017H15Rik	ribosomal protein, large, P1	protein-coding
chr9-6682	chr9	35399064	35406496	+	414.2	7432.000	Intergenic	Intergenic	-49296	NM_021339	57810	Mm.80509	NM_021339	ENSMUSG00000038119	Cdon	CDO|Cd0|Orcam	cell adhesion molecule-related/down-regulated by oncogenes	protein-coding
chr1-30967	chr1	168239769	168248677	+	412.7	8908.000	intron (NM_001291508, intron 2 of 7)	intron (NM_001291508, intron 2 of 7)	187946	NM_001291509	18514	Mm.43358	NM_008783	ENSMUSG00000052534	Pbx1	2310056B04Rik|D230003C07Rik|Pbx-1	pre B cell leukemia homeobox 1	protein-coding
chr11-47290	chr11	115407577	115414512	+	412.7	6935.000	TTS (NM_026729)	TTS (NM_026729)	7292	NR_154991	68572	Mm.271062	NM_026729	ENSMUSG00000018858	Mrpl58	1110001A02Rik|1110002E03Rik|Ict1|MRP-L58	mitochondrial ribosomal protein L58	protein-coding
chr4-40694	chr4	100792472	100802613	+	412.2	10141.000	intron (NM_198037, intron 1 of 26)	intron (NM_198037, intron 1 of 26)	20863	NM_198037	320508	Mm.151962	NM_198037	ENSMUSG00000028532	Cachd1	1190007F10Rik|AI852726|B430218L07Rik|Vwcd1|mKIAA1573	cache domain containing 1	protein-coding
chr11-46618	chr11	96871803	96877791	+	411.7	5988.000	Intergenic	Intergenic	24404	NR_029562	387170		NR_029562	ENSMUSG00000065515	Mir152	Mirn152|mir-152|mmu-mir-152	microRNA 152	ncRNA
chr16-955	chr16	30058881	30064932	+	411.2	6051.000	Intergenic	Intergenic	-3451	NM_008235	15205	Mm.390859	NM_008235	ENSMUSG00000022528	Hes1	Hry|bHLHb39	hes family bHLH transcription factor 1	protein-coding
chr7-15987	chr7	27255665	27262773	+	411.2	7108.000	intron (NM_010950, intron 1 of 9)	intron (NM_010950, intron 1 of 9)	458	NM_010950	18223	Mm.458153	NM_010950	ENSMUSG00000063160	Numbl	nbl	numb-like	protein-coding
chr12-16280	chr12	104820150	104828628	+	411.2	8478.000	intron (NR_104437, intron 1 of 13)	(CA)n|Simple_repeat|Simple_repeat	40687	NR_104436	94040	Mm.244078	NM_053155	ENSMUSG00000021097	Clmn	9330188N17Rik|AI428889|AI788815|mKIAA1188	calmin	protein-coding
chr12-16995	chr12	80019750	80024994	+	410.7	5244.000	Intergenic	Intergenic	-86108	NR_131074	77290	Mm.395042	NR_131073	ENSMUSG00000112765	9430078K24Rik	-	RIKEN cDNA 9430078K24 gene	ncRNA
chr5-14163	chr5	105490121	105499234	+	410.7	9113.000	Intergenic	Intergenic	-24794	NM_133897	100604	Mm.319847	NM_133897	ENSMUSG00000054720	Lrrc8c	AD158|AI326115|E430036I04Rik|fad158	leucine rich repeat containing 8 family, member C	protein-coding
chr4-16741	chr4	45525886	45533944	+	410.7	8058.000	exon (NM_001033306, exon 1 of 6)	exon (NM_001033306, exon 1 of 6)	913	NM_001033306	230126	Mm.251716	NM_001033306	ENSMUSG00000044813	Shb	BC028832	src homology 2 domain-containing transforming protein B	protein-coding
chr15-7216	chr15	98803341	98809954	+	410.2	6613.000	exon (NM_001013741, exon 2 of 2)	exon (NM_001013741, exon 2 of 2)	1278	NM_001013741	13199	Mm.390810	NM_001013741	ENSMUSG00000059213	Ddn	Gm748	dendrin	protein-coding
chr14-5894	chr14	70074225	70080615	+	410.2	6390.000	promoter-TSS (NM_001289927)	promoter-TSS (NM_001289927)	103	NM_001289925	13655	Mm.103737	NM_018781	ENSMUSG00000033730	Egr3	Pilot	early growth response 3	protein-coding
chr11-47475	chr11	118196544	118203758	+	410.2	7214.000	intron (NM_001112699, intron 1 of 12)	intron (NM_001112699, intron 1 of 12)	12591	NM_001112700	19157	Mm.86413	NM_011180	ENSMUSG00000017132	Cyth1	CLM1|CTH-1|CYTIP|Pscd1	cytohesin 1	protein-coding
chr12-6409	chr12	111668336	111673492	+	410.2	5156.000	exon (NM_021273, exon 5 of 8)	exon (NM_021273, exon 5 of 8)	1424	NM_021273	12709	Mm.16831	NM_021273	ENSMUSG00000001270	Ckb	B-CK|Bck|CPK-B|Ck-3|Ck3|Ckbb	creatine kinase, brain	protein-coding
chr3-13463	chr3	89318721	89323676	+	410.2	4955.000	intron (NM_010108, intron 1 of 4)	CpG	1681	NM_010108	13638	Mm.331159	NM_010108	ENSMUSG00000028039	Efna3	AW494418|EFL-2|Ehk1-L|Epl3|LERK-3	ephrin A3	protein-coding
chr11-33885	chr11	101461843	101470852	+	409.7	9009.000	promoter-TSS (NM_012037)	promoter-TSS (NM_012037)	-148	NM_012037	26949	Mm.29210	NM_012037	ENSMUSG00000034993	Vat1	VAT-1	vesicle amine transport 1	protein-coding
chr11-35958	chr11	117306442	117315401	+	409.7	8959.000	intron (NM_001113486, intron 3 of 11)	B4|SINE|B4	-20794	NM_017380	53860	Mm.38450	NM_017380	ENSMUSG00000059248	Sept9	MSF1|Msf|PNUTL4|Sint1	septin 9	protein-coding
chr8-7663	chr8	84760340	84768178	+	409.2	7838.000	intron (NM_010906, intron 2 of 8)	intron (NM_010906, intron 2 of 8)	8616	NM_001371054
chr11-16830	chr11	50222666	50232038	+	409.2	9372.000	intron (NM_145926, intron 1 of 14)	intron (NM_145926, intron 1 of 14)	2017	NM_145926	103534	Mm.86759	NM_145926	ENSMUSG00000036620	Mgat4b	AA407995|GnTIVb	mannoside acetylglucosaminyltransferase 4, isoenzyme B	protein-coding
chr5-25032	chr5	111213625	111223436	+	408.8	9811.000	intron (NM_001267622, intron 6 of 22)	intron (NM_001267622, intron 6 of 22)	-112167	NM_001301644	56305	Mm.200516	NM_019640	ENSMUSG00000050017	Pitpnb	PI-TP-beta	phosphatidylinositol transfer protein, beta	protein-coding
chr2-34440	chr2	157539454	157547555	+	408.8	8101.000	Intergenic	Intergenic	-16574	NM_001291129	18111	Mm.34330	NM_010923	ENSMUSG00000067786	Nnat	5730414I02Rik|AW107673|Peg5	neuronatin	protein-coding
chr7-15523	chr7	96653853	96664747	+	408.3	10894.000	intron (NM_001310760, intron 6 of 32)	ID_B1|SINE|B4	142249	NR_045874	791381	Mm.402112	NR_045874	ENSMUSG00000053049	Gm15413	-	predicted gene 15413	ncRNA
chr8-7689	chr8	88520018	88528742	+	408.3	8724.000	intron (NM_027280, intron 3 of 9)	intron (NM_027280, intron 3 of 9)	3036	NM_027280	93960	Mm.30219	NM_027280	ENSMUSG00000031661	Nkd1	2810434J10Rik|9030215G15Rik|Nkd	naked cuticle 1	protein-coding
chr6-15545	chr6	85158776	85167713	+	408.3	8937.000	Intergenic	Intergenic	-24687	NM_010131	13796	Mm.391473	NM_010131	ENSMUSG00000033726	Emx1	-	empty spiracles homeobox 1	protein-coding
chr9-14035	chr9	108448185	108454120	+	408.3	5935.000	exon (NM_030075, exon 7 of 11)	exon (NM_030075, exon 7 of 11)	1649	NM_001359428	78267	Mm.283194	NM_030075	ENSMUSG00000032609	Klhdc8b	4931406O17Rik	kelch domain containing 8B	protein-coding
chr2-30945	chr2	165315715	165322653	+	407.8	6938.000	intron (NM_207706, intron 1 of 21)	intron (NM_207706, intron 1 of 21)	1642	NM_001302752	140579	Mm.35064	NM_080287	ENSMUSG00000017670	Elmo2	1190002F24Rik|CED-12	engulfment and cell motility 2	protein-coding
chr5-802	chr5	114604460	114609928	+	407.3	5468.000	intron (NM_001004180, intron 2 of 2)	B1_Mus1|SINE|Alu	38943	NM_001004180	433940	Mm.194212	NM_001004180	ENSMUSG00000041930	Fam222a	-	family with sequence similarity 222, member A	protein-coding
chr5-21622	chr5	135244135	135255892	+	407.3	11757.000	exon (NM_010246, exon 1 of 1)	exon (NM_010246, exon 1 of 1)	1034	NM_010246	14371	Mm.6256	NM_010246	ENSMUSG00000049551	Fzd9	Fz9|mfz9	frizzled class receptor 9	protein-coding
chr19-10208	chr19	5724064	5732445	+	407.3	8381.000	3' UTR (NM_023166, exon 2 of 2)	3' UTR (NM_023166, exon 2 of 2)	1412	NM_181452	17826	Mm.391142	NM_023166	ENSMUSG00000024939	Fam89b	1110021A21Rik|MMTV|Mtvr2	family with sequence similarity 89, member B	protein-coding
chr5-32323	chr5	128595700	128604704	+	407.3	9004.000	promoter-TSS (NM_175284)	promoter-TSS (NM_175284)	485	NR_015517	319616	Mm.387738	NR_015517	ENSMUSG00000072591	Fzd10os	5930412G12Rik|Fzd10as	frizzled class receptor 10, opposite strand	ncRNA
chr7-11443	chr7	19091515	19097747	+	407.3	6232.000	promoter-TSS (NM_011383)	promoter-TSS (NM_011383)	87	NM_011383	20475	Mm.3410	NM_011383	ENSMUSG00000040841	Six5	Dmahp|MDMAHP|TrexBF	sine oculis-related homeobox 5	protein-coding
chr4-27738	chr4	120239330	120246061	+	406.8	6731.000	Intergenic	Intergenic	44566	NM_194060	329934	Mm.277090	NM_194060	ENSMUSG00000052135	Foxo6	-	forkhead box O6	protein-coding
chr10-17936	chr10	122883170	122890869	+	406.8	7699.000	intron (NM_176919, intron 6 of 8)	intron (NM_176919, intron 6 of 8)	98705	NR_029527	387251		NR_029527	ENSMUSG00000065406	Mirlet7i	Mirnlet7i|let-7i|mmu-let-7i	microRNA let7i	ncRNA
chr7-8950	chr7	140057252	140063200	+	406.8	5948.000	Intergenic	B1_Mur3|SINE|Alu	-11138	NM_001347609	17703	Mm.4816	NM_010836	ENSMUSG00000025469	Msx3	AI323377	msh homeobox 3	protein-coding
chr11-20489	chr11	97531592	97538532	+	406.8	6940.000	exon (NM_018873, exon 8 of 20)	exon (NM_018873, exon 8 of 20)	-34722	NM_001289118	100141474	Mm.482426	NM_001289118	ENSMUSG00000047988	4933428G20Rik	-	RIKEN cDNA 4933428G20 gene	protein-coding
chr9-25922	chr9	58128018	58136888	+	406.3	8870.000	intron (NM_009291, intron 1 of 18)	intron (NM_009291, intron 1 of 18)	-1622	NM_001162476	20897	Mm.10801	NM_009291	ENSMUSG00000032327	Stra6	AI891933	stimulated by retinoic acid gene 6	protein-coding
chr11-10908	chr11	94411978	94416628	+	406.3	4650.000	intron (NM_001112813, intron 32 of 34)	intron (NM_001112813, intron 32 of 34)	-21313	NM_029600	76408	Mm.23942	NM_029600	ENSMUSG00000020865	Abcc3	1700019L09Rik|ABC31|MLP2|MOAT-D|MRP3	ATP-binding cassette, sub-family C (CFTR/MRP), member 3	protein-coding
chr19-16455	chr19	45073656	45081581	+	405.8	7925.000	intron (NM_001362398, intron 3 of 5)	intron (NM_001362398, intron 3 of 5)	1531	NM_001362397	107250	Mm.24417	NM_178929	ENSMUSG00000025213	Kazald1	AI842353|Bono1|IGFBP-rP10	Kazal-type serine peptidase inhibitor domain 1	protein-coding
chr5-9846	chr5	127334940	127341214	+	405.8	6274.000	intron (NM_175432, intron 1 of 8)	ORR1E|LTR|ERVL-MaLR	-56454	NR_038128	67351	Mm.320172	NR_038127	ENSMUSG00000087104	Tmem132cos	1700085B03Rik	transmembrane protein 132C, opposite strand	ncRNA
chr11-30258	chr11	60180905	60186742	+	405.8	5837.000	intron (NM_001037764, intron 1 of 4)	intron (NM_001037764, intron 1 of 4)	16794	NR_105886	102465555		NR_105886	ENSMUSG00000098547	Mir6921	Gm27352|mmu-mir-6921	microRNA 6921	ncRNA
chr4-32484	chr4	126748442	126755379	+	405.3	6937.000	intron (NM_001355413, intron 2 of 6)	intron (NM_001355413, intron 2 of 6)	657	NM_001355413	26562	Mm.206206	NM_011986	ENSMUSG00000028833	Ncdn	AU042419|MMS10-AE|Ms10ae|mKIAA0607|norbin	neurochondrin	protein-coding
chr4-41364	chr4	131918528	131925667	+	404.8	7139.000	exon (NM_001201367, exon 1 of 1)	exon (NM_001201367, exon 1 of 1)	326	NM_001201367	623230	Mm.421179	NM_001201367	ENSMUSG00000070720	Tmem200b	EG623230	transmembrane protein 200B	protein-coding
chr4-29029	chr4	105174417	105183365	+	404.3	8948.000	intron (NM_080555, intron 1 of 5)	intron (NM_080555, intron 1 of 5)	21544	NM_080555	67916	Mm.348326	NM_080555	ENSMUSG00000028517	Plpp3	1110003O22Rik|2610002D05Rik|AV025606|D4Bwg0538e|D4Bwg1535e|Lpp3|PRG-2|Ppab2b|Ppap2b	phospholipid phosphatase 3	protein-coding
chr19-14131	chr19	7086198	7093570	+	404.3	7372.000	intron (NM_134147, intron 3 of 10)	intron (NM_134147, intron 3 of 10)	15845	NM_201411	396184	Mm.386930	NM_201411	ENSMUSG00000047787	Flrt1	AW742165|D630040I23Rik	fibronectin leucine rich transmembrane protein 1	protein-coding
chr2-17000	chr2	165273202	165282903	+	404.3	9701.000	intron (NM_001252573, intron 8 of 9)	intron (NM_001252573, intron 8 of 9)	9735	NM_001252574	228875	Mm.21184	NM_144893	ENSMUSG00000017664	Slc35c2	C85957|CGI-15|D2Wsu58e|Ovcov1	solute carrier family 35, member C2	protein-coding
chr15-18403	chr15	103513196	103520642	+	404.3	7446.000	intron (NM_001285890, intron 1 of 14)	intron (NM_001285890, intron 1 of 14)	1942	NM_001285890	18574	Mm.390792	NM_008800	ENSMUSG00000022489	Pde1b	Pde1b1	phosphodiesterase 1B, Ca2+-calmodulin dependent	protein-coding
chr14-4645	chr14	31128209	31135837	+	404.3	7628.000	Intergenic	Intergenic	-2830	NM_027289	70021	Mm.261681	NM_027289	ENSMUSG00000071547	Nt5dc2	2510015F01Rik	5'-nucleotidase domain containing 2	protein-coding
chr7-16541	chr7	133111598	133120863	+	402.8	9265.000	intron (NM_009980, intron 1 of 10)	intron (NM_009980, intron 1 of 10)	7253	NM_009980	13017	Mm.246240	NM_009980	ENSMUSG00000030970	Ctbp2	AA407280|D7Ertd45e|Gtrgeo6|Ribeye	C-terminal binding protein 2	protein-coding
chr4-18460	chr4	45471347	45482388	+	401.8	11041.000	intron (NM_001033306, intron 2 of 5)	intron (NM_001033306, intron 2 of 5)	53961	NM_001033306	230126	Mm.251716	NM_001033306	ENSMUSG00000044813	Shb	BC028832	src homology 2 domain-containing transforming protein B	protein-coding
chr4-32819	chr4	139806446	139814282	+	401.8	7836.000	intron (NM_011039, intron 4 of 8)	intron (NM_011039, intron 4 of 8)	22604	NM_011039	18509	Mm.218760	NM_011039	ENSMUSG00000028736	Pax7	Pax-7	paired box 7	protein-coding
chr15-10008	chr15	27935420	27945256	+	400.4	9836.000	intron (NM_001081302, intron 1 of 56)	intron (NM_001081302, intron 1 of 56)	85510	NM_001081302	223435	Mm.485422	NM_001081302	ENSMUSG00000022263	Trio	6720464I07Rik|AA408740|Solo	triple functional domain (PTPRF interacting)	protein-coding
chr19-2119	chr19	5067148	5073232	+	399.9	6084.000	exon (NM_054042, exon 1 of 1)	exon (NM_054042, exon 1 of 1)	2112	NM_054042	70445	Mm.29597	NM_054042	ENSMUSG00000056481	Cd248	2610111G01Rik|AI842296|Cd164l1|Tem1	CD248 antigen, endosialin	protein-coding
chr11-42890	chr11	53758388	53765043	+	399.9	6655.000	Intergenic	Intergenic	1939	NR_106131	102465772		NR_106131	ENSMUSG00000099153	Mir7671	Gm27802|mmu-mir-7671	microRNA 7671	ncRNA
chr11-41796	chr11	107758944	107765395	+	399.9	6451.000	intron (NM_019431, intron 1 of 3)	intron (NM_019431, intron 1 of 3)	32537	NM_019431	54377	Mm.103724	NM_019431	ENSMUSG00000020723	Cacng4	AI413107|AW491861	calcium channel, voltage-dependent, gamma subunit 4	protein-coding
chr3-10779	chr3	101065640	101074154	+	399.9	8514.000	intron (NM_011197, intron 4 of 8)	intron (NM_011197, intron 4 of 8)	40269	NM_011197	19221	Mm.24807	NM_011197	ENSMUSG00000027864	Ptgfrn	4833445A08Rik|AU042434|CD9P-1|EWI-F|FPRP|Trim45	prostaglandin F2 receptor negative regulator	protein-coding
chr11-43387	chr11	78161219	78167171	+	399.9	5952.000	intron (NM_009423, intron 1 of 6)	intron (NM_009423, intron 1 of 6)	1355	NM_009423	22032	Mm.390418	NM_009423	ENSMUSG00000017386	Traf4	A530032M13Rik|CART1|msp2	TNF receptor associated factor 4	protein-coding
chr4-29065	chr4	106982264	106990998	+	399.9	8734.000	intron (NM_001355532, intron 1 of 14)	intron (NM_001355532, intron 1 of 14)	63446	NM_001355532	72475	Mm.195635	NM_023672	ENSMUSG00000061887	Ssbp3	2610021L12Rik|2610200M23Rik|5730488C10Rik|AI854733|AW551939|LAST|SSDP1	single-stranded DNA binding protein 3	protein-coding
chr7-18625	chr7	45703318	45708927	+	399.4	5609.000	intron (NM_016974, intron 1 of 3)	intron (NM_016974, intron 1 of 3)	875	NM_016974	13170	Mm.24222	NM_016974	ENSMUSG00000059824	Dbp	-	D site albumin promoter binding protein	protein-coding
chr1-18669	chr1	190721722	190730417	+	399.4	8695.000	Intergenic	Intergenic	185701	NM_178775	320119	Mm.220912	NM_178775	ENSMUSG00000089872	Rps6kc1	AA682037|B130003F20Rik|C80612|Rpk118	ribosomal protein S6 kinase polypeptide 1	protein-coding
chr14-13282	chr14	122449038	122456845	+	399.4	7807.000	Intergenic	Intergenic	-1795	NR_033326	328479	Mm.86095	NR_033325	ENSMUSG00000064052	Gm5089	6530402A20|C030005G22Rik|EG328479	predicted gene 5089	ncRNA
chr5-22967	chr5	139906275	139913525	+	399.4	7250.000	intron (NM_175522, intron 1 of 1)	intron (NM_175522, intron 1 of 1)	1957	NM_175522	243312	Mm.237102	NM_175522	ENSMUSG00000048988	Elfn1	A930017N06Rik|AI197272|Ppp1r28	leucine rich repeat and fibronectin type III, extracellular 1	protein-coding
chr3-10665	chr3	87995919	88003454	+	398.9	7535.000	intron (NM_001109758, intron 1 of 7)	intron (NM_001109758, intron 1 of 7)	670	NM_007529	12032	Mm.4598	NM_007529	ENSMUSG00000004892	Bcan	Cspg7	brevican	protein-coding
chr18-9270	chr18	65934317	65942444	+	398.9	8127.000	intron (NM_013833, intron 1 of 2)	CpG	709	NM_013833	19434	Mm.431047	NM_013833	ENSMUSG00000024518	Rax	7530406A22Rik|E130303K03Rik|Rx|ey-1|ey1	retina and anterior neural fold homeobox	protein-coding
chr9-12978	chr9	43742196	43750683	+	398.4	8487.000	intron (NM_021424, intron 1 of 5)	intron (NM_021424, intron 1 of 5)	2485	NM_021424	58235	Mm.335096	NM_021424	ENSMUSG00000032012	Nectin1	AI835281|AW549174|Cd111|HIgR|HveC|PRR|PRR1|Pvrl1|nectin-1	nectin cell adhesion molecule 1	protein-coding
chr3-6886	chr3	96595534	96604284	+	398.4	8750.000	TTS (NM_001024851)	TTS (NM_001024851)	-1224	NM_001163170	280411	Mm.482147	NM_001163170	ENSMUSG00000049288	Lix1l	D130027M04Rik	Lix1-like	protein-coding
chr8-6035	chr8	120176086	120180052	+	397.9	3966.000	promoter-TSS (NM_001033980)	promoter-TSS (NM_001033980)	-600	NM_001033980	436062	Mm.334852	NM_001033980	ENSMUSG00000042269	Fam92b	1700120B06Rik	family with sequence similarity 92, member B	protein-coding
chr11-39158	chr11	88478768	88486769	+	397.4	8001.000	intron (NM_054043, intron 6 of 13)	intron (NM_054043, intron 6 of 13)	129995	NR_039545	100628571		NR_039545	ENSMUSG00000092985	Mir378b	mir-378b|mmu-mir-378b	microRNA 378b	ncRNA
chr11-37709	chr11	113012566	113019520	+	397.4	6954.000	Intergenic	Intergenic	185795	NR_015556	72386	Mm.266961	NR_015556	ENSMUSG00000087259	2610035D17Rik	-	RIKEN cDNA 2610035D17 gene	ncRNA
chr8-19007	chr8	87468361	87474445	+	396.4	6084.000	intron (NM_019626, intron 2 of 2)	intron (NM_019626, intron 2 of 2)	1189	NM_019626	12404	Mm.4880	NM_019626	ENSMUSG00000031654	Cbln1	AI323299	cerebellin 1 precursor protein	protein-coding
chr19-12996	chr19	44294866	44302376	+	396.4	7510.000	intron (NM_009128, intron 3 of 5)	intron (NM_009128, intron 3 of 5)	-4550	NR_039574	100628619		NR_039574	ENSMUSG00000093315	Mir5114	mmu-mir-5114|mu-mir-5114	microRNA 5114	ncRNA
chr2-33707	chr2	70470706	70478344	+	395.9	7638.000	promoter-TSS (NM_022435)	promoter-TSS (NM_022435)	-398	NM_022435	64406	Mm.423397	NM_022435	ENSMUSG00000075304	Sp5	-	trans-acting transcription factor 5	protein-coding
chr7-11327	chr7	130256911	130265125	+	395.4	8214.000	intron (NM_010207, intron 2 of 17)	intron (NM_010207, intron 2 of 17)	5790	NM_010207	14183	Mm.16340	NM_010207	ENSMUSG00000030849	Fgfr2	AU043015|AW556123|Bek|Fgfr-2|Fgfr-7|Fgfr7|KGFR|KGFRTr|svs	fibroblast growth factor receptor 2	protein-coding
chr7-24619	chr7	118591664	118599267	+	394.9	7603.000	intron (NM_001331204, intron 2 of 2)	intron (NM_001331204, intron 2 of 2)	-1832	NM_001105252	74424	Mm.11068	NM_028930	ENSMUSG00000030650	Tmc5	4932443L08Rik|AU016085	transmembrane channel-like gene family 5	protein-coding
chr19-10712	chr19	5093803	5100851	+	394.9	7048.000	intron (NM_009920, intron 1 of 5)	intron (NM_009920, intron 1 of 5)	1194	NM_001302333	12794	Mm.299737	NM_009920	ENSMUSG00000024873	Cnih2	CNIH-2|Cnil	cornichon family AMPA receptor auxiliary protein 2	protein-coding
chr13-6973	chr13	55482759	55489016	+	394.5	6257.000	intron (NM_001177371, intron 1 of 14)	intron (NM_001177371, intron 1 of 14)	2189	NM_001177371	56320	Mm.19016	NM_019813	ENSMUSG00000034675	Dbn1	-	drebrin 1	protein-coding
chr14-4840	chr14	12386639	12395642	+	394.5	9003.000	intron (NM_001359921, intron 28 of 29)	intron (NM_001359921, intron 28 of 29)	-45275	NM_080433	54713	Mm.34644	NM_080433	ENSMUSG00000021743	Fezf2	AI451466|AI852056|Fez|Fezl|Zfp312	Fez family zinc finger 2	protein-coding
chr7-28978	chr7	117416465	117425194	+	394.0	8729.000	intron (NM_175645, intron 1 of 11)	intron (NM_175645, intron 1 of 11)	39850	NM_175645	233781	Mm.461427	NM_175645	ENSMUSG00000030657	Xylt1	8030490L12	xylosyltransferase 1	protein-coding
chr11-39285	chr11	95987497	95994029	+	394.0	6532.000	intron (NM_009951, intron 2 of 14)	intron (NM_009951, intron 2 of 14)	15181	NM_009951	140486	Mm.294769	NM_009951	ENSMUSG00000013415	Igf2bp1	AL024068|AW549074|CRD-BP|Crdbp|D030026A21Rik|D11Moh40e|D11Moh45|IMP-1|IMP1|Neilsen|ZBP-1|Zbp1|mir-3063	insulin-like growth factor 2 mRNA binding protein 1	protein-coding
chr13-8896	chr13	60044294	60052462	+	394.0	8168.000	intron (NR_046142, intron 1 of 2)	intron (NR_046142, intron 1 of 2)	18667	NR_046142	328263	Mm.123405	NR_046142	ENSMUSG00000114531	A530065N20Rik	A530065N20	RIKEN cDNA A530046M15 gene	ncRNA
chr8-16709	chr8	122802773	122808546	+	393.5	5773.000	intron (NM_144932, intron 7 of 9)	intron (NM_144932, intron 7 of 9)	30173	NM_144932	257633	Mm.334875	NM_144932	ENSMUSG00000015016	Acsf3	BB101783	acyl-CoA synthetase family member 3	protein-coding
chr7-9055	chr7	28369792	28379802	+	393.5	10010.000	Intergenic	Intergenic	-2135	NM_001083912	101497	Mm.235700	NM_138752	ENSMUSG00000037552	Plekhg2	AI194308|Clg|Cslg	pleckstrin homology domain containing, family G (with RhoGef domain) member 2	protein-coding
chr2-36184	chr2	118699644	118704966	+	393.5	5322.000	exon (NM_001081971, exon 1 of 1)	exon (NM_001081971, exon 1 of 1)	1658	NM_001081971	383787	Mm.35758	NM_001081971	ENSMUSG00000078137	Ankrd63	Gm1337	ankyrin repeat domain 63	protein-coding
chr3-4930	chr3	34640891	34651453	+	393.0	10562.000	intron (NR_015580, intron 3 of 4)	intron (NR_015580, intron 3 of 4)	-3823	NM_011443	20674	Mm.65396	NM_011443	ENSMUSG00000074637	Sox2	Sox-2|lcc|ysb	SRY (sex determining region Y)-box 2	protein-coding
chr11-39002	chr11	81586994	81596652	+	393.0	9658.000	intron (NM_001034013, intron 1 of 9)	intron (NM_001034013, intron 1 of 9)	-18284	NM_001033765	237880	Mm.435528	NM_001033765		1700071K01Rik	-	RIKEN cDNA 1700071K01 gene	protein-coding
chr9-11970	chr9	64014513	64024294	+	392.5	9781.000	intron (NM_008542, intron 1 of 3)	(TG)n|Simple_repeat|Simple_repeat	2656	NM_008542	17130	Mm.325757	NM_008542	ENSMUSG00000036867	Smad6	Madh6|b2b390Clo	SMAD family member 6	protein-coding
chr7-16341	chr7	107661365	107667493	+	392.5	6128.000	intron (NM_008905, intron 3 of 24)	intron (NM_008905, intron 3 of 24)	-1049	NM_001357437	19024	Mm.2817	NM_008905	ENSMUSG00000036528	Ppfibp2	Cclp1	PTPRF interacting protein, binding protein 2 (liprin beta 2)	protein-coding
chr12-6562	chr12	80518080	80529401	+	392.0	11321.000	intron (NM_001361700, intron 2 of 15)	intron (NM_001361700, intron 2 of 15)	4750	NM_001081421	108760	Mm.308296	NM_134045	ENSMUSG00000021130	Galnt16	5730405L21Rik|AI415388|Galntl1|galNAc-T16|mpp-GalNAc-T16	polypeptide N-acetylgalactosaminyltransferase 16	protein-coding
chr2-17444	chr2	73269520	73275057	+	391.5	5537.000	intron (NM_001005343, intron 1 of 1)	intron (NM_001005343, intron 1 of 1)	362	NM_001005343	381373	Mm.330293	NM_001005343	ENSMUSG00000068859	Sp9	-	trans-acting transcription factor 9	protein-coding
chr8-11439	chr8	92353330	92361009	+	391.5	7679.000	promoter-TSS (NM_018826)	promoter-TSS (NM_018826)	-627	NM_018826	54352	Mm.101153	NM_018826	ENSMUSG00000031737	Irx5	-	Iroquois homeobox 5	protein-coding
chr11-38996	chr11	81495390	81502468	+	391.5	7078.000	intron (NM_001034013, intron 1 of 9)	intron (NM_001034013, intron 1 of 9)	74610	NM_001033765	237880	Mm.435528	NM_001033765		1700071K01Rik	-	RIKEN cDNA 1700071K01 gene	protein-coding
chr7-21200	chr7	129649384	129656795	+	391.0	7411.000	Intergenic	Charlie4a|DNA|hAT-Charlie	61226	NM_172255	207425	Mm.229323	NM_172255	ENSMUSG00000042055	Wdr11	2900055P10Rik|AW489876|Brwd2|mKIAA1351	WD repeat domain 11	protein-coding
chr14-8945	chr14	31657186	31665743	+	390.5	8557.000	intron (NM_025295, intron 1 of 3)	intron (NM_025295, intron 1 of 3)	20407	NM_025295	26363	Mm.282679	NM_025295	ENSMUSG00000021900	Btd	-	biotinidase	protein-coding
chr6-22562	chr6	72229684	72239337	+	390.0	9653.000	exon (NM_153778, exon 1 of 3)	exon (NM_153778, exon 1 of 3)	1067	NM_153778	71093	Mm.87449	NM_153778	ENSMUSG00000037621	Atoh8	4933425C05Rik|Hath6|Math6|bHLHa21|okadin	atonal bHLH transcription factor 8	protein-coding
chr17-13441	chr17	34625550	34632764	+	390.0	7214.000	promoter-TSS (NM_001302393)	promoter-TSS (NM_001302393)	-407	NM_001368730	260297	Mm.390965	NM_030890	ENSMUSG00000015476	Prrt1	Bat-4|Bat4|D17H6S54E|DSPD1|G5b|NG5|ORF31|SynDIG4	proline-rich transmembrane protein 1	protein-coding
chr9-15143	chr9	58453701	58459740	+	390.0	6039.000	intron (NR_040736, intron 1 of 2)	intron (NR_040736, intron 1 of 2)	1547	NR_040736	74879	Mm.416924	NR_040736	ENSMUSG00000097651	4930461G14Rik	-	RIKEN cDNA 4930461G14 gene	ncRNA
chr11-37967	chr11	119935438	119945469	+	389.5	10031.000	Intergenic	Intergenic	-2639	NM_001037754	108100	Mm.197534	NM_130862	ENSMUSG00000025372	Baiap2	IRSp53|R75030	brain-specific angiogenesis inhibitor 1-associated protein 2	protein-coding
chr4-8756	chr4	151137633	151142034	+	388.0	4401.000	intron (NM_001081557, intron 9 of 23)	intron (NM_001081557, intron 9 of 23)	50263	NM_001308446	105704528	Mm.415128	NM_001308446	ENSMUSG00000078491	Gm13090	-	predicted gene 13090	protein-coding
chr12-21661	chr12	54190359	54199838	+	388.0	9479.000	intron (NM_028133, intron 1 of 4)	intron (NM_028133, intron 1 of 4)	8776	NM_028133	112407	Mm.133037	NM_028133	ENSMUSG00000035105	Egln3	2610021G09Rik|AI505553|AI648162|Hif-p4h-3|Phd3|SM-20	egl-9 family hypoxia-inducible factor 3	protein-coding
chr17-15007	chr17	47592650	47599573	+	387.6	6923.000	intron (NM_001081635, intron 4 of 6)	intron (NM_001081635, intron 4 of 6)	2644	NM_007632	12445	Mm.27291	NM_007632	ENSMUSG00000034165	Ccnd3	9230106B05Rik|AA682053|AL024085|AW146355|C78795	cyclin D3	protein-coding
chr6-24763	chr6	112924467	112933972	+	387.6	9505.000	intron (NM_080448, intron 1 of 21)	Tigger5b|DNA|TcMar-Tigger	18047	NM_080448	259302	Mm.236401	NM_080448	ENSMUSG00000030257	Srgap3	AI452337|Arhgap14|D130026O08Rik|Gbi|MEGAP|WRP|mKIAA0411	SLIT-ROBO Rho GTPase activating protein 3	protein-coding
chr2-7433	chr2	24761564	24763765	+	387.6	2201.000	intron (NM_001042528, intron 1 of 46)	CpG	488	NM_001042528	12287	Mm.4424	NM_007579	ENSMUSG00000004113	Cacna1b	AW050276|AW060892|AW822256|BIII|Cav2.2|Cchn1a|alpha(1B)	calcium channel, voltage-dependent, N type, alpha 1B subunit	protein-coding
chr2-16375	chr2	4554931	4565755	+	387.6	10824.000	intron (NM_001177844, intron 1 of 11)	intron (NM_001177844, intron 1 of 11)	589	NM_001177844	209630	Mm.37932	NM_172475	ENSMUSG00000026657	Frmd4a	2700017I06Rik|5330420J21|AI594879|C230040M21Rik|Frmd4|Gm13190|mKIAA1294	FERM domain containing 4A	protein-coding
chr4-23212	chr4	154581207	154588986	+	387.1	7779.000	intron (NM_001291026, intron 1 of 16)	intron (NM_001291026, intron 1 of 16)	34814	NR_151634	102634405		NR_151634		Gm13133	-	predicted gene 13133	ncRNA
chr8-11170	chr8	8647367	8657962	+	387.1	10595.000	intron (NM_001368299, intron 1 of 3)	intron (NM_001368299, intron 1 of 3)	8578	NM_001368299	13642	Mm.209813	NM_010111	ENSMUSG00000001300	Efnb2	ELF-2|Epl5|Eplg5|Htk-L|LERK-5|Lerk5|NLERK-1	ephrin B2	protein-coding
chr11-26602	chr11	77864348	77869900	+	387.1	5552.000	Intergenic	Intergenic	26748	NM_008952	19193	Mm.8543	NM_008952	ENSMUSG00000017453	Pipox	LPIPOX|Pso	pipecolic acid oxidase	protein-coding
chr11-43912	chr11	98771844	98778308	+	387.1	6464.000	5' UTR (NM_145434, exon 1 of 8)	5' UTR (NM_145434, exon 1 of 8)	301	NM_145434	217166	Mm.390397	NM_145434	ENSMUSG00000020889	Nr1d1	A530070C09Rik|R75201	nuclear receptor subfamily 1, group D, member 1	protein-coding
chr8-10191	chr8	126582963	126592375	+	386.6	9412.000	TTS (NM_001164598)	TTS (NM_001164598)	6317	NM_001164598	270110	Mm.334918	NM_001164598	ENSMUSG00000051495	Irf2bp2	E130305N23Rik|IRF-2BP2	interferon regulatory factor 2 binding protein 2	protein-coding
chr11-31251	chr11	120182067	120187512	+	386.1	5445.000	Intergenic	Intergenic	5067	NR_030682	100042332	Mm.269766	NR_030682		2810410L24Rik	-	RIKEN cDNA 2810410L24 gene	ncRNA
chr14-7578	chr14	40953390	40960888	+	385.1	7498.000	intron (NM_145928, intron 1 of 8)	intron (NM_145928, intron 1 of 8)	-8930	NM_001316748	52588	Mm.28876	NM_145928	ENSMUSG00000037824	Tspan14	AA958793|D14Ertd226e|Tm4sf14|tspan-14	tetraspanin 14	protein-coding
chr15-8423	chr15	74666776	74675226	+	384.6	8450.000	3' UTR (NM_018790, exon 1 of 3)	3' UTR (NM_018790, exon 1 of 3)	1569	NM_001276684	11838	Mm.491310	NM_018790	ENSMUSG00000022602	Arc	Arc3.1|C86064|arg3.1|mArc	activity regulated cytoskeletal-associated protein	protein-coding
chr17-14928	chr17	35044778	35053405	+	384.1	8627.000	Intergenic	B1_Mus1|SINE|Alu	-1152	NM_033444	114584	Mm.29524	NM_033444	ENSMUSG00000007041	Clic1	Clcp|G6	chloride intracellular channel 1	protein-coding
chr12-8098	chr12	101012092	101019346	+	384.1	7254.000	intron (NM_001362342, intron 3 of 6)	intron (NM_001362342, intron 3 of 6)	6049	NR_035421	100316805		NR_035421	ENSMUSG00000080575	Mir1190	Mirn1190|mmu-mir-1190	microRNA 1190	ncRNA
chr12-17071	chr12	85173177	85178872	+	384.1	5695.000	promoter-TSS (NM_001271705)	promoter-TSS (NM_001271705)	-42	NM_001271705	18654	Mm.4809	NM_008827	ENSMUSG00000004791	Pgf	AI854365|PIGF|Plgf	placental growth factor	protein-coding
chr1-8453	chr1	168354047	168359659	+	384.1	5612.000	intron (NM_001291508, intron 2 of 7)	intron (NM_001291508, intron 2 of 7)	75316	NM_001291509	18514	Mm.43358	NM_008783	ENSMUSG00000052534	Pbx1	2310056B04Rik|D230003C07Rik|Pbx-1	pre B cell leukemia homeobox 1	protein-coding
chr4-9175	chr4	154549161	154557914	+	382.6	8753.000	intron (NR_151634, intron 1 of 3)	intron (NR_151634, intron 1 of 3)	3255	NR_151634	102634405		NR_151634		Gm13133	-	predicted gene 13133	ncRNA
chr9-9817	chr9	44106232	44112240	+	382.1	6008.000	TTS (NM_001190319)	TTS (NM_001190319)	1927	NM_001190319	235312	Mm.227110	NM_145613	ENSMUSG00000079592	C1qtnf5	Adie|Ctrp5|Mfrp	C1q and tumor necrosis factor related protein 5	protein-coding
chr5-34371	chr5	127318443	127325130	+	382.1	6687.000	intron (NM_175432, intron 1 of 8)	intron (NM_175432, intron 1 of 8)	-40163	NR_038128	67351	Mm.320172	NR_038127	ENSMUSG00000087104	Tmem132cos	1700085B03Rik	transmembrane protein 132C, opposite strand	ncRNA
chr12-16145	chr12	86972085	86978749	+	382.1	6664.000	Intergenic	Intergenic	13259	NM_001080943	238331	Mm.185890	NM_001080943	ENSMUSG00000048483	Zdhhc22	Gm262	zinc finger, DHHC-type containing 22	protein-coding
chr3-1882	chr3	89222789	89229573	+	381.1	6784.000	TTS (NR_030579)	TTS (NR_030579)	1017	NR_030579	100124470		NR_030579	ENSMUSG00000076255	Mir92b	Mirn92b|mir-92b|mmu-mir-92b	microRNA 92b	ncRNA
chr3-13548	chr3	98013726	98022047	+	381.1	8321.000	intron (NM_010928, intron 1 of 33)	intron (NM_010928, intron 1 of 33)	4348	NM_010928	18129	Mm.485843	NM_010928	ENSMUSG00000027878	Notch2	AI853703|N2	notch 2	protein-coding
chr17-5526	chr17	28021881	28030332	+	381.1	8451.000	intron (NM_181413, intron 12 of 24)	intron (NM_181413, intron 12 of 24)	54478	NM_001357681	21463	Mm.29758	NM_013687	ENSMUSG00000062859	Tcp11	D17Ken1|Tcp-11	t-complex protein 11	protein-coding
chr2-14172	chr2	180221836	180229010	+	381.1	7174.000	intron (NM_001081171, intron 1 of 78)	CpG	436	NM_001081171	16776	Mm.4339	NM_001081171	ENSMUSG00000015647	Lama5	AA408760|AA408762|AI853660|[a]5|laminin-511|mKIAA0533	laminin, alpha 5	protein-coding
chr11-28410	chr11	113747000	113756049	+	381.1	9049.000	promoter-TSS (NM_020006)	promoter-TSS (NM_020006)	291	NM_001163346	56699	Mm.293378	NM_020006	ENSMUSG00000041598	Cdc42ep4	1500041M20Rik|Borg4|CEP4	CDC42 effector protein (Rho GTPase binding) 4	protein-coding
chr6-5007	chr6	124808386	124815518	+	380.6	7132.000	exon (NM_009415, exon 5 of 7)	exon (NM_009415, exon 5 of 7)	2344	NM_009415	21991	Mm.4222	NM_009415	ENSMUSG00000023456	Tpi1	AI255506|TIM|Tpi|Tpi-1	triosephosphate isomerase 1	protein-coding
chr9-29345	chr9	63141588	63149649	+	380.2	8061.000	exon (NM_001163755, exon 2 of 9)	exon (NM_001163755, exon 2 of 9)	1362	NM_172446	207667	Mm.36349	NM_172446	ENSMUSG00000022245	Skor1	AV273001|C230094B15Rik|Corl1|Lbxcor1	SKI family transcriptional corepressor 1	protein-coding
chr3-12936	chr3	127638081	127647459	+	380.2	9378.000	Intergenic	Intergenic	9634	NM_009718	11924	Mm.42017	NM_009718	ENSMUSG00000027967	Neurog2	Atoh4|Math4A|bHLHa8|ngn-2|ngn2	neurogenin 2	protein-coding
chr4-32351	chr4	119069789	119077885	+	380.2	8096.000	Intergenic	Intergenic	-4726	NR_131914	433751	Mm.224312	NR_131914	ENSMUSG00000066060	Gm12866	-	predicted gene 12866	ncRNA
chr14-7617	chr14	52008118	52014116	+	379.7	5998.000	intron (NM_027248, intron 1 of 4)	intron (NM_027248, intron 1 of 4)	3441	NM_001253695	69890	Mm.475652	NM_027248	ENSMUSG00000049295	Zfp219	2010302A17Rik|Znf219	zinc finger protein 219	protein-coding
chr3-15234	chr3	87970013	87975338	+	378.7	5325.000	intron (NM_016701, intron 1 of 3)	intron (NM_016701, intron 1 of 3)	1582	NM_016701	18008	Mm.331129	NM_016701	ENSMUSG00000004891	Nes	AA166324|C78523|ESTM46|Ifaprc2|Marc2|RC2	nestin	protein-coding
chr2-37167	chr2	180888567	180895770	+	378.7	7203.000	Intergenic	Intergenic	-1872	NR_029538	723951		NR_029538	ENSMUSG00000065454	Mir124a-3	Mirn124a-3|mir-124-3|mir-124a-3	microRNA 124a-3	ncRNA
chr17-8583	chr17	8366352	8373775	+	378.2	7423.000	Intergenic	Intergenic	-2333	NM_001161832	21331	Mm.482744	NM_013682	ENSMUSG00000058159	T2	brachyury2	brachyury 2	protein-coding
chr9-31015	chr9	55538292	55547218	+	378.2	8926.000	intron (NM_027397, intron 3 of 5)	CpG-14995	1606	NM_027397	104360	Mm.273996	NM_027397	ENSMUSG00000032318	Isl2	3110001N10Rik	insulin related protein 2 (islet 2)	protein-coding
chr19-7568	chr19	59448608	59456873	+	378.2	8265.000	intron (NR_002863, intron 1 of 3)	MIRc|SINE|MIR	5895	NR_002863	329078	Mm.80382	NR_002863	ENSMUSG00000087095	Emx2os	-	Emx2 opposite strand/antisense transcript (non-protein coding)	ncRNA
chr11-32820	chr11	20644069	20653542	+	376.7	9473.000	3' UTR (NM_001038625, exon 2 of 2)	3' UTR (NM_001038625, exon 2 of 2)	16828	NM_001038625	58172	Mm.339676	NM_021372	ENSMUSG00000049800	Sertad2	AB041541|AU021878|Kiaa0127|MNCb-1504|SEI-2|Sei2|TRIP-Br2|mKIAA0127	SERTA domain containing 2	protein-coding
chr7-20601	chr7	44852480	44858915	+	376.7	6435.000	TTS (NM_001290694)	TTS (NM_001290694)	-1449	NM_021549	59047	Mm.238254	NM_021549	ENSMUSG00000002963	Pnkp	1810009G08Rik|PNK	polynucleotide kinase 3'- phosphatase	protein-coding
chr19-16556	chr19	47442080	47451530	+	376.7	9450.000	intron (NM_001164717, intron 1 of 13)	intron (NM_001164717, intron 1 of 13)	17606	NM_001164717	14218	Mm.127560	NM_008018	ENSMUSG00000053617	Sh3pxd2a	2310014D11Rik|AA589508|AI256723|AI413738|C230050L11|EG329070|Fish|Gm5098|Sh3md1|TSK5|Tks5	SH3 and PX domains 2A	protein-coding
chr4-39294	chr4	140242680	140249919	+	376.7	7239.000	intron (NM_198610, intron 1 of 9)	CpG	512	NM_198610	230868	Mm.298731	NM_198610	ENSMUSG00000040972	Igsf21	BC055811|Gm141	immunoglobulin superfamily, member 21	protein-coding
chr11-35623	chr11	102223451	102230871	+	376.2	7420.000	intron (NM_001361596, intron 1 of 27)	intron (NM_001361596, intron 1 of 27)	2989	NR_106179	102465892		NR_106179	ENSMUSG00000098863	Mir8101	Gm27705|mmu-mir-8101	microRNA 8101	ncRNA
chr5-26442	chr5	107720668	107727334	+	376.2	6666.000	5' UTR (NM_010278, exon 1 of 6)	5' UTR (NM_010278, exon 1 of 6)	342	NM_010278	14581	Mm.2078	NM_010278	ENSMUSG00000029275	Gfi1	AW495828|Gfi-1|Pal-1|Pal1	growth factor independent 1 transcription repressor	protein-coding
chr17-21353	chr17	48026206	48032557	+	376.2	6351.000	Intergenic	Intergenic	8912	NM_029689	76651	Mm.76918	NM_029689	ENSMUSG00000094928	1700122O11Rik	-	RIKEN cDNA 1700122O11 gene	protein-coding
chr11-47230	chr11	114173350	114180204	+	376.2	6854.000	Intergenic	L2c|LINE|L2	-21481	NR_045930	73536	Mm.54275	NR_045930	ENSMUSG00000078600	1700092K14Rik	-	RIKEN cDNA 1700092K14 gene	ncRNA
chr11-34278	chr11	117888190	117891762	+	375.7	3572.000	Intergenic	Intergenic	-16450	NM_027919	71776	Mm.3200	NM_027919	ENSMUSG00000017713	Tha1	1300017K07Rik|GLY1	threonine aldolase 1	protein-coding
chr16-11484	chr16	21203915	21213286	+	375.7	9371.000	intron (NM_010143, intron 1 of 15)	intron (NM_010143, intron 1 of 15)	3805	NM_010143	13845	Mm.6972	NM_010143	ENSMUSG00000005958	Ephb3	AW456895|Cek10|Etk2|HEK2|MDK5|Sek4|Tyro6	Eph receptor B3	protein-coding
chr1-28794	chr1	155080755	155087981	+	375.2	7226.000	Intergenic	Intergenic	-1104	NR_151545	671336	Mm.393476	NR_151545	ENSMUSG00000096950	Gm9530	-	predicted gene 9530	ncRNA
chr12-20865	chr12	104470769	104479817	+	375.2	9048.000	Intergenic	Intergenic	-2057	NM_010351	14836	Mm.129	NM_010351	ENSMUSG00000021095	Gsc	-	goosecoid homeobox	protein-coding
chr10-2787	chr10	127077605	127082549	+	375.2	4944.000	exon (NM_001301014, exon 1 of 18)	exon (NM_001301014, exon 1 of 18)	1170	NM_001301014	216439	Mm.336761	NM_001033263	ENSMUSG00000025422	Agap2	AGAP-2|Centg1|PIKE|cnt-g1|mKIAA0167	ArfGAP with GTPase domain, ankyrin repeat and PH domain 2	protein-coding
chr11-19504	chr11	88137242	88143507	+	374.7	6265.000	intron (NM_198013, intron 1 of 10)	intron (NM_198013, intron 1 of 10)	-29191	NM_001172099	103841	Mm.374846	NM_198013	ENSMUSG00000018378	Cuedc1	AI841487|C330016O16Rik	CUE domain containing 1	protein-coding
chr6-11764	chr6	89357963	89363738	+	374.7	5775.000	intron (NM_008881, intron 1 of 31)	intron (NM_008881, intron 1 of 31)	1763	NM_008881	18844	Mm.3789	NM_008881	ENSMUSG00000030084	Plxna1	2600013D04Rik|NOV|PlexA1|Plxn1|mKIAA4053	plexin A1	protein-coding
chr5-12542	chr5	137347882	137354827	+	374.2	6945.000	intron (NM_001159571, intron 1 of 16)	intron (NM_001159571, intron 1 of 16)	1245	NM_010144	13846	Mm.34533	NM_010144	ENSMUSG00000029710	Ephb4	AI042935|Htk|MDK2|Myk1|Tyro11|b2b2412Clo	Eph receptor B4	protein-coding
chr2-22323	chr2	101961179	101968232	+	373.7	7053.000	intron (NM_178886, intron 4 of 5)	RMER1B|Other|Other	78443	NM_029635	76501	Mm.330424	NM_029635	ENSMUSG00000027163	Commd9	1810029F08Rik|AA409293	COMM domain containing 9	protein-coding
chr2-34067	chr2	116059496	116069979	+	373.7	10483.000	promoter-TSS (NM_001346036)	promoter-TSS (NM_001346036)	-118	NM_001159570	17536	Mm.247566	NM_010825	ENSMUSG00000027210	Meis2	A430109D20Rik|Mrg1|Stra10	Meis homeobox 2	protein-coding
chr6-1045	chr6	126162323	126167783	+	373.7	5460.000	promoter-TSS (NM_001164035)	promoter-TSS (NM_001164035)	-93	NM_001164035	18205	Mm.267570	NM_008742	ENSMUSG00000049107	Ntf3	AI316846|AI835689|HDNF|NGF-2|Nt3|Ntf-3	neurotrophin 3	protein-coding
chr4-29354	chr4	129222091	129228717	+	373.3	6626.000	exon (NM_001285867, exon 4 of 7)	exon (NM_001285867, exon 4 of 7)	2507	NM_001285866	97130	Mm.331907	NM_001033189	ENSMUSG00000050390	C77080	mKIAA1522	expressed sequence C77080	protein-coding
chr1-19518	chr1	155231853	155238092	+	373.3	6239.000	intron (NM_001370865, intron 3 of 9)	(TG)n|Simple_repeat|Simple_repeat	9560	NM_001370865	207792	Mm.29270	NM_001370865	ENSMUSG00000033722	BC034090	6820428L09|mKIAA1614	cDNA sequence BC034090	protein-coding
chr2-43256	chr2	93225405	93230981	+	373.3	5576.000	intron (NM_183180, intron 2 of 9)	intron (NM_183180, intron 2 of 9)	40645	NM_001025246	277414	Mm.41033	NM_001025246	ENSMUSG00000068735	Trp53i11	Tp53i11	transformation related protein 53 inducible protein 11	protein-coding
chr4-20884	chr4	136730572	136736671	+	373.3	6099.000	intron (NM_010142, intron 3 of 15)	intron (NM_010142, intron 3 of 15)	102391	NM_001290753	13844	Mm.250981	NM_010142	ENSMUSG00000028664	Ephb2	Cek5|Drt|ETECK|Erk|Hek5|Nuk|Prkm5|Qek5|Sek3|Tyro5	Eph receptor B2	protein-coding
chr5-19567	chr5	140641103	140648209	+	372.8	7106.000	intron (NM_175274, intron 1 of 13)	B4|SINE|B4	4375	NM_001308040	78339	Mm.28947	NM_175274	ENSMUSG00000036565	Ttyh3	2900029G13Rik|AI414930|TTY3|mTTY3	tweety family member 3	protein-coding
chr2-42551	chr2	32172978	32180162	+	372.3	7184.000	intron (NM_001159634, intron 1 of 31)	B1_Mus2|SINE|Alu	25422	NM_001159634	227723	Mm.25504	NM_172661	ENSMUSG00000039262	Prrc2b	5830434P21Rik|AI173903|Bat2l|Bat2l1|D430039P21|mKIAA0515	proline-rich coiled-coil 2B	protein-coding
chr2-13607	chr2	30261939	30267609	+	372.3	5670.000	TTS (NM_177725)	TTS (NM_177725)	-1429	NM_001252568	227696	Mm.297949	NM_172267	ENSMUSG00000079484	Phyhd1	-	phytanoyl-CoA dioxygenase domain containing 1	protein-coding
chr17-15719	chr17	31069591	31076004	+	372.3	6413.000	intron (NM_009593, intron 2 of 14)	intron (NM_009593, intron 2 of 14)	15103	NM_009593	11307	Mm.15691	NM_009593	ENSMUSG00000024030	Abcg1	AW413978|Abc8|White	ATP binding cassette subfamily G member 1	protein-coding
chr11-42207	chr11	119509707	119517771	+	372.3	8064.000	Intergenic	URR1A|DNA|hAT-Charlie	22119	NM_177394	338371	Mm.271946	NM_177394	ENSMUSG00000039850	Endov	A730011L01Rik	endonuclease V	protein-coding
chr2-47587	chr2	165740510	165749463	+	371.8	8953.000	intron (NM_010165, intron 9 of 15)	intron (NM_010165, intron 9 of 15)	89688	NM_010165	14049	Mm.282719	NM_010165	ENSMUSG00000017897	Eya2	Eab1	EYA transcriptional coactivator and phosphatase 2	protein-coding
chr9-32613	chr9	35358849	35364580	+	371.8	5731.000	Intergenic	Intergenic	80609	NR_040715	71133	Mm.158577	NR_040715	ENSMUSG00000111746	4933422A05Rik	-	RIKEN cDNA 4933422A05 gene	ncRNA
chr11-46001	chr11	76465801	76471057	+	371.3	5256.000	promoter-TSS (NM_001291186)	promoter-TSS (NM_001291186)	36	NM_001291186	109934	Mm.258939	NM_198018	ENSMUSG00000017631	Abr	-	active BCR-related gene	protein-coding
chr11-9563	chr11	76379711	76386916	+	371.3	7205.000	intron (NM_008750, intron 1 of 7)	intron (NM_008750, intron 1 of 7)	15828	NM_008750	18230	Mm.27915	NM_008750	ENSMUSG00000020844	Nxn	l11Jus13	nucleoredoxin	protein-coding
chr8-15355	chr8	12427160	12433553	+	370.3	6393.000	non-coding (NR_027975, exon 6 of 8)	non-coding (NR_027975, exon 6 of 8)	34837	NM_009233	20664	Mm.39088	NM_009233	ENSMUSG00000096014	Sox1	BB176347|Sox-1	SRY (sex determining region Y)-box 1	protein-coding
chr11-32616	chr11	117972317	117977403	+	370.3	5086.000	Intergenic	Intergenic	-5494	NM_007707	12702	Mm.3468	NM_007707	ENSMUSG00000053113	Socs3	Cis3|Cish3|EF-10|Ef10|SSI-3|Ssi3	suppressor of cytokine signaling 3	protein-coding
chr18-1431	chr18	54947371	54955245	+	370.3	7874.000	intron (NM_175751, intron 2 of 9)	intron (NM_175751, intron 2 of 9)	38872	NM_175751	269023	Mm.192984	NM_175751	ENSMUSG00000052713	Zfp608	4932417D18Rik|D430007A19Rik|Znf608	zinc finger protein 608	protein-coding
chr11-20171	chr11	62642131	62649380	+	370.3	7249.000	intron (NM_198861, intron 1 of 3)	intron (NM_198861, intron 1 of 3)	2294	NM_001357955	192976	Mm.339972	NM_198861	ENSMUSG00000046417	Lrrc75a	Fam211a	leucine rich repeat containing 75A	protein-coding
chr2-37672	chr2	35618675	35625503	+	369.8	6828.000	5' UTR (NM_001290641, exon 1 of 16)	5' UTR (NM_001290641, exon 1 of 16)	108	NM_001114124	69601	Mm.29629	NM_001001602	ENSMUSG00000026883	Dab2ip	2310011D08Rik|AI480459|Aip1|mKIAA1743	disabled 2 interacting protein	protein-coding
chr4-22908	chr4	133727357	133734549	+	369.8	7192.000	intron (NM_001363070, intron 1 of 19)	intron (NM_001363070, intron 1 of 19)	-13845	NR_106086	102465707		NR_106086	ENSMUSG00000104566	Mir7227	mmu-mir-7227	microRNA 7227	ncRNA
chr18-3573	chr18	35936174	35940078	+	369.8	3904.000	Intergenic	(TG)n|Simple_repeat|Simple_repeat	-26704	NM_001289602	74002	Mm.196944	NM_028707	ENSMUSG00000024347	Psd2	6330404E20Rik|AW125584|EFA6C	pleckstrin and Sec7 domain containing 2	protein-coding
chr17-18733	chr17	35863917	35871131	+	369.3	7214.000	exon (NM_175242, exon 1 of 3)	exon (NM_175242, exon 1 of 3)	909	NM_175242	76448	Mm.359982	NM_175242	ENSMUSG00000034595	Ppp1r18	2310014H01Rik|AA407849|AI450394	protein phosphatase 1, regulatory subunit 18	protein-coding
chr15-15877	chr15	78767067	78775340	+	368.8	8273.000	intron (NM_008595, intron 1 of 7)	intron (NM_008595, intron 1 of 7)	2242	NM_008595	17305	Mm.149235	NM_008595	ENSMUSG00000018169	Mfng	AW546563	MFNG O-fucosylpeptide 3-beta-N-acetylglucosaminyltransferase	protein-coding
chr11-8945	chr11	102604870	102612188	+	368.8	7318.000	TTS (NM_020510)	TTS (NM_020510)	4098	NM_020510	57265	Mm.36416	NM_020510	ENSMUSG00000050288	Fzd2	AL033370|AW456835|Fz10|Fzd10|Mfz10|Mfz10a	frizzled class receptor 2	protein-coding
chr9-24385	chr9	50720337	50729072	+	368.8	8735.000	intron (NM_001311069, intron 1 of 19)	intron (NM_001311069, intron 1 of 19)	3280	NM_178118	330938	Mm.82598	NM_178118	ENSMUSG00000032064	Dixdc1	4930563F16Rik|BC048182|Ccd1|Ccd1Aalpha1L|Ccd1Abeta1L|Ccd1BalphaL|Ccd1BbetaL|Ccd1CL|mKIAA1735	DIX domain containing 1	protein-coding
chr5-13601	chr5	114587937	114595584	+	368.8	7647.000	intron (NM_001004180, intron 1 of 2)	intron (NM_001004180, intron 1 of 2)	23509	NM_001004180	433940	Mm.194212	NM_001004180	ENSMUSG00000041930	Fam222a	-	family with sequence similarity 222, member A	protein-coding
chr5-19131	chr5	110414875	110420553	+	368.3	5678.000	intron (NM_001142642, intron 3 of 18)	intron (NM_001142642, intron 3 of 18)	-30587	NM_028596	381668	Mm.348782	NM_028596	ENSMUSG00000043323	Fbrsl1	2410025L10Rik|AI467568|Gm1049|Gm29766|mKIAA1545	fibrosin-like 1	protein-coding
chr15-9351	chr15	84839488	84845545	+	367.8	6057.000	intron (NM_001356573, intron 2 of 12)	intron (NM_001356573, intron 2 of 12)	12583	NM_001356573	271305	Mm.101022	NM_001081166	ENSMUSG00000016624	Phf21b	A730032D07Rik	PHD finger protein 21B	protein-coding
chr12-21925	chr12	79923264	79929423	+	367.8	6159.000	promoter-TSS (NR_131073)	promoter-TSS (NR_131073)	-849	NR_131073	77290	Mm.395042	NR_131073	ENSMUSG00000112765	9430078K24Rik	-	RIKEN cDNA 9430078K24 gene	ncRNA
chr6-153	chr6	31596283	31603076	+	367.3	6793.000	Intergenic	B1_Mur1|SINE|Alu	24712	NR_153845	105242621	Mm.389732	NR_153845		Gm6117	EG619959	predicted gene 6117	ncRNA
chr6-7456	chr6	125095426	125100500	+	367.3	5074.000	TTS (NR_106012)	TTS (NR_106012)	939	NR_106012	102466272		NR_106012	ENSMUSG00000098762	Mir7045	Gm27758|mmu-mir-7045	microRNA 7045	ncRNA
chr14-9747	chr14	75453829	75461845	+	366.8	8016.000	intron (NM_001128093, intron 1 of 1)	intron (NM_001128093, intron 1 of 1)	1855	NM_001128093	380918	Mm.484360	NM_001128093	ENSMUSG00000091722	Siah3	Gm912	siah E3 ubiquitin protein ligase family member 3	protein-coding
chr14-16706	chr14	58070005	58077020	+	366.8	7015.000	intron (NM_013518, intron 1 of 2)	intron (NM_013518, intron 1 of 2)	826	NM_013518	14180	Mm.8846	NM_013518	ENSMUSG00000021974	Fgf9	Eks	fibroblast growth factor 9	protein-coding
chr9-7684	chr9	121369542	121374970	+	366.8	5428.000	intron (NM_001357973, intron 1 of 5)	intron (NM_001357973, intron 1 of 5)	5298	NM_175114	67095	Mm.491112	NM_175114	ENSMUSG00000032536	Trak1	2310001H13Rik|AI413908|AI467545|hyrt|mKIAA1042	trafficking protein, kinesin binding 1	protein-coding
chr12-6556	chr12	80059609	80065718	+	366.8	6109.000	Intergenic	Intergenic	50350	NM_007564	12192	Mm.235132	NM_007564	ENSMUSG00000021127	Zfp36l1	AW742437|AW743212|Berg36|Brf1|D530020L18Rik|ERF1|TIS11b|cMG1	zinc finger protein 36, C3H type-like 1	protein-coding
chr5-18879	chr5	37856062	37862557	+	366.8	6495.000	Intergenic	MIRc|SINE|MIR	-34463	NR_153822	102637176	Mm.332343	NR_153822		Gm20052	Gm34055	predicted gene, 20052	ncRNA
chr1-29058	chr1	172499433	172505422	+	366.8	5989.000	intron (NM_178598, intron 1 of 4)	intron (NM_178598, intron 1 of 4)	2181	NM_178598	21346	Mm.271711	NM_178598	ENSMUSG00000026547	Tagln2	2700094C18Rik|SM22beta|Sm22B|Sm22a	transgelin 2	protein-coding
chr19-7976	chr19	7147419	7155854	+	366.3	8435.000	intron (NM_134147, intron 3 of 10)	intron (NM_134147, intron 3 of 10)	-45907	NM_201411	396184	Mm.386930	NM_201411	ENSMUSG00000047787	Flrt1	AW742165|D630040I23Rik	fibronectin leucine rich transmembrane protein 1	protein-coding
chr2-25095	chr2	165073026	165081493	+	366.3	8467.000	Intergenic	Intergenic	13491	NR_033448	72211	Mm.482899	NR_033448	ENSMUSG00000078935	1700025C18Rik	-	RIKEN cDNA 1700025C18 gene	ncRNA
chr9-18931	chr9	91380323	91390585	+	366.3	10262.000	intron (NM_009576, intron 4 of 4)	intron (NM_009576, intron 4 of 4)	16482	NM_009576	22774	Mm.8062	NM_009576	ENSMUSG00000036972	Zic4	-	zinc finger protein of the cerebellum 4	protein-coding
chr5-29897	chr5	111673965	111680013	+	365.4	6048.000	Intergenic	Intergenic	84739	NR_045834	269683	Mm.136946	NM_207252	ENSMUSG00000085271	E130006D01Rik	Gm16018|Gm681	RIKEN cDNA E130006D01 gene	ncRNA
chr2-12152	chr2	152734489	152742805	+	365.4	8316.000	Intergenic	Intergenic	2396	NM_001355113	15901	Mm.444	NM_010495	ENSMUSG00000042745	Id1	AI323524|D2Wsu140e|Idb1|bHLHb24	inhibitor of DNA binding 1, HLH protein	protein-coding
chr5-20686	chr5	144552976	144559610	+	365.4	6634.000	exon (NM_016789, exon 5 of 5)	exon (NM_016789, exon 5 of 5)	10406	NM_016789	53324	Mm.10099	NM_016789	ENSMUSG00000059991	Nptx2	Narp|np2	neuronal pentraxin 2	protein-coding
chr4-18216	chr4	148914427	148923348	+	364.9	8921.000	intron (NM_027195, intron 4 of 15)	intron (NM_027195, intron 4 of 15)	29540	NR_161310	69743	Mm.233879	NM_027195	ENSMUSG00000028977	Casz1	2410019P08Rik|AV096627|BC040081|Cst|D4Ertd432e	castor zinc finger 1	protein-coding
chr5-16611	chr5	118512842	118521669	+	364.4	8827.000	Intergenic	MLT1D|LTR|ERVL-MaLR	-43464	NM_001347445	76199	Mm.206238	NM_172424	ENSMUSG00000018076	Med13l	2210413I17Rik|6330591G05Rik|9030618F05Rik|Thrap2|Trap240L|mKIAA1025	mediator complex subunit 13-like	protein-coding
chr1-9906	chr1	168379157	168386392	+	364.4	7235.000	intron (NM_001291508, intron 2 of 7)	intron (NM_001291508, intron 2 of 7)	49395	NM_001291509	18514	Mm.43358	NM_008783	ENSMUSG00000052534	Pbx1	2310056B04Rik|D230003C07Rik|Pbx-1	pre B cell leukemia homeobox 1	protein-coding
chr1-21912	chr1	133915221	133922625	+	362.9	7404.000	intron (NM_054077, intron 1 of 2)	intron (NM_054077, intron 1 of 2)	2478	NM_054077	116847	Mm.214514	NM_054077	ENSMUSG00000041577	Prelp	7330409J17Rik|SLRR2A	proline arginine-rich end leucine-rich repeat	protein-coding
chr4-18911	chr4	133195980	133201874	+	362.4	5894.000	TTS (NM_153423)	TTS (NM_153423)	3272	NR_105984	102466215		NR_105984	ENSMUSG00000099202	Mir7017	Gm27945|mmu-mir-7017	microRNA 7017	ncRNA
chr5-30464	chr5	135269438	135277331	+	361.9	7893.000	Intergenic	Intergenic	-22337	NM_010246	14371	Mm.6256	NM_010246	ENSMUSG00000049551	Fzd9	Fz9|mfz9	frizzled class receptor 9	protein-coding
chr12-9492	chr12	108209126	108215281	+	361.9	6155.000	intron (NM_001159910, intron 2 of 5)	intron (NM_001159910, intron 2 of 5)	32465	NM_009832	12454	Mm.474441	NM_009832	ENSMUSG00000021258	Ccnk	AW123198|AW413594|CPR4|CycK	cyclin K	protein-coding
chr11-27466	chr11	33142637	33148822	+	361.4	6185.000	intron (NR_102395, intron 2 of 4)	intron (NR_102395, intron 2 of 4)	1671	NM_008005	14172	Mm.339812	NM_008005	ENSMUSG00000057967	Fgf18	D130055P09Rik|FGF-18	fibroblast growth factor 18	protein-coding
chr3-12800	chr3	98049050	98058231	+	360.9	9181.000	intron (NM_010928, intron 2 of 33)	intron (NM_010928, intron 2 of 33)	40102	NM_010928	18129	Mm.485843	NM_010928	ENSMUSG00000027878	Notch2	AI853703|N2	notch 2	protein-coding
chr2-18733	chr2	170217652	170224000	+	360.9	6348.000	Intergenic	Intergenic	-26773	NR_157067	100502923	Mm.44078	NR_157067	ENSMUSG00000097514	Gm17619	-	predicted gene, 17619	ncRNA
chr11-37294	chr11	95005054	95013533	+	360.9	8479.000	promoter-TSS (NM_001364136)	promoter-TSS (NM_001364136)	-586	NM_146025	217125	Mm.297199	NM_146025	ENSMUSG00000047181	Samd14	AI839049|AI854782|BC034054	sterile alpha motif domain containing 14	protein-coding
chr10-24198	chr10	60191366	60197879	+	360.4	6513.000	intron (NM_016803, intron 1 of 3)	ID_B1|SINE|B4	24638	NM_016803	53374	Mm.12866	NM_016803	ENSMUSG00000057337	Chst3	C6ST|C6ST-1|GST-0	carbohydrate sulfotransferase 3	protein-coding
chr9-24165	chr9	37175792	37182232	+	359.9	6440.000	Intergenic	Intergenic	-29211	NM_025464	66279	Mm.41451	NM_025464	ENSMUSG00000032121	Tmem218	1810021J13Rik|AV004931	transmembrane protein 218	protein-coding
chr2-22775	chr2	166666978	166672983	+	359.9	6005.000	intron (NM_177782, intron 1 of 39)	B4A|SINE|B4	43852	NM_177782	277360	Mm.34420	NM_177782	ENSMUSG00000039621	Prex1	G630042G04|P-REX1|Setd6	phosphatidylinositol-3,4,5-trisphosphate-dependent Rac exchange factor 1	protein-coding
chr5-30058	chr5	116413720	116421126	+	359.4	7406.000	intron (NM_030704, intron 1 of 2)	intron (NM_030704, intron 1 of 2)	5441	NM_030704	80888	Mm.21549	NM_030704	ENSMUSG00000041548	Hspb8	AU018630|AW413033|Cryac|D5Ucla4|E2IG1|H11|H11K|HSP20-like|HSP22	heat shock protein 8	protein-coding
chr9-31907	chr9	107601755	107609770	+	359.4	8015.000	promoter-TSS (NM_009153)	promoter-TSS (NM_009153)	-175	NR_111986	20347	Mm.4083	NM_009153	ENSMUSG00000057969	Sema3b	SemA|Semaa|sema5|semaV	sema domain, immunoglobulin domain (Ig), short basic domain, secreted, (semaphorin) 3B	protein-coding
chr5-25579	chr5	137525390	137534274	+	359.4	8884.000	promoter-TSS (NR_105846)	promoter-TSS (NR_105846)	-238	NR_105846	102465227		NR_105846	ENSMUSG00000098597	Mir6418	Gm27629|mir-6418|mmu-mir-6418	microRNA 6418	ncRNA
chr5-16534	chr5	113868213	113875407	+	359.0	7194.000	intron (NM_011779, intron 2 of 10)	intron (NM_011779, intron 2 of 10)	36896	NM_011779	23790	Mm.260158	NM_011779	ENSMUSG00000004530	Coro1c	AL022675|AW455561|AW548837|CRN2	coronin, actin binding protein 1C	protein-coding
chr17-16833	chr17	47973103	47977478	+	359.0	4375.000	Intergenic	CpG	-50658	NM_028767	74123	Mm.240062	NM_028767	ENSMUSG00000023991	Foxp4	1200010K03Rik|2310007G05Rik|mFKHLA	forkhead box P4	protein-coding
chr11-31775	chr11	69678585	69687637	+	359.0	9052.000	3' UTR (NM_001159505, exon 6 of 6)	3' UTR (NM_001159505, exon 6 of 6)	-1027	NM_001163571	80886	Mm.284592	NM_030702	ENSMUSG00000005204	Senp3	AA408656|Smt3ip|Smt3ip1	SUMO/sentrin specific peptidase 3	protein-coding
chr8-12386	chr8	70861796	70867098	+	358.0	5302.000	Intergenic	Intergenic	-1189	NM_001363407	84036	Mm.32074	NM_032397	ENSMUSG00000002908	Kcnn1	AI854248|KCa2.1|SK1	potassium intermediate/small conductance calcium-activated channel, subfamily N, member 1	protein-coding
chr1-6102	chr1	128588932	128597300	+	358.0	8368.000	promoter-TSS (NM_001356509)	promoter-TSS (NM_001356509)	-817	NM_001356509	12767	Mm.1401	NM_009911	ENSMUSG00000045382	Cxcr4	CD184|CXC-R4|CXCR-4|Cmkar4|LESTR|PB-CKR|PBSF/SDF-1|Sdf1r|b2b220Clo	chemokine (C-X-C motif) receptor 4	protein-coding
chr4-19179	chr4	154385002	154394878	+	358.0	9876.000	intron (NM_027504, intron 3 of 16)	intron (NM_027504, intron 3 of 16)	-90045	NM_001112744	230972	Mm.38481	NM_001112744	ENSMUSG00000029032	Arhgef16	-	Rho guanine nucleotide exchange factor (GEF) 16	protein-coding
chr18-6095	chr18	35872206	35876280	+	357.0	4074.000	Intergenic	Intergenic	19556	NM_001357459	67393	Mm.94560	NM_133687	ENSMUSG00000046668	Cxxc5	4930415K17Rik	CXXC finger 5	protein-coding
chr19-10145	chr19	59466250	59472598	+	357.0	6348.000	Intergenic	Intergenic	10734	NM_010132	13797	Mm.245394	NM_010132	ENSMUSG00000043969	Emx2	Pdo	empty spiracles homeobox 2	protein-coding
chr3-17718	chr3	127743677	127751571	+	357.0	7894.000	intron (NM_027808, intron 1 of 13)	intron (NM_027808, intron 1 of 13)	32903	NM_027808	71481	Mm.158704	NM_027808	ENSMUSG00000028028	Alpk1	8430410J10Rik|LAK	alpha-kinase 1	protein-coding
chr4-7721	chr4	8909261	8915083	+	356.5	5822.000	Intergenic	Intergenic	160848	NM_001355382	320790	Mm.138792	NM_001033395	ENSMUSG00000041235	Chd7	A730019I05Rik|Cycn|Cyn|Dz|Edy|Flo|GENA 47|GENA 60|Gena 52|Lda|Mt|Obt|Todo|WBE1|Whi|metis	chromodomain helicase DNA binding protein 7	protein-coding
chr5-10322	chr5	125055799	125060701	+	356.5	4902.000	intron (NM_001253904, intron 17 of 47)	intron (NM_001253904, intron 17 of 47)	54802	NM_028443	73121	Mm.296138	NM_028443	ENSMUSG00000037962	Rflna	3110032G18Rik|Fam101a|cfm|cfm2	refilin A	protein-coding
chr11-39359	chr11	98293323	98299528	+	356.5	6205.000	Intergenic	Intergenic	33220	NM_010895	18013	Mm.4814	NM_010895	ENSMUSG00000038255	Neurod2	Ndrf|bHLHa1	neurogenic differentiation 2	protein-coding
chr6-19876	chr6	89350279	89356603	+	356.0	6324.000	intron (NM_008881, intron 3 of 31)	intron (NM_008881, intron 3 of 31)	9172	NM_008881	18844	Mm.3789	NM_008881	ENSMUSG00000030084	Plxna1	2600013D04Rik|NOV|PlexA1|Plxn1|mKIAA4053	plexin A1	protein-coding
chr9-25359	chr9	21028889	21033997	+	356.0	5108.000	promoter-TSS (NM_008319)	promoter-TSS (NM_008319)	-595	NM_008319	15898	Mm.4629	NM_008319	ENSMUSG00000032174	Icam5	CD50|ICAM-3|Icam3|TLN|Tlcn	intercellular adhesion molecule 5, telencephalin	protein-coding
chr3-12965	chr3	131103201	131111726	+	356.0	8525.000	Intergenic	Intergenic	-2834	NM_010703	16842	Mm.255219	NM_010703	ENSMUSG00000027985	Lef1	3000002B05|AI451430|Lef-1	lymphoid enhancer binding factor 1	protein-coding
chr8-23703	chr8	95350969	95360472	+	355.5	9503.000	intron (NM_008609, intron 1 of 9)	intron (NM_008609, intron 1 of 9)	3424	NM_008609	17388	Mm.217116	NM_008609	ENSMUSG00000031790	Mmp15	AI503551|MT-MMP 2|MT2-MMP	matrix metallopeptidase 15	protein-coding
chr1-14916	chr1	5018020	5025369	+	355.5	7349.000	intron (NM_001177795, intron 1 of 5)	intron (NM_001177795, intron 1 of 5)	-2155	NM_021374	58175	Mm.103771	NM_021374	ENSMUSG00000002459	Rgs20	2900073E09Rik|Rgsz1	regulator of G-protein signaling 20	protein-coding
chr11-27782	chr11	70650472	70657813	+	355.0	7341.000	intron (NM_011072, intron 1 of 2)	CpG	508	NM_011072	18643	Mm.2647	NM_011072	ENSMUSG00000018293	Pfn1	Pfn	profilin 1	protein-coding
chr1-16945	chr1	74802435	74808796	+	355.0	6361.000	Intergenic	Intergenic	13596	NM_009518	22409	Mm.5130	NM_009518	ENSMUSG00000026167	Wnt10a	-	wingless-type MMTV integration site family, member 10A	protein-coding
chr4-11319	chr4	129508212	129517567	+	355.0	9355.000	promoter-TSS (NM_010807)	promoter-TSS (NM_010807)	-692	NM_010807	17357	Mm.424974	NM_010807	ENSMUSG00000047945	Marcksl1	AL022768|AW215397|AW536807|D4Bc1|F52|MacMARCKS|Macs2|Macs3|Mlp|Mrp	MARCKS-like 1	protein-coding
chrX-2915	chrX	12150205	12160840	+	355.0	10635.000	intron (NR_045434, intron 1 of 3)	intron (NR_045434, intron 1 of 3)	4824	NR_045434	71458	Mm.196328	NM_029510	ENSMUSG00000040363	Bcor	2900008C10Rik|5830466J11Rik|8430401K06Rik|BcorR|D930024N20Rik|mKIAA1575	BCL6 interacting corepressor	protein-coding
chr5-17343	chr5	111428444	111436684	+	354.0	8240.000	intron (NM_001081235, intron 2 of 2)	intron (NM_001081235, intron 2 of 2)	15264	NM_001081235	433938	Mm.332576	NM_001081235	ENSMUSG00000070576	Mn1	AA003644|AA009236	meningioma 1	protein-coding
chr16-7897	chr16	4600575	4607948	+	354.0	7373.000	intron (NM_031184, intron 1 of 6)	intron (NM_031184, intron 1 of 6)	9548	NM_031184	83396	Mm.134072	NM_031184	ENSMUSG00000014303	Glis2	Gli5|Klf16|Nkl	GLIS family zinc finger 2	protein-coding
chr7-18807	chr7	80073827	80081395	+	354.0	7568.000	intron (NM_175433, intron 1 of 4)	intron (NM_175433, intron 1 of 4)	-2354	NR_045695	100859962	Mm.392575	NR_045695	ENSMUSG00000108714	Gm21057	-	predicted gene, 21057	ncRNA
chr12-7418	chr12	112213199	112219198	+	353.5	5999.000	Intergenic	Intergenic	69990	NM_001097621	668303	Mm.313104	NM_001097621	ENSMUSG00000021294	Kif26a	mKIAA1236	kinesin family member 26A	protein-coding
chr8-12468	chr8	87936878	87941364	+	353.5	4486.000	intron (NM_033327, intron 1 of 7)	intron (NM_033327, intron 1 of 7)	20474	NM_033327	94187	Mm.23452	NM_033327	ENSMUSG00000045333	Zfp423	Ebfaz|Roaz|Zfp104|Znf423|ataxia1|mKIAA0760|nur12	zinc finger protein 423	protein-coding
chr4-24616	chr4	45512546	45522728	+	353.0	10182.000	intron (NM_001033306, intron 1 of 5)	intron (NM_001033306, intron 1 of 5)	13191	NM_001033306	230126	Mm.251716	NM_001033306	ENSMUSG00000044813	Shb	BC028832	src homology 2 domain-containing transforming protein B	protein-coding
chr14-15715	chr14	64585527	64593192	+	353.0	7665.000	intron (NR_040709, intron 2 of 3)	intron (NR_040709, intron 2 of 3)	1244	NR_040709	268755	Mm.194050	NR_040709	ENSMUSG00000097545	Mir124a-1hg	A930011O12Rik|Rncr3|mir-124-1|mir-3078	Mir124-1 host gene (non-protein coding)	ncRNA
chr4-34209	chr4	117653419	117659754	+	353.0	6335.000	intron (NM_001356405, intron 8 of 8)	MIRc|SINE|MIR	25639	NM_023178	66233	Mm.29142	NM_023178	ENSMUSG00000009640	Dmap1	1500016M21Rik|DNMAP1|DNMTAP1|Dmtap1|mKIAA1425	DNA methyltransferase 1-associated protein 1	protein-coding
chr4-44057	chr4	129244724	129252634	+	352.5	7910.000	promoter-TSS (NM_001033189)	promoter-TSS (NM_001033189)	-236	NM_001033189	97130	Mm.331907	NM_001033189	ENSMUSG00000050390	C77080	mKIAA1522	expressed sequence C77080	protein-coding
chr2-22051	chr2	33752308	33756738	+	352.5	4430.000	intron (NM_175184, intron 8 of 9)	intron (NM_175184, intron 8 of 9)	-51293	NR_045729	320482	Mm.442057	NR_045729	ENSMUSG00000086484	Nron	A630071L07Rik|Gm24353	non-protein coding RNA, repressor of NFAT	ncRNA
chrX-3958	chrX	99212590	99221670	+	352.5	9080.000	Intergenic	CpG	81069	NM_010110	13641	Mm.3374	NM_010110	ENSMUSG00000031217	Efnb1	Cek5-L|EFL-3|Elk-L|Epl2|Eplg2|LERK-2|Lerk2|Stra1	ephrin B1	protein-coding
chr4-31157	chr4	139245297	139253737	+	352.0	8440.000	intron (NM_001037761, intron 2 of 9)	intron (NM_001037761, intron 2 of 9)	55406	NM_001271405	12345	Mm.2945	NM_009798	ENSMUSG00000028745	Capzb	1700120C01Rik|AI325129|CPB1|CPB2|CPbeat2|CPbeta1|CPbeta2|Cappb1	capping protein (actin filament) muscle Z-line, beta	protein-coding
chr13-12699	chr13	63551186	63560088	+	352.0	8902.000	intron (NM_008957, intron 2 of 23)	intron (NM_008957, intron 2 of 23)	10098	NM_008957	19206	Mm.228798	NM_008957	ENSMUSG00000021466	Ptch1	A230106A15Rik|Ptc|Ptc1|Ptch|mes|wig	patched 1	protein-coding
chr1-11564	chr1	131969062	131974550	+	352.0	5488.000	intron (NM_145977, intron 1 of 4)	intron (NM_145977, intron 1 of 4)	1197	NM_145977	212980	Mm.200307	NM_145977	ENSMUSG00000026435	Slc45a3	2210413P12Rik|AU023994|AU043764|IPCA-6|PRST|Pcanap6	solute carrier family 45, member 3	protein-coding
chr9-14911	chr9	35312652	35320394	+	352.0	7742.000	Intergenic	Intergenic	35418	NR_040715	71133	Mm.158577	NR_040715	ENSMUSG00000111746	4933422A05Rik	-	RIKEN cDNA 4933422A05 gene	ncRNA
chr8-25397	chr8	120273161	120278722	+	352.0	5561.000	Intergenic	Intergenic	-47711	NR_110496	434353	Mm.411793	NR_110496	ENSMUSG00000097960	A330074K22Rik	-	RIKEN cDNA A330074K22 gene	ncRNA
chr1-17755	chr1	21072515	21080008	+	351.6	7493.000	intron (NM_177409, intron 1 of 10)	intron (NM_177409, intron 1 of 10)	2964	NM_177409	170829	Mm.185680	NM_177409	ENSMUSG00000041779	Tram2	C330003D03Rik	translocating chain-associating membrane protein 2	protein-coding
chr4-20657	chr4	119104893	119113272	+	351.6	8379.000	intron (NM_011400, intron 1 of 9)	CpG	337	NM_011400	20525	Mm.21002	NM_011400	ENSMUSG00000028645	Slc2a1	Glut-1|Glut1	solute carrier family 2 (facilitated glucose transporter), member 1	protein-coding
chr2-39143	chr2	168761561	168767721	+	351.1	6160.000	intron (NM_175303, intron 1 of 3)	intron (NM_175303, intron 1 of 3)	2560	NM_201395	99377	Mm.434054	NM_175303	ENSMUSG00000027547	Sall4	5730441M18Rik|AA407717|AL022809|AW536104|C330011P20Rik|C78083|C78563|Tex20	spalt like transcription factor 4	protein-coding
chr17-23279	chr17	83212222	83221192	+	350.6	8970.000	intron (NM_134117, intron 1 of 6)	intron (NM_134117, intron 1 of 6)	1424	NM_134117	106522	Mm.311974	NM_134117	ENSMUSG00000024247	Pkdcc	AI115348|AW548124|Adtk1|ESTM17|MAd1|Sgk493|Vlk|X83346	protein kinase domain containing, cytoplasmic	protein-coding
chr6-13312	chr6	112879001	112886044	+	350.6	7043.000	intron (NM_080448, intron 1 of 21)	intron (NM_080448, intron 1 of 21)	64744	NM_080448	259302	Mm.236401	NM_080448	ENSMUSG00000030257	Srgap3	AI452337|Arhgap14|D130026O08Rik|Gbi|MEGAP|WRP|mKIAA0411	SLIT-ROBO Rho GTPase activating protein 3	protein-coding
chr1-1972	chr1	74094391	74100723	+	350.6	6332.000	intron (NM_027884, intron 1 of 34)	intron (NM_027884, intron 1 of 34)	26991	NM_027884	21961	Mm.309975	NM_027884	ENSMUSG00000055322	Tns1	1110018I21Rik|1200014E20Rik|AI648117|E030018G17Rik|E030037J05Rik|Tns	tensin 1	protein-coding
chr8-10704	chr8	23419681	23430098	+	350.1	10417.000	intron (NM_013834, intron 2 of 2)	intron (NM_013834, intron 2 of 2)	13387	NM_013834	20377	Mm.281691	NM_013834	ENSMUSG00000031548	Sfrp1	2210415K03Rik|AW011917|AW107218|AW742929|sFRP-1	secreted frizzled-related protein 1	protein-coding
chr2-35280	chr2	29249481	29254029	+	350.1	4548.000	intron (NR_029460, intron 1 of 1)	CpG	1238	NR_029460	76220	Mm.330108	NR_029460	ENSMUSG00000079499	6530402F18Rik	mKIAA1857	RIKEN cDNA 6530402F18 gene	ncRNA
chr11-42627	chr11	33199128	33204944	+	349.6	5816.000	intron (NM_019916, intron 2 of 2)	CpG	1552	NM_019916	27140	Mm.25362	NM_019916	ENSMUSG00000040610	Tlx3	Hox11l2|Rnx|Tlx1l2	T cell leukemia, homeobox 3	protein-coding
chr4-41661	chr4	139594497	139600568	+	349.1	6071.000	intron (NM_001205173, intron 1 of 8)	intron (NM_001205173, intron 1 of 8)	22812	NM_001205173	212632	Mm.30464	NM_183148	ENSMUSG00000041025	Iffo2	C79267	intermediate filament family orphan 2	protein-coding
chr1-4100	chr1	172216817	172222780	+	349.1	5963.000	promoter-TSS (NM_009813)	promoter-TSS (NM_009813)	97	NM_009813	12372	Mm.12829	NM_009813	ENSMUSG00000007122	Casq1	CSQ|CSQ-1|CSQ1|sCSQ	calsequestrin 1	protein-coding
chr11-37666	chr11	109355953	109363789	+	348.6	7836.000	intron (NR_038097, intron 1 of 1)	intron (NR_038097, intron 1 of 1)	-2923	NM_010303	14674	Mm.193925	NM_010303	ENSMUSG00000020611	Gna13	AU024132|AU043124|Galpha13	guanine nucleotide binding protein, alpha 13	protein-coding
chr8-12551	chr8	94990378	94994740	+	348.6	4362.000	intron (NM_018882, intron 1 of 13)	intron (NM_018882, intron 1 of 13)	8160	NM_018882	14766	Mm.290834	NM_018882	ENSMUSG00000031785	Adgrg1	Cyt28|Gpr56|TM7LN4|TM7XN1	adhesion G protein-coupled receptor G1	protein-coding
chr10-4923	chr10	93259667	93265330	+	348.6	5663.000	intron (NM_001282967, intron 2 of 3)	intron (NM_001282967, intron 2 of 3)	48661	NM_013508	13713	Mm.4454	NM_013508	ENSMUSG00000008398	Elk3	D430049E23Rik|Erp|Etrp|Net|Sap-2	ELK3, member of ETS oncogene family	protein-coding
chr1-20026	chr1	42683833	42690941	+	348.1	7108.000	intron (NR_027826, intron 1 of 3)	intron (NR_027826, intron 1 of 3)	7438	NR_027826	66297	Mm.45203	NM_183252	ENSMUSG00000060424	Pantr1	2610017I09Rik|Pou3f3os|linc-Brn1a	POU domain, class 3, transcription factor 3 adjacent noncoding transcript 1	ncRNA
chr2-25587	chr2	32165281	32170835	+	348.1	5554.000	intron (NM_001159634, intron 1 of 31)	intron (NM_001159634, intron 1 of 31)	16910	NM_001159634	227723	Mm.25504	NM_172661	ENSMUSG00000039262	Prrc2b	5830434P21Rik|AI173903|Bat2l|Bat2l1|D430039P21|mKIAA0515	proline-rich coiled-coil 2B	protein-coding
chr15-13114	chr15	86082149	86088908	+	348.1	6759.000	intron (NM_001205353, intron 1 of 18)	B3|SINE|B2	26801	NM_001205353	223752	Mm.24442	NM_172611	ENSMUSG00000035900	Gramd4	9930016O13	GRAM domain containing 4	protein-coding
chr11-21198	chr11	78175898	78184373	+	348.1	8475.000	TTS (NM_207523)	TTS (NM_207523)	1211	NR_037682	100529076		NR_037682		Snord42a	MBII-292|U42A	small nucleolar RNA, C/D box 42A	snoRNA
chr16-12265	chr16	18143636	18150959	+	348.1	7323.000	intron (NM_022982, intron 1 of 1)	intron (NM_022982, intron 1 of 1)	17873	NR_105785	102465189		NR_105785	ENSMUSG00000099293	Mir6366	Gm27720|mmu-mir-6366	microRNA 6366	ncRNA
chr2-26596	chr2	172726580	172733980	+	348.1	7400.000	Intergenic	Intergenic	179289	NM_001159696	21420	Mm.3629	NM_009335	ENSMUSG00000028640	Tfap2c	AA409384|AP2gamma|Ap-2.2|Stra2|Tcfap2c	transcription factor AP-2, gamma	protein-coding
chr9-30286	chr9	121343205	121353401	+	347.1	10196.000	intron (NM_001357972, intron 1 of 13)	intron (NM_001357972, intron 1 of 13)	-18655	NM_001357973	67095	Mm.491112	NM_175114	ENSMUSG00000032536	Trak1	2310001H13Rik|AI413908|AI467545|hyrt|mKIAA1042	trafficking protein, kinesin binding 1	protein-coding
chr11-27708	chr11	63918865	63925878	+	347.1	7013.000	promoter-TSS (NM_018805)	promoter-TSS (NM_018805)	-87	NM_018805	54710	Mm.274426	NM_018805	ENSMUSG00000070407	Hs3st3b1	3-OST-3B|3OST3B1|3Ost3b|AU041882|AW536289|Hs3st3b|m3-OST-3B	heparan sulfate (glucosamine) 3-O-sulfotransferase 3B1	protein-coding
chr2-29242	chr2	153525067	153531056	+	346.6	5989.000	intron (NM_001134300, intron 1 of 10)	CpG	1910	NM_001134300	329540	Mm.50600	NM_001001986	ENSMUSG00000061411	Nol4l	4931410H15|8430427H17Rik|AI429157|Gm1636	nucleolar protein 4-like	protein-coding
chr3-8675	chr3	108431167	108436594	+	346.6	5427.000	intron (NM_011319, intron 4 of 11)	intron (NM_011319, intron 4 of 11)	11379	NM_011319	20226	Mm.28688	NM_011319	ENSMUSG00000068739	Sars	Sars1|Strs|serRS	seryl-aminoacyl-tRNA synthetase	protein-coding
chr14-9625	chr14	55851570	55858254	+	346.1	6684.000	intron (NM_001040072, intron 1 of 7)	intron (NM_001040072, intron 1 of 7)	797	NM_001040072	277154	Mm.319347	NM_001040072	ENSMUSG00000075592	Nynrin	AA409373|C80530|mKIAA1305	NYN domain and retroviral integrase containing	protein-coding
chr12-6953	chr12	86821420	86827861	+	346.1	6441.000	Intergenic	MIRb|SINE|MIR	60174	NM_145836	238330	Mm.248358	NM_145836	ENSMUSG00000034168	Irf2bpl	6430527G18Rik|Eap1	interferon regulatory factor 2 binding protein-like	protein-coding
chr19-4212	chr19	6529484	6535274	+	346.1	5790.000	3' UTR (NM_001205234, exon 23 of 23)	3' UTR (NM_001205234, exon 23 of 23)	10691	NM_009203	20521	Mm.391146	NM_009203	ENSMUSG00000061742	Slc22a12	AI987855|OAT4L|Rst|Slc22al2|URAT1	solute carrier family 22 (organic anion/cation transporter), member 12	protein-coding
chr1-15575	chr1	168401856	168412258	+	345.6	10402.000	intron (NM_001291508, intron 2 of 7)	intron (NM_001291508, intron 2 of 7)	25112	NM_001291509	18514	Mm.43358	NM_008783	ENSMUSG00000052534	Pbx1	2310056B04Rik|D230003C07Rik|Pbx-1	pre B cell leukemia homeobox 1	protein-coding
chr7-15896	chr7	4921488	4926618	+	345.6	5130.000	exon (NM_001358883, exon 3 of 3)	exon (NM_001358883, exon 3 of 3)	1173	NM_001358883	269854	Mm.42652	NM_201355	ENSMUSG00000035285	Nat14	BC047219	N-acetyltransferase 14	protein-coding
chr11-34908	chr11	61483168	61488290	+	345.6	5122.000	exon (NM_001347545, exon 2 of 5)	exon (NM_001347545, exon 2 of 5)	213	NM_001361359	76293	Mm.272278	NM_029568	ENSMUSG00000042436	Mfap4	1110007F23Rik	microfibrillar-associated protein 4	protein-coding
chr2-22221	chr2	71624482	71630798	+	345.6	6316.000	intron (NR_039557, intron 2 of 3)	intron (NR_039557, intron 2 of 3)	-80886	NM_010054	13392	Mm.3896	NM_010054	ENSMUSG00000023391	Dlx2	AW121999|Dlx-2|Tes-1	distal-less homeobox 2	protein-coding
chr5-36225	chr5	111769645	111774975	+	345.1	5330.000	Intergenic	Intergenic	-10582	NR_045833	269683	Mm.136946	NM_207252	ENSMUSG00000085271	E130006D01Rik	Gm16018|Gm681	RIKEN cDNA E130006D01 gene	ncRNA
chr8-9593	chr8	94912810	94918607	+	345.1	5797.000	intron (NM_001033533, intron 1 of 8)	intron (NM_001033533, intron 1 of 8)	2390	NM_001033533	234582	Mm.277871	NM_001033533	ENSMUSG00000063605	Ccdc102a	BC027663|Gm586	coiled-coil domain containing 102A	protein-coding
chr2-25631	chr2	33874162	33880642	+	345.1	6480.000	intron (NM_175184, intron 1 of 9)	intron (NM_175184, intron 1 of 9)	10544	NM_175184	72543	Mm.254914	NM_175184	ENSMUSG00000038740	Mvb12b	2610200O14Rik|2610528K11Rik|AI414895|Fam125b	multivesicular body subunit 12B	protein-coding
chr16-4834	chr16	17557957	17564450	+	344.7	6493.000	promoter-TSS (NM_001159561)	promoter-TSS (NM_001159561)	44	NM_029053	74685	Mm.38634	NM_029053	ENSMUSG00000022759	Lrrc74b	4930451C15Rik|mCG12354|mCP17390	leucine rich repeat containing 74B	protein-coding
chr9-18440	chr9	41934415	41940804	+	344.7	6389.000	Intergenic	Intergenic	139604	NM_001357261	20660	Mm.121920	NM_011436	ENSMUSG00000049313	Sorl1	2900010L19Rik|AI596264|AW261561|LR11|SorLA|gp250|mSorLA	sortilin-related receptor, LDLR class A repeats-containing	protein-coding
chr7-29578	chr7	19002090	19008173	+	344.2	6083.000	exon (NM_178757, exon 1 of 1)	exon (NM_178757, exon 1 of 1)	1073	NM_178757	272359	Mm.274237	NM_178757	ENSMUSG00000044030	Irf2bp1	6330414O09Rik|C530033F24	interferon regulatory factor 2 binding protein 1	protein-coding
chr11-38576	chr11	60111382	60116441	+	344.2	5059.000	intron (NM_009021, intron 1 of 5)	intron (NM_009021, intron 1 of 5)	8898	NM_009021	19377	Mm.296366	NM_009021	ENSMUSG00000062115	Rai1	Gt1	retinoic acid induced 1	protein-coding
chr4-30715	chr4	117282284	117290162	+	344.2	7878.000	intron (NM_025739, intron 6 of 14)	intron (NM_025739, intron 6 of 14)	3232	NM_001310730	66743	Mm.318331	NM_025739	ENSMUSG00000028677	Rnf220	4732477A13|4931406I20Rik|5730503K05Rik|AV302541	ring finger protein 220	protein-coding
chr2-6283	chr2	105685625	105691794	+	344.2	6169.000	intron (NM_013627, intron 7 of 12)	intron (NM_013627, intron 7 of 12)	6246	NM_001310145	18508	Mm.3608	NM_013627	ENSMUSG00000027168	Pax6	1500038E17Rik|AEY11|Dey|Gsfaey11|Pax-6|Sey	paired box 6	protein-coding
chr18-14048	chr18	35915373	35921866	+	344.2	6493.000	Intergenic	Intergenic	-46211	NM_001289602	74002	Mm.196944	NM_028707	ENSMUSG00000024347	Psd2	6330404E20Rik|AW125584|EFA6C	pleckstrin and Sec7 domain containing 2	protein-coding
chr4-44828	chr4	148875619	148883217	+	343.7	7598.000	intron (NM_027195, intron 2 of 15)	intron (NM_027195, intron 2 of 15)	-9929	NR_161310	69743	Mm.233879	NM_027195	ENSMUSG00000028977	Casz1	2410019P08Rik|AV096627|BC040081|Cst|D4Ertd432e	castor zinc finger 1	protein-coding
chr4-8949	chr4	117644410	117652401	+	343.7	7991.000	intron (NM_001356405, intron 7 of 8)	intron (NM_001356405, intron 7 of 8)	33820	NM_023178	66233	Mm.29142	NM_023178	ENSMUSG00000009640	Dmap1	1500016M21Rik|DNMAP1|DNMTAP1|Dmtap1|mKIAA1425	DNA methyltransferase 1-associated protein 1	protein-coding
chr5-21470	chr5	122156958	122167109	+	343.2	10151.000	intron (NR_156471, intron 1 of 6)	intron (NR_156471, intron 1 of 6)	3692	NM_001370947	434233	Mm.280784	NM_001370947		Ppp1ccb	EG434233|Gm5601|PP-1G|Ppp1cc	protein phosphatase 1 catalytic subunit gamma B	protein-coding
chr2-15712	chr2	30603054	30608635	+	343.2	5581.000	intron (NM_030137, intron 1 of 1)	intron (NM_030137, intron 1 of 1)	10800	NM_030137	78617	Mm.40413	NM_030137	ENSMUSG00000047363	Cstad	9530039B02Rik	CSA-conditional, T cell activation-dependent protein	protein-coding
chr11-12487	chr11	114464856	114470941	+	343.2	6085.000	Intergenic	Intergenic	-19038	NR_027643	319819	Mm.50754	NM_177008	ENSMUSG00000062391	4932435O22Rik	-	RIKEN cDNA 4932435O22 gene	ncRNA
chr3-8753	chr3	144196177	144206562	+	342.7	10385.000	intron (NM_001161769, intron 2 of 4)	intron (NM_001161769, intron 2 of 4)	963	NM_001161770	16911	Mm.29187	NM_010723	ENSMUSG00000028266	Lmo4	A730077C12Rik|Crp3|Etohi4	LIM domain only 4	protein-coding
chr5-30571	chr5	139794054	139800624	+	342.2	6570.000	intron (NM_010757, intron 1 of 2)	intron (NM_010757, intron 1 of 2)	5803	NM_010757	17135	Mm.157313	NM_010757	ENSMUSG00000018143	Mafk	AW061068|NF-E2|Nfe2u	v-maf musculoaponeurotic fibrosarcoma oncogene family, protein K (avian)	protein-coding
chr3-11977	chr3	89642898	89649507	+	341.7	6609.000	intron (NM_080466, intron 4 of 7)	intron (NM_080466, intron 4 of 7)	-68820	NM_001038587	56417	Mm.316628	NM_019655	ENSMUSG00000027951	Adar	AV242451|Adar1|Adar1p110|Adar1p150|DRADA|mZaADAR	adenosine deaminase, RNA-specific	protein-coding
chr1-5478	chr1	118980389	118985003	+	341.2	4614.000	intron (NM_001081125, intron 2 of 13)	intron (NM_001081125, intron 2 of 13)	28476	NR_105764	102465176		NR_105764	ENSMUSG00000098273	Mir6346	Gm27829|mmu-mir-6346	microRNA 6346	ncRNA
chr17-17147	chr17	87326015	87333298	+	341.2	7283.000	intron (NM_028639, intron 9 of 19)	MIR|SINE|MIR	46770	NM_028639	225049	Mm.77396	NM_028639	ENSMUSG00000036918	Ttc7	1110035E02Rik|1700007L07Rik|Ttc7a|fsn|hea	tetratricopeptide repeat domain 7	protein-coding
chr11-9861	chr11	24096382	24103884	+	341.2	7502.000	intron (NM_001242934, intron 2 of 3)	intron (NM_001242934, intron 2 of 3)	19438	NM_001159290	14025	Mm.53687	NM_016707	ENSMUSG00000000861	Bcl11a	2810047E18Rik|BCL-11A|Ctip1|D930021L15Rik|Evi9|Evi9a|Evi9b|Evi9c|mKIAA1809	B cell CLL/lymphoma 11A (zinc finger protein)	protein-coding
chr17-8462	chr17	56506529	56512424	+	340.7	5895.000	Intergenic	Intergenic	3007	NM_011483	20834	Mm.76862	NM_011483	ENSMUSG00000044526	Znrf4	1700094M01Rik|Ssrzf1|spzn	zinc and ring finger 4	protein-coding
chr11-35635	chr11	102444205	102450068	+	340.7	5863.000	intron (NM_199200, intron 1 of 7)	CpG	527	NM_199200	217219	Mm.259924	NM_199200	ENSMUSG00000034685	Fam171a2	-	family with sequence similarity 171, member A2	protein-coding
chr9-14663	chr9	102245278	102250926	+	340.7	5648.000	intron (NM_173447, intron 1 of 15)	intron (NM_173447, intron 1 of 15)	56873	NR_106163	102466241		NR_106163	ENSMUSG00000098521	Mir7243	Gm27363|mmu-mir-7243	microRNA 7243	ncRNA
chr19-8291	chr19	4212096	4217743	+	340.7	5647.000	intron (NM_001310039, intron 1 of 2)	CpG	530	NM_001310039	56708	Mm.347919	NM_019952	ENSMUSG00000040663	Clcf1	BSF-3|Bsf3|CLC|NNT-1	cardiotrophin-like cytokine factor 1	protein-coding
chr15-13933	chr15	101159480	101164864	+	340.2	5384.000	Intergenic	Intergenic	-11900	NM_007395	11479	Mm.308467	NM_007395	ENSMUSG00000000532	Acvr1b	6820432J04|ALK-4|ActR-IB|ActRIB|Acvrlk4|Alk4|SKR2	activin A receptor, type 1B	protein-coding
chr13-3920	chr13	52975416	52983232	+	340.2	7816.000	intron (NM_017373, intron 1 of 1)	intron (NM_017373, intron 1 of 1)	1715	NM_017373	18030	Mm.136604	NM_017373	ENSMUSG00000056749	Nfil3	AV225605|E4BP4	nuclear factor, interleukin 3, regulated	protein-coding
chr1-17637	chr1	187603981	187610776	+	340.2	6795.000	Intergenic	CpG	-1628	NM_001243792	26381	Mm.89989	NM_011935	ENSMUSG00000026610	Esrrg	ERR3|Errg|NR3B3|mKIAA0832	estrogen-related receptor gamma	protein-coding
chr8-10189	chr8	126535837	126540235	+	339.7	4398.000	Intergenic	RLTR17B_Mm|LTR|ERVK	55950	NM_001164598	270110	Mm.334918	NM_001164598	ENSMUSG00000051495	Irf2bp2	E130305N23Rik|IRF-2BP2	interferon regulatory factor 2 binding protein 2	protein-coding
chr18-9344	chr18	74955251	74962911	+	339.7	7660.000	intron (NM_010720, intron 1 of 9)	ID4_|SINE|ID	2182	NM_010720	16891	Mm.299647	NM_010720	ENSMUSG00000053846	Lipg	3110013K01Rik|EL|lipase|mEDL	lipase, endothelial	protein-coding
chr7-25034	chr7	16918503	16923676	+	339.2	5173.000	intron (NM_007590, intron 1 of 5)	intron (NM_007590, intron 1 of 5)	2943	NM_007590	12315	Mm.288630	NM_007590	ENSMUSG00000019370	Calm3	CaMA|Cam3|Camc|R75142	calmodulin 3	protein-coding
chr11-11596	chr11	5411121	5417567	+	338.7	6446.000	intron (NM_001080924, intron 1 of 8)	intron (NM_001080924, intron 1 of 8)	30503	NM_001080924	407821	Mm.216313	NM_001080924	ENSMUSG00000041961	Znrf3	Gm1167	zinc and ring finger 3	protein-coding
chr12-17516	chr12	3831771	3838318	+	337.8	6547.000	5' UTR (NM_007872, exon 2 of 23)	5' UTR (NM_007872, exon 2 of 23)	27200	NR_045884	100038522	Mm.417270	NR_045884	ENSMUSG00000073242	Dnmt3aos	Gm10485	DNA methyltransferase 3A, opposite strand	ncRNA
chr7-26316	chr7	141463913	141470499	+	337.8	6586.000	promoter-TSS (NM_001111049)	promoter-TSS (NM_001111049)	-156	NM_009842	12476	Mm.30246	NM_009842	ENSMUSG00000025510	Cd151	PETA-3|SFA-1|Tspan24	CD151 antigen	protein-coding
chr18-12165	chr18	25542965	25550420	+	337.3	7455.000	intron (NM_001362325, intron 2 of 12)	intron (NM_001362325, intron 2 of 12)	133056	NM_001362337	108013	Mm.266435	NM_133195	ENSMUSG00000024268	Celf4	A230070D14Rik|BRUNOL-4|Brul4|Brunol4|C130060B05Rik	CUGBP, Elav-like family member 4	protein-coding
chr2-12755	chr2	160364164	160370700	+	337.3	6536.000	promoter-TSS (NM_010658)	promoter-TSS (NM_010658)	-367	NM_010658	16658	Mm.330745	NM_010658	ENSMUSG00000074622	Mafb	Kreisler|Krml|Krml1|kr	v-maf musculoaponeurotic fibrosarcoma oncogene family, protein B (avian)	protein-coding
chr7-17225	chr7	113248733	113253122	+	337.3	4389.000	intron (NM_001243048, intron 2 of 16)	intron (NM_001243048, intron 2 of 16)	43416	NM_001368412	11865	Mm.33970	NM_007489	ENSMUSG00000055116	Arntl	Arnt3|BMAL1b|Bmal1|MOP3|bHLHe5|bmal1b'	aryl hydrocarbon receptor nuclear translocator-like	protein-coding
chr9-8584	chr9	58438033	58444814	+	337.3	6781.000	Intergenic	Intergenic	-13750	NR_040736	74879	Mm.416924	NR_040736	ENSMUSG00000097651	4930461G14Rik	-	RIKEN cDNA 4930461G14 gene	ncRNA
chr11-41412	chr11	94132732	94138611	+	337.3	5879.000	Intergenic	Intergenic	-75783	NM_009427	22057	Mm.259673	NM_009427	ENSMUSG00000037573	Tob1	Tob|Trob	transducer of ErbB-2.1	protein-coding
chr7-21874	chr7	79311614	79318414	+	337.3	6800.000	intron (NM_018811, intron 3 of 10)	intron (NM_018811, intron 3 of 10)	41748	NM_018811	54608	Mm.365490	NM_018811	ENSMUSG00000039202	Abhd2	2210009N18Rik|LABH2|Labh-2	abhydrolase domain containing 2	protein-coding
chr6-11098	chr6	85189608	85198892	+	336.8	9284.000	intron (NM_010131, intron 2 of 2)	intron (NM_010131, intron 2 of 2)	6319	NM_010131	13796	Mm.391473	NM_010131	ENSMUSG00000033726	Emx1	-	empty spiracles homeobox 1	protein-coding
chr6-3121	chr6	91718108	91722269	+	336.8	4161.000	intron (NM_009320, intron 2 of 14)	intron (NM_009320, intron 2 of 14)	36121	NM_009320	21366	Mm.395650	NM_009320	ENSMUSG00000030096	Slc6a6	AA589629|C80501|Taut	solute carrier family 6 (neurotransmitter transporter, taurine), member 6	protein-coding
chr17-16891	chr17	56534989	56544083	+	336.8	9094.000	Intergenic	Intergenic	14851	NR_130128	100504425	Mm.384143	NR_130128	ENSMUSG00000110218	Gm20219	Tincr	predicted gene, 20219	ncRNA
chr2-15920	chr2	93186834	93194594	+	336.8	7760.000	intron (NM_001356535, intron 2 of 8)	intron (NM_001356535, intron 2 of 8)	3166	NM_001025246	277414	Mm.41033	NM_001025246	ENSMUSG00000068735	Trp53i11	Tp53i11	transformation related protein 53 inducible protein 11	protein-coding
chr12-7612	chr12	79748200	79753856	+	336.3	5656.000	intron (NM_009014, intron 8 of 10)	intron (NM_009014, intron 8 of 10)	173705	NR_131075	77290	Mm.395042	NR_131073	ENSMUSG00000112765	9430078K24Rik	-	RIKEN cDNA 9430078K24 gene	ncRNA
chr3-12858	chr3	104960579	104968823	+	336.3	8244.000	Intergenic	Intergenic	-2992	NM_009520	22414	Mm.10740	NM_009520	ENSMUSG00000027840	Wnt2b	Wnt13	wingless-type MMTV integration site family, member 2B	protein-coding
chr19-16981	chr19	6975337	6981617	+	336.3	6280.000	intron (NM_001370419, intron 3 of 5)	intron (NM_001370419, intron 3 of 5)	915	NM_001360288	14227	Mm.4234	NM_008020	ENSMUSG00000056629	Fkbp2	mFKBP13|mFKBP2	FK506 binding protein 2	protein-coding
chr2-25452	chr2	26296225	26301252	+	335.8	5027.000	Intergenic	Intergenic	-4181	NM_177841	329366	Mm.77712	NM_177841	ENSMUSG00000048038	Ccdc187	4932418E24Rik	coiled-coil domain containing 187	protein-coding
chr2-31463	chr2	27930257	27937413	+	335.8	7156.000	intron (NM_015734, intron 4 of 65)	intron (NM_015734, intron 4 of 65)	47410	NM_015734	12831	Mm.7281	NM_015734	ENSMUSG00000026837	Col5a1	AI413331	collagen, type V, alpha 1	protein-coding
chr4-24021	chr4	133669490	133678041	+	335.8	8551.000	promoter-TSS (NM_001356466)	promoter-TSS (NM_001356466)	-599	NM_001356466	230801	Mm.217004	NM_178698	ENSMUSG00000043257	Pigv	B330013B03|D430024F16Rik	phosphatidylinositol glycan anchor biosynthesis, class V	protein-coding
chr4-35213	chr4	155170768	155175503	+	335.8	4735.000	intron (NM_011385, intron 1 of 6)	intron (NM_011385, intron 1 of 6)	49400	NM_011385	20481	Mm.28520	NM_011385	ENSMUSG00000029050	Ski	2310012I02Rik|2610001A11Rik|AA062172|AA589460|BC004088	ski sarcoma viral oncogene homolog (avian)	protein-coding
chr15-20469	chr15	98672349	98678185	+	335.8	5836.000	intron (NM_172612, intron 2 of 4)	intron (NM_172612, intron 2 of 4)	2194	NM_172612	223881	Mm.274010	NM_172612	ENSMUSG00000054855	Rnd1	A830014L09Rik|Arhs	Rho family GTPase 1	protein-coding
chr7-13268	chr7	29167556	29172737	+	335.3	5181.000	promoter-TSS (NM_182694)	promoter-TSS (NM_182694)	-64	NM_001358852	243897	Mm.389886	NM_182694	ENSMUSG00000031493	Ggn	AI593290	gametogenetin	protein-coding
chr6-14966	chr6	114898952	114904175	+	335.3	5223.000	intron (NM_001356371, intron 2 of 5)	intron (NM_001356371, intron 2 of 5)	20258	NM_177683	232334	Mm.268357	NM_177683	ENSMUSG00000030315	Vgll4	BC048841|VGL-4	vestigial like family member 4	protein-coding
chr2-7967	chr2	118201700	118207532	+	335.3	5832.000	TTS (NM_027759)	TTS (NM_027759)	52350	NM_027759	71313	Mm.85046	NM_027759	ENSMUSG00000027344	Fsip1	1700012M13Rik|4933432K11Rik	fibrous sheath-interacting protein 1	protein-coding
chr4-21706	chr4	126250799	126257933	+	335.3	7134.000	intron (NM_001145970, intron 1 of 16)	intron (NM_001145970, intron 1 of 16)	1953	NM_144941	245877	Mm.266716	NM_144941	ENSMUSG00000028849	Map7d1	AV028413|BC019977|Mtap7d1|Parcc1|Rprc1|mKIAA1187	MAP7 domain containing 1	protein-coding
chr4-21046	chr4	149732572	149737909	+	334.8	5337.000	intron (NM_177672, intron 1 of 5)	intron (NM_177672, intron 1 of 5)	2530	NM_001284273	230917	Mm.266704	NM_177672	ENSMUSG00000044700	Tmem201	AV028368|D4Ertd429e|Net5|Samp1	transmembrane protein 201	protein-coding
chr8-27103	chr8	126729175	126737364	+	334.3	8189.000	Intergenic	Intergenic	-115751	NR_151740	414091	Mm.240068	NM_001033546		A630001O12Rik	Gm45803	RIKEN cDNA A630001O12 gene	ncRNA
chr7-29100	chr7	126270763	126278031	+	334.3	7268.000	intron (NM_145587, intron 1 of 3)	intron (NM_145587, intron 1 of 3)	1901	NM_145587	104175	Mm.29660	NM_145587	ENSMUSG00000042978	Sbk1	Sbk	SH3-binding kinase 1	protein-coding
chr11-35527	chr11	98018608	98023942	+	334.3	5334.000	intron (NM_001282978, intron 1 of 11)	intron (NM_001282978, intron 1 of 11)	1352	NM_001282977	12295	Mm.41252	NM_031173	ENSMUSG00000020882	Cacnb1	CAB1|Cchb1|Cchlb1	calcium channel, voltage-dependent, beta 1 subunit	protein-coding
chr9-11728	chr9	32540114	32546167	+	333.8	6053.000	Intergenic	Intergenic	-1688	NM_008026	14247	Mm.258908	NM_008026	ENSMUSG00000016087	Fli1	EWSR2|Fli-1|SIC-1|Sic1	Friend leukemia integration 1	protein-coding
chr15-15888	chr15	78981936	78989196	+	333.8	7260.000	intron (NM_001024716, intron 1 of 13)	intron (NM_001024716, intron 1 of 13)	2510	NM_001024716	110253	Mm.123714	NM_138579	ENSMUSG00000033088	Triobp	AI428493|EST478828|Tara|mKIAA1662	TRIO and F-actin binding protein	protein-coding
chr11-17196	chr11	98337281	98343080	+	333.8	5799.000	Intergenic	Intergenic	-8226	NM_144828	19049	Mm.45372	NM_144828	ENSMUSG00000061718	Ppp1r1b	AU040756|DARPP-32|Darpp32	protein phosphatase 1, regulatory inhibitor subunit 1B	protein-coding
chr11-24826	chr11	3290658	3297293	+	333.8	6635.000	intron (NM_019574, intron 2 of 3)	intron (NM_019574, intron 2 of 3)	3518	NM_019574	56218	Mm.275563	NM_019574	ENSMUSG00000020453	Patz1	8430401L15Rik|AI447519|Mazr|Patz|Zfp278	POZ (BTB) and AT hook containing zinc finger 1	protein-coding
chr15-4562	chr15	79025469	79031838	+	333.3	6369.000	5' UTR (NM_008197, exon 1 of 1)	5' UTR (NM_008197, exon 1 of 1)	441	NM_008197	14958	Mm.24350	NM_008197	ENSMUSG00000096210	H1f0	D130017D06Rik|H1(0)|H1fv	H1 histone family, member 0	protein-coding
chr12-14476	chr12	100288102	100292281	+	333.3	4179.000	intron (NR_045741, intron 1 of 3)	intron (NR_045741, intron 1 of 3)	13582	NR_045741	100038713	Mm.470751	NR_045741	ENSMUSG00000113679	Gm10432	-	predicted gene 10432	ncRNA
chr11-34898	chr11	60774975	60783045	+	333.3	8070.000	exon (NM_175491, exon 1 of 1)	exon (NM_175491, exon 1 of 1)	1485	NM_175491	237782	Mm.57726	NM_175491	ENSMUSG00000049323	Smcr8	2310076G09Rik|AI642055|D030073L15Rik	Smith-Magenis syndrome chromosome region, candidate 8 homolog (human)	protein-coding
chr2-25561	chr2	31262568	31269326	+	332.8	6758.000	intron (NM_019681, intron 1 of 7)	intron (NM_019681, intron 1 of 7)	20024	NM_019681	14299	Mm.249318	NM_019681	ENSMUSG00000062661	Ncs1	9430075O15Rik|A730032G13Rik|AI836659|Freq|Mfreq|NCS-1	neuronal calcium sensor 1	protein-coding
chr17-10760	chr17	84362663	84369434	+	332.3	6771.000	intron (NM_183021, intron 26 of 37)	intron (NM_183021, intron 26 of 37)	100160	NM_183021	240174	Mm.246767	NM_177826	ENSMUSG00000024251	Thada	6530405K19|A930021O22|AU019899|BC052885|GITA	thyroid adenoma associated	protein-coding
chr11-44510	chr11	117822633	117831175	+	332.3	8542.000	promoter-TSS (NM_009387)	promoter-TSS (NM_009387)	-890	NM_009387	21877	Mm.2661	NM_009387	ENSMUSG00000025574	Tk1	D530002A18Rik|Tk-1|Tk1a|Tk1b	thymidine kinase 1	protein-coding
chr19-9933	chr19	41108662	41115982	+	332.3	7320.000	intron (NM_011904, intron 10 of 20)	intron (NM_011904, intron 10 of 20)	-35209	NM_153520	226115	Mm.54119	NM_153520	ENSMUSG00000050121	Opalin	Tmem10|Tmp10	oligodendrocytic myelin paranodal and inner loop protein	protein-coding
chr7-18629	chr7	45865982	45871442	+	331.8	5460.000	Intergenic	Intergenic	-2031	NM_008172	14814	Mm.322594	NM_008172	ENSMUSG00000002771	Grin2d	GluN2D|NMDAR2D|NR2D	glutamate receptor, ionotropic, NMDA2D (epsilon 4)	protein-coding
chr2-27350	chr2	91946243	91952258	+	331.8	6015.000	intron (NM_001166597, intron 1 of 31)	intron (NM_001166597, intron 1 of 31)	1098	NM_001166597	104418	Mm.314923	NM_138306	ENSMUSG00000040479	Dgkz	E130307B02Rik|F730209L11Rik|mDGK[z]	diacylglycerol kinase zeta	protein-coding
chr9-6450	chr9	43269393	43274236	+	331.8	4843.000	intron (NM_001243261, intron 2 of 2)	intron (NM_001243261, intron 2 of 2)	11935	NM_001243261	235302	Mm.135745	NM_001243261		D630033O11Rik	Gm588	RIKEN cDNA D630033O11 gene	protein-coding
chr12-634	chr12	112674425	112680263	+	331.8	5838.000	Intergenic	Intergenic	-1496	NM_001100460	382639	Mm.11350	NM_001100460	ENSMUSG00000037638	Zbtb42	EG382639|Gm5188|simiRP58	zinc finger and BTB domain containing 42	protein-coding
chr11-38634	chr11	62627659	62632391	+	331.3	4732.000	intron (NM_198861, intron 1 of 3)	intron (NM_198861, intron 1 of 3)	18024	NM_001357955	192976	Mm.339972	NM_198861	ENSMUSG00000046417	Lrrc75a	Fam211a	leucine rich repeat containing 75A	protein-coding
chr7-36314	chr7	70343015	70351690	+	330.4	8675.000	Intergenic	Intergenic	-9500	NR_131144	624549	Mm.116344	NR_131144	ENSMUSG00000109097	Gm29683	Gm44536	predicted gene, 29683	ncRNA
chr16-6649	chr16	4595059	4599494	+	329.9	4435.000	intron (NM_031184, intron 1 of 6)	intron (NM_031184, intron 1 of 6)	2563	NM_031184	83396	Mm.134072	NM_031184	ENSMUSG00000014303	Glis2	Gli5|Klf16|Nkl	GLIS family zinc finger 2	protein-coding
chr1-3960	chr1	64734599	64739425	+	329.9	4826.000	intron (NM_001042659, intron 1 of 1)	CpG	738	NM_001042659	14367	Mm.150813	NM_022721	ENSMUSG00000045005	Fzd5	5330434N09Rik|AI427138|Fz-5|Fz5|mFz5	frizzled class receptor 5	protein-coding
chr18-8408	chr18	9209997	9218215	+	329.9	8218.000	exon (NM_008058, exon 1 of 1)	exon (NM_008058, exon 1 of 1)	1250	NM_008058	14370	Mm.184289	NM_008058	ENSMUSG00000036904	Fzd8	Fz8	frizzled class receptor 8	protein-coding
chr3-7381	chr3	131133955	131141344	+	329.9	7389.000	intron (NM_010703, intron 3 of 11)	intron (NM_010703, intron 3 of 11)	24858	NM_001276403	16842	Mm.255219	NM_010703	ENSMUSG00000027985	Lef1	3000002B05|AI451430|Lef-1	lymphoid enhancer binding factor 1	protein-coding
chr2-32246	chr2	118899052	118904284	+	329.4	5232.000	promoter-TSS (NM_001045523)	promoter-TSS (NM_001045523)	53	NM_001045523	228536	Mm.330487	NM_001045523	ENSMUSG00000040007	Bahd1	AL022997|AW541238|Gm117|mKIAA0945	bromo adjacent homology domain containing 1	protein-coding
chr11-37765	chr11	114441995	114450112	+	329.4	8117.000	intron (NR_027643, intron 1 of 2)	intron (NR_027643, intron 1 of 2)	2807	NR_027643	319819	Mm.50754	NM_177008	ENSMUSG00000062391	4932435O22Rik	-	RIKEN cDNA 4932435O22 gene	ncRNA
chr8-27324	chr8	14989030	14995619	+	328.9	6589.000	intron (NM_172751, intron 27 of 28)	intron (NM_172751, intron 27 of 28)	-18701	NM_029116	74901	Mm.46675	NM_029116	ENSMUSG00000055675	Kbtbd11	2900016B01Rik|4930465M17Rik|mKIAA0711	kelch repeat and BTB (POZ) domain containing 11	protein-coding
chr15-13629	chr15	78401284	78407906	+	328.9	6622.000	intron (NM_009437, intron 1 of 1)	intron (NM_009437, intron 1 of 1)	1270	NM_009437	22117	Mm.15312	NM_009437	ENSMUSG00000044986	Tst	rhodanese	thiosulfate sulfurtransferase, mitochondrial	protein-coding
chr7-22117	chr7	112785145	112790901	+	328.9	5756.000	intron (NM_001166584, intron 2 of 13)	B4|SINE|B4	108667	NM_009346	21676	Mm.24685	NM_009346	ENSMUSG00000055320	Tead1	2610024B07Rik|B230114H05Rik|Gtrgeo5|TEAD-1|TEF-1|Tcf13|mTEF-1	TEA domain family member 1	protein-coding
chr11-20737	chr11	117862711	117867977	+	328.9	5266.000	3' UTR (NM_001085535, exon 4 of 4)	3' UTR (NM_001085535, exon 4 of 4)	4592	NM_001085535	546519	Mm.385578	NM_001085535	ENSMUSG00000070330	Tmem235	Cldn27|Gm12581	transmembrane protein 235	protein-coding
chr17-16797	chr17	46616288	46621861	+	328.4	5573.000	intron (NM_175168, intron 1 of 19)	intron (NM_175168, intron 1 of 19)	10430	NM_175168	71461	Mm.181833	NM_175168	ENSMUSG00000023972	Ptk7	8430404F20Rik|chz|mPTK7/CCK4	PTK7 protein tyrosine kinase 7	protein-coding
chr12-24197	chr12	112142983	112148334	+	328.4	5351.000	promoter-TSS (NM_001097621)	promoter-TSS (NM_001097621)	-550	NM_001097621	668303	Mm.313104	NM_001097621	ENSMUSG00000021294	Kif26a	mKIAA1236	kinesin family member 26A	protein-coding
chr6-16518	chr6	88195963	88201192	+	328.4	5229.000	promoter-TSS (NM_008090)	promoter-TSS (NM_008090)	-87	NM_008090	14461	Mm.491156	NM_008090	ENSMUSG00000015053	Gata2	Gata-2	GATA binding protein 2	protein-coding
chr4-11841	chr4	129981080	129984881	+	328.4	3801.000	Intergenic	Intergenic	-1890	NM_001290714	230775	Mm.262241	NM_173071	ENSMUSG00000028782	Adgrb2	Bai2	adhesion G protein-coupled receptor B2	protein-coding
chr15-9898	chr15	99051856	99057433	+	327.9	5577.000	promoter-TSS (NM_013639)	promoter-TSS (NM_013639)	-530	NM_001163588	19132	Mm.2477	NM_013639	ENSMUSG00000023484	Prph	Prph1	peripherin	protein-coding
chr10-19672	chr10	60825810	60832502	+	327.9	6692.000	intron (NM_001359273, intron 1 of 15)	intron (NM_001359273, intron 1 of 15)	2425	NM_029770	107449	Mm.290433	NM_029770	ENSMUSG00000020099	Unc5b	6330415E02Rik|A630020F16|D10Bwg0792e|Unc5h2	unc-5 netrin receptor B	protein-coding
chr2-16688	chr2	84882492	84889875	+	327.9	7383.000	intron (NM_199223, intron 1 of 2)	intron (NM_199223, intron 1 of 2)	509	NM_199223	269295	Mm.86447	NM_199223	ENSMUSG00000050896	Rtn4rl2	Ngr2|Ngrh1|Ngrl3	reticulon 4 receptor-like 2	protein-coding
chr2-45055	chr2	25166684	25171883	+	327.4	5199.000	Intergenic	Intergenic	-11475	NM_025980	67122	Mm.46539	NM_025980	ENSMUSG00000078202	Nrarp	2700054M22Rik	Notch-regulated ankyrin repeat protein	protein-coding
chr5-23202	chr5	24480488	24486835	+	327.4	6347.000	TTS (NM_001256431)	TTS (NM_001256431)	31484	NM_139153	213990	Mm.250703	NM_139153	ENSMUSG00000023353	Agap3	AGAP-3|AV028425|Centg3|Crag|Crag.|MRIP-1|cnt-g3	ArfGAP with GTPase domain, ankyrin repeat and PH domain 3	protein-coding
chr2-36190	chr2	118760583	118764793	+	327.4	4210.000	promoter-TSS (NM_001001982)	promoter-TSS (NM_001001982)	-27	NM_001001982	214239	Mm.379342	NM_001001982	ENSMUSG00000045838	Ccdc9b	A430105I19Rik|Gm353	coiled-coil domain containing 9B	protein-coding
chr11-18595	chr11	76321811	76330569	+	327.4	8758.000	intron (NM_008750, intron 1 of 7)	ORR1F|LTR|ERVL-MaLR	72951	NM_008750	18230	Mm.27915	NM_008750	ENSMUSG00000020844	Nxn	l11Jus13	nucleoredoxin	protein-coding
chr15-11713	chr15	76653448	76661492	+	326.9	8044.000	promoter-TSS (NM_001276321)	promoter-TSS (NM_001276321)	-569	NM_001276321	54151	Mm.247752	NM_019396	ENSMUSG00000053929	Cyhr1	1110031M01Rik|AU042374|Chrp	cysteine and histidine rich 1	protein-coding
chr6-16903	chr6	127765477	127771598	+	326.9	6121.000	intron (NR_157230, intron 1 of 9)	CpG	618	NR_157230	381813	Mm.39750	NM_201371	ENSMUSG00000030350	Prmt8	Hrmt1l3|Hrmt1l4	protein arginine N-methyltransferase 8	protein-coding
chr8-29086	chr8	12499448	12505463	+	326.9	6015.000	Intergenic	Intergenic	-70581	NM_001357297	78634	Mm.116871	NM_024279	ENSMUSG00000010435	Spaca7	1700094C09Rik	sperm acrosome associated 7	protein-coding
chr1-17877	chr1	59309240	59317089	+	326.9	7849.000	intron (NM_001356389, intron 10 of 13)	intron (NM_001356389, intron 10 of 13)	56258	NM_001356389	271697	Mm.297713	NM_001033373	ENSMUSG00000026023	Cdk15	Als2cr7|Pftk2	cyclin-dependent kinase 15	protein-coding
chr19-14879	chr19	5739571	5744211	+	326.4	4640.000	5' UTR (NM_008520, exon 2 of 28)	5' UTR (NM_008520, exon 2 of 28)	991	NM_008520	16998	Mm.182396	NM_008520	ENSMUSG00000024940	Ltbp3	Ltbp2|mFLJ00070	latent transforming growth factor beta binding protein 3	protein-coding
chr8-24402	chr8	25533983	25538878	+	326.4	4895.000	intron (NM_001079909, intron 2 of 16)	intron (NM_001079909, intron 2 of 16)	17671	NM_001079908	14182	Mm.265716	NM_010206	ENSMUSG00000031565	Fgfr1	AW208770|Eask|FGFR-I|FLG|Fgfr-1|Flt-2|Fr1|Hspy|MFR|bFGF-R-1|c-fgr	fibroblast growth factor receptor 1	protein-coding
chr5-24373	chr5	149523144	149530522	+	326.4	7378.000	intron (NR_045423, intron 1 of 4)	intron (NR_045423, intron 1 of 4)	-1846	NM_029440	381693	Mm.136919	NM_029440	ENSMUSG00000029658	Wdr95	4930434E21Rik	WD40 repeat domain 95	protein-coding
chr4-19718	chr4	122995239	123002042	+	326.4	6803.000	intron (NM_008506, intron 1 of 1)	intron (NM_008506, intron 1 of 1)	2709	NM_008506	16918	Mm.1055	NM_008506	ENSMUSG00000028654	Mycl	AW536278|L-myc|Lmyc-1|Lmyc1|Mycl1|bHLHe38	v-myc avian myelocytomatosis viral oncogene lung carcinoma derived	protein-coding
chr3-2212	chr3	97937230	97943204	+	325.9	5974.000	intron (NM_001033779, intron 1 of 1)	RSINE1|SINE|B4	10044	NM_001033779	433632	Mm.212421	NM_001033779		Gm5544	EG433632	predicted gene 5544	protein-coding
chr11-11299	chr11	82386586	82390890	+	325.9	4304.000	promoter-TSS (NM_001304439)	promoter-TSS (NM_001304439)	-162	NM_001304439	270893	Mm.341593	NM_023438	ENSMUSG00000020701	Tmem132e	Gm644	transmembrane protein 132E	protein-coding
chr16-7393	chr16	90383206	90391448	+	325.9	8242.000	intron (NM_015755, intron 1 of 10)	intron (NM_015755, intron 1 of 10)	930	NM_015755	26559	Mm.125874	NM_015755	ENSMUSG00000053414	Hunk	Bstk1|Mak-v	hormonally upregulated Neu-associated kinase	protein-coding
chr5-34085	chr5	118025725	118029972	+	325.4	4247.000	non-coding (NR_151582, exon 1 of 8)	non-coding (NR_151582, exon 1 of 8)	105	NM_021344	57816	Mm.273285	NM_021344	ENSMUSG00000029359	Tesc	1010001A17Rik|2410011K10Rik|TE-1	tescalcin	protein-coding
chr2-12631	chr2	118529024	118534573	+	325.4	5549.000	non-coding (NR_138603, exon 2 of 2)	non-coding (NR_138603, exon 2 of 2)	12789	NR_138603	171543	Mm.210125	NM_138313	ENSMUSG00000040093	Bmf	AW260063|AW411872	BCL2 modifying factor	protein-coding
chr4-24141	chr4	138688205	138694006	+	325.4	5801.000	Intergenic	Intergenic	33751	NM_001285930	212190	Mm.292226	NM_178671	ENSMUSG00000043621	Ubxn10	5730509E04Rik|A830047D02|Ubxd3	UBX domain protein 10	protein-coding
chr16-10903	chr16	31588835	31594535	+	325.4	5700.000	Intergenic	Intergenic	-26448	NM_001357871	224098	Mm.125439	NM_001357870		Gm536	Gm1777	predicted gene 536	protein-coding
chr9-9590	chr9	96977055	96983528	+	324.9	6473.000	intron (NM_145134, intron 2 of 2)	PB1|SINE|Alu	38064	NM_145134	211949	Mm.491271	NM_145134	ENSMUSG00000046997	Spsb4	D030068E18Rik|SSB-4|Ssb4	splA/ryanodine receptor domain and SOCS box containing 4	protein-coding
chr7-24943	chr7	144625016	144631174	+	324.9	6158.000	intron (NM_178642, intron 12 of 25)	intron (NM_178642, intron 12 of 25)	-45654	NM_010175	14082	Mm.5126	NM_010175	ENSMUSG00000031077	Fadd	Mort1/FADD	Fas (TNFRSF6)-associated via death domain	protein-coding
chr10-16283	chr10	61378916	61384776	+	324.4	5860.000	intron (NM_013753, intron 1 of 19)	intron (NM_013753, intron 1 of 19)	1677	NM_013753	27355	Mm.269699	NM_013753	ENSMUSG00000020092	Pald1	MMPAL|Pald|mKIAA1274	phosphatase domain containing, paladin 1	protein-coding
chr1-3439	chr1	119047643	119055282	+	324.4	7639.000	intron (NM_001081125, intron 1 of 13)	intron (NM_001081125, intron 1 of 13)	2157	NM_001081125	14633	Mm.273292	NM_001081125	ENSMUSG00000048402	Gli2	-	GLI-Kruppel family member GLI2	protein-coding
chr8-17237	chr8	93837824	93845663	+	323.9	7839.000	intron (NM_001113384, intron 2 of 7)	intron (NM_001113384, intron 2 of 7)	-28188	NR_026888	75809	Mm.443272	NM_029449		4930488L21Rik	4930452J22Rik	RIKEN cDNA 4930488L21 gene	ncRNA
chr2-36635	chr2	157074187	157080199	+	323.9	6012.000	intron (NM_001164663, intron 1 of 14)	intron (NM_001164663, intron 1 of 14)	2072	NM_001164663	320706	Mm.79466	NM_001164663	ENSMUSG00000055485	Soga1	9830001H06Rik|AI426038|D430036N24Rik|Soga	suppressor of glucose, autophagy associated 1	protein-coding
chr5-18581	chr5	137028895	137033623	+	323.5	4728.000	exon (NM_001039385, exon 2 of 2)	exon (NM_001039385, exon 2 of 2)	964	NM_001039385	381677	Mm.389697	NM_001039385	ENSMUSG00000037428	Vgf	Gm1052	VGF nerve growth factor inducible	protein-coding
chr9-15421	chr9	102188972	102195582	+	323.5	6610.000	intron (NM_173447, intron 3 of 15)	intron (NM_173447, intron 3 of 15)	112698	NR_106163	102466241		NR_106163	ENSMUSG00000098521	Mir7243	Gm27363|mmu-mir-7243	microRNA 7243	ncRNA
chr13-10438	chr13	49126633	49133233	+	323.5	6600.000	intron (NM_029361, intron 2 of 27)	intron (NM_029361, intron 2 of 27)	18395	NM_029361	75607	Mm.342723	NM_029361	ENSMUSG00000037989	Wnk2	1810073P09Rik|AW122246|ESTM15|X83337|mKIAA1760	WNK lysine deficient protein kinase 2	protein-coding
chr13-12157	chr13	113612201	113618542	+	323.0	6341.000	intron (NM_130796, intron 1 of 1)	intron (NM_130796, intron 1 of 1)	3193	NM_130796	170625	Mm.33721	NM_130796	ENSMUSG00000042364	Snx18	Snag1	sorting nexin 18	protein-coding
chr8-15550	chr8	71568198	71575065	+	323.0	6867.000	intron (NM_001357180, intron 2 of 12)	(T)n|Simple_repeat|Simple_repeat	1037	NM_001357182	26457	Mm.38165	NM_011977	ENSMUSG00000031808	Slc27a1	FATP1|Fatp	solute carrier family 27 (fatty acid transporter), member 1	protein-coding
chr5-14371	chr5	124010480	124015914	+	323.0	5434.000	intron (NM_177876, intron 1 of 3)	PB1D10|SINE|Alu	16345	NR_105999	102465625		NR_105999	ENSMUSG00000098454	Mir7032	Gm27309|mmu-mir-7032	microRNA 7032	ncRNA
chr12-13807	chr12	108913167	108919422	+	323.0	6255.000	intron (NM_177602, intron 2 of 6)	intron (NM_177602, intron 2 of 6)	22022	NM_177602	212198	Mm.342082	NM_177602	ENSMUSG00000040877	Wdr25	B930090D16Rik	WD repeat domain 25	protein-coding
chr2-12086	chr2	122347919	122355576	+	322.5	7657.000	intron (NM_001013829, intron 5 of 5)	intron (NM_001013829, intron 5 of 5)	17171	NM_001013829	435684	Mm.458215	NM_001013829	ENSMUSG00000033256	Shf	-	Src homology 2 domain containing F	protein-coding
chr9-22470	chr9	110681235	110687587	+	322.5	6352.000	intron (NM_028312, intron 1 of 6)	intron (NM_028312, intron 1 of 6)	27908	NM_028312	72654	Mm.249115	NM_028312	ENSMUSG00000019659	Ccdc12	2700094L05Rik|C76605	coiled-coil domain containing 12	protein-coding
chr2-22781	chr2	167537119	167544769	+	322.5	7650.000	intron (NM_011427, intron 2 of 2)	intron (NM_011427, intron 2 of 2)	2749	NM_011427	20613	Mm.2093	NM_011427	ENSMUSG00000042821	Snai1	Sna|Sna1|Snail|Snail1	snail family zinc finger 1	protein-coding
chr6-12165	chr6	30614464	30620022	+	322.5	5558.000	intron (NM_144537, intron 4 of 11)	intron (NM_144537, intron 4 of 11)	6233	NM_144537	74649	Mm.159276	NM_144537	ENSMUSG00000029788	Cpa5	4930430M09Rik	carboxypeptidase A5	protein-coding
chr11-27099	chr11	114063902	114069173	+	322.5	5271.000	5' UTR (NM_172800, exon 1 of 45)	5' UTR (NM_172800, exon 1 of 45)	492	NM_172800	237979	Mm.130504	NM_172800	ENSMUSG00000041592	Sdk2	4632412F08Rik|5330435L01Rik|Sdk-2|mKIAA1514	sidekick cell adhesion molecule 2	protein-coding
chr11-41435	chr11	94425333	94430844	+	322.5	5511.000	intron (NM_001112813, intron 21 of 34)	intron (NM_001112813, intron 21 of 34)	-35098	NM_029600	76408	Mm.23942	NM_029600	ENSMUSG00000020865	Abcc3	1700019L09Rik|ABC31|MLP2|MOAT-D|MRP3	ATP-binding cassette, sub-family C (CFTR/MRP), member 3	protein-coding
chrX-1703	chrX	12122377	12131660	+	322.5	9283.000	intron (NM_001168321, intron 1 of 13)	intron (NM_001168321, intron 1 of 13)	33328	NR_045434	71458	Mm.196328	NM_029510	ENSMUSG00000040363	Bcor	2900008C10Rik|5830466J11Rik|8430401K06Rik|BcorR|D930024N20Rik|mKIAA1575	BCL6 interacting corepressor	protein-coding
chr13-6680	chr13	97743149	97752023	+	322.0	8874.000	promoter-TSS (NR_152141)	promoter-TSS (NR_152141)	-175	NR_152141	403201	Mm.110162	NR_152140		5330416C01Rik	Gm532	RIKEN cDNA 5330416C01 gene	ncRNA
chr2-24265	chr2	30467880	30476514	+	322.0	8634.000	TTS (NM_030244)	TTS (NM_030244)	2002	NM_030244	72500	Mm.295464	NM_030244	ENSMUSG00000089762	Ier5l	2610524G09Rik	immediate early response 5-like	protein-coding
chr1-11743	chr1	168323517	168330762	+	322.0	7245.000	intron (NM_001291508, intron 2 of 7)	intron (NM_001291508, intron 2 of 7)	105030	NM_001291509	18514	Mm.43358	NM_008783	ENSMUSG00000052534	Pbx1	2310056B04Rik|D230003C07Rik|Pbx-1	pre B cell leukemia homeobox 1	protein-coding
chr18-14624	chr18	75461322	75465995	+	321.5	4673.000	intron (NM_201354, intron 10 of 11)	intron (NM_201354, intron 10 of 11)	-50987	NR_045879	100038353	Mm.440724	NR_045879	ENSMUSG00000097712	Gm10532	-	predicted gene 10532	ncRNA
chr4-22063	chr4	151126175	151131911	+	321.5	5736.000	intron (NM_001081557, intron 11 of 23)	CpG	39473	NM_001308446	105704528	Mm.415128	NM_001308446	ENSMUSG00000078491	Gm13090	-	predicted gene 13090	protein-coding
chr10-17741	chr10	94939677	94946163	+	321.5	6486.000	intron (NM_018797, intron 1 of 30)	intron (NM_018797, intron 1 of 30)	1925	NM_018797	54712	Mm.256712	NM_018797	ENSMUSG00000074785	Plxnc1	2510048K12Rik|AW742158|CD232|Vespr	plexin C1	protein-coding
chr2-20927	chr2	32152110	32159334	+	321.0	7224.000	intron (NM_001159634, intron 1 of 31)	intron (NM_001159634, intron 1 of 31)	4574	NM_001159634	227723	Mm.25504	NM_172661	ENSMUSG00000039262	Prrc2b	5830434P21Rik|AI173903|Bat2l|Bat2l1|D430039P21|mKIAA0515	proline-rich coiled-coil 2B	protein-coding
chr4-33160	chr4	154540167	154546385	+	321.0	6218.000	intron (NM_001291026, intron 1 of 16)	intron (NM_001291026, intron 1 of 16)	-7006	NR_151634	102634405		NR_151634		Gm13133	-	predicted gene 13133	ncRNA
chr5-29927	chr5	112517869	112522843	+	321.0	4974.000	intron (NM_001253917, intron 1 of 15)	intron (NM_001253917, intron 1 of 15)	56842	NM_001253917	56747	Mm.143742	NM_019982	ENSMUSG00000058153	Sez6l	AI843918|AIG1|AW539724|Acig1|BSRP-B|mKIAA0927	seizure related 6 homolog like	protein-coding
chr8-21781	chr8	12382546	12387835	+	320.5	5289.000	promoter-TSS (NR_027975)	promoter-TSS (NR_027975)	-581	NR_027975	434280	Mm.447484	NM_001013812	ENSMUSG00000047935	Sox1ot	EG434280|Gm5607	Sox1 overlapping transcript	ncRNA
chr7-28122	chr7	37561645	37569395	+	320.0	7750.000	intron (NM_172385, intron 4 of 5)	intron (NM_172385, intron 4 of 5)	204232	NM_172385	243937	Mm.322505	NM_172385	ENSMUSG00000043456	Zfp536	9630010P11Rik|Znf536|mKIAA0390	zinc finger protein 536	protein-coding
chr10-118	chr10	77150050	77153103	+	320.0	3053.000	intron (NM_009929, intron 2 of 41)	intron (NM_009929, intron 2 of 41)	14954	NM_009929	12822	Mm.4352	NM_009929	ENSMUSG00000001435	Col18a1	-	collagen, type XVIII, alpha 1	protein-coding
chr10-11294	chr10	127187103	127191664	+	319.5	4561.000	promoter-TSS (NM_001358557)	promoter-TSS (NM_001358557)	440	NM_001166413	52666	Mm.272230	NM_028027	ENSMUSG00000019467	Arhgef25	2410008H17Rik|D10Ertd610e|GEFT	Rho guanine nucleotide exchange factor (GEF) 25	protein-coding
chr15-16287	chr15	102114738	102121260	+	319.5	6522.000	intron (NM_001033277, intron 10 of 10)	intron (NM_001033277, intron 10 of 10)	15065	NM_153533	209039	Mm.29389	NM_153533	ENSMUSG00000037003	Tns2	C1-ten|Tenc1|nep|nph	tensin 2	protein-coding
chr11-29432	chr11	97626025	97632299	+	319.5	6274.000	exon (NM_175332, exon 1 of 1)	exon (NM_175332, exon 1 of 1)	554	NM_175332	103551	Mm.24506	NM_175332	ENSMUSG00000043439	Epop	AA409164|AI413509|AW539173|E13|E130012A19Rik|esPRC2p48	elongin BC and polycomb repressive complex 2 associated protein	protein-coding
chr17-18732	chr17	35833668	35837154	+	319.5	3486.000	exon (NM_011655, exon 4 of 4)	exon (NM_011655, exon 4 of 4)	2890	NM_011655	22154	Mm.273538	NM_011655	ENSMUSG00000001525	Tubb5	AA408537|AI596182|B130022C14Rik|M(beta)5	tubulin, beta 5 class I	protein-coding
chr4-40822	chr4	106970981	106979710	+	319.0	8729.000	intron (NM_001355532, intron 1 of 14)	intron (NM_001355532, intron 1 of 14)	52160	NM_001355532	72475	Mm.195635	NM_023672	ENSMUSG00000061887	Ssbp3	2610021L12Rik|2610200M23Rik|5730488C10Rik|AI854733|AW551939|LAST|SSDP1	single-stranded DNA binding protein 3	protein-coding
chr11-29799	chr11	118954060	118959122	+	318.5	5062.000	Intergenic	(CA)n|Simple_repeat|Simple_repeat	-31590	NM_001359574	238011	Mm.244114	NM_001030291	ENSMUSG00000046697	Enpp7	Alk-SMase|Gm254	ectonucleotide pyrophosphatase/phosphodiesterase 7	protein-coding
chr8-8343	chr8	83897079	83904897	+	318.5	7818.000	intron (NM_181039, intron 1 of 22)	CpG	890	NM_181039	330814	Mm.260733	NM_181039	ENSMUSG00000013033	Adgrl1	2900070I05Rik|AI182398|CLIBA|Lec2|Lphn1|mKIAA0821	adhesion G protein-coupled receptor L1	protein-coding
chr11-14957	chr11	69394386	69400531	+	318.5	6145.000	TTS (NM_030083)	TTS (NM_030083)	776	NM_025915	67020	Mm.390406	NM_025915	ENSMUSG00000045377	Tmem88	2600017H02Rik	transmembrane protein 88	protein-coding
chr1-17524	chr1	172309267	172316444	+	318.0	7177.000	intron (NM_080419, intron 1 of 6)	intron (NM_080419, intron 1 of 6)	488	NM_080419	140559	Mm.271717	NM_080419	ENSMUSG00000038034	Igsf8	ESTM34|EWI-2|KCT-4|PGRL	immunoglobulin superfamily, member 8	protein-coding
chr4-5212	chr4	136132722	136136975	+	318.0	4253.000	Intergenic	Intergenic	-8974	NM_008321	15903	Mm.110	NM_008321	ENSMUSG00000007872	Id3	Hlh462|Idb3|bHLHb25	inhibitor of DNA binding 3	protein-coding
chr5-21914	chr5	24450877	24456602	+	317.5	5725.000	intron (NM_139153, intron 1 of 17)	intron (NM_139153, intron 1 of 17)	1562	NM_139153	213990	Mm.250703	NM_139153	ENSMUSG00000023353	Agap3	AGAP-3|AV028425|Centg3|Crag|Crag.|MRIP-1|cnt-g3	ArfGAP with GTPase domain, ankyrin repeat and PH domain 3	protein-coding
chr1-10153	chr1	62704901	62710828	+	317.5	5927.000	intron (NM_001077403, intron 1 of 16)	intron (NM_001077403, intron 1 of 16)	4547	NM_001077407	18187	Mm.266341	NM_010939	ENSMUSG00000025969	Nrp2	1110048P06Rik|Np-2|Np2|Npn-2|Npn2	neuropilin 2	protein-coding
chr16-15184	chr16	23980111	23987555	+	317.0	7444.000	intron (NM_009744, intron 1 of 9)	intron (NM_009744, intron 1 of 9)	-2550	NM_001348026	12053	Mm.347398	NM_009744	ENSMUSG00000022508	Bcl6	Bcl5	B cell leukemia/lymphoma 6	protein-coding
chr18-4360	chr18	13892841	13900179	+	317.0	7338.000	intron (NM_145492, intron 3 of 7)	intron (NM_145492, intron 3 of 7)	76223	NM_001360804	225207	Mm.40325	NM_145492	ENSMUSG00000024420	Zfp521	B930086A16Rik|Evi3|Znf521	zinc finger protein 521	protein-coding
chr5-22830	chr5	131641104	131648977	+	317.0	7873.000	intron (NM_001363480, intron 5 of 19)	ID_B1|SINE|B4	-230322	NR_152164	545809	Mm.357553	NR_152164	ENSMUSG00000105387	Gm29681	Gm42590	predicted gene, 29681	ncRNA
chr11-33148	chr11	60138123	60145136	+	316.5	7013.000	intron (NM_001037764, intron 1 of 4)	intron (NM_001037764, intron 1 of 4)	1547	NM_001037764	19377	Mm.296366	NM_009021	ENSMUSG00000062115	Rai1	Gt1	retinoic acid induced 1	protein-coding
chr7-30485	chr7	98834222	98839945	+	316.5	5723.000	intron (NM_001285792, intron 2 of 6)	intron (NM_001285792, intron 2 of 6)	-1762	NM_009519	22411	Mm.22182	NM_009519	ENSMUSG00000015957	Wnt11	-	wingless-type MMTV integration site family, member 11	protein-coding
chr11-22710	chr11	3910714	3915048	+	316.5	4334.000	exon (NM_153142, exon 1 of 2)	exon (NM_153142, exon 1 of 2)	1783	NM_153142	103710	Mm.171514	NM_153142	ENSMUSG00000048807	Slc35e4	A330108F03Rik|AI414849|AI536442	solute carrier family 35, member E4	protein-coding
chr19-12019	chr19	8980127	8986637	+	316.1	6510.000	Intergenic	Intergenic	-5902	NR_104460	66395	Mm.203866	NM_009643	ENSMUSG00000069833	Ahnak	DY6	AHNAK nucleoprotein (desmoyokin)	protein-coding
chr8-15430	chr8	34804376	34810960	+	316.1	6584.000	promoter-TSS (NM_176933)	promoter-TSS (NM_176933)	58	NM_176933	319520	Mm.170276	NM_176933	ENSMUSG00000031530	Dusp4	2700078F24Rik|AI844617|BB104621|E130306H24Rik|MKP2	dual specificity phosphatase 4	protein-coding
chr8-12926	chr8	44991555	44999847	+	316.1	8292.000	intron (NM_001081286, intron 2 of 25)	intron (NM_001081286, intron 2 of 25)	45493	NM_001081286	14107	Mm.27365	NM_001081286	ENSMUSG00000070047	Fat1	2310038E12Rik|AU023433|Fath|mFat1	FAT atypical cadherin 1	protein-coding
chr9-19474	chr9	43753624	43762208	+	315.6	8584.000	intron (NM_021424, intron 1 of 5)	intron (NM_021424, intron 1 of 5)	13962	NM_021424	58235	Mm.335096	NM_021424	ENSMUSG00000032012	Nectin1	AI835281|AW549174|Cd111|HIgR|HveC|PRR|PRR1|Pvrl1|nectin-1	nectin cell adhesion molecule 1	protein-coding
chr6-9933	chr6	54550807	54556319	+	315.6	5512.000	intron (NM_027268, intron 1 of 7)	intron (NM_027268, intron 1 of 7)	12819	NM_027268	69938	Mm.41557	NM_027268	ENSMUSG00000019124	Scrn1	2810019K23Rik|6330535A03Rik|AI852905|SES1|mKIAA0193	secernin 1	protein-coding
chr9-23732	chr9	107734039	107737078	+	315.6	3039.000	Intergenic	Intergenic	-25083	NM_011349	20350	Mm.12903	NM_011349	ENSMUSG00000034684	Sema3f	Sema4|Semak	sema domain, immunoglobulin domain (Ig), short basic domain, secreted, (semaphorin) 3F	protein-coding
chr11-39976	chr11	120348470	120354146	+	315.1	5676.000	TTS (NR_038126)	TTS (NR_038126)	2630	NR_038126	66838	Mm.375010	NR_038126	ENSMUSG00000043644	0610009L18Rik	-	RIKEN cDNA 0610009L18 gene	ncRNA
chr5-28477	chr5	124172378	124179323	+	314.6	6945.000	intron (NM_011256, intron 2 of 24)	B1_Mus2|SINE|Alu	11332	NM_001289472	19679	Mm.44261	NM_011256	ENSMUSG00000029406	Pitpnm2	NIR3|RDGBA2|Rdgb2|mKIAA1457	phosphatidylinositol transfer protein, membrane-associated 2	protein-coding
chr2-7109	chr2	22619539	22624517	+	314.6	4978.000	promoter-TSS (NM_008078)	promoter-TSS (NM_008078)	-299	NM_008078	14417	Mm.4784	NM_008078	ENSMUSG00000026787	Gad2	6330404F12Rik|GAD(65)|GAD65|Gad-2	glutamic acid decarboxylase 2	protein-coding
chr5-23324	chr5	37240652	37247495	+	314.6	6843.000	intron (NM_001136058, intron 1 of 13)	intron (NM_001136058, intron 1 of 13)	-1691	NM_007765	12933	Mm.290995	NM_007765	ENSMUSG00000029121	Crmp1	CRMP-1|DRP-1|Dpysl1|ULIP-3|Ulip3	collapsin response mediator protein 1	protein-coding
chr12-16257	chr12	103312549	103317985	+	314.1	5436.000	promoter-TSS (NR_136894)	promoter-TSS (NR_136894)	308	NM_001195726	100504156	Mm.425749	NM_001195726	ENSMUSG00000096753	Fam181a	EG544888	family with sequence similarity 181, member A	protein-coding
chr14-14675	chr14	60983340	60992239	+	314.1	8899.000	intron (NM_001164155, intron 5 of 9)	intron (NM_001164155, intron 5 of 9)	50198	NM_001164155	29820	Mm.281356	NM_013869	ENSMUSG00000060548	Tnfrsf19	AL023044|AW123854|TAJ|TAJ-ALPHA|TRADE|Troy	tumor necrosis factor receptor superfamily, member 19	protein-coding
chr2-8978	chr2	27421329	27428351	+	314.1	7022.000	intron (NM_009500, intron 1 of 27)	intron (NM_009500, intron 1 of 27)	2768	NR_133905	22325	Mm.179011	NM_009500	ENSMUSG00000009621	Vav2	2810040F13Rik|AI847175|Vav-2	vav 2 oncogene	protein-coding
chr4-26643	chr4	137916266	137921463	+	313.6	5197.000	intron (NM_001369177, intron 2 of 18)	intron (NM_001369177, intron 2 of 18)	-1929	NM_001369178	230857	Mm.401062	NM_199307	ENSMUSG00000057530	Ece1	AW322500|ECE-1|ECE-1a|ECE-1b|ECE-1d	endothelin converting enzyme 1	protein-coding
chr2-20451	chr2	156839098	156846025	+	313.6	6927.000	intron (NM_173396, intron 1 of 2)	intron (NM_173396, intron 1 of 2)	2554	NM_173396	228839	Mm.315625	NM_173396	ENSMUSG00000062175	Tgif2	4921501K24|5730599O09Rik|C80753|C81206	TGFB-induced factor homeobox 2	protein-coding
chr4-31372	chr4	152025053	152030598	+	313.6	5545.000	promoter-TSS (NM_133879)	promoter-TSS (NM_133879)	-154	NM_133879	100090	Mm.24661	NM_133879	ENSMUSG00000028952	Zbtb48	0610011D15Rik|AI327031|Hkr3|TZAP	zinc finger and BTB domain containing 48	protein-coding
chr18-9653	chr18	47329421	47338346	+	313.6	8925.000	intron (NM_001311097, intron 1 of 17)	intron (NM_001311097, intron 1 of 17)	34985	NM_018744	20358	Mm.40909	NM_018744	ENSMUSG00000019647	Sema6a	A730020P05Rik|AI851735|Sema6A-1|Semaq|VIa	sema domain, transmembrane domain (TM), and cytoplasmic domain, (semaphorin) 6A	protein-coding
chr6-18941	chr6	116668759	116674828	+	313.6	6069.000	intron (NM_178045, intron 1 of 10)	intron (NM_178045, intron 1 of 10)	2043	NM_178045	213391	Mm.257931	NM_178045	ENSMUSG00000042129	Rassf4	3830411C14Rik|AD037|AI586137	Ras association (RalGDS/AF-6) domain family member 4	protein-coding
chr11-32079	chr11	88168037	88174398	+	313.1	6361.000	intron (NM_198013, intron 2 of 10)	intron (NM_198013, intron 2 of 10)	1652	NM_001172099	103841	Mm.374846	NM_198013	ENSMUSG00000018378	Cuedc1	AI841487|C330016O16Rik	CUE domain containing 1	protein-coding
chr18-7117	chr18	15059694	15066757	+	312.6	7063.000	exon (NM_001142731, exon 1 of 5)	exon (NM_001142731, exon 1 of 5)	357	NM_001142731	106931	Mm.329299	NM_134112	ENSMUSG00000036225	Kctd1	4933402K10Rik|AI661543|AW553000	potassium channel tetramerisation domain containing 1	protein-coding
chr7-21212	chr7	130208913	130216899	+	312.6	7986.000	intron (NM_201601, intron 4 of 15)	ID_B1|SINE|B4	53902	NM_010207	14183	Mm.16340	NM_010207	ENSMUSG00000030849	Fgfr2	AU043015|AW556123|Bek|Fgfr-2|Fgfr-7|Fgfr7|KGFR|KGFRTr|svs	fibroblast growth factor receptor 2	protein-coding
chr13-7375	chr13	54882878	54889553	+	312.6	6675.000	Intergenic	Intergenic	-63196	NM_153131	107448	Mm.23573	NM_153131	ENSMUSG00000025876	Unc5a	Unc5h1|mKIAA1976	unc-5 netrin receptor A	protein-coding
chr1-9708	chr1	89564236	89571450	+	312.1	7214.000	intron (NM_001037136, intron 1 of 16)	MTE2b|LTR|ERVL-MaLR	113032	NM_001037136	347722	Mm.291135	NM_178119	ENSMUSG00000055013	Agap1	Centg2|Ggap1|R75364|mKIAA1099	ArfGAP with GTPase domain, ankyrin repeat and PH domain 1	protein-coding
chr9-22403	chr9	106366597	106373111	+	312.1	6514.000	intron (NM_153459, intron 1 of 2)	intron (NM_153459, intron 1 of 2)	1222	NM_153459	235584	Mm.275584	NM_153459	ENSMUSG00000053716	Dusp7	AU015694|Mkpx|Pyst2	dual specificity phosphatase 7	protein-coding
chr4-15281	chr4	62696314	62701337	+	312.1	5023.000	intron (NM_134257, intron 12 of 15)	MIRb|SINE|MIR	24851	NM_001310706	50780	Mm.286753	NM_019492	ENSMUSG00000059810	Rgs3	4930506N09Rik|C2PA-RGS3|C2pa|PDZ-RGS3|RGS3S	regulator of G-protein signaling 3	protein-coding
chr14-7643	chr14	55113683	55117308	+	312.1	3625.000	intron (NM_177049, intron 1 of 5)	intron (NM_177049, intron 1 of 5)	1440	NM_177049	319984	Mm.19047	NM_177049	ENSMUSG00000022208	Jph4	9330157P13Rik|JP-4|JPHL1	junctophilin 4	protein-coding
chr6-22633	chr6	83118936	83126260	+	311.6	7324.000	intron (NM_023547, intron 4 of 4)	intron (NM_023547, intron 4 of 4)	-1137	NM_001083922	22377	Mm.1109	NM_016757	ENSMUSG00000030035	Wbp1	AI255152	WW domain binding protein 1	protein-coding
chr10-24348	chr10	66918577	66923894	+	311.6	5317.000	promoter-TSS (NR_138560)	promoter-TSS (NR_138560)	-851	NR_138561	68488	Mm.338835	NR_138560		1110002J07Rik	-	RIKEN cDNA 1110002J07 gene	ncRNA
chr18-4729	chr18	62863327	62870228	+	311.6	6901.000	Intergenic	Intergenic	-55550	NM_133237	494504	Mm.24042	NM_133237	ENSMUSG00000071847	Apcdd1	AB023957|AU041258|Drapc1|EIG180	adenomatosis polyposis coli down-regulated 1	protein-coding
chr2-22424	chr2	119171928	119176401	+	311.6	4473.000	promoter-TSS (NM_001039223)	promoter-TSS (NM_001039223)	-345	NM_001039223	623781	Mm.389344	NM_001039223	ENSMUSG00000055926	Gm14137	-	predicted gene 14137	protein-coding
chr16-5184	chr16	31543166	31548731	+	311.1	5565.000	Intergenic	Intergenic	-72185	NM_001357871	224098	Mm.125439	NM_001357870		Gm536	Gm1777	predicted gene 536	protein-coding
chr1-32754	chr1	118909137	118917170	+	311.1	8033.000	intron (NM_001081125, intron 2 of 13)	intron (NM_001081125, intron 2 of 13)	-41067	NR_105764	102465176		NR_105764	ENSMUSG00000098273	Mir6346	Gm27829|mmu-mir-6346	microRNA 6346	ncRNA
chr5-35154	chr5	30911300	30917073	+	311.1	5773.000	intron (NM_133918, intron 1 of 7)	intron (NM_133918, intron 1 of 7)	400	NM_133918	100952	Mm.286375	NM_133918	ENSMUSG00000029163	Emilin1	5830419M17Rik|AW229038|BB105748|EMILIN-1|gp115	elastin microfibril interfacer 1	protein-coding
chr19-10375	chr19	25620283	25626503	+	311.1	6220.000	3' UTR (NM_177360, exon 2 of 2)	3' UTR (NM_177360, exon 2 of 2)	12856	NM_177360	240590	Mm.62785	NM_177360	ENSMUSG00000042372	Dmrt3	-	doublesex and mab-3 related transcription factor 3	protein-coding
chr2-37560	chr2	31804687	31811165	+	311.1	6478.000	3' UTR (NM_183424, exon 2 of 2)	3' UTR (NM_183424, exon 2 of 2)	2654	NM_183424	227717	Mm.185027	NM_183424	ENSMUSG00000043102	Qrfp	P518	pyroglutamylated RFamide peptide	protein-coding
chr7-35561	chr7	25002782	25011151	+	311.1	8369.000	Intergenic	Intergenic	-1029	NM_001290469	232975	Mm.44101	NM_144921	ENSMUSG00000040907	Atp1a3	Atpa-2	ATPase, Na+/K+ transporting, alpha 3 polypeptide	protein-coding
chr10-14594	chr10	79850031	79854276	+	310.6	4245.000	non-coding (NR_029447, exon 1 of 1)	non-coding (NR_029447, exon 1 of 1)	-2279	NM_008956	19205	Mm.265610	NM_008956	ENSMUSG00000006498	Ptbp1	AA407203|AL033359|HNRPI|PTB-1|PTB2|PTB3|PTB4|Ptb|pPTB	polypyrimidine tract binding protein 1	protein-coding
chr8-9561	chr8	89040789	89047733	+	310.6	6944.000	promoter-TSS (NM_021390)	promoter-TSS (NM_021390)	-99	NM_021390	58198	Mm.214361	NM_021390	ENSMUSG00000031665	Sall1	Msal-3	spalt like transcription factor 1	protein-coding
chr8-11831	chr8	70315071	70318434	+	310.1	3363.000	intron (NM_138647, intron 1 of 7)	intron (NM_138647, intron 1 of 7)	977	NM_001163282	14559	Mm.258280	NM_008107	ENSMUSG00000087408	Gdf1	AI385651|Gdf-1	growth differentiation factor 1	protein-coding
chr11-31749	chr11	68143633	68148143	+	310.1	4510.000	intron (NM_001361351, intron 6 of 6)	intron (NM_001361351, intron 6 of 6)	-75004	NR_105833	102465219		NR_105833	ENSMUSG00000099174	Mir6406	Gm27981|mmu-mir-6406	microRNA 6406	ncRNA
chr2-35632	chr2	57107796	57116957	+	310.1	9161.000	exon (NM_001139509, exon 3 of 8)	exon (NM_001139509, exon 3 of 8)	2662	NM_013613	18227	Mm.3507	NM_013613	ENSMUSG00000026826	Nr4a2	HZF-3|NOT|Nurr1|RNR-1|TINOR|TINUR	nuclear receptor subfamily 4, group A, member 2	protein-coding
chr8-21117	chr8	84178318	84184775	+	309.6	6457.000	Intergenic	Intergenic	-2585	NR_029821	723819		NR_029821	ENSMUSG00000065483	Mir181c	Mirn181c|mir-181c	microRNA 181c	ncRNA
chr11-43364	chr11	77512165	77517471	+	309.6	5306.000	promoter-TSS (NM_026185)	promoter-TSS (NM_026185)	-299	NM_026185	67477	Mm.432526	NM_026185	ENSMUSG00000000686	Abhd15	1300007F04Rik	abhydrolase domain containing 15	protein-coding
chr8-18624	chr8	12870131	12875495	+	309.6	5364.000	promoter-TSS (NM_001371043)	promoter-TSS (NM_001371043)	-993	NM_001371043
chr1-2474	chr1	56969337	56974133	+	309.6	4796.000	promoter-TSS (NM_139146)	promoter-TSS (NM_139146)	266	NR_024326	329160	Mm.419039	NR_024325	ENSMUSG00000087022	9130024F11Rik	B530002L08|EG329160	RIKEN cDNA 9130024F11 gene	ncRNA
chr2-19289	chr2	106851460	106857869	+	309.6	6409.000	intron (NM_001356554, intron 4 of 6)	intron (NM_001356554, intron 4 of 6)	115727	NM_173750	212772	Mm.381231	NM_173750	ENSMUSG00000027122	Arl14ep	2700007P21Rik|4930448O08Rik|ARF7EP	ADP-ribosylation factor-like 14 effector protein	protein-coding
chr1-13467	chr1	74386495	74394045	+	309.2	7550.000	Intergenic	Intergenic	-1339	NM_153088	227292	Mm.165042	NM_153088	ENSMUSG00000026176	Ctdsp1	GIP|NLIIF|Nif3|SCP1	CTD (carboxy-terminal domain, RNA polymerase II, polypeptide A) small phosphatase 1	protein-coding
chr19-5870	chr19	43614070	43617624	+	309.2	3554.000	TTS (NM_008699)	TTS (NM_008699)	3522	NM_008699	18089	Mm.56994	NM_008699	ENSMUSG00000044220	Nkx2-3	Nkx-2.3|Nkx2.3|nkx2-C|tinman	NK2 homeobox 3	protein-coding
chr2-19457	chr2	153432832	153438092	+	309.2	5260.000	intron (NM_001001986, intron 2 of 7)	intron (NM_001001986, intron 2 of 7)	9017	NM_001001986	329540	Mm.50600	NM_001001986	ENSMUSG00000061411	Nol4l	4931410H15|8430427H17Rik|AI429157|Gm1636	nucleolar protein 4-like	protein-coding
chr4-21575	chr4	107800762	107809764	+	309.2	9002.000	TTS (NR_151514)	TTS (NR_151514)	2378	NM_001369052	16975	Mm.442134	NM_053073	ENSMUSG00000028613	Lrp8	4932703M08Rik|AA921429|AI848122|ApoER2|Lr8b	low density lipoprotein receptor-related protein 8, apolipoprotein e receptor	protein-coding
chr15-15180	chr15	82945715	82954632	+	309.2	8917.000	Intergenic	MIR|SINE|MIR	9123	NR_037241	100526477		NR_037241	ENSMUSG00000092751	Mir3080	mmu-mir-3080	microRNA 3080	ncRNA
chr11-13507	chr11	113389448	113396917	+	309.2	7469.000	intron (NM_027216, intron 5 of 9)	LTR48|LTR|ERV1	172633	NM_001362940	69806	Mm.341021	NM_027216	ENSMUSG00000041654	Slc39a11	1810074D23Rik|ZIP-11	solute carrier family 39 (metal ion transporter), member 11	protein-coding
chr5-28903	chr5	142959072	142966250	+	308.7	7178.000	intron (NM_007984, intron 1 of 4)	intron (NM_007984, intron 1 of 4)	2306	NM_007984	14086	Mm.289707	NM_007984	ENSMUSG00000029581	Fscn1	AI663989|Fan1|fascin-1	fascin actin-bundling protein 1	protein-coding
chr1-20637	chr1	135507771	135516022	+	308.7	8251.000	intron (NM_173437, intron 3 of 28)	intron (NM_173437, intron 3 of 28)	-57213	NR_049188	100885827		NR_049188	ENSMUSG00000093515	Mir1231	Gm23720|mir-1231|mmu-mir-1231	microRNA 1231	ncRNA
chr11-12455	chr11	107791691	107798057	+	308.7	6366.000	promoter-TSS (NM_019431)	promoter-TSS (NM_019431)	-168	NM_019431	54377	Mm.103724	NM_019431	ENSMUSG00000020723	Cacng4	AI413107|AW491861	calcium channel, voltage-dependent, gamma subunit 4	protein-coding
chr7-4043	chr7	45124596	45130218	+	308.7	5622.000	promoter-TSS (NR_000003)	promoter-TSS (NR_000003)	56	NR_000002	27209		NR_000002	ENSMUSG00000065219	Snord32a	Rnu32|Rnu32a|U32|U32A	small nucleolar RNA, C/D box 32A	snoRNA
chr12-20976	chr12	108325881	108330477	+	308.7	4596.000	exon (NM_001044380, exon 9 of 9)	exon (NM_001044380, exon 9 of 9)	-6137	NM_010010	13116	Mm.41911	NM_010010	ENSMUSG00000021259	Cyp46a1	CH24H|Cyp46	cytochrome P450, family 46, subfamily a, polypeptide 1	protein-coding
chr7-13096	chr7	132807232	132814584	+	308.2	7352.000	intron (NM_212473, intron 1 of 4)	intron (NM_212473, intron 1 of 4)	2288	NM_212473	77938	Mm.225649	NM_175268	ENSMUSG00000030956	Fam53b	A930008G19Rik|mKIAA0140	family with sequence similarity 53, member B	protein-coding
chr18-5012	chr18	79047791	79054066	+	308.2	6275.000	intron (NM_053099, intron 2 of 5)	intron (NM_053099, intron 2 of 5)	58463	NM_053099	240427	Mm.312871	NM_053099	ENSMUSG00000024548	Setbp1	C130092E12|Seb|mKIAA0437	SET binding protein 1	protein-coding
chr8-25851	chr8	25461585	25466767	+	308.2	5182.000	Intergenic	Intergenic	-54583	NM_001079909	14182	Mm.265716	NM_010206	ENSMUSG00000031565	Fgfr1	AW208770|Eask|FGFR-I|FLG|Fgfr-1|Flt-2|Fr1|Hspy|MFR|bFGF-R-1|c-fgr	fibroblast growth factor receptor 1	protein-coding
chr2-12067	chr2	116971769	116980385	+	308.2	8616.000	Intergenic	CpG	75925	NR_040335	320975	Mm.132509	NR_040335	ENSMUSG00000085316	D330050G23Rik	-	RIKEN cDNA D330050G23 gene	ncRNA
chr5-14996	chr5	115402151	115408531	+	308.2	6380.000	Intergenic	B3A|SINE|B2	-24344	NM_008629	17690	Mm.5077	NM_008629	ENSMUSG00000054256	Msi1	Msi1h|Musahi1|m-Msi-1	musashi RNA-binding protein 1	protein-coding
chr8-21826	chr8	15008432	15013967	+	308.2	5535.000	5' UTR (NM_029116, exon 1 of 2)	5' UTR (NM_029116, exon 1 of 2)	174	NM_029116	74901	Mm.46675	NM_029116	ENSMUSG00000055675	Kbtbd11	2900016B01Rik|4930465M17Rik|mKIAA0711	kelch repeat and BTB (POZ) domain containing 11	protein-coding
chr15-10396	chr15	101220132	101226027	+	308.2	5895.000	TTS (NR_045996)	TTS (NR_045996)	1042	NR_045326	380977	Mm.399924	NR_045326	ENSMUSG00000097915	A330009N23Rik	-	RIKEN cDNA A330009N23 gene	ncRNA
chr15-18431	chr15	7809693	7816220	+	308.2	6527.000	promoter-TSS (NM_001301333)	promoter-TSS (NM_001301333)	-771	NM_001301333	14573	Mm.4679	NM_010275	ENSMUSG00000022144	Gdnf	AI385739|ATF	glial cell line derived neurotrophic factor	protein-coding
chr11-47275	chr11	115224699	115230412	+	307.7	5713.000	intron (NM_001033393, intron 8 of 9)	intron (NM_001033393, intron 8 of 9)	39688	NM_010350	14813	Mm.39090	NM_010350	ENSMUSG00000020734	Grin2c	GluN2C|NMDAR2C|NR2C	glutamate receptor, ionotropic, NMDA2C (epsilon 3)	protein-coding
chr11-39920	chr11	118905797	118911596	+	307.7	5799.000	intron (NM_001285437, intron 1 of 13)	CpG	876	NM_001024931	52897	Mm.341103	NM_001024931	ENSMUSG00000025576	Rbfox3	Fox-3|Hrnbp3|NeuN|Neuna60	RNA binding protein, fox-1 homolog (C. elegans) 3	protein-coding
chr7-33958	chr7	63955561	63959550	+	307.2	3989.000	Intergenic	Intergenic	-18640	NM_021366	50794	Mm.240473	NM_021366	ENSMUSG00000052040	Klf13	0610043C13Rik|9430029L20Rik|Bteb3|FKLF-2|FKLF2|NSLP1|RFLAT-1|RFLAT1	Kruppel-like factor 13	protein-coding
chr11-25800	chr11	108944249	108950260	+	307.2	6011.000	intron (NM_015732, intron 10 of 10)	intron (NM_015732, intron 10 of 10)	26905	NM_015732	12006	Mm.71710	NM_015732	ENSMUSG00000000142	Axin2	Axi1|Axil|Conductin	axin 2	protein-coding
chr9-13297	chr9	106417221	106422108	+	307.2	4887.000	Intergenic	(CA)n|Simple_repeat|Simple_repeat	-9747	NM_001324533	19944	Mm.288696	NM_009082	ENSMUSG00000048758	Rpl29	Rpl43	ribosomal protein L29	protein-coding
chr1-2045	chr1	167799968	167806410	+	307.2	6442.000	intron (NM_033652, intron 3 of 7)	CpG	113631	NM_033652	110648	Mm.330081	NM_033652	ENSMUSG00000026686	Lmx1a	Lmx1.1|dr|dreher|sst	LIM homeobox transcription factor 1 alpha	protein-coding
chr12-6058	chr12	107949450	107954891	+	307.2	5441.000	intron (NM_001286343, intron 1 of 1)	intron (NM_001286343, intron 1 of 1)	51244	NM_001079883	58208	Mm.392694	NM_021399	ENSMUSG00000048251	Bcl11b	9130430L19Rik|AI604821|B630002E05Rik|BCL-11B|Ctip2|Rit1	B cell leukemia/lymphoma 11B	protein-coding
chr17-18695	chr17	33949819	33955341	+	306.7	5522.000	exon (NM_011296, exon 3 of 5)	exon (NM_011296, exon 3 of 5)	-1092	NM_019420	54218	Mm.11132	NM_019420	ENSMUSG00000067370	B3galt4	Gal-T2|Galt2	UDP-Gal:betaGlcNAc beta 1,3-galactosyltransferase, polypeptide 4	protein-coding
chr5-1104	chr5	137737834	137742652	+	306.7	4818.000	promoter-TSS (NM_175521)	promoter-TSS (NM_175521)	-441	NM_175521	243300	Mm.74750	NM_175521	ENSMUSG00000045348	Nyap1	6430598A04Rik	neuronal tyrosine-phosphorylated phosphoinositide 3-kinase adaptor 1	protein-coding
chr14-19082	chr14	54427336	54434624	+	306.7	7288.000	promoter-TSS (NM_008608)	promoter-TSS (NM_008608)	-618	NM_008608	17387	Mm.280175	NM_008608	ENSMUSG00000000957	Mmp14	AI325305|MMP-X1|MT-MMP-1|MT1-MMP|sabe	matrix metallopeptidase 14 (membrane-inserted)	protein-coding
chr2-17498	chr2	93282214	93288466	+	306.7	6252.000	intron (NM_183180, intron 2 of 9)	intron (NM_183180, intron 2 of 9)	49147	NM_183180	241556	Mm.274159	NM_183180	ENSMUSG00000027217	Tspan18	2610042G18Rik|6720430O15|BB226562	tetraspanin 18	protein-coding
chr14-6413	chr14	25316446	25320784	+	306.7	4338.000	Intergenic	Intergenic	-140570	NM_001310666	328365	Mm.227484	NM_183208	ENSMUSG00000007817	Zmiz1	BC065120|E330020C23|Gm10397|I920194n01|Rai17|Zimp10	zinc finger, MIZ-type containing 1	protein-coding
chr17-6730	chr17	47906815	47911442	+	306.7	4627.000	intron (NM_028767, intron 1 of 16)	intron (NM_028767, intron 1 of 16)	15504	NM_001110824	74123	Mm.240062	NM_028767	ENSMUSG00000023991	Foxp4	1200010K03Rik|2310007G05Rik|mFKHLA	forkhead box P4	protein-coding
chr16-15397	chr16	33733949	33742510	+	306.2	8561.000	exon (NM_175256, exon 8 of 15)	exon (NM_175256, exon 8 of 15)	53763	NM_175256	77446	Mm.245741	NM_172934	ENSMUSG00000075254	Heg1	4632417D23Rik|5530401I02Rik|9530025L16Rik|BC038614|Gm629	heart development protein with EGF-like domains 1	protein-coding
chr2-24941	chr2	152046953	152052458	+	306.2	5505.000	Intergenic	Intergenic	-31824	NM_001160410	545474	Mm.214317	NM_001160410	ENSMUSG00000060257	Scrt2	AW060659	scratch family zinc finger 2	protein-coding
chr1-603	chr1	178527500	178531563	+	306.2	4063.000	5' UTR (NM_001161665, exon 1 of 15)	5' UTR (NM_001161665, exon 1 of 15)	406	NM_001161665	269152	Mm.129727	NM_177724	ENSMUSG00000026494	Kif26b	4832420M10|BC056349|D230039L06Rik	kinesin family member 26B	protein-coding
chr2-32576	chr2	157430439	157436631	+	305.7	6192.000	intron (NM_001025395, intron 1 of 13)	intron (NM_001025395, intron 1 of 13)	9242	NM_001025395	20779	Mm.22845	NM_009271	ENSMUSG00000027646	Src	AW259666|pp60c-src	Rous sarcoma oncogene	protein-coding
chr16-7995	chr16	21244965	21249479	+	305.7	4514.000	TTS (NR_046162)	TTS (NR_046162)	8844	NR_106145	102465781		NR_106145	ENSMUSG00000098400	Mir7680	Gm27417|mmu-mir-7680	microRNA 7680	ncRNA
chr19-6383	chr19	10389256	10396112	+	305.7	6856.000	intron (NM_173067, intron 1 of 9)	intron (NM_173067, intron 1 of 9)	3594	NM_173068	54525	Mm.182654	NM_018801	ENSMUSG00000024743	Syt7	AI851541|B230112P13Rik	synaptotagmin VII	protein-coding
chr4-11467	chr4	150234393	150242600	+	305.7	8207.000	intron (NM_023119, intron 1 of 11)	intron (NM_023119, intron 1 of 11)	1299	NM_023119	13806	Mm.70666	NM_023119	ENSMUSG00000063524	Eno1	0610008I15|AL022784|Eno-1|MBP-1	enolase 1, alpha non-neuron	protein-coding
chr2-11300	chr2	27677627	27685521	+	305.7	7894.000	intron (NM_011305, intron 1 of 9)	intron (NM_011305, intron 1 of 9)	4373	NM_011305	20181	Mm.24624	NM_011305	ENSMUSG00000015846	Rxra	9530071D11Rik|Nr2b1|RXRalpha1	retinoid X receptor alpha	protein-coding
chr16-4171	chr16	29833027	29840441	+	305.7	7414.000	Intergenic	Intergenic	142390	NR_037689	328657	Mm.425982	NM_001033403	ENSMUSG00000075286	Gm1968	-	predicted gene 1968	ncRNA
chr4-24373	chr4	153478017	153484571	+	304.7	6554.000	intron (NM_001099299, intron 1 of 5)	intron (NM_001099299, intron 1 of 5)	1536	NM_001099299	230959	Mm.318874	NM_001099299	ENSMUSG00000039546	Ajap1	Gm573	adherens junction associated protein 1	protein-coding
chr10-11734	chr10	84754049	84761050	+	304.7	7001.000	intron (NM_001024918, intron 1 of 17)	intron (NM_001024918, intron 1 of 17)	1501	NM_001024918	71137	Mm.79070	NM_027689	ENSMUSG00000020037	Rfx4	4933412G19Rik|NYD-sp10	regulatory factor X, 4 (influences HLA class II expression)	protein-coding
chr5-15501	chr5	52112000	52116763	+	304.7	4763.000	Intergenic	CpG	21636	NR_105845	102466648		NR_105845	ENSMUSG00000098726	Mir6417	Gm27334|mmu-mir-6417	microRNA 6417	ncRNA
chr12-5513	chr12	109436216	109442490	+	304.7	6274.000	Intergenic	Intergenic	-13470	NR_033813	13386	Mm.157069	NM_010052	ENSMUSG00000040856	Dlk1	AW742678|DLK-1|DlkI|FA1|Ly107|Peg9|SCP1|ZOG|pG2|pref-1	delta like non-canonical Notch ligand 1	protein-coding
chr10-9125	chr10	127613767	127622881	+	304.2	9114.000	intron (NM_008512, intron 1 of 88)	intron (NM_008512, intron 1 of 88)	2824	NM_008512	16971	Mm.271854	NM_008512	ENSMUSG00000040249	Lrp1	A2mr|AI316852|CD91|Lrp|b2b1554Clo	low density lipoprotein receptor-related protein 1	protein-coding
chr18-11495	chr18	35929366	35935042	+	304.2	5676.000	Intergenic	Intergenic	-32626	NM_001289602	74002	Mm.196944	NM_028707	ENSMUSG00000024347	Psd2	6330404E20Rik|AW125584|EFA6C	pleckstrin and Sec7 domain containing 2	protein-coding
chr8-14592	chr8	122522697	122527330	+	304.2	4633.000	intron (NM_001037298, intron 1 of 50)	intron (NM_001037298, intron 1 of 50)	26316	NM_001037298	234839	Mm.37324	NM_001037298	ENSMUSG00000014444	Piezo1	9630020g22|Fam38a|mKIAA0233	piezo-type mechanosensitive ion channel component 1	protein-coding
chr4-5412	chr4	129985383	129991508	+	304.2	6125.000	intron (NM_001199696, intron 1 of 28)	intron (NM_001199696, intron 1 of 28)	3367	NM_173071	230775	Mm.262241	NM_173071	ENSMUSG00000028782	Adgrb2	Bai2	adhesion G protein-coupled receptor B2	protein-coding
chr15-5881	chr15	75907529	75913535	+	304.2	6006.000	promoter-TSS (NM_001285431)	promoter-TSS (NM_001285431)	797	NM_178646	105734	Mm.275583	NM_178646	ENSMUSG00000103906	Tigd5	AA409802|AA409995|AI666797	tigger transposable element derived 5	protein-coding
chr9-9621	chr9	106390638	106396282	+	303.7	5644.000	Intergenic	Intergenic	24828	NM_153459	235584	Mm.275584	NM_153459	ENSMUSG00000053716	Dusp7	AU015694|Mkpx|Pyst2	dual specificity phosphatase 7	protein-coding
chr7-25525	chr7	73205759	73211172	+	303.7	5413.000	Intergenic	Intergenic	-101915	NR_105062	100505025	Mm.387218	NR_105062	ENSMUSG00000108530	4930429H19Rik	-	RIKEN cDNA 4930429H19 gene	ncRNA
chr3-6023	chr3	9518882	9524796	+	303.7	5914.000	intron (NM_133218, intron 2 of 8)	intron (NM_133218, intron 2 of 8)	88246	NM_133218	170753	Mm.212908	NM_133218	ENSMUSG00000040209	Zfp704	C030026M03|C030034L19Rik|Gig1|Znf704	zinc finger protein 704	protein-coding
chr11-25117	chr11	55021486	55027089	+	303.7	5603.000	intron (NR_138556, intron 1 of 24)	intron (NR_138556, intron 1 of 24)	9184	NR_138556	11749	Mm.265347	NM_013472	ENSMUSG00000018340	Anxa6	AW107198|Anx6|AnxVI|Cabm|Camb	annexin A6	protein-coding
chr10-14769	chr10	93272794	93279867	+	303.2	7073.000	intron (NM_013508, intron 2 of 4)	intron (NM_013508, intron 2 of 4)	34829	NM_013508	13713	Mm.4454	NM_013508	ENSMUSG00000008398	Elk3	D430049E23Rik|Erp|Etrp|Net|Sap-2	ELK3, member of ETS oncogene family	protein-coding
chr18-8536	chr18	35887101	35891462	+	303.2	4361.000	Intergenic	CpG	34594	NM_001357459	67393	Mm.94560	NM_133687	ENSMUSG00000046668	Cxxc5	4930415K17Rik	CXXC finger 5	protein-coding
chr10-14419	chr10	60810455	60818227	+	303.2	7772.000	intron (NM_001359273, intron 1 of 15)	intron (NM_001359273, intron 1 of 15)	17240	NM_029770	107449	Mm.290433	NM_029770	ENSMUSG00000020099	Unc5b	6330415E02Rik|A630020F16|D10Bwg0792e|Unc5h2	unc-5 netrin receptor B	protein-coding
chr1-21899	chr1	133250603	133256884	+	303.2	6281.000	intron (NR_037984, intron 3 of 3)	intron (NR_037984, intron 3 of 3)	7646	NM_182930	240753	Mm.253559	NM_182930	ENSMUSG00000041757	Plekha6	9530028L01Rik|AU042621|Pepp3	pleckstrin homology domain containing, family A member 6	protein-coding
chr2-16093	chr2	146220510	146224423	+	303.2	3913.000	exon (NM_016889, exon 1 of 1)	exon (NM_016889, exon 1 of 1)	469	NM_016889	53626	Mm.379070	NM_016889	ENSMUSG00000068154	Insm1	IA-1	insulinoma-associated 1	protein-coding
chr17-15281	chr17	85612821	85622345	+	302.7	9524.000	non-coding (NR_015387, exon 2 of 4)	non-coding (NR_015387, exon 2 of 4)	813	NR_038084	100043902	Mm.150838	NR_015385	ENSMUSG00000093460	Six3os1	D17Mgi26|E130112H22Rik|Rncr1|Six3os	SIX homeobox 3, opposite strand 1	ncRNA
chr18-5136	chr18	38143872	38149121	+	302.2	5249.000	Intergenic	Intergenic	63266	NM_029357	75599	Mm.36560	NM_029357	ENSMUSG00000051375	Pcdh1	2010005A06Rik|AI585920	protocadherin 1	protein-coding
chr4-30608	chr4	106952140	106957762	+	302.2	5622.000	intron (NM_001355532, intron 1 of 14)	intron (NM_001355532, intron 1 of 14)	31766	NM_001355532	72475	Mm.195635	NM_023672	ENSMUSG00000061887	Ssbp3	2610021L12Rik|2610200M23Rik|5730488C10Rik|AI854733|AW551939|LAST|SSDP1	single-stranded DNA binding protein 3	protein-coding
chr8-19505	chr8	126594079	126598184	+	302.2	4105.000	Intergenic	Intergenic	-2145	NM_001164598	270110	Mm.334918	NM_001164598	ENSMUSG00000051495	Irf2bp2	E130305N23Rik|IRF-2BP2	interferon regulatory factor 2 binding protein 2	protein-coding
chr2-23727	chr2	153490715	153495296	+	302.2	4581.000	intron (NM_001134300, intron 1 of 10)	intron (NM_001134300, intron 1 of 10)	36966	NM_001134300	329540	Mm.50600	NM_001001986	ENSMUSG00000061411	Nol4l	4931410H15|8430427H17Rik|AI429157|Gm1636	nucleolar protein 4-like	protein-coding
chr17-16046	chr17	66443774	66451977	+	302.2	8203.000	intron (NM_172963, intron 1 of 13)	intron (NM_172963, intron 1 of 13)	1875	NM_001114098	68617	Mm.33421	NM_172963	ENSMUSG00000052105	Mtcl1	1110012J17Rik|Ccdc165|D130071O13|Kiaa0802|Soga2|mKIAA0802|t8219b25	microtubule crosslinking factor 1	protein-coding
chr11-21664	chr11	117116240	117122411	+	301.8	6171.000	intron (NM_028777, intron 2 of 16)	RSINE1|SINE|B4	4157	NM_001166506	74136	Mm.272312	NM_028777	ENSMUSG00000020823	Sec14l1	1200017E04Rik|2810012L19Rik|Naa-35	SEC14-like lipid binding 1	protein-coding
chr11-24149	chr11	69116816	69123284	+	301.3	6468.000	promoter-TSS (NM_033041)	promoter-TSS (NM_033041)	-403	NM_033041	84653	Mm.98505	NM_033041	ENSMUSG00000023781	Hes7	bHLHb37	hes family bHLH transcription factor 7	protein-coding
chr1-25426	chr1	180329143	180335783	+	301.3	6640.000	exon (NM_001081175, exon 2 of 8)	exon (NM_001081175, exon 2 of 8)	-1914	NR_003623	277333	Mm.389223	NM_199472		Gm5069	EG277333	glyceraldehyde-3-phosphate dehydrogenase pseudogene	pseudo
chr13-7879	chr13	59968445	59973053	+	301.3	4608.000	Intergenic	Intergenic	-58962	NR_046142	328263	Mm.123405	NR_046142	ENSMUSG00000114531	A530065N20Rik	A530065N20	RIKEN cDNA A530046M15 gene	ncRNA
chr15-11820	chr15	83008960	83013814	+	301.3	4854.000	intron (NM_001271411, intron 3 of 5)	intron (NM_001271411, intron 3 of 5)	11751	NM_028728	74039	Mm.32584	NM_028728	ENSMUSG00000058099	Nfam1	4921501M20Rik|Cnaip	Nfat activating molecule with ITAM motif 1	protein-coding
chr5-3623	chr5	31092378	31096010	+	301.3	3632.000	promoter-TSS (NM_011773)	promoter-TSS (NM_011773)	-667	NM_011773	22784	Mm.1396	NM_011773	ENSMUSG00000029151	Slc30a3	Znt3	solute carrier family 30 (zinc transporter), member 3	protein-coding
chr11-41429	chr11	94340099	94345457	+	301.3	5358.000	TTS (NM_001363189)	TTS (NM_001363189)	14777	NM_146024	71452	Mm.141054	NM_027799	ENSMUSG00000020864	Ankrd40	1110011C06Rik|5530600A18Rik|Gcap15	ankyrin repeat domain 40	protein-coding
chr18-8870	chr18	82915703	82922947	+	300.8	7244.000	intron (NR_033307, intron 2 of 2)	intron (NR_033307, intron 2 of 2)	1235	NR_033307	75853	Mm.420737	NR_033307	ENSMUSG00000118339	4930592I03Rik	-	RIKEN cDNA 4930592I03 gene	ncRNA
chr4-34031	chr4	105198762	105207447	+	300.3	8685.000	intron (NM_080555, intron 2 of 5)	intron (NM_080555, intron 2 of 5)	45757	NM_080555	67916	Mm.348326	NM_080555	ENSMUSG00000028517	Plpp3	1110003O22Rik|2610002D05Rik|AV025606|D4Bwg0538e|D4Bwg1535e|Lpp3|PRG-2|Ppab2b|Ppap2b	phospholipid phosphatase 3	protein-coding
chr11-29762	chr11	117316098	117320684	+	300.3	4586.000	intron (NM_001113486, intron 3 of 11)	intron (NM_001113486, intron 3 of 11)	-13324	NM_017380	53860	Mm.38450	NM_017380	ENSMUSG00000059248	Sept9	MSF1|Msf|PNUTL4|Sint1	septin 9	protein-coding
chr7-27841	chr7	16127959	16133477	+	300.3	5518.000	intron (NM_148946, intron 1 of 9)	intron (NM_148946, intron 1 of 9)	892	NM_148946	110891	Mm.241147	NM_148946	ENSMUSG00000030376	Slc8a2	Ncx2	solute carrier family 8 (sodium/calcium exchanger), member 2	protein-coding
chr7-22589	chr7	19357643	19363906	+	300.3	6263.000	promoter-TSS (NM_001010836)	promoter-TSS (NM_001010836)	-442	NM_001010836	333654	Mm.333640	NM_001010836	ENSMUSG00000040734	Ppp1r13l	AV260376|IASPP|Nkip1|wa3	protein phosphatase 1, regulatory subunit 13 like	protein-coding
chr7-24624	chr7	118990213	118996488	+	299.8	6275.000	intron (NM_001195774, intron 1 of 3)	intron (NM_001195774, intron 1 of 3)	1861	NM_022420	64297	Mm.103439	NM_022420	ENSMUSG00000008734	Gprc5b	AW125761|Raig2	G protein-coupled receptor, family C, group 5, member B	protein-coding
chr14-10013	chr14	25554433	25559215	+	299.8	4782.000	intron (NM_183208, intron 3 of 23)	PB1D9|SINE|Alu	22385	NR_037236	100526533		NR_037236	ENSMUSG00000093081	Mir3075	mir-3075|mmu-mir-3075	microRNA 3075	ncRNA
chr13-1844	chr13	51845051	51850965	+	299.8	5914.000	3' UTR (NM_011817, exon 4 of 4)	3' UTR (NM_011817, exon 4 of 4)	1333	NM_011817	23882	Mm.281298	NM_011817	ENSMUSG00000021453	Gadd45g	AI327420|C86281|CR6|DDIT2|OIG37	growth arrest and DNA-damage-inducible 45 gamma	protein-coding
chr16-9070	chr16	29880666	29885866	+	299.8	5200.000	Intergenic	Intergenic	95858	NR_037689	328657	Mm.425982	NM_001033403	ENSMUSG00000075286	Gm1968	-	predicted gene 1968	ncRNA
chr8-14491	chr8	114504157	114512253	+	299.8	8096.000	intron (NM_019573, intron 5 of 8)	intron (NM_019573, intron 5 of 8)	68553	NM_019573	80707	Mm.440420	NM_019573	ENSMUSG00000004637	Wwox	5330426P09Rik|9030416C10Rik|WOX1	WW domain-containing oxidoreductase	protein-coding
chr9-14706	chr9	107980770	107986940	+	299.8	6170.000	TTS (NM_026597)	TTS (NM_026597)	2061	NM_026597	68176	Mm.76166	NM_026597	ENSMUSG00000042106	Inka1	6230427J02Rik|Fam212a	inka box actin regulator 1	protein-coding
chr5-12318	chr5	112212771	112219748	+	299.8	6977.000	non-coding (NR_003718, exon 7 of 7)	non-coding (NR_003718, exon 7 of 7)	9496	NR_045378	75569	Mm.243721	NR_045377	ENSMUSG00000101683	1700028D13Rik	-	RIKEN cDNA 1700028D13 gene	ncRNA
chr2-13770	chr2	79453901	79460931	+	299.8	7030.000	promoter-TSS (NM_010894)	promoter-TSS (NM_010894)	-780	NM_010894	18012	Mm.4636	NM_010894	ENSMUSG00000034701	Neurod1	BETA2|BHF-1|Nd1|Neurod|bHLHa3	neurogenic differentiation 1	protein-coding
chr11-21547	chr11	107412120	107417854	+	299.8	5734.000	intron (NR_153311, intron 1 of 9)	intron (NR_153311, intron 1 of 9)	55733	NR_153311	71795	Mm.397413	NM_145823	ENSMUSG00000040430	Pitpnc1	1110020B03Rik|5830436L09Rik|AI662802|AI851387|C330017I21Rik|Dnr411|RDGBB|RDGBB1|mrdgBbeta|rdgB-beta	phosphatidylinositol transfer protein, cytoplasmic 1	protein-coding
chr17-9084	chr17	27554486	27560529	+	299.8	6043.000	intron (NM_001039356, intron 2 of 5)	CpG-6152	854	NM_001166477	111241	Mm.426212	NM_001166476	ENSMUSG00000078249	Hmga1b	Hmga1-rs1|Hmgi-rs1	high mobility group AT-hook 1B	protein-coding
chr7-13932	chr7	31049252	31056096	+	299.8	6844.000	intron (NM_194321, intron 5 of 7)	intron (NM_194321, intron 5 of 7)	-1220	NM_022007	57780	Mm.41770	NM_022007	ENSMUSG00000036578	Fxyd7	1110035I01Rik	FXYD domain-containing ion transport regulator 7	protein-coding
chr7-16115	chr7	49245149	49252005	+	299.3	6856.000	intron (NM_175272, intron 1 of 37)	intron (NM_175272, intron 1 of 37)	2388	NM_175272	78286	Mm.333881	NM_175272	ENSMUSG00000052512	Nav2	5330421F07Rik|AU067780|BQ960892|HELAD1|POMFIL2|RAINB1|RAINB2|Unc53H2|mKIAA3015	neuron navigator 2	protein-coding
chr18-15134	chr18	37839589	37845507	+	299.3	5918.000	TTS (NM_033575)	TTS (NM_033575)	12112	NR_105945	102465592		NR_105945	ENSMUSG00000098706	Mir6979	Gm27524|mmu-mir-6979	microRNA 6979	ncRNA
chr11-26556	chr11	75278708	75283433	+	299.3	4725.000	Intergenic	Intergenic	67313	NM_001164223	68275	Mm.102574	NM_026653	ENSMUSG00000000751	Rpa1	5031405K23Rik|70kDa|AA589576|AW557552|RF-A|RP-A|Rpa	replication protein A1	protein-coding
chr10-14972	chr10	128917710	128924373	+	299.3	6663.000	intron (NM_015740, intron 2 of 3)	intron (NM_015740, intron 2 of 3)	-1744	NM_001358527	19682	Mm.439856	NM_134006	ENSMUSG00000025350	Rdh5	9-cis|AI987873|RDH4|cRDH	retinol dehydrogenase 5	protein-coding
chr6-11781	chr6	91156067	91162349	+	298.8	6282.000	exon (NM_144919, exon 3 of 10)	exon (NM_144919, exon 3 of 10)	2393	NM_144919	232232	Mm.206218	NM_144919	ENSMUSG00000034245	Hdac11	-	histone deacetylase 11	protein-coding
chr11-24410	chr11	94438932	94446051	+	298.8	7119.000	intron (NM_009783, intron 13 of 35)	intron (NM_009783, intron 13 of 35)	31707	NM_001177888	12291	Mm.29585	NM_009783	ENSMUSG00000020866	Cacna1g	Cav3.1d|[a]1G|a1G|alpha-1G|mKIAA1123	calcium channel, voltage-dependent, T type, alpha 1G subunit	protein-coding
chr19-15811	chr19	3321175	3327387	+	298.8	6212.000	intron (NM_013495, intron 1 of 18)	intron (NM_013495, intron 1 of 18)	980	NM_013495	12894	Mm.18522	NM_013495	ENSMUSG00000024900	Cpt1a	C730027G07|CPTI|Cpt1	carnitine palmitoyltransferase 1a, liver	protein-coding
chr15-9425	chr15	97765022	97768816	+	298.8	3794.000	exon (NM_001177811, exon 2 of 27)	exon (NM_001177811, exon 2 of 27)	747	NM_001177810	223864	Mm.24028	NM_144850	ENSMUSG00000022469	Rapgef3	2310016P22Rik|9330170P05Rik|Epac|Epac1	Rap guanine nucleotide exchange factor (GEF) 3	protein-coding
chr10-19230	chr10	127338849	127343286	+	298.8	4437.000	intron (NM_010296, intron 2 of 12)	intron (NM_010296, intron 2 of 12)	512	NM_010296	14632	Mm.391450	NM_010296	ENSMUSG00000025407	Gli1	AV235269|Zfp-5|Zfp5	GLI-Kruppel family member GLI1	protein-coding
chr5-10367	chr5	135723731	135727146	+	298.8	3415.000	intron (NM_008898, intron 2 of 15)	intron (NM_008898, intron 2 of 15)	10451	NR_106001	102466791		NR_106001	ENSMUSG00000099197	Mir7034	Gm27372|mmu-mir-7034	microRNA 7034	ncRNA
chr9-20173	chr9	119031466	119038032	+	298.8	6566.000	intron (NM_133710, intron 6 of 7)	intron (NM_133710, intron 6 of 7)	2953	NR_029742	387218		NR_029742	ENSMUSG00000065513	Mir26a-1	Mirn26a|Mirn26a-1|miR-26a|mir-26a-1	microRNA 26a-1	ncRNA
chr19-13249	chr19	4299818	4307084	+	298.3	7266.000	intron (NM_001290818, intron 1 of 20)	intron (NM_001290818, intron 1 of 20)	2771	NM_130863	110355	Mm.254144	NM_130863	ENSMUSG00000024858	Grk2	Adrbk-1|Adrbk1|Bark-1|beta ARK|betaARK1	G protein-coupled receptor kinase 2	protein-coding
chr11-27174	chr11	117406267	117410759	+	298.3	4492.000	Intergenic	Intergenic	-5876	NR_132097	105827746	Mm.388009	NR_132097	ENSMUSG00000086588	Gm11729	-	predicted gene 11729	ncRNA
chr3-7228	chr3	89243177	89248201	+	298.3	5024.000	promoter-TSS (NR_121683)	promoter-TSS (NR_121683)	208	NM_183037	360213	Mm.331156	NM_183037	ENSMUSG00000042766	Trim46	TRIFIC	tripartite motif-containing 46	protein-coding
chr13-17461	chr13	56108016	56114501	+	298.3	6485.000	intron (NM_001159513, intron 2 of 8)	intron (NM_001159513, intron 2 of 8)	24292	NM_012015	26914	Mm.283802	NM_012015	ENSMUSG00000015937	H2afy	H2AF12M|mH2a1|macroH2A1	H2A histone family, member Y	protein-coding
chr11-35077	chr11	75209620	75216040	+	298.3	6420.000	intron (NM_177708, intron 1 of 1)	intron (NM_177708, intron 1 of 1)	18837	NM_177708	237847	Mm.82661	NM_177708	ENSMUSG00000045287	Rtn4rl1	Ngr3|Ngrh2|Ngrl2	reticulon 4 receptor-like 1	protein-coding
chr2-36286	chr2	128122269	128127390	+	298.3	5121.000	TTS (NM_028765)	TTS (NM_028765)	-1209	NM_207681	12125	Mm.141083	NM_009754	ENSMUSG00000027381	Bcl2l11	1500006F24Rik|Bim|Bod|bcl2-L-11	BCL2-like 11 (apoptosis facilitator)	protein-coding
chr4-8851	chr4	62659179	62664236	+	298.3	5057.000	intron (NM_134257, intron 10 of 15)	intron (NM_134257, intron 10 of 15)	-12267	NM_001310706	50780	Mm.286753	NM_019492	ENSMUSG00000059810	Rgs3	4930506N09Rik|C2PA-RGS3|C2pa|PDZ-RGS3|RGS3S	regulator of G-protein signaling 3	protein-coding
chr11-46570	chr11	95639401	95646289	+	298.3	6888.000	Intergenic	Intergenic	-24112	NM_008831	18673	Mm.263862	NM_008831	ENSMUSG00000038845	Phb	Bap32	prohibitin	protein-coding
chr1-29355	chr1	191181726	191187057	+	297.8	5331.000	Intergenic	Intergenic	-1058	NM_007498	11910	Mm.2706	NM_007498	ENSMUSG00000026628	Atf3	LRG-21	activating transcription factor 3	protein-coding
chr13-7495	chr13	84343293	84352138	+	297.8	8845.000	Intergenic	Intergenic	125419	NM_175187	72745	Mm.295063	NM_175187	ENSMUSG00000035762	Tmem161b	2810446P07Rik|AI843389	transmembrane protein 161B	protein-coding
chr4-23166	chr4	152007181	152011832	+	297.8	4651.000	exon (NM_001033352, exon 1 of 4)	exon (NM_001033352, exon 1 of 4)	615	NM_001033352	242785	Mm.22306	NM_001033352	ENSMUSG00000073700	Klhl21	1810045K06Rik|D330008A20|mKIAA0469	kelch-like 21	protein-coding
chr1-23339	chr1	132370614	132378085	+	297.8	7471.000	intron (NM_178874, intron 2 of 4)	intron (NM_178874, intron 2 of 4)	-6401	NM_001311108	68875	Mm.273785	NM_178874	ENSMUSG00000042066	Tmcc2	1110063G11Rik	transmembrane and coiled-coil domains 2	protein-coding
chr11-34366	chr11	120658418	120663731	+	297.3	5313.000	promoter-TSS (NM_175263)	promoter-TSS (NM_175263)	-237	NM_175263	77583	Mm.32839	NM_175263	ENSMUSG00000042988	Notum	5730593N15Rik	notum palmitoleoyl-protein carboxylesterase	protein-coding
chr8-26170	chr8	69899488	69905573	+	297.3	6085.000	promoter-TSS (NM_023312)	promoter-TSS (NM_023312)	28	NM_023312	67184	Mm.21162	NM_023312	ENSMUSG00000036199	Ndufa13	2700054G14Rik|AU022060|CDA016|CGI-39|CI-B16.6|GRIM-19|Grim19	NADH:ubiquinone oxidoreductase subunit A13	protein-coding
chr7-22993	chr7	73371584	73380306	+	297.3	8722.000	promoter-TSS (NR_040324)	promoter-TSS (NR_040324)	-171	NR_040324	319783	Mm.349813	NR_040324	ENSMUSG00000097756	A730056A06Rik	C76391	RIKEN cDNA A730056A06 gene	ncRNA
chr3-5907	chr3	101598857	101605865	+	297.3	7008.000	intron (NM_144900, intron 1 of 22)	intron (NM_144900, intron 1 of 22)	2346	NM_144900	11928	Mm.193670	NM_144900	ENSMUSG00000033161	Atp1a1	Atpa-1|BC010319	ATPase, Na+/K+ transporting, alpha 1 polypeptide	protein-coding
chr3-10531	chr3	45374882	45382367	+	297.3	7485.000	promoter-TSS (NR_045172)	promoter-TSS (NR_045172)	226	NM_001098171	18526	Mm.242644	NM_011043	ENSMUSG00000049100	Pcdh10	6430521D13Rik|6430703F07Rik|OL-pc|mKIAA1400	protocadherin 10	protein-coding
chr19-13716	chr19	44278574	44286546	+	296.8	7972.000	Intergenic	Intergenic	-11116	NM_009128	20250	Mm.487021	NM_009128	ENSMUSG00000025203	Scd2	Mir5114|Scd-2|mir-5114|swty	stearoyl-Coenzyme A desaturase 2	protein-coding
chr2-21553	chr2	157339048	157343814	+	296.8	4766.000	intron (NM_010285, intron 1 of 4)	(TG)n|Simple_repeat|Simple_repeat	-4005	NM_001329683	14601	Mm.389327	NM_010285	ENSMUSG00000027643	Ghrh	GRF|Ghrf	growth hormone releasing hormone	protein-coding
chr2-24578	chr2	85046338	85051419	+	296.8	5081.000	Intergenic	Intergenic	-1582	NM_001081260	228140	Mm.23606	NM_001081260	ENSMUSG00000033955	Tnks1bp1	Tab182|mKIAA1741	tankyrase 1 binding protein 1	protein-coding
chr10-10384	chr10	77127954	77134471	+	296.8	6517.000	intron (NM_009929, intron 2 of 41)	intron (NM_009929, intron 2 of 41)	-17507	NM_001109991	12822	Mm.4352	NM_009929	ENSMUSG00000001435	Col18a1	-	collagen, type XVIII, alpha 1	protein-coding
chr11-37384	chr11	97658935	97665617	+	296.8	6682.000	Intergenic	Intergenic	-1136	NM_139311	246198	Mm.23685	NM_139311	ENSMUSG00000038437	Mllt6	AI315037|Af17	myeloid/lymphoid or mixed-lineage leukemia; translocated to, 6	protein-coding
chr11-30997	chr11	108889358	108895022	+	296.8	5664.000	Intergenic	Intergenic	-28159	NM_015732	12006	Mm.71710	NM_015732	ENSMUSG00000000142	Axin2	Axi1|Axil|Conductin	axin 2	protein-coding
chr14-16694	chr14	57533562	57538871	+	296.3	5309.000	intron (NM_145837, intron 2 of 2)	L1MA6|LINE|L1	11387	NM_145837	239114	Mm.390726	NM_145837	ENSMUSG00000050222	Il17d	AI462269|IL-17D	interleukin 17D	protein-coding
chr11-8545	chr11	96461224	96467175	+	296.3	5951.000	promoter-TSS (NM_001177899)	promoter-TSS (NM_001177899)	348	NR_033524	100038600	Mm.483549	NR_033524		Gm11529	-	predicted gene 11529	ncRNA
chr8-18211	chr8	105855062	105862744	+	296.3	7682.000	Intergenic	Intergenic	-1630	NM_026532	68051	Mm.455474	NM_026532	ENSMUSG00000008450	Nutf2	2700067I02Rik|AI115459|AI413596|AW546000|Ntf2|Ntf3|PP15	nuclear transport factor 2	protein-coding
chr10-8976	chr10	81423928	81427854	+	295.8	3926.000	intron (NM_026756, intron 1 of 8)	intron (NM_026756, intron 1 of 8)	1282	NM_026756	18029	Mm.426936	NM_008688	ENSMUSG00000055053	Nfic	1110019L22Rik|1500041O16Rik|AA589446|AI746521|NF1-C	nuclear factor I/C	protein-coding
chr9-12264	chr9	27188905	27193978	+	295.8	5073.000	Intergenic	Intergenic	-36020	NM_023277	83964	Mm.28770	NM_023277	ENSMUSG00000031990	Jam3	1110002N23Rik|JAM-3|JAM-C|Jcam3	junction adhesion molecule 3	protein-coding
chr16-14462	chr16	44549424	44555071	+	295.3	5647.000	intron (NM_172506, intron 1 of 18)	intron (NM_172506, intron 1 of 18)	5882	NR_037242	100526478		NR_037242	ENSMUSG00000093046	Mir3081	mir-3081|mmu-mir-3081	microRNA 3081	ncRNA
chr5-5986	chr5	137733029	137736266	+	295.3	3237.000	intron (NM_175521, intron 3 of 5)	intron (NM_175521, intron 3 of 5)	5155	NM_175521	243300	Mm.74750	NM_175521	ENSMUSG00000045348	Nyap1	6430598A04Rik	neuronal tyrosine-phosphorylated phosphoinositide 3-kinase adaptor 1	protein-coding
chr9-18511	chr9	46438285	46445069	+	295.3	6784.000	Intergenic	Intergenic	-121691	NM_183104	74361	Mm.159169	NM_183104	ENSMUSG00000056617	4931429L15Rik	-	RIKEN cDNA 4931429L15 gene	protein-coding
chr8-14552	chr8	120458752	120463028	+	295.3	4276.000	Intergenic	Intergenic	-27976	NM_198671	382034	Mm.334856	NM_198671	ENSMUSG00000031822	Gse1	2210013I18Rik|mKIAA0182	genetic suppressor element 1, coiled-coil protein	protein-coding
chr9-31224	chr9	62342751	62351405	+	294.9	8654.000	intron (NM_009672, intron 1 of 6)	intron (NM_009672, intron 1 of 6)	5735	NM_009672	11737	Mm.269088	NM_009672	ENSMUSG00000032249	Anp32a	Anp32|I1PP2A|LANP|PHAP1|W91701|pp32	acidic (leucine-rich) nuclear phosphoprotein 32 family, member A	protein-coding
chr7-19412	chr7	27160050	27167762	+	294.4	7712.000	intron (NM_001357767, intron 1 of 4)	intron (NM_001357767, intron 1 of 4)	1822	NM_001357767	112406	Mm.29978	NM_053208	ENSMUSG00000058709	Egln2	0610011A13Rik|C85656|Hif-p4h-1|Ier4|Phd1|SM-20	egl-9 family hypoxia-inducible factor 2	protein-coding
chr6-20037	chr6	99199245	99207936	+	294.4	8691.000	intron (NM_001197321, intron 2 of 17)	intron (NM_001197321, intron 2 of 17)	-18571	NR_162807	114482918		NR_162807		Mir12201	mmu-mir-12201	microRNA mir-12201	ncRNA
chr11-14620	chr11	107773280	107780282	+	294.4	7002.000	intron (NM_019431, intron 1 of 3)	intron (NM_019431, intron 1 of 3)	17925	NM_019431	54377	Mm.103724	NM_019431	ENSMUSG00000020723	Cacng4	AI413107|AW491861	calcium channel, voltage-dependent, gamma subunit 4	protein-coding
chr17-14978	chr17	45591331	45597612	+	294.4	6281.000	promoter-TSS (NM_001199113)	promoter-TSS (NM_001199113)	-831	NM_001199113	63959	Mm.29744	NM_022880	ENSMUSG00000023942	Slc29a1	1200014D21Rik|AA407560|ENT1	solute carrier family 29 (nucleoside transporters), member 1	protein-coding
chr7-4923	chr7	38182755	38185752	+	294.4	2997.000	intron (NM_028166, intron 1 of 3)	intron (NM_028166, intron 1 of 3)	466	NM_028166	72244	Mm.187554	NM_028166		1600014C10Rik	AI428873	RIKEN cDNA 1600014C10 gene	protein-coding
chr4-14647	chr4	82399555	82406358	+	294.4	6803.000	intron (NM_001113209, intron 2 of 11)	intron (NM_001113209, intron 2 of 11)	102823	NM_001286127	18028	Mm.317947	NM_008687	ENSMUSG00000008575	Nfib	6720429L07Rik|CTF|E030026I10Rik|NF-I/B|NF1-B|NFI-B	nuclear factor I/B	protein-coding
chr13-12098	chr13	104032169	104039249	+	294.4	7080.000	exon (NM_029447, exon 12 of 13)	exon (NM_029447, exon 12 of 13)	73905	NM_029447	75805	Mm.127692	NM_029447	ENSMUSG00000021710	Nln	4930472G13Rik|C79345	neurolysin (metallopeptidase M3 family)	protein-coding
chr4-9955	chr4	140267247	140272850	+	293.9	5603.000	Intergenic	Intergenic	-23237	NM_198610	230868	Mm.298731	NM_198610	ENSMUSG00000040972	Igsf21	BC055811|Gm141	immunoglobulin superfamily, member 21	protein-coding
chr1-23627	chr1	166043484	166049894	+	293.9	6410.000	Intergenic	MLTR14|LTR|ERV1	-44055	NM_198932	18986	Mm.245261	NM_011137	ENSMUSG00000026565	Pou2f1	2810482H01Rik|NF-A1|Oct-1|Oct1|Otf-1|Otf1	POU domain, class 2, transcription factor 1	protein-coding
chr17-8441	chr17	48094810	48099431	+	293.9	4621.000	Intergenic	CpG	-6742	NR_110485	320638	Mm.404482	NR_110485	ENSMUSG00000117334	A730006G06Rik	-	RIKEN cDNA A730006G06 gene	ncRNA
chr1-24388	chr1	72868658	72876889	+	293.4	8231.000	intron (NM_010518, intron 1 of 3)	intron (NM_010518, intron 1 of 3)	2092	NM_010518	16011	Mm.405761	NM_010518	ENSMUSG00000026185	Igfbp5	AI256729|AW208790|IGFBP-5|IGFBP-5P	insulin-like growth factor binding protein 5	protein-coding
chr8-29974	chr8	90867317	90872176	+	293.4	4859.000	intron (NM_177224, intron 2 of 39)	intron (NM_177224, intron 2 of 39)	40911	NM_177224	109151	Mm.100615	NM_177224	ENSMUSG00000056608	Chd9	1810014J18Rik|9030205D12Rik|A330063D19Rik|AD013|PRIC320|mKIAA0308	chromodomain helicase DNA binding protein 9	protein-coding
chr1-21760	chr1	119032292	119037082	+	292.9	4790.000	intron (NM_001081125, intron 1 of 13)	L1MEc|LINE|L1	18932	NM_001081125	14633	Mm.273292	NM_001081125	ENSMUSG00000048402	Gli2	-	GLI-Kruppel family member GLI2	protein-coding
chr10-11612	chr10	75555479	75561284	+	292.9	5805.000	intron (NM_198860, intron 1 of 3)	intron (NM_198860, intron 1 of 3)	1949	NM_198860	192734	Mm.259320	NM_198860	ENSMUSG00000046807	Lrrc75b	AI646023|Fam211b	leucine rich repeat containing 75B	protein-coding
chr2-31721	chr2	38093935	38102296	+	292.9	8361.000	intron (NM_001362978, intron 3 of 19)	intron (NM_001362978, intron 3 of 19)	189269	NM_001362973	227801	Mm.314245	NM_146122	ENSMUSG00000035392	Dennd1a	6030446I19Rik|connecdenn	DENN/MADD domain containing 1A	protein-coding
chr11-35534	chr11	98287139	98292515	+	292.9	5376.000	Intergenic	Intergenic	27221	NR_039579	100628613		NR_039579	ENSMUSG00000093176	Mir5119	mmu-mir-5119|mu-mir-5119	microRNA 5119	ncRNA
chr2-7219	chr2	71528586	71533290	+	292.9	4704.000	non-coding (NR_002854, exon 2 of 2)	non-coding (NR_002854, exon 2 of 2)	1493	NM_010053	13390	Mm.475101	NM_010053	ENSMUSG00000041911	Dlx1	Dlx|Dlx-1	distal-less homeobox 1	protein-coding
chr7-17193	chr7	110625669	110631374	+	292.4	5705.000	intron (NM_009627, intron 2 of 3)	intron (NM_009627, intron 2 of 3)	864	NM_009627	11535	Mm.1408	NM_009627	ENSMUSG00000030790	Adm	AM	adrenomedullin	protein-coding
chr2-4023	chr2	51138679	51145477	+	291.9	6798.000	intron (NM_028810, intron 2 of 4)	intron (NM_028810, intron 2 of 4)	7033	NM_028810	74194	Mm.46497	NM_028810	ENSMUSG00000017144	Rnd3	2610017M01Rik|AI661404|Arhe|Rhoe	Rho family GTPase 3	protein-coding
chr19-6339	chr19	6415356	6421271	+	291.9	5915.000	promoter-TSS (NM_001205234)	promoter-TSS (NM_001205234)	-443	NM_001205235	18190	Mm.329616	NM_020253	ENSMUSG00000033768	Nrxn2	6430591O13Rik|mKIAA0921	neurexin II	protein-coding
chr11-21526	chr11	103807505	103811666	+	291.9	4161.000	intron (NM_009521, intron 2 of 4)	intron (NM_009521, intron 2 of 4)	35410	NM_009521	22415	Mm.159091	NM_009521	ENSMUSG00000000125	Wnt3	Int-4|Wnt-3	wingless-type MMTV integration site family, member 3	protein-coding
chr3-14327	chr3	89213741	89221979	+	291.9	8238.000	exon (NM_013691, exon 3 of 23)	exon (NM_013691, exon 3 of 23)	1272	NR_149740	21827	Mm.2114	NM_013691	ENSMUSG00000028047	Thbs3	TSP3|Thbs-3	thrombospondin 3	protein-coding
chr19-15861	chr19	5486534	5494127	+	291.9	7593.000	promoter-TSS (NM_007687)	promoter-TSS (NM_007687)	-125	NM_007687	12631	Mm.329655	NM_007687	ENSMUSG00000056201	Cfl1	AA959946|Cof	cofilin 1, non-muscle	protein-coding
chr4-22625	chr4	107730227	107734405	+	291.9	4178.000	Intergenic	RLTR24|LTR|ERV1	-48086	NM_019872	56296	Mm.141324	NM_019872	ENSMUSG00000028610	Dmrtb1	Dmrt6|Prp13	DMRT-like family B with proline-rich C-terminal, 1	protein-coding
chr19-5049	chr19	10294000	10298263	+	291.4	4263.000	intron (NM_198114, intron 1 of 19)	intron (NM_198114, intron 1 of 19)	8746	NM_198114	269060	Mm.329718	NM_198114	ENSMUSG00000035735	Dagla	Nsddr	diacylglycerol lipase, alpha	protein-coding
chr19-9111	chr19	58452860	58457105	+	291.4	4245.000	intron (NM_010279, intron 1 of 10)	CpG	416	NM_001285457	14585	Mm.88367	NM_010279	ENSMUSG00000025089	Gfra1	AU042498	glial cell line derived neurotrophic factor family receptor alpha 1	protein-coding
chr10-10457	chr10	81137955	81143299	+	290.9	5344.000	intron (NM_010731, intron 1 of 2)	intron (NM_010731, intron 1 of 2)	4356	NM_010731	16969	Mm.20920	NM_010731	ENSMUSG00000035011	Zbtb7a	9030619K07Rik|9130006G12Rik|AI452336|FBI-1|Lrf|Pokemon|Zbtb7	zinc finger and BTB domain containing 7a	protein-coding
chr3-3666	chr3	87907339	87911934	+	290.9	4595.000	intron (NM_001331051, intron 1 of 6)	intron (NM_001331051, intron 1 of 6)	2786	NM_001331052	15191	Mm.292208	NM_008231	ENSMUSG00000004897	Hdgf	AI118077|D3Ertd299e	heparin binding growth factor	protein-coding
chr7-12144	chr7	37334951	37339467	+	290.9	4516.000	Intergenic	Intergenic	432543	NM_172385	243937	Mm.322505	NM_172385	ENSMUSG00000043456	Zfp536	9630010P11Rik|Znf536|mKIAA0390	zinc finger protein 536	protein-coding
chr11-26314	chr11	52281016	52287638	+	290.4	6622.000	Intergenic	Intergenic	-1313	NM_001313981	21414	Mm.31630	NM_009331	ENSMUSG00000000782	Tcf7	AI465550|TCF-1|Tcf1	transcription factor 7, T cell specific	protein-coding
chr3-6638	chr3	138799763	138805095	+	290.4	5332.000	intron (NR_121195, intron 1 of 7)	intron (NR_121195, intron 1 of 7)	60221	NM_019571	56224	Mm.31927	NM_019571	ENSMUSG00000028152	Tspan5	2810455A09Rik|4930505M03Rik|NET-4|Tm4sf9	tetraspanin 5	protein-coding
chr19-12134	chr19	23133017	23137092	+	290.4	4075.000	Intergenic	CpG	-6172	NM_010638	16601	Mm.291595	NM_010638	ENSMUSG00000033863	Klf9	2310051E17Rik|AA589643|BTEB-1|Bteb1|Gm9971	Kruppel-like factor 9	protein-coding
chr15-5646	chr15	76327753	76333473	+	290.4	5720.000	promoter-TSS (NM_010331)	promoter-TSS (NM_010331)	-681	NM_010331	14731	Mm.5903	NM_010331	ENSMUSG00000022561	Gpaa1	C80044|mGAA1	GPI anchor attachment protein 1	protein-coding
chr2-20968	chr2	33783410	33791373	+	290.4	7963.000	intron (NM_175184, intron 7 of 9)	intron (NM_175184, intron 7 of 9)	-18425	NR_045729	320482	Mm.442057	NR_045729	ENSMUSG00000086484	Nron	A630071L07Rik|Gm24353	non-protein coding RNA, repressor of NFAT	ncRNA
chr5-3761	chr5	139887702	139894727	+	290.4	7025.000	Intergenic	Intergenic	-16729	NM_175522	243312	Mm.237102	NM_175522	ENSMUSG00000048988	Elfn1	A930017N06Rik|AI197272|Ppp1r28	leucine rich repeat and fibronectin type III, extracellular 1	protein-coding
chr1-32207	chr1	74769164	74774669	+	289.9	5505.000	promoter-TSS (NM_009526)	promoter-TSS (NM_009526)	24	NM_009526	22420	Mm.268282	NM_009526	ENSMUSG00000033227	Wnt6	AA409270|Wnt-6	wingless-type MMTV integration site family, member 6	protein-coding
chr11-19814	chr11	116530120	116534582	+	289.9	4462.000	promoter-TSS (NM_001172473)	promoter-TSS (NM_001172473)	-93	NM_001172472	20698	Mm.20944	NM_011451	ENSMUSG00000061878	Sphk1	1110006G24Rik|Sk1|Spk1	sphingosine kinase 1	protein-coding
chr11-34050	chr11	109103497	109110848	+	289.9	7351.000	Intergenic	Intergenic	37197	NR_037978	268498	Mm.227970	NM_001085512	ENSMUSG00000078605	E030025P04Rik	Gm664	RIKEN cDNA E030025P04 gene	ncRNA
chr14-16986	chr14	76252659	76260012	+	289.9	7353.000	Intergenic	Intergenic	4873	NR_152108	72893	Mm.233565	NR_152108		2900040C04Rik	-	RIKEN cDNA 2900040C04 gene	ncRNA
chr14-10593	chr14	25494898	25500912	+	289.4	6014.000	intron (NM_183208, intron 1 of 23)	intron (NM_183208, intron 1 of 23)	-36534	NR_037236	100526533		NR_037236	ENSMUSG00000093081	Mir3075	mir-3075|mmu-mir-3075	microRNA 3075	ncRNA
chr19-16955	chr19	6444585	6449770	+	289.4	5185.000	intron (NM_001369363, intron 3 of 22)	intron (NM_001369363, intron 3 of 22)	28421	NM_001205234	18190	Mm.329616	NM_020253	ENSMUSG00000033768	Nrxn2	6430591O13Rik|mKIAA0921	neurexin II	protein-coding
chr10-1378	chr10	39539935	39544428	+	289.4	4493.000	intron (NM_001122893, intron 12 of 13)	intron (NM_001122893, intron 12 of 13)	-70753	NM_134000	103213	Mm.436686	NM_134000	ENSMUSG00000019842	Traf3ip2	AI429613|Act1|CIKS	TRAF3 interacting protein 2	protein-coding
chr2-38638	chr2	145857603	145864456	+	289.4	6853.000	exon (NM_028724, exon 9 of 13)	exon (NM_028724, exon 9 of 13)	-42212	NM_026425	67877	Mm.151168	NM_026425	ENSMUSG00000002728	Naa20	1500004D14Rik|2900026I01Rik|AU041458|D2Ertd186e|Nat5	N(alpha)-acetyltransferase 20, NatB catalytic subunit	protein-coding
chr9-8146	chr9	44133072	44137654	+	289.4	4582.000	promoter-TSS (NR_152189)	promoter-TSS (NR_152189)	705	NM_001359530	84004	Mm.275003	NM_023061	ENSMUSG00000032135	Mcam	1-gicerin|AV025631|CD146|CD149|Muc18|s-endo|s-gicerin	melanoma cell adhesion molecule	protein-coding
chr8-18888	chr8	70772405	70776593	+	289.4	4188.000	intron (NM_008841, intron 2 of 15)	intron (NM_008841, intron 2 of 15)	2213	NM_008841	18709	Mm.12945	NM_008841	ENSMUSG00000031834	Pik3r2	p85beta	phosphoinositide-3-kinase regulatory subunit 2	protein-coding
chr18-14264	chr18	54118885	54128031	+	289.4	9146.000	Intergenic	Intergenic	261345	NM_152809	70425	Mm.368668	NM_152809	ENSMUSG00000073563	Csnk1g3	3300002K07Rik|C330049O21Rik	casein kinase 1, gamma 3	protein-coding
chr3-9524	chr3	89087633	89093791	+	288.9	6158.000	promoter-TSS (NM_001083808)	promoter-TSS (NM_001083808)	-681	NM_001083808	72296	Mm.27687	NM_028188	ENSMUSG00000041263	Rusc1	2210403N08Rik|AA408288|NESCA	RUN and SH3 domain containing 1	protein-coding
chr4-37023	chr4	150224669	150232474	+	288.9	7805.000	Intergenic	RSINE1|SINE|B4	-8626	NM_023119	13806	Mm.70666	NM_023119	ENSMUSG00000063524	Eno1	0610008I15|AL022784|Eno-1|MBP-1	enolase 1, alpha non-neuron	protein-coding
chr3-7306	chr3	103733005	103738539	+	288.9	5534.000	3' UTR (NM_133859, exon 3 of 3)	3' UTR (NM_133859, exon 3 of 3)	2229	NM_133859	99543	Mm.211535	NM_133859	ENSMUSG00000027848	Olfml3	2810002E22Rik|AI115209|AW550633|HNOEL-iso|ONT3|mONT3	olfactomedin-like 3	protein-coding
chr15-3841	chr15	77835886	77842893	+	288.9	7007.000	intron (NM_022410, intron 1 of 40)	intron (NM_022410, intron 1 of 40)	2786	NM_022410	17886	Mm.29677	NM_022410	ENSMUSG00000022443	Myh9	Fltn|Myhn-1|Myhn1|NMHCIIA|NMMHC-A|NMMHC-IIA|TU72.6	myosin, heavy polypeptide 9, non-muscle	protein-coding
chr8-11737	chr8	26976026	26981636	+	288.9	5610.000	exon (NM_001101502, exon 2 of 2)	exon (NM_001101502, exon 2 of 2)	1495	NM_001110508	353310	Mm.212469	NM_001101502	ENSMUSG00000085795	Zfp703	1110032O19Rik|AI430822|AL022941|Csmn1|End2|Zeppo1|Znf703|Zpo1	zinc finger protein 703	protein-coding
chr1-19515	chr1	155209642	155214376	+	288.9	4734.000	TTS (NM_001370865)	TTS (NM_001370865)	32523	NM_001370865	207792	Mm.29270	NM_001370865	ENSMUSG00000033722	BC034090	6820428L09|mKIAA1614	cDNA sequence BC034090	protein-coding
chr13-10924	chr13	38344629	38352753	+	288.4	8124.000	intron (NM_007556, intron 1 of 6)	intron (NM_007556, intron 1 of 6)	2975	NM_007556	12161	Mm.385759	NM_007556	ENSMUSG00000039004	Bmp6	D13Wsu115e|Vgr1	bone morphogenetic protein 6	protein-coding
chr11-34339	chr11	120045561	120049186	+	288.4	3625.000	promoter-TSS (NM_001198785)	promoter-TSS (NM_001198785)	-228	NM_007377	11302	Mm.6826	NM_007377	ENSMUSG00000025375	Aatk	AATYK|aatyk1|mKIAA0641	apoptosis-associated tyrosine kinase	protein-coding
chr17-12628	chr17	23672870	23678024	+	288.4	5154.000	TTS (NM_001161746)	TTS (NM_001161746)	-1570	NM_001357380	386612	Mm.328831	NM_001008425	ENSMUSG00000041319	Thoc6	F830014G06Rik|Wdr58	THO complex 6	protein-coding
chr15-13024	chr15	82992059	82999614	+	288.4	7555.000	TTS (NM_001271413)	TTS (NM_001271413)	27302	NM_028728	74039	Mm.32584	NM_028728	ENSMUSG00000058099	Nfam1	4921501M20Rik|Cnaip	Nfat activating molecule with ITAM motif 1	protein-coding
chr5-21656	chr5	137311880	137315966	+	288.4	4086.000	TTS (NM_031406)	TTS (NM_031406)	318	NM_011639	22051	Mm.27063	NM_011639	ENSMUSG00000023348	Trip6	-	thyroid hormone receptor interactor 6	protein-coding
chr9-13629	chr9	45662146	45666729	+	288.0	4583.000	intron (NM_001081270, intron 4 of 32)	intron (NM_001081270, intron 4 of 32)	164226	NM_001081373	214552	Mm.260103	NM_001081373	ENSMUSG00000043987	Cep164	AI450905|BC027092|D030051D21	centrosomal protein 164	protein-coding
chr15-14395	chr15	80011455	80015289	+	288.0	3834.000	intron (NM_011057, intron 1 of 6)	CpG	1605	NM_011057	18591	Mm.144089	NM_011057	ENSMUSG00000000489	Pdgfb	PDGF-2|PDGF-B|Sis|c-sis	platelet derived growth factor, B polypeptide	protein-coding
chr4-26503	chr4	131482592	131489654	+	288.0	7062.000	Intergenic	Intergenic	352155	NM_011214	19273	Mm.4860	NM_011214	ENSMUSG00000028909	Ptpru	Ftp-1|PCP-2|PTP|PTP-lambda|PTPlambda|Pcp2|Ptpf|Ptprl|R-PTP-U|R-PTP-psi|RPTPlambda	protein tyrosine phosphatase, receptor type, U	protein-coding
chr15-8836	chr15	74515866	74519847	+	288.0	3981.000	intron (NM_174991, intron 1 of 30)	CpG	1660	NM_001359759	107831	Mm.43133	NM_174991	ENSMUSG00000034730	Adgrb1	B830018M07Rik|Bai1|R75078|mKIAA4089	adhesion G protein-coupled receptor B1	protein-coding
chr4-11278	chr4	123012850	123019345	+	288.0	6495.000	promoter-TSS (NM_025873)	promoter-TSS (NM_025873)	-496	NM_025873	66966	Mm.235030	NM_025873	ENSMUSG00000028653	Trit1	2310075G14Rik|AI314189|AI314635|AV099619|IPPT|IPT|MOD5	tRNA isopentenyltransferase 1	protein-coding
chr5-31753	chr5	111199208	111206305	+	287.5	7097.000	intron (NM_001267622, intron 6 of 22)	URR1A|DNA|hAT-Charlie	-127941	NM_001301644	56305	Mm.200516	NM_019640	ENSMUSG00000050017	Pitpnb	PI-TP-beta	phosphatidylinositol transfer protein, beta	protein-coding
chr1-12127	chr1	90201773	90209232	+	287.5	7459.000	intron (NM_007722, intron 1 of 1)	intron (NM_007722, intron 1 of 1)	1522	NM_007722	12778	Mm.6522	NM_007722	ENSMUSG00000044337	Ackr3	AW541270|CXC-R7|CXCR-7|Cmkor1|Cxcr7|RDC-1|Rdc1	atypical chemokine receptor 3	protein-coding
chr13-8104	chr13	15619966	15625383	+	287.5	5417.000	intron (NM_008130, intron 4 of 14)	Lx8b|LINE|L1	158951	NM_008130	14634	Mm.5098	NM_008130	ENSMUSG00000021318	Gli3	AI854843|AU023367|Bph|GLI3-190|GLI3FL|Pdn|Xt|add	GLI-Kruppel family member GLI3	protein-coding
chr13-15115	chr13	49210826	49219337	+	287.0	8511.000	intron (NM_026738, intron 1 of 5)	MIRb|SINE|MIR	945	NM_026738	68480	Mm.3336	NM_026738	ENSMUSG00000037960	Card19	1110007C09Rik|AI851695|Bincard	caspase recruitment domain family, member 19	protein-coding
chr7-35342	chr7	144893906	144899027	+	287.0	5121.000	promoter-TSS (NM_008003)	promoter-TSS (NM_008003)	-66	NM_008003	14170	Mm.3904	NM_008003	ENSMUSG00000031073	Fgf15	FGF19	fibroblast growth factor 15	protein-coding
chr8-13363	chr8	125504252	125511580	+	287.0	7328.000	intron (NM_001357372, intron 2 of 21)	MTD|LTR|ERVL-MaLR	-15083	NM_001081337	244668	Mm.271668	NM_001081337	ENSMUSG00000001995	Sipa1l2	BC058408|mKIAA1389	signal-induced proliferation-associated 1 like 2	protein-coding
chr6-6295	chr6	85263134	85268338	+	286.5	5204.000	intron (NM_178639, intron 9 of 13)	intron (NM_178639, intron 9 of 13)	67686	NM_178639	94282	Mm.121485	NM_178639	ENSMUSG00000033720	Sfxn5	C230001H08Rik	sideroflexin 5	protein-coding
chr11-25422	chr11	80474871	80480705	+	286.0	5834.000	exon (NM_009871, exon 1 of 1)	exon (NM_009871, exon 1 of 1)	765	NM_009871	12569	Mm.142275	NM_009871	ENSMUSG00000048895	Cdk5r1	Cdk5r|D11Bwg0379e|p25|p35	cyclin-dependent kinase 5, regulatory subunit 1 (p35)	protein-coding
chr9-25756	chr9	47824200	47832094	+	286.0	7894.000	intron (NM_018770, intron 8 of 9)	intron (NM_018770, intron 8 of 9)	-9939	NR_046048	100038460	Mm.447649	NR_046048		Gm10677	-	predicted gene 10677	ncRNA
chr11-14986	chr11	72038723	72045062	+	286.0	6339.000	promoter-TSS (NM_144526)	promoter-TSS (NM_144526)	-610	NM_144526	109212	Mm.33118	NM_144526	ENSMUSG00000020808	Pimreg	2610008F03Rik|6720460F02Rik|AI115087|CATS|Fam64a	PICALM interacting mitotic regulator	protein-coding
chr3-11918	chr3	87167962	87175726	+	286.0	7764.000	intron (NM_001170985, intron 1 of 15)	intron (NM_001170985, intron 1 of 15)	2903	NM_001170985	170643	Mm.89552	NM_130867	ENSMUSG00000041734	Kirrel	6720469N11Rik|Kirrel1|Neph1	kirre like nephrin family adhesion molecule 1	protein-coding
chr11-44406	chr11	116105723	116110752	+	286.0	5029.000	intron (NM_172570, intron 2 of 5)	intron (NM_172570, intron 2 of 5)	1998	NM_001205081	217333	Mm.347770	NM_172570	ENSMUSG00000020773	Trim47	2210023F24Rik	tripartite motif-containing 47	protein-coding
chr11-28873	chr11	51854182	51859519	+	285.5	5337.000	intron (NM_001357588, intron 1 of 12)	CpG	818	NM_199299	76901	Mm.259996	NM_199299	ENSMUSG00000020387	Jade2	1200017K05Rik|AI480685|Phf15|mKIAA0239	jade family PHD finger 2	protein-coding
chr8-9342	chr8	4212685	4217944	+	285.0	5259.000	intron (NM_207203, intron 4 of 6)	intron (NM_207203, intron 4 of 6)	1998	NM_207203	73072	Mm.477379	NM_207203	ENSMUSG00000064125	Prr36	-	proline rich 36	protein-coding
chr4-39295	chr4	140305599	140311162	+	285.0	5563.000	Intergenic	Intergenic	-61569	NM_198610	230868	Mm.298731	NM_198610	ENSMUSG00000040972	Igsf21	BC055811|Gm141	immunoglobulin superfamily, member 21	protein-coding
chr17-21703	chr17	83936136	83940578	+	285.0	4442.000	Intergenic	Intergenic	-60195	NR_130994	78148	Mm.243918	NR_130994	ENSMUSG00000117431	8430430B14Rik	-	RIKEN cDNA 8430430B14 gene	ncRNA
chr18-6209	chr18	62964958	62971593	+	285.0	6635.000	Intergenic	Intergenic	-9641	NM_028017	108123	Mm.292687	NM_028017	ENSMUSG00000024581	Napg	2400003O04Rik|SNARE	N-ethylmaleimide sensitive fusion protein attachment protein gamma	protein-coding
chr8-11104	chr8	121895853	121900201	+	285.0	4348.000	intron (NM_011404, intron 1 of 9)	intron (NM_011404, intron 1 of 9)	9659	NM_011404	20539	Mm.22374	NM_011404	ENSMUSG00000040010	Slc7a5	4F2LC|D0H16S474E|LAT1|TA1	solute carrier family 7 (cationic amino acid transporter, y+ system), member 5	protein-coding
chr6-13092	chr6	83452859	83458425	+	285.0	5566.000	intron (NM_001347313, intron 1 of 11)	intron (NM_001347313, intron 1 of 11)	750	NM_001347313	194388	Mm.211030	NM_183138	ENSMUSG00000034832	Tet3	B430006D22Rik|BC037432|D230004J03Rik	tet methylcytosine dioxygenase 3	protein-coding
chr9-8729	chr9	102542860	102547709	+	285.0	4849.000	3' UTR (NM_024291, exon 11 of 11)	3' UTR (NM_024291, exon 11 of 11)	39146	NM_024291	16716	Mm.101692	NM_024291	ENSMUSG00000035606	Ky	CD1|D9Mgc44e|ky	kyphoscoliosis peptidase	protein-coding
chr11-34426	chr11	5312913	5320252	+	284.5	7339.000	intron (NM_001080924, intron 2 of 8)	intron (NM_001080924, intron 2 of 8)	-54972	NM_032396	84035	Mm.209989	NM_032396	ENSMUSG00000020393	Kremen1	AV002070|Kremen|Krm1	kringle containing transmembrane protein 1	protein-coding
chr18-6736	chr18	16668793	16675690	+	284.5	6897.000	intron (NM_007664, intron 2 of 15)	intron (NM_007664, intron 2 of 15)	137005	NM_007664	12558	Mm.257437	NM_007664	ENSMUSG00000024304	Cdh2	CDHN|N-CAD|Ncad	cadherin 2	protein-coding
chr14-14104	chr14	118225098	118232273	+	284.5	7175.000	Intergenic	Intergenic	-7547	NR_131969	105245869	Mm.460408	NR_131969	ENSMUSG00000090534	LOC105245869	-	uncharacterized LOC105245869	ncRNA
chr14-6403	chr14	24614966	24620220	+	284.5	5254.000	Intergenic	Intergenic	126840	NM_001360586	20088	Mm.16775	NM_011297	ENSMUSG00000025290	Rps24	-	ribosomal protein S24	protein-coding
chr7-6259	chr7	44893366	44899390	+	284.5	6024.000	intron (NM_027376, intron 1 of 10)	CpG	299	NM_027376	70300	Mm.276298	NM_027376	ENSMUSG00000011658	Fuz	2600013E07Rik|b2b1273Clo	fuzzy planar cell polarity protein	protein-coding
chr4-17257	chr4	139037199	139041854	+	284.0	4655.000	intron (NM_029857, intron 14 of 16)	MTD|LTR|ERVL-MaLR	35263	NM_021358	15565	Mm.291096	NM_021358	ENSMUSG00000028747	Htr6	5-HT6	5-hydroxytryptamine (serotonin) receptor 6	protein-coding
chr1-30649	chr1	136227627	136233693	+	284.0	6066.000	intron (NM_028872, intron 1 of 9)	intron (NM_028872, intron 1 of 9)	3620	NM_028872	67313	Mm.36763	NM_028872	ENSMUSG00000041605	Inava	1700034M08Rik|4933426C09Rik|5730559C18Rik|AI586180|D1Mgi54	innate immunity activator	protein-coding
chr19-6999	chr19	8987909	8993612	+	284.0	5703.000	intron (NM_001039959, intron 1 of 5)	intron (NM_001039959, intron 1 of 5)	1476	NM_001286518	66395	Mm.203866	NM_009643	ENSMUSG00000069833	Ahnak	DY6	AHNAK nucleoprotein (desmoyokin)	protein-coding
chr4-23785	chr4	117492818	117497452	+	283.5	4634.000	intron (NM_025739, intron 1 of 14)	CpG	1917	NM_025739	66743	Mm.318331	NM_025739	ENSMUSG00000028677	Rnf220	4732477A13|4931406I20Rik|5730503K05Rik|AV302541	ring finger protein 220	protein-coding
chr12-19471	chr12	99282018	99287727	+	283.0	5709.000	intron (NM_183186, intron 4 of 5)	intron (NM_183186, intron 4 of 5)	-122064	NR_038130	67639	Mm.87374	NR_038130	ENSMUSG00000113210	4930474N09Rik	-	RIKEN cDNA 4930474N09 gene	ncRNA
chr2-25427	chr2	25124614	25129824	+	283.0	5210.000	Intergenic	Intergenic	-32014	NM_172204	241275	Mm.218774	NM_172204	ENSMUSG00000036805	Noxa1	NY-CO-31|SDCCAG31	NADPH oxidase activator 1	protein-coding
chr18-6678	chr18	80711981	80716014	+	283.0	4033.000	promoter-TSS (NM_001164109)	promoter-TSS (NM_001164109)	-926	NM_001164110	18018	Mm.329560	NM_016791	ENSMUSG00000033016	Nfatc1	2210017P03Rik|AI449492|AV076380|NF-ATc|NFAT2|NFATc|Nfatcb	nuclear factor of activated T cells, cytoplasmic, calcineurin dependent 1	protein-coding
chr4-24646	chr4	48043792	48049407	+	283.0	5615.000	intron (NM_001307989, intron 1 of 4)	intron (NM_001307989, intron 1 of 4)	1294	NM_001307989	18124	Mm.247261	NM_015743	ENSMUSG00000028341	Nr4a3	AI573420|CHN|CSMF|MINOR|NOR-1|Nor1|TEC	nuclear receptor subfamily 4, group A, member 3	protein-coding
chr12-1590	chr12	29697391	29703490	+	282.5	6099.000	intron (NM_001361657, intron 3 of 24)	(AGGTG)n|Simple_repeat|Simple_repeat	-13995	NR_046080	328075	Mm.447832	NR_046080	ENSMUSG00000112663	C630031E19Rik	C630031E19	RIKEN cDNA C630031E19 gene	ncRNA
chr14-9912	chr14	12343608	12351146	+	282.5	7538.000	Intergenic	Intergenic	-1512	NM_080433	54713	Mm.34644	NM_080433	ENSMUSG00000021743	Fezf2	AI451466|AI852056|Fez|Fezl|Zfp312	Fez family zinc finger 2	protein-coding
chr9-21912	chr9	58195768	58199679	+	282.5	3911.000	3' UTR (NM_001161541, exon 3 of 3)	3' UTR (NM_001161541, exon 3 of 3)	3992	NM_001161537	320563	Mm.186499	NM_177193	ENSMUSG00000051243	Islr2	B930052A04Rik|Linx|Mbu-3|mKIAA1465	immunoglobulin superfamily containing leucine-rich repeat 2	protein-coding
chr2-23037	chr2	27411000	27419300	+	282.5	8300.000	intron (NM_009500, intron 1 of 27)	intron (NM_009500, intron 1 of 27)	12458	NR_133905	22325	Mm.179011	NM_009500	ENSMUSG00000009621	Vav2	2810040F13Rik|AI847175|Vav-2	vav 2 oncogene	protein-coding
chr4-43210	chr4	97606465	97612887	+	282.5	6422.000	intron (NM_001122952, intron 1 of 10)	intron (NM_001122952, intron 1 of 10)	-25085	NR_015513	319865	Mm.373807	NM_177023		E130114P18Rik	-	RIKEN cDNA E130114P18 gene	ncRNA
chr17-17857	chr17	56302309	56308684	+	282.0	6375.000	intron (NM_001111080, intron 2 of 16)	intron (NM_001111080, intron 2 of 16)	1183	NM_001111080	18140	Mm.42196	NM_010931	ENSMUSG00000001228	Uhrf1	AL022808|ICBP90|Np95|RNF106	ubiquitin-like, containing PHD and RING finger domains, 1	protein-coding
chr11-35611	chr11	101962723	101969159	+	282.0	6436.000	intron (NM_024449, intron 1 of 1)	intron (NM_024449, intron 1 of 1)	1074	NM_024449	74499	Mm.265602	NM_024449	ENSMUSG00000001494	Sost	5430411E23Rik	sclerostin	protein-coding
chr18-9230	chr18	61397203	61403269	+	282.0	6066.000	intron (NM_001364996, intron 1 of 12)	CpG	176	NM_001364996	170826	Mm.415302	NM_133249	ENSMUSG00000033871	Ppargc1b	4631412G21Rik|PGC-1beta|PGC-1beta/ERRL1|PPARGC-1-beta|Perc	peroxisome proliferative activated receptor, gamma, coactivator 1 beta	protein-coding
chr5-18340	chr5	115528889	115536203	+	282.0	7314.000	intron (NM_011223, intron 1 of 10)	intron (NM_011223, intron 1 of 10)	25870	NM_133915	19303	Mm.18714	NM_011223	ENSMUSG00000029528	Pxn	AW108311|AW123232|Pax	paxillin	protein-coding
chr11-42236	chr11	119987205	119991596	+	282.0	4391.000	intron (NM_001037754, intron 6 of 13)	intron (NM_001037754, intron 6 of 13)	-25367	NR_037225	100526518		NR_037225	ENSMUSG00000105524	Mir3065	mir-3065|mmu-mir-3065	microRNA 3065	ncRNA
chr4-43782	chr4	120160041	120165019	+	281.5	4978.000	intron (NM_007902, intron 2 of 4)	(CA)n|Simple_repeat|Simple_repeat	1324	NM_007902	13615	Mm.284855	NM_007902	ENSMUSG00000028635	Edn2	ET-2|PPET2|VIC	endothelin 2	protein-coding
chr5-16581	chr5	116407357	116412262	+	281.5	4905.000	intron (NM_030704, intron 2 of 2)	intron (NM_030704, intron 2 of 2)	13055	NM_030704	80888	Mm.21549	NM_030704	ENSMUSG00000041548	Hspb8	AU018630|AW413033|Cryac|D5Ucla4|E2IG1|H11|H11K|HSP20-like|HSP22	heat shock protein 8	protein-coding
chr8-10091	chr8	111715427	111718707	+	281.5	3280.000	intron (NM_009954, intron 2 of 6)	intron (NM_009954, intron 2 of 6)	15069	NM_001198839	12927	Mm.3758	NM_009954	ENSMUSG00000031955	Bcar1	AI385681|Cas|Crkas	breast cancer anti-estrogen resistance 1	protein-coding
chr18-2390	chr18	55692151	55697125	+	281.0	4974.000	Intergenic	Intergenic	-702047	NM_001360787	269023	Mm.192984	NM_175751	ENSMUSG00000052713	Zfp608	4932417D18Rik|D430007A19Rik|Znf608	zinc finger protein 608	protein-coding
chr9-2565	chr9	108565806	108571397	+	281.0	5591.000	promoter-TSS (NR_029947)	promoter-TSS (NR_029947)	-176	NR_029947	723864		NR_029947	ENSMUSG00000065579	Mir425	Mirn425|mmu-mir-425	microRNA 425	ncRNA
chr7-29387	chr7	141439277	141444630	+	281.0	5353.000	intron (NM_001360523, intron 3 of 15)	intron (NM_001360523, intron 3 of 15)	2072	NM_001360523	57913	Mm.334321	NM_022654	ENSMUSG00000025507	Pidd1	1200011D09Rik|AU042446|Lrdd|Pidd	p53 induced death domain protein 1	protein-coding
chr13-10707	chr13	99499586	99504433	+	281.0	4847.000	intron (NM_008634, intron 2 of 6)	intron (NM_008634, intron 2 of 6)	14593	NM_008634	17755	Mm.4173	NM_008634	ENSMUSG00000052727	Map1b	A230055D22|AI843217|LC1|MAP5|Mtap-5|Mtap1b|Mtap5	microtubule-associated protein 1B	protein-coding
chr4-25608	chr4	152622176	152626914	+	281.0	4738.000	Intergenic	Intergenic	-72995	NR_033138	330004	Mm.291863	NM_001033414		Gm833	-	predicted gene 833	ncRNA
chr10-5122	chr10	81177186	81182730	+	280.6	5544.000	TTS (NR_028549)	TTS (NR_028549)	997	NR_028549	100217454		NR_028549	ENSMUSG00000064441	Snord37	MBII-376	small nucleolar RNA, C/D box 37	snoRNA
chr7-10492	chr7	36705501	36712626	+	280.6	7125.000	intron (NM_172298, intron 1 of 1)	intron (NM_172298, intron 1 of 1)	10945	NM_172298	243931	Mm.44141	NM_172298	ENSMUSG00000021217	Tshz3	A630038G13Rik|Tsh3|Zfp537|mKIAA1474|teashirt3	teashirt zinc finger family member 3	protein-coding
chr15-21070	chr15	73135296	73141231	+	280.6	5935.000	intron (NM_153178, intron 2 of 18)	intron (NM_153178, intron 2 of 18)	46684	NM_153178	239528	Mm.23095	NM_153178	ENSMUSG00000036698	Ago2	1110029L17Rik|2310051F07Rik|AI225898|AL022874|AW546247|Eif2c2|Gerp95|Gm10365|mKIAA4215	argonaute RISC catalytic subunit 2	protein-coding
chr6-25877	chr6	53817303	53821693	+	280.1	4390.000	exon (NM_025817, exon 1 of 1)	exon (NM_025817, exon 1 of 1)	1327	NM_025817	66873	Mm.422727	NM_025817	ENSMUSG00000043496	Tril	1200009O22Rik|AI316813|mKIAA0644	TLR4 interactor with leucine-rich repeats	protein-coding
chr10-17621	chr10	84705503	84714175	+	280.1	8672.000	intron (NM_027423, intron 23 of 27)	intron (NM_027423, intron 23 of 27)	-46209	NM_001024918	71137	Mm.79070	NM_027689	ENSMUSG00000020037	Rfx4	4933412G19Rik|NYD-sp10	regulatory factor X, 4 (influences HLA class II expression)	protein-coding
chr14-16975	chr14	76029288	76035844	+	280.1	6556.000	Intergenic	Intergenic	-21701	NM_026816	68705	Mm.20415	NM_026816	ENSMUSG00000067995	Gtf2f2	1110031C13Rik|AI326315	general transcription factor IIF, polypeptide 2	protein-coding
chr5-7541	chr5	142906862	142910488	+	280.1	3626.000	Intergenic	Intergenic	-1921	NM_007393	11461	Mm.328431	NM_007393	ENSMUSG00000029580	Actb	Actx|E430023M04Rik|beta-actin	actin, beta	protein-coding
chr10-22374	chr10	42273379	42279055	+	280.1	5676.000	intron (NM_019740, intron 1 of 3)	CpG-1005	525	NM_019740	56484	Mm.338613	NM_019740	ENSMUSG00000048756	Foxo3	1110048B16Rik|2010203A17Rik|C76856|FKHRL1|Fkhr2|Foxo3a	forkhead box O3	protein-coding
chr16-9943	chr16	92694437	92700304	+	280.1	5867.000	promoter-TSS (NM_009821)	promoter-TSS (NM_009821)	-41	NM_009821	12394	Mm.4081	NM_009821	ENSMUSG00000022952	Runx1	AML1|CBF-alpha-2|Cbfa2|Pebp2a2|Pebpa2b	runt related transcription factor 1	protein-coding
chr10-13628	chr10	67534924	67540594	+	280.1	5670.000	promoter-TSS (NM_010118)	promoter-TSS (NM_010118)	-110	NM_010118	13654	Mm.290421	NM_010118	ENSMUSG00000037868	Egr2	Egr-2|Krox-20|Krox20|NGF1-B|Zfp-25|Zfp-6	early growth response 2	protein-coding
chr5-33558	chr5	92807948	92814446	+	280.1	6498.000	intron (NM_001077595, intron 1 of 9)	intron (NM_001077595, intron 1 of 9)	1815	NM_001077595	27428	Mm.46014	NM_015756	ENSMUSG00000029381	Shroom3	AL022960|D5Ertd287e|Shrm|Shrm3	shroom family member 3	protein-coding
chr8-9132	chr8	87230099	87237207	+	279.6	7108.000	Intergenic	Intergenic	-33803	NR_040697	100038706	Mm.334690	NR_040697	ENSMUSG00000099207	Gm10637	-	predicted gene 10637	ncRNA
chr15-6531	chr15	83016091	83019765	+	279.6	3674.000	intron (NM_001271411, intron 1 of 5)	intron (NM_001271411, intron 1 of 5)	5210	NM_028728	74039	Mm.32584	NM_028728	ENSMUSG00000058099	Nfam1	4921501M20Rik|Cnaip	Nfat activating molecule with ITAM motif 1	protein-coding
chr9-31786	chr9	102713824	102718115	+	279.1	4291.000	Intergenic	Intergenic	-1835	NM_019764	56332	Mm.21145	NM_019764	ENSMUSG00000032531	Amotl2	AW549739|C79691|Lccp|MASCOT|mKIAA0989	angiomotin-like 2	protein-coding
chr7-21076	chr7	116033356	116041238	+	279.1	7882.000	intron (NM_001025559, intron 1 of 15)	intron (NM_001025559, intron 1 of 15)	1447	NM_001025559	20679	Mm.323365	NM_011445	ENSMUSG00000051910	Sox6	AI987981|SOX-LZ	SRY (sex determining region Y)-box 6	protein-coding
chr15-16758	chr15	76721351	76725572	+	279.1	4221.000	TTS (NM_001168288)	TTS (NM_001168288)	384	NM_145472	223665	Mm.291713	NM_145472	ENSMUSG00000116138	C030006K11Rik	1110033I13Rik	RIKEN cDNA C030006K11 gene	protein-coding
chr10-8050	chr10	79801672	79805442	+	279.1	3770.000	intron (NM_001161747, intron 1 of 7)	PB1D10|SINE|Alu	9985	NM_023128	18483	Mm.34650	NM_023128	ENSMUSG00000035863	Palm	-	paralemmin	protein-coding
chr19-6834	chr19	46618706	46625010	+	279.1	6304.000	intron (NM_001177812, intron 2 of 4)	intron (NM_001177812, intron 2 of 4)	-1543	NM_001177813	226178	Mm.329895	NM_146099	ENSMUSG00000047731	Wbp1l	D19Wsu162e|Opal1	WW domain binding protein 1 like	protein-coding
chr9-27296	chr9	45675221	45679491	+	278.6	4270.000	intron (NM_001081270, intron 8 of 32)	intron (NM_001081270, intron 8 of 32)	151307	NM_001081373	214552	Mm.260103	NM_001081373	ENSMUSG00000043987	Cep164	AI450905|BC027092|D030051D21	centrosomal protein 164	protein-coding
chr7-25906	chr7	112739067	112745021	+	278.6	5954.000	intron (NM_001166584, intron 1 of 13)	intron (NM_001166584, intron 1 of 13)	62688	NM_009346	21676	Mm.24685	NM_009346	ENSMUSG00000055320	Tead1	2610024B07Rik|B230114H05Rik|Gtrgeo5|TEAD-1|TEF-1|Tcf13|mTEF-1	TEA domain family member 1	protein-coding
chr9-9775	chr9	36937697	36943348	+	278.1	5651.000	intron (NM_001029838, intron 5 of 12)	intron (NM_001029838, intron 5 of 12)	106948	NM_001357611	235180	Mm.5264	NM_183171	ENSMUSG00000032118	Fez1	UNC-76|UNC76	fasciculation and elongation protein zeta 1 (zygin I)	protein-coding
chr16-6366	chr16	20692186	20697133	+	278.1	4947.000	promoter-TSS (NM_133778)	promoter-TSS (NM_133778)	-398	NM_133778	78408	Mm.196512	NM_133778	ENSMUSG00000050821	Fam131a	2900046G09Rik	family with sequence similarity 131, member A	protein-coding
chr3-10034	chr3	83763453	83769806	+	278.1	6353.000	exon (NM_009144, exon 1 of 3)	exon (NM_009144, exon 1 of 3)	308	NM_009144	20319	Mm.19155	NM_009144	ENSMUSG00000027996	Sfrp2	AI851596|Sdf5	secreted frizzled-related protein 2	protein-coding
chr8-10272	chr8	27159009	27164391	+	277.6	5382.000	intron (NM_001080813, intron 1 of 5)	MLTR14|LTR|ERV1	12946	NM_001080813	75767	Mm.205335	NM_029423	ENSMUSG00000031488	Rab11fip1	2010200K21Rik|4833414G05Rik|Rcp	RAB11 family interacting protein 1 (class I)	protein-coding
chr9-15588	chr9	13297624	13304890	+	277.6	7266.000	Intergenic	Intergenic	54301	NM_025534	66396	Mm.290620	NM_025534	ENSMUSG00000079084	Ccdc82	2310043N13Rik	coiled-coil domain containing 82	protein-coding
chr2-41981	chr2	179517838	179523540	+	277.6	5702.000	intron (NM_001316723, intron 2 of 5)	intron (NM_001316723, intron 2 of 5)	78258	NM_009867	12561	Mm.184711	NM_009867	ENSMUSG00000000305	Cdh4	AW120700|R-CAD|R-Cadh|Rcad	cadherin 4	protein-coding
chr5-18515	chr5	129583101	129587249	+	277.6	4148.000	intron (NM_011846, intron 1 of 9)	CpG	1006	NM_011846	23948	Mm.42047	NM_011846	ENSMUSG00000029436	Mmp17	MT4-MMP|MT4MMP|MTMMP4	matrix metallopeptidase 17	protein-coding
chr1-25257	chr1	167268707	167274633	+	277.6	5926.000	intron (NM_030724, intron 1 of 6)	intron (NM_030724, intron 1 of 6)	13457	NM_030724	80914	Mm.280895	NM_030724	ENSMUSG00000026558	Uck2	AA407809|AI481316|AU018180|AU020720|TSA903|UK|UMK|Umpk	uridine-cytidine kinase 2	protein-coding
chr11-39114	chr11	87685442	87692268	+	277.1	6826.000	intron (NM_172448, intron 2 of 9)	intron (NM_172448, intron 2 of 9)	-10669	NR_045139	68690	Mm.342009	NR_045139		1110028F11Rik	-	RIKEN cDNA 1110028F11 gene	ncRNA
chr18-9447	chr18	7000434	7006441	+	277.1	6007.000	intron (NM_177595, intron 1 of 6)	intron (NM_177595, intron 1 of 6)	1342	NM_177595	210719	Mm.257186	NM_177595	ENSMUSG00000061013	Mkx	9430023B20Rik|Irxl1	mohawk homeobox	protein-coding
chr4-30125	chr4	43556938	43564564	+	277.1	7626.000	intron (NM_011602, intron 1 of 56)	intron (NM_011602, intron 1 of 56)	1832	NM_011602	21894	Mm.208601	NM_011602	ENSMUSG00000028465	Tln1	Tln	talin 1	protein-coding
chr17-7103	chr17	79712445	79716498	+	277.1	4053.000	intron (NM_001364889, intron 1 of 3)	intron (NM_001364889, intron 1 of 3)	590	NM_009994	13078	Mm.214016	NM_009994	ENSMUSG00000024087	Cyp1b1	CP1B|CYPIB1|P4501b1	cytochrome P450, family 1, subfamily b, polypeptide 1	protein-coding
chr8-26618	chr8	105266529	105272434	+	277.1	5905.000	promoter-TSS (NM_001256042)	promoter-TSS (NM_001256042)	-320	NM_001256044	26386	Mm.89204	NM_011939	ENSMUSG00000033249	Hsf4	HSF 4|HSTF 4|HSTF4|ldis1|mHSF4	heat shock transcription factor 4	protein-coding
chr1-13600	chr1	91454853	91460420	+	277.1	5567.000	intron (NM_011066, intron 1 of 22)	intron (NM_011066, intron 1 of 22)	1692	NM_011066	18627	Mm.482463	NM_011066	ENSMUSG00000055866	Per2	mKIAA0347|mPer2	period circadian clock 2	protein-coding
chr4-9587	chr4	154169619	154174118	+	276.6	4499.000	intron (NM_001162977, intron 1 of 36)	intron (NM_001162977, intron 1 of 36)	1155	NM_001162977	230971	Mm.275216	NM_172273	ENSMUSG00000057751	Megf6	2600001P17Rik|Egfl3	multiple EGF-like-domains 6	protein-coding
chr11-26739	chr11	88573482	88580090	+	276.6	6608.000	intron (NM_054043, intron 6 of 13)	intron (NM_054043, intron 6 of 13)	-42465	NR_131025	68397	Mm.426889	NR_131025		0610039H22Rik	-	RIKEN cDNA 0610039H22 gene	ncRNA
chr4-42421	chr4	32301679	32306875	+	276.6	5196.000	Intergenic	Intergenic	-113158	NM_001109661	12014	Mm.491223	NM_007521	ENSMUSG00000040270	Bach2	E030004N02Rik	BTB and CNC homology, basic leucine zipper transcription factor 2	protein-coding
chr9-26782	chr9	119570218	119574630	+	276.6	4412.000	intron (NM_021544, intron 1 of 27)	(CA)n|Simple_repeat|Simple_repeat	6592	NM_021544	20271	Mm.103584	NM_021544	ENSMUSG00000032511	Scn5a	Nav1.5|Nav1.5c|SkM1|SkM2|mH1	sodium channel, voltage-gated, type V, alpha	protein-coding
chr17-5100	chr17	37045194	37052141	+	276.6	6947.000	intron (NM_019439, intron 4 of 22)	intron (NM_019439, intron 4 of 22)	2701	NM_019439	54393	Mm.32191	NM_019439	ENSMUSG00000024462	Gabbr1	GABAB1|GABAbR1|bM573K1.1	gamma-aminobutyric acid (GABA) B receptor, 1	protein-coding
chr7-20283	chr7	141473182	141478539	+	276.1	5357.000	promoter-TSS (NM_025593)	promoter-TSS (NM_025593)	-520	NM_001252588	64540	Mm.489619	NM_053082	ENSMUSG00000025511	Tspan4	AI325509|AI746565|D130042I01Rik|NAG-2|Tm4sf7|Tspan-4	tetraspanin 4	protein-coding
chr11-22627	chr11	117323681	117327886	+	276.1	4205.000	intron (NM_001113486, intron 3 of 11)	intron (NM_001113486, intron 3 of 11)	-5932	NM_017380	53860	Mm.38450	NM_017380	ENSMUSG00000059248	Sept9	MSF1|Msf|PNUTL4|Sint1	septin 9	protein-coding
chr3-14312	chr3	88508958	88514512	+	276.1	5554.000	Intergenic	Intergenic	-8383	NM_001002011	16905	Mm.243014	NM_019390	ENSMUSG00000028063	Lmna	Dhe	lamin A	protein-coding
chr11-13105	chr11	11820625	11825764	+	276.1	5139.000	intron (NM_001190448, intron 11 of 14)	intron (NM_001190448, intron 11 of 14)	-14232	NM_001163360	60530	Mm.236114	NM_021891	ENSMUSG00000035455	Fignl1	-	fidgetin-like 1	protein-coding
chr2-42742	chr2	38356188	38364775	+	276.1	8587.000	intron (NM_001290646, intron 4 of 4)	intron (NM_001290646, intron 4 of 4)	9173	NM_010710	16870	Mm.142856	NM_010710	ENSMUSG00000000247	Lhx2	LH2A|Lh-2|Lim2|ap|apterous	LIM homeobox protein 2	protein-coding
chr9-20673	chr9	56501709	56508115	+	276.1	6406.000	Intergenic	Intergenic	86293	NM_025812	66867	Mm.150856	NM_025812	ENSMUSG00000032329	Hmg20a	1200004E06Rik|5730490E10Rik|Hmgxb1|Ibraf	high mobility group 20A	protein-coding
chr10-14469	chr10	67101601	67108890	+	276.1	7289.000	Intergenic	Intergenic	-8257	NM_178606	28193	Mm.41272	NM_178606	ENSMUSG00000019873	Reep3	D10Ucla1	receptor accessory protein 3	protein-coding
chr7-25094	chr7	25218281	25222732	+	275.6	4451.000	promoter-TSS (NM_175436)	promoter-TSS (NM_175436)	-647	NM_207677	67379	Mm.280594	NM_026117	ENSMUSG00000054499	Dedd2	2410050E11Rik|FLAME-3	death effector domain-containing DNA binding protein 2	protein-coding
chr14-5347	chr14	121059123	121065228	+	275.6	6105.000	intron (NM_134082, intron 1 of 26)	intron (NM_134082, intron 1 of 26)	26601	NM_134082	223254	Mm.223980	NM_134082	ENSMUSG00000025555	Farp1	AW228844|BC030329|Cdep	FERM, RhoGEF (Arhgef) and pleckstrin domain protein 1 (chondrocyte-derived)	protein-coding
chr17-15784	chr17	34997209	35004126	+	275.6	6917.000	promoter-TSS (NM_033075)	promoter-TSS (NM_033075)	79	NM_033075	110956	Mm.22506	NM_033075		D17H6S56E-5	G7e	DNA segment, Chr 17, human D6S56E 5	protein-coding
chr11-23708	chr11	117596123	117600868	+	275.6	4745.000	Intergenic	Intergenic	-12752	NR_015489	78403	Mm.212543	NR_015489		2900041M22Rik	-	RIKEN cDNA 2900041M22 gene	ncRNA
chr2-34668	chr2	166486941	166493536	+	275.6	6595.000	Intergenic	Intergenic	42787	NR_015558	319684	Mm.399746	NR_015558		5031425F14Rik	-	RIKEN cDNA 5031425F14 gene	ncRNA
chr8-13241	chr8	111467466	111473281	+	275.1	5815.000	intron (NM_001170742, intron 18 of 25)	intron (NM_001170742, intron 18 of 25)	51734	NM_001170742	319481	Mm.247294	NM_176923	ENSMUSG00000031959	Wdr59	5430401O09Rik|Cdw12	WD repeat domain 59	protein-coding
chr11-24807	chr11	120357222	120362260	+	275.1	5038.000	Intergenic	Intergenic	-1793	NM_172802	238021	Mm.481403	NM_172802	ENSMUSG00000025380	Fscn2	A930022G03|Ahl8|C630046B20Rik	fascin actin-bundling protein 2	protein-coding
chr7-33073	chr7	135483365	135487759	+	275.1	4394.000	Intergenic	Intergenic	43092	NM_178669	212070	Mm.39721	NM_178669	ENSMUSG00000050866	Clrn3	AI649392|Tmem12	clarin 3	protein-coding
chr15-15819	chr15	76075946	76080714	+	275.1	4768.000	intron (NM_028364, intron 1 of 11)	intron (NM_028364, intron 1 of 11)	2540	NM_001164600	67959	Mm.29965	NM_028364	ENSMUSG00000002524	Puf60	2410104I19Rik|2810454F19Rik|SIAHBP1	poly-U binding splicing factor 60	protein-coding
chr19-4981	chr19	4096413	4102047	+	275.1	5634.000	promoter-TSS (NR_075078)	promoter-TSS (NR_075078)	-768	NR_075078	18739	Mm.1860	NM_008851	ENSMUSG00000024851	Pitpnm1	DRES9|Mpt-1|Nir-2|PITPnm 1|Pitpnm|R75447|Rd9|RdgB|RdgB1	phosphatidylinositol transfer protein, membrane-associated 1	protein-coding
chr9-19752	chr9	63664217	63670174	+	275.1	5957.000	intron (NM_016769, intron 3 of 8)	intron (NM_016769, intron 3 of 8)	64549	NR_151671	66939	Mm.34338	NM_025857	ENSMUSG00000037257	Aagab	2310007F21Rik|p34	alpha- and gamma-adaptin binding protein	protein-coding
chr4-38366	chr4	106853333	106857095	+	275.1	3762.000	Intergenic	Intergenic	-50207	NM_001347159	329910	Mm.222956	NM_025590	ENSMUSG00000034853	Acot11	1110020M10Rik|2010309H15Rik|AW060409|BFIT|BFIT1|Thea|Them1|mKIAA0707	acyl-CoA thioesterase 11	protein-coding
chr8-24752	chr8	70499624	70506696	+	274.6	7072.000	intron (NM_018827, intron 6 of 8)	intron (NM_018827, intron 6 of 8)	3266	NR_151646	66462	Mm.28242	NM_025577	ENSMUSG00000058833	Rex1bd	2810428I15Rik	required for excision 1-B domain containing	protein-coding
chr4-26530	chr4	133070887	133075630	+	274.6	4743.000	intron (NM_146155, intron 6 of 6)	MIR3|SINE|MIR	-57375	NM_153423	242687	Mm.23566	NM_153423	ENSMUSG00000028868	Wasf2	AW742646|D4Ertd13e|WAVE2	WAS protein family, member 2	protein-coding
chr10-7131	chr10	128408073	128414046	+	274.6	5973.000	promoter-TSS (NM_026259)	promoter-TSS (NM_026259)	-508	NM_001358972	69917	Mm.46614	NM_027257	ENSMUSG00000025374	Nabp2	2610036N15Rik|Obfc2b|SSB1	nucleic acid binding protein 2	protein-coding
chr5-16825	chr5	138274613	138281197	+	274.1	6584.000	intron (NM_172412, intron 3 of 9)	intron (NM_172412, intron 3 of 9)	2032	NM_172412	71951	Mm.77066	NM_172412	ENSMUSG00000029510	Gpc2	2410016G05Rik	glypican 2 (cerebroglycan)	protein-coding
chr15-8154	chr15	84440256	84447605	+	274.1	7349.000	intron (NM_001347543, intron 1 of 5)	intron (NM_001347543, intron 1 of 5)	2680	NM_001347543	72301	Mm.275387	NM_001163145	ENSMUSG00000062760	Shisal1	1810041L15Rik|Kiaa1644	shisa like 1	protein-coding
chr8-4912	chr8	105517520	105522082	+	274.1	4562.000	intron (NM_008289, intron 1 of 4)	intron (NM_008289, intron 1 of 4)	1055	NM_008289	15484	Mm.5079	NM_008289	ENSMUSG00000031891	Hsd11b2	11HSD2	hydroxysteroid 11-beta dehydrogenase 2	protein-coding
chr11-24352	chr11	88179571	88182353	+	273.7	2782.000	intron (NM_198013, intron 3 of 10)	intron (NM_198013, intron 3 of 10)	11397	NM_001172099	103841	Mm.374846	NM_198013	ENSMUSG00000018378	Cuedc1	AI841487|C330016O16Rik	CUE domain containing 1	protein-coding
chr9-10489	chr9	72805046	72813322	+	273.7	8276.000	intron (NM_175485, intron 1 of 19)	intron (NM_175485, intron 1 of 19)	1910	NM_175485	235472	Mm.31696	NM_175485	ENSMUSG00000036030	Prtg	A230098A12Rik|Igdcc5	protogenin	protein-coding
chr17-4302	chr17	48771566	48777503	+	273.7	5937.000	Intergenic	Intergenic	-158048	NM_027452	70530	Mm.133607	NM_027452	ENSMUSG00000040490	Lrfn2	5730420O05Rik|SALM1|mKIAA1246	leucine rich repeat and fibronectin type III domain containing 2	protein-coding
chr13-11305	chr13	91369571	91375662	+	273.7	6091.000	intron (NR_045161, intron 2 of 2)	intron (NR_045161, intron 2 of 2)	15469	NR_045161	320297	Mm.375866	NR_045161	ENSMUSG00000097182	A830009L08Rik	-	RIKEN cDNA A830009L08 gene	ncRNA
chr4-44469	chr4	137466819	137472496	+	273.7	5677.000	intron (NM_008305, intron 1 of 96)	intron (NM_008305, intron 1 of 96)	854	NM_008305	15530	Mm.273662	NM_008305	ENSMUSG00000028763	Hspg2	AI852380|HSPG|Pcn|Plc|per	perlecan (heparan sulfate proteoglycan 2)	protein-coding
chr4-12776	chr4	97868162	97876586	+	273.2	8424.000	intron (NM_001122953, intron 2 of 9)	intron (NM_001122953, intron 2 of 9)	94748	NM_010905	18027	Mm.31274	NM_010905	ENSMUSG00000028565	Nfia	1110047K16Rik|9430022M17Rik|CTF|NF1-A|NF1A	nuclear factor I/A	protein-coding
chr2-19549	chr2	165309096	165314588	+	273.2	5492.000	intron (NM_207706, intron 5 of 21)	intron (NM_207706, intron 5 of 21)	4509	NM_001302754	140579	Mm.35064	NM_080287	ENSMUSG00000017670	Elmo2	1190002F24Rik|CED-12	engulfment and cell motility 2	protein-coding
chr4-20862	chr4	135523299	135528304	+	273.2	5005.000	intron (NM_030189, intron 6 of 8)	intron (NM_030189, intron 6 of 8)	29814	NM_030189	78806	Mm.374844	NM_030189	ENSMUSG00000028801	Stpg1	4930403G18Rik|4930555I21Rik|Mapo2	sperm tail PG rich repeat containing 1	protein-coding
chr17-9476	chr17	26937340	26942834	+	273.2	5494.000	promoter-TSS (NM_026307)	promoter-TSS (NM_026307)	-549	NM_026307	67675	Mm.439919	NM_026307	ENSMUSG00000024194	Cuta	0610039D01Rik|1810022E02Rik|1810060C03Rik|2700094G22Rik|AI326454	cutA divalent cation tolerance homolog	protein-coding
chr8-3127	chr8	94770850	94774588	+	273.2	3738.000	intron (NM_009142, intron 1 of 2)	intron (NM_009142, intron 1 of 2)	539	NM_009142	20312	Mm.103711	NM_009142	ENSMUSG00000031778	Cx3cl1	AB030188|ABCD-3|AI848747|CX3C|Cxc3|D8Bwg0439e|Scyd1	chemokine (C-X3-C motif) ligand 1	protein-coding
chr11-39876	chr11	117625646	117630259	+	273.2	4613.000	Intergenic	Intergenic	16705	NR_015489	78403	Mm.212543	NR_015489		2900041M22Rik	-	RIKEN cDNA 2900041M22 gene	ncRNA
chr14-20529	chr14	55822410	55829076	+	273.2	6666.000	intron (NM_023699, intron 1 of 9)	intron (NM_023699, intron 1 of 9)	948	NM_023699	73181	Mm.27908	NM_023699	ENSMUSG00000023411	Nfatc4	3110041H08Rik|AW107667|AW546455|Nfat3	nuclear factor of activated T cells, cytoplasmic, calcineurin dependent 4	protein-coding
chr5-28452	chr5	123141162	123146214	+	273.2	5052.000	intron (NM_001040398, intron 3 of 16)	intron (NM_001040398, intron 3 of 16)	1495	NM_001040398	208043	Mm.250391	NM_177581	ENSMUSG00000038384	Setd1b	AA516740|BC035291|KMT2G|mKIAA1076	SET domain containing 1B	protein-coding
chr9-30051	chr9	108585943	108589574	+	272.7	3631.000	intron (NR_151688, intron 2 of 9)	intron (NR_151688, intron 2 of 9)	-9045	NM_031392	83669	Mm.335454	NM_031392	ENSMUSG00000066357	Wdr6	-	WD repeat domain 6	protein-coding
chr1-12357	chr1	155091366	155096294	+	272.7	4928.000	Intergenic	Intergenic	5806	NM_010500	15939	Mm.12246	NM_010500	ENSMUSG00000056708	Ier5	-	immediate early response 5	protein-coding
chr6-22089	chr6	30172645	30176816	+	272.7	4171.000	promoter-TSS (NR_126540)	promoter-TSS (NR_126540)	-605	NR_126541	101447999		NR_126540		Mirc35hg	linc_miR96	microRNA cluster 35, host gene	ncRNA
chr11-31682	chr11	60307326	60313701	+	272.7	6375.000	intron (NM_001359810, intron 1 of 12)	B1_Mur4|SINE|Alu	42392	NM_153080	216810	Mm.218875	NM_153080	ENSMUSG00000000538	Tom1l2	2900016I08Rik|A730055F12Rik|AU042072|Srebf1	target of myb1-like 2 (chicken)	protein-coding
chr6-8597	chr6	91728605	91732661	+	272.2	4056.000	intron (NM_009320, intron 5 of 14)	intron (NM_009320, intron 5 of 14)	46566	NM_009320	21366	Mm.395650	NM_009320	ENSMUSG00000030096	Slc6a6	AA589629|C80501|Taut	solute carrier family 6 (neurotransmitter transporter, taurine), member 6	protein-coding
chr2-31156	chr2	173269539	173275859	+	272.2	6320.000	intron (NM_022995, intron 1 of 3)	intron (NM_022995, intron 1 of 3)	3834	NM_022995	65112	Mm.73682	NM_022995	ENSMUSG00000038400	Pmepa1	2210418I02Rik|AW455466|Erg1.2|N4wbp4|Stag1|Tmepai	prostate transmembrane protein, androgen induced 1	protein-coding
chr2-33208	chr2	26314431	26320568	+	272.2	6137.000	intron (NM_001355575, intron 1 of 13)	intron (NM_001355575, intron 1 of 13)	1966	NM_153410	67839	Mm.266611	NM_153410	ENSMUSG00000026930	Gpsm1	1810037C22Rik|AW107933|Ags3	G-protein signalling modulator 1 (AGS3-like, C. elegans)	protein-coding
chr2-34511	chr2	161337869	161343347	+	272.2	5478.000	Intergenic	Intergenic	-231522	NR_126509	71389	Mm.122738	NM_173368	ENSMUSG00000057133	Chd6	5430439G14Rik|6330406J24Rik|CHD-6	chromodomain helicase DNA binding protein 6	protein-coding
chr14-8590	chr14	60377348	60384722	+	271.7	7374.000	3' UTR (NM_001164705, exon 2 of 2)	3' UTR (NM_001164705, exon 2 of 2)	3343	NM_001164705	72125	Mm.275499	NM_028113	ENSMUSG00000021986	Amer2	2600011E07Rik|Fam123a	APC membrane recruitment 2	protein-coding
chr16-8966	chr16	17801812	17805427	+	271.7	3615.000	intron (NM_153790, intron 5 of 10)	intron (NM_153790, intron 5 of 10)	6337	NM_153790	224024	Mm.194950	NM_153790	ENSMUSG00000012017	Scarf2	NSR1|SREC-II|SRECRP-1|Scatf1|Srec2|SrecII	scavenger receptor class F, member 2	protein-coding
chr17-17393	chr17	24893182	24898485	+	271.7	5303.000	promoter-TSS (NM_001163102)	promoter-TSS (NM_001163102)	-667	NM_019730	79059	Mm.430765	NM_019730	ENSMUSG00000073435	Nme3	1810009F08Rik|AI413736|DR-nm23|Ndk3|Nm23-DR|Nm23-M3	NME/NM23 nucleoside diphosphate kinase 3	protein-coding
chr12-13148	chr12	112670170	112673802	+	271.7	3632.000	intron (NM_001331107, intron 1 of 13)	intron (NM_001331107, intron 1 of 13)	2290	NM_001165894	11651	Mm.6645	NM_009652	ENSMUSG00000001729	Akt1	Akt|LTR-akt|PKB|PKB/Akt|PKBalpha|Rac	thymoma viral proto-oncogene 1	protein-coding
chr4-2759	chr4	152289863	152294050	+	271.7	4187.000	promoter-TSS (NM_008237)	promoter-TSS (NM_008237)	-294	NM_008237	15207	Mm.3516	NM_008237	ENSMUSG00000028946	Hes3	Hes-3|bHLHb43	hes family bHLH transcription factor 3	protein-coding
chr17-8154	chr17	83199054	83205124	+	271.7	6070.000	Intergenic	Intergenic	-13194	NM_134117	106522	Mm.311974	NM_134117	ENSMUSG00000024247	Pkdcc	AI115348|AW548124|Adtk1|ESTM17|MAd1|Sgk493|Vlk|X83346	protein kinase domain containing, cytoplasmic	protein-coding
chr4-37217	chr4	155017459	155022747	+	271.7	5288.000	promoter-TSS (NM_001356470)	promoter-TSS (NM_001356470)	-675	NM_001356470	269615	Mm.379458	NM_175556	ENSMUSG00000029055	Plch2	A930027K05Rik|PLCeta2|Plc-eta2|Plcl4	phospholipase C, eta 2	protein-coding
chr7-9735	chr7	112850402	112857131	+	271.7	6729.000	intron (NM_001166585, intron 4 of 11)	intron (NM_001166585, intron 4 of 11)	-100196	NM_175279	78748	Mm.349943	NM_175279	ENSMUSG00000098132	Rassf10	4632411J06Rik	Ras association (RalGDS/AF-6) domain family (N-terminal) member 10	protein-coding
chr14-20026	chr14	24993070	24998860	+	271.7	5790.000	Intergenic	B4|SINE|B4	-113296	NR_153781	102634576	Mm.317855	NR_153781		Gm32123	-	predicted gene, 32123	ncRNA
chr13-10277	chr13	28717078	28723315	+	271.7	6237.000	intron (NR_045053, intron 3 of 8)	intron (NR_045053, intron 3 of 8)	-9323	NR_105787	102466635		NR_105787	ENSMUSG00000099158	Mir6368	Gm27800|mmu-mir-6368	microRNA 6368	ncRNA
chr2-33283	chr2	28520884	28527017	+	271.7	6133.000	intron (NM_001145834, intron 1 of 17)	intron (NM_001145834, intron 1 of 17)	-9514	NM_001145835	19730	Mm.5236	NM_009058	ENSMUSG00000026821	Ralgds	Gnds|Rgds|mKIAA1308	ral guanine nucleotide dissociation stimulator	protein-coding
chr19-12689	chr19	7306748	7311952	+	271.7	5204.000	intron (NM_001080388, intron 1 of 16)	intron (NM_001080388, intron 1 of 16)	-13903	NM_001080390	13728	Mm.258986	NM_007928	ENSMUSG00000024969	Mark2	EMK-1|Emk|Par-1|Par-1b	MAP/microtubule affinity regulating kinase 2	protein-coding
chr9-11904	chr9	59658081	59664383	+	271.2	6302.000	intron (NM_011099, intron 1 of 10)	intron (NM_011099, intron 1 of 10)	4864	NM_011099	18746	Mm.326167	NM_011099	ENSMUSG00000032294	Pkm	AA414905|AL024370|AL024424|Pk-2|Pk-3|Pk3|Pkm2	pyruvate kinase, muscle	protein-coding
chr7-12415	chr7	112953477	112958627	+	271.2	5150.000	3' UTR (NM_175279, exon 1 of 1)	3' UTR (NM_175279, exon 1 of 1)	2090	NM_175279	78748	Mm.349943	NM_175279	ENSMUSG00000098132	Rassf10	4632411J06Rik	Ras association (RalGDS/AF-6) domain family (N-terminal) member 10	protein-coding
chr2-10723	chr2	180117076	180120479	+	271.2	3403.000	promoter-TSS (NM_144500)	promoter-TSS (NM_144500)	-529	NM_144500	228983	Mm.253578	NM_144500	ENSMUSG00000039050	Osbpl2	C130070J12Rik|ORP-2|Orp2	oxysterol binding protein-like 2	protein-coding
chr4-42431	chr4	32505790	32512397	+	271.2	6607.000	intron (NM_001109661, intron 2 of 4)	intron (NM_001109661, intron 2 of 4)	62569	NR_026843	414068	Mm.389550	NR_026843	ENSMUSG00000086150	Bach2os	-	BTB and CNC homology 2, opposite strand	ncRNA
chr15-5987	chr15	85675676	85681491	+	271.2	5815.000	Intergenic	Intergenic	-25190	NR_110483	102800312	Mm.33117	NR_110483		Lncppara	Lincppara|Mirlet7bhg|linc-Ppara	long noncoding RNA near Ppara	ncRNA
chr12-7035	chr12	108957929	108961630	+	271.2	3701.000	intron (NM_177602, intron 2 of 6)	intron (NM_177602, intron 2 of 6)	65507	NM_177602	212198	Mm.342082	NM_177602	ENSMUSG00000040877	Wdr25	B930090D16Rik	WD repeat domain 25	protein-coding
chr2-30013	chr2	33628592	33633511	+	270.7	4919.000	intron (NM_010725, intron 2 of 7)	intron (NM_010725, intron 2 of 7)	10047	NM_010725	16917	Mm.39825	NM_010725	ENSMUSG00000038765	Lmx1b	Icst|LMX1.1|LMX1.2	LIM homeobox transcription factor 1 beta	protein-coding
chr15-18752	chr15	64040594	64047785	+	270.7	7191.000	intron (NM_001360036, intron 1 of 12)	intron (NM_001360036, intron 1 of 12)	15575	NM_001360038	223601	Mm.246108	NM_144846	ENSMUSG00000022378	Fam49b	0910001A06Rik|AW122079	family with sequence similarity 49, member B	protein-coding
chr19-9948	chr19	41742555	41747367	+	270.2	4812.000	Intergenic	(C)n|Simple_repeat|Simple_repeat	-1105	NM_015748	20562	Mm.39155	NM_015748	ENSMUSG00000025020	Slit1	Slil1|mKIAA0813	slit guidance ligand 1	protein-coding
chr1-8731	chr1	93077852	93082527	+	270.2	4675.000	intron (NM_001368847, intron 2 of 48)	MIR3|SINE|MIR	2291	NM_001294150	16560	Mm.276408	NM_008440	ENSMUSG00000014602	Kif1a	ATSV|C630002N23Rik|Gm1626|Kns1	kinesin family member 1A	protein-coding
chr11-20295	chr11	77930367	77935850	+	270.2	5483.000	intron (NM_021286, intron 1 of 16)	intron (NM_021286, intron 1 of 16)	2269	NM_021286	20370	Mm.229330	NM_021286	ENSMUSG00000000632	Sez6	BSRP-C|D11Bhm177e|sez-6	seizure related gene 6	protein-coding
chr2-34063	chr2	115854521	115861241	+	270.2	6720.000	Intergenic	Intergenic	206738	NM_001346044	17536	Mm.247566	NM_010825	ENSMUSG00000027210	Meis2	A430109D20Rik|Mrg1|Stra10	Meis homeobox 2	protein-coding
chr11-32644	chr11	119023576	119028488	+	269.7	4912.000	intron (NM_007623, intron 3 of 4)	intron (NM_007623, intron 3 of 4)	3011	NM_007623	12416	Mm.14547	NM_007623	ENSMUSG00000025577	Cbx2	M33|MOD2|pc	chromobox 2	protein-coding
chr17-7690	chr17	47920125	47926528	+	269.7	6403.000	intron (NM_028767, intron 1 of 16)	intron (NM_028767, intron 1 of 16)	1306	NM_001110824	74123	Mm.240062	NM_028767	ENSMUSG00000023991	Foxp4	1200010K03Rik|2310007G05Rik|mFKHLA	forkhead box P4	protein-coding
chr15-12823	chr15	59644966	59651616	+	269.7	6650.000	promoter-TSS (NM_144549)	promoter-TSS (NM_144549)	-363	NM_144549	211770	Mm.40298	NM_144549	ENSMUSG00000032501	Trib1	A530090O15Rik|TRB-1|Trb1	tribbles pseudokinase 1	protein-coding
chr4-14289	chr4	134658927	134664542	+	269.7	5615.000	intron (NM_207237, intron 1 of 11)	intron (NM_207237, intron 1 of 11)	42556	NM_207237	230815	Mm.18905	NM_207237	ENSMUSG00000037306	Man1c1	AI593348	mannosidase, alpha, class 1C, member 1	protein-coding
chr4-15060	chr4	149874396	149878353	+	269.7	3957.000	Intergenic	Intergenic	78632	NM_029035	74646	Mm.30	NM_029035	ENSMUSG00000039911	Spsb1	1110014L01Rik|4930422J18Rik|AI596360|AI854583|SSB-1|SSB1	splA/ryanodine receptor domain and SOCS box containing 1	protein-coding
chr10-15248	chr10	60281693	60287257	+	269.7	5564.000	promoter-TSS (NM_001146124)	promoter-TSS (NM_001146124)	14	NM_001146124	19156	Mm.29978	NM_011179	ENSMUSG00000004207	Psap	AI037048|SGP-1	prosaposin	protein-coding
chr5-25741	chr5	147185328	147190279	+	269.2	4951.000	promoter-TSS (NM_008178)	promoter-TSS (NM_008178)	-893	NM_008178	14842	Mm.4797	NM_008178	ENSMUSG00000053129	Gsx1	Gsh-1|Gsh1	GS homeobox 1	protein-coding
chr16-7700	chr16	37785546	37791457	+	269.2	5911.000	intron (NM_008047, intron 2 of 10)	intron (NM_008047, intron 2 of 10)	11446	NM_008047	14314	Mm.182434	NM_008047	ENSMUSG00000022816	Fstl1	AI316791|AW107808|Fstl|TSC-36	follistatin-like 1	protein-coding
chr17-2847	chr17	34037994	34041967	+	268.7	3973.000	intron (NM_001317722, intron 1 of 64)	intron (NM_001317722, intron 1 of 64)	842	NM_001317722	12815	Mm.20230	NM_009926	ENSMUSG00000024330	Col11a2	-	collagen, type XI, alpha 2	protein-coding
chr19-13388	chr19	12486754	12492648	+	268.7	5894.000	intron (NM_172442, intron 2 of 8)	intron (NM_172442, intron 2 of 8)	12295	NM_172442	207521	Mm.247695	NM_172442	ENSMUSG00000039982	Dtx4	AI449438|BC044798|D930042H13|RNF155	deltex 4, E3 ubiquitin ligase	protein-coding
chr8-13267	chr8	117256186	117262473	+	268.7	6287.000	intron (NM_001163262, intron 1 of 20)	intron (NM_001163262, intron 1 of 20)	2310	NM_001163262	74440	Mm.233181	NM_028941	ENSMUSG00000034390	Cmip	4933407C03Rik|5830471E12Rik|AI314065|AI464126	c-Maf inducing protein	protein-coding
chr19-6206	chr19	45614554	45618746	+	268.7	4192.000	intron (NM_013907, intron 5 of 8)	intron (NM_013907, intron 5 of 8)	43543	NM_013907	30838	Mm.254739	NM_013907	ENSMUSG00000040913	Fbxw4	Dac|Fbw4|SHFM3|SHSF3|dactylin|dactylyn	F-box and WD-40 domain protein 4	protein-coding
chr11-43421	chr11	79643487	79648654	+	268.7	5167.000	intron (NM_175543, intron 3 of 14)	intron (NM_175543, intron 3 of 14)	-22907	NR_003283	790912	Mm.447313	NR_003283	ENSMUSG00000087434	Rab11fip4os1	Gm11202	RAB11 family interacting protein 4 (class II), opposite strand 1	ncRNA
chr4-11913	chr4	138462238	138466159	+	268.7	3921.000	Intergenic	Intergenic	9050	NM_025451	66259	Mm.41603	NM_025451	ENSMUSG00000046447	Camk2n1	1810006K23Rik|AI848599|AI891706	calcium/calmodulin-dependent protein kinase II inhibitor 1	protein-coding
chr5-4743	chr5	139535199	139539610	+	268.7	4411.000	non-coding (NR_040701, exon 3 of 4)	non-coding (NR_040701, exon 3 of 4)	-6494	NM_013702	22255	Mm.42190	NM_013702	ENSMUSG00000029546	Uncx	Chx4|Uncx4.1	UNC homeobox	protein-coding
chr9-19118	chr9	114543529	114550600	+	268.2	7071.000	intron (NM_001042503, intron 1 of 3)	intron (NM_001042503, intron 1 of 3)	17305	NM_001042503	636931	Mm.17857	NM_001042503	ENSMUSG00000079259	Trim71	2610206G21Rik|AL022943|Gm1127|Lin41|lin-41|mLin41|mlin-41	tripartite motif-containing 71	protein-coding
chr10-15282	chr10	61533437	61539000	+	268.2	5563.000	intron (NM_153542, intron 3 of 4)	intron (NM_153542, intron 3 of 4)	-59077	NM_001177511	237362	Mm.131297	NM_001177511	ENSMUSG00000020090	Npffr1	Gm236|Gpr147|NPFF1|NPFF1R|OT7T022	neuropeptide FF receptor 1	protein-coding
chr2-26002	chr2	102019622	102027854	+	268.2	8232.000	intron (NM_178886, intron 4 of 5)	intron (NM_178886, intron 4 of 5)	137476	NM_029635	76501	Mm.330424	NM_029635	ENSMUSG00000027163	Commd9	1810029F08Rik|AA409293	COMM domain containing 9	protein-coding
chr2-42097	chr2	4539158	4545935	+	268.2	6777.000	intron (NM_001347086, intron 12 of 24)	intron (NM_001347086, intron 12 of 24)	-17208	NM_001177844	209630	Mm.37932	NM_172475	ENSMUSG00000026657	Frmd4a	2700017I06Rik|5330420J21|AI594879|C230040M21Rik|Frmd4|Gm13190|mKIAA1294	FERM domain containing 4A	protein-coding
chr4-7946	chr4	136861469	136869464	+	267.7	7995.000	Intergenic	Intergenic	20734	NM_009777	12260	Mm.2570	NM_009777	ENSMUSG00000036905	C1qb	Adia	complement component 1, q subcomponent, beta polypeptide	protein-coding
chr19-6933	chr19	5037468	5042745	+	267.7	5277.000	intron (NM_175383, intron 1 of 1)	intron (NM_175383, intron 1 of 1)	-1248	NM_134155	107392	Mm.29628	NM_134155	ENSMUSG00000080268	Brms1	AV003220|AW554636	breast cancer metastasis-suppressor 1	protein-coding
chr11-15961	chr11	118436126	118440491	+	267.7	4365.000	intron (NM_019959, intron 1 of 3)	BC1_Mm|scRNA|scRNA	4507	NM_019959	56745	Mm.23845	NM_019959	ENSMUSG00000017446	C1qtnf1	1600017K21Rik|Adip|CTRP1|Zsig37	C1q and tumor necrosis factor related protein 1	protein-coding
chr9-31943	chr9	108793886	108798087	+	267.7	4201.000	promoter-TSS (NM_029634)	promoter-TSS (NM_029634)	-8	NM_029634	76500	Mm.276336	NM_029634	ENSMUSG00000032599	Ip6k2	1500005N04Rik|AW050208|Ihpk2	inositol hexaphosphate kinase 2	protein-coding
chr6-18534	chr6	72240865	72246053	+	267.2	5188.000	Intergenic	MIRb|SINE|MIR	-7882	NM_153778	71093	Mm.87449	NM_153778	ENSMUSG00000037621	Atoh8	4933425C05Rik|Hath6|Math6|bHLHa21|okadin	atonal bHLH transcription factor 8	protein-coding
chr7-20906	chr7	96794522	96799042	+	267.2	4520.000	intron (NR_045874, intron 2 of 3)	RLTR51A_Mm|LTR|ERVK?	4767	NR_045874	791381	Mm.402112	NR_045874	ENSMUSG00000053049	Gm15413	-	predicted gene 15413	ncRNA
chr8-7053	chr8	87821201	87825456	+	267.2	4255.000	intron (NM_033327, intron 3 of 7)	intron (NM_033327, intron 3 of 7)	-18889	NM_001310520	94187	Mm.23452	NM_033327	ENSMUSG00000045333	Zfp423	Ebfaz|Roaz|Zfp104|Znf423|ataxia1|mKIAA0760|nur12	zinc finger protein 423	protein-coding
chr5-7775	chr5	121834985	121839401	+	267.2	4416.000	promoter-TSS (NM_001306128)	promoter-TSS (NM_001306128)	-334	NM_008507	16923	Mm.65493	NM_008507	ENSMUSG00000042594	Sh2b3	AI429800|Lnk	SH2B adaptor protein 3	protein-coding
chr11-32651	chr11	119212880	119216975	+	267.2	4095.000	intron (NM_001347625, intron 1 of 11)	G-rich|Low_complexity|Low_complexity	13572	NM_001347625	207592	Mm.205263	NM_172443	ENSMUSG00000039976	Tbc1d16	B930087K01|BC026530|Tcd1d16	TBC1 domain family, member 16	protein-coding
chr6-1052	chr6	8948143	8952272	+	267.2	4129.000	5' UTR (NM_008751, exon 1 of 2)	5' UTR (NM_008751, exon 1 of 2)	188	NM_008751	18231	Mm.46954	NM_008751	ENSMUSG00000046178	Nxph1	C130005L03Rik	neurexophilin 1	protein-coding
chr12-12373	chr12	110186428	110189776	+	267.2	3348.000	Intergenic	CpG	-30029	NR_045466	67280	Mm.390495	NR_045466	ENSMUSG00000113331	3110009F21Rik	-	RIKEN cDNA 3110009F21 gene	ncRNA
chr10-5386	chr10	80225422	80230730	+	267.2	5308.000	intron (NM_023431, intron 1 of 13)	intron (NM_023431, intron 1 of 13)	1478	NM_023431	68114	Mm.273418	NM_023431	ENSMUSG00000020156	Pwwp3a	2610019J09|9430059D04Rik|Mum1|UBE-1C2	PWWP domain containing 3A, DNA repair factor	protein-coding
chr2-25993	chr2	94287419	94290928	+	267.2	3509.000	Intergenic	Intergenic	-27774	NR_030431	735259		NR_030431	ENSMUSG00000076335	Mir670	Mirn670|mir-670|mmu-mir-670	microRNA 670	ncRNA
chr12-10485	chr12	100955980	100960884	+	266.7	4904.000	intron (NM_026681, intron 10 of 29)	intron (NM_026681, intron 10 of 29)	-50234	NM_001177673	238377	Mm.32160	NM_175493	ENSMUSG00000047415	Gpr68	BB131428|Ogr1	G protein-coupled receptor 68	protein-coding
chr1-18239	chr1	132581150	132588028	+	266.7	6878.000	intron (NM_182716, intron 25 of 29)	intron (NM_182716, intron 25 of 29)	-41649	NM_177129	21367	Mm.260861	NM_011531	ENSMUSG00000053024	Cntn2	D130012K04Rik|TAG-1|TAG1|Tax	contactin 2	protein-coding
chr2-36209	chr2	119740901	119745510	+	266.7	4609.000	intron (NM_146125, intron 1 of 6)	CpG	868	NM_146125	228550	Mm.65337	NM_146125	ENSMUSG00000027296	Itpka	-	inositol 1,4,5-trisphosphate 3-kinase A	protein-coding
chr16-8815	chr16	91221634	91228204	+	266.7	6570.000	promoter-TSS (NM_016967)	promoter-TSS (NM_016967)	-631	NM_016967	50913	Mm.37289	NM_016967	ENSMUSG00000039830	Olig2	AI604895|Bhlhb1|Olg-2|Oligo2|RK17|bHLHe19	oligodendrocyte transcription factor 2	protein-coding
chr12-19990	chr12	21130307	21137092	+	266.7	6785.000	intron (NM_001004364, intron 1 of 26)	intron (NM_001004364, intron 1 of 26)	21943	NM_001135192	211914	Mm.358946	NM_001004364	ENSMUSG00000052632	Asap2	6530401G17Rik|Ddef2|Gm1523|Gm592|PAG3|PAP	ArfGAP with SH3 domain, ankyrin repeat and PH domain 2	protein-coding
chr12-17509	chr12	3780038	3785603	+	266.3	5565.000	non-coding (NR_027870, exon 20 of 20)	non-coding (NR_027870, exon 20 of 20)	-24160	NM_007872	13435	Mm.5001	NM_007872	ENSMUSG00000020661	Dnmt3a	MmuIIIA	DNA methyltransferase 3A	protein-coding
chr16-8514	chr16	23267764	23274901	+	266.3	7137.000	intron (NM_145933, intron 2 of 7)	intron (NM_145933, intron 2 of 7)	-19138	NM_001252506	20440	Mm.149029	NM_145933	ENSMUSG00000022885	St6gal1	AW742324|Siat1|St6Gal-I|St6gal|St6galI	beta galactoside alpha 2,6 sialyltransferase 1	protein-coding
chr5-30105	chr5	118292416	118298667	+	266.3	6251.000	Intergenic	RLTR31B2|LTR|ERVK	50314	NM_001081236	76792	Mm.103428	NM_001081236	ENSMUSG00000032840	2410131K14Rik	-	RIKEN cDNA 2410131K14 gene	protein-coding
chr14-5373	chr14	12334840	12342788	+	266.3	7948.000	Intergenic	Intergenic	7051	NM_080433	54713	Mm.34644	NM_080433	ENSMUSG00000021743	Fezf2	AI451466|AI852056|Fez|Fezl|Zfp312	Fez family zinc finger 2	protein-coding
chr4-15399	chr4	105167678	105172385	+	266.3	4707.000	intron (NM_080555, intron 1 of 5)	intron (NM_080555, intron 1 of 5)	12684	NM_080555	67916	Mm.348326	NM_080555	ENSMUSG00000028517	Plpp3	1110003O22Rik|2610002D05Rik|AV025606|D4Bwg0538e|D4Bwg1535e|Lpp3|PRG-2|Ppab2b|Ppap2b	phospholipid phosphatase 3	protein-coding
chr3-10768	chr3	98103818	98108183	+	266.3	4365.000	intron (NM_010928, intron 11 of 33)	intron (NM_010928, intron 11 of 33)	-54634	NM_027665	71078	Mm.50711	NM_027665	ENSMUSG00000043468	Adam30	4933424D07Rik|svph4	a disintegrin and metallopeptidase domain 30	protein-coding
chr15-13507	chr15	59029006	59034111	+	266.3	5105.000	intron (NM_001146180, intron 3 of 13)	intron (NM_001146180, intron 3 of 13)	50468	NM_001146180	211401	Mm.215481	NM_144800	ENSMUSG00000022353	Mtss1	2310003N14Rik|BC024131|D130001D01Rik|Mim|mKIAA0429	MTSS I-BAR domain containing 1	protein-coding
chr14-3985	chr14	54994132	54997523	+	266.3	3391.000	Intergenic	Intergenic	-1201	NM_001361607	140781	Mm.457983	NM_080728	ENSMUSG00000053093	Myh7	B-MHC|MYH-beta/slow|MyHC-I|Myhc-b|Myhcb|beta-MHC|betaMHC|myHC-beta|myHC-slow	myosin, heavy polypeptide 7, cardiac muscle, beta	protein-coding
chr2-33259	chr2	27885157	27890175	+	265.8	5018.000	intron (NM_015734, intron 1 of 65)	intron (NM_015734, intron 1 of 65)	1241	NM_015734	12831	Mm.7281	NM_015734	ENSMUSG00000026837	Col5a1	AI413331	collagen, type V, alpha 1	protein-coding
chr14-7632	chr14	54923410	54928228	+	265.8	4818.000	5' UTR (NM_010112, exon 1 of 6)	5' UTR (NM_010112, exon 1 of 6)	969	NM_010112	13644	Mm.236438	NM_010112	ENSMUSG00000022203	Efs	-	embryonal Fyn-associated substrate	protein-coding
chr13-12265	chr13	28415151	28420530	+	265.8	5379.000	Intergenic	Intergenic	275356	NM_023746	28078	Mm.155058	NM_023746	ENSMUSG00000017064	Prl5a1	1600013P04Rik|D13Wsu14e|Ghd24|PLP-L|Prlpl	prolactin family 5, subfamily a, member 1	protein-coding
chr10-5010	chr10	39484187	39489230	+	265.3	5043.000	intron (NM_001122893, intron 3 of 13)	intron (NM_001122893, intron 3 of 13)	116909	NM_001122893	14360	Mm.4848	NM_008054	ENSMUSG00000019843	Fyn	AI448320|AW552119	Fyn proto-oncogene	protein-coding
chr11-22635	chr11	117779187	117783973	+	265.3	4786.000	promoter-TSS (NM_001195089)	promoter-TSS (NM_001195089)	-717	NM_001195090	217356	Mm.116675	NM_181856	ENSMUSG00000050106	Tmc8	EVIN2|Ever2|mFLJ00400	transmembrane channel-like gene family 8	protein-coding
chr2-31560	chr2	30757094	30761108	+	265.3	4014.000	Intergenic	Intergenic	37891	NR_037272	100526499		NR_037272	ENSMUSG00000093091	Mir3089	mir-3089|mmu-mir-3089	microRNA 3089	ncRNA
chr2-31612	chr2	32533794	32539875	+	265.3	6081.000	intron (NM_153560, intron 1 of 10)	intron (NM_153560, intron 1 of 10)	1475	NM_153560	98952	Mm.4065	NM_153560	ENSMUSG00000039157	Fam102a	AI426465|C230093N12Rik|Eeig1	family with sequence similarity 102, member A	protein-coding
chr2-12076	chr2	118744714	118750888	+	265.3	6174.000	3' UTR (NM_001301269, exon 1 of 1)	3' UTR (NM_001301269, exon 1 of 1)	2043	NM_001301269	100043272	Mm.398072	NM_001301269	ENSMUSG00000074918	Inafm2	5430417L22Rik	InaF motif containing 2	protein-coding
chr4-9104	chr4	140622967	140626508	+	265.3	3541.000	intron (NM_001112722, intron 1 of 27)	intron (NM_001112722, intron 1 of 27)	24019	NM_001112723	72754	Mm.29329	NM_172415	ENSMUSG00000040964	Arhgef10l	2810441C07Rik	Rho guanine nucleotide exchange factor (GEF) 10-like	protein-coding
chr5-24371	chr5	149512368	149518656	+	265.3	6288.000	intron (NR_045423, intron 1 of 4)	MLTR31F_MM|LTR|ERVK	-13167	NM_029440	381693	Mm.136919	NM_029440	ENSMUSG00000029658	Wdr95	4930434E21Rik	WD40 repeat domain 95	protein-coding
chr7-6568	chr7	44814778	44820183	+	265.3	5405.000	promoter-TSS (NR_033136)	promoter-TSS (NR_033136)	-822	NR_033136	107503	Mm.389890	NM_030693	ENSMUSG00000038539	Atf5	AFTA|Atf7|Atfx|ODA-10	activating transcription factor 5	protein-coding
chr2-36580	chr2	154565073	154571242	+	264.8	6169.000	intron (NM_007891, intron 1 of 6)	intron (NM_007891, intron 1 of 6)	1269	NM_001291105	13555	Mm.18036	NM_007891	ENSMUSG00000027490	E2f1	E2F-1|Tg(Wnt1-cre)2Sor|mKIAA4009	E2F transcription factor 1	protein-coding
chr7-37121	chr7	116234142	116238398	+	264.8	4256.000	intron (NM_001305185, intron 3 of 26)	intron (NM_001305185, intron 3 of 26)	1506	NM_001305186	233765	Mm.3741	NM_172743	ENSMUSG00000045659	Plekha7	A430081P20Rik|AI414265	pleckstrin homology domain containing, family A member 7	protein-coding
chr1-21763	chr1	119417554	119423765	+	264.8	6211.000	exon (NM_008381, exon 1 of 2)	exon (NM_008381, exon 1 of 2)	1589	NM_008381	16324	Mm.3092	NM_008381	ENSMUSG00000037035	Inhbb	-	inhibin beta-B	protein-coding
chr11-47592	chr11	120303428	120308825	+	264.8	5397.000	Intergenic	Intergenic	41287	NR_105900	102465564		NR_105900	ENSMUSG00000098955	Mir6935	Gm27344|mmu-mir-6935	microRNA 6935	ncRNA
chr10-17548	chr10	80572840	80579732	+	264.8	6892.000	intron (NM_078477, intron 1 of 1)	MIR3|SINE|MIR	1010	NM_078477	118445	Mm.41513	NM_078477	ENSMUSG00000035397	Klf16	AI843742|BTEB4|DRRF	Kruppel-like factor 16	protein-coding
chr13-10526	chr13	56248803	56253709	+	264.3	4906.000	exon (NM_010896, exon 1 of 1)	exon (NM_010896, exon 1 of 1)	924	NM_010896	18014	Mm.266665	NM_010896	ENSMUSG00000048904	Neurog1	AKA|Math4C|Neurod3|bHLHa6|ngn1	neurogenin 1	protein-coding
chr17-18557	chr17	29092642	29096078	+	264.3	3436.000	intron (NM_007669, intron 1 of 2)	CpG	591	NM_007669	12575	Mm.195663	NM_007669	ENSMUSG00000023067	Cdkn1a	CAP20|CDKI|CIP1|Cdkn1|P21|SDI1|Waf1|mda6|p21Cip1|p21WAF	cyclin-dependent kinase inhibitor 1A (P21)	protein-coding
chr4-17065	chr4	124967558	124973720	+	264.3	6162.000	Intergenic	Intergenic	-15791	NM_138683	192199	Mm.42202	NM_138683	ENSMUSG00000028871	Rspo1	R-spondin|Rspondin	R-spondin 1	protein-coding
chr8-5861	chr8	12319177	12325916	+	264.3	6739.000	Intergenic	Intergenic	-63225	NR_027975	434280	Mm.447484	NM_001013812	ENSMUSG00000047935	Sox1ot	EG434280|Gm5607	Sox1 overlapping transcript	ncRNA
chr19-14102	chr19	6274121	6280850	+	264.3	6729.000	intron (NM_010119, intron 1 of 4)	CpG	589	NM_010119	13660	Mm.30169	NM_010119	ENSMUSG00000024772	Ehd1	AA409636|Past1|RME-1	EH-domain containing 1	protein-coding
chr17-7436	chr17	84144927	84150350	+	264.3	5423.000	Intergenic	B1_Mur2|SINE|Alu	40309	NM_001001806	12193	Mm.259321	NM_001001806	ENSMUSG00000045817	Zfp36l2	Brf2|ERF2|Tis11d	zinc finger protein 36, C3H type-like 2	protein-coding
chr5-13270	chr5	23413299	23420096	+	264.3	6797.000	Intergenic	Intergenic	17656	NR_040469	269630	Mm.425231	NR_040469	ENSMUSG00000073147	5031425E22Rik	-	RIKEN cDNA 5031425E22 gene	ncRNA
chr2-33951	chr2	102132588	102140249	+	264.3	7661.000	intron (NM_178886, intron 1 of 5)	intron (NM_178886, intron 1 of 5)	50042	NM_178886	241576	Mm.489740	NM_178886	ENSMUSG00000048058	Ldlrad3	6430500P08|AI194318|Lrad3	low density lipoprotein receptor class A domain containing 3	protein-coding
chr2-14575	chr2	121294053	121298603	+	264.3	4550.000	intron (NM_001173506, intron 1 of 5)	intron (NM_001173506, intron 1 of 5)	874	NM_001173506	17754	Mm.36501	NM_032393	ENSMUSG00000027254	Map1a	6330416M19Rik|AI853608|Mtap-1|Mtap1|Mtap1a|moth1	microtubule-associated protein 1 A	protein-coding
chr5-10327	chr5	125101925	125105019	+	263.8	3094.000	intron (NM_001253904, intron 6 of 47)	intron (NM_001253904, intron 6 of 47)	75742	NM_001253905	20602	Mm.278646	NM_011424	ENSMUSG00000029478	Ncor2	N-CoR|SMRT|SMRTe	nuclear receptor co-repressor 2	protein-coding
chr8-13684	chr8	87701013	87704551	+	263.8	3538.000	intron (NM_001310520, intron 3 of 5)	intron (NM_001310520, intron 3 of 5)	-60572	NR_131165	73557		NR_131165		1700096P03Rik	-	RIKEN cDNA 1700096P03 gene	ncRNA
chr19-9742	chr19	7273866	7277586	+	263.8	3720.000	TTS (NM_001320554)	TTS (NM_001320554)	7447	NM_001320554	104383	Mm.283859	NM_054048	ENSMUSG00000024968	Rcor2	1A13|AW122124|CoREST|Rcor|Rcor1	REST corepressor 2	protein-coding
chr9-20031	chr9	102687525	102693266	+	263.8	5741.000	Intergenic	Intergenic	-27409	NM_019764	56332	Mm.21145	NM_019764	ENSMUSG00000032531	Amotl2	AW549739|C79691|Lccp|MASCOT|mKIAA0989	angiomotin-like 2	protein-coding
chr9-11474	chr9	74860690	74865192	+	263.8	4502.000	exon (NM_008262, exon 1 of 2)	exon (NM_008262, exon 1 of 2)	1020	NM_008262	15379	Mm.303355	NM_008262	ENSMUSG00000043013	Onecut1	D9Ertd423e|HNF-6|Hfh12|Hnf6|Hnf6b|OC-1|Oc1	one cut domain, family member 1	protein-coding
chr15-9930	chr15	101075271	101079615	+	263.8	4344.000	Intergenic	Intergenic	-23044	NM_001214911	668225	Mm.385011	NM_001214911	ENSMUSG00000095440	Fignl2	EG668225	fidgetin-like 2	protein-coding
chr12-22550	chr12	3364602	3373018	+	263.3	8416.000	intron (NM_008445, intron 1 of 7)	ID_B1|SINE|B4	3678	NM_008445	16570	Mm.7688	NM_008445	ENSMUSG00000020668	Kif3c	mKIAA4058	kinesin family member 3C	protein-coding
chr11-17173	chr11	97021027	97026422	+	263.3	5395.000	non-coding (NR_133649, exon 1 of 2)	non-coding (NR_133649, exon 1 of 2)	2694	NR_133649	100127433	Mm.156282	NR_133649	ENSMUSG00000087067	Gm11532	Sp6os	predicted gene 11532	ncRNA
chr11-24351	chr11	88158276	88162460	+	263.3	4184.000	intron (NM_198013, intron 1 of 10)	intron (NM_198013, intron 1 of 10)	-9197	NM_001172099	103841	Mm.374846	NM_198013	ENSMUSG00000018378	Cuedc1	AI841487|C330016O16Rik	CUE domain containing 1	protein-coding
chr11-40839	chr11	68384280	68387713	+	263.3	3433.000	exon (NM_008744, exon 2 of 7)	exon (NM_008744, exon 2 of 7)	830	NM_008744	18208	Mm.39095	NM_008744	ENSMUSG00000020902	Ntn1	AI561871|BC019633|Netrin-1	netrin 1	protein-coding
chr7-11121	chr7	80338683	80344053	+	263.3	5370.000	Intergenic	Intergenic	-1149	NM_133952	101869	Mm.243024	NM_133952	ENSMUSG00000030533	Unc45a	AW538196	unc-45 myosin chaperone A	protein-coding
chr19-4907	chr19	46326074	46330875	+	262.8	4801.000	exon (NM_133694, exon 1 of 4)	exon (NM_133694, exon 1 of 4)	290	NM_133694	68431	Mm.19973	NM_133694	ENSMUSG00000025226	Fbxl15	0710008C12Rik|Fbxo37	F-box and leucine-rich repeat protein 15	protein-coding
chr14-5024	chr14	70625911	70630008	+	262.8	4097.000	promoter-TSS (NM_001360029)	promoter-TSS (NM_001360029)	-894	NM_001252663	13829	Mm.210863	NM_013514	ENSMUSG00000022099	Dmtn	AI325486|Epb4.9|Epb49|dematin	dematin actin binding protein	protein-coding
chr2-46347	chr2	94262835	94268501	+	262.8	5666.000	Intergenic	Intergenic	-4269	NR_030431	735259		NR_030431	ENSMUSG00000076335	Mir670	Mirn670|mir-670|mmu-mir-670	microRNA 670	ncRNA
chr10-20307	chr10	120848370	120855339	+	262.3	6969.000	intron (NM_177092, intron 3 of 6)	(CCTG)n|Simple_repeat|Simple_repeat	-5775	NR_038023	100504616	Mm.451174	NR_038023	ENSMUSG00000087480	Gm15910	-	predicted gene 15910	ncRNA
chr6-20558	chr6	145862285	145867040	+	262.3	4755.000	exon (NM_001271768, exon 3 of 5)	exon (NM_001271768, exon 3 of 5)	758	NM_024469	79362	Mm.154529	NM_024469	ENSMUSG00000030256	Bhlhe41	6430520M22Rik|Bhlhb2l|Bhlhb3|DEC2|Sharp1	basic helix-loop-helix family, member e41	protein-coding
chr7-21543	chr7	28942587	28947154	+	262.3	4567.000	intron (NM_001360550, intron 1 of 21)	intron (NM_001360550, intron 1 of 21)	17462	NM_001360549	60595	Mm.81144	NM_021895	ENSMUSG00000054808	Actn4	C77391	actinin alpha 4	protein-coding
chr11-22357	chr11	95830080	95837567	+	262.3	7487.000	intron (NM_001163464, intron 5 of 7)	intron (NM_001163464, intron 5 of 7)	-8472	NM_023121	14710	Mm.46299	NM_023121	ENSMUSG00000038811	Gngt2	AV096488	guanine nucleotide binding protein (G protein), gamma transducing activity polypeptide 2	protein-coding
chr8-27836	chr8	70654713	70661182	+	262.3	6469.000	intron (NM_023217, intron 1 of 4)	intron (NM_023217, intron 1 of 4)	1791	NM_023217	66522	Mm.154906	NM_023217	ENSMUSG00000056204	Pgpep1	2810003H13Rik|Gm19458|PAP-I|PGP|PGP-I|PGPI|Pcp	pyroglutamyl-peptidase I	protein-coding
chr3-5499	chr3	52043467	52048164	+	262.3	4697.000	intron (NM_001004176, intron 1 of 4)	intron (NM_001004176, intron 1 of 4)	59191	NM_001004176	433586	Mm.234972	NM_001004176	ENSMUSG00000061143	Maml3	AV234550|BC049812|Mam-2|mKIAA1816	mastermind like transcriptional coactivator 3	protein-coding
chr11-13277	chr11	76292044	76299130	+	262.3	7086.000	intron (NM_008750, intron 1 of 7)	Tigger7|DNA|TcMar-Tigger	51851	NM_183263	67390	Mm.24886	NM_183263	ENSMUSG00000038046	Mrm3	4833420N02Rik|AI255153|HC90|Rnmtl1	mitochondrial rRNA methyltransferase 3	protein-coding
chr12-18445	chr12	108263293	108269196	+	261.8	5903.000	intron (NM_001159910, intron 1 of 5)	intron (NM_001159910, intron 1 of 5)	9149	NM_001159910	668158		NM_001159910	ENSMUSG00000084883	Ccdc85c	EG668158|Gm265|Gm9010|hhy	coiled-coil domain containing 85C	protein-coding
chr9-9958	chr9	65264486	65270592	+	261.8	6106.000	intron (NM_001364527, intron 3 of 10)	intron (NM_001364527, intron 3 of 10)	2359	NM_001364527	214425	Mm.138455	NM_173385	ENSMUSG00000042254	Cilp	9830114D16|C130036G17Rik|CILP-1	cartilage intermediate layer protein, nucleotide pyrophosphohydrolase	protein-coding
chr17-20032	chr17	45803802	45809322	+	261.8	5520.000	Intergenic	L2c|LINE|L2	72056	NR_152153	433111	Mm.213441	NR_152153	ENSMUSG00000097727	F630040K05Rik	-	RIKEN cDNA F630040K05 gene	ncRNA
chr2-26478	chr2	166178206	166182639	+	261.8	4433.000	Intergenic	Intergenic	-24739	NM_028072	72043	Mm.1011	NM_028072	ENSMUSG00000006800	Sulf2	2010004N24Rik|AU020235|MSulf-2|mKIAA1247	sulfatase 2	protein-coding
chr16-3836	chr16	92608059	92613323	+	261.8	5264.000	intron (NM_001111023, intron 5 of 5)	intron (NM_001111023, intron 5 of 5)	86638	NM_001111023	12394	Mm.4081	NM_009821	ENSMUSG00000022952	Runx1	AML1|CBF-alpha-2|Cbfa2|Pebp2a2|Pebpa2b	runt related transcription factor 1	protein-coding
chr10-9128	chr10	128090999	128095483	+	261.8	4484.000	intron (NM_054078, intron 1 of 29)	CpG	458	NM_054078	116848	Mm.252213	NM_054078	ENSMUSG00000040054	Baz2a	AA415431|C030005G16Rik|C78388|Tip5|Walp3|mKIAA0314	bromodomain adjacent to zinc finger domain, 2A	protein-coding
chr9-25683	chr9	44873839	44880824	+	261.8	6985.000	intron (NM_001357549, intron 1 of 35)	intron (NM_001357549, intron 1 of 35)	3958	NM_001357549	214162	Mm.2389	NM_001081049	ENSMUSG00000002028	Kmt2a	6430520K01|ALL-1|All1|Cxxc7|HRX|HTRX1|Mll|Mll1|mKIAA4050	lysine (K)-specific methyltransferase 2A	protein-coding
chr6-14090	chr6	112836789	112843620	+	261.8	6831.000	intron (NM_080448, intron 1 of 21)	intron (NM_080448, intron 1 of 21)	107062	NM_080448	259302	Mm.236401	NM_080448	ENSMUSG00000030257	Srgap3	AI452337|Arhgap14|D130026O08Rik|Gbi|MEGAP|WRP|mKIAA0411	SLIT-ROBO Rho GTPase activating protein 3	protein-coding
chr13-3423	chr13	34131114	34135348	+	261.3	4234.000	Intergenic	Intergenic	-2877	NM_023716	73710	Mm.379227	NM_023716	ENSMUSG00000045136	Tubb2b	2410129E14Rik|brdp	tubulin, beta 2B class IIB	protein-coding
chr13-13612	chr13	78206873	78213420	+	261.3	6547.000	intron (NR_045195, intron 1 of 2)	intron (NR_045195, intron 1 of 2)	-11273	NM_010151	13865	Mm.439653	NM_010151	ENSMUSG00000069171	Nr2f1	COUP-TF1|COUP-TFI|COUPTFA|EAR-3|EAR3|Erbal3|SVP44|Tcfcoup1	nuclear receptor subfamily 2, group F, member 1	protein-coding
chr18-5613	chr18	80985051	80989789	+	261.3	4738.000	promoter-TSS (NM_178280)	promoter-TSS (NM_178280)	-399	NM_001369133	20689	Mm.215917	NM_178280	ENSMUSG00000024565	Sall3	B130022O04Rik|Msal|Msal-1|Sal|Salt|Spalt	spalt like transcription factor 3	protein-coding
chr13-9906	chr13	56092146	56095900	+	261.3	3754.000	intron (NM_001159513, intron 5 of 8)	intron (NM_001159513, intron 5 of 8)	41527	NM_012015	26914	Mm.283802	NM_012015	ENSMUSG00000015937	H2afy	H2AF12M|mH2a1|macroH2A1	H2A histone family, member Y	protein-coding
chr6-1350	chr6	88342363	88346333	+	261.3	3970.000	intron (NR_149744, intron 3 of 5)	L2|LINE|L2	102191	NM_023060	65967	Mm.333237	NM_023060	ENSMUSG00000033216	Eefsec	Selb|mSelB|sec	eukaryotic elongation factor, selenocysteine-tRNA-specific	protein-coding
chr7-11627	chr7	65779559	65784367	+	261.3	4808.000	Intergenic	Intergenic	-22089	NR_045301	100503969	Mm.383527	NR_045301		1810008I18Rik	-	RIKEN cDNA 1810008I18 gene	ncRNA
chr5-26504	chr5	111739468	111743508	+	261.3	4040.000	intron (NR_045832, intron 2 of 4)	intron (NR_045832, intron 2 of 4)	20240	NR_045834	269683	Mm.136946	NM_207252	ENSMUSG00000085271	E130006D01Rik	Gm16018|Gm681	RIKEN cDNA E130006D01 gene	ncRNA
chr3-21636	chr3	108081323	108087341	+	260.8	6018.000	intron (NM_028779, intron 1 of 17)	intron (NM_028779, intron 1 of 17)	1070	NM_001346665	109674	Mm.274335	NM_028779	ENSMUSG00000027889	Ampd2	1200014F01Rik|AI552571|Ampd-2|m4521Dajl	adenosine monophosphate deaminase 2	protein-coding
chr7-12846	chr7	73417483	73425173	+	260.3	7690.000	Intergenic	Intergenic	-45554	NR_040324	319783	Mm.349813	NR_040324	ENSMUSG00000097756	A730056A06Rik	C76391	RIKEN cDNA A730056A06 gene	ncRNA
chr6-19795	chr6	85510992	85514306	+	260.3	3314.000	exon (NM_020596, exon 2 of 2)	exon (NM_020596, exon 2 of 2)	940	NM_020596	13656	Mm.44137	NM_020596	ENSMUSG00000071341	Egr4	NGF1-C|NGFI-C|NGFIC|pAT133	early growth response 4	protein-coding
chr11-23411	chr11	97437406	97443559	+	260.3	6153.000	Intergenic	CpG	-9678	NM_021493	58996	Mm.394118	NM_021493	ENSMUSG00000049807	Arhgap23	A330041B18Rik	Rho GTPase activating protein 23	protein-coding
chr16-6020	chr16	18625576	18631195	+	260.3	5619.000	intron (NM_213614, intron 2 of 11)	intron (NM_213614, intron 2 of 11)	1553	NM_213614	18951	Mm.20365	NM_213614	ENSMUSG00000072214	Sept5	Cdcrel-1|Cdcrel1|Pnutl1	septin 5	protein-coding
chr2-32524	chr2	153608432	153613594	+	260.3	5162.000	Intergenic	Intergenic	21768	NM_001195390	99311	Mm.294478	NM_133850	ENSMUSG00000056941	Commd7	2310010I22Rik|AW060956|mU3	COMM domain containing 7	protein-coding
chr1-2406	chr1	134232320	134236750	+	259.8	4430.000	5' UTR (NM_001008533, exon 1 of 2)	5' UTR (NM_001008533, exon 1 of 2)	321	NM_001291928	11539	Mm.298908	NM_009629	ENSMUSG00000042429	Adora1	A1-AR|A1AR|A1R|AA1R|AI848715|ARA1|BB176431|Ri	adenosine A1 receptor	protein-coding
chr18-8268	chr18	69558271	69565315	+	259.8	7044.000	intron (NM_001361127, intron 6 of 19)	intron (NM_001361127, intron 6 of 19)	215633	NM_001361126	21413	Mm.4269	NM_013685	ENSMUSG00000053477	Tcf4	5730422P05Rik|ASP-I2|E2-2|E2.2|ITF-2|ITF-2b|ITF2|ME2|MITF-2A|MITF-2B|SEF-2|SEF2|SEF2-1|TFE|Tcf-4|bHLHb19	transcription factor 4	protein-coding
chr11-37163	chr11	87592318	87597221	+	259.8	4903.000	intron (NM_001357901, intron 2 of 17)	intron (NM_001357901, intron 2 of 17)	2603	NM_133215	170749	Mm.399376	NM_133215	ENSMUSG00000018401	Mtmr4	AA596759|ESTM44|FYVE-DSP2|ZFYVE11|mKIAA0647	myotubularin related protein 4	protein-coding
chr12-8901	chr12	85471543	85476565	+	259.8	5022.000	exon (NM_010234, exon 1 of 4)	exon (NM_010234, exon 1 of 4)	164	NM_010234	14281	Mm.246513	NM_010234	ENSMUSG00000021250	Fos	D12Rfj1|c-fos|cFos	FBJ osteosarcoma oncogene	protein-coding
chr5-32204	chr5	124022949	124031804	+	259.8	8855.000	intron (NM_177876, intron 1 of 3)	B1_Mur2|SINE|Alu	4884	NM_177876	330192	Mm.4079	NM_177876	ENSMUSG00000066278	Vps37b	2300007F24Rik|AI415429|BC026744	vacuolar protein sorting 37B	protein-coding
chr14-15268	chr14	24824006	24830275	+	259.4	6269.000	Intergenic	Intergenic	-282121	NR_153781	102634576	Mm.317855	NR_153781		Gm32123	-	predicted gene, 32123	ncRNA
chr12-2556	chr12	3807906	3813858	+	259.4	5952.000	intron (NM_001271753, intron 1 of 22)	PB1D10|SINE|Alu	3722	NM_001271753	13435	Mm.5001	NM_007872	ENSMUSG00000020661	Dnmt3a	MmuIIIA	DNA methyltransferase 3A	protein-coding
chr2-30583	chr2	127481361	127485561	+	259.4	4200.000	promoter-TSS (NM_001111331)	promoter-TSS (NM_001111331)	-962	NM_001111331	56461	Mm.315292	NM_019789	ENSMUSG00000079056	Kcnip3	4933407H12Rik|AI413860|Csen|DREAM|KChIP3|R74849	Kv channel interacting protein 3, calsenilin	protein-coding
chr10-13406	chr10	19849229	19853046	+	259.4	3817.000	5' UTR (NM_029529, exon 1 of 2)	5' UTR (NM_029529, exon 1 of 2)	322	NM_029529	76157	Mm.74324	NM_029529	ENSMUSG00000050473	Slc35d3	6230421J19Rik|Frcl1	solute carrier family 35, member D3	protein-coding
chr4-24226	chr4	141898156	141903025	+	259.4	4869.000	intron (NM_177868, intron 29 of 31)	intron (NM_177868, intron 29 of 31)	-25670	NM_025994	27984	Mm.395598	NM_025994	ENSMUSG00000040659	Efhd2	2600015J22Rik|AA408606|D4Wsu27e	EF hand domain containing 2	protein-coding
chr5-9711	chr5	111392790	111396576	+	258.9	3786.000	Intergenic	Intergenic	-22617	NM_001081235	433938	Mm.332576	NM_001081235	ENSMUSG00000070576	Mn1	AA003644|AA009236	meningioma 1	protein-coding
chr15-14159	chr15	53281289	53287850	+	258.9	6561.000	intron (NM_010162, intron 1 of 10)	MER5B|DNA|hAT-Charlie	61614	NM_010162	14042	Mm.309395	NM_010162	ENSMUSG00000061731	Ext1	AA409028	exostoses (multiple) 1	protein-coding
chr13-8373	chr13	60121863	60128166	+	258.9	6303.000	Intergenic	Intergenic	52521	NM_008086	14451	Mm.22701	NM_008086	ENSMUSG00000052957	Gas1	AW554192|Gas-1	growth arrest specific 1	protein-coding
chr2-15230	chr2	105678918	105683986	+	258.9	5068.000	intron (NM_013627, intron 3 of 12)	CpG	-1011	NM_001310146	18508	Mm.3608	NM_013627	ENSMUSG00000027168	Pax6	1500038E17Rik|AEY11|Dey|Gsfaey11|Pax-6|Sey	paired box 6	protein-coding
chr5-9096	chr5	144255574	144259586	+	258.9	4012.000	intron (NM_018772, intron 2 of 2)	intron (NM_018772, intron 2 of 2)	2355	NM_018772	55950	Mm.38011	NM_018772	ENSMUSG00000047843	Bri3	I3	brain protein I3	protein-coding
chr4-15443	chr4	109983637	109988978	+	258.9	5341.000	Intergenic	Intergenic	8282	NM_172296	242620	Mm.32825	NM_172296	ENSMUSG00000047143	Dmrta2	Dmrt5	doublesex and mab-3 related transcription factor like family A2	protein-coding
chr5-22207	chr5	74193925	74199372	+	258.4	5447.000	intron (NM_026878, intron 2 of 3)	intron (NM_026878, intron 2 of 3)	1322	NM_026878	68939	Mm.293316	NM_026878	ENSMUSG00000049907	Rasl11b	1190017B18Rik	RAS-like, family 11, member B	protein-coding
chr8-22494	chr8	105345016	105351047	+	258.4	6031.000	promoter-TSS (NM_177699)	promoter-TSS (NM_177699)	-61	NM_177699	234686	Mm.87724	NM_177699	ENSMUSG00000014778	Fhod1	BC017144|FHOS|FHOS1	formin homology 2 domain containing 1	protein-coding
chr1-6483	chr1	155740416	155743761	+	258.4	3345.000	promoter-TSS (NM_010712)	promoter-TSS (NM_010712)	-61	NM_010712	16872	Mm.103624	NM_010712	ENSMUSG00000026468	Lhx4	A330062J17Rik|Gsh-4|Gsh4	LIM homeobox protein 4	protein-coding
chr7-37787	chr7	141432569	141438331	+	258.4	5762.000	promoter-TSS (NM_001360723)	promoter-TSS (NM_001360723)	-75	NM_001360723	68267	Mm.33729	NM_026646	ENSMUSG00000019082	Slc25a22	1300006L01Rik|AI060884|Gc1	solute carrier family 25 (mitochondrial carrier, glutamate), member 22	protein-coding
chr14-6576	chr14	70203155	70208744	+	258.4	5589.000	promoter-TSS (NM_001271407)	promoter-TSS (NM_001271407)	73	NM_001271407	20410	Mm.5068	NM_011366	ENSMUSG00000022091	Sorbs3	SCAM-1|SH3P3|Sh3d4|vinexin-g	sorbin and SH3 domain containing 3	protein-coding
chr13-2920	chr13	49186666	49193122	+	258.4	6456.000	intron (NM_013610, intron 1 of 3)	intron (NM_013610, intron 1 of 3)	2365	NM_013610	18081	Mm.18503	NM_013610	ENSMUSG00000037966	Ninj1	AU024536	ninjurin 1	protein-coding
chr11-17321	chr11	113784227	113789363	+	258.4	5136.000	intron (NM_172800, intron 44 of 44)	intron (NM_172800, intron 44 of 44)	-34980	NM_001163346	56699	Mm.293378	NM_020006	ENSMUSG00000041598	Cdc42ep4	1500041M20Rik|Borg4|CEP4	CDC42 effector protein (Rho GTPase binding) 4	protein-coding
chr10-23643	chr10	13114159	13119814	+	257.9	5655.000	intron (NM_001364644, intron 5 of 7)	intron (NM_001364644, intron 5 of 7)	26141	NR_131912	338438		NR_131912		Hymai	-	hydatidiform mole associated and imprinted transcript	ncRNA
chr4-36588	chr4	134016284	134020275	+	257.9	3991.000	intron (NM_145833, intron 1 of 3)	intron (NM_145833, intron 1 of 3)	537	NM_145833	83557	Mm.302567	NM_145833	ENSMUSG00000050966	Lin28a	AL024421|Gm10299|Lin-28|Lin28|Tex17|lin-28A	lin-28 homolog A (C. elegans)	protein-coding
chr5-34365	chr5	127296672	127301520	+	257.9	4848.000	intron (NM_175432, intron 1 of 8)	intron (NM_175432, intron 1 of 8)	-17473	NR_038128	67351	Mm.320172	NR_038127	ENSMUSG00000087104	Tmem132cos	1700085B03Rik	transmembrane protein 132C, opposite strand	ncRNA
chr5-17021	chr5	29473483	29479456	+	257.9	5973.000	intron (NM_019944, intron 1 of 2)	intron (NM_019944, intron 1 of 2)	2001	NM_019944	15285	Mm.103760	NM_019944	ENSMUSG00000001566	Mnx1	HB9|Hlxb9|MNR2	motor neuron and pancreas homeobox 1	protein-coding
chr7-29893	chr7	44441345	44446195	+	257.9	4850.000	intron (NM_198250, intron 1 of 2)	intron (NM_198250, intron 1 of 2)	1283	NM_198250	272381	Mm.44173	NM_198250	ENSMUSG00000047085	Lrrc4b	A830007M12|Lrig4	leucine rich repeat containing 4B	protein-coding
chr2-13728	chr2	68402713	68409127	+	257.4	6414.000	intron (NM_016866, intron 2 of 17)	intron (NM_016866, intron 2 of 17)	66061	NM_016866	53416	Mm.198414	NM_016866	ENSMUSG00000027030	Stk39	AW227544|AW556857|DCHT|RF005|Rnl5|SPAK	serine/threonine kinase 39	protein-coding
chr3-2843	chr3	89277216	89282271	+	257.4	5055.000	promoter-TSS (NM_010107)	promoter-TSS (NM_010107)	-98	NM_010107	13636	Mm.15675	NM_010107	ENSMUSG00000027954	Efna1	AI325262|B61|Efl1|Epl1|Eplg1|Lerk1	ephrin A1	protein-coding
chr3-2229	chr3	107457953	107460690	+	257.4	2737.000	promoter-TSS (NM_001356447)	promoter-TSS (NM_001356447)	-423	NM_001356447	99738	Mm.101976	NM_145922	ENSMUSG00000027895	Kcnc4	AI850292|KSHIIIC|Kcr2-4|Kv3.4	potassium voltage gated channel, Shaw-related subfamily, member 4	protein-coding
chr3-13439	chr3	88525571	88531055	+	257.4	5484.000	Intergenic	RSINE1|SINE|B4	-3633	NM_001029890	72640	Mm.275154	NM_001029890	ENSMUSG00000074480	Mex3a	2700083E18Rik|Gm411|Rkhd4	mex3 RNA binding family member A	protein-coding
chr17-15035	chr17	48973075	48978758	+	257.4	5683.000	intron (NM_027452, intron 1 of 2)	B1_Mus1|SINE|Alu	43334	NM_027452	70530	Mm.133607	NM_027452	ENSMUSG00000040490	Lrfn2	5730420O05Rik|SALM1|mKIAA1246	leucine rich repeat and fibronectin type III domain containing 2	protein-coding
chr2-32569	chr2	157067694	157073530	+	257.4	5836.000	intron (NM_001164663, intron 1 of 14)	intron (NM_001164663, intron 1 of 14)	8653	NM_001164663	320706	Mm.79466	NM_001164663	ENSMUSG00000055485	Soga1	9830001H06Rik|AI426038|D430036N24Rik|Soga	suppressor of glucose, autophagy associated 1	protein-coding
chr11-37088	chr11	84038902	84044804	+	257.4	5902.000	3' UTR (NM_194341, exon 20 of 20)	3' UTR (NM_194341, exon 20 of 20)	26504	NM_019819	56405	Mm.240885	NM_019819	ENSMUSG00000018648	Dusp14	1110014C10Rik|2310042C07Rik|D11Ertd395e|MKP-L|Mkp6	dual specificity phosphatase 14	protein-coding
chr9-15290	chr9	69298329	69305399	+	256.9	7070.000	intron (NM_001289916, intron 1 of 9)	intron (NM_001289916, intron 1 of 9)	12023	NM_001289916	19883	Mm.378450	NM_013646	ENSMUSG00000032238	Rora	9530021D13Rik|Nr1f1|ROR1|ROR2|ROR3|nmf267|sg|staggerer|tmgc26	RAR-related orphan receptor alpha	protein-coding
chr11-25646	chr11	97675475	97679273	+	256.9	3798.000	TTS (NR_105892)	TTS (NR_105892)	314	NR_105892	102465559		NR_105892	ENSMUSG00000098881	Mir6927	Gm27662|mmu-mir-6927	microRNA 6927	ncRNA
chr11-36395	chr11	35863464	35867031	+	256.9	3567.000	intron (NM_170779, intron 15 of 22)	intron (NM_170779, intron 15 of 22)	-30719	NM_025936	104458	Mm.284906	NM_025936	ENSMUSG00000018848	Rars	2610011N19Rik|2610037E21Rik|AL033339|AW985894	arginyl-tRNA synthetase	protein-coding
chr4-24721	chr4	63402097	63406010	+	256.4	3913.000	promoter-TSS (NM_001045514)	promoter-TSS (NM_001045514)	-608	NM_001045514	100182	Mm.387725	NM_001045514	ENSMUSG00000039158	Akna	AI597013	AT-hook transcription factor	protein-coding
chr2-23717	chr2	152816397	152821944	+	256.4	5547.000	intron (NM_001289716, intron 2 of 2)	ORR1F|LTR|ERVL-MaLR	9319	NR_149254	12048	Mm.238213	NM_009743	ENSMUSG00000007659	Bcl2l1	Bcl(X)L|Bcl-XL|Bcl2l|BclX|bcl-x|bcl2-L-1	BCL2-like 1	protein-coding
chr14-5436	chr14	25765007	25770298	+	256.4	5291.000	intron (NM_001101433, intron 1 of 3)	intron (NM_001101433, intron 1 of 3)	1420	NM_001101433	71918	Mm.41904	NM_001101433	ENSMUSG00000055538	Zcchc24	2310047A01Rik	zinc finger, CCHC domain containing 24	protein-coding
chr7-15043	chr7	137250663	137256288	+	256.4	5625.000	intron (NM_001113415, intron 6 of 15)	intron (NM_001113415, intron 6 of 15)	18792	NR_045885	100038555	Mm.444788	NR_045885	ENSMUSG00000109722	Gm10578	-	predicted gene 10578	ncRNA
chr8-22310	chr8	87891244	87896816	+	256.4	5572.000	intron (NM_033327, intron 2 of 7)	intron (NM_033327, intron 2 of 7)	65565	NM_033327	94187	Mm.23452	NM_033327	ENSMUSG00000045333	Zfp423	Ebfaz|Roaz|Zfp104|Znf423|ataxia1|mKIAA0760|nur12	zinc finger protein 423	protein-coding
chr7-19168	chr7	130691587	130697440	+	256.4	5853.000	intron (NM_021314, intron 1 of 17)	intron (NM_021314, intron 1 of 17)	1895	NM_021314	57752	Mm.86322	NM_021314	ENSMUSG00000030852	Tacc2	mKIAA4180	transforming, acidic coiled-coil containing protein 2	protein-coding
chr4-15878	chr4	22486557	22492436	+	256.4	5879.000	Intergenic	CpG	-1052	NR_131335	105500046		NR_131335	ENSMUSG00000107859	Gm30731	Pnky|lnc-pou3f2	predicted gene, 30731	ncRNA
chr2-23776	chr2	157422070	157428722	+	256.4	6652.000	intron (NM_001025395, intron 1 of 13)	intron (NM_001025395, intron 1 of 13)	1103	NM_001025395	20779	Mm.22845	NM_009271	ENSMUSG00000027646	Src	AW259666|pp60c-src	Rous sarcoma oncogene	protein-coding
chr10-7200	chr10	39501090	39507719	+	255.9	6629.000	intron (NM_001122893, intron 3 of 13)	intron (NM_001122893, intron 3 of 13)	-108530	NM_134000	103213	Mm.436686	NM_134000	ENSMUSG00000019842	Traf3ip2	AI429613|Act1|CIKS	TRAF3 interacting protein 2	protein-coding
chr2-23682	chr2	144329714	144333651	+	255.9	3937.000	promoter-TSS (NM_152947)	promoter-TSS (NM_152947)	-320	NM_152947	107586	Mm.252750	NM_026924	ENSMUSG00000037279	Ovol2	1700108N11Rik|1810007D21Rik|M-OVO|M-OVO-A|M-OVO-B|MOVO|Ovo2|Zfp339|movo2	ovo like zinc finger 2	protein-coding
chr5-1508	chr5	138753501	138757439	+	255.9	3938.000	5' UTR (NM_001359593, exon 1 of 11)	5' UTR (NM_001359593, exon 1 of 11)	389	NM_001359593	80752	Mm.320355	NM_030565	ENSMUSG00000025854	Fam20c	C76981|DMP-4|DMP4|GEF-CK|mKIAA4081	family with sequence similarity 20, member C	protein-coding
chr4-34758	chr4	138451670	138457120	+	255.9	5450.000	promoter-TSS (NM_025451)	promoter-TSS (NM_025451)	-753	NM_025451	66259	Mm.41603	NM_025451	ENSMUSG00000046447	Camk2n1	1810006K23Rik|AI848599|AI891706	calcium/calmodulin-dependent protein kinase II inhibitor 1	protein-coding
chr4-2187	chr4	133968165	133971796	+	255.9	3631.000	3' UTR (NM_001362960, exon 9 of 9)	3' UTR (NM_001362960, exon 9 of 9)	-1989	NM_016957	15331	Mm.319660	NM_016957	ENSMUSG00000003038	Hmgn2	HMG-17|Hmg17	high mobility group nucleosomal binding domain 2	protein-coding
chr4-32876	chr4	141309411	141315091	+	255.9	5680.000	intron (NM_010139, intron 3 of 16)	intron (NM_010139, intron 3 of 16)	11030	NM_010139	13836	Mm.2581	NM_010139	ENSMUSG00000006445	Epha2	AW545284|Eck|Myk2|Sek-2|Sek2	Eph receptor A2	protein-coding
chr18-6112	chr18	37833725	37837612	+	255.9	3887.000	intron (NM_033588, intron 3 of 3)	intron (NM_033588, intron 3 of 3)	16122	NM_033583	93708	Mm.247203	NM_033583	ENSMUSG00000102543	Pcdhgc5	-	protocadherin gamma subfamily C, 5	protein-coding
chr15-18137	chr15	88861175	88867861	+	255.9	6686.000	intron (NM_145478, intron 5 of 5)	intron (NM_145478, intron 5 of 5)	2324	NM_145478	223775	Mm.400129	NM_145478	ENSMUSG00000035828	Pim3	BC026639|Kid1	proviral integration site 3	protein-coding
chr7-27305	chr7	112758563	112764882	+	255.9	6319.000	intron (NM_001166584, intron 2 of 13)	intron (NM_001166584, intron 2 of 13)	82366	NM_009346	21676	Mm.24685	NM_009346	ENSMUSG00000055320	Tead1	2610024B07Rik|B230114H05Rik|Gtrgeo5|TEAD-1|TEF-1|Tcf13|mTEF-1	TEA domain family member 1	protein-coding
chr6-3019	chr6	127335325	127339659	+	255.9	4334.000	Intergenic	Intergenic	-29525	NR_073373	232386	Mm.257367	NR_073373	ENSMUSG00000107153	Gm38404	D130058E03	predicted gene, 38404	ncRNA
chr9-9255	chr9	121364029	121368271	+	255.9	4242.000	promoter-TSS (NM_175114)	promoter-TSS (NM_175114)	-808	NM_001357973	67095	Mm.491112	NM_175114	ENSMUSG00000032536	Trak1	2310001H13Rik|AI413908|AI467545|hyrt|mKIAA1042	trafficking protein, kinesin binding 1	protein-coding
chr15-18270	chr15	98976050	98980740	+	255.4	4690.000	Intergenic	Intergenic	-7570	NR_045991	75951	Mm.441657	NR_045991	ENSMUSG00000097587	4930578M01Rik	3010001K12Rik	RIKEN cDNA 4930578M01 gene	ncRNA
chr14-3508	chr14	122881569	122886497	+	255.4	4928.000	intron (NR_153443, intron 23 of 24)	intron (NR_153443, intron 23 of 24)	-28997	NR_155287	105245866	Mm.390754	NM_001039531	ENSMUSG00000075463	4930594M22Rik	F930011C10Rik|Gm15735	RIKEN cDNA 4930594M22 gene	ncRNA
chr4-25082	chr4	118433454	118438601	+	255.4	5147.000	exon (NM_023223, exon 5 of 10)	exon (NM_023223, exon 5 of 10)	1316	NM_023223	107995	Mm.261764	NM_023223	ENSMUSG00000006398	Cdc20	2310042N09Rik|C87100|p55CDC	cell division cycle 20	protein-coding
chr15-6625	chr15	99096300	99099881	+	255.4	3581.000	Intergenic	CpG	-1394	NM_176835	72778	Mm.30544	NM_176835	ENSMUSG00000038009	Dnajc22	2810451A06Rik|AI506245	DnaJ heat shock protein family (Hsp40) member C22	protein-coding
chr8-26869	chr8	120280278	120286376	+	255.4	6098.000	Intergenic	(CCTG)n|Simple_repeat|Simple_repeat	-55097	NR_110496	434353	Mm.411793	NR_110496	ENSMUSG00000097960	A330074K22Rik	-	RIKEN cDNA A330074K22 gene	ncRNA
chr8-11204	chr8	15026251	15031685	+	255.4	5434.000	exon (NM_029116, exon 2 of 2)	exon (NM_029116, exon 2 of 2)	17110	NR_037972	434285	Mm.334425	NM_001007591	ENSMUSG00000049008	BB014433	-	expressed sequence BB014433	ncRNA
chr7-8332	chr7	63934710	63940316	+	255.4	5606.000	intron (NM_021366, intron 1 of 1)	CpG	1402	NM_021366	50794	Mm.240473	NM_021366	ENSMUSG00000052040	Klf13	0610043C13Rik|9430029L20Rik|Bteb3|FKLF-2|FKLF2|NSLP1|RFLAT-1|RFLAT1	Kruppel-like factor 13	protein-coding
chr6-12164	chr6	30459270	30463241	+	254.9	3971.000	intron (NR_131049, intron 1 of 1)	intron (NR_131049, intron 1 of 1)	270	NR_131049	69337	Mm.396168	NR_131049	ENSMUSG00000085470	1700012C14Rik	-	RIKEN cDNA 1700012C14 gene	ncRNA
chr17-7522	chr17	24528750	24534068	+	254.9	5318.000	intron (NM_177375, intron 2 of 8)	intron (NM_177375, intron 2 of 8)	2338	NM_177375	328778	Mm.266033	NM_177375	ENSMUSG00000079657	Rab26	A830020M03Rik	RAB26, member RAS oncogene family	protein-coding
chr6-8706	chr6	115992936	116000059	+	254.9	7123.000	Intergenic	Intergenic	-1492	NM_026376	67784	Mm.3085	NM_026376	ENSMUSG00000030123	Plxnd1	6230425C21Rik|b2b1863Clo|b2b553Clo	plexin D1	protein-coding
chr4-42237	chr4	8746008	8752483	+	254.9	6475.000	intron (NM_001277149, intron 1 of 37)	intron (NM_001277149, intron 1 of 37)	-2079	NM_001355382	320790	Mm.138792	NM_001033395	ENSMUSG00000041235	Chd7	A730019I05Rik|Cycn|Cyn|Dz|Edy|Flo|GENA 47|GENA 60|Gena 52|Lda|Mt|Obt|Todo|WBE1|Whi|metis	chromodomain helicase DNA binding protein 7	protein-coding
chr11-26601	chr11	77847247	77852024	+	254.9	4777.000	intron (NM_001291212, intron 35 of 40)	(TCC)n|Simple_repeat|Simple_repeat	44237	NM_008952	19193	Mm.8543	NM_008952	ENSMUSG00000017453	Pipox	LPIPOX|Pso	pipecolic acid oxidase	protein-coding
chr7-35676	chr7	29288402	29294684	+	254.9	6282.000	exon (NM_026731, exon 2 of 4)	exon (NM_026731, exon 2 of 4)	2223	NM_026731	68458	Mm.2343	NM_026731	ENSMUSG00000037166	Ppp1r14a	1110001M11Rik|Cpi17	protein phosphatase 1, regulatory inhibitor subunit 14A	protein-coding
chr8-24432	chr8	27084143	27092095	+	254.9	7952.000	intron (NM_054044, intron 1 of 18)	intron (NM_054044, intron 1 of 18)	2278	NM_054044	78560	Mm.87046	NM_054044	ENSMUSG00000031486	Adgra2	8430414O08Rik|9530074E10Rik|Gpr124|Tem5|mKIAA1531	adhesion G protein-coupled receptor A2	protein-coding
chr11-45793	chr11	69545438	69550388	+	254.4	4950.000	intron (NM_001081330, intron 1 of 85)	intron (NM_001081330, intron 1 of 85)	1195	NM_001081330	327954	Mm.247478	NM_177617	ENSMUSG00000005237	Dnah2	2900022L05Rik|4930564A01|D130094J20|D330014H01Rik|Dnahc2|Dnhd3	dynein, axonemal, heavy chain 2	protein-coding
chr11-27835	chr11	75651165	75657179	+	254.4	6014.000	intron (NM_001080774, intron 1 of 31)	intron (NM_001080774, intron 1 of 31)	-1843	NM_001080775	17913	Mm.234502	NM_008659	ENSMUSG00000017774	Myo1c	C80397|MMIb|MYO1E|NMI|mm1beta|myr2	myosin IC	protein-coding
chr5-23757	chr5	112224647	112229383	+	254.4	4736.000	intron (NR_033657, intron 3 of 6)	(CA)n|Simple_repeat|Simple_repeat	1933	NR_033657	330166	Mm.44854	NR_003718	ENSMUSG00000097767	Miat	3632434I06|A230057G18Rik|Rncr2|gomafu	myocardial infarction associated transcript (non-protein coding)	ncRNA
chrX-3043	chrX	99195682	99202031	+	254.4	6349.000	Intergenic	MIRb|SINE|MIR	62795	NM_010110	13641	Mm.3374	NM_010110	ENSMUSG00000031217	Efnb1	Cek5-L|EFL-3|Elk-L|Epl2|Eplg2|LERK-2|Lerk2|Stra1	ephrin B1	protein-coding
chr8-4464	chr8	71718254	71721984	+	254.4	3730.000	intron (NR_131256, intron 3 of 25)	intron (NR_131256, intron 3 of 25)	5562	NM_028715	74015	Mm.22025	NM_028715	ENSMUSG00000070000	Fcho1	3322402E17Rik|N28152	FCH domain only 1	protein-coding
chr14-11504	chr14	64198009	64204269	+	254.4	6260.000	intron (NM_001347639, intron 5 of 5)	intron (NM_001347639, intron 5 of 5)	96816	NM_028525	73382	Mm.481055	NM_028525	ENSMUSG00000021966	Prss52	1700049K14Rik|Tesp3	protease, serine 52	protein-coding
chr10-13866	chr10	86299834	86305080	+	254.4	5246.000	intron (NM_011595, intron 1 of 4)	intron (NM_011595, intron 1 of 4)	2045	NM_011595	21859	Mm.4871	NM_011595	ENSMUSG00000020044	Timp3	Timp-3	tissue inhibitor of metalloproteinase 3	protein-coding
chr12-16576	chr12	12721945	12726345	+	253.9	4400.000	Intergenic	Intergenic	-54228	NR_136889	102637952	Mm.421393	NR_136889		Gm34637	-	predicted gene, 34637	ncRNA
chrX-5019	chrX	12132389	12138567	+	253.9	6178.000	intron (NR_045434, intron 3 of 3)	(TG)n|Simple_repeat|Simple_repeat	24868	NR_045434	71458	Mm.196328	NM_029510	ENSMUSG00000040363	Bcor	2900008C10Rik|5830466J11Rik|8430401K06Rik|BcorR|D930024N20Rik|mKIAA1575	BCL6 interacting corepressor	protein-coding
chr3-9413	chr3	51887593	51890567	+	253.9	2974.000	intron (NM_001004176, intron 1 of 4)	intron (NM_001004176, intron 1 of 4)	215926	NM_001004176	433586	Mm.234972	NM_001004176	ENSMUSG00000061143	Maml3	AV234550|BC049812|Mam-2|mKIAA1816	mastermind like transcriptional coactivator 3	protein-coding
chr9-16930	chr9	67045474	67050144	+	253.9	4670.000	exon (NM_001164251, exon 2 of 10)	exon (NM_001164251, exon 2 of 10)	1404	NM_001164255	22003	Mm.121878	NM_024427	ENSMUSG00000032366	Tpm1	AA986836|AI854628|TM2|TPM1kappa|Tm3|Tmpa|Tpm-1|alpha-TM	tropomyosin 1, alpha	protein-coding
chr7-3689	chr7	49633266	49640881	+	253.9	7615.000	promoter-TSS (NM_001005232)	promoter-TSS (NM_001005232)	-238	NM_001005232	13172	Mm.307176	NM_001005232	ENSMUSG00000030507	Dbx1	AI426026|Dbx	developing brain homeobox 1	protein-coding
chr10-1328	chr10	79776995	79781700	+	253.9	4705.000	intron (NM_031380, intron 2 of 4)	intron (NM_031380, intron 2 of 4)	2073	NM_031380	83554	Mm.251710	NM_031380	ENSMUSG00000020325	Fstl3	E030038F23Rik|Flrg	follistatin-like 3	protein-coding
chr8-11048	chr8	115157492	115163766	+	253.9	6274.000	intron (NM_019573, intron 8 of 8)	MLT1G|LTR|ERVL-MaLR	546265	NM_001025577	17132	Mm.275549	NM_001025577	ENSMUSG00000055435	Maf	2810401A20Rik|A230108G15Rik|AW047063|c-maf	avian musculoaponeurotic fibrosarcoma oncogene homolog	protein-coding
chr12-9383	chr12	86814544	86818805	+	253.4	4261.000	Intergenic	Intergenic	68140	NM_145836	238330	Mm.248358	NM_145836	ENSMUSG00000034168	Irf2bpl	6430527G18Rik|Eap1	interferon regulatory factor 2 binding protein-like	protein-coding
chr15-8470	chr15	78830815	78837257	+	253.4	6442.000	Intergenic	MIR|SINE|MIR	-8611	NM_027219	104445	Mm.307488	NM_027219	ENSMUSG00000049521	Cdc42ep1	1810058K22Rik|AA980734|Borg5|CEP1|MSE55	CDC42 effector protein (Rho GTPase binding) 1	protein-coding
chr5-30646	chr5	142438914	142442367	+	253.4	3453.000	intron (NM_199068, intron 2 of 8)	intron (NM_199068, intron 2 of 8)	-23291	NM_172725	231855	Mm.78250	NM_172725	ENSMUSG00000039623	Ap5z1	C330006K01Rik	adaptor-related protein complex 5, zeta 1 subunit	protein-coding
chr6-3165	chr6	120578585	120582099	+	253.4	3514.000	Intergenic	Intergenic	25546	NR_045733	73505	Mm.416867	NR_045733		1700072O05Rik	-	RIKEN cDNA 1700072O05 gene	ncRNA
chr8-13319	chr8	121946538	121950261	+	253.4	3723.000	Intergenic	RSINE1|SINE|B4	-2093	NM_016812	53325	Mm.287163	NM_016812	ENSMUSG00000025316	Banp	AA408158|SMAR1	BTG3 associated nuclear protein	protein-coding
chr7-13916	chr7	29503502	29509282	+	253.4	5780.000	promoter-TSS (NM_001081028)	promoter-TSS (NM_001081028)	-932	NM_001081028	74206	Mm.447042	NM_001081028	ENSMUSG00000030583	Sipa1l3	2610511M17Rik	signal-induced proliferation-associated 1 like 3	protein-coding
chr4-41815	chr4	143294180	143301287	+	252.9	7107.000	intron (NM_001290822, intron 1 of 4)	intron (NM_001290822, intron 1 of 4)	1831	NM_010329	14726	Mm.2976	NM_010329	ENSMUSG00000028583	Pdpn	E11|Gp38|OTS-8|RANDAM-2|T1-alpha|T1a|T1alpha	podoplanin	protein-coding
chr11-29318	chr11	88511444	88518235	+	252.9	6791.000	intron (NM_054043, intron 6 of 13)	intron (NM_054043, intron 6 of 13)	-104412	NR_131025	68397	Mm.426889	NR_131025		0610039H22Rik	-	RIKEN cDNA 0610039H22 gene	ncRNA
chr5-30253	chr5	124075268	124081328	+	252.9	6060.000	intron (NM_019875, intron 7 of 11)	intron (NM_019875, intron 7 of 11)	17500	NM_019875	56325	Mm.254839	NM_019875	ENSMUSG00000029408	Abcb9	TAPL|mKIAA1520	ATP-binding cassette, sub-family B (MDR/TAP), member 9	protein-coding
chr4-23683	chr4	106864823	106867849	+	252.9	3026.000	Intergenic	Intergenic	-45134	NM_198438	72475	Mm.195635	NM_023672	ENSMUSG00000061887	Ssbp3	2610021L12Rik|2610200M23Rik|5730488C10Rik|AI854733|AW551939|LAST|SSDP1	single-stranded DNA binding protein 3	protein-coding
chr9-10267	chr9	41949367	41954412	+	252.9	5045.000	Intergenic	Intergenic	125324	NM_001357261	20660	Mm.121920	NM_011436	ENSMUSG00000049313	Sorl1	2900010L19Rik|AI596264|AW261561|LR11|SorLA|gp250|mSorLA	sortilin-related receptor, LDLR class A repeats-containing	protein-coding
chr11-14193	chr11	20654355	20657441	+	252.5	3086.000	Intergenic	Intergenic	23921	NM_001038625	58172	Mm.339676	NM_021372	ENSMUSG00000049800	Sertad2	AB041541|AU021878|Kiaa0127|MNCb-1504|SEI-2|Sei2|TRIP-Br2|mKIAA0127	SERTA domain containing 2	protein-coding
chr2-19115	chr2	58529336	58535368	+	252.5	6032.000	intron (NM_007394, intron 2 of 11)	intron (NM_007394, intron 2 of 11)	29058	NM_001355049	11477	Mm.689	NM_007394	ENSMUSG00000026836	Acvr1	ALK2|ActR-I|ActRIA|Acvr|Acvr1a|Acvrlk2|Alk-2|Alk8|D330013D15Rik|SKR1|Tsk7L	activin A receptor, type 1	protein-coding
chr11-33454	chr11	78320746	78326447	+	252.5	5701.000	promoter-TSS (NM_009657)	promoter-TSS (NM_009657)	523	NM_001303423	11676	Mm.7729	NM_009657	ENSMUSG00000017390	Aldoc	AI847350|AU040929|Aldo3|Scrg2	aldolase C, fructose-bisphosphate	protein-coding
chr2-41861	chr2	172755245	172759704	+	252.5	4459.000	Intergenic	Intergenic	182847	NM_007557	12162	Mm.595	NM_007557	ENSMUSG00000008999	Bmp7	OP1	bone morphogenetic protein 7	protein-coding
chr1-24092	chr1	36067208	36073329	+	252.5	6121.000	intron (NM_015818, intron 1 of 1)	intron (NM_015818, intron 1 of 1)	1868	NM_015818	50785	Mm.213566	NM_015818	ENSMUSG00000045216	Hs6st1	6Ost1	heparan sulfate 6-O-sulfotransferase 1	protein-coding
chr5-20575	chr5	137756877	137760841	+	252.5	3964.000	intron (NM_029805, intron 4 of 5)	intron (NM_029805, intron 4 of 5)	12890	NM_029805	78829	Mm.286399	NM_023910	ENSMUSG00000029723	Tsc22d4	0610009M14Rik|1700023B23Rik|AI415410|Thg-1pit|Tilz2	TSC22 domain family, member 4	protein-coding
chr17-5306	chr17	31789596	31794409	+	252.5	4813.000	Intergenic	Intergenic	63802	NM_010831	17691	Mm.290941	NM_010831	ENSMUSG00000024042	Sik1	Hrt-20|Msk|Sik|Sik-1|Snf1lk	salt inducible kinase 1	protein-coding
chr3-3547	chr3	108422528	108426254	+	252.5	3726.000	TTS (NM_001204979)	TTS (NM_001204979)	-8812	NM_001004177	53883	Mm.39728	NM_017392	ENSMUSG00000068740	Celsr2	Adgrc2|EGFL2|Flamingo1|flamingo|mKIAA0279|mfmi1	cadherin, EGF LAG seven-pass G-type receptor 2	protein-coding
chr6-19909	chr6	91283959	91288622	+	252.0	4663.000	Intergenic	Intergenic	73526	NM_007992	14115	Mm.249146	NM_007992	ENSMUSG00000064080	Fbln2	5730577E14Rik|FIBL-2	fibulin 2	protein-coding
chr8-23612	chr8	90874731	90878395	+	252.0	3664.000	intron (NM_177224, intron 2 of 39)	intron (NM_177224, intron 2 of 39)	47728	NM_177224	109151	Mm.100615	NM_177224	ENSMUSG00000056608	Chd9	1810014J18Rik|9030205D12Rik|A330063D19Rik|AD013|PRIC320|mKIAA0308	chromodomain helicase DNA binding protein 9	protein-coding
chr4-7614	chr4	136964777	136970327	+	252.0	5550.000	Intergenic	Intergenic	-10736	NM_007939	13842	Mm.1390	NM_007939	ENSMUSG00000028661	Epha8	AW047546|Eek|Hek3|mKIAA1459	Eph receptor A8	protein-coding
chr19-8073	chr19	25614417	25619712	+	252.0	5295.000	intron (NM_177360, intron 1 of 1)	intron (NM_177360, intron 1 of 1)	6527	NM_177360	240590	Mm.62785	NM_177360	ENSMUSG00000042372	Dmrt3	-	doublesex and mab-3 related transcription factor 3	protein-coding
chr5-28620	chr5	131526255	131533605	+	252.0	7350.000	intron (NM_001363480, intron 6 of 19)	RSINE1|SINE|B4	-115212	NR_152164	545809	Mm.357553	NR_152164	ENSMUSG00000105387	Gm29681	Gm42590	predicted gene, 29681	ncRNA
chr8-31702	chr8	76898596	76903104	+	252.0	4508.000	promoter-TSS (NR_028579)	promoter-TSS (NR_028579)	-229	NR_028579	102640923	Mm.367571	NR_028579	ENSMUSG00000074235	Gm10649	-	predicted gene 10649	ncRNA
chr5-16040	chr5	140699884	140706422	+	251.5	6538.000	promoter-TSS (NM_028833)	promoter-TSS (NM_028833)	-775	NM_001347517	74239	Mm.179704	NM_028833	ENSMUSG00000036555	Iqce	1700028P05Rik|mKIAA1023	IQ motif containing E	protein-coding
chr9-6740	chr9	48834304	48839143	+	251.5	4839.000	promoter-TSS (NM_001364543)	promoter-TSS (NM_001364543)	-498	NM_001364543	235320	Mm.457803	NM_001033324	ENSMUSG00000066687	Zbtb16	AI467657|PLZF|Zfp145|lu	zinc finger and BTB domain containing 16	protein-coding
chr9-7187	chr9	72878039	72882267	+	251.5	4228.000	intron (NM_175485, intron 11 of 19)	intron (NM_175485, intron 11 of 19)	-45492	NM_028116	72135	Mm.273605	NM_028116	ENSMUSG00000034910	Pygo1	2600014C22Rik	pygopus 1	protein-coding
chr7-27874	chr7	18947961	18951949	+	251.5	3988.000	intron (NM_001029877, intron 2 of 3)	intron (NM_001029877, intron 2 of 3)	24067	NM_001029877	384569	Mm.262724	NM_001029877	ENSMUSG00000030411	Nova2	Gm1424	neuro-oncological ventral antigen 2	protein-coding
chr7-13554	chr7	101820320	101824488	+	251.5	4168.000	TTS (NM_001122739)	TTS (NM_001122739)	4091	NM_008887	11859	Mm.5028	NM_008887	ENSMUSG00000007946	Phox2a	Arix|Phox2|Pmx2|Pmx2a|Px2a	paired-like homeobox 2a	protein-coding
chr18-16226	chr18	35813219	35817863	+	251.5	4644.000	Intergenic	Intergenic	-14247	NM_133687	67393	Mm.94560	NM_133687	ENSMUSG00000046668	Cxxc5	4930415K17Rik	CXXC finger 5	protein-coding
chr4-5821	chr4	106785365	106790483	+	251.5	5118.000	intron (NM_001347159, intron 1 of 15)	L3|LINE|CR1	11907	NM_025590	329910	Mm.222956	NM_025590	ENSMUSG00000034853	Acot11	1110020M10Rik|2010309H15Rik|AW060409|BFIT|BFIT1|Thea|Them1|mKIAA0707	acyl-CoA thioesterase 11	protein-coding
chr10-5420	chr10	87484533	87489050	+	251.5	4517.000	Intergenic	Intergenic	6869	NM_008553	17172	Mm.136217	NM_008553	ENSMUSG00000020052	Ascl1	AI225900|ASH1|Mash1|bHLHa46	achaete-scute family bHLH transcription factor 1	protein-coding
chr9-31882	chr9	106880980	106886787	+	251.5	5807.000	TTS (NM_175402)	TTS (NM_175402)	3117	NM_175402	109095	Mm.431589	NM_175402	ENSMUSG00000074102	Rbm15b	1810017N16Rik	RNA binding motif protein 15B	protein-coding
chr19-11387	chr19	7163128	7167720	+	251.0	4592.000	intron (NM_134147, intron 3 of 10)	intron (NM_134147, intron 3 of 10)	40860	NM_134150	107260	Mm.203921	NM_134150	ENSMUSG00000024767	Otub1	AI850305	OTU domain, ubiquitin aldehyde binding 1	protein-coding
chr15-18050	chr15	85201983	85209067	+	251.0	7084.000	promoter-TSS (NM_010180)	promoter-TSS (NM_010180)	-424	NM_001347088	14114	Mm.297992	NM_010180	ENSMUSG00000006369	Fbln1	-	fibulin 1	protein-coding
chr4-20162	chr4	155652238	155655584	+	251.0	3346.000	promoter-TSS (NM_001320235)	promoter-TSS (NM_001320235)	-527	NM_011985	26561	Mm.29373	NM_011985	ENSMUSG00000029061	Mmp23	CA-MMP	matrix metallopeptidase 23	protein-coding
chr17-18561	chr17	29212768	29216856	+	251.0	4088.000	intron (NM_001360239, intron 3 of 21)	intron (NM_001360239, intron 3 of 21)	22978	NM_001360239	240058	Mm.39905	NM_153166	ENSMUSG00000024008	Cpne5	A830083G22Rik	copine V	protein-coding
chr11-35277	chr11	85840171	85845018	+	251.0	4847.000	TTS (NM_009324)	TTS (NM_009324)	9979	NM_009324	21385	Mm.287052	NM_009324	ENSMUSG00000000093	Tbx2	-	T-box 2	protein-coding
chr7-13156	chr7	143443030	143447112	+	251.0	4082.000	Intergenic	Intergenic	15979	NM_009876	12577	Mm.168789	NM_009876	ENSMUSG00000037664	Cdkn1c	AL024410|CDKI|Kip2|p57(kip2)|p57Kip2	cyclin-dependent kinase inhibitor 1C (P57)	protein-coding
[truncated: 66,974 more rows]
