# Supplementary material for: Regulation of chromatin accessibility and gene expression in the developing hippocampal primordium by LIM-HD transcription factor LHX2
Source: PLoS Genet. 2023 Aug 18;19(8):e1010874. doi: 10.1371/journal.pgen.1010874 (PMC10482279; doi:10.1371/journal.pgen.1010874)
Supplement: S2 Data — (ZIP) [file pgen.1010874.s013.zip › Annotated__DiffPeaks_E12.5_CNT_Hcp_H3K4Me3_Input.txt]

PeakID (cmd=annotatePeaks.pl DiffPEAKS__E12.5_CNT_HC_H3K4Me3_Input.txt mm10 -annStats stats_DiffPeaks_E12.5_CNT_HC_H3K4Me3_Input.txt)	Chr	Start	End	Strand	Peak Score	Focus Ratio/Region Size	Annotation	Detailed Annotation	Distance to TSS	Nearest PromoterID	Entrez ID	Nearest Unigene	Nearest Refseq	Nearest Ensembl	Gene Name	Gene Alias	Gene Description	Gene Type
chr11-36	chr11	69995740	69997845	+	4585.5	2105.000	promoter-TSS (NM_001291127)	promoter-TSS (NM_001291127)	-149	NM_001291126	78246	Mm.20805	NM_030064	ENSMUSG00000018572	Phf23	JUNE-1	PHD finger protein 23	protein-coding
chr3-5099	chr3	148986415	148990907	+	4583.9	4492.000	Intergenic	CpG	-34026	NM_001081298	99633	Mm.9776	NM_001081298	ENSMUSG00000028184	Adgrl2	AI450192|CIRL-2|Gm619|Lec1|Lphh1|Lphn2|mKIAA0786	adhesion G protein-coupled receptor L2	protein-coding
chr19-4124	chr19	59455761	59464689	+	4496.2	8928.000	intron (NM_010132, intron 1 of 2)	intron (NM_010132, intron 1 of 2)	1535	NM_010132	13797	Mm.245394	NM_010132	ENSMUSG00000043969	Emx2	Pdo	empty spiracles homeobox 2	protein-coding
chr5-7029	chr5	142811950	142823690	+	4494.5	11740.000	promoter-TSS (NM_001122730)	promoter-TSS (NM_001122730)	-158	NM_001122730	231861	Mm.354649	NM_178242	ENSMUSG00000039477	Tnrc18	BC025631|EG381742|Zfp469	trinucleotide repeat containing 18	protein-coding
chr11-4866	chr11	108920040	108928687	+	4464.7	8647.000	intron (NM_015732, intron 2 of 10)	intron (NM_015732, intron 2 of 10)	4014	NM_015732	12006	Mm.71710	NM_015732	ENSMUSG00000000142	Axin2	Axi1|Axil|Conductin	axin 2	protein-coding
chr11-7041	chr11	98794252	98797909	+	4383.6	3657.000	exon (NM_028722, exon 1 of 9)	exon (NM_028722, exon 1 of 9)	564	NM_028722	74026	Mm.258352	NM_028722	ENSMUSG00000052915	Msl1	2810017F12Rik|4121402D02Rik|4930463F05Rik|AA682082|Msl-1	male specific lethal 1	protein-coding
chr1-6429	chr1	86525247	86530016	+	4271.1	4769.000	intron (NR_153834, intron 1 of 4)	CpG-365	1074	NM_001360830	19231	Mm.19187	NM_008972	ENSMUSG00000026238	Ptma	Thym	prothymosin alpha	protein-coding
chr12-4248	chr12	108791783	108795433	+	4198.3	3650.000	exon (NM_009537, exon 1 of 5)	exon (NM_009537, exon 1 of 5)	311	NM_009537	22632	Mm.3868	NM_009537	ENSMUSG00000021264	Yy1	NF-E1|YY-1	YY1 transcription factor	protein-coding
chr8-266	chr8	47673546	47676646	+	4113.9	3100.000	promoter-TSS (NM_023503)	promoter-TSS (NM_023503)	63	NM_023503	69260	Mm.430733	NM_023503	ENSMUSG00000063049	Ing2	2810011M06Rik|Ing1l|Ing2b|P33ING2	inhibitor of growth family, member 2	protein-coding
chr1-5567	chr1	134559751	134562215	+	4085.8	2464.000	intron (NM_152895, intron 1 of 26)	CpG	805	NM_152895	75605	Mm.28995	NM_152895	ENSMUSG00000042207	Kdm5b	2010009J12Rik|2210016I17Rik|AW556288|D1Ertd202e|Jarid1b|PLU-1|PUT1|Plu1|RBBP2H1A|Rb-Bp2|mKIAA4034	lysine (K)-specific demethylase 5B	protein-coding
chr1-6256	chr1	178335042	178338479	+	4056.0	3437.000	intron (NR_149827, intron 1 of 16)	CpG	1055	NM_016805	51810	Mm.86589	NM_016805	ENSMUSG00000039630	Hnrnpu	AA408410|AI256620|AL024194|AL024437|AW557595|C86794|Hnrpu|SAFA|Sp120|hnRNP U	heterogeneous nuclear ribonucleoprotein U	protein-coding
chr9-4012	chr9	62340462	62345425	+	4032.8	4963.000	intron (NM_009672, intron 1 of 6)	CpG	1600	NM_009672	11737	Mm.269088	NM_009672	ENSMUSG00000032249	Anp32a	Anp32|I1PP2A|LANP|PHAP1|W91701|pp32	acidic (leucine-rich) nuclear phosphoprotein 32 family, member A	protein-coding
chr17-5169	chr17	34116872	34123457	+	3991.4	6585.000	promoter-TSS (NR_037970)	promoter-TSS (NR_037970)	-264	NR_037970	14312	Mm.3444	NM_010238	ENSMUSG00000024335	Brd2	AW228947|D17H6S113E|Frg-1|Fsrg-1|Fsrg1|Nat|Ring3|Rnf3|mKIAA4005	bromodomain containing 2	protein-coding
chr11-2204	chr11	102316482	102320848	+	3968.3	4366.000	promoter-TSS (NM_001362548)	promoter-TSS (NM_001362548)	431	NM_001302955	21429	Mm.2845	NM_011551	ENSMUSG00000020923	Ubtf	A930005G04Rik|NOR-90|Tcfubf|UBF|UBF-1|UBF1	upstream binding transcription factor, RNA polymerase I	protein-coding
chr4-5018	chr4	109974782	109983160	+	3961.7	8378.000	intron (NM_172296, intron 1 of 2)	intron (NM_172296, intron 1 of 2)	946	NM_172296	242620	Mm.32825	NM_172296	ENSMUSG00000047143	Dmrta2	Dmrt5	doublesex and mab-3 related transcription factor like family A2	protein-coding
chr7-8226	chr7	79498734	79510501	+	3850.8	11767.000	promoter-TSS (NR_029818)	promoter-TSS (NR_029818)	-647	NR_029818	723968		NR_029818	ENSMUSG00000093238	Mir9-3	Mirn9-3|mir-9-3|mmu-mir-9-3	microRNA 9-3	ncRNA
chr12-3722	chr12	27338190	27344399	+	3842.5	6209.000	exon (NM_009234, exon 1 of 1)	exon (NM_009234, exon 1 of 1)	1424	NM_009234	20666	Mm.41702	NM_009234	ENSMUSG00000063632	Sox11	1110038H03Rik|6230403H02Rik|AI836553|end1	SRY (sex determining region Y)-box 11	protein-coding
chr7-7685	chr7	36695116	36700000	+	3832.6	4884.000	promoter-TSS (NM_172298)	promoter-TSS (NM_172298)	-560	NM_172298	243931	Mm.44141	NM_172298	ENSMUSG00000021217	Tshz3	A630038G13Rik|Tsh3|Zfp537|mKIAA1474|teashirt3	teashirt zinc finger family member 3	protein-coding
chr11-8928	chr11	21994632	22008348	+	3811.1	13716.000	intron (NM_011023, intron 1 of 4)	CpG-1768	161	NM_011023	18423	Mm.129663	NM_011023	ENSMUSG00000005917	Otx1	A730044F23Rik|jv	orthodenticle homeobox 1	protein-coding
chr8-5556	chr8	79027692	79031310	+	3804.4	3618.000	intron (NM_178267, intron 1 of 14)	CpG	1064	NM_178267	622675	Mm.48724	NM_178267	ENSMUSG00000071064	Zfp827	2810449M09Rik|D630040G17Rik|Znf827	zinc finger protein 827	protein-coding
chr6-3514	chr6	125095762	125098396	+	3716.7	2634.000	promoter-TSS (NR_106012)	promoter-TSS (NR_106012)	55	NR_106012	102466272		NR_106012	ENSMUSG00000098762	Mir7045	Gm27758|mmu-mir-7045	microRNA 7045	ncRNA
chr4-7383	chr4	54944336	54950803	+	3701.8	6467.000	promoter-TSS (NM_172867)	promoter-TSS (NM_172867)	-376	NM_172867	242466	Mm.102904	NM_172867	ENSMUSG00000060206	Zfp462	6030417H05|9430078C22Rik|Gt4-2|Zfpip|Znf462	zinc finger protein 462	protein-coding
chr4-5290	chr4	133751192	133755073	+	3698.5	3881.000	exon (NM_001080819, exon 1 of 20)	exon (NM_001080819, exon 1 of 20)	853	NM_001080819	93760	Mm.22478	NM_001080819	ENSMUSG00000007880	Arid1a	1110030E03Rik|BAF250a|Osa1|Smarcf1	AT rich interactive domain 1A (SWI-like)	protein-coding
chr13-3927	chr13	29983349	29986825	+	3609.2	3476.000	promoter-TSS (NM_001289920)	promoter-TSS (NM_001289920)	-696	NM_001359994	13557	Mm.268356	NM_010093	ENSMUSG00000016477	E2f3	E2F3b|E2f3a	E2F transcription factor 3	protein-coding
chr13-2183	chr13	58400700	58403785	+	3526.4	3085.000	promoter-TSS (NM_001168248)	promoter-TSS (NM_001168248)	-6	NR_031761	74386	Mm.85289	NM_028904	ENSMUSG00000035367	Rmi1	4932432N11Rik|C79893	RecQ mediated genome instability 1	protein-coding
chr16-2508	chr16	8828929	8832060	+	3521.5	3131.000	exon (NM_001081400, exon 1 of 4)	exon (NM_001081400, exon 1 of 4)	394	NM_001081400	69053	Mm.390868	NM_001081400	ENSMUSG00000022507	1810013L24Rik	1110017P05Rik|3010002C02Rik|AA792997|AW124177|Gm19906|R74903	RIKEN cDNA 1810013L24 gene	protein-coding
chr7-3872	chr7	126501692	126503917	+	3516.5	2225.000	promoter-TSS (NM_001347658)	promoter-TSS (NM_001347658)	-379	NM_001347658	233871	Mm.231450	NM_183020	ENSMUSG00000032637	Atxn2l	A2D|A2LG|A2RP|A2lp|Atxnl2	ataxin 2-like	protein-coding
chr4-7663	chr4	151993962	151997573	+	3516.5	3611.000	intron (NM_172705, intron 1 of 3)	CpG	412	NM_172705	230936	Mm.25582	NM_172705	ENSMUSG00000047777	Phf13	BC029632|Phf5|SPOC1	PHD finger protein 13	protein-coding
chr9-4183	chr9	44603588	44606315	+	3473.5	2727.000	promoter-TSS (NM_001357703)	promoter-TSS (NM_001357703)	59	NM_181324	13209	Mm.267061	NM_007841	ENSMUSG00000032097	Ddx6	1110001P04Rik|C430015D01Rik|E230023J21Rik|HLR2|mRCK/P54|p54|rck	DEAD (Asp-Glu-Ala-Asp) box polypeptide 6	protein-coding
chr8-5895	chr8	11554683	11558993	+	3470.2	4310.000	5' UTR (NM_011919, exon 1 of 2)	5' UTR (NM_011919, exon 1 of 2)	381	NM_011919	26356	Mm.25709	NM_011919	ENSMUSG00000045969	Ing1	2610028J21Rik|AA407184|AI875420|mING1h|p33Ing1|p37Ing1b	inhibitor of growth family, member 1	protein-coding
chr5-6446	chr5	100037311	100041013	+	3438.7	3702.000	promoter-TSS (NM_016690)	promoter-TSS (NM_016690)	60	NM_016690	50926	Mm.389579	NM_016690	ENSMUSG00000029328	Hnrnpdl	AA407431|AA959857|D5Ertd650e|D5Wsu145e|Hnrnpdl1|Hnrpdl|JKTBP|hnRNP DL|hnRNP-DL	heterogeneous nuclear ribonucleoprotein D-like	protein-coding
chr14-2611	chr14	25457194	25462337	+	3437.1	5143.000	intron (NM_183208, intron 1 of 23)	CpG	580	NM_183208	328365	Mm.227484	NM_183208	ENSMUSG00000007817	Zmiz1	BC065120|E330020C23|Gm10397|I920194n01|Rai17|Zimp10	zinc finger, MIZ-type containing 1	protein-coding
chr1-5895	chr1	84837593	84840920	+	3428.8	3327.000	promoter-TSS (NM_025386)	promoter-TSS (NM_025386)	48	NM_133975	14897	Mm.209265	NM_133975	ENSMUSG00000026219	Trip12	1110036I07Rik|6720416K24Rik|AA410158|Gtl6|TRIP-12	thyroid hormone receptor interactor 12	protein-coding
chr10-2958	chr10	61145855	61148322	+	3422.2	2467.000	intron (NM_001316674, intron 1 of 14)	(CAGCT)n|Simple_repeat|Simple_repeat	596	NM_001316673	20397	Mm.412319	NM_009163	ENSMUSG00000020097	Sgpl1	AI428538|D10Xrf456|S1PL|Spl	sphingosine phosphate lyase 1	protein-coding
chr14-3497	chr14	122471592	122480163	+	3412.2	8571.000	promoter-TSS (NR_045046)	promoter-TSS (NR_045046)	493	NM_009574	22772	Mm.308936	NM_009574	ENSMUSG00000061524	Zic2	HPE5|Ku	zinc finger protein of the cerebellum 2	protein-coding
chr17-2913	chr17	17826096	17830713	+	3362.6	4617.000	Intergenic	Intergenic	-1784	NR_029536	387230		NR_029536	ENSMUSG00000065396	Mir99b	Mirn99b|mmu-mir-99b	microRNA 99b	ncRNA
chr6-3932	chr6	117906108	117909151	+	3357.6	3043.000	promoter-TSS (NM_001166429)	intron (NM_133834, intron 1 of 3)	-175	NM_001166428	98758	Mm.422979	NM_133834	ENSMUSG00000042079	Hnrnpf	4833420I20Rik|AA407306|Hnrpf	heterogeneous nuclear ribonucleoprotein F	protein-coding
chr11-5945	chr11	77981768	77985632	+	3356.0	3864.000	intron (NM_174852, intron 1 of 14)	intron (NM_174852, intron 1 of 14)	884	NM_174852	268448	Mm.274329	NM_174852	ENSMUSG00000037791	Phf12	2410142K10Rik|F630045O13|PF1|mKIAA1523	PHD finger protein 12	protein-coding
chr3-3592	chr3	58414181	58417893	+	3356.0	3712.000	exon (NM_001347233, exon 1 of 3)	exon (NM_001347233, exon 1 of 3)	1317	NM_001347233	72033	Mm.218409	NM_001081229	ENSMUSG00000027806	Tsc22d2	1810043J12Rik|5530402M19Rik	TSC22 domain family, member 2	protein-coding
chr9-5257	chr9	57071172	57077615	+	3331.2	6443.000	TTS (NR_152107)	TTS (NR_152107)	1656	NR_152107	72588	Mm.70350	NR_152107		2700012I20Rik	-	RIKEN cDNA 2700012I20 gene	ncRNA
chr17-1265	chr17	25013524	25017318	+	3279.9	3794.000	promoter-TSS (NM_020608)	promoter-TSS (NM_020608)	-191	NM_020608	57354	Mm.328854	NM_020608	ENSMUSG00000038002	Cramp1l	5830477H08Rik|AI256853|AI790734|Cramp1|Tce4|mKIAA1426	cramped chromatin regulator homolog 1	protein-coding
chr5-4310	chr5	136565194	136569290	+	3263.3	4096.000	5' UTR (NM_001291238, exon 1 of 23)	5' UTR (NM_001291238, exon 1 of 23)	248	NM_001291234	13047	Mm.320317	NM_009986	ENSMUSG00000029705	Cux1	CDP|Cutl1|Cux|Cux-1	cut-like homeobox 1	protein-coding
chr11-7119	chr11	96002975	96008446	+	3228.6	5471.000	5' UTR (NM_009951, exon 1 of 15)	5' UTR (NM_009951, exon 1 of 15)	234	NM_009951	140486	Mm.294769	NM_009951	ENSMUSG00000013415	Igf2bp1	AL024068|AW549074|CRD-BP|Crdbp|D030026A21Rik|D11Moh40e|D11Moh45|IMP-1|IMP1|Neilsen|ZBP-1|Zbp1|mir-3063	insulin-like growth factor 2 mRNA binding protein 1	protein-coding
chr5-6103	chr5	88720167	88722836	+	3225.3	2669.000	intron (NM_026735, intron 1 of 5)	C-rich|Low_complexity|Low_complexity	630	NM_026735	68473	Mm.35764	NM_026735	ENSMUSG00000006262	Mob1b	1110003E08Rik|AU015450|B230364F10|Mobkl1a	MOB kinase activator 1B	protein-coding
chr9-6340	chr9	88480101	88483525	+	3193.8	3424.000	intron (NM_001284328, intron 1 of 11)	CpG	584	NM_001311113	56403	Mm.260545	NM_019666	ENSMUSG00000032423	Syncrip	2610109K23Rik|4632417O19Rik|GRY-RBP|Nsap1|Nsap1l|hnRNP Q|pp68	synaptotagmin binding, cytoplasmic RNA interacting protein	protein-coding
chr10-5212	chr10	81135627	81139171	+	3190.5	3544.000	intron (NM_010731, intron 1 of 2)	CpG	1128	NM_010731	16969	Mm.20920	NM_010731	ENSMUSG00000035011	Zbtb7a	9030619K07Rik|9130006G12Rik|AI452336|FBI-1|Lrf|Pokemon|Zbtb7	zinc finger and BTB domain containing 7a	protein-coding
chr7-8101	chr7	133121229	133124772	+	3132.6	3543.000	intron (NM_009980, intron 1 of 10)	CpG	483	NM_009980	13017	Mm.246240	NM_009980	ENSMUSG00000030970	Ctbp2	AA407280|D7Ertd45e|Gtrgeo6|Ribeye	C-terminal binding protein 2	protein-coding
chr2-6829	chr2	156839353	156842686	+	3126.0	3333.000	intron (NM_173396, intron 1 of 2)	CpG	1012	NM_173396	228839	Mm.315625	NM_173396	ENSMUSG00000062175	Tgif2	4921501K24|5730599O09Rik|C80753|C81206	TGFB-induced factor homeobox 2	protein-coding
chr4-5077	chr4	133011026	133014180	+	3114.4	3154.000	intron (NM_146155, intron 2 of 6)	CpG-10425	1097	NM_146155	230793	Mm.31816	NM_146155	ENSMUSG00000037692	Ahdc1	D030015G18Rik	AT hook, DNA binding motif, containing 1	protein-coding
chr12-4467	chr12	76368541	76372031	+	3104.5	3490.000	promoter-TSS (NM_028356)	promoter-TSS (NM_028356)	-234	NM_178744	268564	Mm.77065	NM_178744	ENSMUSG00000033454	Zbtb1	9430077A12|AI256369|Bsg2|C430003J21Rik	zinc finger and BTB domain containing 1	protein-coding
chr9-5265	chr9	61372097	61375536	+	3097.8	3439.000	intron (NM_009389, intron 1 of 19)	CpG	1450	NM_001083927	21887	Mm.24255	NM_009389	ENSMUSG00000032280	Tle3	2610103N05Rik|ESG|Grg3a|Grg3b|mKIAA1547	transducin-like enhancer of split 3	protein-coding
chr17-3693	chr17	35978517	35981249	+	3089.6	2732.000	promoter-TSS (NM_001282013)	promoter-TSS (NM_001282013)	-58	NM_001282025	75210	Mm.40036	NM_145487	ENSMUSG00000038500	Prr3	4930540G07Rik|Cat56	proline-rich polypeptide 3	protein-coding
chr4-4598	chr4	116074322	116077371	+	3084.6	3049.000	promoter-TSS (NM_025641)	promoter-TSS (NM_025641)	577	NM_153521	230654	Mm.3655	NM_153521	ENSMUSG00000028703	Lrrc41	AA409966|AW555107|D630045E04Rik|D730026A16Rik|MUF1	leucine rich repeat containing 41	protein-coding
chr19-1939	chr19	8818313	8821993	+	3074.7	3680.000	promoter-TSS (NM_027412)	promoter-TSS (NM_027412)	752	NM_001081196	68693	Mm.476519	NM_001081196	ENSMUSG00000071659	Hnrnpul2	1110031M08Rik|AI465155|Hnrpul2	heterogeneous nuclear ribonucleoprotein U-like 2	protein-coding
chr12-4312	chr12	101081748	101084496	+	3069.7	2748.000	non-coding (NR_038049, exon 1 of 2)	non-coding (NR_038049, exon 1 of 2)	580	NM_211355	68734	Mm.87077	NM_211355	ENSMUSG00000041846	Ppp4r3a	1110034C04Rik|BC064465|Smek1|mKIAA2010	protein phosphatase 4 regulatory subunit 3A	protein-coding
chr5-7078	chr5	73489943	73493068	+	3066.4	3125.000	intron (NM_178896, intron 1 of 10)	CpG	479	NM_178896	100737	Mm.220312	NM_178896	ENSMUSG00000051674	Dcun1d4	AI836376	DCN1, defective in cullin neddylation 1, domain containing 4 (S. cerevisiae)	protein-coding
chr5-2196	chr5	124861580	124864293	+	3064.7	2713.000	promoter-TSS (NM_144819)	promoter-TSS (NM_144819)	231	NM_001081750	269704	Mm.138617	NM_001081750	ENSMUSG00000079215	Zfp664	AW060232|D930038J03Rik|ZFOC1|Znf664	zinc finger protein 664	protein-coding
chr10-5237	chr10	120474023	120477949	+	3053.2	3926.000	exon (NM_001347170, exon 1 of 6)	exon (NM_001347170, exon 1 of 6)	483	NM_001347170	15364	Mm.157190	NM_010441	ENSMUSG00000056758	Hmga2	9430083A20Rik|HMGI-C|Hmgic|pg|pygmy	high mobility group AT-hook 2	protein-coding
chr2-8339	chr2	180041323	180043803	+	3030.0	2480.000	promoter-TSS (NM_011969)	promoter-TSS (NM_011969)	80	NM_178750	269397	Mm.63068	NM_178750	ENSMUSG00000039086	Ss18l1	A230053O16Rik|CREST	SS18, nBAF chromatin remodeling complex subunit like 1	protein-coding
chr5-6554	chr5	113770276	113773804	+	3021.7	3528.000	promoter-TSS (NM_025526)	promoter-TSS (NM_025526)	360	NR_151532	53890	Mm.29594	NM_016926	ENSMUSG00000018974	Sart3	AU045857|mKIAA0156	squamous cell carcinoma antigen recognized by T cells 3	protein-coding
chr1-1335	chr1	152901691	152904202	+	3020.1	2511.000	promoter-TSS (NM_001005507)	promoter-TSS (NM_001005507)	-300	NM_001005507	226517	Mm.270775	NM_001005507	ENSMUSG00000042772	Smg7	9430023P16Rik|mKIAA0250	Smg-7 homolog, nonsense mediated mRNA decay factor (C. elegans)	protein-coding
chr6-3875	chr6	99520116	99523929	+	3010.1	3813.000	Intergenic	CpG-12329	-1029	NM_001347345	108655	Mm.234965	NM_053202	ENSMUSG00000030067	Foxp1	3110052D19Rik|4932443N09Rik|AI461938|AW494214	forkhead box P1	protein-coding
chr8-4851	chr8	13104071	13106920	+	3006.8	2849.000	promoter-TSS (NM_146207)	promoter-TSS (NM_146207)	-128	NM_001363450	99375	Mm.212861	NM_146207	ENSMUSG00000031446	Cul4a	2810470J21Rik|AW495282	cullin 4A	protein-coding
chr1-4569	chr1	181210073	181212958	+	3000.2	2885.000	5' UTR (NM_145514, exon 1 of 14)	5' UTR (NM_145514, exon 1 of 14)	463	NM_145514	226757	Mm.289082	NM_145514	ENSMUSG00000038733	Wdr26	1600024A01Rik|AA693241|AI447817|AU044014|C77982|Gid7	WD repeat domain 26	protein-coding
chr3-4493	chr3	131109562	131113656	+	2973.7	4094.000	exon (NM_001276402, exon 1 of 10)	exon (NM_001276402, exon 1 of 10)	-1182	NM_001276403	16842	Mm.255219	NM_010703	ENSMUSG00000027985	Lef1	3000002B05|AI451430|Lef-1	lymphoid enhancer binding factor 1	protein-coding
chr1-5998	chr1	131524497	131529197	+	2952.2	4700.000	intron (NM_001081011, intron 1 of 22)	CpG	514	NM_001081011	14270	Mm.276259	NM_019520	ENSMUSG00000026425	Srgap2	9930124L22Rik|AI448945|FBP2|Fnbp2|srGAP3	SLIT-ROBO Rho GTPase activating protein 2	protein-coding
chr10-3624	chr10	80147887	80152914	+	2939.0	5027.000	intron (NM_021565, intron 2 of 8)	CpG-1261	718	NM_001305799	59090	Mm.143813	NM_021565	ENSMUSG00000035621	Midn	3000003C15Rik	midnolin	protein-coding
chr11-7868	chr11	24075611	24082782	+	2932.3	7171.000	intron (NM_001242934, intron 1 of 3)	CpG	1140	NM_001159289	14025	Mm.53687	NM_016707	ENSMUSG00000000861	Bcl11a	2810047E18Rik|BCL-11A|Ctip1|D930021L15Rik|Evi9|Evi9a|Evi9b|Evi9c|mKIAA1809	B cell CLL/lymphoma 11A (zinc finger protein)	protein-coding
chr11-2106	chr11	93884856	93887550	+	2930.7	2694.000	promoter-TSS (NM_001346525)	promoter-TSS (NM_001346525)	32	NM_134012	103537	Mm.210334	NM_134012	ENSMUSG00000059474	Mbtd1	AA408199|AI194990|hemp	mbt domain containing 1	protein-coding
chr13-5051	chr13	37825220	37828307	+	2927.4	3087.000	promoter-TSS (NM_001177868)	promoter-TSS (NM_001177868)	-149	NM_001177868	68750	Mm.491109	NM_026830	ENSMUSG00000039087	Rreb1	1110037N09Rik|AA414966|B930013M22Rik	ras responsive element binding protein 1	protein-coding
chr8-5892	chr8	126589704	126595103	+	2925.7	5399.000	intron (NM_001164598, intron 1 of 1)	CpG	1583	NM_001164598	270110	Mm.334918	NM_001164598	ENSMUSG00000051495	Irf2bp2	E130305N23Rik|IRF-2BP2	interferon regulatory factor 2 binding protein 2	protein-coding
chr16-2571	chr16	90282968	90285428	+	2922.4	2460.000	5' UTR (NM_178923, exon 1 of 20)	5' UTR (NM_178923, exon 1 of 20)	288	NM_001346799	224432	Mm.439811	NM_178923	ENSMUSG00000022983	Scaf4	AA517739|Sfrs15|Sra4|Srsf15	SR-related CTD-associated factor 4	protein-coding
chr17-5383	chr17	46029122	46032952	+	2912.5	3830.000	intron (NM_001025250, intron 1 of 7)	CpG	1340	NM_001287056	22339	Mm.282184	NM_009505	ENSMUSG00000023951	Vegfa	Vegf|Vpf	vascular endothelial growth factor A	protein-coding
chr15-4411	chr15	36791144	36794859	+	2899.3	3715.000	intron (NM_001253806, intron 1 of 5)	CpG	1537	NM_011740	22631	Mm.3360	NM_011740	ENSMUSG00000022285	Ywhaz	1110013I11Rik|14-3-3zeta|AI596267|AL022924|AU020854	tyrosine 3-monooxygenase/tryptophan 5-monooxygenase activation protein, zeta polypeptide	protein-coding
chr3-5812	chr3	88529094	88537202	+	2891.0	8108.000	intron (NM_001029890, intron 1 of 1)	intron (NM_001029890, intron 1 of 1)	1202	NM_001029890	72640	Mm.275154	NM_001029890	ENSMUSG00000074480	Mex3a	2700083E18Rik|Gm411|Rkhd4	mex3 RNA binding family member A	protein-coding
chr2-8970	chr2	106692728	106697879	+	2891.0	5151.000	promoter-TSS (NM_029837)	promoter-TSS (NM_029837)	-298	NM_029837	77015	Mm.45628	NM_029837	ENSMUSG00000016386	Mpped2	239Fb|2700082O15Rik|AV354767|AW060960	metallophosphoesterase domain containing 2	protein-coding
chr14-3555	chr14	98166092	98170468	+	2882.7	4376.000	intron (NM_001038610, intron 1 of 10)	intron (NM_001038610, intron 1 of 10)	1485	NM_001038610	13134	Mm.320593	NM_007826	ENSMUSG00000055639	Dach1	Dac|Dach	dachshund family transcription factor 1	protein-coding
chr3-5132	chr3	88206529	88220533	+	2866.2	14004.000	Intergenic	Intergenic	-1640	NR_037276	100526540		NR_037276	ENSMUSG00000092988	Mir3093	mir-3093|mmu-mir-3093	microRNA 3093	ncRNA
chr4-5888	chr4	155490690	155493681	+	2857.9	2991.000	intron (NM_001160017, intron 1 of 10)	CpG	824	NM_001160016	14688	Mm.2344	NM_008142	ENSMUSG00000029064	Gnb1	AA409223|C77571|Gnb-1	guanine nucleotide binding protein (G protein), beta 1	protein-coding
chr18-1338	chr18	35829383	35832691	+	2856.2	3308.000	intron (NM_001357458, intron 1 of 2)	CpG	723	NM_001357458	67393	Mm.94560	NM_133687	ENSMUSG00000046668	Cxxc5	4930415K17Rik	CXXC finger 5	protein-coding
chr15-4496	chr15	8442166	8446700	+	2828.1	4534.000	promoter-TSS (NM_027707)	promoter-TSS (NM_027707)	30	NM_027707	71175	Mm.240329	NM_027707	ENSMUSG00000022141	Nipbl	Idn3	NIPBL cohesin loading factor	protein-coding
chr3-4709	chr3	84813268	84816256	+	2824.8	2988.000	promoter-TSS (NM_001177773)	promoter-TSS (NM_001177773)	-815	NM_001177773	50754	Mm.196475	NM_080428	ENSMUSG00000028086	Fbxw7	1110001A17Rik|AGO|Cdc4|Fbw7|Fbwd6|Fbx30|Fbxo30|Fbxw6|SEL-10	F-box and WD-40 domain protein 7	protein-coding
chr11-7670	chr11	69919542	69922428	+	2814.9	2886.000	promoter-TSS (NM_001166590)	promoter-TSS (NM_001166590)	-38	NM_001166592	276770	Mm.18026	NM_181582	ENSMUSG00000078812	Eif5a	AA410058|D19Wsu54e|Eif4d|Eif5a1|eIF-4D|eIF-5A|eIF-5A-1|eIF-5A1	eukaryotic translation initiation factor 5A	protein-coding
chr16-2269	chr16	44138179	44141068	+	2798.3	2889.000	promoter-TSS (NM_028108)	promoter-TSS (NM_028108)	-168	NM_001347239	72117	Mm.278726	NM_028108	ENSMUSG00000022698	Naa50	2600005K24Rik|2810441M03Rik|AW112078|Mak3|Mak3p|Nat13|Nat5|San	N(alpha)-acetyltransferase 50, NatE catalytic subunit	protein-coding
chr3-3367	chr3	69004019	69007582	+	2795.0	3563.000	intron (NM_001356976, intron 1 of 23)	CpG	1062	NM_133786	70099	Mm.206841	NM_133786	ENSMUSG00000034349	Smc4	2500002A22Rik|C79747|SMC-4|Smc4l1	structural maintenance of chromosomes 4	protein-coding
chr7-6613	chr7	67950280	67955104	+	2791.7	4824.000	5' UTR (NM_010513, exon 1 of 21)	5' UTR (NM_010513, exon 1 of 21)	435	NM_010513	16001	Mm.275742	NM_010513	ENSMUSG00000005533	Igf1r	A330103N21Rik|CD221|D930020L01|IGF-1R|hyft	insulin-like growth factor I receptor	protein-coding
chr14-3744	chr14	54574109	54578439	+	2785.1	4330.000	exon (NM_010590, exon 1 of 8)	exon (NM_010590, exon 1 of 8)	1387	NM_010590	16475	Mm.100253	NM_010590	ENSMUSG00000022178	Ajuba	Jub	ajuba LIM protein	protein-coding
chr11-7907	chr11	70652818	70656599	+	2785.1	3781.000	promoter-TSS (NM_011072)	promoter-TSS (NM_011072)	-58	NM_011072	18643	Mm.2647	NM_011072	ENSMUSG00000018293	Pfn1	Pfn	profilin 1	protein-coding
chr3-1582	chr3	51339500	51342323	+	2785.1	2823.000	promoter-TSS (NM_001291059)	promoter-TSS (NM_001291059)	-267	NM_023502	69257	Mm.131038	NM_023502	ENSMUSG00000037174	Elf2	2610036A20Rik|A230104O07Rik|AW111824|BB183398|EU32|NERF|NERF-1A|NERF-1B|NERF-2	E74-like factor 2	protein-coding
chr5-7231	chr5	93204506	93207242	+	2781.8	2736.000	promoter-TSS (NM_029363)	promoter-TSS (NM_029363)	621	NM_017367	12453	Mm.250419	NM_017367	ENSMUSG00000063015	Ccni	-	cyclin I	protein-coding
chr15-2917	chr15	39196798	39199579	+	2781.8	2781.000	promoter-TSS (NM_001256383)	promoter-TSS (NM_001256383)	-98	NM_001256382	116838	Mm.309296	NM_053271	ENSMUSG00000037386	Rims2	2810036I15Rik|AW048769|RIM2|Rab3ip2|Rim2(+40A)|Rim2(+44A)|Rim2(+4A)|Serg2|Syt3-rs|mKIAA0751	regulating synaptic membrane exocytosis 2	protein-coding
chr3-3619	chr3	136669141	136672324	+	2780.1	3183.000	5' UTR (NM_008913, exon 1 of 14)	5' UTR (NM_008913, exon 1 of 14)	666	NM_001293622	19055	Mm.331389	NM_008913	ENSMUSG00000028161	Ppp3ca	2900074D19Rik|CN|Caln|Calna|CnA	protein phosphatase 3, catalytic subunit, alpha isoform	protein-coding
chr11-9008	chr11	98148415	98150781	+	2780.1	2366.000	promoter-TSS (NM_028149)	promoter-TSS (NM_028149)	18	NM_028149	72194	Mm.218350	NM_028149	ENSMUSG00000020883	Fbxl20	2610511F20Rik|4632423N09Rik|AI849362|AL117906|C86145|Fbl2|Scr|mKIAA4147	F-box and leucine-rich repeat protein 20	protein-coding
chr1-5931	chr1	172024547	172027916	+	2768.5	3369.000	intron (NM_033509, intron 1 of 7)	intron (NM_033509, intron 1 of 7)	1064	NM_033509	93840	Mm.36148	NM_033509	ENSMUSG00000026556	Vangl2	C530001F03Rik|Lootl|Lp|Lpp1|Ltap|Vang1l2|loop-tail|ska17|ska<m17Jus>|stbm|strabismus	VANGL planar cell polarity 2	protein-coding
chr13-3734	chr13	28950259	28954227	+	2766.9	3968.000	exon (NM_009238, exon 1 of 1)	exon (NM_009238, exon 1 of 1)	1456	NM_009238	20677	Mm.240627	NM_009238	ENSMUSG00000076431	Sox4	AA682046|Sox-4	SRY (sex determining region Y)-box 4	protein-coding
chr7-6877	chr7	63936048	63940106	+	2756.9	4058.000	exon (NM_021366, exon 1 of 2)	exon (NM_021366, exon 1 of 2)	838	NM_021366	50794	Mm.240473	NM_021366	ENSMUSG00000052040	Klf13	0610043C13Rik|9430029L20Rik|Bteb3|FKLF-2|FKLF2|NSLP1|RFLAT-1|RFLAT1	Kruppel-like factor 13	protein-coding
chr14-3620	chr14	21498495	21502470	+	2750.3	3975.000	intron (NM_017479, intron 1 of 16)	CpG	697	NM_017479	54169	Mm.248967	NM_017479	ENSMUSG00000021767	Kat6b	AI507552|B130044K16Rik|MYST-4|Morf|Myst4|mKIAA0383|qkf|querkopf	K(lysine) acetyltransferase 6B	protein-coding
chr15-2481	chr15	98762002	98763801	+	2745.4	1799.000	promoter-TSS (NM_001355510)	promoter-TSS (NM_001355510)	91	NM_001355510	11842	Mm.221298	NM_007478	ENSMUSG00000051853	Arf3	5430400P17Rik|AI854770	ADP-ribosylation factor 3	protein-coding
chr12-2507	chr12	86881716	86885252	+	2735.4	3536.000	exon (NM_145836, exon 1 of 1)	exon (NM_145836, exon 1 of 1)	1330	NM_145836	238330	Mm.248358	NM_145836	ENSMUSG00000034168	Irf2bpl	6430527G18Rik|Eap1	interferon regulatory factor 2 binding protein-like	protein-coding
chr7-5259	chr7	127874932	127877766	+	2717.2	2834.000	promoter-TSS (NM_001362191)	promoter-TSS (NM_001362191)	487	NM_146259	244219	Mm.207872	NM_146259	ENSMUSG00000049728	Zfp668	BC030314|E130018B19Rik|Znf668	zinc finger protein 668	protein-coding
chr12-3683	chr12	80108830	80116740	+	2707.3	7910.000	intron (NM_007564, intron 1 of 1)	intron (NM_007564, intron 1 of 1)	228	NM_007564	12192	Mm.235132	NM_007564	ENSMUSG00000021127	Zfp36l1	AW742437|AW743212|Berg36|Brf1|D530020L18Rik|ERF1|TIS11b|cMG1	zinc finger protein 36, C3H type-like 1	protein-coding
chr4-5013	chr4	82503792	82510350	+	2705.6	6558.000	promoter-TSS (NR_137202)	promoter-TSS (NR_137202)	-918	NR_137202	102635783	Mm.41666	NR_137202		Gm11266	-	predicted gene 11266	ncRNA
chr4-6408	chr4	154960516	154965386	+	2704.0	4870.000	TTS (NM_001370755)	TTS (NM_001370755)	-1172	NM_001305804	269614	Mm.30042	NM_172990	ENSMUSG00000029056	Pank4	D030031I12Rik|R75150	pantothenate kinase 4	protein-coding
chr11-7030	chr11	85138774	85141092	+	2702.3	2318.000	promoter-TSS (NM_001029934)	promoter-TSS (NM_001029934)	22	NM_001029934	237898	Mm.178524	NM_001029934	ENSMUSG00000000804	Usp32	2900074J03Rik|6430526O11Rik|AW045245	ubiquitin specific peptidase 32	protein-coding
chr18-1136	chr18	75366443	75371887	+	2700.7	5444.000	exon (NM_001042660, exon 1 of 4)	exon (NM_001042660, exon 1 of 4)	1800	NM_001042660	17131	Mm.34407	NM_008543	ENSMUSG00000025880	Smad7	Madh7	SMAD family member 7	protein-coding
chr8-595	chr8	25518705	25521419	+	2699.0	2714.000	intron (NM_001079908, intron 1 of 17)	intron (NM_001079908, intron 1 of 17)	1303	NM_001079908	14182	Mm.265716	NM_010206	ENSMUSG00000031565	Fgfr1	AW208770|Eask|FGFR-I|FLG|Fgfr-1|Flt-2|Fr1|Hspy|MFR|bFGF-R-1|c-fgr	fibroblast growth factor receptor 1	protein-coding
chr18-2879	chr18	16806338	16810013	+	2685.8	3675.000	intron (NM_007664, intron 1 of 15)	CpG	1071	NM_007664	12558	Mm.257437	NM_007664	ENSMUSG00000024304	Cdh2	CDHN|N-CAD|Ncad	cadherin 2	protein-coding
chr4-6980	chr4	100776119	100780446	+	2674.2	4327.000	intron (NM_198037, intron 1 of 26)	intron (NM_198037, intron 1 of 26)	1603	NM_198037	320508	Mm.151962	NM_198037	ENSMUSG00000028532	Cachd1	1190007F10Rik|AI852726|B430218L07Rik|Vwcd1|mKIAA1573	cache domain containing 1	protein-coding
chr4-5980	chr4	32982197	32985475	+	2667.6	3278.000	intron (NM_027491, intron 1 of 6)	CpG	545	NM_001369055	52187	Mm.300814	NM_027491	ENSMUSG00000028278	Rragd	5730543C08Rik|AI467523|C030003H22Rik|D4Ertd174e	Ras-related GTP binding D	protein-coding
chr10-5865	chr10	118866836	118870542	+	2665.9	3706.000	intron (NM_001014390, intron 1 of 2)	CpG-1533	214	NM_001014390	69181	Mm.45565	NM_001014390	ENSMUSG00000028630	Dyrk2	1810038L18Rik	dual-specificity tyrosine-(Y)-phosphorylation regulated kinase 2	protein-coding
chr1-6240	chr1	155097144	155099828	+	2649.4	2684.000	3' UTR (NM_010500, exon 1 of 1)	3' UTR (NM_010500, exon 1 of 1)	1150	NM_010500	15939	Mm.12246	NM_010500	ENSMUSG00000056708	Ier5	-	immediate early response 5	protein-coding
chr2-5489	chr2	59160192	59162427	+	2637.8	2235.000	promoter-TSS (NM_001362996)	promoter-TSS (NM_001362996)	459	NM_001362990	227937	Mm.260938	NM_026361	ENSMUSG00000026991	Pkp4	5031422I09Rik|9430019K17Rik|Armrp|p0071	plakophilin 4	protein-coding
chr7-7825	chr7	25247535	25251361	+	2634.5	3826.000	intron (NM_010155, intron 1 of 3)	CpG	1310	NM_010155	13875	Mm.8068	NM_010155	ENSMUSG00000040857	Erf	-	Ets2 repressor factor	protein-coding
chr6-4602	chr6	51468297	51471681	+	2632.8	3384.000	promoter-TSS (NM_016806)	promoter-TSS (NM_016806)	-95	NM_016806	53379	Mm.155896	NM_016806	ENSMUSG00000004980	Hnrnpa2b1	9130414A06Rik|Hnrpa2|Hnrpa2b1|hnrnp-A	heterogeneous nuclear ribonucleoprotein A2/B1	protein-coding
chr5-6073	chr5	147429441	147431878	+	2627.9	2437.000	exon (NM_028291, exon 1 of 19)	exon (NM_028291, exon 1 of 19)	503	NM_028291	72587	Mm.320469	NM_028291	ENSMUSG00000029647	Pan3	2700050F09Rik|A430027N15Rik|AU014670	PAN3 poly(A) specific ribonuclease subunit	protein-coding
chr8-5858	chr8	87957654	87961067	+	2626.2	3413.000	5' UTR (NM_033327, exon 1 of 8)	5' UTR (NM_033327, exon 1 of 8)	235	NM_033327	94187	Mm.23452	NM_033327	ENSMUSG00000045333	Zfp423	Ebfaz|Roaz|Zfp104|Znf423|ataxia1|mKIAA0760|nur12	zinc finger protein 423	protein-coding
chr7-4589	chr7	19457416	19459533	+	2622.9	2117.000	exon (NM_172279, exon 1 of 17)	exon (NM_172279, exon 1 of 17)	369	NM_001368427	232944	Mm.260504	NM_172279	ENSMUSG00000030397	Mark4	2410090P21Rik|Markl1	MAP/microtubule affinity regulating kinase 4	protein-coding
chr2-6296	chr2	30469573	30474784	+	2621.2	5211.000	TTS (NM_030244)	TTS (NM_030244)	2021	NM_030244	72500	Mm.295464	NM_030244	ENSMUSG00000089762	Ier5l	2610524G09Rik	immediate early response 5-like	protein-coding
chr7-3716	chr7	96209641	96214247	+	2616.3	4606.000	5' UTR (NM_001310760, exon 1 of 33)	5' UTR (NM_001310760, exon 1 of 33)	273	NM_001310760	23966	Mm.254610	NM_011858	ENSMUSG00000048078	Tenm4	Doc4|ELM2|Odz4|R75022|Ten-m4|l(7)-3Rn|l7Rn3|mKIAA1302	teneurin transmembrane protein 4	protein-coding
chr12-1623	chr12	75595082	75597127	+	2606.3	2045.000	5' UTR (NM_012024, exon 1 of 14)	5' UTR (NM_012024, exon 1 of 14)	128	NM_012024	26932	Mm.259626	NM_012024	ENSMUSG00000021051	Ppp2r5e	4633401M22Rik|B56beta	protein phosphatase 2, regulatory subunit B', epsilon	protein-coding
chr10-5368	chr10	42273682	42278876	+	2603.0	5194.000	intron (NM_019740, intron 1 of 3)	CpG-1005	463	NM_019740	56484	Mm.338613	NM_019740	ENSMUSG00000048756	Foxo3	1110048B16Rik|2010203A17Rik|C76856|FKHRL1|Fkhr2|Foxo3a	forkhead box O3	protein-coding
chr6-3196	chr6	140622994	140625514	+	2589.8	2520.000	promoter-TSS (NM_001309437)	promoter-TSS (NM_001309437)	-655	NM_001309437	11569	Mm.86453	NM_009637	ENSMUSG00000030232	Aebp2	AU023766|B230313N05Rik	AE binding protein 2	protein-coding
chr11-8760	chr11	19923576	19926652	+	2586.5	3076.000	intron (NM_033523, intron 1 of 5)	CpG	672	NM_033523	114716	Mm.266627	NM_033523	ENSMUSG00000045671	Spred2	C79158	sprouty-related EVH1 domain containing 2	protein-coding
chr9-5287	chr9	91360683	91368037	+	2571.6	7354.000	exon (NM_009573, exon 1 of 3)	exon (NM_009573, exon 1 of 3)	1439	NM_009573	22771	Mm.335350	NM_009573	ENSMUSG00000032368	Zic1	ZIC|ZNF201	zinc finger protein of the cerebellum 1	protein-coding
chr11-5396	chr11	72606770	72608832	+	2568.3	2062.000	intron (NM_025985, intron 1 of 5)	CpG	540	NM_025985	67128	Mm.458052	NM_025985	ENSMUSG00000020794	Ube2g1	2700059C12Rik|AI256795|AU014992|AW552068|D130023C12Rik	ubiquitin-conjugating enzyme E2G 1	protein-coding
chr2-7485	chr2	38350428	38359478	+	2568.3	9050.000	intron (NM_001290646, intron 3 of 4)	intron (NM_001290646, intron 3 of 4)	3645	NM_010710	16870	Mm.142856	NM_010710	ENSMUSG00000000247	Lhx2	LH2A|Lh-2|Lim2|ap|apterous	LIM homeobox protein 2	protein-coding
chr4-7150	chr4	129740296	129743431	+	2568.3	3135.000	exon (NM_011317, exon 1 of 9)	exon (NM_011317, exon 1 of 9)	440	NM_011317	20218	Mm.8256	NM_011317	ENSMUSG00000028790	Khdrbs1	Sam68|p62|p68	KH domain containing, RNA binding, signal transduction associated 1	protein-coding
chr17-3588	chr17	34024031	34028334	+	2566.6	4303.000	3' UTR (NM_013543, exon 9 of 9)	3' UTR (NM_013543, exon 9 of 9)	-1090	NR_029800	723823		NR_029800	ENSMUSG00000065555	Mir219a-1	Mir219-1|Mirn219-1|mir-219a-1|mmu-mir-219a-1	microRNA 219a-1	ncRNA
chr10-3201	chr10	126978352	126981409	+	2565.0	3057.000	intron (NM_001113470, intron 1 of 7)	CpG	1163	NM_001113470	52468	Mm.29490	NM_146012	ENSMUSG00000078429	Ctdsp2	AI586070|D10Ertd73e|OS-4|OS4|SCP2	CTD (carboxy-terminal domain, RNA polymerase II, polypeptide A) small phosphatase 2	protein-coding
chr14-3317	chr14	122461613	122466301	+	2561.7	4688.000	exon (NM_022987, exon 1 of 2)	exon (NM_022987, exon 1 of 2)	1701	NM_022987	65100	Mm.390761	NM_022987	ENSMUSG00000041703	Zic5	1700049L20Rik|Opr	zinc finger protein of the cerebellum 5	protein-coding
chr5-5268	chr5	96160509	96163541	+	2560.0	3032.000	promoter-TSS (NM_144910)	promoter-TSS (NM_144910)	-35	NM_144910	231464	Mm.28374	NM_144910	ENSMUSG00000034724	Cnot6l	4932442K20Rik	CCR4-NOT transcription complex, subunit 6-like	protein-coding
chr10-4928	chr10	119238258	119241215	+	2558.4	2957.000	5' UTR (NM_027994, exon 1 of 15)	5' UTR (NM_027994, exon 1 of 15)	319	NM_027994	71902	Mm.203965	NM_027994	ENSMUSG00000020114	Cand1	2310038O07Rik|6330512O03Rik|AI195005|AI846556|D10Ertd516e|Tp120a|mKIAA0829	cullin associated and neddylation disassociated 1	protein-coding
chr7-7498	chr7	141561692	141563573	+	2556.7	1881.000	intron (NM_007459, intron 1 of 21)	CpG	452	NM_007459	11772	Mm.253090	NM_007459	ENSMUSG00000002957	Ap2a2	2410074K14Rik|AF006990|AW146353|Adtab|C78001|L25	adaptor-related protein complex 2, alpha 2 subunit	protein-coding
chr7-4822	chr7	110121232	110124428	+	2555.0	3196.000	exon (NM_009516, exon 1 of 11)	exon (NM_009516, exon 1 of 11)	771	NM_009516	22390	Mm.287173	NM_009516	ENSMUSG00000031016	Wee1	Wee1A	WEE 1 homolog 1 (S. pombe)	protein-coding
chr4-1981	chr4	106910683	106914177	+	2543.5	3494.000	intron (NM_198438, intron 1 of 16)	CpG	960	NM_023672	72475	Mm.195635	NM_023672	ENSMUSG00000061887	Ssbp3	2610021L12Rik|2610200M23Rik|5730488C10Rik|AI854733|AW551939|LAST|SSDP1	single-stranded DNA binding protein 3	protein-coding
chr5-2179	chr5	142960193	142964162	+	2541.8	3969.000	intron (NM_007984, intron 1 of 4)	CpG	1822	NM_007984	14086	Mm.289707	NM_007984	ENSMUSG00000029581	Fscn1	AI663989|Fan1|fascin-1	fascin actin-bundling protein 1	protein-coding
chr12-668	chr12	78225655	78227990	+	2533.5	2335.000	exon (NM_172952, exon 1 of 24)	exon (NM_172952, exon 1 of 24)	167	NM_145965	268566	Mm.341742	NM_145965	ENSMUSG00000047454	Gphn	5730552E08Rik|AI662856|BC027112|C230040D23|GPH|GPHRYN|geph	gephyrin	protein-coding
chr14-2827	chr14	62759597	62762409	+	2526.9	2812.000	5' UTR (NM_008715, exon 1 of 19)	5' UTR (NM_008715, exon 1 of 19)	109	NM_008715	18130	Mm.319684	NM_008715	ENSMUSG00000035161	Ints6	2900075H24Rik|AI480962|DICE1|Ddx26|HDB|Notch2l	integrator complex subunit 6	protein-coding
chr14-4023	chr14	20792717	20794785	+	2523.6	2068.000	promoter-TSS (NR_153779)	promoter-TSS (NR_153779)	337	NM_001039138	12325	Mm.235182	NM_178597	ENSMUSG00000021820	Camk2g	Camkg	calcium/calmodulin-dependent protein kinase II gamma	protein-coding
chr10-1412	chr10	39730926	39734092	+	2520.3	3166.000	promoter-TSS (NR_038037)	promoter-TSS (NR_038037)	349	NM_011264	19714	Mm.439723	NM_011264	ENSMUSG00000019841	Rev3l	Rev|Rev3|Sez4	REV3 like, DNA directed polymerase zeta catalytic subunit	protein-coding
chr12-4211	chr12	69195551	69198655	+	2520.3	3104.000	promoter-TSS (NR_033222)	promoter-TSS (NR_033222)	-108	NR_033222	414085	Mm.256223	NR_033222	ENSMUSG00000097061	9330151L19Rik	-	RIKEN cDNA 9330151L19 gene	ncRNA
chr16-605	chr16	11253114	11255074	+	2520.3	1960.000	TTS (NR_035466)	TTS (NR_035466)	231	NM_001130008	14852	Mm.325827	NM_146066	ENSMUSG00000062203	Gspt1	AI314175|AI326449|AV307676|C79774|G1st|Gst-1	G1 to S phase transition 1	protein-coding
chr11-5141	chr11	106786915	106790145	+	2518.6	3230.000	promoter-TSS (NM_007840)	promoter-TSS (NM_007840)	-36	NM_007840	13207	Mm.491096	NM_007840	ENSMUSG00000020719	Ddx5	2600009A06Rik|G17P1|HUMP68|Hlr1|p68	DEAD (Asp-Glu-Ala-Asp) box polypeptide 5	protein-coding
chr8-5356	chr8	47286146	47289919	+	2517.0	3773.000	exon (NM_001114311, exon 1 of 4)	exon (NM_001114311, exon 1 of 4)	1370	NM_001286376	71069	Mm.23973	NM_175162	ENSMUSG00000038143	Stox2	4933409N07Rik|AI449080|AI835114|mKIAA1392	storkhead box 2	protein-coding
chr5-6230	chr5	4754226	4759009	+	2517.0	4783.000	exon (NM_021457, exon 1 of 1)	exon (NM_021457, exon 1 of 1)	1599	NM_021457	14362	Mm.246003	NM_021457	ENSMUSG00000044674	Fzd1	AW227548|FZ-1|Fz1	frizzled class receptor 1	protein-coding
chr5-1916	chr5	110652775	110654568	+	2502.1	1793.000	promoter-TSS (NM_153570)	promoter-TSS (NM_153570)	220	NM_027156	69663	Mm.5267	NM_027156	ENSMUSG00000029504	Ddx51	2310061O04Rik|AA537002|C81583|R75505	DEAD (Asp-Glu-Ala-Asp) box polypeptide 51	protein-coding
chr5-3138	chr5	90364820	90367428	+	2495.5	2608.000	promoter-TSS (NR_045618)	promoter-TSS (NR_045618)	61	NM_030886	81702	Mm.245522	NM_030886	ENSMUSG00000055204	Ankrd17	4933425K22Rik|A130069E23Rik|A930008M01|AA407558|AA516750|AU040470|Foe|Gtar|Mask|mKIAA0697	ankyrin repeat domain 17	protein-coding
chr5-6582	chr5	134312574	134315527	+	2492.2	2953.000	intron (NM_001359062, intron 1 of 34)	CpG	710	NM_001359063	14886	Mm.261570	NM_010365	ENSMUSG00000060261	Gtf2i	6030441I21Rik|BAP-135|Diws1t|GtfII-I|Spin|TFII-I|WBSCR6	general transcription factor II I	protein-coding
chr2-9591	chr2	72978251	72981411	+	2485.5	3160.000	promoter-TSS (NM_001098425)	promoter-TSS (NM_001098425)	399	NR_045269	100503849	Mm.389285	NM_183265		Sp3os	1700011J10Rik	trans-acting transcription factor 3, opposite strand	ncRNA
chr6-529	chr6	39205307	39207775	+	2475.6	2468.000	exon (NM_001033430, exon 1 of 20)	exon (NM_001033430, exon 1 of 20)	232	NM_001033430	338523	Mm.293175	NM_001033430	ENSMUSG00000042599	Kdm7a	A630082K20Rik|BB041802|Jhdm1d|mKIAA1718	lysine (K)-specific demethylase 7A	protein-coding
chr8-4621	chr8	95806172	95808155	+	2470.7	1983.000	non-coding (NR_015574, exon 1 of 4)	non-coding (NR_015574, exon 1 of 4)	299	NM_178078	234594	Mm.259220	NM_153164	ENSMUSG00000036550	Cnot1	6030411K04Rik|AA815922|D830048B13	CCR4-NOT transcription complex, subunit 1	protein-coding
chr17-4825	chr17	56583278	56586327	+	2470.7	3049.000	promoter-TSS (NM_001163300)	promoter-TSS (NM_001163300)	-180	NM_001163300	224903	Mm.255066	NM_001163300	ENSMUSG00000071054	Safb	3110021E02Rik|5330423C17Rik|AU018122|D18386|E130307D12|HAP|HET|SAF-B1|SAFB1	scaffold attachment factor B	protein-coding
chr5-6435	chr5	72913414	72916093	+	2469.0	2679.000	exon (NM_001113423, exon 1 of 8)	exon (NM_001113423, exon 1 of 8)	391	NM_153567	75991	Mm.121285	NM_153567	ENSMUSG00000036087	Slain2	5033405K12Rik|8030444K12Rik|AI596370	SLAIN motif family, member 2	protein-coding
chr7-8003	chr7	34652224	34655987	+	2467.3	3763.000	intron (NM_001360818, intron 1 of 6)	CpG	293	NM_001360820	233107	Mm.76761	NM_146188	ENSMUSG00000030499	Kctd15	BC031749	potassium channel tetramerisation domain containing 15	protein-coding
chr1-921	chr1	160906107	160907638	+	2460.7	1531.000	intron (NM_001024952, intron 1 of 19)	CpG	461	NM_001024952	381305	Mm.329667	NM_001024952	ENSMUSG00000040423	Rc3h1	5730557L09Rik|Gm551|N28103|mKIAA2025	RING CCCH (C3H) domains 1	protein-coding
chr7-8604	chr7	82864905	82870745	+	2459.1	5840.000	exon (NM_175366, exon 1 of 2)	exon (NM_175366, exon 1 of 2)	492	NM_175366	108797	Mm.306789	NM_175366	ENSMUSG00000057706	Mex3b	4931439A04Rik|M-04814|Rkhd3|mKIAA2009	mex3 RNA binding family member B	protein-coding
chr10-3127	chr10	115383855	115386405	+	2457.4	2550.000	promoter-TSS (NM_025780)	promoter-TSS (NM_025780)	171	NM_001033261	216345	Mm.207621	NM_001033261	ENSMUSG00000034163	Zfc3h1	BC033596|Ccdc131|Psrc2	zinc finger, C3H1-type containing	protein-coding
chr5-6609	chr5	25497103	25500508	+	2450.8	3405.000	promoter-TSS (NM_001081383)	promoter-TSS (NM_001081383)	-22	NM_001081383	231051	Mm.332268	NM_001081383	ENSMUSG00000038056	Kmt2c	E330008K23Rik|HALR|Mll3	lysine (K)-specific methyltransferase 2C	protein-coding
chr6-4650	chr6	148943894	148947035	+	2450.8	3141.000	promoter-TSS (NM_001355645)	promoter-TSS (NM_001355645)	607	NR_144294	109163	Mm.440359	NM_175404		3010003L21Rik	-	RIKEN cDNA 3010003L21 gene	ncRNA
chr13-2603	chr13	107887930	107891866	+	2450.8	3936.000	exon (NM_145456, exon 1 of 18)	exon (NM_145456, exon 1 of 18)	166	NM_145456	67263	Mm.490418	NM_145456		Zswim6	2900036G02Rik|mKIAA1577	zinc finger SWIM-type containing 6	protein-coding
chr16-2151	chr16	50429244	50432874	+	2450.8	3630.000	intron (NM_027444, intron 1 of 16)	intron (NM_027444, intron 1 of 16)	1330	NM_027444	70508	Mm.28940	NM_027444	ENSMUSG00000022641	Bbx	5530401J07Rik|5730403O13Rik	bobby sox HMG box containing	protein-coding
chr9-5579	chr9	64017507	64023518	+	2444.2	6011.000	exon (NM_008542, exon 1 of 4)	exon (NM_008542, exon 1 of 4)	1547	NM_008542	17130	Mm.325757	NM_008542	ENSMUSG00000036867	Smad6	Madh6|b2b390Clo	SMAD family member 6	protein-coding
chr7-7004	chr7	97578777	97581622	+	2440.9	2845.000	promoter-TSS (NM_183251)	promoter-TSS (NM_183251)	303	NM_001081267	233532	Mm.43977	NM_001081267	ENSMUSG00000035623	Rsf1	4832420A03Rik|C030033M12Rik|Gm164|Hbxap|XAP8|p325	remodeling and spacing factor 1	protein-coding
chr5-6029	chr5	43232387	43235815	+	2430.9	3428.000	exon (NM_001177379, exon 1 of 11)	exon (NM_001177379, exon 1 of 11)	848	NM_001368807	231207	Mm.7233	NM_175937	ENSMUSG00000039782	Cpeb2	A630055H10Rik|Cpe-bp2	cytoplasmic polyadenylation element binding protein 2	protein-coding
chr10-2448	chr10	108161379	108163596	+	2424.3	2217.000	exon (NM_001368736, exon 1 of 25)	exon (NM_001368736, exon 1 of 25)	389	NM_027892	17931	Mm.422959	NM_027892	ENSMUSG00000019907	Ppp1r12a	1200015F06Rik|5730577I22Rik|AA792106|AV099298|D10Ertd625e|Mypt1	protein phosphatase 1, regulatory subunit 12A	protein-coding
chr3-739	chr3	65527793	65530006	+	2424.3	2213.000	non-coding (NR_027955, exon 2 of 2)	non-coding (NR_027955, exon 2 of 2)	452	NM_178892	99929	Mm.246398	NM_178892	ENSMUSG00000034640	Tiparp	ARTD14|AW558171|PARP7	TCDD-inducible poly(ADP-ribose) polymerase	protein-coding
chr3-3009	chr3	96696056	96698002	+	2422.7	1946.000	promoter-TSS (NM_001165949)	promoter-TSS (NM_001165949)	-47	NM_001165949	229615	Mm.1635	NM_018812	ENSMUSG00000028101	Pias3	Pias3l	protein inhibitor of activated STAT 3	protein-coding
chr12-2792	chr12	83920788	83923081	+	2419.4	2293.000	promoter-TSS (NR_073564)	promoter-TSS (NR_073564)	0	NR_073563	18222	Mm.4390	NM_010949	ENSMUSG00000021224	Numb	Nb	NUMB endocytic adaptor protein	protein-coding
chr3-2009	chr3	52101754	52105653	+	2414.4	3899.000	exon (NM_001004176, exon 1 of 5)	exon (NM_001004176, exon 1 of 5)	1303	NM_001004176	433586	Mm.234972	NM_001004176	ENSMUSG00000061143	Maml3	AV234550|BC049812|Mam-2|mKIAA1816	mastermind like transcriptional coactivator 3	protein-coding
chr11-5170	chr11	77685744	77688201	+	2414.4	2457.000	intron (NM_001024205, intron 1 of 3)	CpG	833	NM_001024205	68564	Mm.428996	NM_001024205	ENSMUSG00000037857	Nufip2	1110001M19Rik|9530056D24Rik|AI256692|AI461731|PIG1|mKIAA1321	nuclear fragile X mental retardation protein interacting protein 2	protein-coding
chr5-6034	chr5	77264969	77267552	+	2407.8	2583.000	intron (NM_011263, intron 1 of 3)	CpG	766	NM_011263	19712	Mm.28840	NM_011263	ENSMUSG00000029249	Rest	2610008J04Rik|AA407358|NRSF|REST4	RE1-silencing transcription factor	protein-coding
chr12-3362	chr12	71014674	71017444	+	2402.8	2770.000	promoter-TSS (NM_001081195)	promoter-TSS (NM_001081195)	92	NM_001081195	238247	Mm.241601	NM_001081195	ENSMUSG00000048118	Arid4a	A630009N03|A630067N03Rik|Rbbp1	AT rich interactive domain 4A (RBP1-like)	protein-coding
chr19-3784	chr19	59343815	59346787	+	2397.8	2972.000	exon (NM_001033222, exon 1 of 5)	exon (NM_001033222, exon 1 of 5)	479	NM_001033222	107368	Mm.27250	NM_001033222	ENSMUSG00000074746	Pdzd8	A630041P07Rik|AV329468|AW228944|Pdzk8	PDZ domain containing 8	protein-coding
chr16-845	chr16	85172216	85174315	+	2394.5	2099.000	intron (NM_007471, intron 1 of 15)	CpG	442	NM_001198825	11820	Mm.277585	NM_007471	ENSMUSG00000022892	App	Abeta|Abpp|Adap|Ag|Cvap|E030013M08Rik|betaApp	amyloid beta (A4) precursor protein	protein-coding
chr6-5604	chr6	120036015	120039953	+	2391.2	3938.000	5' UTR (NM_001185020, exon 1 of 26)	5' UTR (NM_001185020, exon 1 of 26)	671	NM_001185020	232341	Mm.333349	NM_198703	ENSMUSG00000045962	Wnk1	6430573H23Rik|EG406236|Hsn2|Prkwnk1|mKIAA0344	WNK lysine deficient protein kinase 1	protein-coding
chr5-7412	chr5	129500389	129502489	+	2382.9	2100.000	exon (NM_172276, exon 1 of 18)	exon (NM_172276, exon 1 of 18)	208	NM_172276	231769	Mm.288714	NM_172276	ENSMUSG00000029439	Sfswap	1190005N23Rik|6330437E22Rik|AI197402|AW212079|SWAP|Sfrs8|Srsf8	splicing factor SWAP	protein-coding
chr11-5311	chr11	112781256	112785583	+	2381.3	4327.000	intron (NM_011448, intron 1 of 2)	intron (NM_011448, intron 1 of 2)	1209	NM_011448	20682	Mm.286407	NM_011448	ENSMUSG00000000567	Sox9	2010306G03Rik|AV220920|mKIAA4243	SRY (sex determining region Y)-box 9	protein-coding
chr15-3502	chr15	12117136	12119472	+	2381.3	2336.000	exon (NM_011767, exon 2 of 20)	exon (NM_011767, exon 2 of 20)	453	NM_001358823	22763	Mm.273496	NM_011767	ENSMUSG00000022201	Zfr	C920030H05Rik	zinc finger RNA binding protein	protein-coding
chr5-3998	chr5	115271683	115273201	+	2378.0	1518.000	5' UTR (NM_016698, exon 1 of 17)	5' UTR (NM_016698, exon 1 of 17)	453	NM_001302448	50849	Mm.30051	NM_016698	ENSMUSG00000041740	Rnf10	AA675014|RIE2|mKIAA0262	ring finger protein 10	protein-coding
chr15-3444	chr15	96284120	96289433	+	2369.7	5313.000	promoter-TSS (NM_175251)	promoter-TSS (NM_175251)	-746	NM_175251	77044	Mm.17166	NM_175251	ENSMUSG00000033237	Arid2	1700124K17Rik|4432409D24Rik|BAF200|zipzap/p200	AT rich interactive domain 2 (ARID, RFX-like)	protein-coding
chr7-1803	chr7	6154923	6156742	+	2369.7	1819.000	intron (NM_001013012, intron 1 of 2)	CpG	139	NM_001013012	67109	Mm.3254	NM_001013012	ENSMUSG00000046792	Zfp787	2210018M03Rik|Znf787	zinc finger protein 787	protein-coding
chr2-4184	chr2	52857463	52860386	+	2364.7	2923.000	intron (NM_172409, intron 1 of 26)	intron (NM_172409, intron 1 of 26)	1056	NM_172409	71409	Mm.394427	NM_172409	ENSMUSG00000036053	Fmnl2	5430425K04Rik|Man	formin-like 2	protein-coding
chr5-7104	chr5	114379193	114381716	+	2358.1	2523.000	promoter-TSS (NM_001331219)	promoter-TSS (NM_001331219)	51	NM_001159941	330171	Mm.238285	NM_026145	ENSMUSG00000001098	Kctd10	AW536343|C87062|mBACURD3	potassium channel tetramerisation domain containing 10	protein-coding
chrX-1780	chrX	13280087	13283365	+	2353.2	3278.000	intron (NM_010028, intron 1 of 16)	CpG	704	NM_010028	13205	Mm.289662	NM_010028	ENSMUSG00000000787	Ddx3x	D1Pas1-rs2|Ddx3|Fin14	DEAD/H (Asp-Glu-Ala-Asp/His) box polypeptide 3, X-linked	protein-coding
chr4-6162	chr4	95049553	95054030	+	2353.2	4477.000	5' UTR (NM_010591, exon 1 of 1)	5' UTR (NM_010591, exon 1 of 1)	431	NM_010591	16476	Mm.275071	NM_010591	ENSMUSG00000052684	Jun	AP-1|Junc|c-jun	jun proto-oncogene	protein-coding
chr5-5012	chr5	53588633	53592380	+	2349.9	3747.000	promoter-TSS (NM_001359152)	promoter-TSS (NM_001359152)	20	NM_001080927	19664	Mm.209292	NM_009035	ENSMUSG00000039191	Rbpj	AI843960|CBF1|Igkjrb|Igkrsbp|RBP-J|RBP-J kappa|RBP-Jkappa|RBPjk|Rbpsuh	recombination signal binding protein for immunoglobulin kappa J region	protein-coding
chr5-2047	chr5	33721487	33725222	+	2346.5	3735.000	promoter-TSS (NM_001359037)	promoter-TSS (NM_001359037)	-418	NM_001359037	14184	Mm.6904	NM_008010	ENSMUSG00000054252	Fgfr3	CD333|FR3|Fgfr-3|Flg-2|HBGFR|Mfr3|sam3	fibroblast growth factor receptor 3	protein-coding
chr6-3959	chr6	85185769	85194581	+	2344.9	8812.000	intron (NM_010131, intron 1 of 2)	CpG	2244	NM_010131	13796	Mm.391473	NM_010131	ENSMUSG00000033726	Emx1	-	empty spiracles homeobox 1	protein-coding
chr15-4277	chr15	84852381	84857029	+	2341.6	4648.000	intron (NM_001356573, intron 2 of 12)	CpG	394	NM_001356573	271305	Mm.101022	NM_001081166	ENSMUSG00000016624	Phf21b	A730032D07Rik	PHD finger protein 21B	protein-coding
chr11-9981	chr11	74722434	74725045	+	2339.9	2611.000	non-coding (NR_037610, exon 1 of 11)	non-coding (NR_037610, exon 1 of 11)	119	NR_037610	18472	Mm.397111	NM_013625	ENSMUSG00000020745	Pafah1b1	LIS-1|Lis1|MMS10-U|Mdsh|Ms10u|Pafaha	platelet-activating factor acetylhydrolase, isoform 1b, subunit 1	protein-coding
chr1-4768	chr1	13372113	13374978	+	2338.3	2865.000	intron (NM_008678, intron 1 of 22)	CpG	538	NM_008678	17978	Mm.2537	NM_008678	ENSMUSG00000005886	Ncoa2	D1Ertd433e|GRIP-1|Grip1|KAT13C|NCoA-2|SRC-2|TIF2|bHLHe75	nuclear receptor coactivator 2	protein-coding
chr16-2292	chr16	55973513	55975335	+	2338.3	1822.000	non-coding (NR_027965, exon 1 of 1)	non-coding (NR_027965, exon 1 of 1)	193	NR_027965	66391	Mm.472722	NM_133677	ENSMUSG00000102101	Zbtb11os1	2310061J03Rik	zinc finger and BTB domain containing 11, opposite strand 1	ncRNA
chr19-1014	chr19	29804910	29806832	+	2333.3	1922.000	exon (NM_172836, exon 1 of 8)	exon (NM_172836, exon 1 of 8)	138	NM_172836	240613	Mm.313351	NM_172836	ENSMUSG00000046138	9930021J03Rik	Gm9832|mKIAA2026	RIKEN cDNA 9930021J03 gene	protein-coding
chr10-3728	chr10	17721535	17725240	+	2330.0	3705.000	5' UTR (NM_010828, exon 1 of 2)	5' UTR (NM_010828, exon 1 of 2)	159	NM_010828	17684	Mm.272321	NM_010828	ENSMUSG00000039910	Cited2	AI835299|ER154-like|Mrg1|Msg2|p35srj	Cbp/p300-interacting transactivator, with Glu/Asp-rich carboxy-terminal domain, 2	protein-coding
chr15-864	chr15	58075465	58077640	+	2318.4	2175.000	promoter-TSS (NM_001042438)	promoter-TSS (NM_001042438)	-44	NM_009572	22770	Mm.244931	NM_009572	ENSMUSG00000022361	Zhx1	-	zinc fingers and homeoboxes 1	protein-coding
chr11-9543	chr11	89298188	89303682	+	2318.4	5494.000	3' UTR (NM_008711, exon 1 of 1)	3' UTR (NM_008711, exon 1 of 1)	1624	NM_008711	18121	Mm.135266	NM_008711	ENSMUSG00000048616	Nog	-	noggin	protein-coding
chr2-1417	chr2	49450885	49453106	+	2313.4	2221.000	intron (NM_172663, intron 1 of 13)	CpG	509	NM_172663	227867	Mm.29167	NM_172663	ENSMUSG00000069495	Epc2	5830499L14|D2Ertd694e	enhancer of polycomb homolog 2	protein-coding
chr9-5508	chr9	95405191	95408369	+	2313.4	3178.000	5' UTR (NM_018763, exon 1 of 2)	5' UTR (NM_018763, exon 1 of 2)	490	NM_018763	54371	Mm.212446	NM_018763	ENSMUSG00000033350	Chst2	AI428561|AW121776|C130041E03Rik|Chts2|GST-2|GlcNAc6ST|Gn6st	carbohydrate sulfotransferase 2	protein-coding
chr18-3151	chr18	56706865	56709888	+	2311.8	3023.000	exon (NM_010721, exon 1 of 11)	exon (NM_010721, exon 1 of 11)	563	NM_010721	16906	Mm.4105	NM_010721	ENSMUSG00000024590	Lmnb1	-	lamin B1	protein-coding
chr2-5311	chr2	165992304	165993767	+	2308.5	1463.000	intron (NM_008679, intron 1 of 22)	CpG	398	NM_008679	17979	Mm.469663	NM_008679	ENSMUSG00000027678	Ncoa3	2010305B15Rik|AW321064|Actr|Aib1|KAT13B|Rac3|Src3|Tram-1|Tram1|bHLHe42|p/Cip|pCip	nuclear receptor coactivator 3	protein-coding
chr4-5636	chr4	107252310	107254685	+	2306.8	2375.000	promoter-TSS (NM_029985)	promoter-TSS (NM_029985)	36	NM_029985	77809	Mm.29681	NM_029985	ENSMUSG00000028617	Lrrc42	A930011F22Rik|AA536996	leucine rich repeat containing 42	protein-coding
chr5-6931	chr5	23432015	23436176	+	2303.5	4161.000	promoter-TSS (NM_026984)	promoter-TSS (NM_026984)	258	NR_040469	269630	Mm.425231	NR_040469	ENSMUSG00000073147	5031425E22Rik	-	RIKEN cDNA 5031425E22 gene	ncRNA
chr1-5616	chr1	36555656	36559008	+	2303.5	3352.000	intron (NM_001304330, intron 1 of 15)	CpG	225	NM_001304330	20353	Mm.29558	NM_001126047	ENSMUSG00000026121	Sema4c	AI426163|M-Sema F|Semacl1|Semaf|Semai|sema I	sema domain, immunoglobulin domain (Ig), transmembrane domain (TM) and short cytoplasmic domain, (semaphorin) 4C	protein-coding
chr11-8330	chr11	5097429	5100647	+	2296.9	3218.000	promoter-TSS (NM_001362618)	promoter-TSS (NM_001362618)	58	NM_001362613	14030	Mm.142822	NM_007968	ENSMUSG00000009079	Ewsr1	Ews|Ewsh	Ewing sarcoma breakpoint region 1	protein-coding
chr12-3389	chr12	12937195	12943157	+	2290.3	5962.000	exon (NM_008709, exon 2 of 3)	exon (NM_008709, exon 2 of 3)	1660	NM_008709	18109	Mm.16469	NM_008709	ENSMUSG00000037169	Mycn	N-myc|Nmyc|Nmyc-1|Nmyc1|bHLHe37|c-nmyc	v-myc avian myelocytomatosis viral related oncogene, neuroblastoma derived	protein-coding
chr11-9779	chr11	97697212	97701558	+	2288.6	4346.000	promoter-TSS (NM_001163307)	promoter-TSS (NM_001163307)	-1	NM_001163307	22658	Mm.2418	NM_009545	ENSMUSG00000018537	Pcgf2	Mel18|Rnf110|Zfp144|mel-18	polycomb group ring finger 2	protein-coding
chr13-869	chr13	45963234	45966175	+	2288.6	2941.000	intron (NM_001199304, intron 1 of 6)	CpG	287	NM_001199304	20238	Mm.342683	NM_009124	ENSMUSG00000046876	Atxn1	2900016G23Rik|Atx1|C85907|Gm10786|Sca1	ataxin 1	protein-coding
chr17-3166	chr17	26715194	26717002	+	2288.6	1808.000	intron (NM_029870, intron 1 of 8)	CpG	448	NM_029870	77128	Mm.275414	NM_029870	ENSMUSG00000048249	Crebrf	A930001N09Rik|LRF	CREB3 regulatory factor	protein-coding
chr16-3368	chr16	44556460	44559288	+	2288.6	2828.000	TTS (NR_037242)	TTS (NR_037242)	255	NR_037242	100526478		NR_037242	ENSMUSG00000093046	Mir3081	mir-3081|mmu-mir-3081	microRNA 3081	ncRNA
chr11-6509	chr11	88046837	88049913	+	2278.7	3076.000	intron (NM_001078167, intron 1 of 2)	CpG	1002	NM_173374	110809	Mm.391719	NM_173374	ENSMUSG00000018379	Srsf1	1110054N12Rik|5730507C05Rik|6330415C05Rik|AI482334|AW491331|Asf|Sf2|Sfrs1	serine/arginine-rich splicing factor 1	protein-coding
chr5-2585	chr5	76303570	76305596	+	2278.7	2026.000	promoter-TSS (NR_152171)	promoter-TSS (NR_152171)	-35	NM_007715	12753	Mm.3552	NM_007715	ENSMUSG00000029238	Clock	5330400M04Rik|KAT13D	circadian locomotor output cycles kaput	protein-coding
chr7-6760	chr7	28808217	28812523	+	2275.4	4306.000	promoter-TSS (NM_177301)	promoter-TSS (NM_177301)	-520	NM_177301	15388	Mm.9043	NM_177301	ENSMUSG00000015165	Hnrnpl	C79783|D830027H13Rik|Hnrpl	heterogeneous nuclear ribonucleoprotein L	protein-coding
chr19-777	chr19	53310339	53314480	+	2273.7	4141.000	intron (NM_001360348, intron 1 of 5)	intron (NM_001360348, intron 1 of 5)	964	NM_001360348	17859	Mm.2154	NM_010847	ENSMUSG00000025025	Mxi1	Gm10197|Mad2|bHLHc11	MAX interactor 1, dimerization protein	protein-coding
chr12-3676	chr12	73110623	73113947	+	2272.1	3324.000	intron (NM_011382, intron 1 of 2)	CpG	960	NM_011382	20474	Mm.249575	NM_011382	ENSMUSG00000034460	Six4	AI047561|AREC3|TrexBF	sine oculis-related homeobox 4	protein-coding
chr4-3694	chr4	136310236	136312317	+	2260.5	2081.000	promoter-TSS (NM_001355182)	promoter-TSS (NM_001355182)	-322	NM_001355182	74326	Mm.31051	NM_028871	ENSMUSG00000066037	Hnrnpr	2610003J05Rik|2610528B01Rik|Hnrpr	heterogeneous nuclear ribonucleoprotein R	protein-coding
chr15-3099	chr15	25983688	25985787	+	2257.2	2099.000	exon (NM_144523, exon 1 of 6)	exon (NM_144523, exon 1 of 6)	371	NM_144523	52521	Mm.29145	NM_144523	ENSMUSG00000052253	Zfp622	1110033B05Rik|D15Ertd806e|ZPR9|Znf622	zinc finger protein 622	protein-coding
chr17-3747	chr17	74527755	74529722	+	2252.2	1967.000	exon (NM_007566, exon 1 of 73)	exon (NM_007566, exon 1 of 73)	443	NM_007566	12211	Mm.442564	NM_007566	ENSMUSG00000024073	Birc6	A430032G04Rik|A430040A19Rik|AA501170|Bruce|D630005A10Rik|mKIAA1289	baculoviral IAP repeat-containing 6	protein-coding
chr4-4301	chr4	86748089	86749884	+	2250.6	1795.000	intron (NM_184088, intron 1 of 31)	CpG	431	NM_184088	329877	Mm.273718	NM_184088	ENSMUSG00000038024	Dennd4c	1700065A05Rik|AA420392	DENN/MADD domain containing 4C	protein-coding
chr9-1437	chr9	44334622	44337181	+	2250.6	2559.000	TTS (NM_013551)	TTS (NM_013551)	1186	NM_010436	15270	Mm.245931	NM_010436	ENSMUSG00000049932	H2afx	AW228881|H2A.X|H2ax|Hist5-2ax|gammaH2ax	H2A histone family, member X	protein-coding
chr7-6716	chr7	116307047	116309009	+	2250.6	1962.000	intron (NM_001305185, intron 2 of 26)	CpG-13497	348	NM_001305185	233765	Mm.3741	NM_172743	ENSMUSG00000045659	Plekha7	A430081P20Rik|AI414265	pleckstrin homology domain containing, family A member 7	protein-coding
chr11-2153	chr11	94320728	94322642	+	2248.9	1914.000	intron (NR_155069, intron 1 of 11)	CpG	278	NR_155069	67684	Mm.30927	NM_026313	ENSMUSG00000020863	Luc7l3	3300001P08Rik|Luc7a	LUC7-like 3 (S. cerevisiae)	protein-coding
chr3-5110	chr3	27709130	27711527	+	2247.3	2397.000	intron (NM_001356953, intron 1 of 26)	CpG	124	NM_001356953	72007	Mm.38832	NM_173182	ENSMUSG00000039286	Fndc3b	1600019O04Rik|AW550168|Fad104|mKIAA4164	fibronectin type III domain containing 3B	protein-coding
chr17-4636	chr17	80060606	80063112	+	2243.9	2506.000	non-coding (NR_152119, exon 1 of 14)	non-coding (NR_152119, exon 1 of 14)	409	NR_152119	72692	Mm.64579	NM_144802	ENSMUSG00000024095	Hnrnpll	2510028H02Rik|2810036L13Rik|AI256697|AI852082|Hnrpll	heterogeneous nuclear ribonucleoprotein L-like	protein-coding
chr19-1693	chr19	41980437	41982827	+	2239.0	2390.000	promoter-TSS (NM_028152)	promoter-TSS (NM_028152)	-131	NM_145500	226122	Mm.22948	NM_145500	ENSMUSG00000025171	Ubtd1	BC016129	ubiquitin domain containing 1	protein-coding
chr9-4705	chr9	85841874	85845615	+	2235.7	3741.000	5' UTR (NM_001164792, exon 2 of 2)	5' UTR (NM_001164792, exon 2 of 2)	892	NM_001164792	21983	Mm.20864	NM_011627	ENSMUSG00000035274	Tpbg	5T4|AW495680|WAIF1	trophoblast glycoprotein	protein-coding
chr17-3725	chr17	27906905	27910680	+	2235.7	3775.000	promoter-TSS (NM_001286040)	promoter-TSS (NM_001286040)	450	NM_026836	68776	Mm.267998	NM_026836	ENSMUSG00000024218	Taf11	1110038O14Rik|AI115401|AL024207|AW552398|PRO214|TAF2I|TAFII28	TATA-box binding protein associated factor 11	protein-coding
chr3-1652	chr3	144568912	144571592	+	2234.0	2680.000	promoter-TSS (NM_053102)	promoter-TSS (NM_053102)	-36	NM_001355234	23908	Mm.12863	NM_011828	ENSMUSG00000040151	Hs2st1	2OST|AW214369|Hs2st|mKIAA0448	heparan sulfate 2-O-sulfotransferase 1	protein-coding
chr11-4975	chr11	69121212	69124419	+	2234.0	3207.000	exon (NM_033041, exon 4 of 4)	exon (NM_033041, exon 4 of 4)	2362	NM_033041	84653	Mm.98505	NM_033041	ENSMUSG00000023781	Hes7	bHLHb37	hes family bHLH transcription factor 7	protein-coding
chr8-3747	chr8	11006745	11010253	+	2232.4	3508.000	5' UTR (NM_001081212, exon 1 of 2)	5' UTR (NM_001081212, exon 1 of 2)	430	NM_001081212	384783	Mm.407207	NM_001081212	ENSMUSG00000038894	Irs2	Irs-2	insulin receptor substrate 2	protein-coding
chr13-3979	chr13	14062327	14065413	+	2230.7	3086.000	promoter-TSS (NM_010282)	promoter-TSS (NM_010282)	86	NM_198122	94246	Mm.439784	NM_194262	ENSMUSG00000039219	Arid4b	BCAA|BRCAA1|RBBP1L1|Rbp1l1|SAP180	AT rich interactive domain 4B (RBP1-like)	protein-coding
chr16-2703	chr16	94369763	94372376	+	2229.0	2613.000	promoter-TSS (NM_001159620)	promoter-TSS (NM_001159620)	-54	NM_001159617	56176	Mm.474449	NM_019543	ENSMUSG00000022940	Pigp	Dcrc|Dscr5	phosphatidylinositol glycan anchor biosynthesis, class P	protein-coding
chr19-1016	chr19	45782495	45784490	+	2224.1	1995.000	promoter-TSS (NM_023799)	promoter-TSS (NM_023799)	61	NR_151594	76055	Mm.122725	NM_023799	ENSMUSG00000025220	Oga	Hy5|Mgea5|Ncoat	O-GlcNAcase	protein-coding
chr17-5165	chr17	29885542	29889915	+	2215.8	4373.000	5' UTR (NM_001081160, exon 1 of 16)	5' UTR (NM_001081160, exon 1 of 16)	154	NM_001081160	74762	Mm.40901	NM_001081160	ENSMUSG00000043557	Mdga1	1200011I03Rik|GPIM|Mamdc3	MAM domain containing glycosylphosphatidylinositol anchor 1	protein-coding
chr6-4611	chr6	83053221	83055731	+	2212.5	2510.000	promoter-TSS (NM_007517)	promoter-TSS (NM_007517)	-45	NM_007517	11993	Mm.386752	NM_007517	ENSMUSG00000068328	Aup1	AA589454	ancient ubiquitous protein 1	protein-coding
chr11-5354	chr11	87357824	87359547	+	2210.8	1723.000	exon (NM_177167, exon 1 of 7)	exon (NM_177167, exon 1 of 7)	309	NM_177167	320472	Mm.341988	NM_177167	ENSMUSG00000046442	Ppm1e	AW049266|B930008A12Rik|POPX1|PP2CH|mKIAA1072	protein phosphatase 1E (PP2C domain containing)	protein-coding
chr7-2691	chr7	127344894	127346773	+	2210.8	1879.000	promoter-TSS (NM_146202)	promoter-TSS (NM_146202)	-519	NM_146202	233890	Mm.23031	NM_146202	ENSMUSG00000047371	Zfp768	BC026432|Znf768	zinc finger protein 768	protein-coding
chr3-3664	chr3	121425769	121428839	+	2210.8	3070.000	intron (NM_028044, intron 1 of 6)	CpG	763	NM_028044	71994	Mm.275555	NM_028044	ENSMUSG00000053931	Cnn3	1600014M03Rik|C85854|Calpo3	calponin 3, acidic	protein-coding
chr14-1451	chr14	61680873	61683380	+	2210.8	2507.000	non-coding (NR_028264, exon 1 of 7)	non-coding (NR_028264, exon 1 of 7)	247	NR_028264	668253	Mm.32886	NR_028264	ENSMUSG00000097589	Dleu2	1810047A16Rik|4932411A06Rik|7730401J12Rik|AI197277|AI788824|Alt1|Gm9069|Leu2	deleted in lymphocytic leukemia, 2	ncRNA
chr1-2565	chr1	165459510	165462061	+	2209.2	2551.000	promoter-TSS (NM_027430)	promoter-TSS (NM_027430)	-322	NM_028759	74106	Mm.227605	NM_028759	ENSMUSG00000026571	Dcaf6	1200006M05Rik|Iqwd1|PC326	DDB1 and CUL4 associated factor 6	protein-coding
chr11-8282	chr11	94209676	94213277	+	2209.2	3601.000	promoter-TSS (NM_009427)	promoter-TSS (NM_009427)	22	NM_009427	22057	Mm.259673	NM_009427	ENSMUSG00000037573	Tob1	Tob|Trob	transducer of ErbB-2.1	protein-coding
chr11-8731	chr11	113682637	113685425	+	2205.9	2788.000	promoter-TSS (NM_001361593)	promoter-TSS (NM_001361593)	-109	NM_001362751	28081	Mm.351688	NM_138598	ENSMUSG00000041629	Fam104a	D11Wsu99e	family with sequence similarity 104, member A	protein-coding
chr13-1688	chr13	21179414	21181879	+	2204.2	2465.000	exon (NM_009054, exon 1 of 8)	exon (NM_009054, exon 1 of 8)	715	NM_009054	19720	Mm.314056	NM_009054	ENSMUSG00000021326	Trim27	AW538890|Gm19403|Rfp	tripartite motif-containing 27	protein-coding
chr8-2463	chr8	85024530	85028324	+	2202.6	3794.000	promoter-TSS (NM_026760)	promoter-TSS (NM_026760)	-406	NM_026760	68544	Mm.196005	NM_026760	ENSMUSG00000041203	Trir	1110002H14Rik|2310036O22Rik|AI854688	telomerase RNA component interacting RNase	protein-coding
chr3-5079	chr3	107331540	107334547	+	2200.9	3007.000	exon (NM_001045807, exon 1 of 2)	exon (NM_001045807, exon 1 of 2)	246	NM_001045807	229700	Mm.27966	NM_001045807	ENSMUSG00000048109	Rbm15	C230088J01Rik|mKIAA1438	RNA binding motif protein 15	protein-coding
chr17-5407	chr17	56672479	56674840	+	2199.3	2361.000	intron (NM_027933, intron 1 of 15)	CpG	434	NM_001252467	71810	Mm.29608	NM_027933	ENSMUSG00000002372	Ranbp3	2610024N24Rik|AA408221	RAN binding protein 3	protein-coding
chr9-5302	chr9	115308610	115311362	+	2196.0	2752.000	exon (NM_024222, exon 1 of 16)	exon (NM_024222, exon 1 of 16)	482	NM_024222	68292	Mm.296158	NM_024222	ENSMUSG00000032437	Stt3b	1300006C19Rik|Simp	STT3, subunit of the oligosaccharyltransferase complex, homolog B (S. cerevisiae)	protein-coding
chr3-4218	chr3	88552283	88554768	+	2196.0	2485.000	promoter-TSS (NM_033526)	promoter-TSS (NM_033526)	-191	NM_033526	94232	Mm.303059	NM_033526	ENSMUSG00000008604	Ubqln4	A1Up|A1u|AI663987|CIP75|UBIN	ubiquilin 4	protein-coding
chr17-2145	chr17	62879678	62884349	+	2194.3	4671.000	promoter-TSS (NM_010109)	promoter-TSS (NM_010109)	-696	NM_010109	13640	Mm.7978	NM_010109	ENSMUSG00000048915	Efna5	AL-1|AV158822|EFL-5|Ephrin-A5|Epl7|LERK-7|RAGS	ephrin A5	protein-coding
chr4-6641	chr4	72197123	72202229	+	2194.3	5106.000	intron (NM_001285532, intron 1 of 6)	CpG	1217	NM_011599	21885	Mm.278444	NM_011599	ENSMUSG00000008305	Tle1	C230057C06Rik|Estm14|Grg-1|Grg1|Tle4l	transducin-like enhancer of split 1	protein-coding
chr5-2795	chr5	64802522	64805911	+	2194.3	3389.000	intron (NM_008453, intron 1 of 5)	CpG	693	NM_008453	16599	Mm.392759	NM_008453	ENSMUSG00000029178	Klf3	9930027G08Rik|AL024007|Bklf|Tef-2	Kruppel-like factor 3 (basic)	protein-coding
chr1-4732	chr1	86357858	86361005	+	2192.6	3147.000	promoter-TSS (NR_015507)	promoter-TSS (NR_015507)	24	NM_010880	17975	Mm.154378	NM_010880	ENSMUSG00000026234	Ncl	B530004O11Rik|C23|D0Nds28|D1Nds28|Nucl	nucleolin	protein-coding
chr17-3368	chr17	80205826	80208091	+	2189.3	2265.000	intron (NM_001360435, intron 1 of 6)	CpG	347	NR_036615	225027	Mm.292016	NM_146083	ENSMUSG00000024097	Srsf7	35kDa|9430065L19Rik|9G8|NX-96|Sfrs7	serine/arginine-rich splicing factor 7	protein-coding
chr1-5458	chr1	16103267	16106661	+	2189.3	3394.000	promoter-TSS (NM_011291)	promoter-TSS (NM_011291)	-531	NM_011291	19989	Mm.319659	NM_011291	ENSMUSG00000043716	Rpl7	Rpl7a|Surf-3	ribosomal protein L7	protein-coding
chr4-6186	chr4	126254489	126257570	+	2189.3	3081.000	exon (NM_001347198, exon 1 of 18)	exon (NM_001347198, exon 1 of 18)	290	NM_144941	245877	Mm.266716	NM_144941	ENSMUSG00000028849	Map7d1	AV028413|BC019977|Mtap7d1|Parcc1|Rprc1|mKIAA1187	MAP7 domain containing 1	protein-coding
chr11-5695	chr11	74896132	74899241	+	2187.7	3109.000	promoter-TSS (NM_197943)	promoter-TSS (NM_197943)	-394	NM_177325	104662	Mm.220843	NM_177325	ENSMUSG00000038335	Tsr1	AU040765|AW550801|mKIAA1401	TSR1 20S rRNA accumulation	protein-coding
chr3-4250	chr3	152209343	152212959	+	2187.7	3616.000	intron (NM_001355373, intron 1 of 19)	CpG	729	NM_001355374	51886	Mm.278922	NM_057172	ENSMUSG00000028034	Fubp1	9530027K12Rik|D3Ertd330e|FBP|Fubp|Fubp4	far upstream element (FUSE) binding protein 1	protein-coding
chr1-2683	chr1	151343994	151346170	+	2184.4	2176.000	intron (NM_001039511, intron 1 of 7)	CpG	584	NM_001039511	117198	Mm.33764	NM_028582	ENSMUSG00000023150	Ivns1abp	1190004M08Rik|1700126I16Rik|AA960440|HSPC068|ND1|NS-1|NS1-BP|Nd1-L|Nd1-S|mKIAA0850	influenza virus NS1A binding protein	protein-coding
chr17-5076	chr17	27621423	27624347	+	2182.7	2924.000	promoter-TSS (NM_001291046)	promoter-TSS (NM_001291046)	79	NM_001291046	56409	Mm.144699	NM_019837	ENSMUSG00000024213	Nudt3	1110011B09Rik|AA960325|Dipp|Dipp1	nudix (nucleotide diphosphate linked moiety X)-type motif 3	protein-coding
chr4-702	chr4	129188710	129191046	+	2182.7	2336.000	promoter-TSS (NM_001347203)	promoter-TSS (NM_001347203)	-25	NM_134151	107271	Mm.145488	NM_134151	ENSMUSG00000028811	Yars	AL024047|AU018965	tyrosyl-tRNA synthetase	protein-coding
chr11-8237	chr11	61173489	61175337	+	2182.7	1848.000	intron (NM_001004143, intron 1 of 12)	intron (NM_001004143, intron 1 of 12)	646	NM_001004143	216825	Mm.30602	NM_001004143	ENSMUSG00000042506	Usp22	AI427806	ubiquitin specific peptidase 22	protein-coding
chr10-1019	chr10	116580640	116582613	+	2181.1	1973.000	promoter-TSS (NM_028082)	promoter-TSS (NM_028082)	-115	NM_001359249	72068	Mm.351553	NM_028082	ENSMUSG00000020166	Cnot2	2600016M12Rik|2810470K03Rik|AA537049|AA959607|AW557563|C79650	CCR4-NOT transcription complex, subunit 2	protein-coding
chr7-4989	chr7	90442573	90444850	+	2179.4	2277.000	non-coding (NR_073438, exon 1 of 4)	non-coding (NR_073438, exon 1 of 4)	930	NR_073438	233490	Mm.29496	NM_145151	ENSMUSG00000051451	Crebzf	1110034C16Rik|6330417B10Rik|LAZip|LAZipII|SMILE|Zf	CREB/ATF bZIP transcription factor	protein-coding
chr18-328	chr18	5591291	5593846	+	2179.4	2555.000	promoter-TSS (NM_001360982)	promoter-TSS (NM_001360982)	-79	NM_001360982	21417	Mm.3929	NM_011546	ENSMUSG00000024238	Zeb1	3110032K11Rik|AREB6|BZP|MEB1|Nil2|TCF-8|Tcf18|Tcf8|Tw|ZEB|Zfhep|Zfhx1a|Zfx1a|Zfx1ha|[delta]EF1	zinc finger E-box binding homeobox 1	protein-coding
chr5-4002	chr5	124424426	124426472	+	2177.7	2046.000	5' UTR (NM_001359979, exon 1 of 32)	5' UTR (NM_001359979, exon 1 of 32)	153	NM_001359979	243272	Mm.23879	NM_145631	ENSMUSG00000038095	Sbno1	9330180L10Rik|AI849128|AW557836|BC021875|Sbno|mSno1|sno	strawberry notch 1	protein-coding
chr16-751	chr16	64850787	64853560	+	2176.1	2773.000	promoter-TSS (NM_001347245)	promoter-TSS (NM_001347245)	172	NM_178647	106143	Mm.10160	NM_178647	ENSMUSG00000054604	Cggbp1	AA960172|AL023996|AW045841	CGG triplet repeat binding protein 1	protein-coding
chr2-6713	chr2	90939940	90941664	+	2176.1	1724.000	intron (NM_198683, intron 1 of 13)	CpG	405	NM_017368	13046	Mm.29495	NM_017368	ENSMUSG00000005506	Celf1	1600010O03Rik|AA407467|Brunol2|CUG-BP|CUG-BP1|CUGBP|Cugbp1|D2Wsu101e|HNAB50|NAB50	CUGBP, Elav-like family member 1	protein-coding
chr3-3051	chr3	135437692	135440803	+	2172.8	3111.000	promoter-TSS (NR_030689)	promoter-TSS (NR_030689)	121	NM_001356597	66105	Mm.49884	NM_025356	ENSMUSG00000078578	Ube2d3	1100001F19Rik|9430029A22Rik|AA414951	ubiquitin-conjugating enzyme E2D 3	protein-coding
chr1-4774	chr1	42692338	42701288	+	2171.1	8950.000	5' UTR (NM_008900, exon 1 of 1)	5' UTR (NM_008900, exon 1 of 1)	1045	NM_008900	18993	Mm.440553	NM_008900	ENSMUSG00000045515	Pou3f3	Brn-1|Brn1|HST011|Otf8|Skin1|urehr2	POU domain, class 3, transcription factor 3	protein-coding
chr4-6154	chr4	55349070	55351201	+	2167.8	2131.000	promoter-TSS (NM_009011)	promoter-TSS (NM_009011)	93	NM_009011	19359	Mm.196846	NM_009011	ENSMUSG00000028426	Rad23b	0610007D13Rik|AV001138|HR23B|mHR23B|p58	RAD23 homolog B, nucleotide excision repair protein	protein-coding
chr11-4631	chr11	69979704	69982607	+	2166.2	2903.000	promoter-TSS (NM_026017)	promoter-TSS (NM_026017)	-13	NM_026017	67181	Mm.41678	NM_026017	ENSMUSG00000018559	Ctdnep1	2610507E10Rik|Dullard	CTD nuclear envelope phosphatase 1	protein-coding
chr11-9501	chr11	69670323	69672668	+	2162.9	2345.000	intron (NM_144958, intron 1 of 10)	CpG	928	NM_144958	13681	Mm.26680	NM_144958	ENSMUSG00000059796	Eif4a1	BM-010|Ddx2a|Eif4	eukaryotic translation initiation factor 4A1	protein-coding
chr11-5852	chr11	23255105	23258168	+	2161.2	3063.000	5' UTR (NM_134014, exon 2 of 26)	5' UTR (NM_134014, exon 2 of 26)	595	NM_134014	103573	Mm.217547	NM_134014	ENSMUSG00000020290	Xpo1	AA420417|Crm1|Exp1	exportin 1	protein-coding
chr8-1684	chr8	26976609	26980331	+	2159.5	3722.000	intron (NM_001110508, intron 2 of 2)	CpG-13923	1134	NM_001110508	353310	Mm.212469	NM_001101502	ENSMUSG00000085795	Zfp703	1110032O19Rik|AI430822|AL022941|Csmn1|End2|Zeppo1|Znf703|Zpo1	zinc finger protein 703	protein-coding
chr6-3299	chr6	48443791	48446383	+	2156.2	2592.000	promoter-TSS (NM_001085416)	promoter-TSS (NM_001085416)	3	NM_001085415	68910	Mm.2464	NM_020589	ENSMUSG00000068551	Zfp467	1190001I08Rik|AB041616|AI426952|AV017623|EZI|MNCb-3350|Znf467	zinc finger protein 467	protein-coding
chr4-7013	chr4	127021011	127023808	+	2154.6	2797.000	intron (NM_023603, intron 1 of 9)	CpG	1108	NM_023603	71514	Mm.257276	NM_023603	ENSMUSG00000028820	Sfpq	1110004P21Rik|2810416M14Rik|5730453G22Rik|9030402K04Rik|AU021830|D4Ertd314e|Gm12940|PSF|REP1	splicing factor proline/glutamine rich (polypyrimidine tract binding protein associated)	protein-coding
chr2-5334	chr2	103795712	103798205	+	2152.9	2493.000	5' UTR (NM_001111289, exon 1 of 18)	5' UTR (NM_001111289, exon 1 of 18)	120	NM_001111290	53872	Mm.427589	NM_016739	ENSMUSG00000027184	Caprin1	AL022980|Caprin-1|Gpiap|Gpiap1|Mmgpip137|P137|rng105	cell cycle associated protein 1	protein-coding
chr17-5097	chr17	37045292	37047285	+	2152.9	1993.000	5' UTR (NM_019439, exon 1 of 23)	5' UTR (NM_019439, exon 1 of 23)	322	NM_019439	54393	Mm.32191	NM_019439	ENSMUSG00000024462	Gabbr1	GABAB1|GABAbR1|bM573K1.1	gamma-aminobutyric acid (GABA) B receptor, 1	protein-coding
chr11-5443	chr11	75732555	75734350	+	2152.9	1795.000	intron (NM_009536, intron 1 of 5)	CpG	565	NM_009536	22627	Mm.234700	NM_009536	ENSMUSG00000020849	Ywhae	AU019196	tyrosine 3-monooxygenase/tryptophan 5-monooxygenase activation protein, epsilon polypeptide	protein-coding
chr15-4683	chr15	25411037	25415290	+	2152.9	4253.000	intron (NM_027395, intron 1 of 1)	CpG	601	NM_027395	70350	Mm.29586	NM_027395	ENSMUSG00000045763	Basp1	2610024P12Rik|CAP-23|CAP23|Ckap3|NAP-22|NAP22	brain abundant, membrane attached signal protein 1	protein-coding
chr10-34	chr10	128096784	128098171	+	2151.3	1387.000	intron (NM_054078, intron 2 of 29)	CpG	4694	NM_054078	116848	Mm.252213	NM_054078	ENSMUSG00000040054	Baz2a	AA415431|C030005G16Rik|C78388|Tip5|Walp3|mKIAA0314	bromodomain adjacent to zinc finger domain, 2A	protein-coding
chr10-3568	chr10	93160385	93162376	+	2151.3	1991.000	intron (NM_146239, intron 1 of 16)	CpG	504	NM_146239	237459	Mm.217404	NM_146239	ENSMUSG00000020015	Cdk17	6430598J10Rik|Pctk2	cyclin-dependent kinase 17	protein-coding
chr7-6588	chr7	37768474	37774168	+	2151.3	5694.000	Intergenic	CpG-13025	-1569	NM_172385	243937	Mm.322505	NM_172385	ENSMUSG00000043456	Zfp536	9630010P11Rik|Znf536|mKIAA0390	zinc finger protein 536	protein-coding
chr9-6219	chr9	90112567	90115366	+	2149.6	2799.000	intron (NM_001357780, intron 1 of 12)	CpG	854	NM_001039147	21761	Mm.426209	NM_024431	ENSMUSG00000062270	Morf4l1	MORFRG15|MRG15|TEG-189|Tex189|mKIAA4002	mortality factor 4 like 1	protein-coding
chr5-7337	chr5	57714396	57720516	+	2148.0	6120.000	promoter-TSS (NM_018764)	promoter-TSS (NM_018764)	463	NR_015588	319216	Mm.332387	NR_015588	ENSMUSG00000097216	4932441J04Rik	-	RIKEN cDNA 4932441J04 gene	ncRNA
chr5-5438	chr5	33334907	33336870	+	2144.7	1963.000	intron (NM_021500, intron 1 of 8)	CpG	316	NM_021500	59003	Mm.138617	NM_021500	ENSMUSG00000079562	Maea	1110030D19Rik|EMP|Gid9	macrophage erythroblast attacher	protein-coding
chr11-7798	chr11	94471522	94474811	+	2143.0	3289.000	intron (NM_001112813, intron 1 of 34)	intron (NM_001112813, intron 1 of 34)	1032	NM_001177888	12291	Mm.29585	NM_009783	ENSMUSG00000020866	Cacna1g	Cav3.1d|[a]1G|a1G|alpha-1G|mKIAA1123	calcium channel, voltage-dependent, T type, alpha 1G subunit	protein-coding
chr8-5335	chr8	124896550	124899024	+	2139.7	2474.000	promoter-TSS (NM_001111141)	promoter-TSS (NM_001111141)	-82	NM_198103	102058	Mm.347360	NM_198103	ENSMUSG00000074030	Exoc8	AI414418|EXO84|Exo84p|R74783|SEC84	exocyst complex component 8	protein-coding
chr3-4407	chr3	38884833	38888800	+	2138.0	3967.000	promoter-TSS (NM_183221)	promoter-TSS (NM_183221)	-124	NM_183221	329628	Mm.316210	NM_183221	ENSMUSG00000046743	Fat4	6030410K14Rik|9430004M15	FAT atypical cadherin 4	protein-coding
chr17-5003	chr17	33928686	33931296	+	2136.4	2610.000	promoter-TSS (NM_009059)	promoter-TSS (NM_009059)	97	NM_009059	19732	Mm.43777	NM_009059	ENSMUSG00000041354	Rgl2	KE1.5|Rab2l|Rgt2|Rlf	ral guanine nucleotide dissociation stimulator-like 2	protein-coding
chr2-8180	chr2	153442803	153446227	+	2136.4	3424.000	promoter-TSS (NM_001001986)	promoter-TSS (NM_001001986)	-36	NM_001001986	329540	Mm.50600	NM_001001986	ENSMUSG00000061411	Nol4l	4931410H15|8430427H17Rik|AI429157|Gm1636	nucleolar protein 4-like	protein-coding
chr8-5402	chr8	105170064	105172339	+	2133.1	2275.000	intron (NM_001161458, intron 1 of 5)	CpG	527	NM_001161456	12400	Mm.2018	NM_022309	ENSMUSG00000031885	Cbfb	AI893578|PEA2|PEBP2b|Pebp2|Pebpb2	core binding factor beta	protein-coding
chr15-4099	chr15	98868636	98872886	+	2129.8	4250.000	intron (NM_001033276, intron 1 of 54)	intron (NM_001033276, intron 1 of 54)	444	NM_001033276	381022	Mm.264889	NM_001033276	ENSMUSG00000048154	Kmt2d	ALR|BC032281|BC058659|C430014K11Rik|KMT2B|Mll2|Mll4	lysine (K)-specific methyltransferase 2D	protein-coding
chr6-4337	chr6	39419130	39420760	+	2129.8	1630.000	promoter-TSS (NM_001311109)	promoter-TSS (NM_001311109)	-169	NM_001311109	54484	Mm.270484	NM_018810	ENSMUSG00000029922	Mkrn1	RFP	makorin, ring finger protein, 1	protein-coding
chr13-4540	chr13	99514245	99517084	+	2129.8	2839.000	intron (NM_008634, intron 1 of 6)	CpG	938	NM_008634	17755	Mm.4173	NM_008634	ENSMUSG00000052727	Map1b	A230055D22|AI843217|LC1|MAP5|Mtap-5|Mtap1b|Mtap5	microtubule-associated protein 1B	protein-coding
chr10-5425	chr10	95413900	95417827	+	2126.5	3927.000	promoter-TSS (NM_001168656)	promoter-TSS (NM_001168656)	349	NM_001168655	216233	Mm.474283	NM_007706	ENSMUSG00000020027	Socs2	8030460M17|AI527257|AW108012|CIS2|Cish2|D130043N08Rik|JAB|SOCS-2|SSI-2|hg	suppressor of cytokine signaling 2	protein-coding
chr4-5920	chr4	88030686	88034371	+	2126.5	3685.000	intron (NM_027326, intron 1 of 10)	CpG	879	NM_027326	70122	Mm.288898	NM_027326	ENSMUSG00000028496	Mllt3	2210011H10Rik|2610012I03Rik|3830408D16Rik|Af9|D4Ertd321e	myeloid/lymphoid or mixed-lineage leukemia; translocated to, 3	protein-coding
chr16-3349	chr16	22160398	22164181	+	2126.5	3783.000	intron (NM_183029, intron 1 of 15)	CpG	1010	NM_183029	319765	Mm.489442	NM_183029	ENSMUSG00000033581	Igf2bp2	C330012H03Rik|IMP-2|Imp2|Neilsen	insulin-like growth factor 2 mRNA binding protein 2	protein-coding
chr9-4288	chr9	101073112	101077222	+	2124.8	4110.000	5' UTR (NM_001100451, exon 1 of 2)	5' UTR (NM_001100451, exon 1 of 2)	405	NM_001100451	77853	Mm.326206	NM_001100451	ENSMUSG00000066415	Msl2	E130103E02Rik|Msl2l1|Rnf184	MSL complex subunit 2	protein-coding
chr14-719	chr14	79480657	79482928	+	2119.8	2271.000	promoter-TSS (NM_018765)	promoter-TSS (NM_018765)	-524	NM_018765	22380	Mm.476813	NM_018765	ENSMUSG00000022023	Wbp4	AW545037|BB101031|FBP21	WW domain binding protein 4	protein-coding
chr12-3409	chr12	80434607	80437184	+	2116.5	2577.000	intron (NM_001364324, intron 1 of 8)	intron (NM_001364324, intron 1 of 8)	706	NM_001364324	320808	Mm.220310	NM_177267	ENSMUSG00000049106	Dcaf5	9430020B07Rik|AI325023|AI430035|AI848110|AW124614|BCRG2|BCRP2|Wdr22	DDB1 and CUL4 associated factor 5	protein-coding
chr8-1268	chr8	40510791	40512734	+	2114.9	1943.000	promoter-TSS (NM_033560)	promoter-TSS (NM_033560)	-8	NM_011135	18983	Mm.272551	NM_011135	ENSMUSG00000031601	Cnot7	AU022737|CAF-1|Caf1|Pop2	CCR4-NOT transcription complex, subunit 7	protein-coding
chr11-5359	chr11	97798864	97801767	+	2114.9	2903.000	intron (NM_010688, intron 1 of 6)	intron (NM_010688, intron 1 of 6)	750	NM_010688	16796	Mm.271967	NM_010688	ENSMUSG00000038366	Lasp1	AA408629|Def-4|LASP-1|MLN 50|SH3P6|Tg(Col1a1-lacZ)1Ngma	LIM and SH3 protein 1	protein-coding
chr19-395	chr19	37206852	37208948	+	2114.9	2096.000	promoter-TSS (NM_001290828)	promoter-TSS (NM_001290828)	355	NM_001164336	69104	Mm.175989	NM_027314	ENSMUSG00000023307	March5	1810015H18Rik|2310008I22Rik|2700055A20Rik|5730499H23Rik|E130202O05Rik|MARCH-V|MITOL|Marchv|Rnf153	membrane-associated ring finger (C3HC4) 5	protein-coding
chr12-3136	chr12	82168838	82171223	+	2114.9	2385.000	promoter-TSS (NM_001167983)	promoter-TSS (NM_001167983)	14	NM_001167983	217692	Mm.261333	NM_172579	ENSMUSG00000042700	Sipa1l1	4931426N11Rik|AW213287|Spar|mKIAA0440	signal-induced proliferation-associated 1 like 1	protein-coding
chr13-2682	chr13	64151685	64154353	+	2113.2	2668.000	promoter-TSS (NM_001361047)	promoter-TSS (NM_001361047)	180	NM_175494	238673	Mm.300065	NM_175494	ENSMUSG00000044934	Zfp367	8030486J21Rik|ZFF29a|ZFF29b|Znf367	zinc finger protein 367	protein-coding
chr8-1642	chr8	106892367	106894615	+	2111.6	2248.000	promoter-TSS (NM_011574)	promoter-TSS (NM_011574)	102	NM_145412	214987	Mm.490308	NM_145412	ENSMUSG00000046691	Chtf8	5830457O10Rik|Ctf8|Derpc	CTF8, chromosome transmission fidelity factor 8	protein-coding
chr12-1971	chr12	8771043	8773615	+	2108.2	2572.000	intron (NM_011519, intron 1 of 4)	CpG	933	NM_011519	20969	Mm.2580	NM_011519	ENSMUSG00000020592	Sdc1	AA408134|AA409076|CD138|Sstn|Synd|Synd1|syn-1	syndecan 1	protein-coding
chr17-3707	chr17	87974478	87976452	+	2108.2	1974.000	intron (NM_010830, intron 1 of 9)	CpG	415	NM_010830	17688	Mm.18210	NM_010830	ENSMUSG00000005370	Msh6	AU044881|AW550279|GTBP|Gtmbp	mutS homolog 6	protein-coding
chr2-3664	chr2	129800204	129802504	+	2106.6	2300.000	non-coding (NR_029452, exon 1 of 1)	non-coding (NR_029452, exon 1 of 1)	105	NR_029452	654409	Mm.305555	NR_029452		Stk35os1	4932416H05Rik	serine/threonine kinase 35, opposite strand 1	ncRNA
chr19-2791	chr19	26604096	26608301	+	2103.3	4205.000	intron (NM_011416, intron 1 of 32)	CpG	1038	NM_011416	67155	Mm.491146	NM_011416	ENSMUSG00000024921	Smarca2	2610209L14Rik|SNF2alpha|Snf2l2|brahma|brm	SWI/SNF related, matrix associated, actin dependent regulator of chromatin, subfamily a, member 2	protein-coding
chr11-422	chr11	94990980	94993921	+	2103.3	2941.000	exon (NM_172261, exon 1 of 10)	exon (NM_172261, exon 1 of 10)	1238	NM_172261	217124	Mm.229087	NM_172261	ENSMUSG00000038976	Ppp1r9b	SPL|Spn	protein phosphatase 1, regulatory subunit 9B	protein-coding
chr4-7921	chr4	105156782	105160709	+	2103.3	3927.000	intron (NM_080555, intron 1 of 5)	intron (NM_080555, intron 1 of 5)	1398	NM_080555	67916	Mm.348326	NM_080555	ENSMUSG00000028517	Plpp3	1110003O22Rik|2610002D05Rik|AV025606|D4Bwg0538e|D4Bwg1535e|Lpp3|PRG-2|Ppab2b|Ppap2b	phospholipid phosphatase 3	protein-coding
chr19-827	chr19	10524813	10526334	+	2101.6	1521.000	promoter-TSS (NM_025333)	promoter-TSS (NM_025333)	329	NM_001362450	269061	Mm.490260	NM_172302	ENSMUSG00000034820	Cpsf7	5730453I16Rik|AL022757|C330017N18Rik	cleavage and polyadenylation specific factor 7	protein-coding
chr2-4477	chr2	28839369	28841548	+	2101.6	2179.000	promoter-TSS (NM_001166033)	promoter-TSS (NM_001166033)	52	NM_001033294	227674	Mm.44179	NM_001033294	ENSMUSG00000026806	Ddx31	5830444G11Rik|Gm997	DEAD/H (Asp-Glu-Ala-Asp/His) box polypeptide 31	protein-coding
chr3-4897	chr3	41081546	41084365	+	2098.3	2819.000	promoter-TSS (NM_027558)	promoter-TSS (NM_027558)	91	NM_027558	70804	Mm.40321	NM_027558	ENSMUSG00000049940	Pgrmc2	4631434O19Rik|5730409G06Rik|DG6|PMBP	progesterone receptor membrane component 2	protein-coding
chr8-1918	chr8	111536061	111538128	+	2098.3	2067.000	non-coding (NR_156703, exon 1 of 5)	non-coding (NR_156703, exon 1 of 5)	454	NM_001363488	170737	Mm.271578	NM_133206	ENSMUSG00000033545	Znrf1	B830022L21Rik|Rnf42|Zrfp1|nin283	zinc and ring finger 1	protein-coding
chr2-1556	chr2	152226591	152228167	+	2098.3	1576.000	intron (NM_007788, intron 1 of 12)	CpG	539	NM_007788	12995	Mm.23692	NM_007788	ENSMUSG00000074698	Csnk2a1	CK2|Csnk2a1-rs4	casein kinase 2, alpha 1 polypeptide	protein-coding
chr11-7954	chr11	115511791	115514767	+	2096.7	2976.000	intron (NM_008258, intron 1 of 4)	intron (NM_008258, intron 1 of 4)	1114	NM_008258	15374	Mm.1775	NM_008258	ENSMUSG00000020737	Jpt1	Hn1	Jupiter microtubule associated homolog 1	protein-coding
chr1-6671	chr1	82288931	82293037	+	2095.0	4106.000	5' UTR (NM_010570, exon 1 of 2)	5' UTR (NM_010570, exon 1 of 2)	455	NM_010570	16367	Mm.4952	NM_010570	ENSMUSG00000055980	Irs1	G972R|IRS-1	insulin receptor substrate 1	protein-coding
chr4-1129	chr4	48042847	48047912	+	2091.7	5065.000	promoter-TSS (NM_015743)	promoter-TSS (NM_015743)	74	NM_001307989	18124	Mm.247261	NM_015743	ENSMUSG00000028341	Nr4a3	AI573420|CHN|CSMF|MINOR|NOR-1|Nor1|TEC	nuclear receptor subfamily 4, group A, member 3	protein-coding
chr2-8848	chr2	168229127	168231960	+	2090.0	2833.000	promoter-TSS (NM_001310084)	promoter-TSS (NM_001310084)	-79	NM_001160330	69372	Mm.482182	NM_001160330	ENSMUSG00000074576	Mocs3	1700020H17Rik|Uba4	molybdenum cofactor synthesis 3	protein-coding
chr2-5282	chr2	37701886	37704346	+	2088.4	2460.000	Intergenic	CpG	-14832	NR_039590	100628597		NR_039590	ENSMUSG00000092958	Mir5128	mir-5128|mmu-mir-5128|mu-mir-5128	microRNA 5128	ncRNA
chr19-2400	chr19	55741370	55745485	+	2088.4	4115.000	intron (NM_001331137, intron 3 of 14)	intron (NM_001331137, intron 3 of 14)	1617	NM_001142923	21416	Mm.139815	NM_009333	ENSMUSG00000024985	Tcf7l2	TCF4B|TCF4E|Tcf-4|Tcf4	transcription factor 7 like 2, T cell specific, HMG box	protein-coding
chr5-7298	chr5	147075532	147078503	+	2086.7	2971.000	promoter-TSS (NM_080795)	promoter-TSS (NM_080795)	-329	NM_181730	20018	Mm.317557	NM_009087	ENSMUSG00000029642	Polr1d	1110003G10Rik|AC19|RPA16|Rpo1-3	polymerase (RNA) I polypeptide D	protein-coding
chr17-2957	chr17	30004043	30006337	+	2086.7	2294.000	non-coding (NR_151443, exon 1 of 5)	non-coding (NR_151443, exon 1 of 5)	151	NM_001356265	21769	Mm.220972	NM_148926	ENSMUSG00000044477	Zfand3	AW539211|TEG-27|Tex27	zinc finger, AN1-type domain 3	protein-coding
chr2-8424	chr2	116061405	116068451	+	2083.4	7046.000	promoter-TSS (NM_001346036)	promoter-TSS (NM_001346036)	130	NM_001159568	17536	Mm.247566	NM_010825	ENSMUSG00000027210	Meis2	A430109D20Rik|Mrg1|Stra10	Meis homeobox 2	protein-coding
chr7-6115	chr7	100607032	100609041	+	2080.1	2009.000	promoter-TSS (NR_153424)	promoter-TSS (NR_153424)	265	NR_003559	52443	Mm.473730	NM_198831	ENSMUSG00000030706	Mrpl48	1810030E20Rik|2610028L11Rik|CGI-118|D4Ertd786e|L48mt|MRP-L48	mitochondrial ribosomal protein L48	protein-coding
chr15-4213	chr15	85575999	85582739	+	2080.1	6740.000	intron (NM_009528, intron 1 of 3)	intron (NM_009528, intron 1 of 3)	-1299	NM_001163634	22422	Mm.306946	NM_009528	ENSMUSG00000022382	Wnt7b	Wnt-7b	wingless-type MMTV integration site family, member 7B	protein-coding
chr5-1836	chr5	121711036	121713919	+	2078.5	2883.000	intron (NM_009125, intron 1 of 24)	CpG	868	NM_009125	20239	Mm.260900	NM_009125	ENSMUSG00000042605	Atxn2	9630045M23Rik|ATX2|AW544490|Sca2	ataxin 2	protein-coding
chr12-3280	chr12	81859643	81862092	+	2078.5	2449.000	intron (NM_018814, intron 1 of 35)	CpG	837	NM_018814	54604	Mm.86584	NM_018814	ENSMUSG00000021140	Pcnx	2900024E21Rik|3526401J03Rik|AF096286|AI327143|AI413187|Pcnx1|Pcnxl1	pecanex homolog	protein-coding
chr9-4018	chr9	72661714	72664998	+	2078.5	3284.000	intron (NM_010890, intron 1 of 28)	intron (NM_010890, intron 1 of 28)	1025	NM_010890	17999	Mm.279923	NM_010890	ENSMUSG00000032216	Nedd4	AA959633|AL023035|AU019897|E430025J12Rik|EG639396|Gm7265|KIAA0093|Nedd4-1|Nedd4a	neural precursor cell expressed, developmentally down-regulated 4	protein-coding
chr3-2732	chr3	51415500	51417510	+	2075.2	2010.000	intron (NM_053089, intron 1 of 19)	CpG	489	NM_053089	74838	Mm.275281	NM_053089	ENSMUSG00000063273	Naa15	5730450D16Rik|6330400I15|ASTBDN|Narg1|Tbdn-1|mNAT1	N(alpha)-acetyltransferase 15, NatA auxiliary subunit	protein-coding
chr5-6579	chr5	132540340	132544426	+	2075.2	4086.000	5' UTR (NM_001363480, exon 1 of 20)	5' UTR (NM_001363480, exon 1 of 20)	837	NM_001363480	319974	Mm.409595	NM_177047	ENSMUSG00000029673	Auts2	2700063G02Rik|A730011F23Rik|D830032G16Rik	autism susceptibility candidate 2	protein-coding
chr2-32	chr2	122630721	122631975	+	2073.5	1254.000	exon (NM_001033256, exon 1 of 2)	exon (NM_001033256, exon 1 of 2)	723	NM_001033256	214616	Mm.271306	NM_001033256		Spata5l1	AV141009|C130039A10Rik	spermatogenesis associated 5-like 1	protein-coding
chr19-3321	chr19	3766964	3769712	+	2071.8	2748.000	5' UTR (NM_001167889, exon 2 of 11)	5' UTR (NM_001167889, exon 2 of 11)	917	NM_001167885	225888	Mm.278578	NM_144871	ENSMUSG00000045098	Kmt5b	AA117471|C630029K18Rik|Suv4-20h1|Suv420h1	lysine methyltransferase 5B	protein-coding
chr6-3612	chr6	67266213	67268701	+	2070.2	2488.000	intron (NM_001113565, intron 1 of 7)	CpG	478	NM_025814	66870	Mm.240490	NM_025814	ENSMUSG00000036371	Serbp1	1200009K13Rik|9330147J08Rik|AL022786|Pairbp1	serpine1 mRNA binding protein 1	protein-coding
chr7-7167	chr7	16399062	16403231	+	2068.5	4169.000	promoter-TSS (NM_198631)	promoter-TSS (NM_198631)	-50	NM_198631	330474	Mm.333594	NM_198631	ENSMUSG00000059273	Zc3h4	Bwq1|Gm768|Kiaa1064-hp	zinc finger CCCH-type containing 4	protein-coding
chr5-7572	chr5	131536542	131539127	+	2066.9	2585.000	intron (NM_001363480, intron 5 of 19)	CpG	-123116	NR_152164	545809	Mm.357553	NR_152164	ENSMUSG00000105387	Gm29681	Gm42590	predicted gene, 29681	ncRNA
chr3-3845	chr3	51275967	51278055	+	2066.9	2088.000	non-coding (NR_073429, exon 1 of 1)	non-coding (NR_073429, exon 1 of 1)	250	NR_073429	67746	Mm.441177	NR_073429	ENSMUSG00000087440	4930577N17Rik	-	RIKEN cDNA 4930577N17 gene	ncRNA
chr1-6873	chr1	161033638	161037199	+	2066.9	3561.000	promoter-TSS (NR_151479)	promoter-TSS (NR_151479)	502	NR_153812	14455	Mm.270065	NR_002840	ENSMUSG00000053332	Gas5	Gas-5|Mir5117|Snhg2	growth arrest specific 5	ncRNA
chr11-4733	chr11	115603096	115605169	+	2066.9	2073.000	promoter-TSS (NM_025305)	promoter-TSS (NM_025305)	-8	NM_025305	50529	Mm.193040	NM_025305	ENSMUSG00000046756	Mrps7	MRP-S7|Rpms7|S7mt	mitchondrial ribosomal protein S7	protein-coding
chr13-1194	chr13	78197500	78204094	+	2063.6	6594.000	intron (NR_045195, intron 1 of 2)	(CA)n|Simple_repeat|Simple_repeat	-1924	NM_010151	13865	Mm.439653	NM_010151	ENSMUSG00000069171	Nr2f1	COUP-TF1|COUP-TFI|COUPTFA|EAR-3|EAR3|Erbal3|SVP44|Tcfcoup1	nuclear receptor subfamily 2, group F, member 1	protein-coding
chr4-5080	chr4	134467643	134469993	+	2061.9	2350.000	intron (NM_019641, intron 1 of 4)	CpG	498	NM_019641	16765	Mm.378957	NM_019641	ENSMUSG00000028832	Stmn1	19k|Lag|Lap18|Op18|P18|P19|Pig|Pp17|Pp18|Pp19|Pr22|Smn	stathmin 1	protein-coding
chr6-4012	chr6	87849731	87851814	+	2061.9	2083.000	intron (NM_001355195, intron 1 of 4)	CpG	334	NM_001109745	12785	Mm.290251	NM_013493	ENSMUSG00000030057	Cnbp	AA408710|Cnbp1|Znf9	cellular nucleic acid binding protein	protein-coding
chr16-3581	chr16	38087614	38093284	+	2060.3	5670.000	5' UTR (NM_019827, exon 1 of 11)	5' UTR (NM_019827, exon 1 of 11)	-1189	NR_033221	414072	Mm.483602	NR_033221		BC031361	-	cDNA sequence BC031361	ncRNA
chr13-384	chr13	17803231	17806089	+	2058.6	2858.000	5' UTR (NM_027118, exon 1 of 14)	5' UTR (NM_027118, exon 1 of 14)	437	NM_001081058	69562	Mm.193924	NM_027118	ENSMUSG00000041297	Cdk13	2310015O17Rik|Cdc2l5	cyclin-dependent kinase 13	protein-coding
chr10-4121	chr10	80797184	80799897	+	2056.9	2713.000	promoter-TSS (NM_013651)	promoter-TSS (NM_013651)	86	NM_023900	78670	Mm.41479	NM_023900	ENSMUSG00000035278	Plekhj1	9530063M10Rik	pleckstrin homology domain containing, family J member 1	protein-coding
chr3-1495	chr3	103279029	103281345	+	2056.9	2316.000	exon (NM_001079830, exon 1 of 19)	exon (NM_001079830, exon 1 of 19)	894	NM_053170	94093	Mm.195036	NM_053170	ENSMUSG00000033014	Trim33	8030451N04Rik|AI413936|Ecto|Tif1g	tripartite motif-containing 33	protein-coding
chr6-4624	chr6	113075582	113078844	+	2053.6	3262.000	promoter-TSS (NM_028385)	promoter-TSS (NM_028385)	31	NR_027010	14910	Mm.280950	NR_027008	ENSMUSG00000086429	Gt(ROSA)26Sor	AV258896|Gtrgeo26|Gtrosa26|R26|ROSA26|Thumpd3as1	gene trap ROSA 26, Philippe Soriano	ncRNA
chr9-2620	chr9	27029037	27031624	+	2052.0	2587.000	promoter-TSS (NM_178027)	promoter-TSS (NM_178027)	155	NM_178113	78658	Mm.251777	NM_178113	ENSMUSG00000035024	Ncapd3	2810487N22Rik|4632407J06Rik|AI195468|AU018739|B130055D15Rik|mKIAA0056	non-SMC condensin II complex, subunit D3	protein-coding
chr17-2980	chr17	4993885	4997525	+	2047.0	3640.000	exon (NM_001085355, exon 1 of 20)	exon (NM_001085355, exon 1 of 20)	631	NM_001085355	239985	Mm.133401	NM_001085355	ENSMUSG00000069729	Arid1b	8030481M12|9330189K18Rik|AI836955|Ardi1b|B230217J03Rik|BAF250B|mKIAA1235	AT rich interactive domain 1B (SWI-like)	protein-coding
chr1-3868	chr1	74236007	74237690	+	2047.0	1683.000	exon (NM_001357387, exon 2 of 11)	exon (NM_001357387, exon 2 of 11)	331	NM_029711	76709	Mm.337038	NM_029711	ENSMUSG00000006304	Arpc2	2210023N03Rik|34kDa|p34-Arc	actin related protein 2/3 complex, subunit 2	protein-coding
chr7-831	chr7	28179339	28181190	+	2047.0	1851.000	promoter-TSS (NM_001271370)	promoter-TSS (NM_001271370)	-52	NM_001271370	13549	Mm.57249	NM_010092	ENSMUSG00000002409	Dyrk1b	Mirk	dual-specificity tyrosine-(Y)-phosphorylation regulated kinase 1b	protein-coding
chr13-3076	chr13	44729640	44734533	+	2045.4	4893.000	intron (NM_021878, intron 2 of 18)	intron (NM_021878, intron 2 of 18)	815	NM_001205043	16468	Mm.25059	NM_021878	ENSMUSG00000038518	Jarid2	Jmj|jumonji	jumonji, AT rich interactive domain 2	protein-coding
chr9-3645	chr9	57764045	57766639	+	2045.4	2594.000	exon (NM_007713, exon 1 of 13)	exon (NM_007713, exon 1 of 13)	518	NM_007713	102414	Mm.25720	NM_007713	ENSMUSG00000032316	Clk3	AI256811	CDC-like kinase 3	protein-coding
chr1-6140	chr1	171328148	171330990	+	2043.7	2842.000	promoter-TSS (NM_001357553)	promoter-TSS (NM_001357553)	0	NM_001357552	21945	Mm.270139	NM_011615	ENSMUSG00000013973	Dedd	CASP8IP1|DEFT|Dedpro1|FLDED1|KE05	death effector domain-containing	protein-coding
chr14-4497	chr14	116924680	116927652	+	2043.7	2972.000	intron (NM_001079844, intron 1 of 9)	CpG	869	NM_011821	23888	Mm.440025	NM_011821	ENSMUSG00000058571	Gpc6	-	glypican 6	protein-coding
chr9-5469	chr9	43743247	43746678	+	2042.1	3431.000	intron (NM_021424, intron 1 of 5)	intron (NM_021424, intron 1 of 5)	1008	NM_021424	58235	Mm.335096	NM_021424	ENSMUSG00000032012	Nectin1	AI835281|AW549174|Cd111|HIgR|HveC|PRR|PRR1|Pvrl1|nectin-1	nectin cell adhesion molecule 1	protein-coding
chr15-2995	chr15	81584646	81587856	+	2038.7	3210.000	promoter-TSS (NM_177821)	promoter-TSS (NM_177821)	37	NM_177821	328572	Mm.258397	NM_177821	ENSMUSG00000055024	Ep300	A430090G16|A730011L11|KAT3B|p300|p300 HAT	E1A binding protein p300	protein-coding
chr8-4473	chr8	120666984	120669358	+	2037.1	2374.000	promoter-TSS (NM_001308449)	promoter-TSS (NM_001308449)	-29	NM_001308449	105734727	Mm.473736	NM_001308449	ENSMUSG00000097919	Gm27021	Emc8-1190005i06rik	predicted gene, 27021	protein-coding
chr3-1488	chr3	52267570	52270522	+	2037.1	2952.000	exon (NM_019739, exon 1 of 3)	exon (NM_019739, exon 1 of 3)	709	NM_019739	56458	Mm.29891	NM_019739	ENSMUSG00000044167	Foxo1	AI876417|Afxh|FKHR|Fkhr1|Foxo1a	forkhead box O1	protein-coding
chr8-3368	chr8	70698241	70701291	+	2035.4	3050.000	exon (NM_010592, exon 1 of 1)	exon (NM_010592, exon 1 of 1)	2027	NM_001286944	16478	Mm.419851	NM_010592	ENSMUSG00000071076	Jund	Jund1	jun D proto-oncogene	protein-coding
chr9-1824	chr9	72110528	72112685	+	2033.8	2157.000	promoter-TSS (NM_001253862)	promoter-TSS (NM_001253862)	213	NM_001253865	21406	Mm.171615	NM_011544	ENSMUSG00000032228	Tcf12	A130037E08Rik|ALF1|HEB|HEBAlt|HTF-4|HTF4|ME1|REB|bHLHb20	transcription factor 12	protein-coding
chrX-1547	chrX	18161729	18164634	+	2033.8	2905.000	intron (NM_009483, intron 1 of 28)	CpG	606	NM_001310444	22289	Mm.257498	NM_009483	ENSMUSG00000037369	Kdm6a	Utx	lysine (K)-specific demethylase 6A	protein-coding
chr13-1696	chr13	55210259	55213463	+	2032.1	3204.000	intron (NM_008739, intron 1 of 22)	CpG	2079	NM_008739	18193	Mm.168965	NM_008739	ENSMUSG00000021488	Nsd1	AI528500|KMT3B	nuclear receptor-binding SET-domain protein 1	protein-coding
chr7-8842	chr7	122066291	122068477	+	2032.1	2186.000	promoter-TSS (NM_026140)	promoter-TSS (NM_026140)	186	NM_138589	28018	Mm.282122	NM_138589	ENSMUSG00000030870	Ubfd1	AI467302|D7Wsu105e|D7Wsu128e|Ubph	ubiquitin family domain containing 1	protein-coding
chr11-3460	chr11	60416485	60418858	+	2030.5	2373.000	promoter-TSS (NR_157083)	promoter-TSS (NR_157083)	526	NM_025757	66771	Mm.29950	NM_025757	ENSMUSG00000018415	Gid4	4933439F18Rik	GID complex subunit 4, VID24 homolog	protein-coding
chr7-1748	chr7	16046405	16049365	+	2028.8	2960.000	Intergenic	CpG	-23960	NM_001347559	666528	Mm.290718	NM_001099277	ENSMUSG00000078796	Zfp541	EG666528|Znf541	zinc finger protein 541	protein-coding
chr9-3994	chr9	124422629	124426421	+	2028.8	3792.000	non-coding (NR_027950, exon 2 of 2)	non-coding (NR_027950, exon 2 of 2)	738	NR_015516	75135	Mm.476814	NR_015516		4930526I15Rik	1600027J15Rik	RIKEN cDNA 4930526I15 gene	ncRNA
chr17-5038	chr17	84184980	84188884	+	2025.5	3904.000	exon (NM_001001806, exon 2 of 2)	exon (NM_001001806, exon 2 of 2)	1015	NM_001001806	12193	Mm.259321	NM_001001806	ENSMUSG00000045817	Zfp36l2	Brf2|ERF2|Tis11d	zinc finger protein 36, C3H type-like 2	protein-coding
chr4-2569	chr4	129513435	129515661	+	2020.5	2226.000	intron (NM_010807, intron 1 of 1)	CpG	967	NM_010807	17357	Mm.424974	NM_010807	ENSMUSG00000047945	Marcksl1	AL022768|AW215397|AW536807|D4Bc1|F52|MacMARCKS|Macs2|Macs3|Mlp|Mrp	MARCKS-like 1	protein-coding
chr17-5181	chr17	45571498	45574653	+	2018.9	3155.000	intron (NM_008302, intron 1 of 10)	CpG	186	NM_008302	15516	Mm.2180	NM_008302	ENSMUSG00000023944	Hsp90ab1	90kDa|AL022974|C81438|Hsp84|Hsp84-1|Hsp90|Hspcb	heat shock protein 90 alpha (cytosolic), class B member 1	protein-coding
chr7-3548	chr7	122969295	122971778	+	2018.9	2483.000	promoter-TSS (NM_011247)	promoter-TSS (NM_011247)	-28	NM_011247	19647	Mm.4480	NM_011247	ENSMUSG00000030779	Rbbp6	4933422O15Rik|AI316869|BB233631|C030034J04Rik|C77662|P2P-R|PACT	retinoblastoma binding protein 6, ubiquitin ligase	protein-coding
chr3-875	chr3	122618477	122621091	+	2017.2	2614.000	promoter-TSS (NM_153118)	promoter-TSS (NM_153118)	-70	NM_001114665	214459	Mm.209491	NM_153118	ENSMUSG00000039735	Fnbp1l	2610318I01Rik|AW548221|TOCA1|toca-1	formin binding protein 1-like	protein-coding
chr19-22	chr19	53389907	53391685	+	2015.6	1778.000	promoter-TSS (NM_001356986)	promoter-TSS (NM_001356986)	-162	NM_172429	76479	Mm.313687	NM_172429	ENSMUSG00000025024	Smndc1	-	survival motor neuron domain containing 1	protein-coding
chr11-1847	chr11	68691251	68694410	+	2015.6	3159.000	intron (NM_175260, intron 1 of 40)	intron (NM_175260, intron 1 of 40)	915	NM_175260	77579	Mm.218233	NM_175260	ENSMUSG00000020900	Myh10	5730504C04Rik|9330167F11Rik|Fltn|Myhn-2|Myhn2|NMHC II-B|NMHC-B|NMHCII-B|NMMHC II-b|NMMHC-B|NMMHC-IIB|SMemb|mKIAA3005	myosin, heavy polypeptide 10, non-muscle	protein-coding
chr11-9599	chr11	116851036	116854553	+	2015.6	3517.000	promoter-TSS (NM_001361585)	promoter-TSS (NM_001361585)	300	NM_011358	20382	Mm.21841	NM_011358	ENSMUSG00000034120	Srsf2	D11Wsu175e|MRF-1|Pr264|SC35|Sfrs10|Sfrs2	serine/arginine-rich splicing factor 2	protein-coding
chr15-2155	chr15	88861737	88864800	+	2013.9	3063.000	exon (NM_145478, exon 4 of 6)	exon (NM_145478, exon 4 of 6)	1074	NM_145478	223775	Mm.400129	NM_145478	ENSMUSG00000035828	Pim3	BC026639|Kid1	proviral integration site 3	protein-coding
chr2-7576	chr2	32711614	32714036	+	2013.9	2422.000	promoter-TSS (NR_037217)	promoter-TSS (NR_037217)	-41	NM_130860	107951	Mm.27557	NM_130860	ENSMUSG00000009555	Cdk9	PITALRE	cyclin-dependent kinase 9 (CDC2-related kinase)	protein-coding
chr9-5056	chr9	78478680	78482724	+	2012.3	4044.000	intron (NM_010106, intron 1 of 7)	intron (NM_010106, intron 1 of 7)	1022	NM_010106	13627	Mm.138471	NM_010106	ENSMUSG00000037742	Eef1a1	-	eukaryotic translation elongation factor 1 alpha 1	protein-coding
chr19-2910	chr19	4395297	4398841	+	2010.6	3544.000	promoter-TSS (NM_001001984)	promoter-TSS (NM_001001984)	8	NM_001001984	225876	Mm.31941	NM_001001984	ENSMUSG00000054611	Kdm2a	100043628|5530401A10Rik|AA589516|AW536790|Cxxc8|Fbl11|Fbl7|Fbxl11|Gm4560|Jhdm1|Jhdm1a|lalina	lysine (K)-specific demethylase 2A	protein-coding
chr10-5099	chr10	40348353	40350658	+	2010.6	2305.000	5' UTR (NM_001168304, exon 1 of 13)	5' UTR (NM_001168304, exon 1 of 13)	197	NM_001168304	78334	Mm.200924	NM_198164	ENSMUSG00000038481	Cdk19	2700084L06Rik|AI845279|AW228747|CDK11|Cdc2l6|mKIAA1028	cyclin-dependent kinase 19	protein-coding
chr4-5339	chr4	124849642	124851991	+	2010.6	2349.000	promoter-TSS (NM_001142727)	promoter-TSS (NM_001142727)	57	NM_153566	230734	Mm.258568	NM_153566	ENSMUSG00000028889	Yrdc	AV303379|BC023823|IRIP|ITIP	yrdC domain containing (E.coli)	protein-coding
chr1-4495	chr1	78657350	78659360	+	2009.0	2010.000	promoter-TSS (NM_001136226)	promoter-TSS (NM_001136226)	-85	NM_001136226	195434	Mm.276016	NM_001001981	ENSMUSG00000079470	Utp14b	4932411L21Rik|jsd	UTP14B small subunit processome component	protein-coding
chr19-1629	chr19	32755780	32759871	+	2007.3	4091.000	5' UTR (NM_008960, exon 1 of 9)	5' UTR (NM_008960, exon 1 of 9)	248	NM_008960	19211	Mm.245395	NM_008960	ENSMUSG00000013663	Pten	2310035O07Rik|A130070J02Rik|AI463227|B430203M17Rik|MMAC1|PTENbeta|TEP1	phosphatase and tensin homolog	protein-coding
chr15-1341	chr15	36607799	36610135	+	2005.6	2336.000	promoter-TSS (NM_008774)	promoter-TSS (NM_008774)	6	NM_008774	18458	Mm.371570	NM_008774	ENSMUSG00000022283	Pabpc1	PABP|Pabp1|PabpI|Pabpl1|ePAB	poly(A) binding protein, cytoplasmic 1	protein-coding
chr13-1940	chr13	60175129	60178721	+	2005.6	3592.000	exon (NM_008086, exon 1 of 1)	exon (NM_008086, exon 1 of 1)	610	NM_008086	14451	Mm.22701	NM_008086	ENSMUSG00000052957	Gas1	AW554192|Gas-1	growth arrest specific 1	protein-coding
chr17-2103	chr17	8800610	8803495	+	2005.6	2885.000	5' UTR (NM_011866, exon 1 of 22)	5' UTR (NM_011866, exon 1 of 22)	307	NM_011866	23984	Mm.87161	NM_011866	ENSMUSG00000023868	Pde10a	-	phosphodiesterase 10A	protein-coding
chr15-3329	chr15	28023805	28026693	+	2004.0	2888.000	intron (NM_001081302, intron 1 of 56)	CpG	599	NM_001081302	223435	Mm.485422	NM_001081302	ENSMUSG00000022263	Trio	6720464I07Rik|AA408740|Solo	triple functional domain (PTPRF interacting)	protein-coding
chr1-5290	chr1	152089159	152091375	+	1999.0	2216.000	promoter-TSS (NM_197990)	promoter-TSS (NM_197990)	53	NM_197990	69399	Mm.278031	NM_197990	ENSMUSG00000032666	1700025G04Rik	2610510E02Rik|2900042O04Rik	RIKEN cDNA 1700025G04 gene	protein-coding
chr11-4120	chr11	86543875	86545766	+	1997.4	1891.000	promoter-TSS (NM_028259)	promoter-TSS (NM_028259)	-13	NM_001114334	72508	Mm.394280	NM_028259	ENSMUSG00000020516	Rps6kb1	2610318I15Rik|AA959758|AI256796|AI314060|P70S6K1|S6K|S6K-beta-1|S6K1|p70 S6K-alpha|p70 S6KA|p70-S6K 1|p70/85s6k|p70s6k	ribosomal protein S6 kinase, polypeptide 1	protein-coding
chr7-8882	chr7	3644078	3647204	+	1992.4	3126.000	intron (NM_146176, intron 1 of 17)	CpG	372	NM_146176	232791	Mm.358731	NM_146176	ENSMUSG00000035632	Cnot3	A930039N10Rik	CCR4-NOT transcription complex, subunit 3	protein-coding
chr18-3051	chr18	73571421	73575855	+	1992.4	4434.000	exon (NM_001039214, exon 1 of 2)	exon (NM_001039214, exon 1 of 2)	933	NM_001039214	240396	Mm.24131	NM_001039214	ENSMUSG00000037253	Mex3c	A130001D14Rik|BC035207|BM-013|Rkhd2	mex3 RNA binding family member C	protein-coding
chr10-622	chr10	98913805	98916585	+	1992.4	2780.000	promoter-TSS (NM_026482)	promoter-TSS (NM_026482)	43	NM_026482	67972	Mm.166944	NM_026482	ENSMUSG00000019943	Atp2b1	2810442I22Rik|E130111D10Rik|Pmca1	ATPase, Ca++ transporting, plasma membrane 1	protein-coding
chr15-3365	chr15	10713268	10715350	+	1992.4	2082.000	promoter-TSS (NR_045063)	promoter-TSS (NR_045063)	-211	NM_001356534	75646	Mm.212395	NM_030690	ENSMUSG00000022246	Rai14	1700008J19Rik|1700020L11Rik|Ankycorbin|Norpeg|mKIAA1334	retinoic acid induced 14	protein-coding
chr9-563	chr9	104262160	104263679	+	1989.1	1519.000	promoter-TSS (NM_001359740)	promoter-TSS (NM_001359740)	11	NM_001359740	235567	Mm.217256	NM_001163026	ENSMUSG00000032560	Dnajc13	D030002L11Rik|Gm1124|RME-8|Rme8|mKIAA0678	DnaJ heat shock protein family (Hsp40) member C13	protein-coding
chr11-306	chr11	80428539	80429805	+	1989.1	1266.000	intron (NM_178616, intron 1 of 13)	CpG	557	NM_178616	69077	Mm.260539	NM_178616	ENSMUSG00000017428	Psmd11	1700089D09Rik|1810019E17Rik|2610024G20Rik|2810055C24Rik|C78232|P44.5|S9	proteasome (prosome, macropain) 26S subunit, non-ATPase, 11	protein-coding
chr10-5266	chr10	43172812	43175569	+	1987.4	2757.000	promoter-TSS (NR_102361)	promoter-TSS (NR_102361)	340	NM_175407	109205	Mm.153750	NM_175407	ENSMUSG00000038248	Sobp	2900009C16Rik|5330439J01Rik|JXC1|jc	sine oculis binding protein	protein-coding
chr17-2094	chr17	34605402	34607060	+	1987.4	1658.000	intron (NM_001163379, intron 1 of 6)	intron (NM_001163379, intron 1 of 6)	370	NM_001163379	55979	Mm.8684	NM_018862	ENSMUSG00000034254	Agpat1	1-AGP|1-AGPAT|AW047140	1-acylglycerol-3-phosphate O-acyltransferase 1 (lysophosphatidic acid acyltransferase, alpha)	protein-coding
chr1-6009	chr1	153485957	153487937	+	1985.8	1980.000	intron (NM_007842, intron 1 of 27)	intron (NM_007842, intron 1 of 27)	713	NM_007842	13211	Mm.20000	NM_007842	ENSMUSG00000042699	Dhx9	AI326842|Ddx9|HEL-5|NDHII|RHA|mHEL-5	DEAH (Asp-Glu-Ala-His) box polypeptide 9	protein-coding
chr16-3314	chr16	90385013	90389221	+	1982.5	4208.000	intron (NM_015755, intron 1 of 10)	intron (NM_015755, intron 1 of 10)	720	NM_015755	26559	Mm.125874	NM_015755	ENSMUSG00000053414	Hunk	Bstk1|Mak-v	hormonally upregulated Neu-associated kinase	protein-coding
chr9-5683	chr9	94535623	94539435	+	1982.5	3812.000	exon (NM_001033145, exon 1 of 3)	exon (NM_001033145, exon 1 of 3)	552	NM_001033145	68861	Mm.258746	NM_001033145	ENSMUSG00000045414	Dipk2a	1190002N15Rik|GoPro49|HASF	divergent protein kinase domain 2A	protein-coding
chr5-3748	chr5	3340829	3344963	+	1982.5	4134.000	promoter-TSS (NM_009873)	promoter-TSS (NM_009873)	-997	NM_009873	12571	Mm.31672	NM_009873	ENSMUSG00000040274	Cdk6	AI504062|Crk2	cyclin-dependent kinase 6	protein-coding
chr16-2423	chr16	22264267	22266741	+	1980.8	2474.000	intron (NM_001330555, intron 1 of 9)	CpG	501	NM_001330554	20462	Mm.210352	NM_009186	ENSMUSG00000022858	Tra2b	5730405G21Rik|D16Ertd266e|SIG-41|Sfrs10|Silg41|TRA2beta	transformer 2 beta	protein-coding
chr11-5559	chr11	109650096	109652370	+	1979.2	2274.000	promoter-TSS (NM_001362677)	promoter-TSS (NM_001362677)	-109	NM_001362677	19084	Mm.30039	NM_021880	ENSMUSG00000020612	Prkar1a	1300018C22Rik|RIalpha|Tse-1|Tse1	protein kinase, cAMP dependent regulatory, type I, alpha	protein-coding
chr7-1906	chr7	45783609	45787005	+	1979.2	3396.000	promoter-TSS (NM_001290990)	promoter-TSS (NM_001290990)	-73	NM_001290990	381983	Mm.44928	NM_001005511	ENSMUSG00000062044	Lmtk3	BC059845|aatyk3	lemur tyrosine kinase 3	protein-coding
chr17-3549	chr17	29489664	29493143	+	1975.9	3479.000	exon (NM_008842, exon 2 of 6)	exon (NM_008842, exon 2 of 6)	618	NM_008842	18712	Mm.328931	NM_008842	ENSMUSG00000024014	Pim1	Pim-1	proviral integration site 1	protein-coding
chr8-5825	chr8	57485585	57488790	+	1975.9	3205.000	promoter-TSS (NR_126555)	promoter-TSS (NR_126555)	673	NM_021788	60406	Mm.118	NM_021788	ENSMUSG00000031609	Sap30	30kDa	sin3 associated polypeptide	protein-coding
chr8-5513	chr8	11633038	11636689	+	1974.2	3651.000	TTS (NR_106097)	TTS (NR_106097)	173	NR_030781	102334	Mm.12459	NM_133971	ENSMUSG00000031508	Ankrd10	4833425P12Rik|AW549277	ankyrin repeat domain 10	protein-coding
chr10-5590	chr10	63021791	63025171	+	1974.2	3380.000	intron (NM_001079824, intron 1 of 9)	CpG	368	NM_001079824	432467	Mm.274784	NM_001079824	ENSMUSG00000020069	Hnrnph3	AA693301|AI666703|Hnrph3	heterogeneous nuclear ribonucleoprotein H3	protein-coding
chr8-4887	chr8	94600526	94603261	+	1974.2	2735.000	promoter-TSS (NM_001359093)	promoter-TSS (NM_001359093)	-48	NM_001359093	67610	Mm.109074	NM_026274	ENSMUSG00000050079	Rspry1	4930470D19Rik|AI608258	ring finger and SPRY domain containing 1	protein-coding
chr18-2592	chr18	75695214	75698406	+	1972.6	3192.000	intron (NM_201354, intron 1 of 11)	CpG	886	NM_201354	269037	Mm.36745	NM_201354	ENSMUSG00000052928	Ctif	Gm672	CBP80/20-dependent translation initiation factor	protein-coding
chr10-4456	chr10	61694987	61696998	+	1972.6	2011.000	exon (NM_001272092, exon 1 of 3)	exon (NM_001272092, exon 1 of 3)	406	NR_073587	71767	Mm.71514	NM_027912	ENSMUSG00000020087	Tysnd1	1300019N10Rik	trypsin domain containing 1	protein-coding
chr4-4989	chr4	133338142	133339804	+	1970.9	1662.000	intron (NM_199306, intron 1 of 15)	CpG	342	NM_199306	230796	Mm.226576	NM_199306	ENSMUSG00000037622	Wdtc1	Gm695|adipose|adp	WD and tetratricopeptide repeats 1	protein-coding
chr7-4797	chr7	25753377	25756328	+	1969.2	2951.000	promoter-TSS (NM_144922)	promoter-TSS (NM_144922)	-93	NM_178089	232989	Mm.254223	NM_144922	ENSMUSG00000040725	Hnrnpul1	E130317O14Rik|E1B-AP5|E1BAP5|Hnrnpul|Hnrpul1	heterogeneous nuclear ribonucleoprotein U-like 1	protein-coding
chr11-2219	chr11	97186816	97189116	+	1969.2	2300.000	promoter-TSS (NM_008379)	promoter-TSS (NM_008379)	-74	NM_008379	16211	Mm.251013	NM_008379	ENSMUSG00000001440	Kpnb1	AA409963|IPOB|Impnb	karyopherin (importin) beta 1	protein-coding
chr2-8941	chr2	75658321	75661302	+	1969.2	2981.000	intron (NM_198090, intron 1 of 10)	CpG	521	NR_033513	627828	Mm.459502	NR_033513	ENSMUSG00000092086	Gm6793	EG627828	heterogeneous nuclear ribonucleoprotein A3 pseudogene	pseudo
chr10-2561	chr10	36974145	36975813	+	1969.2	1668.000	intron (NM_008229, intron 1 of 13)	CpG	435	NM_008229	15182	Mm.19806	NM_008229	ENSMUSG00000019777	Hdac2	D10Wsu179e|YAF1|Yy1bp|mRPD3	histone deacetylase 2	protein-coding
chr15-1817	chr15	59647518	59650718	+	1965.9	3200.000	5' UTR (NM_144549, exon 1 of 3)	5' UTR (NM_144549, exon 1 of 3)	464	NM_144549	211770	Mm.40298	NM_144549	ENSMUSG00000032501	Trib1	A530090O15Rik|TRB-1|Trb1	tribbles pseudokinase 1	protein-coding
chr10-4863	chr10	13964232	13968292	+	1965.9	4060.000	promoter-TSS (NM_010437)	promoter-TSS (NM_010437)	-117	NM_001358782	15273	Mm.42157	NM_010437	ENSMUSG00000015501	Hivep2	Gm20114|MIBP-1|MIBP1|Schnurri-2|Shn-2	human immunodeficiency virus type I enhancer binding protein 2	protein-coding
chr12-3872	chr12	67219836	67223055	+	1965.9	3219.000	5' UTR (NM_207010, exon 1 of 16)	5' UTR (NM_207010, exon 1 of 16)	1104	NM_001193266	320772	Mm.227680	NM_207010	ENSMUSG00000034912	Mdga2	6720489L24Rik|9330209L04Rik|Adp|Mamdc1|Tg(Prnp-PFN1*G118V)838Kiaei	MAM domain containing glycosylphosphatidylinositol anchor 2	protein-coding
chr9-2098	chr9	25251590	25253866	+	1964.3	2276.000	promoter-TSS (NM_001359738)	promoter-TSS (NM_001359738)	-164	NM_001359738	235072	Mm.270259	NM_009859	ENSMUSG00000001833	Sept7	Cdc10|E430034N22	septin 7	protein-coding
chr18-1559	chr18	82909600	82915810	+	1962.6	6210.000	intron (NM_183033, intron 1 of 5)	intron (NM_183033, intron 1 of 5)	1826	NM_183033	329003	Mm.326526	NM_183033	ENSMUSG00000058881	Zfp516	C330029B10Rik|D230016L03|Zfp26l|Znf516|mKIAA0222	zinc finger protein 516	protein-coding
chr3-2708	chr3	88949446	88951798	+	1961.0	2352.000	promoter-TSS (NM_001164533)	promoter-TSS (NM_001164533)	-89	NM_001368419	65111	Mm.29028	NM_022994	ENSMUSG00000068921	Dap3	4921514D13Rik|DAP-3|MRP-S29|S29mt	death associated protein 3	protein-coding
chr6-1553	chr6	134919756	134922765	+	1959.3	3009.000	exon (NM_009875, exon 1 of 3)	exon (NM_009875, exon 1 of 3)	859	NM_009875	12576	Mm.2958	NM_009875	ENSMUSG00000003031	Cdkn1b	AA408329|AI843786|Kip1|p27|p27Kip1	cyclin-dependent kinase inhibitor 1B	protein-coding
chr2-7474	chr2	30414780	30417128	+	1952.7	2348.000	promoter-TSS (NM_007760)	promoter-TSS (NM_007760)	-96	NM_138748	110854	Mm.275393	NM_138748	ENSMUSG00000039515	Ptpa	2610042B21Rik|C77440|N28142|PR53|Ppp2r4	protein phosphatase 2 protein activator	protein-coding
chr5-7655	chr5	99976249	99979741	+	1951.0	3492.000	intron (NM_007516, intron 1 of 7)	CpG	943	NM_001077266	11991	Mm.150231	NM_007516	ENSMUSG00000000568	Hnrnpd	Auf1|Hnrpd	heterogeneous nuclear ribonucleoprotein D	protein-coding
chr11-5599	chr11	77606563	77608526	+	1951.0	1963.000	5' UTR (NM_144825, exon 1 of 20)	5' UTR (NM_144825, exon 1 of 20)	271	NM_001364133	216965	Mm.340436	NM_144825	ENSMUSG00000017291	Taok1	2810468K05Rik|AU020252|D130018F14Rik|Map3k16|Markk|Psk2	TAO kinase 1	protein-coding
chr18-1920	chr18	45558057	45561150	+	1951.0	3093.000	promoter-TSS (NM_080465)	promoter-TSS (NM_080465)	-551	NM_080465	140492	Mm.411614	NM_080465	ENSMUSG00000054477	Kcnn2	KCa2.2|SK2|SKCA2|bc|fri	potassium intermediate/small conductance calcium-activated channel, subfamily N, member 2	protein-coding
chr4-7624	chr4	134286122	134288423	+	1946.1	2301.000	promoter-TSS (NM_001163794)	promoter-TSS (NM_001163794)	-19	NM_001163794	230809	Mm.22778	NM_146156	ENSMUSG00000050890	Pdik1l	BC027088|stk35l2	PDLIM1 interacting kinase 1 like	protein-coding
chr9-6474	chr9	62810189	62812505	+	1944.4	2316.000	5' UTR (NM_010193, exon 1 of 2)	5' UTR (NM_010193, exon 1 of 2)	301	NM_010193	14155	Mm.24069	NM_010193	ENSMUSG00000032244	Fem1b	mKIAA0396	feminization 1 homolog b (C. elegans)	protein-coding
chr1-5559	chr1	119418954	119423264	+	1942.8	4310.000	5' UTR (NM_008381, exon 1 of 2)	5' UTR (NM_008381, exon 1 of 2)	1139	NM_008381	16324	Mm.3092	NM_008381	ENSMUSG00000037035	Inhbb	-	inhibin beta-B	protein-coding
chr13-1924	chr13	96542162	96544152	+	1941.1	1990.000	promoter-TSS (NM_012048)	promoter-TSS (NM_012048)	422	NM_023420	68018	Mm.24125	NM_023420	ENSMUSG00000021669	Col4a3bp	2810404O15Rik|9230101K08Rik|AU016711|CERT|GPBP	collagen, type IV, alpha 3 (Goodpasture antigen) binding protein	protein-coding
chr2-4248	chr2	153527834	153530527	+	1941.1	2693.000	intron (NM_001134300, intron 1 of 10)	CpG	791	NM_001134300	329540	Mm.50600	NM_001001986	ENSMUSG00000061411	Nol4l	4931410H15|8430427H17Rik|AI429157|Gm1636	nucleolar protein 4-like	protein-coding
chr2-6557	chr2	53190301	53193202	+	1937.8	2901.000	promoter-TSS (NM_022989)	promoter-TSS (NM_022989)	-333	NM_022989	65103	Mm.37623	NM_022989	ENSMUSG00000026960	Arl6ip6	2310057C01Rik|2610529A11Rik|Aip-6	ADP-ribosylation factor-like 6 interacting protein 6	protein-coding
chr3-1561	chr3	86223655	86225683	+	1936.1	2028.000	promoter-TSS (NM_001077687)	promoter-TSS (NM_001077687)	-21	NM_030695	80877	Mm.439825	NM_030695	ENSMUSG00000028080	Lrba	C80285|D3Ertd775e|Lab300|Lba	LPS-responsive beige-like anchor	protein-coding
chr13-3300	chr13	97240349	97244482	+	1936.1	4133.000	intron (NM_007930, intron 1 of 2)	intron (NM_007930, intron 1 of 2)	1310	NM_007930	13803	Mm.241073	NM_007930	ENSMUSG00000041773	Enc1	Nrpb|PIG10	ectodermal-neural cortex 1	protein-coding
chr11-3252	chr11	105180569	105182963	+	1936.1	2394.000	promoter-TSS (NR_027956)	promoter-TSS (NR_027956)	239	NM_001294329	24086	Mm.126976	NM_011903	ENSMUSG00000020694	Tlk2	4933403M19Rik|PKU-alpha|PKUalpha|Tlk	tousled-like kinase 2 (Arabidopsis)	protein-coding
chr12-2245	chr12	110737323	110739040	+	1934.5	1717.000	exon (NM_027149, exon 1 of 3)	exon (NM_027149, exon 1 of 3)	181	NM_001364273	69641	Mm.475762	NM_027149	ENSMUSG00000037957	Wdr20	2310040A13Rik|AI549910|Wdr20a	WD repeat domain 20	protein-coding
chr11-6790	chr11	84869065	84871721	+	1934.5	2656.000	promoter-TSS (NR_131197)	promoter-TSS (NR_131197)	388	NR_131201	102635561	Mm.341797	NR_131197		Ggnbp2os	-	gametogenetin binding protein 2, opposite strand	ncRNA
chr1-1952	chr1	93753779	93755965	+	1932.8	2186.000	promoter-TSS (NM_174874)	promoter-TSS (NM_174874)	-33	NM_001368266	66615	Mm.29087	NM_174874	ENSMUSG00000026280	Atg4b	2510009N07Rik|AW048066|Apg4b|Atg4bl|Autl1	autophagy related 4B, cysteine peptidase	protein-coding
chr9-3193	chr9	59750002	59752300	+	1931.2	2298.000	promoter-TSS (NM_001172069)	promoter-TSS (NM_001172069)	-23	NM_173018	270163	Mm.249545	NM_173018	ENSMUSG00000039585	Myo9a	4732465J09Rik|C130068I12Rik|C230003M11	myosin IXa	protein-coding
chr4-4197	chr4	134922822	134925022	+	1931.2	2200.000	5' UTR (NM_023665, exon 2 of 5)	5' UTR (NM_023665, exon 2 of 5)	297	NM_023665	27981	Mm.331964	NM_023665	ENSMUSG00000037266	Rsrp1	2700043I21Rik|D4Ucla2|D4Wsu53e	arginine/serine rich protein 1	protein-coding
chr7-7471	chr7	111081089	111083821	+	1931.2	2732.000	intron (NM_001040131, intron 1 of 20)	CpG	575	NM_001040131	13690	Mm.185453	NM_013507	ENSMUSG00000005610	Eif4g2	DAP-5|E130105L11Rik|Nat1|Natm1|p97	eukaryotic translation initiation factor 4, gamma 2	protein-coding
chr7-6754	chr7	25076429	25078572	+	1929.5	2143.000	intron (NM_175477, intron 1 of 1)	CpG	693	NM_175477	232976	Mm.41568	NM_175477	ENSMUSG00000045252	Zfp574	A630056B21Rik|Znf574	zinc finger protein 574	protein-coding
chr18-3028	chr18	15061865	15064996	+	1929.5	3131.000	exon (NM_001142731, exon 1 of 5)	exon (NM_001142731, exon 1 of 5)	152	NM_001142731	106931	Mm.329299	NM_134112	ENSMUSG00000036225	Kctd1	4933402K10Rik|AI661543|AW553000	potassium channel tetramerisation domain containing 1	protein-coding
chr7-7328	chr7	74011777	74014367	+	1927.9	2590.000	intron (NM_009181, intron 1 of 5)	CpG	610	NM_009181	20450	Mm.4954	NM_009181	ENSMUSG00000025789	St8sia2	AI323367|ST8SiaII|STX|Siat8b	ST8 alpha-N-acetyl-neuraminide alpha-2,8-sialyltransferase 2	protein-coding
chr6-4372	chr6	113306311	113308494	+	1926.2	2183.000	5' UTR (NM_001282128, exon 1 of 14)	5' UTR (NM_001282128, exon 1 of 14)	265	NM_001282126	78783	Mm.356059	NM_030178	ENSMUSG00000001632	Brpf1	4833438B11Rik|4930540D11Rik|Brpf2	bromodomain and PHD finger containing, 1	protein-coding
chr11-7971	chr11	3288615	3293768	+	1924.6	5153.000	exon (NM_001253691, exon 1 of 5)	exon (NM_001253691, exon 1 of 5)	734	NM_019574	56218	Mm.275563	NM_019574	ENSMUSG00000020453	Patz1	8430401L15Rik|AI447519|Mazr|Patz|Zfp278	POZ (BTB) and AT hook containing zinc finger 1	protein-coding
chr6-4708	chr6	115674859	115677299	+	1924.6	2440.000	promoter-TSS (NM_001356334)	promoter-TSS (NM_001356334)	111	NR_152134	352968	Mm.184163	NR_152134		D830050J10Rik	-	RIKEN cDNA D830050J10 gene	ncRNA
chr12-907	chr12	100199190	100201403	+	1922.9	2213.000	exon (NM_001313934, exon 1 of 6)	exon (NM_001313934, exon 1 of 6)	152	NM_001313934	12313	Mm.285993	NM_009790	ENSMUSG00000001175	Calm1	AI256814|AI327027|AI461935|AL024000|CaM|Calm|Cam1	calmodulin 1	protein-coding
chr10-4566	chr10	58446002	58447928	+	1921.3	1926.000	5' UTR (NM_011240, exon 1 of 29)	5' UTR (NM_011240, exon 1 of 29)	113	NM_011240	19386	Mm.431695	NM_011240	ENSMUSG00000003226	Ranbp2	A430087B05Rik|AI256741|NUP358	RAN binding protein 2	protein-coding
chr10-5915	chr10	61782327	61784632	+	1921.3	2305.000	intron (NM_207000, intron 1 of 8)	CpG	385	NM_207000	404634	Mm.272870	NM_207000	ENSMUSG00000020086	H2afy2	macroH2A2	H2A histone family, member Y2	protein-coding
chr9-4752	chr9	64736252	64738148	+	1919.6	1896.000	intron (NM_017382, intron 1 of 4)	GA-rich|Low_complexity|Low_complexity	556	NM_017382	53869	Mm.1387	NM_017382	ENSMUSG00000004771	Rab11a	-	RAB11A, member RAS oncogene family	protein-coding
chr11-3293	chr11	120233393	120238352	+	1919.6	4959.000	intron (NM_198423, intron 1 of 27)	CpG	2925	NM_198423	268515	Mm.309498	NM_198423	ENSMUSG00000039741	Bahcc1	B930044J06|BC060615	BAH domain and coiled-coil containing 1	protein-coding
chr8-6197	chr8	80878342	80881237	+	1917.9	2895.000	5' UTR (NM_001301298, exon 1 of 11)	5' UTR (NM_001301298, exon 1 of 11)	690	NM_021356	14388	Mm.277409	NM_021356	ENSMUSG00000031714	Gab1	AA408973|AW107238	growth factor receptor bound protein 2-associated protein 1	protein-coding
chr7-6223	chr7	127477435	127480264	+	1917.9	2829.000	promoter-TSS (NM_010183)	promoter-TSS (NM_010183)	-109	NM_010183	14123	Mm.323505	NM_010183	ENSMUSG00000042423	Fbrs	Fbs|Fbs1	fibrosin	protein-coding
chr16-270	chr16	32332189	32333569	+	1917.9	1380.000	intron (NM_177633, intron 1 of 10)	CpG	627	NM_177633	224111	Mm.31275	NM_177633	ENSMUSG00000053774	Ubxn7	A630090P18|AI196514|Ubxd7|mKIAA0794	UBX domain protein 7	protein-coding
chr5-8052	chr5	114772005	114776001	+	1916.3	3996.000	promoter-TSS (NM_019834)	promoter-TSS (NM_019834)	-511	NM_001347400	26431	Mm.195632	NM_019834	ENSMUSG00000041890	Git2	1500036H07Rik|5830420E16Rik|6430510B20Rik|9630056M03Rik|B230104M05Rik|CAT2|mKIAA0148	GIT ArfGAP 2	protein-coding
chr13-3610	chr13	20090051	20091831	+	1916.3	1780.000	intron (NM_080288, intron 1 of 21)	CpG	434	NM_080288	140580	Mm.342392	NM_080288	ENSMUSG00000041112	Elmo1	6330578D22Rik|C230095H21Rik|CED-12	engulfment and cell motility 1	protein-coding
chr2-3783	chr2	127247163	127249125	+	1916.3	1962.000	promoter-TSS (NM_025296)	promoter-TSS (NM_025296)	196	NM_001362704	69470	Mm.200889	NM_175145	ENSMUSG00000034850	Tmem127	2310003P10Rik|AI314202|AI317350	transmembrane protein 127	protein-coding
chr10-3125	chr10	96616377	96618822	+	1916.3	2445.000	intron (NM_007569, intron 1 of 1)	CpG	598	NM_007569	12226	Mm.23811	NM_007569	ENSMUSG00000036478	Btg1	AI426953|AW546738	B cell translocation gene 1, anti-proliferative	protein-coding
chr9-6299	chr9	47529330	47532929	+	1914.6	3599.000	intron (NM_001025600, intron 1 of 8)	CpG	777	NM_001025600	54725	Mm.234832	NM_018770	ENSMUSG00000032076	Cadm1	2900073G06Rik|3100001I08Rik|AI987920|Bl2|Igsf4|Igsf4a|Necl2|RA175|RA175A|RA175B|RA175C|RA175N|ST17|SgIGSF|SynCam|Tslc1	cell adhesion molecule 1	protein-coding
chr17-3889	chr17	28690801	28693034	+	1911.3	2233.000	promoter-TSS (NM_001168513)	promoter-TSS (NM_001168513)	575	NM_001168508	26416	Mm.311337	NM_011951	ENSMUSG00000053436	Mapk14	CSBP2|Crk1|Csbp1|Mxi2|PRKM14|PRKM15|p38|p38-alpha|p38MAPK|p38a|p38alpha	mitogen-activated protein kinase 14	protein-coding
chr4-5806	chr4	138215875	138218426	+	1911.3	2551.000	promoter-TSS (NM_001122897)	promoter-TSS (NM_001122897)	23	NM_001122897	15441	Mm.348429	NM_010470	ENSMUSG00000028759	Hp1bp3	Hp1bp74	heterochromatin protein 1, binding protein 3	protein-coding
chr18-1990	chr18	31759160	31761370	+	1909.7	2210.000	promoter-TSS (NM_001242430)	promoter-TSS (NM_001242430)	-351	NM_001242430	225339	Mm.290804	NM_153515	ENSMUSG00000041915	Ammecr1l	5430429D03Rik|AU022236|AU040755|AW111353|E230022H04Rik	AMME chromosomal region gene 1-like	protein-coding
chr11-7901	chr11	69408743	69412449	+	1909.7	3706.000	intron (NM_001017426, intron 2 of 23)	CpG	5598	NM_001017426	216850	Mm.261201	NM_001017426	ENSMUSG00000018476	Kdm6b	1700064E03Rik|BC038313|Jmjd3	KDM1 lysine (K)-specific demethylase 6B	protein-coding
chr1-1797	chr1	156558474	156560139	+	1909.7	1665.000	intron (NM_009595, intron 1 of 11)	CpG	519	NM_001136104	11352	Mm.329515	NM_009595	ENSMUSG00000026596	Abl2	AA536808|Abll|Arg	v-abl Abelson murine leukemia viral oncogene 2 (arg, Abelson-related gene)	protein-coding
chr5-4166	chr5	129019497	129022195	+	1909.7	2698.000	intron (NM_009391, intron 3 of 6)	CpG-11569	690	NM_009391	19384	Mm.297440	NM_009391	ENSMUSG00000029430	Ran	-	RAN, member RAS oncogene family	protein-coding
chr11-3109	chr11	107546721	107549095	+	1906.4	2374.000	promoter-TSS (NM_198298)	promoter-TSS (NM_198298)	-25	NM_001368755	78455	Mm.272047	NM_198298	ENSMUSG00000020721	Helz	3110078M01Rik|9430093I07Rik|9630002H22Rik|AI851979|DRHC	helicase with zinc finger domain	protein-coding
chr5-5425	chr5	140418117	140420592	+	1906.4	2475.000	promoter-TSS (NM_133916)	promoter-TSS (NM_133916)	49	NM_133916	27979	Mm.21671	NM_133916	ENSMUSG00000056076	Eif3b	AL033316|AL033334|AL033369|AW208965|D5Wsu45e|EIF3-ETA|EIF3-P110|EIF3-P116|Eif3s9|PRT1	eukaryotic translation initiation factor 3, subunit B	protein-coding
chr14-3916	chr14	67713893	67717368	+	1906.4	3475.000	promoter-TSS (NM_001285933)	promoter-TSS (NM_001285933)	-20	NM_001110162	108912	Mm.33831	NM_175384	ENSMUSG00000048922	Cdca2	2610311M19Rik|AI586158	cell division cycle associated 2	protein-coding
chr2-8896	chr2	30284952	30287351	+	1904.7	2399.000	promoter-TSS (NM_198304)	promoter-TSS (NM_198304)	203	NM_177648	227697	Mm.26690	NM_177648	ENSMUSG00000075419	Dolk	BC026973|Tmem15|mKIAA1094	dolichol kinase	protein-coding
chr8-5945	chr8	83898705	83902313	+	1903.0	3608.000	5' UTR (NM_181039, exon 1 of 23)	5' UTR (NM_181039, exon 1 of 23)	411	NM_181039	330814	Mm.260733	NM_181039	ENSMUSG00000013033	Adgrl1	2900070I05Rik|AI182398|CLIBA|Lec2|Lphn1|mKIAA0821	adhesion G protein-coupled receptor L1	protein-coding
chr12-3078	chr12	116280338	116282500	+	1899.7	2162.000	exon (NM_028731, exon 1 of 22)	exon (NM_028731, exon 1 of 22)	197	NM_028731	52635	Mm.273755	NM_028731	ENSMUSG00000021171	Esyt2	2410017M09Rik|4921504I16Rik|CHR2SYT|D12Ertd551e|Fam62b	extended synaptotagmin-like protein 2	protein-coding
chr7-8506	chr7	19269483	19272927	+	1898.1	3444.000	intron (NM_001282022, intron 1 of 12)	intron (NM_001282022, intron 1 of 12)	649	NM_001282021	22323	Mm.9684	NM_009499	ENSMUSG00000030403	Vasp	-	vasodilator-stimulated phosphoprotein	protein-coding
chr7-8466	chr7	144469334	144471264	+	1898.1	1930.000	intron (NM_001357116, intron 1 of 15)	intron (NM_001357116, intron 1 of 15)	636	NM_007803	13043	Mm.205601	NM_007803	ENSMUSG00000031078	Cttn	1110020L01Rik|Ems1	cortactin	protein-coding
chr14-3358	chr14	26533390	26535363	+	1898.1	1973.000	5' UTR (NM_001310445, exon 1 of 23)	5' UTR (NM_001310445, exon 1 of 23)	248	NM_032008	83997	Mm.36769	NM_032008	ENSMUSG00000021870	Slmap	D330001L02Rik|Miranda|Slap|mKIAA1601	sarcolemma associated protein	protein-coding
chr8-3021	chr8	57510924	57514192	+	1898.1	3268.000	5' UTR (NM_001363445, exon 2 of 5)	5' UTR (NM_001363445, exon 2 of 5)	715	NM_008252	97165	Mm.276881	NM_008252	ENSMUSG00000054717	Hmgb2	C80539|HMG-2|Hmg2	high mobility group box 2	protein-coding
chr2-5024	chr2	51146090	51149330	+	1896.4	3240.000	intron (NM_028810, intron 2 of 4)	CpG	1401	NM_028810	74194	Mm.46497	NM_028810	ENSMUSG00000017144	Rnd3	2610017M01Rik|AI661404|Arhe|Rhoe	Rho family GTPase 3	protein-coding
chr19-3425	chr19	25608598	25616190	+	1896.4	7592.000	intron (NM_177360, intron 1 of 1)	intron (NM_177360, intron 1 of 1)	1857	NM_177360	240590	Mm.62785	NM_177360	ENSMUSG00000042372	Dmrt3	-	doublesex and mab-3 related transcription factor 3	protein-coding
chr10-5200	chr10	79853170	79857263	+	1896.4	4093.000	promoter-TSS (NR_029447)	promoter-TSS (NR_029447)	-245	NR_029447	414101	Mm.401339	NR_029447	ENSMUSG00000091994	E130317F20Rik	-	RIKEN cDNA E130317F20 gene	ncRNA
chr8-5706	chr8	8657775	8662162	+	1894.8	4387.000	intron (NM_001368299, intron 1 of 3)	CpG	1274	NM_001368299	13642	Mm.209813	NM_010111	ENSMUSG00000001300	Efnb2	ELF-2|Epl5|Eplg5|Htk-L|LERK-5|Lerk5|NLERK-1	ephrin B2	protein-coding
chr13-4701	chr13	46726340	46728703	+	1894.8	2363.000	5' UTR (NM_175749, exon 1 of 22)	5' UTR (NM_175749, exon 1 of 22)	328	NM_175749	218210	Mm.255398	NM_175749	ENSMUSG00000021374	Nup153	B130015D15Rik|C88147	nucleoporin 153	protein-coding
chr5-5788	chr5	142628630	142630837	+	1894.8	2207.000	5' UTR (NM_178398, exon 1 of 12)	5' UTR (NM_178398, exon 1 of 12)	149	NM_178398	74781	Mm.29432	NM_178398	ENSMUSG00000029578	Wipi2	1110018O08Rik|2510001I10Rik	WD repeat domain, phosphoinositide interacting 2	protein-coding
chr17-4831	chr17	70847731	70854395	+	1891.5	6664.000	5' UTR (NM_009372, exon 1 of 3)	5' UTR (NM_009372, exon 1 of 3)	147	NM_009372	21815	Mm.101034	NM_009372	ENSMUSG00000047407	Tgif1	AA959811|AI462167|Tgif	TGFB-induced factor homeobox 1	protein-coding
chr16-3363	chr16	35540628	35543714	+	1889.8	3086.000	intron (NM_013661, intron 1 of 21)	CpG	809	NM_013661	20357	Mm.42015	NM_013661	ENSMUSG00000052133	Sema5b	AI893641|SemG|Semag|mKIAA1445	sema domain, seven thrombospondin repeats (type 1 and type 1-like), transmembrane domain (TM) and short cytoplasmic domain, (semaphorin) 5B	protein-coding
chr12-2732	chr12	49382747	49386369	+	1886.5	3622.000	exon (NM_008241, exon 2 of 2)	exon (NM_008241, exon 2 of 2)	1551	NM_008241	15228	Mm.4704	NM_008241	ENSMUSG00000020950	Foxg1	2900064B05Rik|BF-1|Bf1|Hfh9|Hfhbf1	forkhead box G1	protein-coding
chr3-3366	chr3	59005110	59007934	+	1886.5	2824.000	promoter-TSS (NM_177855)	promoter-TSS (NM_177855)	-456	NM_177855	329650	Mm.240059	NM_177855	ENSMUSG00000056476	Med12l	A130035F20|A630079M02|AU044581|TRALPUSH	mediator complex subunit 12-like	protein-coding
chr4-4204	chr4	151107333	151109198	+	1886.5	1865.000	intron (NM_001081557, intron 11 of 23)	CpG	18695	NM_001308446	105704528	Mm.415128	NM_001308446	ENSMUSG00000078491	Gm13090	-	predicted gene 13090	protein-coding
chr5-2853	chr5	111416361	111420817	+	1884.8	4456.000	exon (NM_001081235, exon 2 of 3)	exon (NM_001081235, exon 2 of 3)	1289	NM_001081235	433938	Mm.332576	NM_001081235	ENSMUSG00000070576	Mn1	AA003644|AA009236	meningioma 1	protein-coding
chr12-418	chr12	17690573	17693046	+	1883.2	2473.000	intron (NM_016677, intron 1 of 3)	MIRb|SINE|MIR	1000	NM_016677	53602	Mm.313619	NM_016677	ENSMUSG00000071379	Hpcal1	NVL-3|NVP-3|Nvp3|VILIP3|Vnsl3|Vsnl3	hippocalcin-like 1	protein-coding
chr11-8893	chr11	115812375	115815891	+	1883.2	3516.000	promoter-TSS (NM_029557)	promoter-TSS (NM_029557)	-541	NM_080643	140721	Mm.383737	NM_080643	ENSMUSG00000034471	Caskin2	1600028L06Rik|mKIAA1139	CASK-interacting protein 2	protein-coding
chr17-1235	chr17	36270811	36272710	+	1883.2	1899.000	promoter-TSS (NM_001357889)	promoter-TSS (NM_001357889)	244	NM_024468	79263	Mm.40624	NM_024468	ENSMUSG00000045409	Trim39	1100001D15Rik|E130103K13Rik|RBCC-B30.2|Rnf23|mKIAA4179|tfp	tripartite motif-containing 39	protein-coding
chr14-1391	chr14	122106637	122108179	+	1881.5	1542.000	promoter-TSS (NR_015586)	promoter-TSS (NR_015586)	326	NM_080556	68059	Mm.275191	NM_080556	ENSMUSG00000025544	Tm9sf2	1500001N15Rik|AA536814|D14Ertd64e|P76	transmembrane 9 superfamily member 2	protein-coding
chr11-2524	chr11	60104941	60107335	+	1881.5	2394.000	intron (NM_009021, intron 1 of 5)	CpG	1125	NM_009021	19377	Mm.296366	NM_009021	ENSMUSG00000062115	Rai1	Gt1	retinoic acid induced 1	protein-coding
chr9-2937	chr9	62979712	62981347	+	1879.9	1635.000	intron (NM_019663, intron 1 of 13)	CpG	350	NM_019663	56469	Mm.431253	NM_019663	ENSMUSG00000032405	Pias1	2900068C24Rik|Ddxbp1|GBP	protein inhibitor of activated STAT 1	protein-coding
chr11-2765	chr11	30266828	30269023	+	1878.2	2195.000	Intergenic	CpG	-48153	NM_175836	20742	Mm.123110	NM_009260	ENSMUSG00000020315	Sptbn1	9930031C03Rik|AL033301|SPTB2|Spnb-2|Spnb2|elf1|elf3|mKIAA4049	spectrin beta, non-erythrocytic 1	protein-coding
chr17-4472	chr17	17623348	17626032	+	1878.2	2684.000	promoter-TSS (NM_172827)	promoter-TSS (NM_172827)	-201	NM_172827	240028	Mm.328807	NM_172827	ENSMUSG00000023845	Lnpep	2010309L07Rik|4732490P18Rik|CAP|IRAP|PLAP|gp160|vp165	leucyl/cystinyl aminopeptidase	protein-coding
chr7-6812	chr7	127776211	127778674	+	1876.6	2463.000	promoter-TSS (NM_178029)	promoter-TSS (NM_178029)	53	NM_178029	233904	Mm.435494	NM_010940	ENSMUSG00000042308	Setd1a	BC010250|KMT2F|Nsccn1|mKIAA0339|mNSC1	SET domain containing 1A	protein-coding
chr10-300	chr10	70096602	70099141	+	1876.6	2539.000	intron (NM_001111121, intron 1 of 8)	CpG	750	NM_001111121	76551	Mm.281741	NM_001111121	ENSMUSG00000048701	Ccdc6	2810012H18Rik|AA536681|AA960498|AW061011	coiled-coil domain containing 6	protein-coding
chr4-7390	chr4	70533405	70535845	+	1876.6	2440.000	exon (NM_172694, exon 1 of 6)	exon (NM_172694, exon 1 of 6)	303	NM_172694	230316	Mm.251188	NM_172694	ENSMUSG00000039270	Megf9	4933405H16Rik|9630025C07|Egfl5|mKIAA0818	multiple EGF-like-domains 9	protein-coding
chr18-2575	chr18	34505699	34507569	+	1876.6	1870.000	5' UTR (NM_146084, exon 1 of 21)	5' UTR (NM_146084, exon 1 of 21)	189	NM_146084	225358	Mm.226899	NM_146084	ENSMUSG00000036501	Fam13b	2610024E20Rik|AW060714|AW546153	family with sequence similarity 13, member B	protein-coding
chr12-3057	chr12	69183222	69185420	+	1876.6	2198.000	promoter-TSS (NM_025589)	promoter-TSS (NM_025589)	163	NM_146035	217664	Mm.206642	NM_146035	ENSMUSG00000043998	Mgat2	AA407964|CDGS2|GLCNACTII|GNT-II|GNT2	mannoside acetylglucosaminyltransferase 2	protein-coding
chr13-3980	chr13	15462195	15465794	+	1876.6	3599.000	5' UTR (NM_008130, exon 1 of 15)	5' UTR (NM_008130, exon 1 of 15)	271	NM_008130	14634	Mm.5098	NM_008130	ENSMUSG00000021318	Gli3	AI854843|AU023367|Bph|GLI3-190|GLI3FL|Pdn|Xt|add	GLI-Kruppel family member GLI3	protein-coding
chr9-4305	chr9	20641679	20645688	+	1874.9	4009.000	promoter-TSS (NM_013911)	promoter-TSS (NM_013911)	347	NM_025401	66177	Mm.390165	NM_025401	ENSMUSG00000084786	Ubl5	1110030M22Rik|beacon	ubiquitin-like 5	protein-coding
chr11-5493	chr11	88067494	88069946	+	1874.9	2452.000	intron (NM_016686, intron 1 of 5)	CpG	441	NM_016686	22344	Mm.46628	NM_016686	ENSMUSG00000018377	Vezf1	AI848691|AW046909|db1	vascular endothelial zinc finger 1	protein-coding
chr8-4241	chr8	78507940	78510545	+	1874.9	2605.000	promoter-TSS (NM_001009981)	promoter-TSS (NM_001009981)	-86	NM_001282109	76775	Mm.334631	NM_029736	ENSMUSG00000031684	Slc10a7	2410193C02Rik|P7	solute carrier family 10 (sodium/bile acid cotransporter family), member 7	protein-coding
chr17-805	chr17	31854749	31856647	+	1873.3	1898.000	5' UTR (NM_010831, exon 1 of 14)	5' UTR (NM_010831, exon 1 of 14)	106	NM_010831	17691	Mm.290941	NM_010831	ENSMUSG00000024042	Sik1	Hrt-20|Msk|Sik|Sik-1|Snf1lk	salt inducible kinase 1	protein-coding
chr8-4706	chr8	93809915	93813844	+	1870.0	3929.000	non-coding (NR_026888, exon 1 of 1)	non-coding (NR_026888, exon 1 of 1)	1041	NM_010308	14681	Mm.251445	NM_010308	ENSMUSG00000031748	Gnao1	AW050213|Galphao|Gnao|alphaO	guanine nucleotide binding protein, alpha O	protein-coding
chr15-2726	chr15	76816791	76818867	+	1868.3	2076.000	intron (NM_198420, intron 1 of 10)	CpG	337	NM_001168288	223666	Mm.322931	NM_198420	ENSMUSG00000033697	Arhgap39	9530053N22|AI843066|D15Wsu169e|Kiaa1688|Porf-2	Rho GTPase activating protein 39	protein-coding
chr19-3600	chr19	5687646	5690784	+	1868.3	3138.000	promoter-TSS (NM_022012)	promoter-TSS (NM_022012)	84	NM_022012	26403	Mm.185026	NM_022012	ENSMUSG00000004054	Map3k11	2610017K16Rik|Mlk3|PTK1|SPRK	mitogen-activated protein kinase kinase kinase 11	protein-coding
chr10-2545	chr10	26373254	26376624	+	1865.0	3370.000	promoter-TSS (NM_001359255)	promoter-TSS (NM_001359255)	280	NM_172787	237339	Mm.338439	NM_172787	ENSMUSG00000039089	L3mbtl3	AI481284|MBT-1	L3MBTL3 histone methyl-lysine binding protein	protein-coding
chr17-4404	chr17	66447189	66450670	+	1865.0	3481.000	exon (NM_001114098, exon 1 of 15)	exon (NM_001114098, exon 1 of 15)	821	NM_001114098	68617	Mm.33421	NM_172963	ENSMUSG00000052105	Mtcl1	1110012J17Rik|Ccdc165|D130071O13|Kiaa0802|Soga2|mKIAA0802|t8219b25	microtubule crosslinking factor 1	protein-coding
chr9-452	chr9	45905870	45907735	+	1865.0	1865.000	promoter-TSS (NM_001361114)	promoter-TSS (NM_001361114)	109	NM_001310839	235315	Mm.220945	NM_178709	ENSMUSG00000042790	Rnf214	D130054N24Rik	ring finger protein 214	protein-coding
chr16-2183	chr16	30063092	30068939	+	1865.0	5847.000	intron (NM_008235, intron 2 of 3)	intron (NM_008235, intron 2 of 3)	658	NM_008235	15205	Mm.390859	NM_008235	ENSMUSG00000022528	Hes1	Hry|bHLHb39	hes family bHLH transcription factor 1	protein-coding
chr19-2177	chr19	29521587	29523878	+	1863.3	2291.000	promoter-TSS (NR_015567)	promoter-TSS (NR_015567)	450	NM_001081319	226089	Mm.353838	NM_177641	ENSMUSG00000038658	Ric1	C030046E11Rik|C130057E09Rik|Kiaa1432	RAB6A GEF complex partner 1	protein-coding
chr6-3339	chr6	124755279	124758061	+	1863.3	2782.000	promoter-TSS (NM_007881)	promoter-TSS (NM_007881)	-183	NM_007881	13498	Mm.333380	NM_007881	ENSMUSG00000004263	Atn1	Atr1|Drpla|atrophin-1	atrophin 1	protein-coding
chr15-4251	chr15	38298655	38302077	+	1863.3	3422.000	promoter-TSS (NM_001357677)	promoter-TSS (NM_001357677)	345	NM_013692	21847	Mm.4292	NM_013692	ENSMUSG00000037465	Klf10	AI115143|EGR[a]|Egral|Gdnfif|TIEG-1|Tieg|Tieg1|mGIF	Kruppel-like factor 10	protein-coding
chr2-5364	chr2	29889060	29891106	+	1861.7	2046.000	promoter-TSS (NM_013615)	promoter-TSS (NM_013615)	20	NM_013615	18286	Mm.330116	NM_013615	ENSMUSG00000026790	Odf2	AI848335|MMTEST29	outer dense fiber of sperm tails 2	protein-coding
chr11-10076	chr11	102602642	102608372	+	1861.7	5730.000	exon (NM_020510, exon 1 of 1)	exon (NM_020510, exon 1 of 1)	1076	NM_020510	57265	Mm.36416	NM_020510	ENSMUSG00000050288	Fzd2	AL033370|AW456835|Fz10|Fzd10|Mfz10|Mfz10a	frizzled class receptor 2	protein-coding
chr13-942	chr13	111685690	111687988	+	1860.0	2298.000	intron (NM_172593, intron 1 of 12)	CpG	661	NM_172593	218613	Mm.31012	NM_172593	ENSMUSG00000032727	Mier3	5730509D14|AU015422|D130064H19Rik	MIER family member 3	protein-coding
chr2-9258	chr2	173658774	173660892	+	1858.4	2118.000	promoter-TSS (NR_027957)	promoter-TSS (NR_027957)	-12	NM_024436	19334	Mm.275304	NM_024436	ENSMUSG00000027519	Rab22a	3732413A17Rik|AI662177|AW319644|AW550514|E130120E14Rik|Rab22	RAB22A, member RAS oncogene family	protein-coding
chr17-4011	chr17	6778536	6783915	+	1858.4	5379.000	intron (NM_009510, intron 1 of 12)	intron (NM_009510, intron 1 of 12)	1555	NM_009510	22350	Mm.277812	NM_009510	ENSMUSG00000052397	Ezr	AW146364|R75297|Vil2|p81	ezrin	protein-coding
chr18-2619	chr18	39488638	39492096	+	1858.4	3458.000	promoter-TSS (NM_001361211)	promoter-TSS (NM_001361211)	303	NM_001361209	14815	Mm.129481	NM_008173	ENSMUSG00000024431	Nr3c1	GR|Grl-1|Grl1	nuclear receptor subfamily 3, group C, member 1	protein-coding
chr1-720	chr1	177257236	177259404	+	1858.4	2168.000	Intergenic	CpG	-9553	NM_011785	23797	Mm.235194	NM_011785	ENSMUSG00000019699	Akt3	AI851531|D930002M15Rik|Nmf350	thymoma viral proto-oncogene 3	protein-coding
chr8-522	chr8	123253634	123255455	+	1856.7	1821.000	promoter-TSS (NM_028200)	promoter-TSS (NM_028200)	-322	NM_028200	72325	Mm.276193	NM_028200	ENSMUSG00000001062	Vps9d1	1300018I17Rik|2410004N05Rik|5DOS1|Vsp9d1	VPS9 domain containing 1	protein-coding
chr1-5876	chr1	37996379	37999281	+	1856.7	2902.000	promoter-TSS (NM_172054)	promoter-TSS (NM_172054)	-180	NM_198303	226982	Mm.260943	NM_198303	ENSMUSG00000026083	Eif5b	A030003E17Rik|BC018347|IF2	eukaryotic translation initiation factor 5B	protein-coding
chr12-3113	chr12	110888193	110890127	+	1855.1	1934.000	promoter-TSS (NM_027223)	promoter-TSS (NM_027223)	-15	NM_026048	67236	Mm.287157	NM_026048	ENSMUSG00000021276	Cinp	1810047K05Rik|2810452K22Rik	cyclin-dependent kinase 2 interacting protein	protein-coding
chr12-3595	chr12	80944900	80946964	+	1850.1	2064.000	promoter-TSS (NR_045057)	promoter-TSS (NR_045057)	433	NM_001347415	20384	Mm.43331	NM_009159	ENSMUSG00000021134	Srsf5	Sfrs5	serine/arginine-rich splicing factor 5	protein-coding
chr2-8636	chr2	152411545	152415510	+	1846.8	3965.000	3' UTR (NM_175126, exon 1 of 1)	3' UTR (NM_175126, exon 1 of 1)	1517	NM_175126	67917	Mm.391810	NM_175126	ENSMUSG00000074682	Zcchc3	2810406K24Rik	zinc finger, CCHC domain containing 3	protein-coding
chr11-6426	chr11	87986218	87987777	+	1845.1	1559.000	promoter-TSS (NM_001168472)	promoter-TSS (NM_001168472)	-412	NM_001168472	68097	Mm.246436	NM_026556	ENSMUSG00000020483	Dynll2	1700064A15Rik|6720463E02Rik|C87222|DLC8|DLC8b|Dlc2	dynein light chain LC8-type 2	protein-coding
chr4-7839	chr4	154634283	154639302	+	1845.1	5019.000	promoter-TSS (NM_001291029)	promoter-TSS (NM_001291029)	81	NM_001177995	70673	Mm.257785	NM_027504	ENSMUSG00000039410	Prdm16	5730557K01Rik|csp1|mel1	PR domain containing 16	protein-coding
chr3-6073	chr3	57845721	57848605	+	1840.2	2884.000	intron (NM_019410, intron 1 of 2)	CpG	594	NM_019410	18645	Mm.271744	NM_019410	ENSMUSG00000027805	Pfn2	Pfn	profilin 2	protein-coding
chr8-6123	chr8	127063098	127065874	+	1840.2	2776.000	intron (NM_001363431, intron 1 of 24)	CpG	430	NM_001309391	93742	Mm.299254	NM_033620	ENSMUSG00000025812	Pard3	AA960621|AI256638|Asip|D8Ertd580e|Par-3|Par3|Pard-3|Pard3a|Phip	par-3 family cell polarity regulator	protein-coding
chr7-3502	chr7	59228203	59230168	+	1838.5	1965.000	5' UTR (NM_011668, exon 1 of 13)	5' UTR (NM_011668, exon 1 of 13)	435	NM_011668	22215	Mm.9002	NM_011668	ENSMUSG00000025326	Ube3a	4732496B02|5830462N02Rik|A130086L21Rik|Hpve6a	ubiquitin protein ligase E3A	protein-coding
chr16-3135	chr16	18247405	18250707	+	1838.5	3302.000	promoter-TSS (NM_011239)	promoter-TSS (NM_011239)	173	NM_001081000	15547	Mm.271798	NM_008307	ENSMUSG00000022721	Trmt2a	Htf9c	TRM2 tRNA methyltransferase 2A	protein-coding
chr13-3824	chr13	83724400	83734476	+	1838.5	10076.000	intron (NR_015561, intron 1 of 3)	intron (NR_015561, intron 1 of 3)	1332	NR_015561	320203	Mm.245636	NM_177100	ENSMUSG00000050334	C130071C03Rik	2810449C10Rik|ECONEXIN|EyeLinc1|Visc-1	RIKEN cDNA C130071C03 gene	ncRNA
chr15-2774	chr15	12320802	12322837	+	1836.9	2035.000	exon (NM_025673, exon 1 of 4)	exon (NM_025673, exon 1 of 4)	323	NM_025673	66629	Mm.157655	NM_025673	ENSMUSG00000022200	Golph3	4733401N08Rik|5730410D03Rik|AW413496	golgi phosphoprotein 3	protein-coding
chr2-6141	chr2	160645616	160647931	+	1836.9	2315.000	intron (NM_009408, intron 2 of 20)	CpG-8783	876	NM_009408	21969	Mm.217233	NM_009408	ENSMUSG00000070544	Top1	AI467334|D130064I21Rik|Top-1	topoisomerase (DNA) I	protein-coding
chr19-2750	chr19	5117078	5119054	+	1833.5	1976.000	intron (NR_045528, intron 1 of 15)	CpG	232	NM_001369361	16594	Mm.271648	NM_008451	ENSMUSG00000024862	Klc2	8030455F02Rik|AW212649|KLC 2|KLC-2	kinesin light chain 2	protein-coding
chr2-4299	chr2	163418579	163420818	+	1833.5	2239.000	promoter-TSS (NR_151490)	promoter-TSS (NR_151490)	-73	NR_151490	108168734	Mm.440000	NR_151490		2900093K20Rik	-	RIKEN cDNA 2900093K20 gene	ncRNA
chr14-2818	chr14	49171607	49174058	+	1831.9	2451.000	exon (NM_027492, exon 2 of 5)	exon (NM_027492, exon 2 of 5)	586	NM_027492	70646	Mm.275688	NM_027492	ENSMUSG00000036282	Naa30	4930487N19Rik|5730533P17Rik|AI447922|AW322455|Nat12	N(alpha)-acetyltransferase 30, NatC catalytic subunit	protein-coding
chr12-4319	chr12	111375847	111378659	+	1830.2	2812.000	exon (NM_183016, exon 1 of 37)	exon (NM_183016, exon 1 of 37)	465	NM_183016	217866	Mm.27397	NM_183016	ENSMUSG00000021279	Cdc42bpb	MRCKb	CDC42 binding protein kinase beta	protein-coding
chr8-4823	chr8	85035853	85038755	+	1830.2	2902.000	intron (NM_001122843, intron 1 of 24)	CpG	118	NM_001364034	212999	Mm.220357	NM_145390	ENSMUSG00000031691	Tnpo2	1110034O24Rik|AA414969|AI464345|AI852433|IPO3|Knpb2b|Kpnb2b|TRN2	transportin 2 (importin 3, karyopherin beta 2b)	protein-coding
chr2-8611	chr2	128124950	128129015	+	1830.2	4065.000	promoter-TSS (NM_001284410)	promoter-TSS (NM_001284410)	-593	NM_001284410	12125	Mm.141083	NM_009754	ENSMUSG00000027381	Bcl2l11	1500006F24Rik|Bim|Bod|bcl2-L-11	BCL2-like 11 (apoptosis facilitator)	protein-coding
chr2-6175	chr2	45108401	45113571	+	1828.6	5170.000	promoter-TSS (NR_110572)	promoter-TSS (NR_110572)	-152	NR_110572	433424	Mm.441408	NR_110571	ENSMUSG00000052248	Zeb2os	Gm13476|Zeb2nat	zinc finger E-box binding homeobox 2, opposite strand	ncRNA
chr13-1718	chr13	63563002	63566852	+	1828.6	3850.000	intron (NM_001328514, intron 1 of 23)	CpG-3956	808	NM_008957	19206	Mm.228798	NM_008957	ENSMUSG00000021466	Ptch1	A230106A15Rik|Ptc|Ptc1|Ptch|mes|wig	patched 1	protein-coding
chr17-3284	chr17	88063838	88066981	+	1828.6	3143.000	promoter-TSS (NM_001348248)	promoter-TSS (NM_001348248)	-118	NM_001081034	225055	Mm.386857	NM_001081034	ENSMUSG00000005371	Fbxo11	C80048|Jf	F-box protein 11	protein-coding
chr11-7095	chr11	60877805	60879723	+	1828.6	1918.000	exon (NM_173453, exon 1 of 2)	exon (NM_173453, exon 1 of 2)	274	NM_173453	216821	Mm.28063	NM_173453	ENSMUSG00000043284	Tmem11	5730466P16Rik|AA409091	transmembrane protein 11	protein-coding
chr10-3790	chr10	7954814	7957268	+	1826.9	2454.000	promoter-TSS (NM_138667)	promoter-TSS (NM_138667)	82	NM_138667	68652	Mm.193041	NM_138667	ENSMUSG00000015755	Tab2	1110030N06Rik|A530078N03Rik|Map3k7ip2|mKIAA0733	TGF-beta activated kinase 1/MAP3K7 binding protein 2	protein-coding
chr7-7476	chr7	117380162	117384170	+	1826.9	4008.000	intron (NM_175645, intron 1 of 11)	intron (NM_175645, intron 1 of 11)	1187	NM_175645	233781	Mm.461427	NM_175645	ENSMUSG00000030657	Xylt1	8030490L12	xylosyltransferase 1	protein-coding
chr8-2818	chr8	72547152	72549567	+	1825.3	2415.000	promoter-TSS (NM_027485)	promoter-TSS (NM_027485)	-49	NM_027485	70625	Mm.235885	NM_027485	ENSMUSG00000045248	Med26	5730493L18Rik|AI414941|AW495270|Crsp7	mediator complex subunit 26	protein-coding
chr16-3040	chr16	84834038	84836485	+	1825.3	2447.000	promoter-TSS (NM_001358499)	promoter-TSS (NM_001358499)	137	NM_008065	14390	Mm.18974	NM_008065	ENSMUSG00000008976	Gabpa	GABPalpha	GA repeat binding protein, alpha	protein-coding
chr16-3186	chr16	34571498	34574535	+	1825.3	3037.000	Intergenic	CpG	-58989	NM_177357	545156	Mm.82274	NM_177357	ENSMUSG00000061751	Kalrn	2210407G14Rik|AV235988|DUET|E530005C20Rik|Gm539|Hapip|TRAD	kalirin, RhoGEF kinase	protein-coding
chr14-2891	chr14	11552496	11556980	+	1823.6	4484.000	intron (NM_008981, intron 1 of 29)	intron (NM_008981, intron 1 of 29)	1185	NM_008981	19270	Mm.431266	NM_008981	ENSMUSG00000021745	Ptprg	5430405N12Rik|AW046354|AW549872|RPTPgamma	protein tyrosine phosphatase, receptor type, G	protein-coding
chr18-819	chr18	21001035	21003092	+	1823.6	2057.000	exon (NM_001303011, exon 1 of 5)	exon (NM_001303011, exon 1 of 5)	106	NM_001303011	56515	Mm.253542	NM_019706	ENSMUSG00000024317	Rnf138	2410015A17Rik|2810480D20Rik|STRIN|Trif|Trif-d	ring finger protein 138	protein-coding
chr14-368	chr14	34673327	34675094	+	1823.6	1767.000	5' UTR (NM_001301330, exon 1 of 19)	5' UTR (NM_001301330, exon 1 of 19)	282	NM_001301330	218914	Mm.27957	NM_001004436	ENSMUSG00000041408	Wapl	A530089A20Rik|BC037674|DIF-2|FOE|Wapal	WAPL cohesin release factor	protein-coding
chr12-1381	chr12	80518459	80520755	+	1822.0	2296.000	intron (NM_001361700, intron 2 of 15)	CpG	617	NM_001081421	108760	Mm.308296	NM_134045	ENSMUSG00000021130	Galnt16	5730405L21Rik|AI415388|Galntl1|galNAc-T16|mpp-GalNAc-T16	polypeptide N-acetylgalactosaminyltransferase 16	protein-coding
chr10-4727	chr10	127287795	127292050	+	1822.0	4255.000	promoter-TSS (NM_007837)	promoter-TSS (NM_007837)	-871	NM_007837	13198	Mm.110220	NM_007837	ENSMUSG00000025408	Ddit3	CHOP-10|CHOP10|chop|gadd153	DNA-damage inducible transcript 3	protein-coding
chr7-7350	chr7	116030448	116035414	+	1820.3	4966.000	TTS (NR_152104)	TTS (NR_152104)	952	NR_152104	68469	Mm.435492	NR_152104		Sox6os	1110006G14Rik	SRY (sex determining region Y)-box 6, opposite strand	ncRNA
chr11-4998	chr11	119299075	119300903	+	1820.3	1828.000	promoter-TSS (NM_138669)	promoter-TSS (NM_138669)	54	NM_138669	192170	Mm.197555	NM_138669	ENSMUSG00000025580	Eif4a3	2400003O03Rik|Ddx48|eIF4A-III|mKIAA0111	eukaryotic translation initiation factor 4A3	protein-coding
chr2-4327	chr2	104492922	104494860	+	1820.3	1938.000	intron (NM_010434, intron 1 of 15)	CpG	598	NM_010434	15259	Mm.257925	NM_010434	ENSMUSG00000027177	Hipk3	DYRK6|FIST3|PKY|mir-1902	homeodomain interacting protein kinase 3	protein-coding
chr19-4105	chr19	46499820	46505138	+	1818.7	5318.000	exon (NM_053100, exon 1 of 6)	exon (NM_053100, exon 1 of 6)	831	NM_053100	93679	Mm.392177	NM_053100	ENSMUSG00000025034	Trim8	AA408830|BB006755|GERP|Rnf27	tripartite motif-containing 8	protein-coding
chr17-5822	chr17	46855359	46858706	+	1818.7	3347.000	Intergenic	CpG	-25619	NM_001100452	210982	Mm.37642	NM_001100452	ENSMUSG00000036568	Bicral	Gltscr1l|mKIAA0240	BRD4 interacting chromatin remodeling complex associated protein like	protein-coding
chr9-2520	chr9	44232986	44234388	+	1817.0	1402.000	intron (NM_007619, intron 1 of 15)	GC_rich|Low_complexity|Low_complexity	359	NM_007619	12402	Mm.266871	NM_007619	ENSMUSG00000034342	Cbl	4732447J05Rik|Cbl-2|c-Cbl|cbl	Casitas B-lineage lymphoma	protein-coding
chr2-9184	chr2	121412889	121414986	+	1817.0	2097.000	promoter-TSS (NM_007952)	promoter-TSS (NM_007952)	35	NM_007952	14827	Mm.263177	NM_007952	ENSMUSG00000027248	Pdia3	58kDa|ERp57|ERp60|ERp61|Erp|Grp58|PDI|PDI-Q2|PI-PLC|PLC[a]|Plca	protein disulfide isomerase associated 3	protein-coding
chr3-5710	chr3	95013737	95016963	+	1817.0	3226.000	promoter-TSS (NM_030074)	promoter-TSS (NM_030074)	107	NM_001357863	78266	Mm.389478	NM_030074	ENSMUSG00000019338	Zfp687	4931408L03Rik|Znf687|mKIAA1441	zinc finger protein 687	protein-coding
chr9-5934	chr9	20897456	20898990	+	1815.3	1534.000	intron (NM_016876, intron 2 of 10)	intron (NM_016876, intron 2 of 10)	367	NM_016876	53356	Mm.427309	NM_016876	ENSMUSG00000070319	Eif3g	44kDa|D0Jmb4|Eif3s4|TU-189B2|eIF3-p44|p44	eukaryotic translation initiation factor 3, subunit G	protein-coding
chr17-4443	chr17	45684936	45687147	+	1815.3	2211.000	promoter-TSS (NM_026732)	promoter-TSS (NM_026732)	177	NM_198167	224807	Mm.157904	NM_198167	ENSMUSG00000036026	Tmem63b	BC026370	transmembrane protein 63b	protein-coding
chr8-1498	chr8	57651546	57654075	+	1813.7	2529.000	intron (NR_040698, intron 1 of 3)	CpG	245	NM_001167981	108150	Mm.62886	NM_144731	ENSMUSG00000031608	Galnt7	AI225872	polypeptide N-acetylgalactosaminyltransferase 7	protein-coding
chr18-1173	chr18	42274605	42276811	+	1813.7	2206.000	promoter-TSS (NR_033452)	promoter-TSS (NR_033452)	355	NM_172626	225432	Mm.329400	NM_172626	ENSMUSG00000024491	Rbm27	A730010I06|AI043120|Psc1|mKIAA1311	RNA binding motif protein 27	protein-coding
chr2-6611	chr2	174326890	174331735	+	1813.7	4845.000	promoter-TSS (NM_001364030)	promoter-TSS (NM_001364030)	-694	NM_201616	14683	Mm.125770	NM_010309	ENSMUSG00000027523	Gnas	5530400H20Rik|A930027G11Rik|C130027O20Rik|GPSA|GSP|Galphas|Gnas1|Gnasxl|Gs-alpha|Gsa|Nesp|Nesp55|Nespl|Oed-Sml|Oedsml|P1|P2|P3|PHP1A|PHP1B|POH|SCG6	GNAS (guanine nucleotide binding protein, alpha stimulating) complex locus	protein-coding
chr12-2243	chr12	105684256	105686372	+	1812.0	2116.000	promoter-TSS (NM_029654)	promoter-TSS (NM_029654)	-38	NM_178613	66787	Mm.248019	NM_178613	ENSMUSG00000044715	Gskip	4933433P14Rik	GSK3B interacting protein	protein-coding
chr5-2604	chr5	65763113	65765656	+	1810.4	2543.000	intron (NM_001024917, intron 1 of 19)	CpG	863	NM_001024917	333789	Mm.332398	NM_001024917	ENSMUSG00000037795	N4bp2	B3bp|E430014I16|Gm1791|Gm868	NEDD4 binding protein 2	protein-coding
chr5-7001	chr5	125388489	125390500	+	1810.4	2011.000	intron (NM_019639, intron 1 of 1)	CpG	523	NM_019639	22190	Mm.331	NM_019639	ENSMUSG00000008348	Ubc	2700054O04Rik|AI194771|Rps27a|TI-225|Uba52|Ubb	ubiquitin C	protein-coding
chr8-6148	chr8	25600862	25603757	+	1810.4	2895.000	promoter-TSS (NM_001308482)	promoter-TSS (NM_001308482)	25	NM_001308482	234135	Mm.217337	NM_001001735	ENSMUSG00000054823	Nsd3	6720429E03|A530023P05|AI528490|WHISTLE|Whsc1l1	nuclear receptor binding SET domain protein 3	protein-coding
chr11-8319	chr11	120989720	120992178	+	1808.7	2458.000	exon (NM_027874, exon 1 of 10)	exon (NM_027874, exon 1 of 10)	384	NM_139059	104318	Mm.216227	NM_027874	ENSMUSG00000025162	Csnk1d	1200006A05Rik|AA409348|D930010H05Rik	casein kinase 1, delta	protein-coding
chr16-999	chr16	94568720	94571613	+	1808.7	2893.000	promoter-TSS (NM_007890)	promoter-TSS (NM_007890)	-40	NM_007890	13548	Mm.310973	NM_007890	ENSMUSG00000022897	Dyrk1a	2310043O08Rik|D16Ertd272e|D16Ertd493e|Dyrk|Gm10783|Mnbh|Mp86|mmb	dual-specificity tyrosine-(Y)-phosphorylation regulated kinase 1a	protein-coding
chr10-4442	chr10	22730126	22732375	+	1808.7	2249.000	5' UTR (NM_011603, exon 1 of 7)	5' UTR (NM_011603, exon 1 of 7)	197	NM_011603	237336	Mm.86670	NM_011603	ENSMUSG00000071359	Tbpl1	4732475G08|AW011832|AW491032|D18347|STD|TLF|TRF2|TRP|Tlp	TATA box binding protein-like 1	protein-coding
chr4-3620	chr4	129599904	129601616	+	1805.4	1712.000	promoter-TSS (NM_018799)	promoter-TSS (NM_018799)	80	NM_001368257	76799	Mm.293096	NM_029748	ENSMUSG00000028797	Tmem234	1500002D11Rik|2510006D16Rik|4933407D05Rik	transmembrane protein 234	protein-coding
chr3-3765	chr3	61362881	61366381	+	1805.4	3500.000	5' UTR (NM_028712, exon 1 of 1)	5' UTR (NM_028712, exon 1 of 1)	124	NM_028712	74012	Mm.422674	NM_028712	ENSMUSG00000036894	Rap2b	4021402C18Rik|AA408554	RAP2B, member of RAS oncogene family	protein-coding
chr5-2757	chr5	137509983	137512276	+	1805.4	2293.000	Intergenic	CpG	-7751	NM_031408	57330	Mm.268344	NM_031408	ENSMUSG00000029714	Gigyf1	Perq1|mKIAA4110	GRB10 interacting GYF protein 1	protein-coding
chr16-833	chr16	96081424	96083604	+	1805.4	2180.000	promoter-TSS (NM_176928)	promoter-TSS (NM_176928)	-86	NM_145125	93871	Mm.240871	NM_145125	ENSMUSG00000022914	Brwd1	5330419I02Rik|D530019K20Rik|G1-403-16|Wdr9|repro5	bromodomain and WD repeat domain containing 1	protein-coding
chr8-6036	chr8	36247427	36249916	+	1805.4	2489.000	exon (NM_001081150, exon 1 of 12)	exon (NM_001081150, exon 1 of 12)	688	NM_001081150	244421	Mm.324032	NM_001081150	ENSMUSG00000039633	Lonrf1	-	LON peptidase N-terminal domain and ring finger 1	protein-coding
chr16-598	chr16	21693950	21695593	+	1805.4	1643.000	promoter-TSS (NM_001001881)	promoter-TSS (NM_001001881)	-106	NM_001001881	72190	Mm.131606	NM_001001881	ENSMUSG00000043391	2510009E07Rik	AI194952	RIKEN cDNA 2510009E07 gene	protein-coding
chr2-8289	chr2	121448228	121450830	+	1803.8	2602.000	intron (NR_110986, intron 1 of 2)	CpG	331	NR_110986	378702	Mm.262252	NM_011354	ENSMUSG00000074884	Serf2	C80083|Msmac1l|m4F5rel	small EDRK-rich factor 2	protein-coding
chr11-525	chr11	121353611	121355262	+	1802.1	1651.000	promoter-TSS (NM_025793)	promoter-TSS (NM_025793)	11	NM_025793	66840	Mm.103986	NM_025793	ENSMUSG00000025173	Wdr45b	0610008N23Rik|AA408735|D16Bwg0193e|WIPI-3|Wdr45l	WD repeat domain 45B	protein-coding
chr2-3922	chr2	18063885	18066360	+	1802.1	2475.000	exon (NM_001252560, exon 2 of 23)	exon (NM_001252560, exon 2 of 23)	537	NM_001252561	17354	Mm.209175	NM_010804	ENSMUSG00000026743	Mllt10	Af10|B130021D15Rik|D630001B22Rik|mKIAA4140	myeloid/lymphoid or mixed-lineage leukemia; translocated to, 10	protein-coding
chr6-217	chr6	119847465	119849172	+	1802.1	1707.000	promoter-TSS (NM_053204)	promoter-TSS (NM_053204)	125	NR_030776	67289	Mm.418299	NR_030776		3110021A11Rik	-	RIKEN cDNA 3110021A11 gene	ncRNA
chr11-6424	chr11	86356686	86358673	+	1800.4	1987.000	promoter-TSS (NM_001080931)	promoter-TSS (NM_001080931)	-83	NM_001080931	327987	Mm.341886	NM_001080931	ENSMUSG00000034297	Med13	1110067M05Rik|D030023K18|Thrap1|Trap240	mediator complex subunit 13	protein-coding
chr15-4076	chr15	82046173	82048188	+	1800.4	2015.000	intron (NM_011482, intron 1 of 2)	CpG	418	NM_011482	20826	Mm.299312	NM_011482	ENSMUSG00000063480	Snu13	FA-1|Fta1|Nhp2l1|Ssfa1	SNU13 homolog, small nuclear ribonucleoprotein (U4/U6.U5)	protein-coding
chr8-2893	chr8	124721193	124723406	+	1800.4	2213.000	promoter-TSS (NM_001357356)	promoter-TSS (NM_001357356)	133	NM_001368372	68865	Mm.22779	NM_026855	ENSMUSG00000031982	Arv1	1110067L22Rik|AI461928|AW121084	ARV1 homolog, fatty acid homeostasis modulator	protein-coding
chr6-4867	chr6	94281755	94284982	+	1798.8	3227.000	5' UTR (NM_001286786, exon 1 of 22)	5' UTR (NM_001286786, exon 1 of 22)	549	NM_010367	14924	Mm.217216	NM_010367	ENSMUSG00000045095	Magi1	AIP3|BAP1|Baiap1|Gukmi1|MAGI1c|Magi-1|TNRC19|WWP3|mKIAA4129	membrane associated guanylate kinase, WW and PDZ domain containing 1	protein-coding
chr15-2630	chr15	102516218	102519640	+	1798.8	3422.000	promoter-TSS (NM_001253795)	promoter-TSS (NM_001253795)	-263	NM_001253795	21357	Mm.291485	NM_009319	ENSMUSG00000023051	Tarbp2	Prbp|TRBP	TARBP2, RISC loading complex RNA binding subunit	protein-coding
chr12-4552	chr12	52503053	52505585	+	1797.1	2532.000	Intergenic	CpG	-11758	NM_009706	11855	Mm.35059	NM_009706	ENSMUSG00000035133	Arhgap5	p190-B|p190B	Rho GTPase activating protein 5	protein-coding
chr6-2847	chr6	24663496	24665873	+	1795.5	2377.000	5' UTR (NM_001167745, exon 1 of 5)	5' UTR (NM_001167745, exon 1 of 5)	311	NM_001167745	73178	Mm.1574	NM_028459	ENSMUSG00000029684	Wasl	2900021I12Rik|3110031I02Rik|N-WASP	Wiskott-Aldrich syndrome-like (human)	protein-coding
chr1-3149	chr1	167283460	167285589	+	1795.5	2129.000	intron (NM_030724, intron 1 of 6)	CpG	603	NM_030724	80914	Mm.280895	NM_030724	ENSMUSG00000026558	Uck2	AA407809|AI481316|AU018180|AU020720|TSA903|UK|UMK|Umpk	uridine-cytidine kinase 2	protein-coding
chr18-3268	chr18	34930526	34933371	+	1795.5	2845.000	promoter-TSS (NM_144866)	promoter-TSS (NM_144866)	55	NM_144866	225363	Mm.329353	NM_144866	ENSMUSG00000024360	Etf1	AI463371|D6Ertd109e|ERF|ERF1|SUP45L1|TB3-1	eukaryotic translation termination factor 1	protein-coding
chr2-8130	chr2	102449457	102452287	+	1792.2	2830.000	exon (NM_010218, exon 1 of 1)	exon (NM_010218, exon 1 of 1)	920	NM_010218	14221	Mm.29730	NM_010218	ENSMUSG00000075012	Fjx1	-	four jointed box 1	protein-coding
chr7-5421	chr7	29517826	29519641	+	1792.2	1815.000	Intergenic	CpG	-13273	NM_001081028	74206	Mm.447042	NM_001081028	ENSMUSG00000030583	Sipa1l3	2610511M17Rik	signal-induced proliferation-associated 1 like 3	protein-coding
chr4-4902	chr4	28812708	28816094	+	1790.5	3386.000	intron (NM_001290434, intron 1 of 16)	CpG	1256	NM_001122889	13841	Mm.257266	NM_010141	ENSMUSG00000028289	Epha7	Cek11|Ebk|Ehk3|Hek11|Mdk1	Eph receptor A7	protein-coding
chr2-1792	chr2	69722584	69723868	+	1788.9	1284.000	5' UTR (NM_001081086, exon 1 of 14)	5' UTR (NM_001081086, exon 1 of 14)	138	NM_001081086	228005	Mm.11815	NM_001081086	ENSMUSG00000042133	Ppig	AU019516|AU022200|B230312B02Rik|CYP|SRCyp	peptidyl-prolyl isomerase G (cyclophilin G)	protein-coding
chr5-4227	chr5	93267058	93269068	+	1787.2	2010.000	intron (NM_007635, intron 1 of 7)	CpG	490	NM_007635	12452	Mm.3527	NM_007635	ENSMUSG00000029385	Ccng2	-	cyclin G2	protein-coding
chr18-947	chr18	36559244	36562112	+	1787.2	2868.000	promoter-TSS (NM_175375)	promoter-TSS (NM_175375)	75	NM_175375	108857	Mm.482287	NM_175375	ENSMUSG00000024483	Ankhd1	1110004O12Rik|4933432B13Rik|9130019P20Rik|A530027J04Rik|A630021B20Rik|AA571404|Mask|mFLJ00246|mKIAA1085	ankyrin repeat and KH domain containing 1	protein-coding
chr1-3444	chr1	192136406	192139132	+	1787.2	2726.000	exon (NM_001290278, exon 1 of 11)	exon (NM_001290278, exon 1 of 11)	271	NM_001290278	214742	Mm.207457	NM_144814	ENSMUSG00000037395	Rcor3	4921514E24Rik|C730034D20Rik|E130101E15Rik	REST corepressor 3	protein-coding
chr12-3643	chr12	110601162	110602885	+	1787.2	1723.000	intron (NM_030238, intron 1 of 76)	intron (NM_030238, intron 1 of 76)	628	NM_030238	13424	Mm.181430	NM_030238	ENSMUSG00000018707	Dync1h1	9930018I23Rik|AI894280|DHC1|DHC1a|DNCL|Dnchc1|Dnec1|Dnecl|Loa|MAP1C|P22|Swl|mKIAA0325	dynein cytoplasmic 1 heavy chain 1	protein-coding
chr1-5648	chr1	125434263	125436383	+	1785.6	2120.000	exon (NM_001205386, exon 2 of 13)	exon (NM_001205386, exon 2 of 13)	404	NM_001205386	74117	Mm.183102	NM_023735	ENSMUSG00000026341	Actr3	1200003A09Rik|Arp3	ARP3 actin-related protein 3	protein-coding
chr12-3756	chr12	111038009	111040938	+	1782.2	2929.000	5' UTR (NM_198023, exon 1 of 12)	5' UTR (NM_198023, exon 1 of 12)	106	NM_198023	217864	Mm.23808	NM_198023	ENSMUSG00000037896	Rcor1	5730409O11|6720480E22Rik|AU042633|D12Wsu95e|Rocr1|mKIAA0071	REST corepressor 1	protein-coding
chr7-6181	chr7	45051128	45054690	+	1782.2	3562.000	TTS (NM_022999)	TTS (NM_022999)	425	NM_175022	233210	Mm.219137	NM_175022	ENSMUSG00000046574	Prr12	6720469B10|BC058674	proline rich 12	protein-coding
chr5-7906	chr5	134637824	134639997	+	1782.2	2173.000	intron (NM_001312867, intron 1 of 5)	CpG	499	NM_001312867	22384	Mm.27955	NM_033561	ENSMUSG00000040731	Eif4h	AU018978|D5Ertd355e|E430026L18Rik|Ef4h|Wbscr1|Wscr1|eIF-4H	eukaryotic translation initiation factor 4H	protein-coding
chr17-5173	chr17	35699429	35705234	+	1780.6	5805.000	promoter-TSS (NM_001198831)	promoter-TSS (NM_001198831)	-287	NM_001198831	12305	Mm.5021	NM_007584	ENSMUSG00000003534	Ddr1	6030432F18|AI323681|CD167a|Cak|Nep|PTK3A	discoidin domain receptor family, member 1	protein-coding
chr7-7987	chr7	28370389	28373516	+	1780.6	3127.000	5' UTR (NM_001083912, exon 1 of 19)	5' UTR (NM_001083912, exon 1 of 19)	710	NM_138752	101497	Mm.235700	NM_138752	ENSMUSG00000037552	Plekhg2	AI194308|Clg|Cslg	pleckstrin homology domain containing, family G (with RhoGef domain) member 2	protein-coding
chr11-3876	chr11	44518537	44520886	+	1778.9	2349.000	promoter-TSS (NM_001363166)	promoter-TSS (NM_001363166)	334	NM_001166553	74315	Mm.156771	NM_028862	ENSMUSG00000019189	Rnf145	3732413I11Rik|TMRF1	ring finger protein 145	protein-coding
chr8-2402	chr8	107055900	107057845	+	1778.9	1945.000	promoter-TSS (NM_001164472)	promoter-TSS (NM_001164472)	-5	NM_025391	66164	Mm.334789	NM_025391	ENSMUSG00000031917	Nip7	1110017C15Rik|6330509M23Rik|AA408773|AA410017|PEachy	NIP7, nucleolar pre-rRNA processing protein	protein-coding
chr8-2966	chr8	90907835	90909645	+	1778.9	1810.000	intron (NM_177224, intron 2 of 39)	CpG	-23509	NM_001310530	109151	Mm.100615	NM_177224	ENSMUSG00000056608	Chd9	1810014J18Rik|9030205D12Rik|A330063D19Rik|AD013|PRIC320|mKIAA0308	chromodomain helicase DNA binding protein 9	protein-coding
chr13-3547	chr13	101766722	101769044	+	1778.9	2322.000	intron (NM_001077495, intron 1 of 15)	CpG	334	NM_001077495	18708	Mm.259333	NM_001024955	ENSMUSG00000041417	Pik3r1	PI3K|p50alpha|p55alpha|p85alpha	phosphoinositide-3-kinase regulatory subunit 1	protein-coding
chr19-2176	chr19	27216685	27219173	+	1777.3	2488.000	intron (NM_001347441, intron 2 of 17)	CpG	909	NM_001161420	22359	Mm.4141	NM_013703	ENSMUSG00000024924	Vldlr	AA408956|AI451093|AW047288	very low density lipoprotein receptor	protein-coding
chr17-3014	chr17	12317844	12319237	+	1775.6	1393.000	promoter-TSS (NR_045290)	promoter-TSS (NR_045290)	120	NM_011948	26407	Mm.28587	NM_011948	ENSMUSG00000014426	Map3k4	D17Rp17|D17Rp17e|MAPKKK4|MEKK 4|MTK1|Mek4b|Mekk4|RP17|Rp17a|Tas|mKIAA0213	mitogen-activated protein kinase kinase kinase 4	protein-coding
chr3-3053	chr3	9249805	9252660	+	1774.0	2855.000	exon (NM_177660, exon 1 of 6)	exon (NM_177660, exon 1 of 6)	665	NM_177660	229055	Mm.103262	NM_177660	ENSMUSG00000069114	Zbtb10	4832414A18|AU021107|RINZF	zinc finger and BTB domain containing 10	protein-coding
chr19-1233	chr19	28009921	28012441	+	1774.0	2520.000	promoter-TSS (NM_011265)	promoter-TSS (NM_011265)	-15	NM_001166414	19726	Mm.313321	NM_011265	ENSMUSG00000040929	Rfx3	C230093O12Rik|MRFX3	regulatory factor X, 3 (influences HLA class II expression)	protein-coding
chr2-6142	chr2	162930584	162933123	+	1772.3	2539.000	intron (NM_026499, intron 1 of 5)	CpG	345	NM_026499	67996	Mm.24042	NM_026499	ENSMUSG00000016921	Srsf6	1210001E11Rik|AI314910|AW146126|Sfrs6	serine/arginine-rich splicing factor 6	protein-coding
chr12-2612	chr12	75817778	75819745	+	1770.7	1967.000	intron (NM_001005510, intron 1 of 115)	CpG	443	NM_001005510	319565	Mm.26652	NM_001005510	ENSMUSG00000063450	Syne2	6820443O06Rik|AW546258|Cpfl8|D12Ertd777e|KASH2|NUA|Nesp2g|dice|mKIAA1011	spectrin repeat containing, nuclear envelope 2	protein-coding
chr13-1171	chr13	85288069	85290101	+	1770.7	2032.000	5' UTR (NM_145452, exon 1 of 25)	5' UTR (NM_145452, exon 1 of 25)	401	NM_145452	218397	Mm.259653	NM_145452	ENSMUSG00000021549	Rasa1	Gap|RasGAP|Rasa	RAS p21 protein activator 1	protein-coding
chr11-8336	chr11	20200750	20202518	+	1767.4	1768.000	exon (NM_008996, exon 1 of 6)	exon (NM_008996, exon 1 of 6)	222	NM_008996	19324	Mm.271944	NM_008996	ENSMUSG00000020149	Rab1a	Gtbp|Rab-1|Rab1|Ypt1|mKIAA3012	RAB1A, member RAS oncogene family	protein-coding
chr11-8836	chr11	79338751	79341039	+	1765.7	2288.000	promoter-TSS (NM_010897)	promoter-TSS (NM_010897)	3	NM_010897	18015	Mm.255596	NM_010897	ENSMUSG00000020716	Nf1	AW494271|Dsk9|E030030H24Rik|Mhdadsk9|Nf-1	neurofibromin 1	protein-coding
chr11-3309	chr11	96788895	96790576	+	1764.0	1681.000	intron (NR_155761, intron 1 of 4)	CpG	600	NM_007622	12412	Mm.29055	NM_007622	ENSMUSG00000018666	Cbx1	Cbx|Cbx-rs2|E430007M08Rik|HP1B|Hp1beta|M31|MOD1	chromobox 1	protein-coding
chr14-2502	chr14	21750222	21751839	+	1764.0	1617.000	promoter-TSS (NM_001359953)	promoter-TSS (NM_001359953)	499	NM_001359954	67630	Mm.102765	NM_026283	ENSMUSG00000021770	Samd8	1110053F04Rik|1700010P07Rik|SMSr	sterile alpha motif domain containing 8	protein-coding
chr2-8702	chr2	26500973	26504611	+	1762.4	3638.000	intron (NM_008714, intron 1 of 33)	CpG	1030	NM_008714	18128	Mm.290610	NM_008714	ENSMUSG00000026923	Notch1	9930111A19Rik|Mis6|N1|Tan1|lin-12	notch 1	protein-coding
chr13-3731	chr13	24799806	24803054	+	1762.4	3248.000	promoter-TSS (NM_024473)	promoter-TSS (NM_024473)	-227	NM_024473	79555	Mm.266668	NM_024473	ENSMUSG00000019132	BC005537	8030460C05Rik|C78201	cDNA sequence BC005537	protein-coding
chr1-6199	chr1	88698568	88702788	+	1762.4	4220.000	3' UTR (NM_177305, exon 1 of 1)	3' UTR (NM_177305, exon 1 of 1)	1513	NM_177305	320982	Mm.27968	NM_177305	ENSMUSG00000049866	Arl4c	A630084M22Rik|Arl7|LAK	ADP-ribosylation factor-like 4C	protein-coding
chr5-8055	chr5	115427568	115433972	+	1760.7	6404.000	intron (NM_008629, intron 3 of 14)	CpG-11404	1085	NM_008629	17690	Mm.5077	NM_008629	ENSMUSG00000054256	Msi1	Msi1h|Musahi1|m-Msi-1	musashi RNA-binding protein 1	protein-coding
chr6-5017	chr6	86523288	86527474	+	1760.7	4186.000	exon (NM_011865, exon 1 of 1)	exon (NM_011865, exon 1 of 1)	808	NM_011865	23983	Mm.274146	NM_011865	ENSMUSG00000051695	Pcbp1	WBP17|[a]CP-1|alphaCP-1|hnRNP E1|hnRNP-E1	poly(rC) binding protein 1	protein-coding
chr9-3291	chr9	59485123	59487443	+	1760.7	2320.000	promoter-TSS (NM_019927)	promoter-TSS (NM_019927)	91	NM_019927	23806	Mm.305925	NM_019927	ENSMUSG00000025234	Arih1	AU021774|Ari|Ari1|Hari|Hhari|Ubch7bp|Uip77	ariadne RBR E3 ubiquitin protein ligase 1	protein-coding
chr15-1691	chr15	99972350	99974143	+	1759.1	1793.000	promoter-TSS (NR_028124)	promoter-TSS (NR_028124)	41	NR_028124	70281	Mm.484037	NR_028124	ENSMUSG00000100084	2310068J16Rik	-	RIKEN cDNA 2310068J16 gene	ncRNA
chr13-1341	chr13	58127008	58129896	+	1759.1	2888.000	5' UTR (NM_029872, exon 1 of 1)	5' UTR (NM_029872, exon 1 of 1)	104	NM_029872	77134	Mm.490274	NM_029872	ENSMUSG00000007836	Hnrnpa0	1110055B05Rik|3010025E17Rik|Hnrpa0|hnRNP A0	heterogeneous nuclear ribonucleoprotein A0	protein-coding
chr16-1544	chr16	57121256	57122845	+	1759.1	1589.000	exon (NM_138599, exon 1 of 12)	exon (NM_138599, exon 1 of 12)	336	NM_138599	28185	Mm.196933	NM_138599	ENSMUSG00000022752	Tomm70a	2610044B22Rik|D16Ium22|D16Ium22e|D16Wsu109e|Tom70|Tomm70|mKIAA0719	translocase of outer mitochondrial membrane 70A	protein-coding
chr8-3485	chr8	123040746	123043429	+	1759.1	2683.000	promoter-TSS (NR_045268)	promoter-TSS (NR_045268)	197	NR_037865	77087	Mm.31567	NM_001081379	ENSMUSG00000035569	Ankrd11	2410104C19Rik|3010027A04Rik|6330578C09Rik|9530048I21Rik|AA930108|Gm176|Yod	ankyrin repeat domain 11	protein-coding
chr15-363	chr15	76343393	76344938	+	1755.8	1545.000	intron (NM_025567, intron 1 of 6)	intron (NM_025567, intron 1 of 6)	642	NM_025567	66445	Mm.29196	NM_025567	ENSMUSG00000022551	Cyc1	2610002H19Rik|AA408921|Cyct1	cytochrome c-1	protein-coding
chr2-6030	chr2	28640735	28642449	+	1755.8	1714.000	intron (NM_001289576, intron 1 of 22)	CpG	359	NM_022887	64930	Mm.224354	NM_022887	ENSMUSG00000026812	Tsc1	-	TSC complex subunit 1	protein-coding
chr1-5125	chr1	88276248	88278107	+	1755.8	1859.000	intron (NM_172505, intron 2 of 4)	intron (NM_172505, intron 2 of 4)	380	NM_172505	212427	Mm.384762	NM_172505		A730008H23Rik	Fleg1	RIKEN cDNA A730008H23 gene	protein-coding
chr7-7447	chr7	70354759	70362826	+	1754.1	8067.000	intron (NM_183261, intron 1 of 2)	intron (NM_183261, intron 1 of 2)	1801	NM_009697	11819	Mm.158143	NM_009697	ENSMUSG00000030551	Nr2f2	2700033K02Rik|9430015G03Rik|ARP-1|Aporp1|COUP-TF2|COUP-TFII|COUPTFB|EAR3|SVP40|Tcfcoup2	nuclear receptor subfamily 2, group F, member 2	protein-coding
chr19-2237	chr19	57609920	57612316	+	1754.1	2396.000	promoter-TSS (NM_181415)	promoter-TSS (NM_181415)	84	NM_181415	226255	Mm.245340	NM_181415	ENSMUSG00000054843	Atrnl1	AI504415|AW555641|Alp|Atrnl|Atrnlp	attractin like 1	protein-coding
chr7-8060	chr7	98655331	98657920	+	1754.1	2589.000	promoter-TSS (NM_172280)	promoter-TSS (NM_172280)	-56	NM_172280	233545	Mm.387819	NM_172280	ENSMUSG00000035401	Emsy	2210018M11Rik|2310016L09Rik|AU019521|AU019557	EMSY, BRCA2-interacting transcriptional repressor	protein-coding
chr4-5898	chr4	32238309	32241269	+	1754.1	2960.000	Intergenic	CpG	-177646	NM_001109661	12014	Mm.491223	NM_007521	ENSMUSG00000040270	Bach2	E030004N02Rik	BTB and CNC homology, basic leucine zipper transcription factor 2	protein-coding
chr11-152	chr11	75588041	75589312	+	1754.1	1271.000	intron (NM_008850, intron 1 of 11)	intron (NM_008850, intron 1 of 11)	597	NM_008850	18738	Mm.3128	NM_008850	ENSMUSG00000017781	Pitpna	Pitpn|vb|vibrator	phosphatidylinositol transfer protein, alpha	protein-coding
chr4-1452	chr4	155890945	155893298	+	1750.8	2353.000	promoter-TSS (NM_001033490)	promoter-TSS (NM_001033490)	246	NM_207223	140500	Mm.219591	NM_207223	ENSMUSG00000029033	Acap3	Centb5|Kiaa1716-hp|mKIAA1716	ArfGAP with coiled-coil, ankyrin repeat and PH domains 3	protein-coding
chr9-492	chr9	105494383	105496044	+	1750.8	1661.000	promoter-TSS (NM_001359823)	promoter-TSS (NM_001359823)	-80	NM_001253836	235574	Mm.326247	NM_175025	ENSMUSG00000032570	Atp2c1	1700121J11Rik|ATP2C1A|AW061228|BCPM|D930003G21Rik|HHD|SPCA|pmr1	ATPase, Ca++-sequestering	protein-coding
chr3-3014	chr3	108910203	108912261	+	1749.2	2058.000	exon (NM_025845, exon 1 of 6)	exon (NM_025845, exon 1 of 6)	497	NM_025845	66921	Mm.51049	NM_025845	ENSMUSG00000027881	Prpf38b	1110021E09Rik|AU018955	PRP38 pre-mRNA processing factor 38 (yeast) domain containing B	protein-coding
chr3-5197	chr3	31093355	31096482	+	1749.2	3127.000	promoter-TSS (NM_001271772)	promoter-TSS (NM_001271772)	-140	NM_001039090	20482	Mm.15406	NM_011386	ENSMUSG00000027660	Skil	Skir|SnoN|sno	SKI-like	protein-coding
chr11-8683	chr11	88714667	88719410	+	1747.5	4743.000	intron (NM_054043, intron 3 of 13)	intron (NM_054043, intron 3 of 13)	1191	NM_054043	76626	Mm.400451	NM_054043	ENSMUSG00000069769	Msi2	1700105C15Rik|AI451722|AI563628|AW489193|Msi2h	musashi RNA-binding protein 2	protein-coding
chr5-7537	chr5	115156802	115159327	+	1747.5	2525.000	5' UTR (NM_175403, exon 1 of 5)	5' UTR (NM_175403, exon 1 of 5)	112	NM_175403	109154	Mm.153963	NM_175403	ENSMUSG00000048578	Mlec	2410014A08Rik|AI850530|ESTM19|X83352|mKIAA0152	malectin	protein-coding
chr11-7346	chr11	120346526	120350674	+	1745.8	4148.000	promoter-TSS (NM_001313923)	promoter-TSS (NM_001313923)	-78	NR_038126	66838	Mm.375010	NR_038126	ENSMUSG00000043644	0610009L18Rik	-	RIKEN cDNA 0610009L18 gene	ncRNA
chr17-4279	chr17	34030414	34033262	+	1744.2	2848.000	promoter-TSS (NM_001205215)	promoter-TSS (NM_001205215)	26	NM_001205214	20182	Mm.1243	NM_011306	ENSMUSG00000039656	Rxrb	AL023085|H-2RIIBP|Nr2b2|RCoR-1|Rub	retinoid X receptor beta	protein-coding
chr11-8561	chr11	102295079	102297948	+	1744.2	2869.000	5' UTR (NM_001098836, exon 1 of 13)	5' UTR (NM_001098836, exon 1 of 13)	116	NM_001098836	217218	Mm.390381	NM_001098836	ENSMUSG00000059995	Atxn7l3	E030022H21Rik	ataxin 7-like 3	protein-coding
chr4-7144	chr4	126751919	126754801	+	1742.5	2882.000	promoter-TSS (NM_011986)	promoter-TSS (NM_011986)	69	NM_011986	26562	Mm.206206	NM_011986	ENSMUSG00000028833	Ncdn	AU042419|MMS10-AE|Ms10ae|mKIAA0607|norbin	neurochondrin	protein-coding
chr5-908	chr5	123343967	123346826	+	1740.9	2859.000	intron (NM_029850, intron 1 of 5)	CpG	948	NM_029850	77045	Mm.151960	NM_029850	ENSMUSG00000029438	Bcl7a	4432415N06Rik|AI448316	B cell CLL/lymphoma 7A	protein-coding
chr7-8729	chr7	28391553	28394004	+	1740.9	2451.000	promoter-TSS (NM_026042)	promoter-TSS (NM_026042)	-88	NM_026042	67224	Mm.41647	NM_026042	ENSMUSG00000003444	Med29	2810405O22Rik|AU020902|Ixl	mediator complex subunit 29	protein-coding
chrX-1291	chrX	48340871	48346228	+	1740.9	5357.000	intron (NM_178782, intron 2 of 14)	intron (NM_178782, intron 2 of 14)	2191	NM_178782	320376	Mm.210146	NM_178782	ENSMUSG00000036959	Bcorl1	6720425J07Rik|B930011H20Rik	BCL6 co-repressor-like 1	protein-coding
chr2-8669	chr2	168204922	168207660	+	1740.9	2738.000	intron (NM_001310086, intron 1 of 4)	intron (NM_001310086, intron 1 of 4)	821	NM_009628	11538	Mm.201322	NM_009628	ENSMUSG00000051149	Adnp	AA589558|mKIAA0784	activity-dependent neuroprotective protein	protein-coding
chr9-4228	chr9	44482549	44485086	+	1737.6	2537.000	intron (NM_001357490, intron 1 of 7)	intron (NM_001357490, intron 1 of 7)	992	NM_001357490	80288	Mm.370270	NM_030256	ENSMUSG00000063382	Bcl9l	B9L|BC003321|BCL9-2|DLNB11	B cell CLL/lymphoma 9-like	protein-coding
chr6-1965	chr6	38433163	38435601	+	1737.6	2438.000	exon (NM_177185, exon 1 of 17)	exon (NM_177185, exon 1 of 17)	457	NM_177185	320538	Mm.302831	NM_177185	ENSMUSG00000038538	Ubn2	2900060J04Rik|6030408G03Rik|BC060116|D130059P03Rik|mKIAA2030	ubinuclein 2	protein-coding
chr3-2115	chr3	95658175	95660671	+	1737.6	2496.000	exon (NM_008562, exon 1 of 3)	exon (NM_008562, exon 1 of 3)	702	NM_008562	17210	Mm.1639	NM_008562	ENSMUSG00000038612	Mcl1	AW556805|Mcl-1	myeloid cell leukemia sequence 1	protein-coding
chr15-4034	chr15	98608330	98610463	+	1737.6	2133.000	Intergenic	CpG	-1763	NM_007405	11512	Mm.157091	NM_007405	ENSMUSG00000022994	Adcy6	AC6|mKIAA0422	adenylate cyclase 6	protein-coding
chr16-2156	chr16	91010309	91012007	+	1735.9	1698.000	promoter-TSS (NM_001045515)	promoter-TSS (NM_001045515)	-63	NM_001045515	104015	Mm.187079	NM_001045515	ENSMUSG00000022973	Synj1	A930006D20Rik|AA675315|mKIAA0910	synaptojanin 1	protein-coding
chr13-4546	chr13	111488291	111490954	+	1735.9	2663.000	intron (NM_001361923, intron 1 of 11)	CpG	505	NM_028487	73274	Mm.57286	NM_028487	ENSMUSG00000032745	Gpbp1	1700034P14Rik|AU019836|D230035M11Rik|Gpbp|mGPBP	GC-rich promoter binding protein 1	protein-coding
chr9-5765	chr9	63755154	63759022	+	1735.9	3868.000	intron (NM_016769, intron 1 of 8)	intron (NM_016769, intron 1 of 8)	906	NM_016769	17127	Mm.7320	NM_016769	ENSMUSG00000032402	Smad3	AU022421|Madh3	SMAD family member 3	protein-coding
chr1-4139	chr1	56971085	56973965	+	1734.3	2880.000	non-coding (NR_024325, exon 1 of 1)	non-coding (NR_024325, exon 1 of 1)	1056	NR_024326	329160	Mm.419039	NR_024325	ENSMUSG00000087022	9130024F11Rik	B530002L08|EG329160	RIKEN cDNA 9130024F11 gene	ncRNA
chr8-5069	chr8	46738948	46742076	+	1732.6	3128.000	promoter-TSS (NR_045750)	promoter-TSS (NR_045750)	767	NM_008391	16363	Mm.1149	NM_008391	ENSMUSG00000031627	Irf2	9830146E22Rik|AI646973|Irf-2	interferon regulatory factor 2	protein-coding
chr3-3391	chr3	40799486	40801279	+	1732.6	1793.000	intron (NM_173169, intron 1 of 15)	CpG	431	NR_045576	20873	Mm.3794	NM_011495	ENSMUSG00000025758	Plk4	1700028H20|AI385771|Sak|Stk18	polo like kinase 4	protein-coding
chr14-4495	chr14	111674462	111677794	+	1730.9	3332.000	intron (NM_198865, intron 1 of 1)	CpG	1013	NM_198865	75409	Mm.235097	NM_029273	ENSMUSG00000033214	Slitrk5	2610019D03Rik	SLIT and NTRK-like family, member 5	protein-coding
chr17-5006	chr17	34999908	35002595	+	1727.6	2687.000	promoter-TSS (NM_033075)	promoter-TSS (NM_033075)	344	NM_011690	22321	Mm.28420	NM_011690	ENSMUSG00000007029	Vars	Bat6|D17H6S56E|G7a|Vars2	valyl-tRNA synthetase	protein-coding
chr8-2490	chr8	69790735	69792382	+	1727.6	1647.000	exon (NM_133224, exon 1 of 26)	exon (NM_133224, exon 1 of 26)	395	NM_133224	170759	Mm.186066	NM_133224	ENSMUSG00000031862	Atp13a1	Atp13a|Cgi152|catp	ATPase type 13A1	protein-coding
chr9-5691	chr9	102716958	102722377	+	1727.6	5419.000	intron (NM_019764, intron 1 of 9)	intron (NM_019764, intron 1 of 9)	1863	NM_019764	56332	Mm.21145	NM_019764	ENSMUSG00000032531	Amotl2	AW549739|C79691|Lccp|MASCOT|mKIAA0989	angiomotin-like 2	protein-coding
chr3-5711	chr3	95227021	95230778	+	1727.6	3757.000	promoter-TSS (NM_019914)	promoter-TSS (NM_019914)	-44	NM_001038708	57912	Mm.28189	NM_172395	ENSMUSG00000046722	Cdc42se1	1300002M12Rik|AW558204|Cdcse1|SCIP1|Spec1	CDC42 small effector 1	protein-coding
chr17-2189	chr17	88440220	88442276	+	1727.6	2056.000	intron (NM_001355742, intron 1 of 5)	CpG	544	NM_001355742	14236	Mm.112824	NM_180974	ENSMUSG00000034998	Foxn2	3230402J05Rik|6030465J18Rik|Fkh19|Foxn1|HTLF	forkhead box N2	protein-coding
chr4-4782	chr4	132210540	132212603	+	1722.7	2063.000	intron (NM_145393, intron 1 of 4)	CpG-10406	685	NM_145393	213541	Mm.23998	NM_145393	ENSMUSG00000040025	Ythdf2	9430020E02Rik|HGRG8|NY-REN-2	YTH N6-methyladenosine RNA binding protein 2	protein-coding
chr17-4767	chr17	15371640	15377259	+	1722.7	5619.000	intron (NM_007865, intron 2 of 10)	intron (NM_007865, intron 2 of 10)	1374	NM_007865	13388	Mm.4875	NM_007865	ENSMUSG00000014773	Dll1	Delta1	delta like canonical Notch ligand 1	protein-coding
chr10-2774	chr10	111164282	111166128	+	1722.7	1846.000	intron (NM_001003717, intron 1 of 22)	CpG	403	NM_175489	237542	Mm.220204	NM_175489	ENSMUSG00000020189	Osbpl8	AA536976|AA536995|C730029P18Rik|D330025H14Rik|ORP-8	oxysterol binding protein-like 8	protein-coding
chr6-5541	chr6	49261827	49264361	+	1721.0	2534.000	intron (NM_001362188, intron 1 of 8)	intron (NM_001362188, intron 1 of 8)	958	NM_001347209	101214	Mm.196598	NM_198102	ENSMUSG00000029817	Tra2a	1500010G04Rik|AL022798|G430041M01Rik|mAWMS1	transformer 2 alpha	protein-coding
chr11-9458	chr11	49711424	49713557	+	1721.0	2133.000	5' UTR (NM_001363356, exon 1 of 12)	5' UTR (NM_001363356, exon 1 of 12)	232	NM_212484	104625	Mm.247113	NM_212484	ENSMUSG00000020362	Cnot6	CCR4	CCR4-NOT transcription complex, subunit 6	protein-coding
chr12-1157	chr12	51828479	51830571	+	1721.0	2092.000	promoter-TSS (NM_144788)	promoter-TSS (NM_144788)	11	NM_144788	207304	Mm.249391	NM_144788	ENSMUSG00000035247	Hectd1	A630086P08Rik|AI844876|b2b327Clo|opm	HECT domain E3 ubiquitin protein ligase 1	protein-coding
chr9-6181	chr9	44879235	44883414	+	1719.4	4179.000	promoter-TSS (NM_001357549)	promoter-TSS (NM_001357549)	-35	NM_001357549	214162	Mm.2389	NM_001081049	ENSMUSG00000002028	Kmt2a	6430520K01|ALL-1|All1|Cxxc7|HRX|HTRX1|Mll|Mll1|mKIAA4050	lysine (K)-specific methyltransferase 2A	protein-coding
chr19-1005	chr19	5387904	5389899	+	1714.4	1995.000	promoter-TSS (NM_016882)	promoter-TSS (NM_016882)	-198	NM_016882	20227	Mm.34562	NM_016882	ENSMUSG00000039148	Sart1	U5-110K	squamous cell carcinoma antigen recognized by T cells 1	protein-coding
chr4-6665	chr4	117834759	117837138	+	1714.4	2379.000	intron (NM_001369016, intron 1 of 13)	CpG	338	NM_001369016	14664	Mm.244549	NM_008135	ENSMUSG00000028542	Slc6a9	Glyt-1|Glyt1	solute carrier family 6 (neurotransmitter transporter, glycine), member 9	protein-coding
chr3-722	chr3	30792849	30794365	+	1712.7	1516.000	intron (NM_001357528, intron 1 of 8)	CpG	731	NM_001357528	69276	Mm.26017	NM_027016	ENSMUSG00000027706	Sec62	3100002M17Rik|AI844545|AW545092|Dtrp1|HTP1|Tloc1	SEC62 homolog (S. cerevisiae)	protein-coding
chr2-3957	chr2	27425355	27427628	+	1711.1	2273.000	non-coding (NR_133905, exon 1 of 30)	non-coding (NR_133905, exon 1 of 30)	1117	NR_133905	22325	Mm.179011	NM_009500	ENSMUSG00000009621	Vav2	2810040F13Rik|AI847175|Vav-2	vav 2 oncogene	protein-coding
chr1-906	chr1	106171609	106174306	+	1709.4	2697.000	exon (NM_133821, exon 1 of 17)	exon (NM_133821, exon 1 of 17)	1088	NM_133821	98432	Mm.24115	NM_133821	ENSMUSG00000044340	Phlpp1	AI836256|Phlpp|Plekhe1|SCOP|mKIAA0606	PH domain and leucine rich repeat protein phosphatase 1	protein-coding
chr7-7001	chr7	79659236	79662112	+	1706.1	2876.000	exon (NM_029835, exon 1 of 22)	exon (NM_029835, exon 1 of 22)	478	NM_029835	77011	Mm.28132	NM_029835	ENSMUSG00000046591	Ticrr	5730590G19Rik|BC028450|Lrrk1	TOPBP1-interacting checkpoint and replication regulator	protein-coding
chr12-355	chr12	77238121	77240058	+	1706.1	1937.000	non-coding (NR_045554, exon 1 of 12)	non-coding (NR_045554, exon 1 of 12)	350	NR_045554	53618	Mm.35628	NM_016893	ENSMUSG00000021065	Fut8	-	fucosyltransferase 8	protein-coding
chr11-4405	chr11	20631347	20633137	+	1706.1	1790.000	5' UTR (NM_001038625, exon 1 of 2)	5' UTR (NM_001038625, exon 1 of 2)	265	NM_001038625	58172	Mm.339676	NM_021372	ENSMUSG00000049800	Sertad2	AB041541|AU021878|Kiaa0127|MNCb-1504|SEI-2|Sei2|TRIP-Br2|mKIAA0127	SERTA domain containing 2	protein-coding
chr16-3085	chr16	5048801	5051430	+	1706.1	2629.000	promoter-TSS (NM_026666)	promoter-TSS (NM_026666)	58	NM_001356320	170644	Mm.66356	NM_026666	ENSMUSG00000039473	Ubn1	1110029L11Rik|2610108L02Rik|AA673476|AW124741	ubinuclein 1	protein-coding
chr4-2612	chr4	8689777	8692777	+	1704.5	3000.000	intron (NM_001277149, intron 1 of 37)	CpG	871	NM_001277149	320790	Mm.138792	NM_001033395	ENSMUSG00000041235	Chd7	A730019I05Rik|Cycn|Cyn|Dz|Edy|Flo|GENA 47|GENA 60|Gena 52|Lda|Mt|Obt|Todo|WBE1|Whi|metis	chromodomain helicase DNA binding protein 7	protein-coding
chr2-6285	chr2	13573239	13576736	+	1704.5	3497.000	exon (NM_011701, exon 1 of 9)	exon (NM_011701, exon 1 of 9)	676	NM_011701	22352	Mm.268000	NM_011701	ENSMUSG00000026728	Vim	-	vimentin	protein-coding
chr12-4652	chr12	51970262	51971697	+	1704.5	1435.000	intron (NM_177171, intron 1 of 35)	CpG	342	NM_177171	320487	Mm.131941	NM_177171	ENSMUSG00000035181	Heatr5a	C230081H03Rik|D930036F22Rik|mKIAA1316	HEAT repeat containing 5A	protein-coding
chr10-2446	chr10	79926478	79929323	+	1702.8	2845.000	intron (NM_001288625, intron 1 of 8)	intron (NM_001288625, intron 1 of 8)	559	NM_001288625	13496	Mm.301282	NM_007880	ENSMUSG00000019564	Arid3a	Bright|Dri1|Dril1	AT rich interactive domain 3A (BRIGHT-like)	protein-coding
chr6-4154	chr6	42349078	42351582	+	1702.8	2504.000	exon (NM_011777, exon 2 of 10)	exon (NM_011777, exon 2 of 10)	502	NM_001289618	22793	Mm.282303	NM_011777	ENSMUSG00000029860	Zyx	9530098H06Rik|R75157	zyxin	protein-coding
chr11-6604	chr11	20542149	20544296	+	1701.2	2147.000	promoter-TSS (NM_021372)	promoter-TSS (NM_021372)	56	NM_021372	58172	Mm.339676	NM_021372	ENSMUSG00000049800	Sertad2	AB041541|AU021878|Kiaa0127|MNCb-1504|SEI-2|Sei2|TRIP-Br2|mKIAA0127	SERTA domain containing 2	protein-coding
chr9-6407	chr9	13825617	13828754	+	1701.2	3137.000	promoter-TSS (NM_001310721)	promoter-TSS (NM_001310721)	-78	NM_026665	74360	Mm.157212	NM_026665	ENSMUSG00000031922	Cep57	3110002L15Rik|4921510P06Rik|4931428M20Rik|AI467480|Tsp57|mKIAA0092	centrosomal protein 57	protein-coding
chr17-5323	chr17	13759203	13762139	+	1699.5	2936.000	non-coding (NR_151731, exon 1 of 34)	non-coding (NR_151731, exon 1 of 34)	130	NM_010806	17356	Mm.59167	NM_010806	ENSMUSG00000068036	Afdn	5033403D15Rik|AF6|Af-6|Afadin|Gm314|I-afadin|Mllt4|S-afadin	afadin, adherens junction formation factor	protein-coding
chr4-5600	chr4	4791899	4793637	+	1697.9	1738.000	exon (NM_177730, exon 1 of 5)	exon (NM_177730, exon 1 of 5)	538	NM_177730	242291	Mm.218889	NM_177730	ENSMUSG00000066324	Impad1	1110001C20Rik|AA408880|AI451589|AL022796|B230207P20|IMP 3|IMPase 3|Jaws|gPAPP	inositol monophosphatase domain containing 1	protein-coding
chr2-9065	chr2	5950065	5952565	+	1697.9	2500.000	promoter-TSS (NM_001081132)	promoter-TSS (NM_001081132)	-154	NM_001081132	326622	Mm.31102	NM_001081132	ENSMUSG00000043241	Upf2	-	UPF2 regulator of nonsense transcripts homolog (yeast)	protein-coding
chr8-1573	chr8	85298738	85300839	+	1697.9	2101.000	promoter-TSS (NM_022997)	promoter-TSS (NM_022997)	156	NR_028268	56452	Mm.29709	NM_019716	ENSMUSG00000031697	Orc6	6720420I10Rik|Orc6l	origin recognition complex, subunit 6	protein-coding
chr11-4002	chr11	50376853	50379629	+	1697.9	2776.000	promoter-TSS (NM_001362530)	promoter-TSS (NM_001362530)	5	NM_001362526	59013	Mm.21740	NM_021510	ENSMUSG00000007850	Hnrnph1	AI642080|E430005G16Rik|Hnrnph|Hnrph1	heterogeneous nuclear ribonucleoprotein H1	protein-coding
chr6-2109	chr6	113377212	113379225	+	1696.2	2013.000	promoter-TSS (NM_133932)	promoter-TSS (NM_133932)	105	NM_001170486	68089	Mm.289306	NM_026552	ENSMUSG00000079426	Arpc4	20kDa|5330419I20Rik|AI327076|p20-Arc	actin related protein 2/3 complex, subunit 4	protein-coding
chr15-2242	chr15	77840819	77842911	+	1696.2	2092.000	intron (NM_022410, intron 1 of 40)	CpG	310	NM_022410	17886	Mm.29677	NM_022410	ENSMUSG00000022443	Myh9	Fltn|Myhn-1|Myhn1|NMHCIIA|NMMHC-A|NMMHC-IIA|TU72.6	myosin, heavy polypeptide 9, non-muscle	protein-coding
chr1-1087	chr1	10037443	10040613	+	1696.2	3170.000	promoter-TSS (NM_001277101)	promoter-TSS (NM_001277101)	810	NM_026493	211660	Mm.244046	NM_026493	ENSMUSG00000056763	Cspp1	2310020J12Rik|4930413O22Rik|AA387550|BC055915|Cspp2|Cspp3	centrosome and spindle pole associated protein 1	protein-coding
chr19-3469	chr19	6363159	6365138	+	1692.9	1979.000	intron (NR_122118, intron 1 of 11)	CpG	458	NR_122118	22668	Mm.256422	NM_011750	ENSMUSG00000024949	Sf1	BBP|MZFM|WBP4|Zfp162	splicing factor 1	protein-coding
chr3-3576	chr3	103913820	103915737	+	1692.9	1917.000	exon (NM_001356558, exon 1 of 6)	exon (NM_001356558, exon 1 of 6)	658	NM_172684	229675	Mm.29366	NM_172684	ENSMUSG00000044098	Rsbn1	C230004D03Rik|E330004N01|KDM9|Rosbin|Rsbn|Rsbp|mKIAA3002	rosbin, round spermatid basic protein 1	protein-coding
chr5-6153	chr5	33819510	33822209	+	1691.2	2699.000	Intergenic	CpG	-22253	NM_175231	107823	Mm.19892	NM_175231	ENSMUSG00000057406	Nsd2	5830445G22Rik|9430010A17Rik|AW555663|C130020C13Rik|D030027O06Rik|D930023B08Rik|MMSET|Whsc1|Whsc1l|mKIAA1090	nuclear receptor binding SET domain protein 2	protein-coding
chr8-5629	chr8	47712753	47714758	+	1691.2	2005.000	exon (NM_172407, exon 1 of 3)	exon (NM_172407, exon 1 of 3)	176	NM_001359133	70925	Mm.393807	NM_172407	ENSMUSG00000038069	Cdkn2aip	4921511I16Rik|AW208986|CARF	CDKN2A interacting protein	protein-coding
chr11-2928	chr11	72795316	72797228	+	1689.6	1912.000	promoter-TSS (NM_001045536)	promoter-TSS (NM_001045536)	46	NM_001045536	195018	Mm.272030	NM_001045536	ENSMUSG00000055670	Zzef1	8430405D05Rik|BC051585|C130099L13Rik|C85424|NSPA|mKIAA0399	zinc finger, ZZ-type with EF hand domain 1	protein-coding
chr11-3382	chr11	73176230	73178478	+	1687.9	2248.000	promoter-TSS (NM_001168470)	promoter-TSS (NM_001168470)	271	NM_029564	76281	Mm.371656	NM_029564	ENSMUSG00000040158	Tax1bp3	1300011C24Rik|TIP-1	Tax1 (human T cell leukemia virus type I) binding protein 3	protein-coding
chr2-2580	chr2	57114100	57117304	+	1687.9	3204.000	promoter-TSS (NM_013613)	promoter-TSS (NM_013613)	-664	NM_013613	18227	Mm.3507	NM_013613	ENSMUSG00000026826	Nr4a2	HZF-3|NOT|Nurr1|RNR-1|TINOR|TINUR	nuclear receptor subfamily 4, group A, member 2	protein-coding
chr3-4247	chr3	142880680	142882883	+	1687.9	2203.000	promoter-TSS (NR_152127)	promoter-TSS (NR_152127)	223	NM_178654	109333	Mm.244236	NM_178654	ENSMUSG00000004591	Pkn2	6030436C20Rik|AI507382|PRK2|Prkcl2|Stk7	protein kinase N2	protein-coding
chr17-4039	chr17	71474151	71476399	+	1686.3	2248.000	promoter-TSS (NM_028887)	promoter-TSS (NM_028887)	68	NM_028887	74355	Mm.194450	NM_028887	ENSMUSG00000024054	Smchd1	4931400A14Rik|AW554188|MommeD1|mKIAA0650	SMC hinge domain containing 1	protein-coding
chr2-5966	chr2	59611561	59613935	+	1686.3	2374.000	intron (NM_198294, intron 1 of 26)	intron (NM_198294, intron 1 of 26)	706	NM_198294	66860	Mm.27917	NM_198294	ENSMUSG00000035168	Tanc1	1200003E16Rik|Tanc|mKIAA1728	tetratricopeptide repeat, ankyrin repeat and coiled-coil containing 1	protein-coding
chr8-3356	chr8	13287011	13289074	+	1686.3	2063.000	promoter-TSS (NM_001042650)	promoter-TSS (NM_001042650)	29	NM_172282	234076	Mm.219813	NM_172282	ENSMUSG00000038497	Tmco3	B230339H12Rik|C87304	transmembrane and coiled-coil domains 3	protein-coding
chr15-3322	chr15	100614551	100616995	+	1684.6	2444.000	promoter-TSS (NR_045701)	promoter-TSS (NR_045701)	111	NM_011873	23994	Mm.486175	NM_011873	ENSMUSG00000000346	Dazap2	AI314727|Brbp|Gcap28|Prtb|gt6-12|mKIAA0058	DAZ associated protein 2	protein-coding
chr15-2844	chr15	80254582	80257355	+	1684.6	2773.000	intron (NM_001287180, intron 2 of 3)	CpG	784	NM_009716	11911	Mm.641	NM_009716	ENSMUSG00000042406	Atf4	Atf-4|C/ATF|CREB2|TAXREB67	activating transcription factor 4	protein-coding
chr18-3197	chr18	35771028	35772915	+	1683.0	1887.000	5' UTR (NM_019912, exon 1 of 7)	5' UTR (NM_019912, exon 1 of 7)	412	NM_019912	56550	Mm.180052	NM_019912	ENSMUSG00000091896	Ube2d2a	1500034D03Rik|Ubc2e|Ube2d2|ubc4	ubiquitin-conjugating enzyme E2D 2A	protein-coding
chr15-3469	chr15	73183217	73185779	+	1681.3	2562.000	intron (NM_153178, intron 1 of 18)	CpG	449	NM_153178	239528	Mm.23095	NM_153178	ENSMUSG00000036698	Ago2	1110029L17Rik|2310051F07Rik|AI225898|AL022874|AW546247|Eif2c2|Gerp95|Gm10365|mKIAA4215	argonaute RISC catalytic subunit 2	protein-coding
chr11-6862	chr11	90637346	90639043	+	1679.6	1697.000	promoter-TSS (NM_011505)	promoter-TSS (NM_011505)	10	NM_199008	69802	Mm.151940	NM_199008	ENSMUSG00000020544	Cox11	2010004I09Rik	cytochrome c oxidase assembly protein 11, copper chaperone	protein-coding
chr19-1497	chr19	5365926	5367997	+	1678.0	2071.000	promoter-TSS (NM_001286608)	promoter-TSS (NM_001286608)	-85	NM_011793	23825	Mm.358649	NM_011793	ENSMUSG00000024844	Banf1	Baf|Bcrp1|L2bp1/Baf	barrier to autointegration factor 1	protein-coding
chr4-2688	chr4	58911110	58913357	+	1678.0	2247.000	promoter-TSS (NM_001355697)	promoter-TSS (NM_001355697)	-303	NM_001355696	230249	Mm.234801	NM_172381	ENSMUSG00000050812	Ecpas	AI314180|AW558785|BB181316|mKIAA0368	Ecm29 proteasome adaptor and scaffold	protein-coding
chr12-4619	chr12	112827431	112830541	+	1678.0	3110.000	5' UTR (NM_001359292, exon 1 of 3)	5' UTR (NM_001359292, exon 1 of 3)	403	NM_001359292	71963	Mm.313185	NM_028023	ENSMUSG00000047832	Cdca4	2410018C03Rik|HEPP|SEI-3	cell division cycle associated 4	protein-coding
chr11-1254	chr11	77215820	77217341	+	1676.3	1521.000	intron (NM_177710, intron 1 of 14)	CpG	155	NM_177710	237860	Mm.440381	NM_177710	ENSMUSG00000037926	Ssh2	SSH-2|SSH-2L|mSSH-2L	slingshot protein phosphatase 2	protein-coding
chr1-2092	chr1	183296288	183298527	+	1676.3	2239.000	promoter-TSS (NM_001357242)	promoter-TSS (NM_001357242)	-114	NM_001357242	71678	Mm.392270	NM_027861	ENSMUSG00000046836	Brox	0610010K06Rik	BRO1 domain and CAAX motif containing	protein-coding
chr1-2820	chr1	97660383	97662427	+	1676.3	2044.000	5' UTR (NM_001355073, exon 1 of 3)	5' UTR (NM_001355073, exon 1 of 3)	271	NM_001355074	52392	Mm.12309	NM_133825	ENSMUSG00000044768	D1Ertd622e	AI987691|AW047450	DNA segment, Chr 1, ERATO Doi 622, expressed	protein-coding
chr12-3152	chr12	111537099	111539700	+	1676.3	2601.000	5' UTR (NM_178041, exon 2 of 12)	5' UTR (NM_178041, exon 2 of 12)	298	NM_173363	217869	Mm.271222	NM_173363	ENSMUSG00000021282	Eif5	2810011H21Rik|D12Ertd549e	eukaryotic translation initiation factor 5	protein-coding
chr8-5575	chr8	89038927	89044640	+	1674.7	5713.000	intron (NM_001371069, intron 2 of 3)	CpG	1079	NM_001371070
chr10-2968	chr10	99106621	99108921	+	1674.7	2300.000	promoter-TSS (NM_015737)	promoter-TSS (NM_015737)	-364	NM_015737	14426	Mm.314	NM_015737	ENSMUSG00000090035	Galnt4	AV011803	polypeptide N-acetylgalactosaminyltransferase 4	protein-coding
chr9-4415	chr9	65345820	65347559	+	1674.7	1739.000	exon (NM_016688, exon 1 of 5)	exon (NM_016688, exon 1 of 5)	621	NM_016688	50996	Mm.29193	NM_016688	ENSMUSG00000041837	Pdcd7	C80112|ES18	programmed cell death 7	protein-coding
chr6-3309	chr6	94698659	94701407	+	1674.7	2748.000	5' UTR (NM_008377, exon 1 of 19)	5' UTR (NM_008377, exon 1 of 19)	112	NM_001355269	16206	Mm.245210	NM_008377	ENSMUSG00000030029	Lrig1	D6Bwg0781e|Img|LIG-1	leucine-rich repeats and immunoglobulin-like domains 1	protein-coding
chr1-2106	chr1	143776442	143778510	+	1673.0	2068.000	promoter-TSS (NM_013835)	promoter-TSS (NM_013835)	198	NM_019562	56207	Mm.261004	NM_019562	ENSMUSG00000018189	Uchl5	5830413B11Rik|Uch37	ubiquitin carboxyl-terminal esterase L5	protein-coding
chr7-6652	chr7	16613043	16615583	+	1673.0	2540.000	intron (NR_136929, intron 1 of 2)	GC_rich|Low_complexity|Low_complexity	273	NR_136929	102634559	Mm.421602	NR_136928	ENSMUSG00000100583	Gm29443	-	predicted gene 29443	ncRNA
chr8-4444	chr8	70041727	70043886	+	1673.0	2159.000	promoter-TSS (NM_001167939)	promoter-TSS (NM_001167939)	19	NM_001368391	70616	Mm.17665	NM_027481	ENSMUSG00000011306	Sugp1	5730496N02Rik|Sf4	SURP and G patch domain containing 1	protein-coding
chr14-3790	chr14	12339168	12348265	+	1671.4	9097.000	exon (NM_080433, exon 4 of 5)	exon (NM_080433, exon 4 of 5)	2149	NM_080433	54713	Mm.34644	NM_080433	ENSMUSG00000021743	Fezf2	AI451466|AI852056|Fez|Fezl|Zfp312	Fez family zinc finger 2	protein-coding
chr13-773	chr13	69610977	69613104	+	1671.4	2127.000	promoter-TSS (NM_145354)	promoter-TSS (NM_145354)	24	NM_145354	28114	Mm.260009	NM_145354	ENSMUSG00000021595	Nsun2	D13Wsu123e|Misu	NOL1/NOP2/Sun domain family member 2	protein-coding
chr11-5343	chr11	60536614	60540593	+	1669.7	3979.000	exon (NM_172943, exon 1 of 4)	exon (NM_172943, exon 1 of 4)	920	NM_172943	268420	Mm.262056	NM_172943	ENSMUSG00000042650	Alkbh5	AW050020|AW215868|Abh5|E130207K11|Ofoxd	alkB homolog 5, RNA demethylase	protein-coding
chr11-4445	chr11	59227039	59228941	+	1669.7	1902.000	5' UTR (NM_001130408, exon 1 of 5)	5' UTR (NM_001130408, exon 1 of 5)	172	NM_001130408	11840	Mm.371546	NM_007476	ENSMUSG00000048076	Arf1	-	ADP-ribosylation factor 1	protein-coding
chr8-6494	chr8	120486874	120490801	+	1669.7	3927.000	promoter-TSS (NM_198671)	promoter-TSS (NM_198671)	-29	NM_198671	382034	Mm.334856	NM_198671	ENSMUSG00000031822	Gse1	2210013I18Rik|mKIAA0182	genetic suppressor element 1, coiled-coil protein	protein-coding
chr2-6935	chr2	180708649	180711419	+	1666.4	2770.000	promoter-TSS (NM_001291432)	promoter-TSS (NM_001291432)	-35	NM_001291432	23856	Mm.253836	NM_011805	ENSMUSG00000038914	Dido1	6720461J16Rik|D130048F08Rik|DATF-1|DIO-1|Datf1|dido	death inducer-obliterator 1	protein-coding
chr13-4298	chr13	55485593	55488665	+	1666.4	3072.000	intron (NM_001177371, intron 1 of 14)	intron (NM_001177371, intron 1 of 14)	947	NM_001177371	56320	Mm.19016	NM_019813	ENSMUSG00000034675	Dbn1	-	drebrin 1	protein-coding
chr12-209	chr12	84996303	84997570	+	1664.8	1267.000	exon (NM_001347421, exon 1 of 20)	exon (NM_001347421, exon 1 of 20)	615	NM_178363	56531	Mm.153183	NM_178363	ENSMUSG00000021244	Ylpm1	A930013E17Rik|ZAP|Zap3	YLP motif containing 1	protein-coding
chr13-2723	chr13	98315956	98317808	+	1663.1	1852.000	promoter-TSS (NM_145455)	promoter-TSS (NM_145455)	85	NM_145455	218490	Mm.371688	NM_145455	ENSMUSG00000021660	Btf3	1700054E11Rik	basic transcription factor 3	protein-coding
chr11-5706	chr11	86756257	86758570	+	1663.1	2313.000	5' UTR (NM_001356393, exon 1 of 33)	5' UTR (NM_001356393, exon 1 of 33)	154	NM_001003908	67300	Mm.254588	NM_001003908	ENSMUSG00000047126	Cltc	3110065L21Rik|CHC|R74732	clathrin, heavy polypeptide (Hc)	protein-coding
chr17-5704	chr17	56472402	56476643	+	1661.4	4241.000	intron (NM_001252455, intron 1 of 27)	CpG	1958	NM_001252453	19280	Mm.258771	NM_011218	ENSMUSG00000013236	Ptprs	AL022616|PTP|PTP-NU3|PTPNU-3|PTPsigma|Ptpt9|R-PTP-S|RPTPsigma	protein tyrosine phosphatase, receptor type, S	protein-coding
chr14-940	chr14	76414156	76417185	+	1661.4	3029.000	promoter-TSS (NM_207652)	promoter-TSS (NM_207652)	-151	NM_207652	21807	Mm.153272	NM_009366	ENSMUSG00000022010	Tsc22d1	AA589566|AW105905|Egr5|TSC-22|Tgfb1i4|Tsc|Tsc22	TSC22 domain family, member 1	protein-coding
chr19-1564	chr19	53902929	53904596	+	1661.4	1667.000	intron (NM_001168491, intron 1 of 11)	CpG	411	NM_001168491	18569	Mm.1605	NM_011050	ENSMUSG00000024975	Pdcd4	D19Ucla1|Ma3|Tis	programmed cell death 4	protein-coding
chr17-4170	chr17	64600475	64602581	+	1661.4	2106.000	promoter-TSS (NM_008549)	promoter-TSS (NM_008549)	-121	NM_008549	17158	Mm.2433	NM_008549	ENSMUSG00000024085	Man2a1	Mana-2|Mana2|Map-2	mannosidase 2, alpha 1	protein-coding
chr18-1091	chr18	67932775	67934692	+	1661.4	1917.000	intron (NM_172631, intron 1 of 5)	CpG	560	NM_172631	52662	Mm.440183	NM_172631	ENSMUSG00000024544	Ldlrad4	8230401C20Rik|A430083H02|A430108L08Rik|C18orf1|D18Ertd653e|D330030L18Rik	low density lipoprotein receptor class A domain containing 4	protein-coding
chr7-4431	chr7	110018056	110019542	+	1659.8	1486.000	intron (NM_181517, intron 1 of 24)	CpG	484	NM_001362172	233726	Mm.222328	NM_181517	ENSMUSG00000066232	Ipo7	A330055O14Rik|C330016G14|Imp7|Ranbp7	importin 7	protein-coding
chr3-5674	chr3	54733850	54736660	+	1656.5	2810.000	promoter-TSS (NM_025442)	promoter-TSS (NM_025442)	109	NM_027148	69639	Mm.29253	NM_027148	ENSMUSG00000027752	Exosc8	2310032N20Rik|CIP3|mKIAA4013	exosome component 8	protein-coding
chr11-5491	chr11	82930289	82933651	+	1654.8	3362.000	intron (NM_178680, intron 13 of 19)	CpG	-20132	NM_183201	327978	Mm.42147	NM_183201	ENSMUSG00000054404	Slfn5	AI956840	schlafen 5	protein-coding
chr5-1597	chr5	45856174	45858105	+	1653.2	1931.000	promoter-TSS (NM_172153)	promoter-TSS (NM_172153)	401	NM_001359871	209707	Mm.71498	NM_172153	ENSMUSG00000015882	Lcorl	Mlr1	ligand dependent nuclear receptor corepressor-like	protein-coding
chr14-3926	chr14	100283107	100287081	+	1653.2	3974.000	Intergenic	Intergenic	-135298	NM_010636	16597	Mm.396499	NM_010636	ENSMUSG00000072294	Klf12	2700063E05Rik|AI225908|AI315654|AP-2rep|B130052C06Rik|D530033K05Rik	Kruppel-like factor 12	protein-coding
chr16-3293	chr16	31199402	31201553	+	1653.2	2151.000	intron (NM_030138, intron 1 of 22)	CpG	761	NM_030138	78618	Mm.274646	NM_030138	ENSMUSG00000049076	Acap2	4832442G16|9530039J15Rik|CNT-B2|Centb2|mKIAA0041	ArfGAP with coiled-coil, ankyrin repeat and PH domains 2	protein-coding
chr5-6745	chr5	93092159	93095127	+	1653.2	2968.000	intron (NM_001009818, intron 1 of 9)	CpG	227	NM_001347377	52398	Mm.394184	NM_001009818	ENSMUSG00000058013	Sept11	6230410I01Rik|AW548875|D5Ertd606e	septin 11	protein-coding
chr3-5062	chr3	90508146	90509740	+	1651.5	1594.000	intron (NM_023215, intron 1 of 4)	intron (NM_023215, intron 1 of 4)	555	NM_001293776	66511	Mm.154136	NM_023215	ENSMUSG00000001017	Chtop	2500003M10Rik|Fop|Srag	chromatin target of PRMT1	protein-coding
chr11-8443	chr11	120571675	120574387	+	1651.5	2712.000	5' UTR (NM_011032, exon 1 of 11)	5' UTR (NM_011032, exon 1 of 11)	222	NM_011032	18453	Mm.16660	NM_011032	ENSMUSG00000025130	P4hb	ERp59|PDI|Pdia1|Thbp	prolyl 4-hydroxylase, beta polypeptide	protein-coding
chr18-2138	chr18	35561951	35563816	+	1651.5	1865.000	intron (NM_010771, intron 1 of 14)	CpG	725	NM_010771	17184	Mm.215034	NM_010771	ENSMUSG00000037236	Matr3	1110061A14Rik|2810017I02Rik|AI841759|AW555618|D030046F20Rik|mKIAA0723	matrin 3	protein-coding
chr18-2247	chr18	31803531	31805630	+	1651.5	2099.000	intron (NM_028866, intron 1 of 21)	intron (NM_028866, intron 1 of 21)	523	NM_001170966	74320	Mm.277705	NM_028866	ENSMUSG00000024400	Wdr33	1110001N06Rik|2310011G05Rik|2810021O11Rik|8430413N20Rik|WDC146	WD repeat domain 33	protein-coding
chr11-9288	chr11	52359946	52362241	+	1649.9	2295.000	promoter-TSS (NM_001362693)	promoter-TSS (NM_001362693)	242	NM_011694	22333	Mm.3555	NM_011694	ENSMUSG00000020402	Vdac1	AL033343|Vdac5|mVDAC1|mVDAC5	voltage-dependent anion channel 1	protein-coding
chr8-335	chr8	11757899	11759286	+	1649.9	1387.000	intron (NM_001113518, intron 1 of 20)	CpG	262	NM_001113518	54126	Mm.244068	NM_017402	ENSMUSG00000031511	Arhgef7	Cool|PIX|Pak3bp|betaPix|betaPix-b|betaPix-c|cool-1|mKIAA0142|p85Cool1|p85SPR	Rho guanine nucleotide exchange factor (GEF7)	protein-coding
chr1-5561	chr1	133130801	133135025	+	1649.9	4224.000	exon (NM_133819, exon 1 of 2)	exon (NM_133819, exon 1 of 2)	1747	NM_133819	108954	Mm.293628	NM_133819	ENSMUSG00000046062	Ppp1r15b	1810033K10Rik|AI606441|C530022L24Rik|CReP	protein phosphatase 1, regulatory subunit 15B	protein-coding
chr6-5497	chr6	140423348	140425519	+	1648.2	2171.000	exon (NM_144920, exon 2 of 31)	exon (NM_144920, exon 2 of 31)	334	NM_144920	109135	Mm.247670	NM_144920	ENSMUSG00000030231	Plekha5	2810431N21Rik|AI428202|AK129423|AMH-Cre|Ayu21-9|Gt(pU21)9Imeg|Pepp2|Tg(AMH-cre)1Flor	pleckstrin homology domain containing, family A member 5	protein-coding
chr17-3801	chr17	46889149	46891799	+	1648.2	2650.000	promoter-TSS (NM_178385)	promoter-TSS (NM_178385)	-147	NM_178385	72726	Mm.33780	NM_178385	ENSMUSG00000036430	Tbcc	2810055C19Rik	tubulin-specific chaperone C	protein-coding
chr11-6882	chr11	107468566	107471571	+	1648.2	3005.000	non-coding (NR_153311, exon 1 of 10)	non-coding (NR_153311, exon 1 of 10)	652	NR_153311	71795	Mm.397413	NM_145823	ENSMUSG00000040430	Pitpnc1	1110020B03Rik|5830436L09Rik|AI662802|AI851387|C330017I21Rik|Dnr411|RDGBB|RDGBB1|mrdgBbeta|rdgB-beta	phosphatidylinositol transfer protein, cytoplasmic 1	protein-coding
chr4-2386	chr4	42999370	43000766	+	1648.2	1396.000	intron (NM_009503, intron 1 of 16)	CpG	439	NM_009503	269523	Mm.245976	NM_009503	ENSMUSG00000028452	Vcp	3110001E05|CDC48|p97|p97/VCP	valosin containing protein	protein-coding
chr9-5733	chr9	21237918	21239702	+	1646.6	1784.000	5' UTR (NM_016679, exon 1 of 5)	5' UTR (NM_016679, exon 1 of 5)	522	NM_016679	50868	Mm.248266	NM_016679	ENSMUSG00000003308	Keap1	INRF2|mKIAA0132	kelch-like ECH-associated protein 1	protein-coding
chr7-7130	chr7	127231232	127234503	+	1644.9	3271.000	promoter-TSS (NM_001360912)	promoter-TSS (NM_001360912)	-194	NM_001360912	233887	Mm.258371	NM_146201	ENSMUSG00000045598	Zfp553	2600009K23Rik|AI431057|BC026401|C330013F15Rik|Znf48	zinc finger protein 553	protein-coding
chr14-1553	chr14	31829590	31831593	+	1643.2	2003.000	promoter-TSS (NM_001024604)	promoter-TSS (NM_001024604)	-176	NM_001024604	105522	Mm.37660	NM_001024604	ENSMUSG00000014496	Ankrd28	AI465466|AI604979|E430019N21Rik|mKIAA0379	ankyrin repeat domain 28	protein-coding
chr4-4302	chr4	98922420	98925762	+	1643.2	3342.000	5' UTR (NM_001301414, exon 1 of 9)	5' UTR (NM_001301414, exon 1 of 9)	281	NM_001356424	230484	Mm.371692	NM_146144	ENSMUSG00000028560	Usp1	-	ubiquitin specific peptidase 1	protein-coding
chr12-3654	chr12	3426193	3428360	+	1643.2	2167.000	promoter-TSS (NR_030694)	promoter-TSS (NR_030694)	419	NM_172421	75302	Mm.120475	NM_172421	ENSMUSG00000037486	Asxl2	4930556B16Rik|mKIAA1685	additional sex combs like 2, transcriptional regulator	protein-coding
chr18-3469	chr18	7868092	7870479	+	1643.2	2387.000	promoter-TSS (NM_001360956)	promoter-TSS (NM_001360956)	88	NM_153085	225131	Mm.204524	NM_153085	ENSMUSG00000024283	Wac	1110067P07Rik|A230035H12Rik|AI256735|AI256776|Wwp4	WW domain containing adaptor with coiled-coil	protein-coding
chr18-3265	chr18	34005003	34007558	+	1641.6	2555.000	5' UTR (NM_013512, exon 2 of 24)	5' UTR (NM_013512, exon 2 of 24)	926	NM_013512	13824	Mm.3465	NM_013512	ENSMUSG00000024376	Epb41l4a	Epb4.1l4|Epb4.1l4a|NBL4	erythrocyte membrane protein band 4.1 like 4a	protein-coding
chr10-5689	chr10	42577942	42585863	+	1641.6	7921.000	intron (NM_152229, intron 1 of 8)	intron (NM_152229, intron 1 of 8)	1688	NM_152229	21907	Mm.287100	NM_152229	ENSMUSG00000019803	Nr2e1	Mtl1|Mtll|TLL|Tlx|XTLL|fierce|frc|tailless	nuclear receptor subfamily 2, group E, member 1	protein-coding
chr1-6909	chr1	180811123	180814724	+	1639.9	3601.000	intron (NM_008210, intron 1 of 3)	CpG	682	NM_008210	15078	Mm.138832	NM_008210	ENSMUSG00000060743	H3f3a	EyeLinc14|H3.3A	H3 histone, family 3A	protein-coding
chr13-1120	chr13	93498318	93500564	+	1639.9	2246.000	5' UTR (NM_021310, exon 1 of 11)	5' UTR (NM_021310, exon 1 of 11)	367	NM_021310	57748	Mm.100273	NM_021310	ENSMUSG00000021690	Jmy	-	junction-mediating and regulatory protein	protein-coding
chr17-6075	chr17	47009238	47011308	+	1639.9	2070.000	5' UTR (NM_001177374, exon 1 of 47)	5' UTR (NM_001177374, exon 1 of 47)	259	NM_146078	224826	Mm.28234	NM_146078	ENSMUSG00000023977	Ubr2	9930021A08Rik|AI462103|AW540746|E130209G04Rik|mKIAA0349	ubiquitin protein ligase E3 component n-recognin 2	protein-coding
chr14-4270	chr14	32201063	32202904	+	1638.3	1841.000	promoter-TSS (NM_001359915)	promoter-TSS (NM_001359915)	12	NM_011960	26430	Mm.15962	NM_011960	ENSMUSG00000021911	Parg	AI413217	poly (ADP-ribose) glycohydrolase	protein-coding
chr3-2139	chr3	126596328	126598722	+	1636.6	2394.000	intron (NM_001025438, intron 1 of 18)	CpG	574	NM_001293665	108058	Mm.255822	NM_023813	ENSMUSG00000053819	Camk2d	2810011D23Rik|8030469K03Rik|CaMK II|[d]-CaMKII	calcium/calmodulin-dependent protein kinase II, delta	protein-coding
chr10-5400	chr10	80854087	80856371	+	1636.6	2284.000	promoter-TSS (NM_175195)	promoter-TSS (NM_175195)	-20	NM_001359148	66094	Mm.379101	NM_025349	ENSMUSG00000035215	Lsm7	0910001B06Rik|1110033F18Rik	LSM7 homolog, U6 small nuclear RNA and mRNA degradation associated	protein-coding
chr6-1642	chr6	107529501	107533363	+	1636.6	3862.000	intron (NM_008516, intron 1 of 1)	intron (NM_008516, intron 1 of 1)	1706	NM_008516	16979	Mm.428543	NM_008516	ENSMUSG00000034648	Lrrn1	2810047E21Rik|NLRR-1	leucine rich repeat protein 1, neuronal	protein-coding
chr1-1002	chr1	160792063	160793597	+	1635.0	1534.000	5' UTR (NM_013862, exon 1 of 21)	5' UTR (NM_013862, exon 1 of 21)	108	NM_013862	29809	Mm.25833	NM_013862	ENSMUSG00000026721	Rabgap1l	5830411O09Rik|8430421H08Rik|9630005B12Rik|AW049894|HHL|Hh1|mKIAA0471	RAB GTPase activating protein 1-like	protein-coding
chr8-5981	chr8	111257904	111259874	+	1633.3	1970.000	exon (NM_009149, exon 1 of 26)	exon (NM_009149, exon 1 of 26)	321	NM_009149	20340	Mm.276271	NM_009149	ENSMUSG00000003316	Glg1	AI593353|AW537898|CFR|CFR-1|ESL-1|MG-160|MG160|Selel	golgi apparatus protein 1	protein-coding
chr7-1863	chr7	92668534	92670795	+	1633.3	2261.000	5' UTR (NM_029078, exon 1 of 16)	5' UTR (NM_029078, exon 1 of 16)	248	NM_029078	74737	Mm.288645	NM_029078	ENSMUSG00000041328	Pcf11	2500001H09Rik|5730417B17Rik|C77803	PCF11 cleavage and polyadenylation factor subunit	protein-coding
chr13-402	chr13	17694445	17696305	+	1633.3	1860.000	promoter-TSS (NM_138654)	promoter-TSS (NM_138654)	-38	NM_025479	66308	Mm.291109	NM_025479	ENSMUSG00000012429	Mplkip	2810021B07Rik|C330007M08Rik|Ttdn1	M-phase specific PLK1 intereacting protein	protein-coding
chr2-7516	chr2	126674152	126676820	+	1633.3	2668.000	promoter-TSS (NM_001355109)	promoter-TSS (NM_001355109)	106	NM_001271469	14391	Mm.293266	NM_010249	ENSMUSG00000027361	Gabpb1	BABPB2|E4TF1|E4TF1-47|E4TF1-53|E4Tf1B|GABPB|GABPB-1|GABPB-2|GABPB1-1|GABPB1-2|NRF2B1|NRF2B2	GA repeat binding protein, beta 1	protein-coding
chr9-5456	chr9	21367024	21369647	+	1631.7	2623.000	promoter-TSS (NM_001277322)	promoter-TSS (NM_001277322)	-197	NM_001277322	16201	Mm.440026	NM_010561	ENSMUSG00000032178	Ilf3	MBII-26|MPHOSPH4|NF90|NFAR	interleukin enhancer binding factor 3	protein-coding
chr5-4352	chr5	33982847	33984728	+	1630.0	1881.000	exon (NM_001033458, exon 2 of 4)	exon (NM_001033458, exon 2 of 4)	354	NM_001310546	381633	Mm.4923	NM_001033458	ENSMUSG00000070858	Gm1673	-	predicted gene 1673	protein-coding
chr8-4411	chr8	109778242	109779912	+	1630.0	1670.000	intron (NM_009677, intron 1 of 23)	CpG	494	NM_001301211	11765	Mm.37210	NM_009677	ENSMUSG00000031731	Ap1g1	AA409002|AU041323|AW551707|Adtg|D8Ertd374e	adaptor protein complex AP-1, gamma 1 subunit	protein-coding
chr4-5261	chr4	48584617	48587030	+	1630.0	2413.000	intron (NM_021436, intron 1 of 9)	CpG	649	NM_021436	230157	Mm.422686	NM_021436	ENSMUSG00000028347	Tmeff1	A830033E11|M7365|TR-1|Tr1	transmembrane protein with EGF-like and two follistatin-like domains 1	protein-coding
chr11-9045	chr11	116841832	116844470	+	1630.0	2638.000	promoter-TSS (NM_028865)	promoter-TSS (NM_028865)	298	NM_001363363	107817	Mm.481684	NM_033398	ENSMUSG00000056962	Jmjd6	5730436I23Rik|D11Ertd195e|PSR|PtdSerR|Ptdsr|mKIAA0585	jumonji domain containing 6	protein-coding
chr6-226	chr6	52713638	52714903	+	1628.3	1265.000	5' UTR (NM_001355596, exon 1 of 18)	5' UTR (NM_001355596, exon 1 of 18)	105	NM_001355596	52440	Mm.389757	NM_025816	ENSMUSG00000004535	Tax1bp1	1200003J11Rik|1700069J21Rik|AA930106|D6Ertd404e|D6Ertd772e|T6bp|TXBP151	Tax1 (human T cell leukemia virus type I) binding protein 1	protein-coding
chr9-4638	chr9	31385685	31387280	+	1628.3	1595.000	intron (NM_172766, intron 1 of 25)	CpG	290	NM_001359654	235134	Mm.238146	NM_172766	ENSMUSG00000042185	Nfrkb	A530090G11Rik	nuclear factor related to kappa B binding protein	protein-coding
chr8-1008	chr8	82863274	82865085	+	1628.3	1811.000	exon (NM_177378, exon 1 of 7)	exon (NM_177378, exon 1 of 7)	823	NM_177378	330812	Mm.491438	NM_177378	ENSMUSG00000047747	Rnf150	A630007N06Rik|C030044C12Rik|Greul5|mKIAA1214	ring finger protein 150	protein-coding
chr13-3099	chr13	32801784	32803378	+	1625.0	1594.000	exon (NM_030215, exon 1 of 7)	exon (NM_030215, exon 1 of 7)	551	NM_030215	78903	Mm.286680	NM_030215	ENSMUSG00000021400	Wrnip1	4833444L21Rik|WHIP|Wrnip	Werner helicase interacting protein 1	protein-coding
chr10-2322	chr10	52690288	52692215	+	1623.4	1927.000	intron (NM_178675, intron 1 of 7)	CpG	750	NM_178675	215085	Mm.338690	NM_178675	ENSMUSG00000038602	Slc35f1	Duf6|E130016L02	solute carrier family 35, member F1	protein-coding
chr19-2384	chr19	46056038	46057878	+	1623.4	1840.000	intron (NM_001081214, intron 1 of 13)	CpG	419	NM_001081214	226169	Mm.2415	NM_145504	ENSMUSG00000055491	Pprc1	A930018M19|BC013720|PRC|mKIAA0595	peroxisome proliferative activated receptor, gamma, coactivator-related 1	protein-coding
chr2-6828	chr2	156110538	156112266	+	1623.4	1728.000	intron (NM_029397, intron 1 of 2)	intron (NM_029397, intron 1 of 2)	563	NM_170598	75710	Mm.27660	NM_029397	ENSMUSG00000089824	Rbm12	5730420G12Rik|9430070C08Rik|AI852903|SWAN|mKIAA0765	RNA binding motif protein 12	protein-coding
chr7-5996	chr7	3692100	3695480	+	1623.4	3380.000	promoter-TSS (NM_029934)	promoter-TSS (NM_029934)	180	NM_001164205	66078	Mm.379100	NM_024168	ENSMUSG00000035585	Tsen34	0610027F08Rik|Leng5	tRNA splicing endonuclease subunit 34	protein-coding
chr6-1175	chr6	86732490	86734163	+	1621.7	1673.000	promoter-TSS (NM_011818)	promoter-TSS (NM_011818)	52	NM_011818	23885	Mm.321452	NM_011818	ENSMUSG00000001157	Gmcl1	2810049L19Rik|Btbd13|DIP|Gcl|Gcl-1|glc-1|mglc-1	germ cell-less, spermatogenesis associated 1	protein-coding
chr13-539	chr13	100650567	100652603	+	1621.7	2036.000	promoter-TSS (NM_001283011)	promoter-TSS (NM_001283011)	-22	NM_001015889	108143	Mm.301148	NM_027139	ENSMUSG00000052293	Taf9	2310012M09Rik|AA673500|AU045423|TAFII31|TAFII32|Taf2g	TATA-box binding protein associated factor 9	protein-coding
chr3-4488	chr3	104637798	104639932	+	1621.7	2134.000	intron (NM_009196, intron 1 of 4)	CpG	201	NM_009196	20501	Mm.9086	NM_009196	ENSMUSG00000032902	Slc16a1	AL022710|Mct1	solute carrier family 16 (monocarboxylic acid transporters), member 1	protein-coding
chr1-5231	chr1	180640335	180642506	+	1621.7	2171.000	intron (NM_001103182, intron 1 of 14)	CpG	270	NR_120498	72568	Mm.275044	NM_175186	ENSMUSG00000058729	Lin9	2700022J23Rik|Bara|Lin-9|TGS|TGS1|mLin-9	lin-9 homolog (C. elegans)	protein-coding
chr14-2612	chr14	26668218	26670541	+	1621.7	2323.000	TTS (NR_106132)	TTS (NR_106132)	229	NR_106132	102465773		NR_106132	ENSMUSG00000098751	Mir7672	Gm27314|mmu-mir-7672	microRNA 7672	ncRNA
chr18-1477	chr18	10609229	10610831	+	1621.7	1602.000	5' UTR (NM_001081222, exon 1 of 11)	5' UTR (NM_001081222, exon 1 of 11)	322	NM_001081222	77805	Mm.210996	NM_144542	ENSMUSG00000024293	Esco1	A930014I12Rik	establishment of sister chromatid cohesion N-acetyltransferase 1	protein-coding
chr17-3309	chr17	74293901	74296130	+	1620.1	2229.000	promoter-TSS (NM_133771)	promoter-TSS (NM_133771)	-152	NM_133771	76890	Mm.311874	NM_133771	ENSMUSG00000058704	Memo1	0610016J10Rik|D930048L02Rik	mediator of cell motility 1	protein-coding
chr9-3511	chr9	108648415	108649951	+	1620.1	1536.000	intron (NM_001357285, intron 1 of 15)	CpG	225	NM_011790	23807	Mm.290447	NM_011790	ENSMUSG00000064145	Arih2	AI843547|ARI2|TRIAD1|UIP48	ariadne RBR E3 ubiquitin protein ligase 2	protein-coding
chr2-4967	chr2	10047549	10049617	+	1620.1	2068.000	promoter-TSS (NM_027748)	promoter-TSS (NM_027748)	26	NM_027748	209361	Mm.86343	NM_027748	ENSMUSG00000025782	Taf3	140kDa|4933439M23Rik|AW539625|TAF140|TAFII-140|TAFII140|mTAFII140	TATA-box binding protein associated factor 3	protein-coding
chr9-2355	chr9	57520805	57522501	+	1620.1	1696.000	intron (NM_007747, intron 1 of 4)	CpG	421	NM_007747	12858	Mm.273403	NM_007747	ENSMUSG00000000088	Cox5a	AA959768|CcOX	cytochrome c oxidase subunit 5A	protein-coding
chr7-7947	chr7	4810741	4813609	+	1620.1	2868.000	5' UTR (NM_133777, exon 1 of 4)	5' UTR (NM_133777, exon 1 of 4)	165	NM_133777	77891	Mm.389787	NM_133777	ENSMUSG00000060860	Ube2s	0910001J09Rik|6720465F12Rik|AA409170|E2-EPF	ubiquitin-conjugating enzyme E2S	protein-coding
chr4-7985	chr4	135270926	135273527	+	1620.1	2601.000	intron (NM_013885, intron 1 of 5)	CpG	534	NM_013885	29876	Mm.257765	NM_013885	ENSMUSG00000037242	Clic4	D0Jmb3|TU-74|mc3s5|mtCLIC	chloride intracellular channel 4 (mitochondrial)	protein-coding
chr10-3588	chr10	59220892	59223578	+	1616.8	2686.000	promoter-TSS (NM_001024911)	promoter-TSS (NM_001024911)	313	NM_172939	268301	Mm.3036	NM_172939	ENSMUSG00000098188	Sowahc	4921515A04Rik|9430099J10Rik|Ankrd57|C820004L04Rik	sosondowah ankyrin repeat domain family member C	protein-coding
chr4-5969	chr4	155811883	155813851	+	1616.8	1968.000	intron (NM_207678, intron 1 of 10)	CpG	378	NM_207678	56036	Mm.23492	NM_018856	ENSMUSG00000029068	Ccnl2	1700010A01Rik|1810019L15Rik|2010319M22Rik|AA409936|AW261738|Ania-6b|HCLA-150|Pcee|SB138	cyclin L2	protein-coding
chr14-3702	chr14	74946324	74948380	+	1616.8	2056.000	intron (NM_001033439, intron 1 of 19)	CpG	525	NM_001252132	380916	Mm.288868	NM_001033439	ENSMUSG00000068015	Lrch1	4832412D13Rik|AI552548|AW215503|Chdc1|mKIAA1016	leucine-rich repeats and calponin homology (CH) domain containing 1	protein-coding
chr11-9323	chr11	74829397	74833314	+	1615.1	3917.000	exon (NM_010813, exon 1 of 6)	exon (NM_010813, exon 1 of 6)	431	NM_010813	17428	Mm.3759	NM_010813	ENSMUSG00000000282	Mnt	Rox|bHLHd3	max binding protein	protein-coding
chr8-6420	chr8	71379993	71382820	+	1615.1	2827.000	5' UTR (NM_010150, exon 1 of 4)	5' UTR (NM_010150, exon 1 of 4)	546	NM_010150	13864	Mm.28989	NM_010150	ENSMUSG00000002393	Nr2f6	AV090102|COUP-TF3|EAR2|Erbal2	nuclear receptor subfamily 2, group F, member 6	protein-coding
chr1-4634	chr1	74505009	74507399	+	1613.5	2390.000	promoter-TSS (NM_001310662)	promoter-TSS (NM_001310662)	144	NM_021383	58184	Mm.291708	NM_021383	ENSMUSG00000026174	Cnot9	2610007F23Rik|AI593551|Fl10|Rqcd1	CCR4-NOT transcription complex, subunit 9	protein-coding
chr15-3946	chr15	76349874	76352280	+	1613.5	2406.000	promoter-TSS (NM_001164608)	promoter-TSS (NM_001164608)	33	NM_025340	106025	Mm.41463	NM_025340	ENSMUSG00000022552	Sharpin	0610041B22Rik|AW121341|RBCKL1|SIPL1|cpdm	SHANK-associated RH domain interacting protein	protein-coding
chr5-6003	chr5	140606665	140612427	+	1613.5	5762.000	intron (NM_008494, intron 1 of 7)	intron (NM_008494, intron 1 of 7)	2205	NM_008494	16848	Mm.12834	NM_008494	ENSMUSG00000029570	Lfng	AW061165	LFNG O-fucosylpeptide 3-beta-N-acetylglucosaminyltransferase	protein-coding
chr6-2755	chr6	120363460	120365670	+	1613.5	2210.000	promoter-TSS (NR_045558)	promoter-TSS (NR_045558)	-196	NR_045558	67200	Mm.45767	NM_026028	ENSMUSG00000030177	Ccdc77	2400002C23Rik|2700091N06Rik|AV168274	coiled-coil domain containing 77	protein-coding
chr17-4852	chr17	24894113	24897466	+	1613.5	3353.000	promoter-TSS (NM_001163102)	promoter-TSS (NM_001163102)	669	NM_023260	79044	Mm.328851	NM_023260	ENSMUSG00000038880	Mrps34	0610007F04Rik|5330430D13Rik|AV001970|Tce2	mitochondrial ribosomal protein S34	protein-coding
chr1-2769	chr1	92831019	92833813	+	1611.8	2794.000	intron (NM_016696, intron 1 of 8)	CpG	771	NM_016696	14733	Mm.297976	NM_016696	ENSMUSG00000034220	Gpc1	AI462976	glypican 1	protein-coding
chr5-7508	chr5	77308494	77311281	+	1610.1	2787.000	promoter-TSS (NM_153798)	promoter-TSS (NM_153798)	199	NM_019836	56412	Mm.129136	NM_019836	ENSMUSG00000036285	Noa1	2610024G14Rik|AU022345|AtNOS1|mAtNOS1	nitric oxide associated 1	protein-coding
chr10-5617	chr10	80431693	80434188	+	1610.1	2495.000	intron (NM_001164147, intron 1 of 18)	intron (NM_001164147, intron 1 of 18)	713	NM_001164152	21423	Mm.3406	NM_011548	ENSMUSG00000020167	Tcf3	A1|AA408400|ALF2|AW209082|E12|E12/E47|E2A|E47|KA1|ME2|Pan1|Pan2|TCF-3|Tcfe2a|VDIR|bHLHb21	transcription factor 3	protein-coding
chr5-3880	chr5	65536695	65538533	+	1610.1	1838.000	intron (NM_001310618, intron 1 of 4)	CpG	369	NM_001310619	53323	Mm.319512	NM_016786	ENSMUSG00000029203	Ube2k	AW492011|D5Ertd601e|E2-25k|HIP-2|Hip2|Hypg|Lig	ubiquitin-conjugating enzyme E2K	protein-coding
chr5-7758	chr5	144254536	144257384	+	1608.5	2848.000	intron (NM_018772, intron 2 of 2)	CpG-11782	735	NM_018772	55950	Mm.38011	NM_018772	ENSMUSG00000047843	Bri3	I3	brain protein I3	protein-coding
chr9-5747	chr9	37144233	37147440	+	1608.5	3207.000	intron (NM_001029838, intron 1 of 12)	intron (NM_001029838, intron 1 of 12)	1486	NM_148950	208076	Mm.260335	NM_148950	ENSMUSG00000035934	Pknox2	D230005H23Rik|Prep2	Pbx/knotted 1 homeobox 2	protein-coding
chr17-3934	chr17	28349489	28351827	+	1608.5	2338.000	promoter-TSS (NM_001098226)	promoter-TSS (NM_001098226)	-58	NM_001098226	21678	Mm.6655	NM_011566	ENSMUSG00000002249	Tead3	DTEF-1|ETFR-1|TEAD-3|TEF-5|Tcf13r2	TEA domain family member 3	protein-coding
chr9-6449	chr9	50616153	50617906	+	1608.5	1753.000	promoter-TSS (NM_028300)	promoter-TSS (NM_028300)	-292	NM_028300	72614	Mm.147232	NM_028300	ENSMUSG00000000167	Pih1d2	2700059L22Rik	PIH1 domain containing 2	protein-coding
chr4-6931	chr4	3936448	3939897	+	1608.5	3449.000	promoter-TSS (NR_104354)	promoter-TSS (NR_104354)	233	NM_019969	56711	Mm.331467	NM_019969	ENSMUSG00000003282	Plag1	-	pleiomorphic adenoma gene 1	protein-coding
chr11-6603	chr11	17158671	17160699	+	1606.8	2028.000	intron (NM_024459, intron 1 of 5)	CpG	387	NM_024459	19058	Mm.41840	NM_024459	ENSMUSG00000033953	Ppp3r1	CaNB1|Cnb1|MCIP1	protein phosphatase 3, regulatory subunit B, alpha isoform (calcineurin B, type I)	protein-coding
chr10-3199	chr10	120977754	120979972	+	1605.2	2218.000	exon (NM_001081193, exon 1 of 13)	exon (NM_001081193, exon 1 of 13)	467	NM_001081193	380664	Mm.339371	NM_001081193	ENSMUSG00000048661	Lemd3	AI316861|Man1	LEM domain containing 3	protein-coding
chr7-6723	chr7	127744528	127748338	+	1603.5	3810.000	promoter-TSS (NM_172748)	promoter-TSS (NM_172748)	-342	NM_172748	233902	Mm.259353	NM_172748	ENSMUSG00000030811	Fbxl19	6030430O11|BC059812|Fbl19	F-box and leucine-rich repeat protein 19	protein-coding
chr5-4422	chr5	137530355	137533846	+	1603.5	3491.000	intron (NM_010312, intron 1 of 9)	intron (NM_010312, intron 1 of 9)	1206	NM_010312	14693	Mm.30141	NM_010312	ENSMUSG00000029713	Gnb2	Gnb-2	guanine nucleotide binding protein (G protein), beta 2	protein-coding
chr4-3490	chr4	41134968	41137445	+	1603.5	2477.000	exon (NM_026275, exon 1 of 5)	exon (NM_026275, exon 1 of 5)	185	NM_026275	67615	Mm.389540	NM_026275	ENSMUSG00000036241	Ube2r2	1200003M11Rik|Cdc34b|Ubc3b	ubiquitin-conjugating enzyme E2R 2	protein-coding
chr7-3082	chr7	97788172	97789707	+	1601.9	1535.000	5' UTR (NM_001357365, exon 1 of 15)	5' UTR (NM_001357365, exon 1 of 15)	398	NM_001357364	18479	Mm.260227	NM_011035	ENSMUSG00000030774	Pak1	AW045634|PAK-1|Paka	p21 (RAC1) activated kinase 1	protein-coding
chr10-4438	chr10	4385959	4388991	+	1600.2	3032.000	promoter-TSS (NM_001359811)	promoter-TSS (NM_001359811)	0	NM_001359811	381990	Mm.262466	NM_001033466	ENSMUSG00000075327	Zbtb2	Gm1103	zinc finger and BTB domain containing 2	protein-coding
chr1-3877	chr1	105663071	105665071	+	1600.2	2000.000	promoter-TSS (NM_013784)	promoter-TSS (NM_013784)	210	NM_029349	227446	Mm.337339	NM_029349	ENSMUSG00000026319	Relch	2310035C23Rik|6430401N10|Kiaa1468|mKIAA1468	RAB11 binding and LisH domain, coiled-coil and HEAT repeat containing	protein-coding
chr2-6717	chr2	94405475	94407686	+	1598.6	2211.000	promoter-TSS (NR_027831)	promoter-TSS (NR_027831)	109	NM_183106	74569	Mm.248504	NM_183106	ENSMUSG00000027194	Ttc17	9130020K17Rik|D2Bwg1005e	tetratricopeptide repeat domain 17	protein-coding
chr3-187	chr3	36863016	36864020	+	1598.6	1004.000	intron (NM_172679, intron 1 of 85)	CpG	412	NM_172679	229227	Mm.207907	NM_172679	ENSMUSG00000037270	4932438A13Rik	4732443H21|B830039D19Rik|D630029K19Rik|FSA|Kiaa1109|Tweek	RIKEN cDNA 4932438A13 gene	protein-coding
chr11-6115	chr11	53299276	53301126	+	1598.6	1850.000	5' UTR (NM_008300, exon 1 of 19)	5' UTR (NM_008300, exon 1 of 19)	278	NM_008300	15525	Mm.239865	NM_008300	ENSMUSG00000020361	Hspa4	70kDa|AI317151|APG-2|Hsp110|Hsp70RY|mKIAA4025	heat shock protein 4	protein-coding
chr2-7223	chr2	157278623	157280406	+	1596.9	1783.000	promoter-TSS (NM_001355165)	promoter-TSS (NM_001355165)	35	NM_001039557	629499	Mm.384235	NM_001039557	ENSMUSG00000074627	Mroh8	4922505G16Rik	maestro heat-like repeat family member 8	protein-coding
chr5-5251	chr5	31219610	31221593	+	1595.3	1983.000	promoter-TSS (NM_008014)	promoter-TSS (NM_008014)	-56	NM_008014	14208	Mm.14501	NM_008014	ENSMUSG00000029147	Ppm1g	AI385652|Fin13	protein phosphatase 1G (formerly 2C), magnesium-dependent, gamma isoform	protein-coding
chr7-2101	chr7	24481441	24483238	+	1595.3	1797.000	intron (NM_153112, intron 1 of 8)	CpG	316	NM_153112	260299	Mm.178322	NM_153112	ENSMUSG00000054793	Cadm4	Igdf4c|Igsf4c|Tsll2	cell adhesion molecule 4	protein-coding
chr5-7455	chr5	4103037	4105423	+	1593.6	2386.000	exon (NM_020010, exon 1 of 10)	exon (NM_020010, exon 1 of 10)	467	NM_020010	13121	Mm.140158	NM_020010	ENSMUSG00000001467	Cyp51	AI426508|CYPLI|Cyp51a1|Ldm|P450-14DM|P450LI	cytochrome P450, family 51	protein-coding
chr10-5600	chr10	70598263	70600442	+	1593.6	2179.000	promoter-TSS (NM_178621)	promoter-TSS (NM_178621)	-61	NM_178621	70911	Mm.19825	NM_178621	ENSMUSG00000037747	Phyhipl	4921522K17Rik|AI267048	phytanoyl-CoA hydroxylase interacting protein-like	protein-coding
chr13-2676	chr13	42051270	42053843	+	1593.6	2573.000	intron (NM_007772, intron 1 of 8)	CpG	535	NM_007772	110521	Mm.4808	NM_007772	ENSMUSG00000021366	Hivep1	Cryabp1	human immunodeficiency virus type I enhancer binding protein 1	protein-coding
chr6-2918	chr6	137734657	137736511	+	1593.6	1854.000	intron (NM_011499, intron 1 of 9)	CpG	502	NM_011499	20901	Mm.22584	NM_011499	ENSMUSG00000030224	Strap	AW557906|C78091|C79202|Unrip	serine/threonine kinase receptor associated protein	protein-coding
chr3-2025	chr3	54806887	54808636	+	1591.9	1749.000	promoter-TSS (NM_133231)	promoter-TSS (NM_133231)	30	NM_133231	170767	Mm.185735	NM_133231	ENSMUSG00000036615	Rfxap	5730495K23Rik	regulatory factor X-associated protein	protein-coding
chr7-8236	chr7	90129180	90132476	+	1591.9	3296.000	promoter-TSS (NR_046007)	promoter-TSS (NR_046007)	615	NM_001252520	233489	Mm.235175	NM_146194	ENSMUSG00000039361	Picalm	CALM|CLTH|PAP180|fit-1|fit1|mKIAA4114	phosphatidylinositol binding clathrin assembly protein	protein-coding
chr9-4466	chr9	69289310	69291374	+	1590.3	2064.000	intron (NM_001289916, intron 1 of 9)	CpG	501	NM_001289916	19883	Mm.378450	NM_013646	ENSMUSG00000032238	Rora	9530021D13Rik|Nr1f1|ROR1|ROR2|ROR3|nmf267|sg|staggerer|tmgc26	RAR-related orphan receptor alpha	protein-coding
chr5-7173	chr5	20950247	20952748	+	1590.3	2501.000	exon (NM_001080977, exon 1 of 8)	exon (NM_001080977, exon 1 of 8)	325	NM_001080977	242860	Mm.254286	NM_001080977	ENSMUSG00000039968	Rsbn1l	8430412F05Rik|AI447441|C330002G24Rik	round spermatid basic protein 1-like	protein-coding
chr2-3232	chr2	11776841	11779359	+	1590.3	2518.000	promoter-TSS (NM_001348234)	promoter-TSS (NM_001348234)	347	NR_156441	320816	Mm.260201	NM_177268	ENSMUSG00000047909	Ankrd16	2810455F06Rik|AI646698|D430029B21Rik	ankyrin repeat domain 16	protein-coding
chr1-6745	chr1	181840582	181843275	+	1590.3	2693.000	intron (NM_133815, intron 1 of 13)	CpG	473	NM_133815	98386	Mm.4538	NM_133815	ENSMUSG00000004880	Lbr	AI505894|C14SR|ic	lamin B receptor	protein-coding
chr10-5762	chr10	117709255	117711367	+	1590.3	2112.000	intron (NM_010786, intron 1 of 11)	CpG-1528	447	NM_010786	17246	Mm.22670	NM_010786	ENSMUSG00000020184	Mdm2	1700007J15Rik|AA415488|Mdm-2	transformed mouse 3T3 cell double minute 2	protein-coding
chr4-7026	chr4	135351795	135354167	+	1588.6	2372.000	intron (NM_016799, intron 1 of 17)	CpG	165	NM_001369073	51796	Mm.1963	NM_016799	ENSMUSG00000028809	Srrm1	AA407769|POP101|Srm160	serine/arginine repetitive matrix 1	protein-coding
chr5-7395	chr5	122157622	122160218	+	1588.6	2596.000	intron (NR_156471, intron 1 of 6)	intron (NR_156471, intron 1 of 6)	579	NM_001370947	434233	Mm.280784	NM_001370947		Ppp1ccb	EG434233|Gm5601|PP-1G|Ppp1cc	protein phosphatase 1 catalytic subunit gamma B	protein-coding
chr17-4289	chr17	46679856	46681947	+	1588.6	2091.000	promoter-TSS (NM_010787)	promoter-TSS (NM_010787)	29	NM_001163729	71765	Mm.254784	NM_027910	ENSMUSG00000063576	Klhdc3	1300011D16Rik|Peas	kelch domain containing 3	protein-coding
chr4-7940	chr4	117154654	117156532	+	1587.0	1878.000	TTS (NR_030704)	TTS (NR_030704)	255	NR_030704	100216533		NR_030704	ENSMUSG00000092680	Snord55	-	small nucleolar RNA, C/D box 55	snoRNA
chr2-8473	chr2	154790338	154792964	+	1587.0	2626.000	intron (NM_001139513, intron 1 of 8)	CpG	541	NM_001139511	19383	Mm.221440	NM_023130	ENSMUSG00000027593	Raly	AI663842|Merc	hnRNP-associated with lethal yellow	protein-coding
chr5-6055	chr5	123140887	123144972	+	1585.3	4085.000	intron (NM_001040398, intron 1 of 16)	CpG	736	NM_001040398	208043	Mm.250391	NM_177581	ENSMUSG00000038384	Setd1b	AA516740|BC035291|KMT2G|mKIAA1076	SET domain containing 1B	protein-coding
chr1-6685	chr1	130714873	130718237	+	1582.0	3364.000	promoter-TSS (NR_027859)	promoter-TSS (NR_027859)	-507	NM_001368843	18640	Mm.249861	NM_008825	ENSMUSG00000026409	Pfkfb2	4930568D07Rik	6-phosphofructo-2-kinase/fructose-2,6-biphosphatase 2	protein-coding
chr17-4008	chr17	3113883	3116325	+	1582.0	2442.000	5' UTR (NM_134123, exon 1 of 20)	5' UTR (NM_134123, exon 1 of 20)	132	NM_134123	106583	Mm.124373	NM_134123	ENSMUSG00000046201	Scaf8	A630086M08Rik|A930036P18Rik|AA408306|AI447644|AI448652|AU015035|Rbm16|mKIAA1116	SR-related CTD-associated factor 8	protein-coding
chr2-1321	chr2	25607645	25608800	+	1582.0	1155.000	TTS (NM_029859)	TTS (NM_029859)	259	NM_001024616	227624	Mm.29600	NM_001024616	ENSMUSG00000015087	Rabl6	B230208H17Rik|Rbel1|Rbel1a|Rbel1b|parf	RAB, member RAS oncogene family-like 6	protein-coding
chr8-5483	chr8	95351773	95353999	+	1582.0	2226.000	exon (NM_008609, exon 1 of 10)	exon (NM_008609, exon 1 of 10)	590	NM_008609	17388	Mm.217116	NM_008609	ENSMUSG00000031790	Mmp15	AI503551|MT-MMP 2|MT2-MMP	matrix metallopeptidase 15	protein-coding
chr7-7677	chr7	28960648	28962646	+	1580.4	1998.000	intron (NM_001360550, intron 1 of 21)	intron (NM_001360550, intron 1 of 21)	685	NM_001360549	60595	Mm.81144	NM_021895	ENSMUSG00000054808	Actn4	C77391	actinin alpha 4	protein-coding
chr19-3640	chr19	46036972	46040028	+	1578.7	3056.000	intron (NM_001113408, intron 1 of 10)	intron (NM_001113408, intron 1 of 10)	1121	NM_010697	16825	Mm.327442	NM_010697	ENSMUSG00000025223	Ldb1	CLIM2|NLI	LIM domain binding 1	protein-coding
chr8-5662	chr8	88520892	88524042	+	1578.7	3150.000	intron (NM_027280, intron 3 of 9)	intron (NM_027280, intron 3 of 9)	1123	NM_027280	93960	Mm.30219	NM_027280	ENSMUSG00000031661	Nkd1	2810434J10Rik|9030215G15Rik|Nkd	naked cuticle 1	protein-coding
chr7-6821	chr7	138845536	138847866	+	1578.7	2330.000	promoter-TSS (NM_027115)	promoter-TSS (NM_027115)	315	NM_026391	52432	Mm.258739	NM_026391	ENSMUSG00000041769	Ppp2r2d	1300017E19Rik|D7Ertd753e|MDS026	protein phosphatase 2, regulatory subunit B, delta	protein-coding
chr12-2228	chr12	118846634	118850728	+	1577.0	4094.000	exon (NM_177082, exon 3 of 3)	exon (NM_177082, exon 3 of 3)	2352	NM_177082	320145	Mm.51682	NM_177082	ENSMUSG00000048562	Sp8	D930049B17Rik|mBtd	trans-acting transcription factor 8	protein-coding
chr16-2312	chr16	56028593	56030697	+	1577.0	2104.000	promoter-TSS (NM_001024622)	promoter-TSS (NM_001024622)	72	NM_001356449	76302	Mm.310642	NM_001024622	ENSMUSG00000071533	Pcnp	1110018D06Rik|AI647035	PEST proteolytic signal containing nuclear protein	protein-coding
chr19-2962	chr19	10099665	10102445	+	1577.0	2780.000	intron (NM_019699, intron 1 of 11)	intron (NM_019699, intron 1 of 11)	448	NM_019699	56473	Mm.38901	NM_019699	ENSMUSG00000024665	Fads2	2900042M13Rik|Fadsd2	fatty acid desaturase 2	protein-coding
chr16-3184	chr16	33250727	33252461	+	1577.0	1734.000	exon (NM_080557, exon 1 of 14)	exon (NM_080557, exon 1 of 14)	138	NM_080557	69150	Mm.28196	NM_080557	ENSMUSG00000022808	Snx4	1810036H14Rik|AI037066	sorting nexin 4	protein-coding
chr8-3038	chr8	106168351	106170202	+	1577.0	1851.000	intron (NM_001357381, intron 1 of 9)	(TG)n|Simple_repeat|Simple_repeat	355	NM_001357381	330836	Mm.46749	NM_178798	ENSMUSG00000031904	Slc7a6	AI643885|LAT-2|LAT3|y+LAT-2	solute carrier family 7 (cationic amino acid transporter, y+ system), member 6	protein-coding
chr10-5225	chr10	94942405	94945857	+	1575.4	3452.000	exon (NM_018797, exon 1 of 31)	exon (NM_018797, exon 1 of 31)	714	NM_018797	54712	Mm.256712	NM_018797	ENSMUSG00000074785	Plxnc1	2510048K12Rik|AW742158|CD232|Vespr	plexin C1	protein-coding
chr10-2651	chr10	128058397	128061195	+	1575.4	2798.000	intron (NM_019766, intron 1 of 7)	CpG	814	NM_019766	56351	Mm.305816	NM_019766	ENSMUSG00000071072	Ptges3	5730442A20Rik|Ptges|Tebp|cPGES|p23|sid3177	prostaglandin E synthase 3	protein-coding
chr19-3077	chr19	12499542	12502399	+	1573.7	2857.000	intron (NM_172442, intron 1 of 8)	intron (NM_172442, intron 1 of 8)	1026	NM_172442	207521	Mm.247695	NM_172442	ENSMUSG00000039982	Dtx4	AI449438|BC044798|D930042H13|RNF155	deltex 4, E3 ubiquitin ligase	protein-coding
chr6-3598	chr6	29735124	29737583	+	1573.7	2459.000	exon (NM_176996, exon 1 of 12)	exon (NM_176996, exon 1 of 12)	856	NM_176996	319757	Mm.29279	NM_176996	ENSMUSG00000001761	Smo	E130215L21Rik|Smoh|bnb|smoothened	smoothened, frizzled class receptor	protein-coding
chr5-4530	chr5	136986250	136988709	+	1572.1	2459.000	promoter-TSS (NM_001310748)	promoter-TSS (NM_001310748)	460	NM_011962	26433	Mm.251003	NM_011962	ENSMUSG00000004846	Plod3	AI414586|LH3	procollagen-lysine, 2-oxoglutarate 5-dioxygenase 3	protein-coding
chr2-1125	chr2	25557359	25558753	+	1572.1	1394.000	intron (NM_021519, intron 1 of 4)	CpG	209	NM_021519	59022	Mm.29945	NM_021519	ENSMUSG00000015092	Edf1	0610008L11Rik|AA409425|MBF1	endothelial differentiation-related factor 1	protein-coding
chr2-9178	chr2	119155787	119157654	+	1572.1	1867.000	intron (NM_001033136, intron 1 of 12)	CpG	314	NM_001033136	67809	Mm.475909	NM_001033136	ENSMUSG00000070730	Rmdn3	1200015F23Rik|AI131757|Fam82a2|Ptpip51|RMD-3|Rmd3	regulator of microtubule dynamics 3	protein-coding
chr12-1967	chr12	111758350	111760308	+	1572.1	1958.000	intron (NM_001361611, intron 1 of 14)	CpG	461	NM_001025361	16593	Mm.278357	NM_008450	ENSMUSG00000021288	Klc1	AI874768|Kns2	kinesin light chain 1	protein-coding
chr10-3751	chr10	128909395	128911066	+	1570.4	1671.000	intron (NM_007653, intron 1 of 7)	CpG	364	NM_007653	12512	Mm.371552	NM_007653	ENSMUSG00000025351	Cd63	C75951|ME491|Tspan30	CD63 antigen	protein-coding
chr7-3112	chr7	128460189	128462141	+	1570.4	1952.000	5' UTR (NM_009383, exon 1 of 12)	5' UTR (NM_009383, exon 1 of 12)	348	NM_009383	21843	Mm.242072	NM_009383	ENSMUSG00000030846	Tial1	5330433G13Rik|AL033329|TIAR|mTIAR	Tia1 cytotoxic granule-associated RNA binding protein-like 1	protein-coding
chr11-9571	chr11	102555005	102556763	+	1570.4	1758.000	intron (NM_001159492, intron 1 of 7)	CpG	274	NM_001159492	237943	Mm.260282	NM_001159492	ENSMUSG00000034621	Gpatch8	5430405G24Rik|AU018890|Fbm1|Gpatc8|mKIAA0553	G patch domain containing 8	protein-coding
chr3-3980	chr3	30507483	30510305	+	1567.1	2822.000	intron (NM_001361034, intron 1 of 16)	CpG	781	NM_021442	14013	Mm.56965	NM_007963	ENSMUSG00000027684	Mecom	D630039M04Rik|Evi-1|Evi1|Jbo|Mds|Mds1|Mds1-Evi1|Prdm3|Znfpr1b1	MDS1 and EVI1 complex locus	protein-coding
chr19-3582	chr19	53140424	53143953	+	1567.1	3529.000	promoter-TSS (NM_001277100)	promoter-TSS (NM_001277100)	-568	NM_001277100	27360	Mm.426080	NM_013758	ENSMUSG00000025026	Add3	AI463285|R75380	adducin 3 (gamma)	protein-coding
chr7-8635	chr7	125706463	125708738	+	1565.5	2275.000	promoter-TSS (NM_001081022)	promoter-TSS (NM_001081022)	88	NM_207239	233863	Mm.294173	NM_207239	ENSMUSG00000032777	Gtf3c1	-	general transcription factor III C 1	protein-coding
chr1-5083	chr1	152765684	152767591	+	1565.5	1907.000	promoter-TSS (NM_001346117)	promoter-TSS (NM_001346117)	95	NM_026369	67771	Mm.288974	NM_026369	ENSMUSG00000008475	Arpc5	5830443F10Rik|p16-Arc	actin related protein 2/3 complex, subunit 5	protein-coding
chr12-3591	chr12	78748051	78750127	+	1565.5	2076.000	5' UTR (NM_019579, exon 1 of 15)	5' UTR (NM_019579, exon 1 of 15)	142	NM_019579	56217	Mm.425777	NM_019579	ENSMUSG00000021112	Mpp5	3830420B02Rik|AI255216|AI644496|Pals1	membrane protein, palmitoylated 5 (MAGUK p55 subfamily member 5)	protein-coding
chr7-5193	chr7	27673241	27675215	+	1565.5	1974.000	promoter-TSS (NM_198417)	promoter-TSS (NM_198417)	353	NM_001290528	269881	Mm.389883	NM_001081292	ENSMUSG00000040390	Map3k10	BC028668|BC046514|MST|Mlk2	mitogen-activated protein kinase kinase kinase 10	protein-coding
chr1-2964	chr1	24099312	24101360	+	1563.8	2048.000	promoter-TSS (NM_026604)	promoter-TSS (NM_026604)	5	NM_026604	68187	Mm.87130	NM_026604	ENSMUSG00000026153	Fam135a	4921533L14Rik|AI256732|AI835491	family with sequence similarity 135, member A	protein-coding
chr11-3960	chr11	116023237	116024758	+	1562.2	1521.000	exon (NM_008211, exon 2 of 4)	exon (NM_008211, exon 2 of 4)	507	NM_008211	15081	Mm.18516	NM_008211	ENSMUSG00000016559	H3f3b	9430068D06Rik|H3.3B	H3 histone, family 3B	protein-coding
chr16-3399	chr16	17200058	17201783	+	1562.2	1725.000	intron (NM_009456, intron 1 of 3)	intron (NM_009456, intron 1 of 3)	572	NM_009456	22195	Mm.3074	NM_009456	ENSMUSG00000038965	Ube2l3	C79827|UbcM4|Ubce7	ubiquitin-conjugating enzyme E2L 3	protein-coding
chr13-2884	chr13	9093368	9095179	+	1562.2	1811.000	intron (NM_001311117, intron 1 of 16)	intron (NM_001311117, intron 1 of 16)	392	NM_172585	217980	Mm.234944	NM_172585	ENSMUSG00000033499	Larp4b	A630096F19|AI256361|D13Wsu64e|Larp5	La ribonucleoprotein domain family, member 4B	protein-coding
chr12-1724	chr12	31949041	31950775	+	1562.2	1734.000	intron (NM_177993, intron 1 of 8)	CpG	337	NM_177993	73389	Mm.390461	NM_153198	ENSMUSG00000002996	Hbp1	1700058O05Rik|BE629963|C330012F01Rik|C86454	high mobility group box transcription factor 1	protein-coding
chr9-5242	chr9	40800019	40803075	+	1560.5	3056.000	intron (NM_001364480, intron 1 of 8)	CpG	271	NM_031165	15481	Mm.290774	NM_031165	ENSMUSG00000015656	Hspa8	2410008N15Rik|Hsc70|Hsc71|Hsc73|Hsp73|Hspa10	heat shock protein 8	protein-coding
chr7-8518	chr7	25070769	25073470	+	1560.5	2701.000	5' UTR (NM_008168, exon 1 of 20)	5' UTR (NM_008168, exon 1 of 20)	250	NM_008168	14809	Mm.2879	NM_008168	ENSMUSG00000003378	Grik5	GluK5|GluRgamma2|KA2	glutamate receptor, ionotropic, kainate 5 (gamma 2)	protein-coding
chr10-4485	chr10	128408759	128412789	+	1560.5	4030.000	promoter-TSS (NM_026259)	promoter-TSS (NM_026259)	-223	NM_001358972	69917	Mm.46614	NM_027257	ENSMUSG00000025374	Nabp2	2610036N15Rik|Obfc2b|SSB1	nucleic acid binding protein 2	protein-coding
chr10-5412	chr10	85183310	85185902	+	1560.5	2592.000	5' UTR (NM_007771, exon 1 of 13)	5' UTR (NM_007771, exon 1 of 13)	448	NM_007771	12952	Mm.26237	NM_007771	ENSMUSG00000020038	Cry1	AU020726|AU021000|Phll1	cryptochrome 1 (photolyase-like)	protein-coding
chr9-627	chr9	70502879	70504181	+	1560.5	1302.000	promoter-TSS (NM_001357494)	promoter-TSS (NM_001357494)	-152	NM_001357494	93836	Mm.29783	NM_033604	ENSMUSG00000032217	Rnf111	ARK|Arkadia	ring finger 111	protein-coding
chr11-8624	chr11	51605151	51607547	+	1558.8	2396.000	exon (NM_010448, exon 2 of 7)	exon (NM_010448, exon 2 of 7)	532	NM_001048061	15384	Mm.256875	NM_010448	ENSMUSG00000020358	Hnrnpab	3010025C11Rik|CBF-A|Cgbfa|Hnrpab	heterogeneous nuclear ribonucleoprotein A/B	protein-coding
chr6-5000	chr6	49212272	49216173	+	1558.8	3901.000	intron (NM_023670, intron 1 of 14)	CpG	732	NM_023670	140488	Mm.281018	NM_023670	ENSMUSG00000029814	Igf2bp3	2610101N11Rik|AA522010|AL022933|AU045931|IMP-3|IMP3|Koc13|Neilsen|mimp3	insulin-like growth factor 2 mRNA binding protein 3	protein-coding
chr10-4621	chr10	37135722	37141595	+	1558.8	5873.000	5' UTR (NM_008538, exon 1 of 2)	5' UTR (NM_008538, exon 1 of 2)	268	NM_008538	17118	Mm.30059	NM_008538	ENSMUSG00000069662	Marcks	Macs|PKCSL	myristoylated alanine rich protein kinase C substrate	protein-coding
chr2-2207	chr2	164070240	164071412	+	1558.8	1172.000	5' UTR (NM_025996, exon 1 of 7)	5' UTR (NM_025996, exon 1 of 7)	276	NM_025996	67145	Mm.23173	NM_025996	ENSMUSG00000018322	Tomm34	2610100K07Rik|TOM34	translocase of outer mitochondrial membrane 34	protein-coding
chr5-3707	chr5	115010681	115012940	+	1558.8	2259.000	intron (NM_029012, intron 1 of 10)	CpG	286	NM_029012	74585	Mm.355894	NM_029012	ENSMUSG00000029550	Sppl3	4833416I09Rik|Psl4|Usmg3	signal peptide peptidase 3	protein-coding
chr16-2000	chr16	52031048	52033218	+	1557.2	2170.000	intron (NM_001033238, intron 1 of 17)	CpG	584	NM_001033238	208650	Mm.328206	NM_001033238	ENSMUSG00000022637	Cblb	AI429560|AI851073|Cbl-b	Casitas B-lineage lymphoma b	protein-coding
chr15-4610	chr15	59079193	59082895	+	1557.2	3702.000	intron (NM_001146180, intron 1 of 13)	intron (NM_001146180, intron 1 of 13)	982	NM_001146180	211401	Mm.215481	NM_144800	ENSMUSG00000022353	Mtss1	2310003N14Rik|BC024131|D130001D01Rik|Mim|mKIAA0429	MTSS I-BAR domain containing 1	protein-coding
chr8-5903	chr8	26118150	26120266	+	1557.2	2116.000	promoter-TSS (NM_207659)	promoter-TSS (NM_207659)	16	NM_207659	320191	Mm.334464	NM_207659	ENSMUSG00000037234	Hook3	5830454D03Rik|AI317159|E330005F07Rik	hook microtubule tethering protein 3	protein-coding
chr14-2712	chr14	28504262	28507895	+	1557.2	3633.000	5' UTR (NM_009524, exon 1 of 5)	5' UTR (NM_009524, exon 1 of 5)	605	NM_009524	22418	Mm.287544	NM_009524	ENSMUSG00000021994	Wnt5a	8030457G12Rik|Wnt-5a	wingless-type MMTV integration site family, member 5A	protein-coding
chr7-6817	chr7	132315339	132317534	+	1555.5	2195.000	non-coding (NR_028578, exon 1 of 1)	non-coding (NR_028578, exon 1 of 1)	590	NM_001360768	77590	Mm.213582	NM_029935	ENSMUSG00000030930	Chst15	4631426J05Rik|BRAG|GalNAc4S-6ST|GalNAcS-6ST|MAd5|mKIAA0598	carbohydrate sulfotransferase 15	protein-coding
chr12-3363	chr12	71830381	71832675	+	1555.5	2294.000	intron (NM_026102, intron 1 of 25)	CpG	460	NM_172464	208846	Mm.87417	NM_026102	ENSMUSG00000034574	Daam1	-	dishevelled associated activator of morphogenesis 1	protein-coding
chr1-6190	chr1	77511131	77516546	+	1555.5	5415.000	intron (NM_007936, intron 1 of 17)	intron (NM_007936, intron 1 of 17)	1250	NM_007936	13838	Mm.400747	NM_007936	ENSMUSG00000026235	Epha4	2900005C20Rik|AI385584|Cek8|Hek8|Sek|Sek1|Tyro1|rb	Eph receptor A4	protein-coding
chr9-5984	chr9	72531177	72533576	+	1555.5	2399.000	promoter-TSS (NR_045735)	promoter-TSS (NR_045735)	136	NM_001033536	319758	Mm.32081	NM_001033536	ENSMUSG00000037674	Rfx7	2510005N23Rik|9930116O05Rik|D130086K05Rik|Rfxdc2	regulatory factor X, 7	protein-coding
chr4-6875	chr4	123749000	123751029	+	1553.9	2029.000	exon (NM_023423, exon 1 of 5)	exon (NM_023423, exon 1 of 5)	285	NM_023423	68050	Mm.27903	NM_023423	ENSMUSG00000023075	Akirin1	6330407G11Rik	akirin 1	protein-coding
chr7-7002	chr7	80024650	80028592	+	1553.9	3942.000	intron (NM_175433, intron 1 of 4)	intron (NM_175433, intron 1 of 4)	393	NM_175433	209225	Mm.290925	NM_175433	ENSMUSG00000048897	Zfp710	5430400N05Rik|9830165K13|AI324798|Znf710	zinc finger protein 710	protein-coding
chr2-470	chr2	25254923	25256311	+	1552.2	1388.000	promoter-TSS (NM_001252541)	promoter-TSS (NM_001252541)	178	NM_177344	227615	Mm.213925	NM_177344	ENSMUSG00000078201	Tmem203	C730025P13Rik|Hbebp1	transmembrane protein 203	protein-coding
chr12-678	chr12	51690666	51692679	+	1552.2	2013.000	exon (NM_052973, exon 1 of 18)	exon (NM_052973, exon 1 of 18)	242	NM_001364437	94186	Mm.65979	NM_052973	ENSMUSG00000020954	Strn3	Gs2na|SG2NA	striatin, calmodulin binding protein 3	protein-coding
chr10-5005	chr10	108331373	108334075	+	1552.2	2702.000	5' UTR (NM_054056, exon 2 of 7)	5' UTR (NM_054056, exon 2 of 7)	535	NM_054056	114774	Mm.391419	NM_054056	ENSMUSG00000035873	Pawr	2310001G03Rik|PAR4|Par-4	PRKC, apoptosis, WT1, regulator	protein-coding
chr9-5284	chr9	86879247	86881240	+	1552.2	1993.000	intron (NM_001357770, intron 1 of 29)	CpG	206	NM_001277986	20616	Mm.281651	NM_013669	ENSMUSG00000033419	Snap91	91kDa|AP180|F1-20|mKIAA0656	synaptosomal-associated protein 91	protein-coding
chr9-5228	chr9	119401501	119404052	+	1552.2	2551.000	intron (NM_007397, intron 1 of 9)	CpG	598	NM_001313757	11481	Mm.8940	NM_007397	ENSMUSG00000061393	Acvr2b	4930516B21Rik|AI047905|ActRIIB	activin receptor IIB	protein-coding
chr6-3022	chr6	128437293	128439243	+	1552.2	1950.000	promoter-TSS (NR_028593)	promoter-TSS (NR_028593)	388	NM_010219	14228	Mm.12758	NM_010219	ENSMUSG00000030357	Fkbp4	AL022792|AW208983|FKBP-4|FKBP-52|FKBP52|FKPB52|p59	FK506 binding protein 4	protein-coding
chr4-5708	chr4	107177745	107180177	+	1550.6	2432.000	promoter-TSS (NM_025617)	promoter-TSS (NM_025617)	331	NM_029565	56374	Mm.291192	NM_029565	ENSMUSG00000028618	Tmem59	1110001M20Rik|3110046P06Rik|AI256529|D4Ertd20e|MTDCF1|ORF18	transmembrane protein 59	protein-coding
chr16-3391	chr16	4557660	4560909	+	1550.6	3249.000	intron (NM_031182, intron 1 of 6)	CpG	436	NM_031182	83383	Mm.273210	NM_031182	ENSMUSG00000005718	Tfap4	AI642933|AP-4|D930048N17Rik|Tcfap4|bHLHc41	transcription factor AP4	protein-coding
chr7-6638	chr7	130263536	130266874	+	1548.9	3338.000	intron (NM_201601, intron 1 of 15)	CpG	1603	NM_010207	14183	Mm.16340	NM_010207	ENSMUSG00000030849	Fgfr2	AU043015|AW556123|Bek|Fgfr-2|Fgfr-7|Fgfr7|KGFR|KGFRTr|svs	fibroblast growth factor receptor 2	protein-coding
chr10-6088	chr10	80825781	80828647	+	1548.9	2866.000	intron (NM_001301034, intron 1 of 4)	CpG	518	NR_027656	100041965	Mm.328806	NR_027656		Oaz1-ps	Gm1823|Gm9786|Oaz-ps	ornithine decarboxylase antizyme 1, pseudogene	pseudo
chr14-3012	chr14	70519086	70520976	+	1548.9	1890.000	TTS (NM_011359)	TTS (NM_011359)	229	NM_009755	12153	Mm.27757	NM_009755	ENSMUSG00000022098	Bmp1	Pcp|Tld	bone morphogenetic protein 1	protein-coding
chr3-4107	chr3	58524803	58526673	+	1547.3	1870.000	promoter-TSS (NM_001005509)	promoter-TSS (NM_001005509)	-83	NM_001005509	229317	Mm.21617	NM_001005509	ENSMUSG00000027810	Eif2a	D030048D22|D3Ertd194e	eukaryotic translation initiation factor 2A	protein-coding
chrX-1401	chrX	12076710	12081482	+	1547.3	4772.000	intron (NM_001168321, intron 1 of 13)	CpG	1457	NM_175045	71458	Mm.196328	NM_029510	ENSMUSG00000040363	Bcor	2900008C10Rik|5830466J11Rik|8430401K06Rik|BcorR|D930024N20Rik|mKIAA1575	BCL6 interacting corepressor	protein-coding
chr11-5775	chr11	109362016	109364060	+	1547.3	2044.000	exon (NM_010303, exon 1 of 4)	exon (NM_010303, exon 1 of 4)	207	NM_001359034	14674	Mm.193925	NM_010303	ENSMUSG00000020611	Gna13	AU024132|AU043124|Galpha13	guanine nucleotide binding protein, alpha 13	protein-coding
chr19-4102	chr19	45005130	45007361	+	1547.3	2231.000	promoter-TSS (NM_153796)	promoter-TSS (NM_153796)	197	NM_053164	94067	Mm.44174	NM_053164	ENSMUSG00000025208	Mrpl43	4930442D21Rik|bMRP36a	mitochondrial ribosomal protein L43	protein-coding
chr11-9072	chr11	21369792	21371647	+	1547.3	1855.000	promoter-TSS (NM_139297)	promoter-TSS (NM_139297)	-90	NM_139297	216558	Mm.28877	NM_139297	ENSMUSG00000001891	Ugp2	UDPGP|UGPase	UDP-glucose pyrophosphorylase 2	protein-coding
chr11-8032	chr11	75678843	75680441	+	1547.3	1598.000	exon (NM_001277221, exon 1 of 2)	exon (NM_001277221, exon 1 of 2)	383	NM_001277221	12928	Mm.280125	NM_133656	ENSMUSG00000017776	Crk	Crk-I|Crk-II|Crk-III|Crk3|CrkIII|Crko|c-Crk|p38	v-crk avian sarcoma virus CT10 oncogene homolog	protein-coding
chr8-3968	chr8	44934636	44939211	+	1545.6	4575.000	Intergenic	Intergenic	-13285	NM_001081286	14107	Mm.27365	NM_001081286	ENSMUSG00000070047	Fat1	2310038E12Rik|AU023433|Fath|mFat1	FAT atypical cadherin 1	protein-coding
chr8-3943	chr8	70905581	70907177	+	1545.6	1596.000	intron (NM_173013, intron 1 of 6)	CpG	405	NM_173013	270058	Mm.248559	NM_173013	ENSMUSG00000019261	Map1s	6430517J16Rik|Bpy2ip1|Map8|Mtap1s|VCY2IP1	microtubule-associated protein 1S	protein-coding
chr9-5015	chr9	119321235	119323593	+	1545.6	2358.000	promoter-TSS (NM_001359582)	promoter-TSS (NM_001359582)	13	NR_045693	108737	Mm.293565	NM_133985	ENSMUSG00000036737	Oxsr1	2210022N24Rik|2810422B09Rik|AI462649|AW209236|Osr1|mKIAA1101	oxidative-stress responsive 1	protein-coding
chr11-6054	chr11	62456304	62459079	+	1544.0	2775.000	promoter-TSS (NM_177229)	promoter-TSS (NM_177229)	-359	NM_177229	20185	Mm.271814	NM_011308	ENSMUSG00000018501	Ncor1	5730405M06Rik|A230020K14Rik|N-CoR|RIP13|Rxrip13|mKIAA1047	nuclear receptor co-repressor 1	protein-coding
chr2-9585	chr2	70473921	70477684	+	1544.0	3763.000	intron (NM_022435, intron 1 of 1)	CpG	879	NM_022435	64406	Mm.423397	NM_022435	ENSMUSG00000075304	Sp5	-	trans-acting transcription factor 5	protein-coding
chr5-7563	chr5	124350679	124355810	+	1544.0	5131.000	intron (NM_013812, intron 1 of 3)	intron (NM_013812, intron 1 of 3)	1384	NM_013812	13445	Mm.391838	NM_013812	ENSMUSG00000029394	Cdk2ap1	Apc10|Cdkap1|DORC1|Doc1|ST19|doc-1|p12	CDK2 (cyclin-dependent kinase 2)-associated protein 1	protein-coding
chr11-5771	chr11	98202076	98204827	+	1544.0	2751.000	exon (NM_001109628, exon 1 of 14)	exon (NM_001109628, exon 1 of 14)	146	NM_001109626	69131	Mm.260516	NM_026952	ENSMUSG00000003119	Cdk12	1810022J16Rik|AI646528|Crk7|Crkrs|D11Ertd752e|Pksc	cyclin-dependent kinase 12	protein-coding
chr12-4164	chr12	95691960	95698372	+	1544.0	6412.000	intron (NM_201518, intron 1 of 1)	intron (NM_201518, intron 1 of 1)	2940	NM_201518	399558	Mm.341948	NM_201518	ENSMUSG00000047414	Flrt2	-	fibronectin leucine rich transmembrane protein 2	protein-coding
chr19-506	chr19	53329498	53330914	+	1542.3	1416.000	promoter-TSS (NM_001008543)	promoter-TSS (NM_001008543)	-202	NM_001008543	17859	Mm.2154	NM_010847	ENSMUSG00000025025	Mxi1	Gm10197|Mad2|bHLHc11	MAX interactor 1, dimerization protein	protein-coding
chr2-2055	chr2	14054898	14056681	+	1542.3	1783.000	exon (NM_013935, exon 1 of 7)	exon (NM_013935, exon 1 of 7)	246	NM_001012396	30963	Mm.241205	NM_013935	ENSMUSG00000063275	Hacd1	Ptpla	3-hydroxyacyl-CoA dehydratase 1	protein-coding
chr11-8883	chr11	108342476	108344610	+	1542.3	2134.000	exon (NM_011101, exon 1 of 17)	exon (NM_011101, exon 1 of 17)	345	NM_011101	18750	Mm.222178	NM_011101	ENSMUSG00000050965	Prkca	AI875142|Pkca	protein kinase C, alpha	protein-coding
chr3-4202	chr3	41563166	41566742	+	1540.6	3576.000	promoter-TSS (NM_001130186)	promoter-TSS (NM_001130186)	74	NM_001130186	269424	Mm.286285	NM_172303	ENSMUSG00000025764	Jade1	AU041499|D530048A03Rik|Phf17|mKIAA1807	jade family PHD finger 1	protein-coding
chr14-4193	chr14	54893291	54895479	+	1540.6	2188.000	exon (NM_019402, exon 1 of 7)	exon (NM_019402, exon 1 of 7)	242	NM_019402	54196	Mm.7723	NM_019402	ENSMUSG00000022194	Pabpn1	PAB2|Pabp3|mPABII	poly(A) binding protein, nuclear 1	protein-coding
chr3-3843	chr3	34648745	34652036	+	1540.6	3291.000	5' UTR (NM_011443, exon 1 of 1)	5' UTR (NM_011443, exon 1 of 1)	395	NM_011443	20674	Mm.65396	NM_011443	ENSMUSG00000074637	Sox2	Sox-2|lcc|ysb	SRY (sex determining region Y)-box 2	protein-coding
chr13-1657	chr13	106936128	106937550	+	1539.0	1422.000	5' UTR (NM_001360897, exon 1 of 31)	5' UTR (NM_001360897, exon 1 of 31)	119	NM_001360897	76582	Mm.132208	NM_029665	ENSMUSG00000042590	Ipo11	1700081H05Rik|2510001A17Rik|AI314624|AW555235|E330021B14Rik|Ranbp11	importin 11	protein-coding
chr5-6944	chr5	34335376	34338035	+	1539.0	2659.000	promoter-TSS (NM_001304270)	promoter-TSS (NM_001304270)	-227	NM_001304270	19822	Mm.21281	NM_011278	ENSMUSG00000029110	Rnf4	AU018689|Gtrgeo8|SNURF	ring finger protein 4	protein-coding
chr2-3098	chr2	39189954	39191093	+	1537.3	1139.000	intron (NM_178778, intron 1 of 17)	CpG	207	NM_178778	320271	Mm.204836	NM_178778	ENSMUSG00000035236	Scai	9330112M16|A930041I02Rik|AI662729	suppressor of cancer cell invasion	protein-coding
chr2-7194	chr2	119476567	119478906	+	1537.3	2339.000	promoter-TSS (NM_026574)	promoter-TSS (NM_026574)	-49	NM_026574	68142	Mm.330496	NM_026574	ENSMUSG00000034154	Ino80	2310079N15Rik|4632409L19Rik|Inoc1	INO80 complex subunit	protein-coding
chr10-5136	chr10	84438440	84441854	+	1535.7	3414.000	exon (NM_001004363, exon 1 of 7)	exon (NM_001004363, exon 1 of 7)	521	NM_001004363	77976	Mm.25874	NM_001004363	ENSMUSG00000020032	Nuak1	AU014801|AW494241|B230104P22Rik|Omphk1	NUAK family, SNF1-like kinase, 1	protein-coding
chr14-2870	chr14	56776649	56778995	+	1535.7	2346.000	exon (NM_025682, exon 1 of 9)	exon (NM_025682, exon 1 of 9)	496	NM_001360420	66645	Mm.20129	NM_025682	ENSMUSG00000021938	Pspc1	5730470C09Rik|AI327109|AI449052|PSP1	paraspeckle protein 1	protein-coding
chr15-3532	chr15	85669949	85674241	+	1535.7	4292.000	Intergenic	CpG	-31678	NR_110483	102800312	Mm.33117	NR_110483		Lncppara	Lincppara|Mirlet7bhg|linc-Ppara	long noncoding RNA near Ppara	ncRNA
chr5-7430	chr5	137348451	137353040	+	1535.7	4589.000	intron (NM_001159571, intron 1 of 16)	intron (NM_001159571, intron 1 of 16)	636	NM_010144	13846	Mm.34533	NM_010144	ENSMUSG00000029710	Ephb4	AI042935|Htk|MDK2|Myk1|Tyro11|b2b2412Clo	Eph receptor B4	protein-coding
chr1-5342	chr1	89069673	89072205	+	1535.7	2532.000	intron (NM_133816, intron 1 of 5)	CpG	524	NM_133816	98402	Mm.170983	NM_133816	ENSMUSG00000036206	Sh3bp4	AI594717|AW227605|BOG25	SH3-domain binding protein 4	protein-coding
chr6-4500	chr6	124930734	124933158	+	1535.7	2424.000	intron (NM_145385, intron 1 of 8)	intron (NM_145385, intron 1 of 8)	558	NM_001170341	30853	Mm.29737	NM_145385	ENSMUSG00000030120	Mlf2	AI256856|AU018944|C77284	myeloid leukemia factor 2	protein-coding
chr10-512	chr10	127266220	127267485	+	1534.0	1265.000	intron (NM_027151, intron 1 of 13)	CpG	590	NM_001190453	69654	Mm.167537	NM_027151	ENSMUSG00000025410	Dctn2	2310042E05Rik|C130077D06Rik|C87049|DCTN-50|GMP23-48K|RBP50|p50	dynactin 2	protein-coding
chr8-4871	chr8	79397896	79399770	+	1534.0	1874.000	intron (NM_008539, intron 1 of 6)	CpG	595	NM_008539	17125	Mm.223717	NM_008539	ENSMUSG00000031681	Smad1	AI528653|Mad1|Madh1|Madr1|Mlp1|MusMLP|dwf-A|mMad1	SMAD family member 1	protein-coding
chr15-4234	chr15	100421782	100423963	+	1534.0	2181.000	promoter-TSS (NR_040351)	promoter-TSS (NR_040351)	183	NM_001146161	18174	Mm.234608	NM_008732	ENSMUSG00000023030	Slc11a2	DCT1|DMT1|Nramp2|mk|van	solute carrier family 11 (proton-coupled divalent metal ion transporters), member 2	protein-coding
chr4-166	chr4	136469757	136471351	+	1534.0	1594.000	intron (NM_024452, intron 1 of 4)	CpG	793	NM_024452	269593	Mm.485824	NM_024452	ENSMUSG00000001089	Luzp1	2700072H04Rik|AI266952|Luzp|mFLJ00226	leucine zipper protein 1	protein-coding
chr6-1333	chr6	47593961	47596062	+	1532.4	2101.000	promoter-TSS (NM_001146689)	promoter-TSS (NM_001146689)	19	NM_001146689	14056	Mm.246688	NM_007971	ENSMUSG00000029687	Ezh2	Enx-1|Enx1h|KMT6|mKIAA4065	enhancer of zeste 2 polycomb repressive complex 2 subunit	protein-coding
chr12-4259	chr12	118300210	118303063	+	1532.4	2853.000	promoter-TSS (NM_001166385)	promoter-TSS (NM_001166385)	-196	NM_001166385	20688	Mm.34699	NM_009239	ENSMUSG00000025323	Sp4	5730497N03Rik|HF-1b|HF1-b	trans-acting transcription factor 4	protein-coding
chr8-6149	chr8	25784241	25786434	+	1532.4	2193.000	promoter-TSS (NM_026032)	promoter-TSS (NM_026032)	-128	NM_026121	67384	Mm.118400	NM_026121	ENSMUSG00000037316	Bag4	2410112I15Rik|SODD	BCL2-associated athanogene 4	protein-coding
chr5-6036	chr5	92137191	92138778	+	1532.4	1587.000	promoter-TSS (NM_019490)	promoter-TSS (NM_019490)	46	NM_019490	56041	Mm.15868	NM_019490	ENSMUSG00000029407	Uso1	115kDa|TAP|Vdp	USO1 vesicle docking factor	protein-coding
chr18-2070	chr18	13969554	13973595	+	1532.4	4041.000	intron (NM_145492, intron 1 of 7)	CpG-6755	1159	NM_001360804	225207	Mm.40325	NM_145492	ENSMUSG00000024420	Zfp521	B930086A16Rik|Evi3|Znf521	zinc finger protein 521	protein-coding
chr11-9586	chr11	107792307	107795284	+	1532.4	2977.000	intron (NM_019431, intron 1 of 3)	intron (NM_019431, intron 1 of 3)	911	NM_019431	54377	Mm.103724	NM_019431	ENSMUSG00000020723	Cacng4	AI413107|AW491861	calcium channel, voltage-dependent, gamma subunit 4	protein-coding
chr12-2923	chr12	5373606	5376457	+	1530.7	2851.000	promoter-TSS (NR_015579)	promoter-TSS (NR_015579)	651	NM_001164493	208439	Mm.388281	NM_001164493	ENSMUSG00000020627	Klhl29	A230106N14Rik|Gm68|Kbtbd9|mKIAA1921	kelch-like 29	protein-coding
chr1-978	chr1	166001426	166003977	+	1530.7	2551.000	promoter-TSS (NM_198932)	promoter-TSS (NM_198932)	-67	NM_198932	18986	Mm.245261	NM_011137	ENSMUSG00000026565	Pou2f1	2810482H01Rik|NF-A1|Oct-1|Oct1|Otf-1|Otf1	POU domain, class 2, transcription factor 1	protein-coding
chr5-7554	chr5	122500606	122503303	+	1530.7	2697.000	non-coding (NR_027838, exon 1 of 21)	non-coding (NR_027838, exon 1 of 21)	271	NM_001110140	11938	Mm.227583	NM_009722	ENSMUSG00000029467	Atp2a2	9530097L16Rik|D5Wsu150e|SERCA2|SERCA2B|Serca2a|mKIAA4195	ATPase, Ca++ transporting, cardiac muscle, slow twitch 2	protein-coding
chr15-3730	chr15	91048664	91050505	+	1530.7	1841.000	intron (NM_001109041, intron 1 of 35)	CpG	367	NM_001109041	16564	Mm.41379	NM_016705	ENSMUSG00000022629	Kif21a	-	kinesin family member 21A	protein-coding
chr10-3883	chr10	89685287	89686765	+	1529.1	1478.000	promoter-TSS (NR_130956)	promoter-TSS (NR_130956)	268	NM_001310704	213326	Mm.27651	NM_198021	ENSMUSG00000069539	Scyl2	AU015688|AW536445|BC030932|CVAK104|D10Ertd802e	SCY1-like 2 (S. cerevisiae)	protein-coding
chr17-5394	chr17	47922128	47925745	+	1529.1	3617.000	intron (NM_028767, intron 1 of 16)	CpG	696	NM_001110824	74123	Mm.240062	NM_028767	ENSMUSG00000023991	Foxp4	1200010K03Rik|2310007G05Rik|mFKHLA	forkhead box P4	protein-coding
chr9-4987	chr9	65826083	65828320	+	1529.1	2237.000	intron (NM_172536, intron 1 of 9)	intron (NM_172536, intron 1 of 9)	363	NM_172536	214812	Mm.139231	NM_172536	ENSMUSG00000040524	Zfp609	9830165N24|BC016271|Znf609|mKIAA0295	zinc finger protein 609	protein-coding
chr1-3956	chr1	189006958	189008187	+	1529.1	1229.000	exon (NM_001359577, exon 1 of 16)	exon (NM_001359577, exon 1 of 16)	268	NM_001359577	226823	Mm.209880	NM_172650	ENSMUSG00000026608	Kctd3	4930438A20Rik|9330185B06|E330032J19Rik|NY-REN-45	potassium channel tetramerisation domain containing 3	protein-coding
chr4-767	chr4	121016393	121017776	+	1529.1	1383.000	5' UTR (NM_133716, exon 1 of 10)	5' UTR (NM_133716, exon 1 of 10)	163	NM_133716	69780	Mm.271819	NM_133716	ENSMUSG00000032870	Smap2	1810031K02Rik|AA408614|Smap1l	small ArfGAP 2	protein-coding
chr2-960	chr2	23039249	23040506	+	1527.4	1257.000	intron (NM_001077192, intron 1 of 8)	CpG	364	NM_001077192	11308	Mm.205647	NM_007380	ENSMUSG00000058835	Abi1	E3B1|NAP1|Ssh3bp1|abi-1	abl-interactor 1	protein-coding
chr17-1894	chr17	34646983	34648071	+	1527.4	1088.000	TTS (NM_019873)	TTS (NM_019873)	381	NM_017406	12915	Mm.4068	NM_017406	ENSMUSG00000015461	Atf6b	AA617266|ATF6beta|Creb-rp|Crebl1	activating transcription factor 6 beta	protein-coding
chr5-6936	chr5	30886826	30890148	+	1527.4	3322.000	promoter-TSS (NM_001294262)	promoter-TSS (NM_001294262)	-365	NM_174849	231093	Mm.440364	NM_174849	ENSMUSG00000029165	Agbl5	9430057O19Rik|CCP5	ATP/GTP binding protein-like 5	protein-coding
chr2-237	chr2	138256512	138258191	+	1527.4	1679.000	intron (NM_001025431, intron 1 of 4)	intron (NM_001025431, intron 1 of 4)	767	NM_001025431	228662	Mm.153405	NM_145534	ENSMUSG00000062098	Btbd3	mKIAA0952	BTB (POZ) domain containing 3	protein-coding
chr4-4751	chr4	155704389	155706183	+	1527.4	1794.000	5' UTR (NM_026899, exon 1 of 5)	5' UTR (NM_026899, exon 1 of 5)	471	NM_026899	68991	Mm.294770	NM_026899	ENSMUSG00000029038	Ssu72	1190002E22Rik|1500011L16Rik|2610101M12Rik	Ssu72 RNA polymerase II CTD phosphatase homolog (yeast)	protein-coding
chr2-78	chr2	49619292	49621216	+	1527.4	1924.000	intron (NM_008449, intron 1 of 25)	intron (NM_008449, intron 1 of 25)	968	NM_008449	16574	Mm.256342	NM_008449	ENSMUSG00000026764	Kif5c	KINN|Khc|NKHC|NKHC2	kinesin family member 5C	protein-coding
chr6-708	chr6	149100486	149102282	+	1527.4	1796.000	5' UTR (NM_177192, exon 1 of 21)	5' UTR (NM_177192, exon 1 of 21)	296	NM_177192	320560	Mm.426874	NM_177192	ENSMUSG00000030313	Dennd5b	9330160C06Rik|AI852444|D030011O10Rik|Gm17524	DENN/MADD domain containing 5B	protein-coding
chr15-2856	chr15	11994992	11996324	+	1527.4	1332.000	intron (NM_011294, intron 1 of 4)	CpG	349	NM_011294	20024	Mm.41746	NM_011294	ENSMUSG00000022205	Sub1	AI842364|P15|P9|Pc4|Rpo2tc1	SUB1 homolog, transcriptional regulator	protein-coding
chr15-2829	chr15	38517913	38520218	+	1525.7	2305.000	non-coding (NR_125913, exon 1 of 12)	non-coding (NR_125913, exon 1 of 12)	201	NM_001301688	54375	Mm.250214	NM_018745	ENSMUSG00000037458	Azin1	1700085L02Rik|AZI|Oazi|Oazin	antizyme inhibitor 1	protein-coding
chr3-5609	chr3	101603055	101605338	+	1524.1	2283.000	intron (NM_144900, intron 1 of 22)	CpG	511	NM_144900	11928	Mm.193670	NM_144900	ENSMUSG00000033161	Atp1a1	Atpa-1|BC010319	ATPase, Na+/K+ transporting, alpha 1 polypeptide	protein-coding
chr18-1604	chr18	61554659	61557413	+	1524.1	2754.000	intron (NM_001357499, intron 1 of 10)	intron (NM_001357499, intron 1 of 10)	763	NM_146087	93687	Mm.26908	NM_146087	ENSMUSG00000024576	Csnk1a1	2610208K14Rik|4632404G05Rik|5430427P18Rik|CK1a|Csnk1a	casein kinase 1, alpha 1	protein-coding
chr9-5838	chr9	25150371	25152491	+	1524.1	2120.000	5' UTR (NM_020586, exon 1 of 8)	5' UTR (NM_020586, exon 1 of 8)	350	NM_020586	80517	Mm.142843	NM_020586	ENSMUSG00000008429	Herpud2	5031400M07Rik|AB041580	HERPUD family member 2	protein-coding
chr7-7526	chr7	19714263	19716587	+	1524.1	2324.000	promoter-TSS (NM_016871)	promoter-TSS (NM_016871)	4	NM_001109748	53333	Mm.61682	NM_016871	ENSMUSG00000002984	Tomm40	AW539759|Mom35|Tom40	translocase of outer mitochondrial membrane 40	protein-coding
chr10-3916	chr10	128564813	128566776	+	1522.4	1963.000	exon (NM_011119, exon 1 of 12)	exon (NM_011119, exon 1 of 12)	140	NM_011119	18813	Mm.4742	NM_011119	ENSMUSG00000025364	Pa2g4	38kDa|AA672939|Ebp1|Plfap	proliferation-associated 2G4	protein-coding
chr5-6152	chr5	32610190	32612292	+	1522.4	2102.000	promoter-TSS (NM_001205133)	promoter-TSS (NM_001205133)	70	NM_009535	22612	Mm.4558	NM_009535	ENSMUSG00000014932	Yes1	Yes|p61-Yes	YES proto-oncogene 1, Src family tyrosine kinase	protein-coding
chr14-3414	chr14	54911895	54913581	+	1522.4	1686.000	intron (NM_001360406, intron 1 of 9)	CpG-4485	394	NM_001360406	59049	Mm.27435	NM_021551	ENSMUSG00000022199	Slc22a17	1700094C23Rik|24p3R|AU041908|AW555662|BOIT|Boct	solute carrier family 22 (organic cation transporter), member 17	protein-coding
chr4-7061	chr4	156195840	156198425	+	1522.4	2585.000	intron (NM_021604, intron 1 of 35)	CpG	356	NM_021604	11603	Mm.273098	NM_021604	ENSMUSG00000041936	Agrn	Agrin|nmf380	agrin	protein-coding
chr2-9468	chr2	167630558	167632628	+	1520.8	2070.000	intron (NM_001311131, intron 1 of 4)	CpG	412	NM_001311146	66589	Mm.278783	NM_023230	ENSMUSG00000078923	Ube2v1	0610011J09Rik|AI256840|CROC-1|CROC1|D7Bwg1382e|UEV-1	ubiquitin-conjugating enzyme E2 variant 1	protein-coding
chr10-2290	chr10	41518735	41521351	+	1519.1	2616.000	intron (NM_016898, intron 1 of 5)	intron (NM_016898, intron 1 of 5)	543	NM_016898	53599	Mm.269815	NM_016898	ENSMUSG00000019818	Cd164	A115|A24|AA589639|AW540279|MGC-24|MSSP	CD164 antigen	protein-coding
chr13-3509	chr13	119789620	119791910	+	1519.1	2290.000	promoter-TSS (NM_028245)	promoter-TSS (NM_028245)	-33	NM_001302548	72465	Mm.139115	NM_028245	ENSMUSG00000094870	Zfp131	2610109I01Rik|AW558871|Znf131	zinc finger protein 131	protein-coding
chr19-3894	chr19	5796589	5803833	+	1519.1	7244.000	non-coding (NR_002847, exon 1 of 1)	non-coding (NR_002847, exon 1 of 1)	2461	NR_002847	72289	Mm.298256	NR_002847	ENSMUSG00000092341	Malat1	2210401K01Rik|9430072K23Rik|AI647968|Neat2	metastasis associated lung adenocarcinoma transcript 1 (non-coding RNA)	ncRNA
chr1-4399	chr1	10231768	10233766	+	1519.1	1998.000	promoter-TSS (NM_001102430)	promoter-TSS (NM_001102430)	-97	NM_001102430	211673	Mm.229141	NM_001102430	ENSMUSG00000067851	Arfgef1	ARFGEP1|BIG1|D130059B05Rik|D730028O18Rik|P200	ADP-ribosylation factor guanine nucleotide-exchange factor 1(brefeldin A-inhibited)	protein-coding
chr1-4537	chr1	58972767	58974583	+	1519.1	1816.000	promoter-TSS (NM_172406)	promoter-TSS (NM_172406)	153	NR_151686	227154	Mm.286006	NM_172656	ENSMUSG00000026027	Stradb	AA792893|Als2cr2|B830008M19|D1Ucla2|ILPIP|ILPIPA|PRO1038|Papk|Syradb	STE20-related kinase adaptor beta	protein-coding
chr15-1829	chr15	6707485	6709788	+	1517.5	2303.000	exon (NM_030168, exon 2 of 38)	exon (NM_030168, exon 2 of 38)	255	NM_030168	78757	Mm.275811	NM_030168	ENSMUSG00000050310	Rictor	4921505C17Rik|6030405M08Rik|AVO3|AW492497|D530039E11Rik	RPTOR independent companion of MTOR, complex 2	protein-coding
chr4-7755	chr4	109664745	109667595	+	1517.5	2850.000	promoter-TSS (NM_007671)	promoter-TSS (NM_007671)	586	NM_001301368	12580	Mm.1912	NM_007671	ENSMUSG00000028551	Cdkn2c	C77269|INK4c|p18|p18-INK4c|p18-INK6|p18INK4c	cyclin dependent kinase inhibitor 2C	protein-coding
chr7-4478	chr7	101108006	101110574	+	1517.5	2568.000	intron (NM_001146010, intron 1 of 19)	intron (NM_001146010, intron 1 of 19)	515	NM_199012	207278	Mm.263041	NM_199012	ENSMUSG00000030691	Fchsd2	BC034086|NWK1|R74866|Sh3md3|mKIAA0769	FCH and double SH3 domains 2	protein-coding
chr4-3169	chr4	134534291	134536102	+	1517.5	1811.000	promoter-TSS (NM_001355188)	promoter-TSS (NM_001355188)	72	NM_001256112	76824	Mm.30153	NM_029759	ENSMUSG00000046671	Mtfr1l	2410166I05Rik|AI480750|Fam54b	mitochondrial fission regulator 1-like	protein-coding
chr18-3435	chr18	64886766	64889917	+	1517.5	3151.000	intron (NM_001114386, intron 1 of 30)	CpG	585	NM_001114386	83814	Mm.98668	NM_031881	ENSMUSG00000024589	Nedd4l	1300012C07Rik|Nedd4-2|Nedd4b	neural precursor cell expressed, developmentally down-regulated gene 4-like	protein-coding
chr15-3550	chr15	38077068	38079701	+	1515.8	2633.000	exon (NM_001112721, exon 1 of 59)	exon (NM_001112721, exon 1 of 59)	470	NM_001112721	70790	Mm.476840	NM_027553	ENSMUSG00000037487	Ubr5	Edd|Edd1	ubiquitin protein ligase E3 component n-recognin 5	protein-coding
chr18-3312	chr18	80206152	80208312	+	1515.8	2160.000	exon (NM_025299, exon 2 of 4)	exon (NM_025299, exon 2 of 4)	365	NM_001042408	27366	Mm.172411	NM_025299	ENSMUSG00000057130	Txnl4a	D18Wsu98e|Dim1|Gm16286|Txnl4|U5-15kD|U5-15kDa	thioredoxin-like 4A	protein-coding
chr17-5578	chr17	46554294	46557019	+	1515.8	2725.000	exon (NM_020493, exon 1 of 7)	exon (NM_020493, exon 1 of 7)	506	NM_020493	20807	Mm.45044	NM_020493	ENSMUSG00000015605	Srf	AW049942|AW240594	serum response factor	protein-coding
chr5-7820	chr5	47982366	47986946	+	1514.2	4580.000	non-coding (NR_111900, exon 1 of 36)	non-coding (NR_111900, exon 1 of 36)	1501	NM_001291228	20563	Mm.289739	NM_178804	ENSMUSG00000031558	Slit2	Drad-1|E030015M03Rik|E130320P19Rik|Slil3|b2b1200.1Clo|mKIAA4141|slit-2	slit guidance ligand 2	protein-coding
chr17-2599	chr17	10317599	10320837	+	1514.2	3238.000	promoter-TSS (NR_037588)	promoter-TSS (NR_037588)	143	NM_021881	19317	Mm.130694	NM_021881	ENSMUSG00000062078	Qk	1110003F05Rik|1500005P18|QkI|l(17)-1Wis|l17Wis1	quaking	protein-coding
chr2-7434	chr2	167931556	167933613	+	1514.2	2057.000	intron (NM_011201, intron 1 of 8)	CpG	257	NM_011201	19246	Mm.277916	NM_011201	ENSMUSG00000027540	Ptpn1	PTP-1B|PTP-HA2|PTP1B	protein tyrosine phosphatase, non-receptor type 1	protein-coding
chr12-2224	chr12	108178180	108180789	+	1512.5	2609.000	promoter-TSS (NM_028262)	promoter-TSS (NM_028262)	-200	NM_028262	52690	Mm.159185	NM_028262	ENSMUSG00000056770	Setd3	2610102I01Rik|2610305M23Rik|6030490B17Rik|D12Ertd771e	SET domain containing 3	protein-coding
chr16-643	chr16	4879051	4881387	+	1512.5	2336.000	promoter-TSS (NM_145359)	promoter-TSS (NM_145359)	-368	NM_145359	207740	Mm.268895	NM_145359	ENSMUSG00000039568	Ubald1	1500031H01Rik|BC013706|Fam100a	UBA-like domain containing 1	protein-coding
chr7-6778	chr7	46795001	46797308	+	1510.9	2307.000	promoter-TSS (NM_008186)	promoter-TSS (NM_008186)	60	NM_001360076	14884	Mm.22700	NM_008186	ENSMUSG00000006599	Gtf2h1	62kDa|AW743425|AW822074|BTF2 p62|C77871|p62	general transcription factor II H, polypeptide 1	protein-coding
chr11-573	chr11	119602953	119604100	+	1510.9	1147.000	5' UTR (NM_028898, exon 1 of 34)	5' UTR (NM_028898, exon 1 of 34)	621	NM_028898	74370	Mm.209933	NM_028898	ENSMUSG00000025583	Rptor	4932417H02Rik|Rap|Raptor|mKIAA1303	regulatory associated protein of MTOR, complex 1	protein-coding
chr11-4738	chr11	119022503	119024813	+	1510.9	2310.000	intron (NM_007623, intron 2 of 4)	intron (NM_007623, intron 2 of 4)	637	NM_007623	12416	Mm.14547	NM_007623	ENSMUSG00000025577	Cbx2	M33|MOD2|pc	chromobox 2	protein-coding
chr10-2574	chr10	119453298	119455668	+	1510.9	2370.000	intron (NM_133442, intron 1 of 21)	CpG	449	NM_001358809	74053	Mm.196692	NM_028736	ENSMUSG00000034813	Grip1	4931400F03Rik|GRIP|eb	glutamate receptor interacting protein 1	protein-coding
chr8-6094	chr8	104441519	104443562	+	1509.2	2043.000	exon (NM_001013380, exon 2 of 13)	exon (NM_001013380, exon 2 of 13)	507	NM_001013380	234663	Mm.289583	NM_001013380	ENSMUSG00000035770	Dync1li2	AA409702|C920003I06|Dncli2|Dnclic2|LIC2	dynein, cytoplasmic 1 light intermediate chain 2	protein-coding
chr5-3210	chr5	127616341	127617768	+	1509.2	1427.000	exon (NM_133895, exon 1 of 8)	exon (NM_133895, exon 1 of 8)	338	NM_133895	100561	Mm.28506	NM_133895	ENSMUSG00000029416	Slc15a4	AA987064|AW742963|C130069N12Rik|PHT1|PTR4	solute carrier family 15, member 4	protein-coding
chr8-5504	chr8	123948346	123950242	+	1509.2	1896.000	promoter-TSS (NM_172288)	promoter-TSS (NM_172288)	-29	NM_172288	234865	Mm.267812	NM_172288	ENSMUSG00000039509	Nup133	mermaid	nucleoporin 133	protein-coding
chr15-4077	chr15	82146721	82148876	+	1509.2	2155.000	intron (NM_033218, intron 1 of 18)	CpG	529	NM_033218	20788	Mm.38016	NM_033218	ENSMUSG00000022463	Srebf2	AI608257|SREBP-2|SREBP2|SREBP2gc|bHLHd2|lop13|nuc	sterol regulatory element binding factor 2	protein-coding
chr13-1838	chr13	93303353	93306057	+	1507.5	2704.000	5' UTR (NM_147176, exon 1 of 10)	5' UTR (NM_147176, exon 1 of 10)	948	NM_011982	26556	Mm.37533	NM_011982	ENSMUSG00000007617	Homer1	PSD-Zip45|SYN47|Ves-1|homer-1|vesl-1	homer scaffolding protein 1	protein-coding
chr16-3271	chr16	8736651	8739609	+	1507.5	2958.000	intron (NM_001003918, intron 1 of 30)	CpG	212	NM_001003918	252870	Mm.295330	NM_001003918	ENSMUSG00000022710	Usp7	2210010O09Rik|AA409944|AA617399|AU019296|AW548146|C80752|Hausp	ubiquitin specific peptidase 7	protein-coding
chr9-6544	chr9	109930888	109933419	+	1507.5	2531.000	intron (NM_001205332, intron 1 of 17)	CpG	379	NM_008633	17758	Mm.217318	NM_008633	ENSMUSG00000032479	Map4	AA407148|MAP-4|Mtap-4|Mtap4	microtubule-associated protein 4	protein-coding
chr2-5914	chr2	119674450	119676274	+	1507.5	1824.000	intron (NM_030112, intron 1 of 17)	CpG	294	NM_030112	76246	Mm.33437	NM_030112	ENSMUSG00000027304	Rtf1	2900005O08Rik|6530416A09Rik|AI853581|AU043144|AW553985|Gtl7|cbp82	RTF1, Paf1/RNA polymerase II complex component	protein-coding
chr8-4464	chr8	94837418	94839258	+	1507.5	1840.000	promoter-TSS (NM_134141)	promoter-TSS (NM_134141)	2	NM_134141	109006	Mm.27582	NM_134141	ENSMUSG00000031781	Ciapin1	2810413N20Rik|AA617265|AU021794|anamorsin	cytokine induced apoptosis inhibitor 1	protein-coding
chr11-6953	chr11	93995238	93997324	+	1507.5	2086.000	exon (NM_027569, exon 1 of 29)	exon (NM_027569, exon 1 of 29)	190	NM_027569	70834	Mm.260737	NM_027569	ENSMUSG00000020859	Spag9	3110018C07Rik|4733401I23Rik|4831406C20Rik|AW552012|JIP-4|JLP|JSAP2|JSAP2a|Jip4|Mapk8ip4|syd1	sperm associated antigen 9	protein-coding
chr16-3645	chr16	33379991	33382577	+	1505.9	2586.000	promoter-TSS (NR_045709)	promoter-TSS (NR_045709)	-18	NM_001358570	22661	Mm.392667	NM_011749	ENSMUSG00000022811	Zfp148	2210405J08Rik|AI480666|AW045217|BERF-1|BFCOL1|ZBP-89|Znf148	zinc finger protein 148	protein-coding
chr1-4523	chr1	180725319	180727355	+	1504.2	2036.000	exon (NM_133225, exon 1 of 8)	exon (NM_133225, exon 1 of 8)	294	NM_133225	170760	Mm.272981	NM_133225	ENSMUSG00000026499	Acbd3	60kDa|8430407O11Rik|D1Ertd10e|GCP60|GOLPH1|Gocap1|Pap7	acyl-Coenzyme A binding domain containing 3	protein-coding
chr2-9707	chr2	157076960	157079966	+	1504.2	3006.000	exon (NM_001164663, exon 1 of 15)	exon (NM_001164663, exon 1 of 15)	802	NM_001164663	320706	Mm.79466	NM_001164663	ENSMUSG00000055485	Soga1	9830001H06Rik|AI426038|D430036N24Rik|Soga	suppressor of glucose, autophagy associated 1	protein-coding
chr9-3267	chr9	35420976	35426934	+	1504.2	5958.000	Intergenic	Intergenic	-28121	NM_021339	57810	Mm.80509	NM_021339	ENSMUSG00000038119	Cdon	CDO|Cd0|Orcam	cell adhesion molecule-related/down-regulated by oncogenes	protein-coding
chr11-1431	chr11	97663107	97665165	+	1504.2	2058.000	intron (NM_139311, intron 1 of 19)	intron (NM_139311, intron 1 of 19)	724	NM_139311	246198	Mm.23685	NM_139311	ENSMUSG00000038437	Mllt6	AI315037|Af17	myeloid/lymphoid or mixed-lineage leukemia; translocated to, 6	protein-coding
chr18-1147	chr18	59174759	59177023	+	1504.2	2264.000	exon (NM_001081328, exon 1 of 3)	exon (NM_001081328, exon 1 of 3)	551	NM_001081328	78923	Mm.84007	NM_001081328	ENSMUSG00000058152	Chsy3	4833446K15Rik|AI662215	chondroitin sulfate synthase 3	protein-coding
chr2-9369	chr2	91181880	91183321	+	1504.2	1441.000	intron (NM_145527, intron 1 of 33)	CpG	447	NM_001177719	228355	Mm.36410	NM_145527	ENSMUSG00000040687	Madd	9630059K23Rik|IG20	MAP-kinase activating death domain	protein-coding
chrX-3156	chrX	13070390	13073345	+	1504.2	2955.000	intron (NM_009481, intron 1 of 44)	CpG	369	NM_009481	22284	Mm.242646	NM_009481	ENSMUSG00000031010	Usp9x	5730589N07Rik|AA407302|AA407699|AL022658|AL022749|Dffrx|FAF-X|Fafl	ubiquitin specific peptidase 9, X chromosome	protein-coding
chr8-4691	chr8	47989336	47991673	+	1502.6	2337.000	promoter-TSS (NM_133791)	promoter-TSS (NM_133791)	40	NM_133791	52357	Mm.235074	NM_133791	ENSMUSG00000031563	Wwc2	5330431C14Rik|AU022508|C85457|D8Ertd594e	WW, C2 and coiled-coil domain containing 2	protein-coding
chr7-7743	chr7	100705943	100708036	+	1502.6	2093.000	intron (NM_001362170, intron 1 of 7)	CpG	354	NM_001362170	319604	Mm.260362	NM_178764	ENSMUSG00000029461	Fam168a	2610030B18Rik|B930006L02Rik|mKIAA0280	family with sequence similarity 168, member A	protein-coding
chr11-4070	chr11	120783489	120785528	+	1502.6	2039.000	promoter-TSS (NM_009053)	promoter-TSS (NM_009053)	8	NM_145370	209318	Mm.30195	NM_145370	ENSMUSG00000025156	Gps1	Cops1|Csn1|R75577|Sgn1	G protein pathway suppressor 1	protein-coding
chr2-3338	chr2	69897304	69898740	+	1502.6	1436.000	intron (NM_177783, intron 1 of 38)	intron (NM_177783, intron 1 of 38)	776	NM_177783	68795	Mm.314576	NM_177783	ENSMUSG00000044308	Ubr3	1110059H15Rik|4833421P10Rik|A130030D10Rik|AA409735|AA414972|AA422631|AI646861|AU016126|Zfp650|Znf650	ubiquitin protein ligase E3 component n-recognin 3	protein-coding
chr17-5064	chr17	23802305	23805760	+	1500.9	3455.000	intron (NM_175229, intron 1 of 13)	intron (NM_175229, intron 1 of 13)	807	NM_001368687	75956	Mm.5222	NM_175229	ENSMUSG00000039218	Srrm2	5033413A03Rik|AA410130|SRm300|mKIAA0324	serine/arginine repetitive matrix 2	protein-coding
chr16-3175	chr16	18875829	18878688	+	1500.9	2859.000	promoter-TSS (NM_010922)	promoter-TSS (NM_010922)	508	NM_010435	15260	Mm.15694	NM_010435	ENSMUSG00000022702	Hira	AA138857|D16Ertd95e|Gm15797|N28177|Tuple1	histone cell cycle regulator	protein-coding
chr8-1236	chr8	35494750	35496027	+	1500.9	1277.000	5' UTR (NM_026067, exon 1 of 7)	5' UTR (NM_026067, exon 1 of 7)	145	NM_026067	67276	Mm.207534	NM_026067	ENSMUSG00000031527	Eri1	3'hexo|3110010F15Rik|Thex1|eri-1	exoribonuclease 1	protein-coding
chr18-349	chr18	10181181	10182711	+	1500.9	1530.000	promoter-TSS (NM_009071)	promoter-TSS (NM_009071)	-154	NM_009071	19877	Mm.6710	NM_009071	ENSMUSG00000024290	Rock1	1110055K06Rik|Rock-I	Rho-associated coiled-coil containing protein kinase 1	protein-coding
chr1-6257	chr1	179545178	179547289	+	1499.3	2111.000	promoter-TSS (NM_001331054)	promoter-TSS (NM_001331054)	43	NM_001331054	15278	Mm.293529	NM_008249	ENSMUSG00000026492	Tfb2m	Hkp1	transcription factor B2, mitochondrial	protein-coding
chr2-9112	chr2	34770835	34773417	+	1497.6	2582.000	promoter-TSS (NM_022310)	promoter-TSS (NM_022310)	36	NM_022310	14828	Mm.330160	NM_022310	ENSMUSG00000026864	Hspa5	AL022860|AU019543|Bip|D2Wsu141e|D2Wsu17e|Grp78|Hsce70|SEZ-7|Sez7|baffled|mBiP	heat shock protein 5	protein-coding
chr11-7933	chr11	97361868	97364202	+	1497.6	2334.000	exon (NM_138657, exon 1 of 10)	exon (NM_138657, exon 1 of 10)	743	NM_138657	192157	Mm.34339	NM_138657	ENSMUSG00000038485	Socs7	2310063P06Rik|C85125|Nap4	suppressor of cytokine signaling 7	protein-coding
chr5-7281	chr5	138262787	138264749	+	1497.6	1962.000	promoter-TSS (NR_045821)	promoter-TSS (NR_045821)	-277	NR_045821	69004	Mm.439868	NR_045821	ENSMUSG00000085227	6330418K02Rik	-	RIKEN cDNA 6330418K02 gene	ncRNA
chr14-1955	chr14	46882216	46885715	+	1497.6	3499.000	intron (NM_001037221, intron 1 of 12)	CpG	1000	NM_001037221	74480	Mm.214454	NM_028966	ENSMUSG00000021838	Samd4	1700024G08Rik|1700111L17Rik|4933436G17Rik|Samd4a|Smaug|Smaug1|sunk	sterile alpha motif domain containing 4	protein-coding
chr3-5171	chr3	116422400	116425292	+	1496.0	2892.000	5' UTR (NM_001173553, exon 1 of 14)	5' UTR (NM_001173553, exon 1 of 14)	186	NM_001080818	229776	Mm.17647	NM_001080818	ENSMUSG00000033502	Cdc14a	A830059A17Rik|CDC14A2|CDC14a1|Cdc14	CDC14 cell division cycle 14A	protein-coding
chr11-4233	chr11	32641920	32644150	+	1496.0	2230.000	intron (NM_001271349, intron 1 of 11)	CpG	480	NM_001363353	103583	Mm.28017	NM_134015	ENSMUSG00000020271	Fbxw11	2310065A07Rik|AA536858|BTRC2|BTRCP2|Fbxw1b|HOS	F-box and WD-40 domain protein 11	protein-coding
chr2-9204	chr2	137113293	137117903	+	1494.3	4610.000	exon (NM_013822, exon 2 of 26)	exon (NM_013822, exon 2 of 26)	922	NM_013822	16449	Mm.22398	NM_013822	ENSMUSG00000027276	Jag1	ABE2|Gsfabe2|Htu|Ozz|Ser-1	jagged 1	protein-coding
chr4-6556	chr4	108458922	108461304	+	1494.3	2382.000	5' UTR (NM_175472, exon 2 of 31)	5' UTR (NM_175472, exon 2 of 31)	687	NM_175472	230594	Mm.25181	NM_175472	ENSMUSG00000034610	Tut4	6030404K05Rik|9230115F04Rik|PPAPD3|Tent3a|Zcchc11|mKIAA0191	terminal uridylyl transferase 4	protein-coding
chr17-3636	chr17	84956831	84959392	+	1492.7	2561.000	promoter-TSS (NR_027929)	promoter-TSS (NR_027929)	110	NM_001159496	19043	Mm.249695	NM_011151	ENSMUSG00000061130	Ppm1b	PP2CB	protein phosphatase 1B, magnesium dependent, beta isoform	protein-coding
chr12-4597	chr12	98899493	98901822	+	1492.7	2329.000	intron (NM_001081191, intron 1 of 43)	CpG	827	NM_001081191	319670	Mm.390484	NM_001081191	ENSMUSG00000051166	Eml5	BC027154|C130068M19Rik	echinoderm microtubule associated protein like 5	protein-coding
chr11-9284	chr11	48815772	48818530	+	1492.7	2758.000	5' UTR (NM_145377, exon 1 of 6)	5' UTR (NM_145377, exon 1 of 6)	240	NM_145377	211007	Mm.794	NM_145377	ENSMUSG00000040365	Trim41	AW552703|BC020156|R75223|RINCK	tripartite motif-containing 41	protein-coding
chr10-3760	chr10	34281669	34283673	+	1492.7	2004.000	exon (NM_009433, exon 1 of 1)	exon (NM_009433, exon 1 of 1)	481	NM_009433	22110	Mm.20445	NM_009433	ENSMUSG00000047514	Tspyl1	Tspyl	testis-specific protein, Y-encoded-like 1	protein-coding
chr3-5671	chr3	37418621	37421514	+	1491.0	2893.000	promoter-TSS (NM_001291044)	promoter-TSS (NM_001291044)	117	NM_021343	57815	Mm.172679	NM_021343	ENSMUSG00000027722	Spata5	2510048F20Rik|C78064|Spaf	spermatogenesis associated 5	protein-coding
chr19-3667	chr19	7481517	7483651	+	1491.0	2134.000	intron (NM_001003934, intron 1 of 8)	intron (NM_001003934, intron 1 of 8)	707	NM_001271486	20168	Mm.246990	NM_053076	ENSMUSG00000024758	Rtn3	RTN3-A1	reticulon 3	protein-coding
chr19-227	chr19	5490453	5492238	+	1489.3	1785.000	intron (NM_007687, intron 1 of 3)	CpG	890	NM_007687	12631	Mm.329655	NM_007687	ENSMUSG00000056201	Cfl1	AA959946|Cof	cofilin 1, non-muscle	protein-coding
chr7-6052	chr7	101835961	101838698	+	1489.3	2737.000	intron (NM_010567, intron 1 of 28)	intron (NM_010567, intron 1 of 28)	495	NM_001122739	16332	Mm.476000	NM_010567	ENSMUSG00000032737	Inppl1	51C|SHIP2	inositol polyphosphate phosphatase-like 1	protein-coding
chr7-7052	chr7	19663840	19666232	+	1487.7	2392.000	promoter-TSS (NM_019649)	promoter-TSS (NM_019649)	-6	NM_019649	56457	Mm.290960	NM_019649	ENSMUSG00000002981	Clptm1	HS9|N14	cleft lip and palate associated transmembrane protein 1	protein-coding
chr2-7356	chr2	30065997	30069085	+	1487.7	3088.000	intron (NM_001204875, intron 1 of 7)	CpG	1067	NM_001204875	56086	Mm.326055	NM_023871	ENSMUSG00000054766	Set	2610030F17Rik|5730420M11Rik|AA407739|I-2PP2A|StF-IT-1|TAF-I	SET nuclear oncogene	protein-coding
chr9-5109	chr9	58581708	58583684	+	1487.7	1976.000	intron (NR_151824, intron 1 of 7)	CpG	456	NM_001357751	20320	Mm.15125	NM_009145	ENSMUSG00000032336	Nptn	AW554172|SDR-1|Sdfr1	neuroplastin	protein-coding
chr4-7498	chr4	156233503	156237268	+	1487.7	3765.000	promoter-TSS (NM_021303)	promoter-TSS (NM_021303)	-528	NM_198305	231003	Mm.423038	NM_198305	ENSMUSG00000078485	Klhl17	AL022703|BC058738	kelch-like 17	protein-coding
chr17-5146	chr17	25239295	25241218	+	1486.0	1923.000	promoter-TSS (NM_026676)	promoter-TSS (NM_026676)	86	NM_001163718	68327	Mm.180687	NM_026676	ENSMUSG00000015126	Tsr3	0610007P22Rik|1110014B11Rik|AL022759	TSR3 20S rRNA accumulation	protein-coding
chr5-7725	chr5	135247251	135251723	+	1486.0	4472.000	exon (NM_010246, exon 1 of 1)	exon (NM_010246, exon 1 of 1)	1560	NM_010246	14371	Mm.6256	NM_010246	ENSMUSG00000049551	Fzd9	Fz9|mfz9	frizzled class receptor 9	protein-coding
chr17-154	chr17	27856388	27857776	+	1484.4	1388.000	intron (NM_001080769, intron 1 of 20)	CpG	575	NM_001080769	224648	Mm.291291	NM_001080769	ENSMUSG00000039512	Uhrf1bp1	1110020K19Rik|AA408674|F830021D11Rik|mKIAA4127	UHRF1 (ICBP90) binding protein 1	protein-coding
chr15-4641	chr15	85335725	85337567	+	1484.4	1842.000	intron (NM_016843, intron 1 of 11)	CpG	391	NM_016843	54138	Mm.248906	NM_016843	ENSMUSG00000016541	Atxn10	AI325283|C77170|E46|Sca10|TEG-169|Tex169	ataxin 10	protein-coding
chr2-8872	chr2	18044539	18049787	+	1484.4	5248.000	exon (NM_028317, exon 1 of 1)	exon (NM_028317, exon 1 of 1)	1286	NM_028317	72668	Mm.102183	NM_028317	ENSMUSG00000054074	Skida1	2810030E01Rik|5730507N06Rik|BB088113|DLN-1	SKI/DACH domain containing 1	protein-coding
chr3-4937	chr3	98012936	98015590	+	1484.4	2654.000	intron (NM_010928, intron 1 of 33)	intron (NM_010928, intron 1 of 33)	725	NM_010928	18129	Mm.485843	NM_010928	ENSMUSG00000027878	Notch2	AI853703|N2	notch 2	protein-coding
chr8-5786	chr8	123858224	123860330	+	1484.4	2106.000	exon (NM_028536, exon 2 of 4)	exon (NM_028536, exon 2 of 4)	932	NM_028536	73420	Mm.157746	NM_028536	ENSMUSG00000031971	Ccsap	1700054N08Rik|AI853424	centriole, cilia and spindle associated protein	protein-coding
chr12-4337	chr12	8497953	8500826	+	1484.4	2873.000	exon (NM_007483, exon 1 of 1)	exon (NM_007483, exon 1 of 1)	620	NM_007483	11852	Mm.687	NM_007483	ENSMUSG00000054364	Rhob	AA017882|Arh6|Arhb	ras homolog family member B	protein-coding
chr4-7403	chr4	101418764	101421025	+	1484.4	2261.000	exon (NM_001177605, exon 2 of 6)	exon (NM_001177605, exon 2 of 6)	191	NM_009647	11639	Mm.42040	NM_009647	ENSMUSG00000028527	Ak4	AK 4|Ak-3|Ak-4|Ak3|Ak3l1|D4Ertd274e	adenylate kinase 4	protein-coding
chr4-6757	chr4	121213677	121215807	+	1484.4	2130.000	intron (NM_001346660, intron 1 of 7)	CpG	342	NM_001346660	109263	Mm.215745	NM_001081013	ENSMUSG00000049878	Rlf	9230110M18Rik|AI195322|MommeD8	rearranged L-myc fusion sequence	protein-coding
chr17-3611	chr17	24140684	24142297	+	1482.7	1613.000	5' UTR (NM_011062, exon 1 of 14)	5' UTR (NM_011062, exon 1 of 14)	104	NM_011062	18607	Mm.10504	NM_011062	ENSMUSG00000024122	Pdpk1	Pdk1	3-phosphoinositide dependent protein kinase 1	protein-coding
chr19-842	chr19	44106786	44108133	+	1482.7	1347.000	promoter-TSS (NM_007700)	promoter-TSS (NM_007700)	18	NM_007700	12675	Mm.3996	NM_007700	ENSMUSG00000025199	Chuk	AI256658|Chuk1|Fbx24|Fbxo24|IKBKA|IKK alpha|IKK1|Ikka|NFKBIKA	conserved helix-loop-helix ubiquitous kinase	protein-coding
chr19-473	chr19	18712961	18714346	+	1482.7	1385.000	exon (NM_177640, exon 1 of 2)	exon (NM_177640, exon 1 of 2)	417	NM_177640	225995	Mm.28101	NM_177640	ENSMUSG00000047044	D030056L22Rik	-	RIKEN cDNA D030056L22 gene	protein-coding
chr4-2258	chr4	59625759	59627188	+	1482.7	1429.000	5' UTR (NM_153158, exon 1 of 3)	5' UTR (NM_153158, exon 1 of 3)	262	NM_153158	230259	Mm.45688	NM_153158	ENSMUSG00000045071	E130308A19Rik	-	RIKEN cDNA E130308A19 gene	protein-coding
chr3-5064	chr3	94580864	94582879	+	1482.7	2015.000	intron (NM_029721, intron 1 of 11)	intron (NM_029721, intron 1 of 11)	845	NM_001082484	76742	Mm.28160	NM_029721	ENSMUSG00000028136	Snx27	5730552M22Rik|ESTM45|ESTM47|R75405	sorting nexin family member 27	protein-coding
chr12-2113	chr12	64964857	64968271	+	1482.7	3414.000	exon (NM_001364325, exon 1 of 21)	exon (NM_001364325, exon 1 of 21)	822	NM_001364325	328108	Mm.138465	NM_177805	ENSMUSG00000035614	Togaram1	A430041B07Rik|BC062107|C130034K06|Fam179b	TOG array regulator of axonemal microtubules 1	protein-coding
chr12-4587	chr12	85373572	85375423	+	1482.7	1851.000	exon (NM_026775, exon 1 of 5)	exon (NM_026775, exon 1 of 5)	220	NM_026775	68581	Mm.379159	NM_026775	ENSMUSG00000021248	Tmed10	1110014C03Rik|Tmp21|p23|p24delta1	transmembrane p24 trafficking protein 10	protein-coding
chr5-3342	chr5	150673582	150675264	+	1482.7	1682.000	intron (NM_175310, intron 1 of 34)	CpG	596	NM_001346503	100710	Mm.32959	NM_175310	ENSMUSG00000034021	Pds5b	AI646570|AS3|AW212954|Aprin|Tg(Wap-ERBB2)229Wzw|WAP-Her-2|mKIAA0979	PDS5 cohesin associated factor B	protein-coding
chr1-3365	chr1	55405427	55407528	+	1482.7	2101.000	exon (NM_001114663, exon 1 of 6)	exon (NM_001114663, exon 1 of 6)	531	NM_001114663	227120	Mm.194183	NM_001114663	ENSMUSG00000038349	Plcl1	C230017K02Rik|PLC-L|PLC-L1|PLCE|PLCL|PLDL1|PRIP|PRIP-1	phospholipase C-like 1	protein-coding
chr8-3700	chr8	107293061	107294939	+	1482.7	1878.000	intron (NM_001286260, intron 1 of 12)	CpG	530	NM_133957	54446	Mm.390057	NM_018823	ENSMUSG00000003847	Nfat5	AI225870|B130038B15Rik|CAG-8|CAG80|NFATL1|OREBP|TonEBP|mKIAA0827|nfatz	nuclear factor of activated T cells 5	protein-coding
chr3-5986	chr3	110249325	110251402	+	1482.7	2077.000	non-coding (NR_024139, exon 1 of 2)	non-coding (NR_024139, exon 1 of 2)	636	NM_178891	99890	Mm.36115	NM_178891	ENSMUSG00000049300	Prmt6	AW124876|BB233495|Hrmt1l6	protein arginine N-methyltransferase 6	protein-coding
chr19-3911	chr19	7267466	7270162	+	1481.1	2696.000	5' UTR (NM_001320554, exon 1 of 12)	5' UTR (NM_001320554, exon 1 of 12)	535	NM_001320554	104383	Mm.283859	NM_054048	ENSMUSG00000024968	Rcor2	1A13|AW122124|CoREST|Rcor|Rcor1	REST corepressor 2	protein-coding
chr7-7820	chr7	24883608	24885867	+	1481.1	2259.000	promoter-TSS (NM_001360116)	promoter-TSS (NM_001360116)	61	NM_023133	20085	Mm.300281	NM_023133	ENSMUSG00000040952	Rps19	Dsk3	ribosomal protein S19	protein-coding
chr3-5785	chr3	56181974	56184326	+	1481.1	2352.000	exon (NM_030595, exon 1 of 58)	exon (NM_030595, exon 1 of 58)	551	NM_030595	26422	Mm.384353	NM_030595	ENSMUSG00000027799	Nbea	Lyst2|mKIAA1544	neurobeachin	protein-coding
chr11-3103	chr11	99229654	99231441	+	1481.1	1787.000	5' UTR (NM_020618, exon 1 of 11)	5' UTR (NM_020618, exon 1 of 11)	470	NM_020618	57376	Mm.379086	NM_020618	ENSMUSG00000037935	Smarce1	2810417B20Rik|5830412H02Rik|9030408N19Rik|Baf27	SWI/SNF related, matrix associated, actin dependent regulator of chromatin, subfamily e, member 1	protein-coding
chr2-5239	chr2	118900909	118903205	+	1481.1	2296.000	intron (NM_001045523, intron 1 of 6)	CpG	442	NM_001045523	228536	Mm.330487	NM_001045523	ENSMUSG00000040007	Bahd1	AL022997|AW541238|Gm117|mKIAA0945	bromo adjacent homology domain containing 1	protein-coding
chr11-2919	chr11	45943936	45945368	+	1479.4	1432.000	TTS (NM_001290737)	TTS (NM_001290737)	283	NM_028185	72290	Mm.249827	NM_028185	ENSMUSG00000044847	Lsm11	2210404M20Rik|AV079530	U7 snRNP-specific Sm-like protein LSM11	protein-coding
chr12-1134	chr12	36041674	36043079	+	1479.4	1405.000	5' UTR (NM_025359, exon 1 of 6)	5' UTR (NM_025359, exon 1 of 6)	102	NM_025359	66109	Mm.254663	NM_025359	ENSMUSG00000020577	Tspan13	1100001I23Rik|NET-6|Tm4sf13	tetraspanin 13	protein-coding
chr8-5951	chr8	84686236	84688163	+	1479.4	1927.000	intron (NM_001364176, intron 1 of 16)	intron (NM_001364176, intron 1 of 16)	663	NM_025788	66830	Mm.289698	NM_025788	ENSMUSG00000001910	Nacc1	2010001H03Rik|4930511N13Rik|Btbd14b|Nac1	nucleus accumbens associated 1, BEN and BTB (POZ) domain containing	protein-coding
chr9-19	chr9	65032440	65033569	+	1479.4	1129.000	intron (NM_028906, intron 1 of 20)	CpG	546	NM_028906	74388	Mm.202749	NM_028906	ENSMUSG00000032393	Dpp8	2310004I03Rik|4932434F09Rik|AI666706|DPP VIII	dipeptidylpeptidase 8	protein-coding
chr16-1040	chr16	10784326	10786536	+	1479.4	2210.000	5' UTR (NM_009896, exon 1 of 2)	5' UTR (NM_009896, exon 1 of 2)	105	NM_009896	12703	Mm.130	NM_009896	ENSMUSG00000038037	Socs1	Cish1|Cish7|JAB|SOCS-1|SSI-1	suppressor of cytokine signaling 1	protein-coding
chr2-4582	chr2	121270498	121271905	+	1477.8	1407.000	intron (NM_013735, intron 1 of 27)	CpG	206	NM_001290830	27223	Mm.215389	NM_013735	ENSMUSG00000043909	Trp53bp1	53BP1|Tp53bp1|m53BP1|p53BP1	transformation related protein 53 binding protein 1	protein-coding
chr19-2008	chr19	60789557	60791472	+	1477.8	1915.000	exon (NM_010123, exon 1 of 22)	exon (NM_010123, exon 1 of 22)	179	NM_010123	13669	Mm.2238	NM_010123	ENSMUSG00000024991	Eif3a	A830012B05Rik|Csma|Eif3|Eif3s10|mKIAA0139	eukaryotic translation initiation factor 3, subunit A	protein-coding
chr9-3072	chr9	120492014	120494046	+	1476.1	2032.000	intron (NM_026892, intron 1 of 3)	CpG	424	NM_026892	68969	Mm.28753	NM_026892	ENSMUSG00000006941	Eif1b	1500010M16Rik|3110001N14Rik|Gc20	eukaryotic translation initiation factor 1B	protein-coding
chr5-7742	chr5	138992773	138996493	+	1476.1	3720.000	promoter-TSS (NR_156469)	promoter-TSS (NR_156469)	311	NM_001363271	18590	Mm.2675	NM_008808	ENSMUSG00000025856	Pdgfa	PDGF-1	platelet derived growth factor, alpha	protein-coding
chr12-834	chr12	54984814	54986834	+	1476.1	2020.000	intron (NM_013815, intron 1 of 26)	CpG-3178	512	NM_013815	217578	Mm.479583	NM_013815	ENSMUSG00000035021	Baz1a	Acf1|B930060C03|BC065123|Gtl5|Wcrf180|cbp146	bromodomain adjacent to zinc finger domain 1A	protein-coding
chr8-5622	chr8	33384783	33387277	+	1476.1	2494.000	promoter-TSS (NM_001122822)	promoter-TSS (NM_001122822)	-295	NM_152821	75029	Mm.159402	NM_152821	ENSMUSG00000049184	Purg	4930486B15Rik	purine-rich element binding protein G	protein-coding
chr11-9339	chr11	87126514	87128296	+	1474.4	1782.000	5' UTR (NM_001363026, exon 1 of 23)	5' UTR (NM_001363026, exon 1 of 23)	330	NM_001363025	68729	Mm.17436	NM_197987	ENSMUSG00000018548	Trim37	1110032A10Rik|2810004E07Rik|AI848587|AU043018|MUL|TEF3	tripartite motif-containing 37	protein-coding
chr1-3020	chr1	93634684	93636411	+	1472.8	1727.000	5' UTR (NM_021537, exon 1 of 12)	5' UTR (NM_021537, exon 1 of 12)	180	NM_021537	59041	Mm.28761	NM_021537	ENSMUSG00000026277	Stk25	1500019J11Rik|AU018434|C86992|Ste20-like|Ysk1	serine/threonine kinase 25 (yeast)	protein-coding
chr17-3449	chr17	56256097	56258013	+	1472.8	1916.000	exon (NM_010192, exon 1 of 1)	exon (NM_010192, exon 1 of 1)	262	NM_010192	14154	Mm.290813	NM_010192	ENSMUSG00000043683	Fem1a	AW611390|Fem1aa	feminization 1 homolog a (C. elegans)	protein-coding
chr7-4425	chr7	81762231	81763880	+	1472.8	1649.000	5' UTR (NM_025997, exon 1 of 3)	5' UTR (NM_025997, exon 1 of 3)	102	NM_025997	67148	Mm.241472	NM_025997	ENSMUSG00000038646	Ramac	2410047I02Rik|2610204K14Rik|Fam103a1|RAM|Rammet	RNA guanine-7 methyltransferase activating subunit	protein-coding
chr5-5696	chr5	71094824	71096700	+	1471.1	1876.000	promoter-TSS (NM_008066)	promoter-TSS (NM_008066)	87	NM_008066	14395	Mm.5304	NM_008066	ENSMUSG00000000560	Gabra2	C630048P16Rik|Gabra-2	gamma-aminobutyric acid (GABA) A receptor, subunit alpha 2	protein-coding
chr6-4681	chr6	71631035	71633606	+	1471.1	2571.000	intron (NM_001362200, intron 1 of 25)	CpG	366	NM_173001	104263	Mm.260479	NM_173001	ENSMUSG00000053470	Kdm3a	1700105C21Rik|C230043E16Rik|JHDM2a|Jmjd1|Jmjd1a|KDM2A|TGSA|Tsga	lysine (K)-specific demethylase 3A	protein-coding
chr4-1734	chr4	104366967	104369553	+	1471.1	2586.000	intron (NM_177259, intron 1 of 14)	intron (NM_177259, intron 1 of 14)	722	NM_177259	13131	Mm.289682	NM_010014	ENSMUSG00000028519	Dab1	AI956902|C630028C02Rik|scm|scr|scrambler|yot	disabled 1	protein-coding
chr14-3326	chr14	21984673	21991214	+	1471.1	6541.000	5' UTR (NM_145459, exon 2 of 3)	5' UTR (NM_145459, exon 2 of 3)	1658	NM_145459	218820	Mm.292401	NM_145459	ENSMUSG00000039081	Zfp503	AI181838|B830002A16Rik|Nolz-1|Nolz1|Znf503	zinc finger protein 503	protein-coding
chr11-9125	chr11	69058724	69061021	+	1469.5	2297.000	promoter-TSS (NM_028005)	promoter-TSS (NM_028005)	97	NM_028005	71923	Mm.340257	NM_028005	ENSMUSG00000045176	Borcs6	2310047M10Rik	BLOC-1 related complex subunit 6	protein-coding
chr10-2427	chr10	85102066	85104041	+	1469.5	1975.000	promoter-TSS (NM_010214)	promoter-TSS (NM_010214)	426	NM_001013028	103266	Mm.335025	NM_001013028	ENSMUSG00000060935	Tmem263	AI597468	transmembrane protein 263	protein-coding
chr16-100	chr16	20732646	20733913	+	1469.5	1267.000	exon (NM_001278041, exon 1 of 23)	exon (NM_001278041, exon 1 of 23)	152	NM_001354995	12667	Mm.20457	NM_009893	ENSMUSG00000006958	Chrd	Chd	chordin	protein-coding
chr19-2387	chr19	60579689	60581760	+	1469.5	2071.000	5' UTR (NM_001172097, exon 1 of 7)	5' UTR (NM_001172097, exon 1 of 7)	299	NM_001172097	78832	Mm.259026	NM_030197	ENSMUSG00000033417	Cacul1	2700078E11Rik|2810417M16Rik|9830127L17Rik|AI450346|D130033C15Rik	CDK2 associated, cullin domain 1	protein-coding
chr5-4805	chr5	102068768	102070803	+	1467.8	2035.000	5' UTR (NM_172882, exon 1 of 67)	5' UTR (NM_172882, exon 1 of 67)	136	NM_172882	72145	Mm.332522	NM_172882	ENSMUSG00000043940	Wdfy3	2610509D04Rik|ALFY|AW319683|B930017C24|BWF1|Bchs|D5Ertd66e|Ggtb3|ZFYVE25|mKIAA0993	WD repeat and FYVE domain containing 3	protein-coding
chr7-8829	chr7	102248763	102251238	+	1467.8	2475.000	intron (NM_019566, intron 1 of 1)	CpG	118	NM_019566	56212	Mm.259795	NM_019566	ENSMUSG00000073982	Rhog	2810426G09Rik|Arhg|Sid10750	ras homolog family member G	protein-coding
chr9-5688	chr9	100544757	100546906	+	1466.2	2149.000	intron (NM_010878, intron 1 of 3)	CpG	303	NM_010878	17973	Mm.181485	NM_010878	ENSMUSG00000032475	Nck1	6330586M15Rik|D230010O13Rik|Nck|Nck-1	non-catalytic region of tyrosine kinase adaptor protein 1	protein-coding
chr15-3190	chr15	76476556	76478807	+	1466.2	2251.000	promoter-TSS (NM_013481)	promoter-TSS (NM_013481)	319	NR_138589	15499	Mm.347444	NM_008296	ENSMUSG00000022556	Hsf1	AA960185|HSTF|HSTF 1|Hsf1alpha|Hsf1beta	heat shock factor 1	protein-coding
chr9-854	chr9	121856983	121858621	+	1466.2	1638.000	promoter-TSS (NM_019814)	promoter-TSS (NM_019814)	-6	NM_001357840	56295	Mm.347915	NM_019814	ENSMUSG00000038412	Higd1a	2210020B17Rik|7420700H20Rik|AI303276|AW049839|HIMP1|Hig1	HIG1 domain family, member 1A	protein-coding
chr1-4259	chr1	55086796	55089391	+	1466.2	2595.000	promoter-TSS (NM_008303)	promoter-TSS (NM_008303)	-55	NM_008303	15528	Mm.215667	NM_008303	ENSMUSG00000073676	Hspe1	10kDa|Hsp10|mt-cpn10	heat shock protein 1 (chaperonin 10)	protein-coding
chr11-2426	chr11	58977191	58979185	+	1464.5	1994.000	promoter-TSS (NM_001290988)	promoter-TSS (NM_001290988)	95	NM_053168	94091	Mm.248049	NM_053168	ENSMUSG00000020455	Trim11	-	tripartite motif-containing 11	protein-coding
chr15-1734	chr15	82898569	82900279	+	1464.5	1710.000	promoter-TSS (NR_027799)	promoter-TSS (NR_027799)	344	NR_045068	100504637	Mm.440928	NR_045068	ENSMUSG00000100199	Gm20324	-	predicted gene, 20324	ncRNA
chr1-2685	chr1	171411008	171412814	+	1464.5	1806.000	intron (NM_009480, intron 1 of 9)	intron (NM_009480, intron 1 of 9)	230	NM_009480	22278	Mm.8	NM_009480	ENSMUSG00000026641	Usf1	bHLHb11	upstream transcription factor 1	protein-coding
chr2-5210	chr2	180024229	180027571	+	1464.5	3342.000	intron (NM_177727, intron 1 of 8)	intron (NM_177727, intron 1 of 8)	913	NM_177727	241846	Mm.21577	NM_177727	ENSMUSG00000039108	Lsm14b	9430078B04|BC040823	LSM family member 14B	protein-coding
chr5-4378	chr5	135186691	135189349	+	1464.5	2658.000	intron (NM_011714, intron 1 of 18)	CpG	697	NM_011714	22385	Mm.40331	NM_011714	ENSMUSG00000002748	Baz1b	C87820|WSTF|Wbscr9	bromodomain adjacent to zinc finger domain, 1B	protein-coding
chr19-2797	chr19	45659298	45660976	+	1464.5	1678.000	promoter-TSS (NM_013907)	promoter-TSS (NM_013907)	56	NM_013907	30838	Mm.254739	NM_013907	ENSMUSG00000040913	Fbxw4	Dac|Fbw4|SHFM3|SHSF3|dactylin|dactylyn	F-box and WD-40 domain protein 4	protein-coding
chr3-3706	chr3	129532029	129534726	+	1462.9	2697.000	promoter-TSS (NR_153368)	promoter-TSS (NR_153368)	-989	NR_153368	102639747	Mm.393257	NR_153368		Gm35986	-	predicted gene, 35986	ncRNA
chr13-3938	chr13	47104349	47107226	+	1462.9	2877.000	intron (NM_025900, intron 1 of 10)	CpG	434	NM_025900	110052	Mm.131150	NM_025900	ENSMUSG00000021377	Dek	1810019E15Rik|D13H6S231E	DEK oncogene (DNA binding)	protein-coding
chr6-5344	chr6	112943910	112947717	+	1462.9	3807.000	intron (NM_080448, intron 1 of 21)	intron (NM_080448, intron 1 of 21)	1453	NM_080448	259302	Mm.236401	NM_080448	ENSMUSG00000030257	Srgap3	AI452337|Arhgap14|D130026O08Rik|Gbi|MEGAP|WRP|mKIAA0411	SLIT-ROBO Rho GTPase activating protein 3	protein-coding
chr12-3684	chr12	80258598	80261131	+	1461.2	2533.000	intron (NM_134156, intron 1 of 20)	CpG	507	NM_134156	109711	Mm.253564	NM_134156	ENSMUSG00000015143	Actn1	3110023F10Rik|Actn1a	actinin, alpha 1	protein-coding
chr7-7015	chr7	127024115	127027818	+	1461.2	3703.000	exon (NM_010772, exon 2 of 5)	exon (NM_010772, exon 2 of 5)	513	NM_010772	17188	Mm.378964	NM_010772	ENSMUSG00000030678	Maz	MAZI|PUR1|Pur-1|SAF-1|SAF-2	MYC-associated zinc finger protein (purine-binding transcription factor)	protein-coding
chr11-7025	chr11	79253240	79255075	+	1461.2	1835.000	intron (NM_019653, intron 1 of 8)	CpG	538	NM_019653	78889	Mm.307022	NM_019653	ENSMUSG00000017677	Wsb1	1110056B13Rik|2700038M07Rik	WD repeat and SOCS box-containing 1	protein-coding
chr5-6634	chr5	73254885	73257491	+	1461.2	2606.000	intron (NM_028194, intron 1 of 62)	CpG	430	NM_028194	72313	Mm.260594	NM_028194	ENSMUSG00000070733	Fryl	2010313D22Rik|2310004H21Rik|2510002A14Rik|9030227G01Rik|mKIAA0826	FRY like transcription coactivator	protein-coding
chr18-1983	chr18	84084837	84089720	+	1459.6	4883.000	promoter-TSS (NM_001364994)	promoter-TSS (NM_001364994)	430	NM_001364993	110796	Mm.102136	NM_001081300	ENSMUSG00000046982	Tshz1	5730407I04Rik|D18Bwg1409e|Mtsh1|NY-CO-33|Sdccag33|Tsh1|teashirt1	teashirt zinc finger family member 1	protein-coding
chr11-1861	chr11	5520693	5522335	+	1457.9	1642.000	intron (NM_013842, intron 1 of 4)	CpG	873	NM_001271730	22433	Mm.469937	NM_013842	ENSMUSG00000020484	Xbp1	D11Ertd39e|TREB-5|TREB5|XBP-1	X-box binding protein 1	protein-coding
chr5-3444	chr5	81019375	81023267	+	1457.9	3892.000	promoter-TSS (NM_198702)	promoter-TSS (NM_198702)	-272	NM_198702	319387	Mm.273631	NM_198702	ENSMUSG00000037605	Adgrl3	5430402I23Rik|CIRL-3|D130075K09Rik|Gm1379|LEC3|Lphn3|mKIAA0768	adhesion G protein-coupled receptor L3	protein-coding
chr17-4657	chr17	25271871	25274554	+	1457.9	2683.000	promoter-TSS (NR_027452)	promoter-TSS (NR_027452)	219	NM_001177610	22196	Mm.240044	NM_011665	ENSMUSG00000015120	Ube2i	5830467E05Rik|UBC9|Ubce2i|Ubce9	ubiquitin-conjugating enzyme E2I	protein-coding
chr9-5329	chr9	50658546	50660486	+	1457.9	1940.000	5' UTR (NM_145614, exon 1 of 14)	5' UTR (NM_145614, exon 1 of 14)	264	NM_145614	235339	Mm.285076	NM_145614	ENSMUSG00000000168	Dlat	6332404G05Rik|DLTA|PDC-E2	dihydrolipoamide S-acetyltransferase (E2 component of pyruvate dehydrogenase complex)	protein-coding
chr4-5350	chr4	139309935	139311959	+	1456.2	2024.000	promoter-TSS (NM_145384)	promoter-TSS (NM_145384)	203	NM_025337	110198	Mm.482154	NM_025337	ENSMUSG00000028743	Akr7a5	0610025K21Rik|Afar|Afar1|Akr7a2	aldo-keto reductase family 7, member A5 (aflatoxin aldehyde reductase)	protein-coding
chr4-6634	chr4	47352023	47354471	+	1456.2	2448.000	promoter-TSS (NM_009370)	promoter-TSS (NM_009370)	25	NM_009370	21812	Mm.197552	NM_009370	ENSMUSG00000007613	Tgfbr1	ALK5|AU017191|Alk-5|ESK2|TGFR-1|TbetaR-I|TbetaRI	transforming growth factor, beta receptor I	protein-coding
chr19-2447	chr19	3574592	3576570	+	1456.2	1978.000	intron (NM_001360429, intron 1 of 24)	CpG	168	NM_001360430	52036	Mm.284686	NM_028999	ENSMUSG00000024908	Ppp6r3	4930528G08Rik|9130026N02Rik|D19Bwg1430e|D19Ertd703e|Pp6r3|Ppcs3|Pptcs3|Sapl|Saps3|mKIAA1558	protein phosphatase 6, regulatory subunit 3	protein-coding
chr18-2533	chr18	79107555	79110676	+	1454.6	3121.000	intron (NM_053099, intron 1 of 5)	CpG	276	NM_053099	240427	Mm.312871	NM_053099	ENSMUSG00000024548	Setbp1	C130092E12|Seb|mKIAA0437	SET binding protein 1	protein-coding
chr11-6540	chr11	23770058	23772003	+	1454.6	1945.000	promoter-TSS (NM_009044)	promoter-TSS (NM_009044)	-61	NM_009044	19696	Mm.4869	NM_009044	ENSMUSG00000020275	Rel	c-Rel	reticuloendotheliosis oncogene	protein-coding
chr7-6541	chr7	113512823	113514837	+	1454.6	2014.000	promoter-TSS (NM_001285831)	promoter-TSS (NM_001285831)	-4	NM_001285831	67420	Mm.206919	NM_026143	ENSMUSG00000030759	Far1	2600011M19Rik|2900034E22Rik|3732409C05Rik|AI850429|Mlstd2	fatty acyl CoA reductase 1	protein-coding
chr12-154	chr12	29937901	29939646	+	1454.6	1745.000	intron (NM_181395, intron 1 of 22)	intron (NM_181395, intron 1 of 22)	737	NM_181395	69675	Mm.251774	NM_181395	ENSMUSG00000020674	Pxdn	2310075M15Rik|C85409|E330004E07|VPO1|mKIAA0230	peroxidasin	protein-coding
chr15-3348	chr15	81728577	81730230	+	1452.9	1653.000	intron (NM_011241, intron 1 of 16)	CpG	516	NM_011241	19387	Mm.270975	NM_011241	ENSMUSG00000022391	Rangap1	C79654|Fug1|mKIAA1835	RAN GTPase activating protein 1	protein-coding
chr4-7694	chr4	22486198	22491983	+	1452.9	5785.000	promoter-TSS (NM_008899)	promoter-TSS (NM_008899)	-724	NM_008899	18992	Mm.129387	NM_008899	ENSMUSG00000095139	Pou3f2	9430075J19Rik|A230098E07Rik|Brn-2|Brn2|OTF-7|Otf7|oct-7	POU domain, class 3, transcription factor 2	protein-coding
chr1-517	chr1	59912594	59914379	+	1452.9	1785.000	exon (NM_001037725, exon 1 of 8)	exon (NM_001037725, exon 1 of 8)	480	NM_001037725	72750	Mm.258250	NM_001037725	ENSMUSG00000041040	Fam117b	2810425F24Rik|6330416D14Rik|Als2cr13	family with sequence similarity 117, member B	protein-coding
chr12-2743	chr12	80642814	80645181	+	1452.9	2367.000	promoter-TSS (NM_026244)	promoter-TSS (NM_026244)	114	NM_007951	13877	Mm.246551	NM_007951	ENSMUSG00000021131	Erh	Mer|Prei1	ERH mRNA splicing and mitosis factor	protein-coding
chr19-3034	chr19	7416507	7419136	+	1452.9	2629.000	exon (NM_175381, exon 1 of 5)	exon (NM_175381, exon 1 of 5)	196	NM_175381	108899	Mm.386838	NM_175381	ENSMUSG00000053080	2700081O15Rik	AI255177|AI848741|AW742297	RIKEN cDNA 2700081O15 gene	protein-coding
chr13-4881	chr13	119689255	119692061	+	1452.9	2806.000	intron (NM_001291439, intron 1 of 9)	CpG	307	NM_001291439	208715	Mm.61526	NM_145942	ENSMUSG00000093930	Hmgcs1	B130032C06Rik	3-hydroxy-3-methylglutaryl-Coenzyme A synthase 1	protein-coding
chr1-4221	chr1	43445238	43447169	+	1451.3	1931.000	intron (NM_010879, intron 1 of 4)	CpG	452	NM_010879	17974	Mm.389903	NM_010879	ENSMUSG00000066877	Nck2	4833426I10Rik|Grb4|NCKbeta|Nck-2	non-catalytic region of tyrosine kinase adaptor protein 2	protein-coding
chr14-4420	chr14	12820736	12823662	+	1451.3	2926.000	intron (NM_001359921, intron 1 of 29)	CpG	880	NM_001042617	27062	Mm.260881	NM_012061	ENSMUSG00000054423	Cadps	AU067781|CAPS|CAPS1|mKIAA1121	Ca2+-dependent secretion activator	protein-coding
chr4-6959	chr4	56801366	56803324	+	1449.6	1958.000	promoter-TSS (NM_026079)	promoter-TSS (NM_026079)	-14	NM_026079	230233	Mm.282743	NM_026079	ENSMUSG00000028431	Elp1	3110040G09Rik|6030413P05|C78473|IKAP|Ikbkap	elongator complex protein 1	protein-coding
chr14-2408	chr14	20694680	20696355	+	1449.6	1675.000	TTS (NM_001168273)	TTS (NM_001168273)	549	NM_028428	73068	Mm.277552	NM_028428	ENSMUSG00000039357	Fut11	3110009G03Rik|AI317183	fucosyltransferase 11	protein-coding
chr5-1884	chr5	92434241	92435773	+	1449.6	1532.000	exon (NM_001359995, exon 1 of 13)	exon (NM_001359995, exon 1 of 13)	192	NM_001359995	269113	Mm.275289	NM_183392	ENSMUSG00000034826	Nup54	3110079L04Rik|54kDa	nucleoporin 54	protein-coding
chr7-22	chr7	19024388	19025389	+	1449.6	1001.000	intron (NM_001360713, intron 1 of 22)	intron (NM_001360713, intron 1 of 22)	511	NM_026605	68188	Mm.130902	NM_026605	ENSMUSG00000023118	Sympk	1500016F02Rik|4632415H16Rik|AA125406|AI449890|SPK|SYM	symplekin	protein-coding
chr10-4373	chr10	91122893	91124465	+	1448.0	1572.000	exon (NM_133668, exon 2 of 8)	exon (NM_133668, exon 2 of 8)	288	NM_133668	18674	Mm.298	NM_133668	ENSMUSG00000061904	Slc25a3	5730556H19Rik|PTP|Phc	solute carrier family 25 (mitochondrial carrier, phosphate carrier), member 3	protein-coding
chr1-4153	chr1	133609325	133610620	+	1448.0	1295.000	intron (NM_009227, intron 1 of 4)	CpG	308	NM_009227	20643	Mm.249110	NM_009227	ENSMUSG00000090553	Snrpe	AL022645|C76690|SME	small nuclear ribonucleoprotein E	protein-coding
chr8-5492	chr8	117156927	117159024	+	1448.0	2097.000	promoter-TSS (NM_001081151)	promoter-TSS (NM_001081151)	-6	NM_001081151	209239	Mm.132992	NM_001081151	ENSMUSG00000052557	Gan	A330045G18|gigaxonin	giant axonal neuropathy	protein-coding
chr5-2654	chr5	21054546	21056876	+	1448.0	2330.000	exon (NM_011203, exon 1 of 18)	exon (NM_011203, exon 1 of 18)	200	NM_001356591	19248	Mm.319117	NM_011203	ENSMUSG00000028771	Ptpn12	P19-PTP|PTP-P19|PTP-PEST|PTPG1	protein tyrosine phosphatase, non-receptor type 12	protein-coding
chr9-5181	chr9	44406381	44408760	+	1448.0	2379.000	promoter-TSS (NM_021789)	promoter-TSS (NM_021789)	-22	NM_021789	60409	Mm.29814	NM_021789	ENSMUSG00000032112	Trappc4	1500017G03Rik|AI303617|HSPC172|PTD009|Sbd|Sbdn|Sdcbp2|TRS23	trafficking protein particle complex 4	protein-coding
chr9-3934	chr9	66918716	66920685	+	1448.0	1969.000	promoter-TSS (NM_173413)	promoter-TSS (NM_173413)	5	NM_173413	235442	Mm.260376	NM_173413	ENSMUSG00000036943	Rab8b	5930437D16|D330025I23Rik	RAB8B, member RAS oncogene family	protein-coding
chr2-8049	chr2	172937692	172941294	+	1446.3	3602.000	intron (NM_007557, intron 1 of 6)	CpG	828	NM_007557	12162	Mm.595	NM_007557	ENSMUSG00000008999	Bmp7	OP1	bone morphogenetic protein 7	protein-coding
chr13-1768	chr13	58806476	58809374	+	1446.3	2898.000	5' UTR (NM_001025074, exon 1 of 18)	5' UTR (NM_001025074, exon 1 of 18)	228	NM_001025074	18212	Mm.130054	NM_008745	ENSMUSG00000055254	Ntrk2	GP145-TrkB/GP95-TrkB|Tkrb|trk-B|trkB	neurotrophic tyrosine kinase, receptor, type 2	protein-coding
chr13-4037	chr13	3609906	3611531	+	1446.3	1625.000	intron (NM_001360838, intron 1 of 19)	CpG	390	NM_134063	105203	Mm.221609	NM_134063	ENSMUSG00000033799	Tasor2	AI645998|Fam208b|Pap20|mKIAA2006	transcription activation suppressor family member 2	protein-coding
chr2-8058	chr2	181519443	181521994	+	1446.3	2551.000	intron (NR_073369, intron 1 of 5)	CpG	233	NM_001271584	13002	Mm.140761	NM_016775	ENSMUSG00000000826	Dnajc5	2610314I24Rik|AU018536|Csp	DnaJ heat shock protein family (Hsp40) member C5	protein-coding
chr8-6598	chr8	81013625	81015817	+	1444.7	2192.000	5' UTR (NM_027554, exon 1 of 10)	5' UTR (NM_027554, exon 1 of 10)	185	NM_027554	74841	Mm.246018	NM_027554	ENSMUSG00000038250	Usp38	4631402N15Rik|4833420O05Rik|AA536967|AU044701|AW544820|mKIAA1891	ubiquitin specific peptidase 38	protein-coding
chr9-5325	chr9	44286737	44288769	+	1444.7	2032.000	intron (NM_138955, intron 1 of 14)	CpG	491	NM_138955	192663	Mm.101876	NM_138955	ENSMUSG00000032131	Abcg4	6430517O04Rik	ATP binding cassette subfamily G member 4	protein-coding
chr4-7425	chr4	120285085	120288365	+	1443.0	3280.000	intron (NM_194060, intron 1 of 1)	intron (NM_194060, intron 1 of 1)	536	NM_194060	329934	Mm.277090	NM_194060	ENSMUSG00000052135	Foxo6	-	forkhead box O6	protein-coding
chr13-2141	chr13	119428076	119430440	+	1443.0	2364.000	intron (NM_145457, intron 1 of 10)	CpG	356	NM_145457	218693	Mm.490243	NM_145457	ENSMUSG00000025451	Paip1	PAIP-1	polyadenylate binding protein-interacting protein 1	protein-coding
chr7-7230	chr7	99139661	99142034	+	1441.4	2373.000	exon (NM_178635, exon 1 of 15)	exon (NM_178635, exon 1 of 15)	297	NM_178635	78610	Mm.323072	NM_178635	ENSMUSG00000035354	Uvrag	9530039D02Rik|AI648770|BB124205|Uvrag1|Uvragl	UV radiation resistance associated gene	protein-coding
chr5-6539	chr5	92082050	92084457	+	1441.4	2407.000	promoter-TSS (NM_001080797)	promoter-TSS (NM_001080797)	84	NM_001359196	23881	Mm.290530	NM_011816	ENSMUSG00000029405	G3bp2	AA409541|E430034L04Rik|G3BP|mKIAA0660	GTPase activating protein (SH3 domain) binding protein 2	protein-coding
chr15-4372	chr15	96640365	96643520	+	1439.7	3155.000	promoter-TSS (NM_134086)	promoter-TSS (NM_134086)	20	NM_134086	105727	Mm.103568	NM_134086	ENSMUSG00000023169	Slc38a1	AA408026|AA409865|AL022800|AU015942|NAT2	solute carrier family 38, member 1	protein-coding
chr6-5311	chr6	83454979	83457637	+	1439.7	2658.000	promoter-TSS (NM_001347313)	promoter-TSS (NM_001347313)	84	NM_001347313	194388	Mm.211030	NM_183138	ENSMUSG00000034832	Tet3	B430006D22Rik|BC037432|D230004J03Rik	tet methylcytosine dioxygenase 3	protein-coding
chr6-710	chr6	47453726	47455529	+	1439.7	1803.000	promoter-TSS (NM_001355550)	promoter-TSS (NM_001355550)	-130	NM_001355550	26965	Mm.87611	NM_012042	ENSMUSG00000029686	Cul1	Cul-1	cullin 1	protein-coding
chr17-2877	chr17	65612222	65614804	+	1439.7	2582.000	promoter-TSS (NM_013933)	promoter-TSS (NM_013933)	42	NM_001355402	30960	Mm.266767	NM_013933	ENSMUSG00000024091	Vapa	33kDa|VAP33	vesicle-associated membrane protein, associated protein A	protein-coding
chr10-3194	chr10	82698665	82700106	+	1439.7	1441.000	intron (NM_001368720, intron 1 of 13)	CpG	271	NM_001368720	67933	Mm.127405	NM_026462	ENSMUSG00000020246	Hcfc2	1700129L13Rik|AU019838|fkls	host cell factor C2	protein-coding
chr9-5066	chr9	106821518	106823025	+	1439.7	1507.000	intron (NM_001015507, intron 1 of 22)	CpG	295	NM_001015507	321006	Mm.440089	NM_001015507	ENSMUSG00000040325	Dcaf1	AI447437|B930007L02Rik|Vprbp|mKIAA0800	DDB1 and CUL4 associated factor 1	protein-coding
chr4-7334	chr4	152296428	152298284	+	1438.0	1856.000	promoter-TSS (NR_161306)	promoter-TSS (NR_161306)	-139	NR_161307	57295	Mm.277464	NM_133788	ENSMUSG00000039662	Icmt	1700008E11Rik|C80758|Gm13095|HSTE14|PPMT|STE14|pcCMT	isoprenylcysteine carboxyl methyltransferase	protein-coding
chr3-1838	chr3	104817330	104818874	+	1438.0	1544.000	exon (NM_001163440, exon 2 of 21)	exon (NM_001163440, exon 2 of 21)	203	NM_008619	17454	Mm.1597	NM_008619	ENSMUSG00000002227	Mov10	C77703|Mov-10	Mov10 RISC complex RNA helicase	protein-coding
chr5-6530	chr5	65696325	65699163	+	1438.0	2838.000	intron (NM_001081321, intron 1 of 32)	CpG-11111	492	NM_001081321	71521	Mm.278974	NM_027818	ENSMUSG00000029202	Pds5a	9030416H16Rik|B230308N11Rik|E230024D05Rik	PDS5 cohesin associated factor A	protein-coding
chr3-3775	chr3	88685269	88687195	+	1438.0	1926.000	intron (NR_151825, intron 1 of 12)	CpG	445	NR_151827	74200	Mm.251800	NM_028814	ENSMUSG00000028060	Khdc4	2810403A07Rik|A430106P18Rik|AI256352|AI451678|Blom7|Kiaa0907	KH domain containing 4, pre-mRNA splicing factor	protein-coding
chr13-4860	chr13	95890382	95892912	+	1436.4	2530.000	intron (NM_027711, intron 1 of 35)	CpG	275	NM_027711	544963	Mm.38878	NM_027711	ENSMUSG00000021676	Iqgap2	4933417J23Rik|A630053O10|AI788777	IQ motif containing GTPase activating protein 2	protein-coding
chr8-126	chr8	25016424	25018384	+	1436.4	1960.000	promoter-TSS (NM_001270996)	promoter-TSS (NM_001270996)	193	NM_027194	69742	Mm.28626	NM_027194	ENSMUSG00000031556	Tm2d2	2410018G23Rik|Blp1	TM2 domain containing 2	protein-coding
chr4-6304	chr4	149098532	149100233	+	1436.4	1701.000	intron (NM_019781, intron 1 of 8)	intron (NM_019781, intron 1 of 8)	461	NM_019781	56273	Mm.184172	NM_019781	ENSMUSG00000028975	Pex14	Pex14p|R75137	peroxisomal biogenesis factor 14	protein-coding
chr10-3304	chr10	81559138	81561346	+	1434.7	2208.000	intron (NR_074087, intron 1 of 6)	intron (NR_074087, intron 1 of 6)	798	NM_001276288	14797	Mm.180013	NM_010347	ENSMUSG00000054452	Tle5	AL024115|Aes|Esp1|Grg|Grg-5|Grg5	TLE family member 5, transcriptional modulator	protein-coding
chr2-9689	chr2	152394946	152399618	+	1434.7	4672.000	exon (NM_011438, exon 1 of 1)	exon (NM_011438, exon 1 of 1)	764	NM_011438	20667	Mm.28424	NM_011438	ENSMUSG00000051817	Sox12	2010205A02Rik	SRY (sex determining region Y)-box 12	protein-coding
chr3-345	chr3	108591274	108592683	+	1434.7	1409.000	5' UTR (NM_001358055, exon 1 of 15)	5' UTR (NM_001358055, exon 1 of 15)	245	NM_001358055	99512	Mm.285968	NM_181400	ENSMUSG00000040389	Wdr47	1810073M12Rik|AA552998|mKIAA0893	WD repeat domain 47	protein-coding
chr7-8911	chr7	19003524	19005403	+	1434.7	1879.000	exon (NM_178757, exon 1 of 1)	exon (NM_178757, exon 1 of 1)	405	NM_178757	272359	Mm.274237	NM_178757	ENSMUSG00000044030	Irf2bp1	6330414O09Rik|C530033F24	interferon regulatory factor 2 binding protein 1	protein-coding
chr3-3742	chr3	97657666	97659399	+	1434.7	1733.000	intron (NM_182997, intron 1 of 7)	CpG	320	NM_182997	108097	Mm.31175	NM_182997	ENSMUSG00000038205	Prkab2	5730553K21Rik|AW049591|BB124140	protein kinase, AMP-activated, beta 2 non-catalytic subunit	protein-coding
chr4-2528	chr4	122995541	122997835	+	1434.7	2294.000	exon (NM_001303121, exon 2 of 3)	exon (NM_001303121, exon 2 of 3)	757	NM_008506	16918	Mm.1055	NM_008506	ENSMUSG00000028654	Mycl	AW536278|L-myc|Lmyc-1|Lmyc1|Mycl1|bHLHe38	v-myc avian myelocytomatosis viral oncogene lung carcinoma derived	protein-coding
chr6-3190	chr6	124711133	124713532	+	1433.1	2399.000	promoter-TSS (NM_007531)	promoter-TSS (NM_007531)	43	NM_007531	12034	Mm.36241	NM_007531	ENSMUSG00000004264	Phb2	AU044498|BAP|Bap37|Bcap37|REA	prohibitin 2	protein-coding
chr18-2467	chr18	61176063	61177924	+	1433.1	1861.000	promoter-TSS (NM_134134)	promoter-TSS (NM_134134)	56	NM_178277	106894	Mm.22574	NM_134134	ENSMUSG00000024622	Hmgxb3	2510002C16Rik|A630042L21Rik|AI413166|mKIAA0194	HMG box domain containing 3	protein-coding
chr11-437	chr11	104468642	104470036	+	1433.1	1394.000	promoter-TSS (NM_001359634)	promoter-TSS (NM_001359634)	-478	NM_001359634	76719	Mm.136418	NM_001081045	ENSMUSG00000018412	Kansl1	1700081L11Rik|9430041J06Rik|mKIAA1267	KAT8 regulatory NSL complex subunit 1	protein-coding
chr3-3761	chr3	51559495	51562061	+	1433.1	2566.000	promoter-TSS (NM_080793)	promoter-TSS (NM_080793)	45	NM_080793	73251	Mm.192111	NM_080793	ENSMUSG00000037111	Setd7	1600028F23Rik|H3K4MT|KMT7|Set7|Set7/9|mKIAA1717	SET domain containing (lysine methyltransferase) 7	protein-coding
chr2-1956	chr2	73891686	73893684	+	1431.4	1998.000	promoter-TSS (NM_009715)	promoter-TSS (NM_009715)	-46	NM_001284370	11909	Mm.209903	NM_009715	ENSMUSG00000027104	Atf2	Atf-2|CRE-BP|Creb2|D130078H02Rik|D18875|Tg(Gzma-Klra1)7Wum|mXBP	activating transcription factor 2	protein-coding
chr1-5148	chr1	151754727	151756482	+	1431.4	1755.000	promoter-TSS (NR_151473)	promoter-TSS (NR_151473)	230	NM_001311166	66967	Mm.337691	NM_001039644	ENSMUSG00000043019	Edem3	2310050N11Rik	ER degradation enhancer, mannosidase alpha-like 3	protein-coding
chr9-3714	chr9	51007857	51009678	+	1431.4	1821.000	exon (NM_178710, exon 1 of 16)	exon (NM_178710, exon 1 of 16)	306	NM_178710	235344	Mm.104932	NM_178710	ENSMUSG00000037112	Sik2	G630080D20Rik|Snf1lk2	salt inducible kinase 2	protein-coding
chr17-3873	chr17	87106637	87108568	+	1431.4	1931.000	promoter-TSS (NM_019654)	promoter-TSS (NM_019654)	-77	NM_019654	56468	Mm.126885	NM_019654	ENSMUSG00000037104	Socs5	1810018L08Rik|Cish5|mKIAA0671	suppressor of cytokine signaling 5	protein-coding
chr10-4684	chr10	52417076	52418988	+	1431.4	1912.000	exon (NM_030250, exon 1 of 5)	exon (NM_030250, exon 1 of 5)	485	NM_030250	52014	Mm.199964	NM_030250	ENSMUSG00000023068	Nus1	1600027K07Rik|AU019165|AW538011|BC003223|D10Ertd438e	NUS1 dehydrodolichyl diphosphate synthase subunit	protein-coding
chr9-4316	chr9	50856413	50858112	+	1429.8	1699.000	intron (NM_001034085, intron 1 of 16)	CpG	338	NM_001286553	73699	Mm.7726	NM_028614	ENSMUSG00000032058	Ppp2r1b	2410091N08Rik|AI790395	protein phosphatase 2, regulatory subunit A, beta	protein-coding
chr3-5460	chr3	129829750	129831922	+	1429.8	2172.000	exon (NM_026578, exon 2 of 7)	exon (NM_026578, exon 2 of 7)	560	NM_026578	68147	Mm.24873	NM_026578	ENSMUSG00000028010	Gar1	AA409823|AI326794|C430047J18Rik|Nola1	GAR1 ribonucleoprotein	protein-coding
chr15-4222	chr15	89314064	89315919	+	1429.8	1855.000	intron (NM_001081030, intron 1 of 39)	CpG	320	NM_001081030	77980	Mm.35483	NM_030019	ENSMUSG00000036529	Sbf1	2610510A08Rik|B230113C15Rik|Mtmr5|mKIAA3020	SET binding factor 1	protein-coding
chr2-9077	chr2	25271279	25273637	+	1428.1	2358.000	promoter-TSS (NM_023464)	promoter-TSS (NM_023464)	-8	NM_175300	99152	Mm.291624	NM_175300	ENSMUSG00000026965	Anapc2	9230107K09Rik|AL024279|Apc2|Emi4|Imi4|mKIAA1406	anaphase promoting complex subunit 2	protein-coding
chr19-2536	chr19	46760919	46762966	+	1426.5	2047.000	exon (NM_001102471, exon 1 of 7)	exon (NM_001102471, exon 1 of 7)	333	NM_001102471	94219	Mm.306903	NM_033569	ENSMUSG00000064105	Cnnm2	AU015877|AW048635|Acdp2|Clp2	cyclin M2	protein-coding
chrX-3002	chrX	133683892	133691539	+	1426.5	7647.000	promoter-TSS (NR_153117)	promoter-TSS (NR_153117)	-65	NR_153117	102632590	Mm.403836	NR_153117	ENSMUSG00000096978	Gm26851	-	predicted gene, 26851	ncRNA
chr8-4115	chr8	112010545	112012797	+	1426.5	2252.000	promoter-TSS (NM_001363429)	promoter-TSS (NM_001363429)	312	NM_020584	57321	Mm.213064	NM_020584	ENSMUSG00000033430	Terf2ip	Rap1	telomeric repeat binding factor 2, interacting protein	protein-coding
chr17-3156	chr17	65883921	65886213	+	1426.5	2292.000	promoter-TSS (NM_001198949)	promoter-TSS (NM_001198949)	-144	NM_001198949	19765	Mm.17009	NM_009067	ENSMUSG00000024096	Ralbp1	RLIP76|Rip1	ralA binding protein 1	protein-coding
chr4-6600	chr4	148037835	148040082	+	1424.8	2247.000	promoter-TSS (NM_010840)	promoter-TSS (NM_010840)	-119	NM_010840	17769	Mm.89959	NM_010840	ENSMUSG00000029009	Mthfr	AI323986	methylenetetrahydrofolate reductase	protein-coding
chr9-6707	chr9	107632037	107635649	+	1424.8	3612.000	intron (NM_008138, intron 1 of 8)	intron (NM_008138, intron 1 of 8)	1500	NM_008138	14678	Mm.196464	NM_008138	ENSMUSG00000032562	Gnai2	C76432|Galphai2|Gia|Gnai-2	guanine nucleotide binding protein (G protein), alpha inhibiting 2	protein-coding
chr2-5659	chr2	38286394	38287828	+	1424.8	1434.000	intron (NM_001362973, intron 1 of 22)	CpG	273	NM_001362973	227801	Mm.314245	NM_146122	ENSMUSG00000035392	Dennd1a	6030446I19Rik|connecdenn	DENN/MADD domain containing 1A	protein-coding
chr9-5023	chr9	8002571	8005126	+	1424.8	2555.000	intron (NM_001171147, intron 1 of 8)	CpG	748	NM_009534	22601	Mm.221992	NM_009534	ENSMUSG00000053110	Yap1	AI325207|Yap|Yap65|Yki|Yorkie	yes-associated protein 1	protein-coding
chr1-5338	chr1	82838919	82840750	+	1423.1	1831.000	exon (NM_010472, exon 1 of 13)	exon (NM_010472, exon 1 of 13)	374	NM_001347077	15463	Mm.392569	NM_010472	ENSMUSG00000026159	Agfg1	AU045498|C130049H11Rik|C85612|D730048C23Rik|Hrb|RAB|Rip	ArfGAP with FG repeats 1	protein-coding
chr2-8612	chr2	130177549	130180051	+	1423.1	2502.000	intron (NM_009225, intron 1 of 6)	CpG	564	NM_009225	20638	Mm.88216	NM_009225	ENSMUSG00000027404	Snrpb	AL024368|AU018828|SM-B|SM11|SMB|SNRNP-B	small nuclear ribonucleoprotein B	protein-coding
chr1-4297	chr1	9544860	9546864	+	1421.5	2004.000	exon (NM_021511, exon 1 of 1)	exon (NM_021511, exon 1 of 1)	454	NM_021511	59014	Mm.29061	NM_021511	ENSMUSG00000061024	Rrs1	5730466A07Rik|AA415037|D1Ertd701e|Rrr	ribosome biogenesis regulator 1	protein-coding
chr17-1619	chr17	86166392	86169323	+	1419.8	2931.000	promoter-TSS (NM_011104)	promoter-TSS (NM_011104)	72	NM_011104	18754	Mm.24614	NM_011104	ENSMUSG00000045038	Prkce	5830406C15Rik|PKC[e]|PKCepsilon|Pkce|R75156	protein kinase C, epsilon	protein-coding
chr10-5536	chr10	118141324	118142665	+	1419.8	1341.000	intron (NM_010785, intron 1 of 12)	CpG	207	NM_148922	17245	Mm.101191	NM_010785	ENSMUSG00000020212	Mdm1	Arrd2|Mdm-1	transformed mouse 3T3 cell double minute 1	protein-coding
chr15-4739	chr15	79545250	79547468	+	1419.8	2218.000	5' UTR (NM_199080, exon 1 of 13)	5' UTR (NM_199080, exon 1 of 13)	382	NM_001040187	67040	Mm.29644	NM_152806	ENSMUSG00000055065	Ddx17	2610007K22Rik|A430025E01Rik|AI047725|C80929|Gm926|p72	DEAD (Asp-Glu-Ala-Asp) box polypeptide 17	protein-coding
chr12-4494	chr12	102756615	102759210	+	1419.8	2595.000	promoter-TSS (NM_001142939)	promoter-TSS (NM_001142939)	-63	NM_025666	66622	Mm.34261	NM_025666	ENSMUSG00000041712	Ubr7	5730410I19Rik|AA589405|AW557761	ubiquitin protein ligase E3 component n-recognin 7 (putative)	protein-coding
chr15-2118	chr15	99725437	99726713	+	1419.8	1276.000	intron (NM_183256, intron 1 of 1)	CpG	457	NM_183256	66379	Mm.5265	NM_183256	ENSMUSG00000023020	Cox14	2310016M24Rik|AA959804	cytochrome c oxidase assembly protein 14	protein-coding
chr7-2571	chr7	35646602	35647919	+	1419.8	1317.000	intron (NM_019746, intron 1 of 5)	CpG	222	NM_019746	56330	Mm.371609	NM_019746	ENSMUSG00000030417	Pdcd5	2200003D22Rik|AA408513|Tfar19	programmed cell death 5	protein-coding
chr17-4943	chr17	35865276	35870500	+	1419.8	5224.000	exon (NM_175242, exon 1 of 3)	exon (NM_175242, exon 1 of 3)	1273	NM_175242	76448	Mm.359982	NM_175242	ENSMUSG00000034595	Ppp1r18	2310014H01Rik|AA407849|AI450394	protein phosphatase 1, regulatory subunit 18	protein-coding
chr1-5906	chr1	118388008	118390710	+	1418.2	2702.000	5' UTR (NM_001359339, exon 1 of 39)	5' UTR (NM_001359339, exon 1 of 39)	301	NM_001359334	76707	Mm.138740	NM_029709	ENSMUSG00000064302	Clasp1	1700030C23Rik|5730583A19Rik|B130045P17Rik|CLASP1alpha	CLIP associating protein 1	protein-coding
chr14-2340	chr14	77156141	77158177	+	1418.2	2036.000	intron (NM_172813, intron 1 of 18)	CpG	396	NM_172813	239188	Mm.441158	NM_172813	ENSMUSG00000022012	Enox1	B230207J08|D230005D02Rik	ecto-NOX disulfide-thiol exchanger 1	protein-coding
chr5-5777	chr5	118559427	118562340	+	1418.2	2913.000	intron (NM_172424, intron 1 of 30)	CpG-11438	164	NM_172424	76199	Mm.206238	NM_172424	ENSMUSG00000018076	Med13l	2210413I17Rik|6330591G05Rik|9030618F05Rik|Thrap2|Trap240L|mKIAA1025	mediator complex subunit 13-like	protein-coding
chr10-4613	chr10	12867406	12869918	+	1418.2	2512.000	Intergenic	Intergenic	-6927	NM_011682	22288	Mm.331784	NM_011682	ENSMUSG00000019820	Utrn	AA589569|DRP|Dmdl	utrophin	protein-coding
chr1-3253	chr1	191717605	191719622	+	1416.5	2017.000	intron (NM_001134829, intron 1 of 7)	CpG	218	NM_001134829	226856	Mm.277958	NM_172266	ENSMUSG00000026623	Lpgat1	AI649174|AW112037|BC013667	lysophosphatidylglycerol acyltransferase 1	protein-coding
chr3-4276	chr3	90051310	90054041	+	1416.5	2731.000	promoter-TSS (NM_001165986)	promoter-TSS (NM_001165986)	-127	NM_001287086	99650	Mm.300083	NM_025762	ENSMUSG00000027942	4933434E20Rik	5730552F22Rik|AI462154|NICE-3|NS5ATP4	RIKEN cDNA 4933434E20 gene	protein-coding
chr1-6900	chr1	177795013	177796821	+	1416.5	1808.000	intron (NM_007422, intron 1 of 12)	intron (NM_007422, intron 1 of 12)	592	NM_007422	11566	Mm.338021	NM_007422	ENSMUSG00000015961	Adss	AI314886|AS|Adss2	adenylosuccinate synthetase, non muscle	protein-coding
chr6-692	chr6	142386699	142388236	+	1414.9	1537.000	promoter-TSS (NM_023042)	promoter-TSS (NM_023042)	224	NM_025872	66964	Mm.3676	NM_025872	ENSMUSG00000030245	Golt1b	2310061A22Rik|AA407874|AU024291|CGI-141	golgi transport 1B	protein-coding
chr9-276	chr9	109875586	109877364	+	1414.9	1778.000	intron (NM_007658, intron 1 of 14)	intron (NM_007658, intron 1 of 14)	896	NM_007658	12530	Mm.307103	NM_007658	ENSMUSG00000032477	Cdc25a	D9Ertd393e	cell division cycle 25A	protein-coding
chr2-8846	chr2	167491733	167493747	+	1414.9	2014.000	promoter-TSS (NM_030743)	promoter-TSS (NM_030743)	95	NM_030743	81018	Mm.22225	NM_030743	ENSMUSG00000006418	Rnf114	1110008J21Rik|AI225886|AW549494|Zfp228|Zfp313|Znf228	ring finger protein 114	protein-coding
chr15-699	chr15	76671467	76672885	+	1414.9	1418.000	intron (NR_152559, intron 1 of 8)	intron (NR_152559, intron 1 of 8)	533	NM_033371	73062	Mm.322901	NM_033371	ENSMUSG00000033819	Ppp1r16a	2900084E10Rik|Mypt3|R75527	protein phosphatase 1, regulatory subunit 16A	protein-coding
chr17-5956	chr17	53478013	53480476	+	1413.2	2463.000	promoter-TSS (NM_025887)	promoter-TSS (NM_025887)	10	NM_025887	271457	Mm.329123	NM_025887	ENSMUSG00000017831	Rab5a	2410015H04Rik|AI663973|AU021172|nnyRab5a	RAB5A, member RAS oncogene family	protein-coding
chr13-4493	chr13	48260690	48264097	+	1413.2	3407.000	non-coding (NR_102303, exon 1 of 3)	non-coding (NR_102303, exon 1 of 3)	230	NR_102303	320614	Mm.173009	NR_102303	ENSMUSG00000097622	A330033J07Rik	-	RIKEN cDNA A330033J07 gene	ncRNA
chr2-6721	chr2	104815591	104818472	+	1413.2	2881.000	promoter-TSS (NM_001123327)	promoter-TSS (NM_001123327)	-335	NM_001123327	99003	Mm.274314	NM_001123327	ENSMUSG00000074994	Qser1	4732486I23Rik|AI502974	glutamine and serine rich 1	protein-coding
chr4-5561	chr4	118408519	118410259	+	1413.2	1740.000	promoter-TSS (NM_020000)	promoter-TSS (NM_020000)	52	NM_020000	80509	Mm.259567	NM_020000	ENSMUSG00000006392	Med8	2210021A15Rik|AB041805|ARC32	mediator complex subunit 8	protein-coding
chr6-1702	chr6	119478922	119482688	+	1411.6	3766.000	exon (NM_133940, exon 1 of 1)	exon (NM_133940, exon 1 of 1)	1137	NM_133940	101358	Mm.125477	NM_133940	ENSMUSG00000030019	Fbxl14	AW322056|Fbx14l	F-box and leucine-rich repeat protein 14	protein-coding
chr9-2858	chr9	110531804	110533813	+	1411.6	2009.000	intron (NM_001081340, intron 1 of 20)	CpG	211	NM_001081340	235626	Mm.288949	NM_001081340	ENSMUSG00000044791	Setd2	4921524K10Rik|BC031601|KMT3A	SET domain containing 2	protein-coding
chrX-3853	chrX	99135874	99141456	+	1411.6	5582.000	intron (NM_010110, intron 1 of 4)	intron (NM_010110, intron 1 of 4)	2604	NM_010110	13641	Mm.3374	NM_010110	ENSMUSG00000031217	Efnb1	Cek5-L|EFL-3|Elk-L|Epl2|Eplg2|LERK-2|Lerk2|Stra1	ephrin B1	protein-coding
chr2-7591	chr2	60961764	60963939	+	1409.9	2175.000	5' UTR (NM_020296, exon 1 of 14)	5' UTR (NM_020296, exon 1 of 14)	353	NM_020296	56878	Mm.259667	NM_020296	ENSMUSG00000026970	Rbms1	2600014B10Rik|AI255215|MSSP-1|MSSP-2|MSSP-3|YC1	RNA binding motif, single stranded interacting protein 1	protein-coding
chr9-4413	chr9	62121386	62123578	+	1409.9	2192.000	TTS (NR_039595)	TTS (NR_039595)	112	NR_039595	100628602		NR_039595	ENSMUSG00000092696	Mir5133	mir-5133|mmu-mir-5133|mu-mir-5133	microRNA 5133	ncRNA
chr2-924	chr2	25982238	25984518	+	1409.9	2280.000	promoter-TSS (NM_001276360)	promoter-TSS (NM_001276360)	-96	NM_001276361	227634	Mm.36834	NM_001115076	ENSMUSG00000026933	Camsap1	9530003A05Rik|C77823|PRO2405	calmodulin regulated spectrin-associated protein 1	protein-coding
chr1-6717	chr1	162569682	162571787	+	1409.9	2105.000	promoter-TSS (NM_001347125)	promoter-TSS (NM_001347125)	-94	NM_001347125	53330	Mm.10699	NM_016796	ENSMUSG00000026696	Vamp4	D1Ertd147e|Vamp-4	vesicle-associated membrane protein 4	protein-coding
chr3-2331	chr3	96104023	96105666	+	1409.9	1643.000	intron (NM_001025614, intron 1 of 11)	CpG	317	NM_001025614	229603	Mm.272336	NM_001025613	ENSMUSG00000038495	Otud7b	2900060B22Rik|4930463P07Rik|AI462125|CEZANNE|Trabid2|Za20d1	OTU domain containing 7B	protein-coding
chr6-3613	chr6	72437927	72440366	+	1409.9	2439.000	non-coding (NR_046011, exon 1 of 1)	non-coding (NR_046011, exon 1 of 1)	410	NM_145569	232087	Mm.29815	NM_145569	ENSMUSG00000053907	Mat2a	D630045P18Rik|MAT 2	methionine adenosyltransferase II, alpha	protein-coding
chr2-1518	chr2	127269799	127271466	+	1409.9	1667.000	exon (NM_001362684, exon 1 of 3)	exon (NM_001362684, exon 1 of 3)	403	NR_156114	99138	Mm.41271	NM_139308	ENSMUSG00000027367	Stard7	AI852671|AL022671|AW544915	START domain containing 7	protein-coding
chr12-1893	chr12	86678438	86681215	+	1408.3	2777.000	5' UTR (NM_177354, exon 1 of 7)	5' UTR (NM_177354, exon 1 of 7)	1126	NM_177354	238328	Mm.216101	NM_177354	ENSMUSG00000021256	Vash1	AI834978|D930046M13Rik|G630009D10Rik|TTCP 1	vasohibin 1	protein-coding
chr5-5167	chr5	122421816	122423744	+	1406.6	1928.000	intron (NM_019805, intron 1 of 10)	CpG	336	NM_019805	56317	Mm.37341	NM_019805	ENSMUSG00000029466	Anapc7	APC7|AW545589	anaphase promoting complex subunit 7	protein-coding
chr13-2605	chr13	111807561	111810167	+	1406.6	2606.000	exon (NM_011945, exon 1 of 20)	exon (NM_011945, exon 1 of 20)	129	NM_011945	26401	Mm.15918	NM_011945	ENSMUSG00000021754	Map3k1	MAPKKK1|MEKK1|Mekk	mitogen-activated protein kinase kinase kinase 1	protein-coding
chr1-2827	chr1	151499857	151501637	+	1406.6	1780.000	5' UTR (NM_001360844, exon 1 of 9)	5' UTR (NM_001360844, exon 1 of 9)	244	NM_001360845	19821	Mm.474038	NM_011277	ENSMUSG00000026484	Rnf2	AI326319|AI450156|AU019207|Ring1B|dinG	ring finger protein 2	protein-coding
chr9-6436	chr9	44319152	44320764	+	1404.9	1612.000	5' UTR (NM_001359259, exon 1 of 14)	5' UTR (NM_001359259, exon 1 of 14)	324	NM_001359259	71764	Mm.491174	NM_027909	ENSMUSG00000032120	C2cd2l	1300006O23Rik|Tmem24	C2 calcium-dependent domain containing 2-like	protein-coding
chr17-3214	chr17	74338239	74340016	+	1404.9	1777.000	exon (NM_001162870, exon 1 of 17)	exon (NM_001162870, exon 1 of 17)	140	NM_016962	50850	Mm.19804	NM_016962	ENSMUSG00000024068	Spast	Spg4|mKIAA1083	spastin	protein-coding
chr14-2588	chr14	57797952	57799397	+	1404.9	1445.000	TTS (NR_037238)	TTS (NR_037238)	250	NR_037238	100526476		NR_037238	ENSMUSG00000092784	Mir3077	mir-3077|mmu-mir-3077	microRNA 3077	ncRNA
chr9-6520	chr9	102351573	102354899	+	1404.9	3326.000	intron (NM_173447, intron 1 of 15)	intron (NM_173447, intron 1 of 15)	1457	NM_173447	270190	Mm.22897	NM_173447	ENSMUSG00000032537	Ephb1	9330129L11|AW488255|C130099E04Rik|Cek6|Elk|Elkh|Hek6|Net	Eph receptor B1	protein-coding
chr7-8313	chr7	13022798	13026229	+	1403.3	3431.000	5' UTR (NM_011588, exon 1 of 17)	5' UTR (NM_011588, exon 1 of 17)	361	NM_011588	21849	Mm.15701	NM_011588	ENSMUSG00000005566	Trim28	AA408787|KAP-1|KRIP-1|MommeD9|Tif1b|Tif1beta	tripartite motif-containing 28	protein-coding
chr10-2857	chr10	80115078	80117779	+	1403.3	2701.000	non-coding (NR_126043, exon 1 of 11)	non-coding (NR_126043, exon 1 of 11)	633	NM_011492	20869	Mm.44231	NM_011492	ENSMUSG00000003068	Stk11	AA408040|Lkb1|Par-4|R75140	serine/threonine kinase 11	protein-coding
chr12-4677	chr12	76960847	76963103	+	1403.3	2256.000	intron (NM_001361663, intron 1 of 4)	CpG	273	NM_008558	17187	Mm.268548	NM_008558	ENSMUSG00000059436	Max	AA960152|AI875693|bHLHd4|bHLHd5|bHLHd6|bHLHd7|bHLHd8	Max protein	protein-coding
chr7-6180	chr7	44985176	44988460	+	1403.3	3284.000	promoter-TSS (NM_001252477)	promoter-TSS (NM_001252477)	-82	NR_045266	100502630	Mm.490013	NR_045266	ENSMUSG00000087138	Gm15545	-	predicted gene 15545	ncRNA
chr9-5805	chr9	108516426	108518513	+	1403.3	2087.000	intron (NM_175143, intron 1 of 9)	CpG	382	NM_175143	69232	Mm.335449	NM_175143	ENSMUSG00000006673	Qrich1	2610028H07Rik|b2b2404Clo	glutamine-rich 1	protein-coding
chr2-2139	chr2	73910483	73911895	+	1401.6	1412.000	intron (NM_175015, intron 1 of 4)	CpG-8181	137	NM_175015	228033	Mm.2966	NM_175015	ENSMUSG00000018770	Atp5g3	6030447M23|Atp5mc3	ATP synthase, H+ transporting, mitochondrial F0 complex, subunit C3 (subunit 9)	protein-coding
chr3-4203	chr3	45376028	45382187	+	1401.6	6159.000	promoter-TSS (NR_045172)	promoter-TSS (NR_045172)	709	NM_001098171	18526	Mm.242644	NM_011043	ENSMUSG00000049100	Pcdh10	6430521D13Rik|6430703F07Rik|OL-pc|mKIAA1400	protocadherin 10	protein-coding
chr15-770	chr15	76710150	76711675	+	1401.6	1525.000	promoter-TSS (NM_058214)	promoter-TSS (NM_058214)	271	NM_001358893	223664	Mm.277582	NM_145471	ENSMUSG00000033728	Lrrc14	E130306I01Rik|mKIAA0014	leucine rich repeat containing 14	protein-coding
chr9-6090	chr9	57643850	57646013	+	1400.0	2163.000	intron (NM_001304761, intron 2 of 14)	intron (NM_001304761, intron 2 of 14)	722	NM_007783	12988	Mm.21974	NM_007783	ENSMUSG00000032312	Csk	AW212630|p50CSK	c-src tyrosine kinase	protein-coding
chr7-7367	chr7	135714311	135717048	+	1400.0	2737.000	intron (NM_001081117, intron 1 of 13)	intron (NM_001081117, intron 1 of 13)	700	NM_001081117	17345	Mm.4078	NM_001081117	ENSMUSG00000031004	Mki67	D630048A14Rik|Ki-67|Ki67	antigen identified by monoclonal antibody Ki 67	protein-coding
chr5-4741	chr5	24841325	24843534	+	1400.0	2209.000	promoter-TSS (NM_053075)	promoter-TSS (NM_053075)	-68	NM_053075	19744	Mm.319175	NM_053075	ENSMUSG00000028945	Rheb	Rheb1	Ras homolog enriched in brain	protein-coding
chr4-7786	chr4	129334028	129336538	+	1400.0	2510.000	promoter-TSS (NM_009030)	promoter-TSS (NM_009030)	87	NM_009030	19646	Mm.12145	NM_009030	ENSMUSG00000057236	Rbbp4	RBAP48|mRbAp48	retinoblastoma binding protein 4, chromatin remodeling factor	protein-coding
chr9-1340	chr9	79792706	79794099	+	1400.0	1393.000	promoter-TSS (NM_133718)	promoter-TSS (NM_133718)	28	NM_133718	69981	Mm.486324	NM_133718	ENSMUSG00000032328	Tmem30a	2010200I23Rik|AW540225|Cdc50a|D9Wsu20e	transmembrane protein 30A	protein-coding
chr3-2694	chr3	122728851	122731238	+	1400.0	2387.000	intron (NM_153422, intron 1 of 20)	CpG	886	NM_153422	242202	Mm.134911	NM_153422	ENSMUSG00000053965	Pde5a	Cgbpde|Cn5n|PDE5a2|Pde5|Pde5a1	phosphodiesterase 5A, cGMP-specific	protein-coding
chr12-3961	chr12	101974729	101977047	+	1398.3	2318.000	promoter-TSS (NM_016856)	promoter-TSS (NM_016856)	-86	NM_016856	51786	Mm.716	NM_016856	ENSMUSG00000041781	Cpsf2	100kDa|2610024B04Rik|AI662483|Cpsf|MCPSF|mKIAA1367	cleavage and polyadenylation specific factor 2	protein-coding
chr1-3810	chr1	153899435	153901612	+	1398.3	2177.000	TTS (NR_106194)	TTS (NR_106194)	594	NM_008131	14645	Mm.210745	NM_008131	ENSMUSG00000026473	Glul	GS|Glns	glutamate-ammonia ligase (glutamine synthetase)	protein-coding
chr9-4843	chr9	21545423	21548603	+	1396.7	3180.000	exon (NM_153141, exon 1 of 15)	exon (NM_153141, exon 1 of 15)	119	NM_153141	59035	Mm.178115	NM_021531	ENSMUSG00000032185	Carm1	Prmt4	coactivator-associated arginine methyltransferase 1	protein-coding
chr8-712	chr8	121107644	121109052	+	1396.7	1408.000	promoter-TSS (NM_001166482)	promoter-TSS (NM_001166482)	31	NM_172761	234814	Mm.31690	NM_172761	ENSMUSG00000031816	Mthfsd	AW049977|BC052066|C920004D05	methenyltetrahydrofolate synthetase domain containing	protein-coding
chr8-6034	chr8	34964038	34966476	+	1396.7	2438.000	exon (NM_175091, exon 1 of 27)	exon (NM_175091, exon 1 of 27)	433	NM_175091	21951	Mm.88364	NM_175091	ENSMUSG00000031529	Tnks	4930554K12Rik|AI662855|ARTD5|C86528|D130072O21Rik|TANK1|mTNKS1	tankyrase, TRF1-interacting ankyrin-related ADP-ribose polymerase	protein-coding
chr8-6376	chr8	22652383	22653883	+	1396.7	1500.000	intron (NM_011130, intron 1 of 13)	CpG-13889	304	NM_011130	18970	Mm.123211	NM_011130	ENSMUSG00000031536	Polb	A430088C08Rik	polymerase (DNA directed), beta	protein-coding
chr1-5710	chr1	59762430	59765157	+	1396.7	2727.000	promoter-TSS (NM_007561)	promoter-TSS (NM_007561)	-486	NM_007561	12168	Mm.7106	NM_007561	ENSMUSG00000067336	Bmpr2	2610024H22Rik|AL117858|AW546137|BB189135|BMP-2|BMPR-2|BMPR-II|BMPRII|BRK-3|Gm20272	bone morphogenetic protein receptor, type II (serine/threonine kinase)	protein-coding
chr3-5254	chr3	107630519	107632415	+	1395.0	1896.000	intron (NM_153563, intron 1 of 20)	CpG	243	NM_153563	229707	Mm.278643	NM_153563	ENSMUSG00000014601	Strip1	6330569M22Rik|6530401O14Rik|Fam40a	striatin interacting protein 1	protein-coding
chr17-2948	chr17	8282924	8284912	+	1393.4	1988.000	promoter-TSS (NM_001364919)	promoter-TSS (NM_001364919)	131	NR_157360	55951	Mm.259910	NM_018819	ENSMUSG00000023861	Mpc1	0610006G08Rik|3830411I18Rik|Brp44l	mitochondrial pyruvate carrier 1	protein-coding
chr17-4476	chr17	24168085	24170276	+	1393.4	2191.000	promoter-TSS (NM_001361535)	promoter-TSS (NM_001361535)	215	NR_037854	100039636	Mm.30155	NR_037854		Atp6v0c-ps2	Atp6c-rs2|Atp6c3|Atp6l-ps2|Atp6v0c-rs2|Atpl-rs2|Gm15487|MGPLlambda1-3	ATPase, H+ transporting, lysosomal V0 subunit C, pseudogene 2	pseudo
chr1-4512	chr1	163929219	163930866	+	1393.4	1647.000	5' UTR (NM_001286003, exon 1 of 14)	5' UTR (NM_001286003, exon 1 of 14)	277	NM_028776	240880	Mm.389213	NM_028776	ENSMUSG00000026584	Scyl3	1200016D23Rik|6030457O16|AW214499|Pace1	SCY1-like 3 (S. cerevisiae)	protein-coding
chr14-1547	chr14	75844460	75846598	+	1393.4	2138.000	promoter-TSS (NR_045294)	promoter-TSS (NR_045294)	273	NM_009429	22070	Mm.297482	NM_009429	ENSMUSG00000060126	Tpt1	TCTP|Trt|p21|p23	tumor protein, translationally-controlled 1	protein-coding
chr11-6759	chr11	51755510	51757180	+	1393.4	1670.000	5' UTR (NM_175255, exon 1 of 23)	5' UTR (NM_175255, exon 1 of 23)	489	NM_001290785	77371	Mm.33878	NM_175255	ENSMUSG00000036391	Sec24a	-	Sec24 related gene family, member A (S. cerevisiae)	protein-coding
chr17-2677	chr17	66076040	66077840	+	1393.4	1800.000	5' UTR (NM_001025572, exon 1 of 13)	5' UTR (NM_001025572, exon 1 of 13)	106	NM_001025572	106585	Mm.34706	NM_001025572	ENSMUSG00000034647	Ankrd12	2900001A12Rik|AI447928|ANCO-2|AV347965|GAC-1|mKIAA0874	ankyrin repeat domain 12	protein-coding
chr9-4785	chr9	16499376	16502768	+	1393.4	3392.000	intron (NM_001080814, intron 1 of 25)	intron (NM_001080814, intron 1 of 25)	982	NM_001080814	270120	Mm.195010	NM_001080814	ENSMUSG00000074505	Fat3	9430076A06Rik|D430038H04Rik|Gm1132|Gm510|MFAT3F	FAT atypical cadherin 3	protein-coding
chr15-4919	chr15	102073216	102075258	+	1393.4	2042.000	intron (NM_145625, intron 1 of 14)	CpG	464	NM_145625	75705	Mm.290022	NM_145625	ENSMUSG00000058655	Eif4b	2310046H11Rik|AL024095|C85189|Eif4a2	eukaryotic translation initiation factor 4B	protein-coding
chr9-5299	chr9	111270677	111273013	+	1393.4	2336.000	promoter-TSS (NM_175266)	promoter-TSS (NM_175266)	0	NM_175266	77781	Mm.209005	NM_175266	ENSMUSG00000046785	Epm2aip1	A930003G21Rik|mKIAA0766	EPM2A (laforin) interacting protein 1	protein-coding
chr1-1203	chr1	155416543	155417682	+	1393.4	1139.000	intron (NM_011273, intron 1 of 14)	CpG	332	NM_011273	19775	Mm.266215	NM_011273	ENSMUSG00000026469	Xpr1	Rmc-1|Rmc1|Sxv|Syg1|XR	xenotropic and polytropic retrovirus receptor 1	protein-coding
chr2-1415	chr2	32287290	32289304	+	1393.4	2014.000	promoter-TSS (NM_001290552)	promoter-TSS (NM_001290552)	-29	NM_001362696	99412	Mm.106376	NM_133852	ENSMUSG00000002546	Golga2	AW555139|GM130	golgi autoantigen, golgin subfamily a, 2	protein-coding
chr17-2414	chr17	45432583	45434695	+	1391.7	2112.000	promoter-TSS (NR_130960)	promoter-TSS (NR_130960)	68	NM_152810	71702	Mm.28270	NM_152810	ENSMUSG00000023932	Cdc5l	1200002I02Rik|AA408004|PCDC5RP	cell division cycle 5-like (S. pombe)	protein-coding
chr7-7297	chr7	31149241	31151817	+	1391.7	2576.000	intron (NR_153431, intron 1 of 18)	CpG	642	NM_027898	52857	Mm.27366	NM_027898	ENSMUSG00000001248	Gramd1a	1300003M23Rik|AI415002|AW547240|D7Bwg0611e	GRAM domain containing 1A	protein-coding
chr4-3515	chr4	150280988	150283846	+	1391.7	2858.000	intron (NM_001085492, intron 1 of 22)	intron (NM_001085492, intron 1 of 22)	501	NM_001085492	68703	Mm.291274	NM_001085492	ENSMUSG00000039852	Rere	1110033A15Rik|AI414665|ARG|ARP|ATN1L|AW742570|Atr2|DNB1|eye<m03Jus>|eyes3|mKIAA0458	arginine glutamic acid dipeptide (RE) repeats	protein-coding
chr4-6682	chr4	133966279	133969028	+	1390.1	2749.000	intron (NM_016957, intron 1 of 5)	CpG	338	NM_016957	15331	Mm.319660	NM_016957	ENSMUSG00000003038	Hmgn2	HMG-17|Hmg17	high mobility group nucleosomal binding domain 2	protein-coding
chr16-1332	chr16	36874355	36876297	+	1390.1	1942.000	promoter-TSS (NM_134111)	promoter-TSS (NM_134111)	-500	NM_134111	106389	Mm.432078	NM_134111	ENSMUSG00000022838	Eaf2	AW048865|FESTA-L|FESTA-S|Festa|Traits|U19	ELL associated factor 2	protein-coding
chr15-3034	chr15	81855918	81860180	+	1390.1	4262.000	5' UTR (NM_020507, exon 1 of 2)	5' UTR (NM_020507, exon 1 of 2)	277	NM_020507	57259	Mm.323595	NM_020507	ENSMUSG00000048546	Tob2	2900090N22Rik|4930545K18Rik|AV071822|mKIAA1663	transducer of ERBB2, 2	protein-coding
chr9-2941	chr9	80066516	80069218	+	1388.4	2702.000	intron (NM_146003, intron 1 of 22)	CpG	964	NM_146003	215351	Mm.28232	NM_146003	ENSMUSG00000034252	Senp6	2810017C20Rik|E130319N12Rik|Susp1|mKIAA0797	SUMO/sentrin specific peptidase 6	protein-coding
chr1-5835	chr1	135146111	135148434	+	1388.4	2323.000	intron (NM_026823, intron 1 of 6)	CpG	438	NM_026823	68724	Mm.174998	NM_026823	ENSMUSG00000026426	Arl8a	1110033P22Rik|Arl10b|gie2	ADP-ribosylation factor-like 8A	protein-coding
chr4-7833	chr4	152325283	152327236	+	1388.4	1953.000	intron (NR_102291, intron 1 of 4)	CpG	533	NR_102291	19934	Mm.307846	NM_009079	ENSMUSG00000028936	Rpl22	2700038K18Rik	ribosomal protein L22	protein-coding
chr1-4891	chr1	72824286	72827688	+	1386.7	3402.000	intron (NM_001310659, intron 1 of 3)	intron (NM_001310659, intron 1 of 3)	600	NM_001310659	16008	Mm.141936	NM_008342	ENSMUSG00000039323	Igfbp2	AI255832|IBP-2|Igfbp-2|mIGFBP-2	insulin-like growth factor binding protein 2	protein-coding
chr9-5225	chr9	113740554	113742788	+	1386.7	2234.000	5' UTR (NM_001286599, exon 1 of 11)	5' UTR (NM_001286599, exon 1 of 11)	198	NM_001114347	76499	Mm.222272	NM_029633	ENSMUSG00000033392	Clasp2	1500004F14Rik|8030404L10Rik|C77448|CLASP2beta|mKIAA0627	CLIP associating protein 2	protein-coding
chr7-7096	chr7	80113789	80115965	+	1386.7	2176.000	intron (NM_173011, intron 1 of 10)	intron (NM_173011, intron 1 of 10)	473	NM_173011	269951	Mm.246432	NM_173011	ENSMUSG00000030541	Idh2	E430004F23|IDPm|Idh-2	isocitrate dehydrogenase 2 (NADP+), mitochondrial	protein-coding
chr2-2089	chr2	172999870	173001412	+	1386.7	1542.000	intron (NM_175112, intron 1 of 11)	CpG	524	NM_175112	66679	Mm.4113	NM_175112	ENSMUSG00000027509	Rae1	3230401I12Rik|D2Ertd342e|MNRP|MNRP41	ribonucleic acid export 1	protein-coding
chr11-3659	chr11	32454641	32456464	+	1386.7	1823.000	intron (NM_001361561, intron 1 of 1)	CpG	182	NM_173784	327900	Mm.260956	NM_173784	ENSMUSG00000044949	Ubtd2	4930571L24|9630054F20Rik|AI645720	ubiquitin domain containing 2	protein-coding
chr11-9349	chr11	95009168	95011767	+	1386.7	2599.000	5' UTR (NM_001364136, exon 1 of 9)	5' UTR (NM_001364136, exon 1 of 9)	588	NM_001364135	217125	Mm.297199	NM_146025	ENSMUSG00000047181	Samd14	AI839049|AI854782|BC034054	sterile alpha motif domain containing 14	protein-coding
chr7-3684	chr7	100120738	100122180	+	1386.7	1442.000	promoter-TSS (NM_001368380)	promoter-TSS (NM_001368380)	41	NM_133692	67967	Mm.37562	NM_133692	ENSMUSG00000030726	Pold3	2410142G14Rik|C85233|P66|P68	polymerase (DNA-directed), delta 3, accessory subunit	protein-coding
chr1-5254	chr1	60565382	60567630	+	1385.1	2248.000	intron (NM_001045513, intron 1 of 13)	CpG	259	NM_001045513	77300	Mm.440325	NM_001045513	ENSMUSG00000026014	Raph1	9430025M21Rik|C730009O10Rik|Lpd	Ras association (RalGDS/AF-6) and pleckstrin homology domains 1	protein-coding
chr2-6529	chr2	3283258	3285527	+	1385.1	2269.000	exon (NM_001290368, exon 1 of 14)	exon (NM_001290368, exon 1 of 14)	180	NM_001290370	18108	Mm.65021	NM_008708	ENSMUSG00000026643	Nmt2	A930001K02Rik|AI605445|AU044698|hNMT-2	N-myristoyltransferase 2	protein-coding
chr11-5025	chr11	73047567	73048998	+	1383.4	1431.000	intron (NM_025818, intron 1 of 12)	CpG	415	NM_025818	66874	Mm.41903	NM_025818	ENSMUSG00000020783	Ncbp3	1200014J11Rik|C130061O14Rik|C78393	nuclear cap binding subunit 3	protein-coding
chr2-4510	chr2	156720399	156722691	+	1383.4	2292.000	promoter-TSS (NR_040505)	promoter-TSS (NR_040505)	266	NM_001042487	228836	Mm.22094	NM_146128	ENSMUSG00000061689	Dlgap4	AI225853|BC024558|DAP-4|DAP4|SAPAP-4|Sapap4|WBP16	DLG associated protein 4	protein-coding
chr12-1046	chr12	79006540	79007805	+	1383.4	1265.000	5' UTR (NM_178745, exon 1 of 3)	5' UTR (NM_178745, exon 1 of 3)	105	NM_178745	268567	Mm.341747	NM_178745	ENSMUSG00000046157	Tmem229b	6330442E10Rik|9830138K24|AU019070	transmembrane protein 229B	protein-coding
chr17-3037	chr17	78735678	78737364	+	1383.4	1686.000	promoter-TSS (NM_011500)	promoter-TSS (NM_011500)	40	NM_011500	268980	Mm.311915	NM_011500	ENSMUSG00000024077	Strn	AU022939|D130055P19	striatin, calmodulin binding protein	protein-coding
chr8-3894	chr8	105635665	105638229	+	1383.4	2564.000	intron (NM_181322, intron 1 of 11)	CpG	403	NR_151743	546100	Mm.471801	NR_151742	ENSMUSG00000098120	Gm5914	-	predicted gene 5914	ncRNA
chr18-3520	chr18	47365889	47370840	+	1383.4	4951.000	5' UTR (NM_018744, exon 1 of 19)	5' UTR (NM_018744, exon 1 of 19)	504	NM_018744	20358	Mm.40909	NM_018744	ENSMUSG00000019647	Sema6a	A730020P05Rik|AI851735|Sema6A-1|Semaq|VIa	sema domain, transmembrane domain (TM), and cytoplasmic domain, (semaphorin) 6A	protein-coding
chr10-865	chr10	94688153	94689701	+	1383.4	1548.000	promoter-TSS (NR_015524)	promoter-TSS (NR_015524)	137	NM_029852	77048	Mm.296971	NM_029852	ENSMUSG00000020024	Cep83	2600001G24Rik|4921537D05Rik|5730513H21Rik|Ccdc41	centrosomal protein 83	protein-coding
chr3-1797	chr3	105958590	105960649	+	1381.8	2059.000	exon (NM_027432, exon 1 of 10)	exon (NM_027432, exon 1 of 10)	121	NM_027432	70465	Mm.5110	NM_027432	ENSMUSG00000000561	Wdr77	2610003I18Rik|2610312E17Rik|C79984|p44/MEP50	WD repeat domain 77	protein-coding
chr10-2668	chr10	95514580	95516234	+	1381.8	1654.000	intron (NM_080560, intron 1 of 3)	CpG	245	NM_080560	93765	Mm.371667	NM_080560	ENSMUSG00000074781	Ube2n	1500026J17Rik|AL022654|BB101821|UBC13	ubiquitin-conjugating enzyme E2N	protein-coding
chr4-3113	chr4	153974375	153976230	+	1381.8	1855.000	promoter-TSS (NM_007859)	promoter-TSS (NM_007859)	-221	NM_007859	13368	Mm.388918	NM_007859	ENSMUSG00000029027	Dffb	40kDa|5730477D02Rik|CAD|CPAN|DFF40|Didff	DNA fragmentation factor, beta subunit	protein-coding
chr10-5493	chr10	75516402	75519051	+	1381.8	2649.000	promoter-TSS (NM_026095)	promoter-TSS (NM_026095)	246	NM_001347201	68778	Mm.29382	NM_175133	ENSMUSG00000033416	Gucd1	1110038D17Rik	guanylyl cyclase domain containing 1	protein-coding
chr2-8365	chr2	27474022	27476650	+	1381.8	2628.000	promoter-TSS (NM_023336)	promoter-TSS (NM_023336)	62	NM_023336	67382	Mm.28721	NM_023336	ENSMUSG00000026918	Brd3	2410084F24Rik|AW060456|Fsrg2|ORFX|RINGL3	bromodomain containing 3	protein-coding
chr16-665	chr16	92057807	92059901	+	1381.8	2094.000	intron (NM_080456, intron 1 of 2)	CpG	518	NM_080456	121022	Mm.217354	NM_080456	ENSMUSG00000039680	Mrps6	AW046321	mitochondrial ribosomal protein S6	protein-coding
chr11-8412	chr11	98026266	98028182	+	1380.1	1916.000	intron (NM_009078, intron 1 of 5)	CpG	300	NM_009078	19921	Mm.10247	NM_009078	ENSMUSG00000017404	Rpl19	-	ribosomal protein L19	protein-coding
chr7-8145	chr7	19560596	19563239	+	1380.1	2643.000	exon (NM_199149, exon 1 of 13)	exon (NM_199149, exon 1 of 13)	481	NM_199149	232947	Mm.219662	NM_199149	ENSMUSG00000051403	Ppp1r37	Gm158|Lrrc68	protein phosphatase 1, regulatory subunit 37	protein-coding
chr16-2934	chr16	11174670	11177051	+	1380.1	2381.000	intron (NM_145931, intron 1 of 22)	CpG	481	NM_145931	106205	Mm.226860	NM_145931	ENSMUSG00000037965	Zc3h7a	A430104C18Rik|AI447294|AW556219|HSPC055|Zc3h7|Zc3hdc7	zinc finger CCCH type containing 7 A	protein-coding
chr11-5400	chr11	79992576	79994464	+	1380.1	1888.000	exon (NM_001163018, exon 1 of 15)	exon (NM_001163018, exon 1 of 15)	414	NM_199196	52615	Mm.283410	NM_199196	ENSMUSG00000017548	Suz12	2610028O16Rik|AI195385|AU016842|AW536442|D11Ertd530e|mKIAA0160	SUZ12 polycomb repressive complex 2 subunit	protein-coding
chr3-5250	chr3	104863410	104866313	+	1380.1	2903.000	promoter-TSS (NM_009797)	promoter-TSS (NM_009797)	355	NM_001253702	229681	Mm.206379	NM_153091	ENSMUSG00000045576	St7l	St7r	suppression of tumorigenicity 7-like	protein-coding
chr4-6492	chr4	135971271	135973151	+	1380.1	1880.000	intron (NM_011942, intron 1 of 9)	intron (NM_011942, intron 1 of 9)	383	NM_011942	26394	Mm.34302	NM_011942	ENSMUSG00000028670	Lypla2	LysoII	lysophospholipase 2	protein-coding
chr2-964	chr2	85047848	85049007	+	1378.5	1159.000	Intergenic	CpG	-2033	NM_001081260	228140	Mm.23606	NM_001081260	ENSMUSG00000033955	Tnks1bp1	Tab182|mKIAA1741	tankyrase 1 binding protein 1	protein-coding
chr11-9722	chr11	72205950	72208323	+	1378.5	2373.000	promoter-TSS (NM_026559)	promoter-TSS (NM_026559)	346	NR_155065	74477	Mm.289697	NM_028963	ENSMUSG00000020807	4933427D14Rik	C85113|Kiaa0753|MNR	RIKEN cDNA 4933427D14 gene	protein-coding
chr11-6622	chr11	60139124	60141770	+	1378.5	2646.000	intron (NM_001037764, intron 1 of 4)	CpG	365	NM_001037764	19377	Mm.296366	NM_009021	ENSMUSG00000062115	Rai1	Gt1	retinoic acid induced 1	protein-coding
chr5-4904	chr5	137778459	137780107	+	1378.5	1648.000	intron (NM_001356989, intron 1 of 2)	CpG	379	NM_027242	69871	Mm.276058	NM_027242	ENSMUSG00000029725	Ppp1r35	2010007H12Rik|2010011D20Rik|AL024004	protein phosphatase 1, regulatory subunit 35	protein-coding
chr3-4968	chr3	57573871	57576666	+	1376.8	2795.000	intron (NM_001168281, intron 1 of 6)	CpG	608	NM_133784	97064	Mm.405029	NM_133784	ENSMUSG00000027803	Wwtr1	2310058J06Rik|2610021I22Rik|C78399|Taz	WW domain containing transcription regulator 1	protein-coding
chr5-6168	chr5	65491751	65493852	+	1376.8	2101.000	promoter-TSS (NM_133697)	promoter-TSS (NM_133697)	34	NM_133697	68552	Mm.10709	NM_133697	ENSMUSG00000037822	Smim14	1110003E01Rik|1700127H04Rik|5430439C17Rik|MAd4	small integral membrane protein 14	protein-coding
chr11-9610	chr11	119084116	119086827	+	1376.8	2711.000	intron (NM_007625, intron 2 of 4)	intron (NM_007625, intron 2 of 4)	766	NM_007625	12418	Mm.268070	NM_007625	ENSMUSG00000039989	Cbx4	MPc2|PC2	chromobox 4	protein-coding
chr12-4262	chr12	3805932	3808867	+	1376.8	2935.000	intron (NM_001271753, intron 1 of 22)	GC_rich|Low_complexity|Low_complexity	239	NM_001271753	13435	Mm.5001	NM_007872	ENSMUSG00000020661	Dnmt3a	MmuIIIA	DNA methyltransferase 3A	protein-coding
chr19-3345	chr19	32387314	32390141	+	1376.8	2827.000	promoter-TSS (NR_033198)	promoter-TSS (NR_033198)	-215	NM_144792	208449	Mm.329810	NM_144792	ENSMUSG00000040451	Sgms1	9530058O11Rik|AI841905|C80702|Mob|Sms1|Sor1|Tmem23	sphingomyelin synthase 1	protein-coding
chr11-4274	chr11	51855492	51859167	+	1376.8	3675.000	exon (NM_001357588, exon 1 of 13)	exon (NM_001357588, exon 1 of 13)	339	NM_199299	76901	Mm.259996	NM_199299	ENSMUSG00000020387	Jade2	1200017K05Rik|AI480685|Phf15|mKIAA0239	jade family PHD finger 2	protein-coding
chr9-6039	chr9	14612471	14615595	+	1376.8	3124.000	intron (NM_001081395, intron 1 of 12)	intron (NM_001081395, intron 1 of 12)	967	NM_001081395	75723	Mm.159552	NM_001081395	ENSMUSG00000013076	Amotl1	2310010G08Rik|2310067L22Rik|4932416D09Rik|JEAP|mFLJ00155	angiomotin-like 1	protein-coding
chr5-3984	chr5	72558646	72560113	+	1375.2	1467.000	intron (NM_001359837, intron 1 of 4)	CpG	266	NM_001359837	100978	Mm.187453	NM_133921	ENSMUSG00000072889	Nfxl1	1700012H24Rik|AW538212|D430033A06Rik|DNABF|GCF|Gm1058|TCF9	nuclear transcription factor, X-box binding-like 1	protein-coding
chr17-4383	chr17	34591741	34594181	+	1373.5	2440.000	intron (NM_017463, intron 1 of 8)	intron (NM_017463, intron 1 of 8)	702	NM_017463	18515	Mm.390957	NM_017463	ENSMUSG00000034673	Pbx2	G17	pre B cell leukemia homeobox 2	protein-coding
chr14-1957	chr14	61647377	61649593	+	1373.5	2216.000	intron (NR_028264, intron 1 of 6)	CpG	-16375	NR_029733	387174		NR_029733	ENSMUSG00000093007	Mir15a	Mirn15a|mir-15a|mmu-mir-15a	microRNA 15a	ncRNA
chr5-4589	chr5	3802004	3804332	+	1371.8	2328.000	promoter-TSS (NM_001170552)	promoter-TSS (NM_001170552)	3	NM_030675	79264	Mm.32368	NM_030675	ENSMUSG00000000600	Krit1	2010007K12Rik|A630036P20Rik|AA432855|AI450393|AI643869|BB155247|BB235701|Ccm1	KRIT1, ankyrin repeat containing	protein-coding
chr14-1786	chr14	121878033	121879522	+	1371.8	1489.000	promoter-TSS (NR_131002)	promoter-TSS (NR_131002)	171	NM_026861	68889	Mm.441151	NM_026861	ENSMUSG00000041765	Ubac2	1190008A14Rik|AW554959|Phgdhl1	ubiquitin associated domain containing 2	protein-coding
chr11-5287	chr11	74925241	74926993	+	1371.8	1752.000	promoter-TSS (NM_001362743)	promoter-TSS (NM_001362743)	-169	NM_001362744	27364	Mm.131443	NM_013761	ENSMUSG00000001323	Srr	M100034|Rgsc34|Srs	serine racemase	protein-coding
chr8-1990	chr8	79638777	79641198	+	1371.8	2421.000	exon (NM_001256033, exon 1 of 21)	exon (NM_001256033, exon 1 of 21)	311	NM_001256033	73945	Mm.34348	NM_001081164	ENSMUSG00000036990	Otud4	4930431L18Rik|AI449692|D8Ertd69e|mKIAA1046	OTU domain containing 4	protein-coding
chr19-2615	chr19	6046098	6048093	+	1370.2	1995.000	promoter-TSS (NM_001164709)	promoter-TSS (NM_001164709)	-50	NM_001164709	74126	Mm.149870	NM_028769	ENSMUSG00000024807	Syvn1	1200010C09Rik|AW211966|C85322|D530017H19Rik|Hrd1	synovial apoptosis inhibitor 1, synoviolin	protein-coding
chr2-7802	chr2	5713325	5715544	+	1368.5	2219.000	5' UTR (NM_177343, exon 1 of 11)	5' UTR (NM_177343, exon 1 of 11)	328	NM_001290374	227541	Mm.191949	NM_177343	ENSMUSG00000039145	Camk1d	A630059D12Rik|CKLiK|CaMKIdelta|E030025C11Rik|mCKLiK	calcium/calmodulin-dependent protein kinase ID	protein-coding
chr17-898	chr17	78199718	78202083	+	1368.5	2365.000	exon (NM_015800, exon 1 of 17)	exon (NM_015800, exon 1 of 17)	652	NM_015800	50766	Mm.311912	NM_015800	ENSMUSG00000024074	Crim1	AU015004	cysteine rich transmembrane BMP regulator 1 (chordin like)	protein-coding
chr10-1309	chr10	7662474	7664119	+	1368.5	1645.000	promoter-TSS (NR_030698)	promoter-TSS (NR_030698)	-75	NR_030698	320642	Mm.398806	NR_030698		A630066F11Rik	-	RIKEN cDNA A630066F11 gene	ncRNA
chr4-2343	chr4	155991872	155994377	+	1366.9	2505.000	promoter-TSS (NM_080445)	promoter-TSS (NM_080445)	-29	NM_001302469	20318	Mm.293517	NM_011341	ENSMUSG00000029076	Sdf4	Cab45	stromal cell derived factor 4	protein-coding
chr12-1926	chr12	84316477	84318138	+	1366.9	1661.000	intron (NM_001252582, intron 1 of 7)	CpG	448	NM_001364223	52708	Mm.255150	NM_144833	ENSMUSG00000042472	Zfp410	Apa1|D12Ertd748e|Znf410	zinc finger protein 410	protein-coding
chr15-4744	chr15	81189505	81191501	+	1366.9	1996.000	promoter-TSS (NR_015603)	promoter-TSS (NR_015603)	233	NM_001082536	223701	Mm.439814	NM_153049	ENSMUSG00000042292	Mrtfa	AMKL|Bsac|Mal|Mkl1|Mrtf-A	myocardin related transcription factor A	protein-coding
chr19-2069	chr19	30029953	30032121	+	1366.9	2168.000	intron (NM_144873, intron 1 of 15)	CpG	524	NM_144873	109113	Mm.313364	NM_144873	ENSMUSG00000024817	Uhrf2	2310065A22Rik|AI426270|AW214556|D130071B19Rik|Nirf	ubiquitin-like, containing PHD and RING finger domains 2	protein-coding
chr10-6043	chr10	42501463	42503290	+	1366.9	1827.000	exon (NM_017472, exon 1 of 4)	exon (NM_017472, exon 1 of 4)	322	NM_017472	54198	Mm.277870	NM_017472	ENSMUSG00000019804	Snx3	SDP3	sorting nexin 3	protein-coding
chr13-4604	chr13	56134094	56136125	+	1366.9	2031.000	intron (NM_001159513, intron 1 of 8)	CpG	441	NM_012015	26914	Mm.283802	NM_012015	ENSMUSG00000015937	H2afy	H2AF12M|mH2a1|macroH2A1	H2A histone family, member Y	protein-coding
chr1-2503	chr1	93342422	93344480	+	1366.9	2058.000	promoter-TSS (NM_023200)	promoter-TSS (NM_023200)	-177	NM_023200	66385	Mm.88704	NM_023200	ENSMUSG00000026275	Ppp1r7	2310014J01Rik|SDS22	protein phosphatase 1, regulatory subunit 7	protein-coding
chr1-6931	chr1	16618099	16619895	+	1366.9	1796.000	intron (NM_025773, intron 1 of 5)	CpG	294	NM_025773	66799	Mm.122430	NM_025773	ENSMUSG00000025939	Ube2w	6130401J04Rik	ubiquitin-conjugating enzyme E2W (putative)	protein-coding
chr13-2122	chr13	49146459	49148484	+	1366.9	2025.000	intron (NM_029361, intron 1 of 27)	CpG-3837	857	NM_029361	75607	Mm.342723	NM_029361	ENSMUSG00000037989	Wnk2	1810073P09Rik|AW122246|ESTM15|X83337|mKIAA1760	WNK lysine deficient protein kinase 2	protein-coding
chr16-2145	chr16	17927127	17928917	+	1366.9	1790.000	exon (NM_153150, exon 1 of 9)	exon (NM_153150, exon 1 of 9)	197	NM_153150	13358	Mm.229291	NM_153150	ENSMUSG00000003528	Slc25a1	1300019P08Rik|2610100G11Rik|AI194714|Ctp|Dgsj|Slc20a3	solute carrier family 25 (mitochondrial carrier, citrate transporter), member 1	protein-coding
chr11-9197	chr11	100470993	100473260	+	1365.2	2267.000	intron (NR_155072, intron 1 of 2)	CpG	656	NR_155072	217194	Mm.183320	NM_172565	ENSMUSG00000048732	Klhl11	BC011167	kelch-like 11	protein-coding
chr12-4194	chr12	15812882	15817509	+	1365.2	4627.000	intron (NM_144551, intron 1 of 2)	CpG	1590	NM_144551	217410	Mm.491136	NM_144551	ENSMUSG00000020601	Trib2	AW319517|TRB-2|TRB2	tribbles pseudokinase 2	protein-coding
chr13-1540	chr13	100832535	100833805	+	1363.6	1270.000	exon (NM_022885, exon 1 of 16)	exon (NM_022885, exon 1 of 16)	257	NM_022885	69048	Mm.402215	NM_022885	ENSMUSG00000021629	Slc30a5	1810010K08Rik|AF233321|ZNT5|ZTL1|ZnT-5|Zntl1	solute carrier family 30 (zinc transporter), member 5	protein-coding
chr11-8815	chr11	69366072	69370059	+	1363.6	3987.000	intron (NM_146019, intron 1 of 39)	intron (NM_146019, intron 1 of 39)	1361	NM_146019	216848	Mm.178246	NM_146019	ENSMUSG00000018474	Chd3	2600010P09Rik|AF020312|Chd7|Prp7|Prp9-1	chromodomain helicase DNA binding protein 3	protein-coding
chr1-1288	chr1	191906014	191908572	+	1363.6	2558.000	exon (NM_009579, exon 1 of 2)	exon (NM_009579, exon 1 of 2)	234	NR_030669	98736	Mm.379232	NM_001024489	ENSMUSG00000055833	1700034H15Rik	4930557M11Rik|BB016121	RIKEN cDNA 1700034H15 gene	ncRNA
chr16-1706	chr16	37867855	37869880	+	1363.6	2025.000	exon (NM_177093, exon 1 of 4)	exon (NM_177093, exon 1 of 4)	467	NM_177093	320184	Mm.390882	NM_177093	ENSMUSG00000034158	Lrrc58	1810012N18Rik|C330018J07Rik	leucine rich repeat containing 58	protein-coding
chr11-4906	chr11	101315727	101317250	+	1361.9	1523.000	exon (NM_011192, exon 1 of 11)	exon (NM_011192, exon 1 of 11)	275	NM_011192	19192	Mm.288477	NM_011192	ENSMUSG00000078652	Psme3	AA410043|AU020960|Ki|PA28gamma|REGgamma|pa28g	proteaseome (prosome, macropain) activator subunit 3 (PA28 gamma, Ki)	protein-coding
chr12-3477	chr12	8673768	8675695	+	1361.9	1927.000	promoter-TSS (NM_030723)	promoter-TSS (NM_030723)	50	NM_030723	80913	Mm.341243	NM_030723	ENSMUSG00000020594	Pum2	5730503J23Rik|Pumm2	pumilio RNA-binding family member 2	protein-coding
chr5-619	chr5	23675012	23676703	+	1361.9	1691.000	intron (NM_001359176, intron 1 of 15)	CpG-10861	110	NM_001359174	20817	Mm.288728	NM_009274	ENSMUSG00000062604	Srpk2	AW226533|AW492537|AW547358|Wbp6|mSRPK2	serine/arginine-rich protein specific kinase 2	protein-coding
chr11-4567	chr11	106083886	106085786	+	1361.9	1900.000	promoter-TSS (NM_011947)	promoter-TSS (NM_011947)	-66	NM_011947	26406	Mm.27041	NM_011947	ENSMUSG00000020700	Map3k3	AW548911|MAPKKK3|Mekk3|mKIAA4031	mitogen-activated protein kinase kinase kinase 3	protein-coding
chr11-3632	chr11	113649158	113650566	+	1361.9	1408.000	exon (NM_013581, exon 1 of 14)	exon (NM_013581, exon 1 of 14)	230	NM_001362943	69806	Mm.341021	NM_027216	ENSMUSG00000041654	Slc39a11	1810074D23Rik|ZIP-11	solute carrier family 39 (metal ion transporter), member 11	protein-coding
chr15-4599	chr15	31529379	31532195	+	1361.9	2816.000	intron (NM_172606, intron 1 of 25)	CpG	250	NM_172606	223455	Mm.272185	NM_172606	ENSMUSG00000039100	March6	3830408G03|F830029L24Rik|mKIAA0597	membrane-associated ring finger (C3HC4) 6	protein-coding
chr11-8302	chr11	113749033	113752414	+	1360.3	3381.000	intron (NM_001163346, intron 1 of 1)	intron (NM_001163346, intron 1 of 1)	437	NM_020006	56699	Mm.293378	NM_020006	ENSMUSG00000041598	Cdc42ep4	1500041M20Rik|Borg4|CEP4	CDC42 effector protein (Rho GTPase binding) 4	protein-coding
chr14-3607	chr14	73384279	73385786	+	1360.3	1507.000	exon (NM_008410, exon 1 of 6)	exon (NM_008410, exon 1 of 6)	257	NM_008410	16432	Mm.4266	NM_008410	ENSMUSG00000022108	Itm2b	AI256040|Bri|Bri2|Bricd2b|D14Sel6|E25BMM|imBRI2	integral membrane protein 2B	protein-coding
chr1-2891	chr1	131910258	131911976	+	1360.3	1718.000	intron (NM_175294, intron 1 of 6)	CpG	659	NM_175294	98415	Mm.246869	NM_175294	ENSMUSG00000026434	Nucks1	2700010L10Rik|8430423A01Rik|AI647518|C78391|Nucks	nuclear casein kinase and cyclin-dependent kinase substrate 1	protein-coding
chr19-1336	chr19	45363557	45365095	+	1360.3	1538.000	intron (NM_009771, intron 1 of 13)	intron (NM_009771, intron 1 of 13)	592	NM_001360126	12234	Mm.119717	NM_009771	ENSMUSG00000025217	Btrc	Beta-Trcp1|E3RS-IkappaB|E3RSIkappaB|FWD1|Fbw1a|HOS|SCF b-TRCP|Slimb|b-TrCP|beta-TrCP	beta-transducin repeat containing protein	protein-coding
chr10-2707	chr10	123195817	123197951	+	1360.3	2134.000	exon (NM_027604, exon 1 of 22)	exon (NM_027604, exon 1 of 22)	135	NM_027604	14479	Mm.244209	NM_027604	ENSMUSG00000020124	Usp15	4921514G19Rik|AI327321|E430033I05Rik|Gcap18	ubiquitin specific peptidase 15	protein-coding
chr5-6646	chr5	103752871	103755171	+	1360.3	2300.000	promoter-TSS (NM_001080798)	promoter-TSS (NM_001080798)	-141	NM_133919	17355	Mm.6949	NM_133919	ENSMUSG00000029313	Aff1	9630032B01Rik|AW319193|Af4|Mllt2h|Rob	AF4/FMR2 family, member 1	protein-coding
chr9-2045	chr9	56994699	56996802	+	1358.6	2103.000	intron (NM_019651, intron 1 of 12)	CpG	782	NM_019651	56294	Mm.325643	NM_019651	ENSMUSG00000032290	Ptpn9	MEG2	protein tyrosine phosphatase, non-receptor type 9	protein-coding
chr17-4667	chr17	32787083	32789129	+	1358.6	2046.000	promoter-TSS (NM_001346705)	promoter-TSS (NM_001346705)	181	NM_172458	208292	Mm.38813	NM_172458	ENSMUSG00000024298	Zfp871	4732483N19|9030612M13Rik|AI118577|AI265322|mKIAA3006	zinc finger protein 871	protein-coding
chr8-6649	chr8	115704239	115709476	+	1358.6	5237.000	promoter-TSS (NM_001025577)	promoter-TSS (NM_001025577)	37	NM_001025577	17132	Mm.275549	NM_001025577	ENSMUSG00000055435	Maf	2810401A20Rik|A230108G15Rik|AW047063|c-maf	avian musculoaponeurotic fibrosarcoma oncogene homolog	protein-coding
chr1-6146	chr1	176812682	176815368	+	1358.6	2686.000	promoter-TSS (NM_001357390)	promoter-TSS (NM_001357390)	-72	NM_001368872	545389	Mm.269991	NM_001024722	ENSMUSG00000057335	Cep170	4933426L22Rik|A330004A13Rik|AI195353	centrosomal protein 170	protein-coding
chr10-5206	chr10	80385190	80388563	+	1358.6	3373.000	exon (NM_198615, exon 1 of 2)	exon (NM_198615, exon 1 of 2)	775	NM_198615	237400	Mm.268389	NM_198615	ENSMUSG00000048696	Mex3d	BC059858|Rkhd1	mex3 RNA binding family member D	protein-coding
chr7-3674	chr7	28350339	28352150	+	1358.6	1811.000	promoter-TSS (NR_028129)	promoter-TSS (NR_028129)	-296	NR_028129	100302567		NR_028129		AF357399	MBI-142	snoRNA AF357399	snoRNA
chr18-3126	chr18	15149361	15151870	+	1357.0	2509.000	intron (NM_134112, intron 1 of 4)	CpG	831	NM_134112	106931	Mm.329299	NM_134112	ENSMUSG00000036225	Kctd1	4933402K10Rik|AI661543|AW553000	potassium channel tetramerisation domain containing 1	protein-coding
chr15-3952	chr15	77305259	77307412	+	1357.0	2153.000	intron (NM_175387, intron 1 of 12)	CpG	718	NM_001110827	93686	Mm.202774	NM_053104	ENSMUSG00000033565	Rbfox2	Fbm2|Fxh|Hrnbp2|Rbm9	RNA binding protein, fox-1 homolog (C. elegans) 2	protein-coding
chr4-4484	chr4	139129954	139131532	+	1357.0	1578.000	intron (NM_001163006, intron 1 of 3)	CpG	294	NR_033745	433771	Mm.305990	NM_001163006	ENSMUSG00000050608	Micos10	2310028O11Rik|Minos1	mitochondrial contact site and cristae organizing system subunit 10	protein-coding
chr9-4926	chr9	64252375	64253946	+	1357.0	1571.000	intron (NM_008927, intron 1 of 10)	CpG	445	NM_008927	26395	Mm.248907	NM_008927	ENSMUSG00000004936	Map2k1	MAPKK1|MEKK1|Mek1|Prkmk1	mitogen-activated protein kinase kinase 1	protein-coding
chr1-6452	chr1	133422320	133424722	+	1355.3	2402.000	intron (NM_011439, intron 1 of 13)	CpG	691	NM_011439	20668	Mm.8575	NM_011439	ENSMUSG00000070643	Sox13	AA407916|AW259412|AW540933|Sox-13	SRY (sex determining region Y)-box 13	protein-coding
chr16-2121	chr16	96126599	96128761	+	1353.6	2162.000	promoter-TSS (NM_008251)	promoter-TSS (NM_008251)	45	NM_008251	15312	Mm.2756	NM_008251	ENSMUSG00000040681	Hmgn1	HMG-14|Hmg14	high mobility group nucleosomal binding domain 1	protein-coding
chr12-1337	chr12	69371593	69374241	+	1353.6	2648.000	exon (NM_007481, exon 2 of 2)	exon (NM_007481, exon 2 of 2)	767	NM_007481	11845	Mm.27308	NM_007481	ENSMUSG00000044147	Arf6	AI788669|AW496366	ADP-ribosylation factor 6	protein-coding
chr7-8185	chr7	38106131	38108398	+	1352.0	2267.000	intron (NM_007633, intron 1 of 11)	CpG	226	NM_007633	12447	Mm.16110	NM_007633	ENSMUSG00000002068	Ccne1	AW538188|CycE1	cyclin E1	protein-coding
chr4-2079	chr4	43875093	43876634	+	1352.0	1541.000	intron (NM_016678, intron 1 of 20)	CpG	333	NM_016678	53614	Mm.331573	NM_016678	ENSMUSG00000028476	Reck	St15|mRECK	reversion-inducing-cysteine-rich protein with kazal motifs	protein-coding
chr4-7112	chr4	97775380	97780227	+	1352.0	4847.000	5' UTR (NM_010905, exon 1 of 11)	5' UTR (NM_010905, exon 1 of 11)	177	NM_010905	18027	Mm.31274	NM_010905	ENSMUSG00000028565	Nfia	1110047K16Rik|9430022M17Rik|CTF|NF1-A|NF1A	nuclear factor I/A	protein-coding
chr1-2027	chr1	52231976	52233913	+	1352.0	1937.000	exon (NM_001113383, exon 1 of 15)	exon (NM_001113383, exon 1 of 15)	288	NM_001081081	14660	Mm.398608	NM_001081081	ENSMUSG00000026103	Gls	6330442B14|AI314027|B230365M23Rik	glutaminase	protein-coding
chr13-267	chr13	55634883	55635892	+	1352.0	1009.000	intron (NM_001282055, intron 1 of 22)	CpG	388	NM_001282055	212880	Mm.202725	NM_145975	ENSMUSG00000021500	Ddx46	2200005K02Rik|8430438J23Rik|AI325430|AI957095|mKIAA0801	DEAD (Asp-Glu-Ala-Asp) box polypeptide 46	protein-coding
chr17-2322	chr17	33908555	33910885	+	1352.0	2330.000	promoter-TSS (NR_045146)	promoter-TSS (NR_045146)	119	NM_001199733	13163	Mm.271809	NM_007829	ENSMUSG00000002307	Daxx	-	Fas death domain-associated protein	protein-coding
chr7-6595	chr7	44847959	44851308	+	1350.3	3349.000	promoter-TSS (NM_001290694)	promoter-TSS (NM_001290694)	-2	NM_001290694	67605	Mm.148007	NM_026270	ENSMUSG00000011096	Akt1s1	1110012J22Rik|AI227026|Lobe|Lobel|PRAS40	AKT1 substrate 1 (proline-rich)	protein-coding
chr5-4626	chr5	124628341	124630201	+	1350.3	1860.000	exon (NM_011596, exon 1 of 20)	exon (NM_011596, exon 1 of 20)	219	NM_011596	21871	Mm.1158	NM_011596	ENSMUSG00000038023	Atp6v0a2	8430408C20Rik|AI385560|ATP6a2|AW489264|Atp6n1d|Atp6n2|C76904|ISF|J6B7|SHIF|Stv1|TJ6M|TJ6s|Tj6|V-ATPase 116 kDa|V-ATPase a2	ATPase, H+ transporting, lysosomal V0 subunit A2	protein-coding
chr10-3821	chr10	59949835	59952880	+	1350.3	3045.000	exon (NM_029083, exon 2 of 3)	exon (NM_029083, exon 2 of 3)	413	NM_029083	74747	Mm.21697	NM_029083	ENSMUSG00000020108	Ddit4	5830413E08Rik|AA415483|REDD1|Rtp801|dig2	DNA-damage-inducible transcript 4	protein-coding
chr19-3718	chr19	4624706	4626828	+	1350.3	2122.000	promoter-TSS (NR_160881)	promoter-TSS (NR_160881)	-122	NR_160878	19671	Mm.391143	NM_023131	ENSMUSG00000024889	Rce1	D19Ertd283e|D19Ertd98e	Ras converting CAAX endopeptidase 1	protein-coding
chr12-3054	chr12	40221884	40223929	+	1348.7	2045.000	promoter-TSS (NR_035459)	promoter-TSS (NR_035459)	-95	NR_035459	100316693		NR_035459	ENSMUSG00000089371	Mir1938	mir-1938|mmu-mir-1938	microRNA 1938	ncRNA
chr19-2347	chr19	4614395	4616325	+	1348.7	1930.000	5' UTR (NM_153388, exon 1 of 3)	5' UTR (NM_153388, exon 1 of 3)	307	NM_153388	225875	Mm.329675	NM_153388	ENSMUSG00000045045	Lrfn4	BC023156|Salm3	leucine rich repeat and fibronectin type III domain containing 4	protein-coding
chr1-6177	chr1	55025616	55028039	+	1348.7	2423.000	intron (NM_031179, intron 1 of 24)	intron (NM_031179, intron 1 of 24)	651	NM_031179	81898	Mm.279736	NM_031179	ENSMUSG00000025982	Sf3b1	155kDa|2810001M05Rik|AA409119|Prp10|SAP155|SF3b155|TA-8|Targ4	splicing factor 3b, subunit 1	protein-coding
chr12-4125	chr12	24707376	24709843	+	1348.7	2467.000	exon (NM_009104, exon 2 of 10)	exon (NM_009104, exon 2 of 10)	355	NM_009104	20135	Mm.99	NM_009104	ENSMUSG00000020649	Rrm2	AA407299|R2	ribonucleotide reductase M2	protein-coding
chr5-2618	chr5	19226226	19228656	+	1348.7	2430.000	promoter-TSS (NR_102342)	promoter-TSS (NR_102342)	395	NM_001170746	50791	Mm.332231	NM_015823	ENSMUSG00000040003	Magi2	AIP-1|Acvri1|Acvrinp1|Acvrip1|Magi-2|S-SCAM|mKIAA0705	membrane associated guanylate kinase, WW and PDZ domain containing 2	protein-coding
chr12-1789	chr12	55836099	55837262	+	1348.7	1163.000	intron (NM_001037756, intron 1 of 9)	CpG	314	NR_155205	52592	Mm.24761	NM_027867	ENSMUSG00000012076	Brms1l	0710008O11Rik|AI159718|BRMS1|D12Ertd407e	breast cancer metastasis-suppressor 1-like	protein-coding
chr12-2993	chr12	80790137	80792169	+	1347.0	2032.000	intron (NM_178682, intron 1 of 5)	CpG	621	NM_001242419	217684	Mm.341776	NM_178682	ENSMUSG00000021133	Susd6	4933426M11Rik|mKIAA0247	sushi domain containing 6	protein-coding
chr11-355	chr11	102184523	102185649	+	1347.0	1126.000	exon (NM_172947, exon 1 of 5)	exon (NM_172947, exon 1 of 5)	170	NM_172947	268490	Mm.259079	NM_172947	ENSMUSG00000020922	Lsm12	1110032E16Rik|1110059P07|2600001B17Rik	LSM12 homolog	protein-coding
chr7-3725	chr7	17026958	17028374	+	1347.0	1416.000	intron (NM_011155, intron 1 of 12)	CpG	248	NM_011155	19060	Mm.3294	NM_011155	ENSMUSG00000003099	Ppp5c	AU020526|PP5	protein phosphatase 5, catalytic subunit	protein-coding
chr14-1694	chr14	21830952	21832656	+	1347.0	1704.000	intron (NM_011695, intron 1 of 9)	CpG	243	NM_011695	22334	Mm.262327	NM_011695	ENSMUSG00000021771	Vdac2	Vdac6|mVDAC2|mVDAC6	voltage-dependent anion channel 2	protein-coding
chr15-1007	chr15	80173091	80174927	+	1347.0	1836.000	intron (NM_010795, intron 1 of 1)	CpG	288	NM_010795	17309	Mm.299693	NM_010795	ENSMUSG00000042428	Mgat3	1110038J12Rik|AI848272|GnT-III	mannoside acetylglucosaminyltransferase 3	protein-coding
chr3-5834	chr3	90253452	90255416	+	1347.0	1964.000	TTS (NM_013901)	TTS (NM_013901)	576	NM_001357152	74343	Mm.35627	NM_028881	ENSMUSG00000027936	Crtc2	4632407F12Rik|Torc2	CREB regulated transcription coactivator 2	protein-coding
chr9-4835	chr9	114688107	114690279	+	1347.0	2172.000	intron (NM_146229, intron 1 of 12)	CpG	362	NM_146229	235661	Mm.128627	NM_146229	ENSMUSG00000032435	Dync1li1	1110053F02Rik|Dnclic1|LIC-1	dynein cytoplasmic 1 light intermediate chain 1	protein-coding
chr7-5078	chr7	28451487	28453173	+	1347.0	1686.000	promoter-TSS (NM_001141921)	promoter-TSS (NM_001141921)	92	NM_001141921	80749	Mm.483073	NM_030562	ENSMUSG00000030600	Lrfn1	BC004018|SALM2|Semo1	leucine rich repeat and fibronectin type III domain containing 1	protein-coding
chr12-4039	chr12	108000656	108006464	+	1345.4	5808.000	promoter-TSS (NM_021399)	promoter-TSS (NM_021399)	-146	NM_021399	58208	Mm.392694	NM_021399	ENSMUSG00000048251	Bcl11b	9130430L19Rik|AI604821|B630002E05Rik|BCL-11B|Ctip2|Rit1	B cell leukemia/lymphoma 11B	protein-coding
chr4-7372	chr4	43560549	43563592	+	1345.4	3043.000	promoter-TSS (NM_013497)	promoter-TSS (NM_013497)	513	NM_011602	21894	Mm.208601	NM_011602	ENSMUSG00000028465	Tln1	Tln	talin 1	protein-coding
chr8-567	chr8	27042390	27043672	+	1345.4	1282.000	intron (NM_001039078, intron 1 of 3)	CpG	476	NM_001363479	114863	Mm.277501	NM_054057	ENSMUSG00000031485	Plpbp	1700024N20Rik|2200002F22Rik|Prosc	pyridoxal phosphate binding protein	protein-coding
chr19-146	chr19	12794658	12797280	+	1345.4	2622.000	promoter-TSS (NM_001361971)	promoter-TSS (NM_001361971)	154	NR_024093	664779	Mm.290924	NM_001039718	ENSMUSG00000024695	Gm44505	Cntf|Pzf|Zfp-91|Zfp91|Zfp91-Cntf|Zfp91Cntf	predicted readthrough transcript (NMD candidate), 44505	ncRNA
chr15-2185	chr15	39942650	39944768	+	1343.7	2118.000	5' UTR (NM_001347036, exon 1 of 6)	5' UTR (NM_001347036, exon 1 of 6)	285	NM_001347036	239393	Mm.39874	NM_172814	ENSMUSG00000022305	Lrp12	AI848829|C820005L12Rik|LRP-12	low density lipoprotein-related protein 12	protein-coding
chr3-3373	chr3	88620671	88624333	+	1343.7	3662.000	intron (NM_001198912, intron 1 of 21)	intron (NM_001198912, intron 1 of 21)	1108	NM_001198912	16800	Mm.239329	NM_008487	ENSMUSG00000028059	Arhgef2	AA408978|GEF|GEF-H1|GEFH1|LFP40|Lbcl1|Lfc|P40|mKIAA0651	rho/rac guanine nucleotide exchange factor (GEF) 2	protein-coding
chr2-4128	chr2	120849572	120851249	+	1343.7	1677.000	promoter-TSS (NR_038350)	promoter-TSS (NR_038350)	8	NM_001024857	140810	Mm.275698	NM_080788	ENSMUSG00000090100	Ttbk2	2610507N02Rik|AI326283|B930008N24Rik|TTK|Ttbk|Ttbk1|mKIAA0847	tau tubulin kinase 2	protein-coding
chr17-4041	chr17	75005008	75007052	+	1342.1	2044.000	exon (NM_019919, exon 1 of 34)	exon (NM_019919, exon 1 of 34)	501	NM_019919	268977	Mm.269747	NM_019919	ENSMUSG00000001870	Ltbp1	9430031G15Rik|9830146M04|Ltbp-1|Ltbp1L|TGF-beta1-BP-1|Tgfb|b2b1000Clo	latent transforming growth factor beta binding protein 1	protein-coding
chr11-9004	chr11	97573350	97576022	+	1342.1	2672.000	intron (NM_018873, intron 1 of 19)	intron (NM_018873, intron 1 of 19)	440	NM_018873	56013	Mm.342665	NM_018873	ENSMUSG00000038453	Srcin1	P140|SNIP|mKIAA1684|p140Cap	SRC kinase signaling inhibitor 1	protein-coding
chr11-4596	chr11	96829086	96831023	+	1342.1	1937.000	promoter-TSS (NM_008686)	promoter-TSS (NM_008686)	-86	NM_008686	18023	Mm.6743	NM_008686	ENSMUSG00000038615	Nfe2l1	AA408798|AW212678|LCR-F1|Lcrf1|NRF1|TCF-11|TCF11	nuclear factor, erythroid derived 2,-like 1	protein-coding
chr15-1873	chr15	36282052	36283738	+	1340.4	1686.000	intron (NM_001357631, intron 1 of 7)	CpG	252	NM_013923	30945	Mm.5181	NM_013923	ENSMUSG00000022280	Rnf19a	AA032313|Dorfin|Rnf19|UIP117|Ubce7ip2|XYbp	ring finger protein 19A	protein-coding
chr17-4844	chr17	12991061	12993344	+	1340.4	2283.000	promoter-TSS (NM_001113533)	promoter-TSS (NM_001113533)	57	NM_001113533	60532	Mm.275521	NM_175394	ENSMUSG00000060475	Wtap	2810408K05Rik|9430038B09Rik	Wilms tumour 1-associating protein	protein-coding
chr3-5459	chr3	127632144	127635238	+	1340.4	3094.000	intron (NM_009718, intron 1 of 1)	CpG	555	NM_009718	11924	Mm.42017	NM_009718	ENSMUSG00000027967	Neurog2	Atoh4|Math4A|bHLHa8|ngn-2|ngn2	neurogenin 2	protein-coding
chr1-6153	chr1	190168374	190171249	+	1338.8	2875.000	promoter-TSS (NR_151620)	promoter-TSS (NR_151620)	-296	NM_001360827	19130	Mm.132579	NM_008937	ENSMUSG00000010175	Prox1	A230003G05Rik|PROX-1	prospero homeobox 1	protein-coding
chr14-895	chr14	18238149	18239913	+	1338.8	1764.000	promoter-TSS (NM_011584)	promoter-TSS (NM_011584)	75	NM_011584	353187	Mm.26587	NM_011584	ENSMUSG00000021775	Nr1d2	RVR|Rev-erb	nuclear receptor subfamily 1, group D, member 2	protein-coding
chr9-5618	chr9	118924793	118927710	+	1338.8	2917.000	promoter-TSS (NM_133710)	promoter-TSS (NM_133710)	-285	NM_133710	69274	Mm.439928	NM_133710	ENSMUSG00000047409	Ctdspl	2810418J22Rik|AI426263|HYA22|SCP3	CTD (carboxy-terminal domain, RNA polymerase II, polypeptide A) small phosphatase-like	protein-coding
chr7-3105	chr7	44245813	44247855	+	1338.8	2042.000	intron (NM_025880, intron 1 of 5)	CpG	112	NM_025880	668661	Mm.274492	NM_025880	ENSMUSG00000045411	2410002F23Rik	-	RIKEN cDNA 2410002F23 gene	protein-coding
chr2-7654	chr2	156861934	156864426	+	1338.8	2492.000	promoter-TSS (NM_026124)	promoter-TSS (NM_026124)	58	NM_026124	67388	Mm.29264	NM_026124	ENSMUSG00000027637	Rab5if	1110008F13Rik|AI316789|RIP5	RAB5 interacting factor	protein-coding
chr7-5589	chr7	116442607	116444576	+	1338.8	1969.000	promoter-TSS (NM_011083)	promoter-TSS (NM_011083)	-133	NM_011083	18704	Mm.3810	NM_011083	ENSMUSG00000030660	Pik3c2a	Cpk-m|PI3KC2	phosphatidylinositol-4-phosphate 3-kinase catalytic subunit type 2 alpha	protein-coding
chr15-4816	chr15	103322491	103324156	+	1338.8	1665.000	intron (NM_013866, intron 2 of 7)	CpG	11015	NM_001356627	29813	Mm.14099	NM_013866	ENSMUSG00000000552	Zfp385a	Hzf|Zfp385|Znf385a	zinc finger protein 385A	protein-coding
chr10-4144	chr10	45066647	45068166	+	1338.8	1519.000	intron (NM_011156, intron 1 of 14)	CpG	190	NM_011156	19072	Mm.37294	NM_011156	ENSMUSG00000019849	Prep	AI047692|AI450383|D10Wsu136e|PE|PEP|Pop	prolyl endopeptidase	protein-coding
chr11-8344	chr11	33161722	33163625	+	1337.1	1903.000	intron (NM_001252261, intron 1 of 9)	CpG	533	NM_001252261	18148	Mm.485384	NM_008722	ENSMUSG00000057113	Npm1	B23|NO38|Npm	nucleophosmin 1	protein-coding
chr9-5420	chr9	72806455	72809141	+	1337.1	2686.000	intron (NM_175485, intron 1 of 19)	CpG	524	NM_175485	235472	Mm.31696	NM_175485	ENSMUSG00000036030	Prtg	A230098A12Rik|Igdcc5	protogenin	protein-coding
chr2-4867	chr2	158027782	158030076	+	1337.1	2294.000	promoter-TSS (NM_029282)	promoter-TSS (NM_029282)	432	NM_001291135	70470	Mm.290810	NM_027434	ENSMUSG00000027651	Rprd1b	2610304G08Rik|2810446G03Rik|Crept	regulation of nuclear pre-mRNA domain containing 1B	protein-coding
chr9-4772	chr9	109094563	109097571	+	1337.1	3008.000	intron (NM_172775, intron 1 of 37)	intron (NM_172775, intron 1 of 37)	631	NM_172775	235611	Mm.53862	NM_172775	ENSMUSG00000053646	Plxnb1	2900002G15Rik|AU042020|mKIAA0407	plexin B1	protein-coding
chr17-5474	chr17	46627916	46629904	+	1335.4	1988.000	intron (NM_175168, intron 1 of 19)	CpG	594	NM_175168	71461	Mm.181833	NM_175168	ENSMUSG00000023972	Ptk7	8430404F20Rik|chz|mPTK7/CCK4	PTK7 protein tyrosine kinase 7	protein-coding
chr15-3728	chr15	88732632	88734684	+	1335.4	2052.000	intron (NM_001033274, intron 1 of 12)	C-rich|Low_complexity|Low_complexity	561	NM_001033274	223770	Mm.254438	NM_001033274	ENSMUSG00000022387	Brd1	1110059H06Rik|AI316859|mKIAA4191	bromodomain containing 1	protein-coding
chr7-8322	chr7	19093778	19096602	+	1335.4	2824.000	exon (NM_011383, exon 1 of 3)	exon (NM_011383, exon 1 of 3)	646	NM_011383	20475	Mm.3410	NM_011383	ENSMUSG00000040841	Six5	Dmahp|MDMAHP|TrexBF	sine oculis-related homeobox 5	protein-coding
chr2-6429	chr2	167061679	167065189	+	1333.8	3510.000	promoter-TSS (NM_001033196)	promoter-TSS (NM_001033196)	-419	NM_001033196	98999	Mm.297074	NM_001033196	ENSMUSG00000039501	Znfx1	AI481105|Astx3	zinc finger, NFX1-type containing 1	protein-coding
chr6-4474	chr6	72956574	72959101	+	1333.8	2527.000	intron (NM_001039392, intron 1 of 1)	intron (NM_001039392, intron 1 of 1)	395	NM_001039392	19240	Mm.3532	NM_025284	ENSMUSG00000079523	Tmsb10	Ptmb10|Tb10	thymosin, beta 10	protein-coding
chr2-7343	chr2	20966462	20969874	+	1333.8	3412.000	promoter-TSS (NM_001081364)	promoter-TSS (NM_001081364)	-447	NM_001128084	71435	Mm.28507	NM_001081364	ENSMUSG00000036591	Arhgap21	5530401C11Rik|AA416458|ARHGAP10	Rho GTPase activating protein 21	protein-coding
chr16-2094	chr16	49854948	49856826	+	1333.8	1878.000	intron (NM_001368415, intron 1 of 8)	CpG	226	NM_001368416	16423	Mm.31752	NM_010581	ENSMUSG00000055447	Cd47	9130415E20Rik|AA407862|AI848868|AW108519|B430305P08Rik|IAP|Itgp	CD47 antigen (Rh-related antigen, integrin-associated signal transducer)	protein-coding
chr5-3204	chr5	108628950	108630543	+	1333.8	1593.000	promoter-TSS (NM_001282052)	promoter-TSS (NM_001282052)	31	NM_001359924	231580	Mm.276647	NM_153569	ENSMUSG00000062234	Gak	D130045N16Rik	cyclin G associated kinase	protein-coding
chr11-9768	chr11	95336268	95338024	+	1333.8	1756.000	exon (NM_172543, exon 1 of 8)	exon (NM_172543, exon 1 of 8)	128	NM_172543	215512	Mm.262113	NM_172543	ENSMUSG00000038893	Fam117a	5730593F17Rik|AW548096	family with sequence similarity 117, member A	protein-coding
chr6-340	chr6	108782957	108784494	+	1332.1	1537.000	intron (NM_026011, intron 1 of 6)	CpG	666	NM_026011	67166	Mm.271178	NM_026011	ENSMUSG00000030105	Arl8b	2610313E07Rik|3100002J04Rik|Arl10c|gie1	ADP-ribosylation factor-like 8B	protein-coding
chr11-8749	chr11	120822698	120825242	+	1332.1	2544.000	intron (NM_007988, intron 1 of 42)	CpG	577	NM_007988	14104	Mm.236443	NM_007988	ENSMUSG00000025153	Fasn	A630082H08Rik|FAS	fatty acid synthase	protein-coding
chr5-5905	chr5	122353897	122355394	+	1332.1	1497.000	promoter-TSS (NM_144912)	promoter-TSS (NM_144912)	317	NR_152872	56433	Mm.216528	NM_019780	ENSMUSG00000029462	Vps29	2010015D08Rik|AW049835|PEP11	VPS29 retromer complex component	protein-coding
chr16-2014	chr16	32877174	32878980	+	1332.1	1806.000	intron (NM_001356387, intron 1 of 7)	CpG	293	NM_001159349	69823	Mm.12831	NM_027226	ENSMUSG00000022800	Fyttd1	2010005M05Rik|3830411L18Rik|3830421F13Rik|4933423A17Rik|AI098218|AW539567|C85190	forty-two-three domain containing 1	protein-coding
chr5-390	chr5	33935600	33937124	+	1330.5	1524.000	promoter-TSS (NM_011914)	promoter-TSS (NM_011914)	-91	NM_011914	24116	Mm.332320	NM_011914	ENSMUSG00000029111	Nelfa	Whsc2|Whsc2h	negative elongation factor complex member A, Whsc2	protein-coding
chr5-4863	chr5	147859877	147861607	+	1330.5	1730.000	intron (NM_025624, intron 1 of 5)	CpG	114	NM_025624	66537	Mm.332855	NM_025624	ENSMUSG00000029649	Pomp	2510048O06Rik|Ump1	proteasome maturation protein	protein-coding
chr12-3922	chr12	36155121	36158316	+	1330.5	3195.000	promoter-TSS (NM_146033)	promoter-TSS (NM_146033)	107	NM_025840	66912	Mm.288669	NM_025840	ENSMUSG00000020547	Bzw2	1110001I24Rik|Bdm2|HSPC028	basic leucine zipper and W2 domains 2	protein-coding
chr12-3633	chr12	85338411	85340146	+	1328.8	1735.000	promoter-TSS (NM_145138)	promoter-TSS (NM_145138)	84	NM_145138	217718	Mm.29071	NM_145138	ENSMUSG00000034290	Nek9	C130021H08Rik	NIMA (never in mitosis gene a)-related expressed kinase 9	protein-coding
chr15-4033	chr15	98532361	98534850	+	1328.8	2489.000	exon (NM_001289437, exon 2 of 10)	exon (NM_001289437, exon 2 of 10)	664	NM_001359827	69612	Mm.229107	NM_133714	ENSMUSG00000022992	Kansl2	2310037I24Rik|B930009D17	KAT8 regulatory NSL complex subunit 2	protein-coding
chr2-7840	chr2	38337758	38345361	+	1328.8	7603.000	intron (NM_001290646, intron 1 of 4)	intron (NM_001290646, intron 1 of 4)	2278	NM_001290646	16870	Mm.142856	NM_010710	ENSMUSG00000000247	Lhx2	LH2A|Lh-2|Lim2|ap|apterous	LIM homeobox protein 2	protein-coding
chr1-5794	chr1	59481291	59485846	+	1328.8	4555.000	exon (NM_008057, exon 1 of 1)	exon (NM_008057, exon 1 of 1)	1421	NM_008057	14369	Mm.297906	NM_008057	ENSMUSG00000041075	Fzd7	Fz7	frizzled class receptor 7	protein-coding
chr14-3948	chr14	31250336	31252446	+	1327.2	2110.000	promoter-TSS (NM_001360625)	promoter-TSS (NM_001360625)	-76	NR_153760	71838	Mm.5348	NM_027949	ENSMUSG00000021902	Phf7	1700006H01Rik|1700010P14Rik|AI427892|AW555949	PHD finger protein 7	protein-coding
chr6-4695	chr6	88840948	88843176	+	1327.2	2228.000	promoter-TSS (NR_045880)	promoter-TSS (NR_045880)	-127	NR_155424	80283	Mm.166858	NM_030251	ENSMUSG00000030083	Abtb1	AI847549|BC003234|BPOZ|EF1ABP	ankyrin repeat and BTB (POZ) domain containing 1	protein-coding
chr9-5282	chr9	77543206	77545802	+	1327.2	2596.000	promoter-TSS (NM_172528)	promoter-TSS (NM_172528)	348	NM_001146048	214345	Mm.28534	NM_172528	ENSMUSG00000032352	Lrrc1	A430093J20Rik|AU016091|D030059I21|mKIAA4018	leucine rich repeat containing 1	protein-coding
chr8-2958	chr8	76898821	76902965	+	1327.2	4144.000	promoter-TSS (NR_028579)	promoter-TSS (NR_028579)	-272	NR_028579	102640923	Mm.367571	NR_028579	ENSMUSG00000074235	Gm10649	-	predicted gene 10649	ncRNA
chr15-1012	chr15	99456894	99458530	+	1325.5	1636.000	promoter-TSS (NM_001001884)	promoter-TSS (NM_001001884)	36	NM_001001884	380969	Mm.22915	NM_001001884	ENSMUSG00000023009	Nckap5l	C230021P08Rik|Cep169	NCK-associated protein 5-like	protein-coding
chr7-7763	chr7	126271711	126275216	+	1325.5	3505.000	intron (NM_145587, intron 1 of 3)	intron (NM_145587, intron 1 of 3)	967	NM_145587	104175	Mm.29660	NM_145587	ENSMUSG00000042978	Sbk1	Sbk	SH3-binding kinase 1	protein-coding
chr7-7490	chr7	127966728	127969150	+	1325.5	2422.000	intron (NM_001347649, intron 1 of 14)	CpG	460	NM_139149	233908	Mm.277680	NM_139149	ENSMUSG00000030795	Fus	D430004D17Rik|D930039C12Rik|Fus1|Tls	fused in sarcoma	protein-coding
chr18-3193	chr18	32162474	32164163	+	1325.5	1689.000	5' UTR (NM_011946, exon 1 of 17)	5' UTR (NM_011946, exon 1 of 17)	229	NM_011946	26405	Mm.211762	NM_011946	ENSMUSG00000024383	Map3k2	9630061B06Rik|AI585793|Mekk2|Mekk2b	mitogen-activated protein kinase kinase kinase 2	protein-coding
chr4-7827	chr4	152026469	152028605	+	1323.9	2136.000	TTS (NM_031867)	TTS (NM_031867)	134	NM_133879	100090	Mm.24661	NM_133879	ENSMUSG00000028952	Zbtb48	0610011D15Rik|AI327031|Hkr3|TZAP	zinc finger and BTB domain containing 48	protein-coding
chr8-30	chr8	19784654	19785531	+	1323.9	877.000	intron (NM_001270553, intron 6 of 9).2	CpG	55516	NM_001039553	626415	Mm.425517	NM_001039553	ENSMUSG00000096265	4930467E23Rik	TSAP	RIKEN cDNA 4930467E23 gene	protein-coding
chr5-2469	chr5	137745716	137748591	+	1323.9	2875.000	exon (NM_023910, exon 2 of 5)	exon (NM_023910, exon 2 of 5)	1184	NM_029805	78829	Mm.286399	NM_023910	ENSMUSG00000029723	Tsc22d4	0610009M14Rik|1700023B23Rik|AI415410|Thg-1pit|Tilz2	TSC22 domain family, member 4	protein-coding
chr18-3013	chr18	69343840	69351715	+	1323.9	7875.000	intron (NM_001361127, intron 2 of 19)	intron (NM_001361127, intron 2 of 19)	1617	NM_001361126	21413	Mm.4269	NM_013685	ENSMUSG00000053477	Tcf4	5730422P05Rik|ASP-I2|E2-2|E2.2|ITF-2|ITF-2b|ITF2|ME2|MITF-2A|MITF-2B|SEF-2|SEF2|SEF2-1|TFE|Tcf-4|bHLHb19	transcription factor 4	protein-coding
chr5-2694	chr5	144767778	144769687	+	1323.9	1909.000	promoter-TSS (NM_001081362)	promoter-TSS (NM_001081362)	-62	NM_001081362	100683	Mm.273570	NM_001081362	ENSMUSG00000045482	Trrap	AI481500	transformation/transcription domain-associated protein	protein-coding
chr4-2069	chr4	106315580	106318177	+	1323.9	2597.000	intron (NM_183225, intron 1 of 67)	CpG	665	NM_183225	329908	Mm.234544	NM_183225	ENSMUSG00000028514	Usp24	2700066K03Rik|2810030C21Rik|AI414051|B130021E18|C79851	ubiquitin specific peptidase 24	protein-coding
chr11-9019	chr11	101424099	101426240	+	1323.9	2141.000	promoter-TSS (NM_172566)	promoter-TSS (NM_172566)	84	NM_172566	217201	Mm.305941	NM_172566	ENSMUSG00000035007	Rundc1	AW125546|D930024B17	RUN domain containing 1	protein-coding
chr5-609	chr5	117976624	117978389	+	1323.9	1765.000	intron (NM_001346588, intron 1 of 11)	intron (NM_001346588, intron 1 of 11)	736	NM_001346588	231670	Mm.21912	NM_145564	ENSMUSG00000032898	Fbxo21	2810425J22Rik|AU016673	F-box protein 21	protein-coding
chr18-3019	chr18	77773331	77775029	+	1322.2	1698.000	promoter-TSS (NM_001357533)	promoter-TSS (NM_001357533)	-295	NM_001357531	225745	Mm.39293	NM_146089	ENSMUSG00000041840	Haus1	BC024400|Ccdc5|HEI-C	HAUS augmin-like complex, subunit 1	protein-coding
chr4-5011	chr4	59805383	59806990	+	1322.2	1607.000	exon (NM_172468, exon 1 of 9)	exon (NM_172468, exon 1 of 9)	536	NM_172468	209131	Mm.259705	NM_172468	ENSMUSG00000028385	Snx30	4732481H14Rik|C030041J06Rik	sorting nexin family member 30	protein-coding
chr18-2348	chr18	46740694	46743301	+	1322.2	2607.000	promoter-TSS (NM_026217)	promoter-TSS (NM_026217)	121	NM_009681	11777	Mm.312536	NM_009681	ENSMUSG00000024480	Ap3s1	-	adaptor-related protein complex 3, sigma 1 subunit	protein-coding
chr7-6633	chr7	120981111	120983147	+	1322.2	2036.000	promoter-TSS (NM_028955)	promoter-TSS (NM_028955)	183	NM_007672	12585	Mm.1640	NM_007672	ENSMUSG00000030878	Cdr2	AA617262	cerebellar degeneration-related 2	protein-coding
chr1-7049	chr1	151427268	151429619	+	1322.2	2351.000	promoter-TSS (NM_026876)	promoter-TSS (NM_026876)	-8	NM_025819	66875	Mm.290905	NM_025819	ENSMUSG00000052748	Swt1	1200016B10Rik|C1orf26	SWT1 RNA endoribonuclease homolog (S. cerevisiae)	protein-coding
chr1-6955	chr1	58391695	58394240	+	1322.2	2545.000	promoter-TSS (NM_025824)	promoter-TSS (NM_025824)	69	NM_025824	66882	Mm.21848	NM_025824	ENSMUSG00000051223	Bzw1	1200015E15Rik|mKIAA0005	basic leucine zipper and W2 domains 1	protein-coding
chr1-5440	chr1	155158278	155159725	+	1320.6	1447.000	intron (NM_021433, intron 1 of 7)	CpG	298	NM_021433	58244	Mm.66264	NM_021433	ENSMUSG00000026470	Stx6	2310039E05Rik|2410005I16Rik|AA437559|AI415714|AI845861	syntaxin 6	protein-coding
chr6-295	chr6	47835634	47836889	+	1320.6	1255.000	intron (NM_173034, intron 1 of 4)	CpG	600	NM_173034	272347	Mm.169059	NM_027477	ENSMUSG00000062519	Zfp398	5730513I23Rik	zinc finger protein 398	protein-coding
chr5-6924	chr5	149050331	149054007	+	1320.6	3676.000	promoter-TSS (NM_001313894)	promoter-TSS (NM_001313894)	-553	NM_001313894	15289	Mm.207047	NM_010439	ENSMUSG00000066551	Hmgb1	HMG-1|Hmg1|SBP-1|p30	high mobility group box 1	protein-coding
chr1-1388	chr1	171345292	171346954	+	1320.6	1662.000	promoter-TSS (NM_012049)	promoter-TSS (NM_012049)	448	NM_011070	18637	Mm.10756	NM_011070	ENSMUSG00000006412	Pfdn2	ESTM27|W48336	prefoldin 2	protein-coding
chr16-2544	chr16	4593736	4596544	+	1320.6	2808.000	intron (NM_031184, intron 1 of 6)	CpG	427	NM_031184	83396	Mm.134072	NM_031184	ENSMUSG00000014303	Glis2	Gli5|Klf16|Nkl	GLIS family zinc finger 2	protein-coding
chr12-4614	chr12	111573646	111576036	+	1320.6	2390.000	promoter-TSS (NR_045295)	promoter-TSS (NR_045295)	320	NM_001370745	17169	Mm.260504	NM_021516	ENSMUSG00000007411	Mark3	1600015G02Rik|A430080F22Rik|C-TAK1|ETK-1|ETK1|Emk2|MPK10	MAP/microtubule affinity regulating kinase 3	protein-coding
chr10-1583	chr10	128458461	128460959	+	1320.6	2498.000	TTS (NR_106183)	TTS (NR_106183)	474	NM_001114096	68094	Mm.417338	NM_198160	ENSMUSG00000025369	Smarcc2	5930405J04Rik	SWI/SNF related, matrix associated, actin dependent regulator of chromatin, subfamily c, member 2	protein-coding
chr3-5024	chr3	157946352	157949034	+	1318.9	2682.000	exon (NM_001013806, exon 1 of 13)	exon (NM_001013806, exon 1 of 13)	693	NM_001013806	433667	Mm.265806	NM_001013806	ENSMUSG00000039988	Ankrd13c	AI505652|AU022220	ankyrin repeat domain 13c	protein-coding
chr4-7290	chr4	129671616	129673223	+	1318.9	1607.000	intron (NM_008468, intron 1 of 13)	CpG	348	NM_008468	16650	Mm.202358	NM_008468	ENSMUSG00000003731	Kpna6	IPOA7|Kpna5|NPI-2	karyopherin (importin) alpha 6	protein-coding
chr9-4223	chr9	20951565	20953297	+	1318.9	1732.000	5' UTR (NM_001199433, exon 1 of 39)	5' UTR (NM_001199433, exon 1 of 39)	192	NM_001199433	13433	Mm.128580	NM_010066	ENSMUSG00000004099	Dnmt1	Cxxc9|Dnmt|Dnmt1o|MCMT|MTase|Met-1|Met1|MommeD2|m.MmuI	DNA methyltransferase (cytosine-5) 1	protein-coding
chr4-5289	chr4	129541667	129543251	+	1318.9	1584.000	intron (NM_008228, intron 1 of 13)	CpG	187	NM_008228	433759	Mm.202504	NM_008228	ENSMUSG00000028800	Hdac1	HD1|Hdac1-ps|MommeD5|RPD3	histone deacetylase 1	protein-coding
chr14-3412	chr14	54430445	54433965	+	1318.9	3520.000	intron (NM_008608, intron 1 of 9)	CpG	607	NM_008608	17387	Mm.280175	NM_008608	ENSMUSG00000000957	Mmp14	AI325305|MMP-X1|MT-MMP-1|MT1-MMP|sabe	matrix metallopeptidase 14 (membrane-inserted)	protein-coding
chr9-4687	chr9	37488545	37490847	+	1318.9	2302.000	exon (NM_146222, exon 1 of 4)	exon (NM_146222, exon 1 of 4)	375	NM_146222	235184	Mm.127892	NM_146222	ENSMUSG00000042138	Msantd2	2810450G17Rik|9530092B10Rik	Myb/SANT-like DNA-binding domain containing 2	protein-coding
chr3-2323	chr3	75556011	75558110	+	1317.2	2099.000	promoter-TSS (NM_019745)	promoter-TSS (NM_019745)	-208	NM_019745	56426	Mm.316473	NM_019745	ENSMUSG00000027835	Pdcd10	2410003B13Rik|Ccm3|Tfa15|Tfar15	programmed cell death 10	protein-coding
chr2-3947	chr2	156179077	156181034	+	1317.2	1957.000	promoter-TSS (NM_001291115)	promoter-TSS (NM_001291115)	183	NM_001362765	170791	Mm.392436	NM_133242	ENSMUSG00000027620	Rbm39	1500012C14Rik|2310040E03Rik|B330012G18Rik|C79248|R75070|Rnpc2|caper	RNA binding motif protein 39	protein-coding
chr6-4914	chr6	48593267	48595300	+	1317.2	2033.000	intron (NM_001079905, intron 1 of 1)	CpG	400	NM_001079904	58887	Mm.219183	NM_175099	ENSMUSG00000052751	Repin1	AI425994|Ap4|E430037F08Rik|Zfp-464|Zfp464	replication initiator 1	protein-coding
chr2-3756	chr2	163994700	163996248	+	1317.2	1548.000	intron (NM_018753, intron 1 of 5)	CpG	277	NM_018753	54401	Mm.34319	NM_018753	ENSMUSG00000018326	Ywhab	1300003C17Rik|14-3-3b	tyrosine 3-monooxygenase/tryptophan 5-monooxygenase activation protein, beta polypeptide	protein-coding
chr8-5838	chr8	71271450	71273686	+	1317.2	2236.000	promoter-TSS (NM_001142323)	promoter-TSS (NM_001142323)	22	NM_001363406	76478	Mm.27355	NM_029621	ENSMUSG00000035439	Haus8	2410004L22Rik|Hice1	4HAUS augmin-like complex, subunit 8	protein-coding
chr4-3073	chr4	155601181	155602589	+	1317.2	1408.000	intron (NM_177186, intron 1 of 8)	CpG	469	NM_177186	320541	Mm.306018	NM_177186	ENSMUSG00000042202	Slc35e2	A530082C11Rik|AI957035|Slc35e2a	solute carrier family 35, member E2	protein-coding
chr3-4286	chr3	106546851	106548655	+	1315.6	1804.000	promoter-TSS (NM_001293694)	promoter-TSS (NM_001293694)	-45	NM_001286986	67171	Mm.290488	NM_026013	ENSMUSG00000027900	Dram2	2010305N14Rik|2610318G18Rik|AI647667|Tmem77	DNA-damage regulated autophagy modulator 2	protein-coding
chr9-4497	chr9	31029761	31031572	+	1315.6	1811.000	promoter-TSS (NM_001115130)	promoter-TSS (NM_001115130)	22	NM_172765	235132	Mm.239355	NM_172765	ENSMUSG00000047412	Zbtb44	6030404E16Rik|Btbd15|E230011F09	zinc finger and BTB domain containing 44	protein-coding
chr8-1583	chr8	41239549	41241210	+	1315.6	1661.000	intron (NM_023662, intron 1 of 37)	CpG	620	NM_023662	18536	Mm.117896	NM_023662	ENSMUSG00000031592	Pcm1	2600002H09Rik|9430077F19Rik|C030044G17Rik	pericentriolar material 1	protein-coding
chr1-6068	chr1	64531724	64534572	+	1315.6	2848.000	intron (NM_001037726, intron 1 of 6)	CpG	344	NM_001037726	12912	Mm.422634	NM_009952	ENSMUSG00000025958	Creb1	2310001E10Rik|3526402H21Rik|AV083133|Creb|Creb-1	cAMP responsive element binding protein 1	protein-coding
chr5-7007	chr5	135076841	135078808	+	1315.6	1967.000	intron (NM_001199677, intron 1 of 3)	CpG	442	NM_177574	194309	Mm.44356	NM_177574	ENSMUSG00000043614	Vps37d	Wbscr24	vacuolar protein sorting 37D	protein-coding
chr3-2197	chr3	157533916	157535436	+	1315.6	1520.000	promoter-TSS (NR_152231)	promoter-TSS (NR_152231)	511	NM_001355386	53861	Mm.259036	NM_017381	ENSMUSG00000028180	Zranb2	AI227013|Zfp265|Zis|Znf265	zinc finger, RAN-binding domain containing 2	protein-coding
chr4-4955	chr4	11253167	11254422	+	1315.6	1255.000	intron (NM_178112, intron 1 of 27)	CpG	465	NM_178112	72656	Mm.246713	NM_178112	ENSMUSG00000040738	Ints8	2810013E07Rik|AV063769|D130008D20Rik	integrator complex subunit 8	protein-coding
chr16-3039	chr16	78301130	78303142	+	1315.6	2012.000	intron (NM_001025192, intron 1 of 6)	CpG	465	NM_001276263	13052	Mm.66222	NM_009988	ENSMUSG00000022865	Cxadr	2610206D03Rik|AU016810|AW553441|CAR|MCAR|MCVADR	coxsackie virus and adenovirus receptor	protein-coding
chr7-5321	chr7	137437336	137438813	+	1315.6	1477.000	intron (NM_023140, intron 1 of 10)	CpG	400	NR_033611	620016	Mm.388932	NR_033611	ENSMUSG00000100863	Gm12669	-	glutaredoxin 3 pseudogene	pseudo
chr4-6502	chr4	141535607	141539333	+	1315.6	3726.000	intron (NM_001347235, intron 1 of 14)	CpG	1127	NM_001347235	56381	Mm.299906	NM_019763	ENSMUSG00000040761	Spen	Mint|mKIAA0929	spen family transcription repressor	protein-coding
chr17-4069	chr17	34835976	34838285	+	1315.6	2309.000	promoter-TSS (NM_019442)	promoter-TSS (NM_019442)	111	NM_001163770	112403	Mm.275309	NM_033613	ENSMUSG00000040482	Dxo	Dom3z|NG6	decapping exoribonuclease	protein-coding
chr13-4397	chr13	48966126	48969216	+	1313.9	3090.000	promoter-TSS (NR_015601)	promoter-TSS (NR_015601)	389	NM_001033268	218236	Mm.426571	NM_001033268	ENSMUSG00000038014	Fam120a	C9orf10|Ossa	family with sequence similarity 120, member A	protein-coding
chr8-5947	chr8	84235937	84237920	+	1313.9	1983.000	exon (NM_172503, exon 1 of 14)	exon (NM_172503, exon 1 of 14)	114	NM_172503	212168	Mm.117094	NM_172503	ENSMUSG00000035671	Zswim4	D330002I24|E130119J17Rik	zinc finger SWIM-type containing 4	protein-coding
chr1-4827	chr1	39535288	39536826	+	1313.9	1538.000	exon (NM_028043, exon 1 of 7)	exon (NM_028043, exon 1 of 7)	356	NM_028043	52846	Mm.259421	NM_028043	ENSMUSG00000003135	Cnot11	2410015L18Rik|C40|D1Bwg0212e	CCR4-NOT transcription complex, subunit 11	protein-coding
chr4-6118	chr4	136833919	136837056	+	1313.9	3137.000	intron (NM_010142, intron 1 of 15)	CpG	525	NM_001290753	13844	Mm.250981	NM_010142	ENSMUSG00000028664	Ephb2	Cek5|Drt|ETECK|Erk|Hek5|Nuk|Prkm5|Qek5|Sek3|Tyro5	Eph receptor B2	protein-coding
chr14-2500	chr14	20640163	20641873	+	1313.9	1710.000	Intergenic	CpG	15522	NM_021508	59011	Mm.439911	NM_021508	ENSMUSG00000068697	Myoz1	2310001N11Rik|AV090278|FATZ|Myoz	myozenin 1	protein-coding
chr9-1905	chr9	110116659	110118308	+	1312.3	1649.000	5' UTR (NM_001252682, exon 1 of 23)	5' UTR (NM_001252682, exon 1 of 23)	133	NM_001252682	72831	Mm.276305	NM_133347	ENSMUSG00000032480	Dhx30	2810477H02Rik|C130058C04Rik|Ddx30|HELG|Ret-CoR	DEAH (Asp-Glu-Ala-His) box polypeptide 30	protein-coding
chr8-1828	chr8	105860465	105861868	+	1312.3	1403.000	intron (NM_001357230, intron 1 of 4)	intron (NM_001357230, intron 1 of 4)	291	NM_001357230	68051	Mm.455474	NM_026532	ENSMUSG00000008450	Nutf2	2700067I02Rik|AI115459|AI413596|AW546000|Ntf2|Ntf3|PP15	nuclear transport factor 2	protein-coding
chr15-1935	chr15	102470364	102471651	+	1310.6	1287.000	intron (NM_001174073, intron 1 of 12)	CpG	375	NM_001174073	18521	Mm.236513	NM_011042	ENSMUSG00000056851	Pcbp2	AW412548|Hnrpx|alphaCP-2	poly(rC) binding protein 2	protein-coding
chr18-2952	chr18	61398009	61401024	+	1310.6	3015.000	intron (NM_001364996, intron 1 of 12)	CpG	896	NM_001364996	170826	Mm.415302	NM_133249	ENSMUSG00000033871	Ppargc1b	4631412G21Rik|PGC-1beta|PGC-1beta/ERRL1|PPARGC-1-beta|Perc	peroxisome proliferative activated receptor, gamma, coactivator 1 beta	protein-coding
chr7-6543	chr7	118242495	118244457	+	1310.6	1962.000	promoter-TSS (NR_027879)	promoter-TSS (NR_027879)	161	NM_001031814	233789	Mm.309053	NM_177180	ENSMUSG00000030655	Smg1	2610207I05Rik|5430435M13Rik|C130002K18Rik|mKIAA0421	SMG1 homolog, phosphatidylinositol 3-kinase-related kinase (C. elegans)	protein-coding
chr3-520	chr3	122983870	122985457	+	1310.6	1587.000	promoter-TSS (NM_133857)	promoter-TSS (NM_133857)	-216	NM_133857	99526	Mm.491248	NM_133857	ENSMUSG00000039701	Usp53	AA939927|Phxr3|Sp6|mKIAA1350|mbo	ubiquitin specific peptidase 53	protein-coding
chr8-5053	chr8	123101862	123103897	+	1310.6	2035.000	promoter-TSS (NR_028128)	promoter-TSS (NR_028128)	-179	NR_028128	100302565		NR_028128		Snord68	MBII-202	small nucleolar RNA, C/D box 68	snoRNA
chr8-3310	chr8	107587428	107588829	+	1310.6	1401.000	intron (NM_010817, intron 1 of 6)	CpG	354	NM_010817	17463	Mm.18347	NM_010817	ENSMUSG00000039067	Psmd7	AW107203|Mov-34|Mov34	proteasome (prosome, macropain) 26S subunit, non-ATPase, 7	protein-coding
chr7-6471	chr7	140855452	140858324	+	1310.6	2872.000	promoter-TSS (NM_053194)	promoter-TSS (NM_053194)	-505	NM_018742	54399	Mm.155696	NM_018742	ENSMUSG00000025484	Bet1l	2610021K23Rik|Gs15	Bet1 golgi vesicular membrane trafficking protein like	protein-coding
chr8-5491	chr8	116731937	116733783	+	1309.0	1846.000	5' UTR (NM_029441, exon 1 of 7)	5' UTR (NM_029441, exon 1 of 7)	131	NM_029441	75796	Mm.159575	NM_029441	ENSMUSG00000031758	Cdyl2	1700029M19Rik|4930453I21Rik|Gm20194	chromodomain protein, Y chromosome-like 2	protein-coding
chr6-3656	chr6	37870297	37872307	+	1309.0	2010.000	exon (NM_145076, exon 1 of 19)	exon (NM_145076, exon 1 of 19)	491	NM_145076	21848	Mm.41063	NM_145076	ENSMUSG00000029833	Trim24	A130082H20Rik|AI447469|D430004I05Rik|TIF1|TIF1-alpha|TIF1alpha|Tif1a	tripartite motif-containing 24	protein-coding
chr3-4258	chr3	37639604	37642458	+	1309.0	2854.000	intron (NM_011896, intron 2 of 2)	CpG-9115	1084	NM_011896	24063	Mm.330986	NM_011896	ENSMUSG00000037211	Spry1	sprouty1|spry-1	sprouty RTK signaling antagonist 1	protein-coding
chr9-4051	chr9	58822110	58824592	+	1309.0	2482.000	5' UTR (NM_001081192, exon 1 of 8)	5' UTR (NM_001081192, exon 1 of 8)	402	NM_001081192	330953	Mm.151967	NM_001081192	ENSMUSG00000032338	Hcn4	Bcng3|Hcn3	hyperpolarization-activated, cyclic nucleotide-gated K+ 4	protein-coding
chr16-2264	chr16	22856993	22858878	+	1307.3	1885.000	promoter-TSS (NM_001190805)	promoter-TSS (NM_001190805)	90	NM_001190804	67838	Mm.37516	NM_026400	ENSMUSG00000004460	Dnajb11	1810031F23Rik|ABBP-2|AL024055|Dj9|ERdj3|ERj3p	DnaJ heat shock protein family (Hsp40) member B11	protein-coding
chr19-3609	chr19	8871036	8872754	+	1307.3	1718.000	exon (NM_001362044, exon 2 of 9)	exon (NM_001362044, exon 2 of 9)	347	NM_001362044	225896	Mm.27839	NM_146093	ENSMUSG00000071655	Ubxn1	2B28|4930455J02Rik|D19Ertd721e|T25529|mY33K	UBX domain protein 1	protein-coding
chr2-1209	chr2	151494108	151495274	+	1307.3	1166.000	intron (NM_198326, intron 1 of 8)	CpG	509	NM_198326	386649	Mm.419479	NM_198326	ENSMUSG00000027455	Nsfl1c	Munc-18c|Stxbp3a|p47	NSFL1 (p97) cofactor (p47)	protein-coding
chr2-696	chr2	93187488	93189291	+	1307.3	1803.000	intron (NM_001356536, intron 1 of 7)	CpG	841	NM_001025246	277414	Mm.41033	NM_001025246	ENSMUSG00000068735	Trp53i11	Tp53i11	transformation related protein 53 inducible protein 11	protein-coding
chr1-4831	chr1	65186036	65187911	+	1305.7	1875.000	promoter-TSS (NM_001111320)	promoter-TSS (NM_001111320)	288	NM_011086	18711	Mm.38370	NM_011086	ENSMUSG00000025949	Pikfyve	5230400C17Rik|Pip5k|Pip5k3|Pipk5k3|PipkIII|p235	phosphoinositide kinase, FYVE type zinc finger containing	protein-coding
chr7-4832	chr7	126791548	126793069	+	1305.7	1521.000	promoter-TSS (NM_001360464)	promoter-TSS (NM_001360464)	56	NM_001360464	56420	Mm.41998	NM_019674	ENSMUSG00000030697	Ppp4c	1110002D08Rik|AU016079|PP-X|PP4C|Ppx|pp4	protein phosphatase 4, catalytic subunit	protein-coding
chr2-5199	chr2	157565414	157567551	+	1305.7	2137.000	promoter-TSS (NM_016916)	promoter-TSS (NM_016916)	-121	NM_016916	53619	Mm.480461	NM_016916	ENSMUSG00000067787	Blcap	AI462828|Bc10	bladder cancer associated protein	protein-coding
chr17-3546	chr17	28176436	28178179	+	1304.0	1743.000	promoter-TSS (NM_172617)	promoter-TSS (NM_172617)	111	NM_001357995	224656	Mm.267359	NM_172617	ENSMUSG00000024220	Zfp523	2810027J07|BC025615|Znf76	zinc finger protein 523	protein-coding
chr4-7250	chr4	106560143	106562695	+	1304.0	2552.000	intron (NM_053272, intron 1 of 8)	CpG	381	NM_053272	74754	Mm.133370	NM_053272	ENSMUSG00000034926	Dhcr24	2310076D10Rik|5830417J06Rik|mKIAA0018	24-dehydrocholesterol reductase	protein-coding
chr11-9243	chr11	120185275	120190343	+	1304.0	5068.000	intron (NR_030682, intron 2 of 2)	intron (NR_030682, intron 2 of 2)	2047	NR_030682	100042332	Mm.269766	NR_030682		2810410L24Rik	-	RIKEN cDNA 2810410L24 gene	ncRNA
chr4-4798	chr4	33247095	33249044	+	1304.0	1949.000	exon (NM_001033225, exon 1 of 2)	exon (NM_001033225, exon 1 of 2)	718	NM_001033225	108767	Mm.27769	NM_001033225	ENSMUSG00000040128	Pnrc1	5730463C12Rik|B4-2|PRR2|Prol2	proline-rich nuclear receptor coactivator 1	protein-coding
chr15-253	chr15	96459909	96462050	+	1304.0	2141.000	promoter-TSS (NM_028148)	promoter-TSS (NM_028148)	-136	NM_028148	72193	Mm.324474	NM_028148	ENSMUSG00000033228	Scaf11	1110061H03Rik|2610510E10Rik|AI462454|CASP11|SIP1|SRRP129|Sfrs2ip|Srsf2ip|mKIAA3013	SR-related CTD-associated factor 11	protein-coding
chr17-5531	chr17	25831478	25834647	+	1302.3	3169.000	promoter-TSS (NM_019719)	promoter-TSS (NM_019719)	-143	NR_157361	56424	Mm.277599	NM_019719	ENSMUSG00000039615	Stub1	0610033N24Rik|2210017D18Rik|2310040B03Rik|AW046544|Chip	STIP1 homology and U-Box containing protein 1	protein-coding
chr19-3368	chr19	6275857	6278494	+	1300.7	2637.000	exon (NM_010119, exon 1 of 5)	exon (NM_010119, exon 1 of 5)	279	NM_010119	13660	Mm.30169	NM_010119	ENSMUSG00000024772	Ehd1	AA409636|Past1|RME-1	EH-domain containing 1	protein-coding
chr14-1905	chr14	60634088	60636844	+	1300.7	2756.000	intron (NM_001033272, intron 1 of 12)	intron (NM_001033272, intron 1 of 12)	761	NM_001033272	219140	Mm.149776	NM_001033272	ENSMUSG00000021990	Spata13	C79050|ESTM11|X83327|mFLJ00298	spermatogenesis associated 13	protein-coding
chr7-8603	chr7	81343351	81345737	+	1300.7	2386.000	intron (NM_009092, intron 2 of 4)	intron (NM_009092, intron 2 of 4)	690	NM_009092	20068	Mm.42767	NM_009092	ENSMUSG00000061787	Rps17	-	ribosomal protein S17	protein-coding
chr14-3535	chr14	55642551	55644578	+	1300.7	2027.000	promoter-TSS (NM_001360063)	promoter-TSS (NM_001360063)	-193	NM_001360063	74140	Mm.132857	NM_028780	ENSMUSG00000002320	Tm9sf1	1200014D02Rik|AI893436|MP70	transmembrane 9 superfamily member 1	protein-coding
chr8-3825	chr8	122475165	122477245	+	1300.7	2080.000	promoter-TSS (NM_153775)	promoter-TSS (NM_153775)	62	NM_153775	66965	Mm.482288	NM_153775	ENSMUSG00000049482	Ctu2	2310061F22Rik|C16orf84|Ncs2	cytosolic thiouridylase subunit 2	protein-coding
chr7-6495	chr7	28337767	28339466	+	1299.0	1699.000	intron (NM_013676, intron 1 of 29)	CpG-12904	103	NM_013676	20924	Mm.285906	NM_013676	ENSMUSG00000003435	Supt5	AL033283|AL033321|AU019549|Spt5|Supt5h	suppressor of Ty 5	protein-coding
chr6-1186	chr6	47650668	47651943	+	1299.0	1275.000	Intergenic	CpG	3789	NR_002841	19799		NR_002841		Rn4.5s	-	4.5S RNA	rRNA
chr3-4957	chr3	5218250	5221775	+	1299.0	3525.000	intron (NM_030708, intron 1 of 10)	(CA)n|Simple_repeat|Simple_repeat	811	NR_045905	72608	Mm.384359	NR_045905		2700069I18Rik	-	RIKEN cDNA 2700069I18 gene	ncRNA
[truncated: 13,920 more rows]
