# Supplementary material for: Regulation of chromatin accessibility and gene expression in the developing hippocampal primordium by LIM-HD transcription factor LHX2
Source: PLoS Genet. 2023 Aug 18;19(8):e1010874. doi: 10.1371/journal.pgen.1010874 (PMC10482279; doi:10.1371/journal.pgen.1010874)
Supplement: S2 Data — (ZIP) [file pgen.1010874.s013.zip › DiffPEAKS__E12.5_CNT_Hcp_H3K27Ac_Input.txt]

# HOMER Differential Peaks
# Original Peak File = Peaks_E12.5_CNT_HC_H3K27Ac_Input.txt
# Peak File Tag Directory = E12.5_CNT_HC_H3K27Ac/
# Background Tag Directory = E12.5_CNT_HC_Input/
#
# Mode = Peaks enriched over background
# Differential peaks = 35259
# Fraction of original peaks = 69.69%
# Original number of peaks = 50591
# Size of region used to count tags = given peak sizes (-fixed)
# Fold change cutoff = 4.00
# Poisson p-value cutoff = 1.00e-04
# strand = 2 (tags counted on 0=+strand, 1=-strand, 2=both strands)
# peak directory tagAdjust = 84
# background directory tagAdjust = 61
#
# cmd = getDifferentialPeaks Peaks_E12.5_CNT_HC_H3K27Ac_Input.txt E12.5_CNT_HC_H3K27Ac/ E12.5_CNT_HC_Input/
#
#PeakID	chr	start	end	strand	score	focus ratio/other	Total Tags	Background Tags	Fold Change vs. Background	p-value
chr7-27180	chr7	79495299	79541219	+	7857.6	45920.000	18086.0	550.8	32.84	0.00e+00
chr3-12011	chr3	88195703	88244632	+	7364.5	48929.000	16955.0	569.5	29.77	0.00e+00
chr5-11847	chr5	142809954	142825221	+	5017.3	15267.000	11551.0	195.7	59.02	0.00e+00
chr4-10013	chr4	109973430	109988936	+	4033.4	15506.000	9285.5	176.1	52.73	0.00e+00
chr2-12638	chr2	38336240	38363595	+	4012.6	27355.000	9233.5	324.7	28.44	0.00e+00
chr13-9731	chr13	83712499	83734486	+	3931.9	21987.000	9054.5	227.6	39.79	0.00e+00
chr19-9161	chr19	59449319	59471856	+	3657.3	22537.000	8418.5	227.6	36.99	0.00e+00
chr14-11135	chr14	122470934	122486353	+	3365.0	15419.000	7743.5	187.4	41.33	0.00e+00
chr8-18089	chr8	84697224	84748016	+	3322.6	50792.000	7650.5	586.6	13.04	0.00e+00
chr11-8291	chr11	21992696	22009044	+	3188.4	16348.000	7338.5	198.6	36.94	0.00e+00
chr19-9327	chr19	25602173	25625581	+	2768.8	23408.000	6379.0	255.5	24.96	0.00e+00
chr11-25738	chr11	108919677	108943232	+	2718.1	23555.000	6256.5	285.0	21.95	0.00e+00
chr11-16327	chr11	120227436	120243989	+	2659.5	16553.000	6129.0	189.3	32.37	0.00e+00
chr4-18913	chr4	82492508	82513795	+	2556.0	21287.000	5883.0	233.0	25.25	0.00e+00
chr5-17280	chr5	115427167	115442307	+	2506.7	15140.000	5770.5	149.1	38.70	0.00e+00
chr4-8453	chr4	133750328	133757980	+	2349.8	7652.000	5416.5	82.9	65.34	0.00e+00
chr10-8843	chr10	80145766	80162169	+	2206.8	16403.000	5082.0	212.4	23.93	0.00e+00
chr8-11069	chr8	84768820	84802133	+	2117.3	33313.000	4875.0	340.9	14.30	0.00e+00
chr9-9586	chr9	91359139	91373042	+	2081.7	13903.000	4792.0	146.7	32.68	0.00e+00
chr2-18796	chr2	18038672	18052100	+	2071.2	13428.000	4771.0	140.3	34.01	0.00e+00
chr14-1466	chr14	122461634	122469924	+	2070.6	8290.000	4770.0	85.8	55.57	0.00e+00
chr5-13580	chr5	123132809	123145173	+	1947.2	12364.000	4482.0	136.4	32.87	0.00e+00
chr3-9851	chr3	88528870	88543690	+	1882.2	14820.000	4336.5	188.8	22.96	0.00e+00
chr17-19653	chr17	35696369	35707645	+	1790.3	11276.000	4120.0	123.6	33.33	0.00e+00
chr1-7314	chr1	86524428	86530199	+	1785.7	5771.000	4111.5	70.6	58.21	0.00e+00
chr11-19851	chr11	102315759	102321053	+	1683.8	5294.000	3878.5	63.3	61.30	0.00e+00
chr11-37562	chr11	97691085	97704423	+	1676.6	13338.000	3861.0	166.8	23.15	0.00e+00
chr17-8574	chr17	34117736	34123353	+	1676.4	5617.000	3860.5	61.8	62.47	0.00e+00
chr12-6156	chr12	80108753	80117100	+	1646.4	8347.000	3789.5	93.7	40.45	0.00e+00
chr11-16667	chr11	24073255	24085736	+	1621.0	12481.000	3732.0	139.8	26.70	0.00e+00
chr15-18406	chr15	36791438	36795191	+	1614.3	3753.000	3715.5	36.3	102.37	0.00e+00
chr14-9223	chr14	12336280	12348405	+	1565.6	12125.000	3604.0	114.3	31.54	0.00e+00
chr17-18108	chr17	4993333	4997574	+	1557.3	4241.000	3585.0	35.8	100.12	0.00e+00
chr5-15959	chr5	124348574	124355922	+	1543.4	7348.000	3552.0	80.9	43.89	0.00e+00
chr18-13592	chr18	75365960	75376152	+	1540.4	10192.000	3545.0	113.8	31.15	0.00e+00
chr6-8284	chr6	85185299	85195268	+	1534.7	9969.000	3539.5	128.0	27.65	0.00e+00
chr12-7143	chr12	27336375	27344781	+	1527.8	8406.000	3519.0	87.8	40.08	0.00e+00
chr3-17262	chr3	34647744	34658481	+	1521.5	10737.000	3503.0	96.6	36.25	0.00e+00
chr7-12591	chr7	82864401	82870689	+	1512.6	6288.000	3486.0	69.6	50.05	0.00e+00
chr7-24097	chr7	127013895	127029145	+	1503.2	15250.000	3462.0	186.4	18.57	0.00e+00
chr11-10639	chr11	69408518	69420595	+	1491.9	12077.000	3437.5	156.0	22.04	0.00e+00
chr10-2784	chr10	37135866	37142397	+	1474.3	6531.000	3397.0	81.4	41.72	0.00e+00
chr7-13704	chr7	16398590	16406139	+	1456.1	7549.000	3354.0	89.8	37.37	0.00e+00
chr9-11527	chr9	62340287	62345959	+	1440.0	5672.000	3320.5	58.4	56.89	0.00e+00
chr15-12973	chr15	96283748	96289606	+	1437.6	5858.000	3308.0	62.8	52.69	0.00e+00
chr4-24804	chr4	136131806	136149163	+	1435.4	17357.000	3308.0	181.0	18.28	0.00e+00
chr11-22215	chr11	120182487	120191676	+	1414.6	9189.000	3261.5	106.9	30.50	0.00e+00
chr13-9092	chr13	60170730	60179232	+	1414.4	8502.000	3259.0	94.2	34.61	0.00e+00
chr17-11908	chr17	70844568	70854575	+	1388.7	10007.000	3197.0	108.9	29.36	0.00e+00
chr9-23463	chr9	107623306	107638432	+	1378.3	15126.000	3175.0	163.3	19.44	0.00e+00
chr13-5638	chr13	58400488	58403929	+	1369.8	3441.000	3154.5	29.4	107.19	0.00e+00
chr5-23607	chr5	23430838	23436187	+	1369.0	5349.000	3150.5	58.4	53.98	0.00e+00
chr5-27284	chr5	24593609	24607502	+	1367.9	13893.000	3150.0	158.4	19.88	0.00e+00
chr9-16099	chr9	91373838	91388080	+	1361.3	14242.000	3134.5	151.1	20.75	0.00e+00
chr6-18495	chr6	86522210	86528660	+	1349.2	6450.000	3106.5	62.8	49.48	0.00e+00
chr2-13607	chr2	106691717	106699862	+	1341.8	8145.000	3093.0	85.8	36.03	0.00e+00
chr2-22557	chr2	105668398	105683464	+	1322.9	15066.000	3046.0	173.1	17.59	0.00e+00
chr15-4974	chr15	85566370	85582545	+	1315.3	16175.000	3036.0	197.7	15.36	0.00e+00
chr19-5141	chr19	46036859	46046720	+	1306.6	9861.000	3012.0	111.8	26.93	0.00e+00
chr13-8579	chr13	78186389	78200072	+	1302.9	13683.000	3000.0	127.0	23.62	0.00e+00
chr18-9415	chr18	65576511	65585655	+	1295.9	9144.000	2986.0	106.4	28.05	0.00e+00
chr8-8335	chr8	126589796	126597280	+	1278.1	7484.000	2942.5	77.5	37.97	0.00e+00
chr11-33987	chr11	96002930	96008558	+	1272.0	5628.000	2927.0	58.9	49.73	0.00e+00
chr5-1052	chr5	65763032	65765833	+	1270.3	2801.000	2931.0	26.0	112.75	0.00e+00
chr1-21924	chr1	42691965	42701270	+	1256.8	9305.000	2895.0	89.8	32.25	0.00e+00
chr4-6986	chr4	97771559	97780788	+	1252.0	9229.000	2885.5	80.4	35.87	0.00e+00
chr13-2941	chr13	80882572	80887267	+	1250.5	4695.000	2878.5	41.7	69.04	0.00e+00
chr10-19500	chr10	126977813	126987090	+	1240.5	9277.000	2862.5	111.8	25.60	0.00e+00
chr5-17684	chr5	100036570	100041015	+	1236.4	4445.000	2847.0	54.0	52.77	0.00e+00
chr9-13852	chr9	64016296	64023742	+	1235.1	7446.000	2844.5	101.5	28.02	0.00e+00
chr7-7678	chr7	34652392	34656550	+	1232.7	4158.000	2843.0	47.6	59.76	0.00e+00
chr7-11159	chr7	70354528	70363845	+	1228.1	9317.000	2828.5	105.0	26.95	0.00e+00
chr3-7137	chr3	148986167	148991294	+	1222.5	5127.000	2816.5	40.7	69.18	0.00e+00
chr6-2797	chr6	51468539	51472553	+	1221.6	4014.000	2819.5	44.1	63.87	0.00e+00
chr12-10335	chr12	76367351	76372252	+	1205.5	4901.000	2779.5	46.6	59.65	0.00e+00
chr8-8167	chr8	70695243	70702084	+	1205.3	6841.000	2778.5	84.4	32.93	0.00e+00
chr2-15003	chr2	30715100	30726641	+	1204.2	11541.000	2774.0	157.0	17.67	0.00e+00
chr14-6540	chr14	25456776	25465421	+	1203.2	8645.000	2772.0	98.1	28.26	0.00e+00
chr4-14725	chr4	54944308	54951210	+	1202.3	6902.000	2768.5	84.4	32.82	0.00e+00
chr10-6096	chr10	79851316	79860722	+	1201.2	9406.000	2771.5	116.7	23.74	0.00e+00
chr13-3799	chr13	28950414	28954282	+	1188.8	3868.000	2737.0	39.2	69.75	0.00e+00
chr9-1866	chr9	61370806	61375127	+	1184.7	4321.000	2736.5	49.0	55.79	0.00e+00
chr5-18619	chr5	142959549	142965362	+	1183.4	5813.000	2728.5	69.2	39.45	0.00e+00
chr3-7925	chr3	152209129	152212389	+	1181.0	3260.000	2719.5	43.2	63.01	0.00e+00
chr6-9336	chr6	148943738	148947483	+	1179.9	3745.000	2718.0	45.1	60.23	0.00e+00
chr8-23836	chr8	47283304	47289906	+	1169.3	6602.000	2696.0	79.0	34.14	0.00e+00
chr2-16522	chr2	72978295	72981436	+	1164.5	3141.000	2680.0	38.3	70.05	0.00e+00
chr17-17793	chr17	46853944	46859174	+	1161.7	5230.000	2676.0	49.0	54.56	0.00e+00
chr11-19544	chr11	3288198	3295234	+	1161.0	7036.000	2672.5	73.1	36.57	0.00e+00
chr4-19220	chr4	141009878	141023208	+	1160.1	13330.000	2673.0	180.0	14.85	0.00e+00
chr10-8506	chr10	63021881	63027540	+	1159.3	5659.000	2671.0	55.9	47.77	0.00e+00
chr4-9570	chr4	107819963	107839286	+	1157.7	19323.000	2671.0	254.6	10.49	0.00e+00
chr7-21507	chr7	133120046	133125120	+	1157.5	5074.000	2664.5	55.4	48.07	0.00e+00
chr8-26473	chr8	11553659	11559144	+	1155.8	5485.000	2660.5	57.9	45.97	0.00e+00
chr13-9229	chr13	55209512	55214057	+	1155.1	4545.000	2660.5	47.1	56.50	0.00e+00
chr2-3842	chr2	126674270	126676908	+	1136.9	2638.000	2619.5	28.9	90.52	0.00e+00
chr13-2165	chr13	58127044	58130109	+	1134.9	3065.000	2619.5	39.2	66.76	0.00e+00
chr14-5343	chr14	98166341	98170531	+	1130.6	4190.000	2605.0	40.2	64.77	0.00e+00
chr13-11620	chr13	15461491	15469053	+	1124.9	7562.000	2589.0	71.6	36.15	0.00e+00
chr18-12177	chr18	82908946	82918422	+	1123.6	9476.000	2588.5	100.1	25.87	0.00e+00
chr7-12637	chr7	116029495	116035504	+	1119.5	6009.000	2580.0	76.0	33.94	0.00e+00
chr7-26740	chr7	25243610	25252130	+	1117.8	8520.000	2577.0	97.1	26.54	0.00e+00
chrX-3774	chrX	93284171	93301311	+	1112.5	17140.000	2564.5	132.9	19.29	0.00e+00
chr11-12915	chr11	98793722	98798226	+	1111.0	4504.000	2560.0	54.9	46.60	0.00e+00
chr11-25093	chr11	120346330	120354019	+	1111.0	7689.000	2558.5	73.1	35.01	0.00e+00
chr19-5335	chr19	46499683	46510105	+	1101.2	10422.000	2541.5	123.1	20.64	0.00e+00
chr5-16969	chr5	140606164	140613211	+	1099.9	7047.000	2536.5	87.3	29.05	0.00e+00
chr7-4101	chr7	67950350	67955297	+	1089.3	4947.000	2513.5	45.1	55.70	0.00e+00
chr3-8796	chr3	88620417	88626993	+	1088.4	6576.000	2508.0	82.9	30.26	0.00e+00
chr13-3197	chr13	98925032	98927331	+	1085.4	2299.000	2506.0	32.4	77.41	0.00e+00
chr18-3626	chr18	73571281	73576016	+	1082.6	4735.000	2495.0	56.4	44.23	0.00e+00
chr11-30302	chr11	5097330	5100842	+	1073.0	3512.000	2472.0	53.0	46.67	0.00e+00
chr17-12853	chr17	34021781	34028927	+	1067.8	7146.000	2461.0	97.6	25.21	0.00e+00
chr10-12861	chr10	42577612	42586523	+	1062.6	8911.000	2449.5	114.3	21.43	0.00e+00
chr13-13454	chr13	29982937	29987138	+	1061.7	4201.000	2445.0	45.6	53.60	0.00e+00
chr7-16806	chr7	79541798	79551596	+	1061.0	9798.000	2447.5	115.8	21.14	0.00e+00
chr8-9980	chr8	87957594	87963259	+	1058.9	5665.000	2439.5	68.2	35.78	0.00e+00
chr4-1988	chr4	8689820	8693343	+	1055.6	3523.000	2433.0	27.0	90.19	0.00e+00
chr1-12480	chr1	178335634	178338960	+	1054.1	3326.000	2426.5	35.8	67.77	0.00e+00
chr15-13440	chr15	85668692	85674764	+	1050.6	6072.000	2421.0	75.5	32.05	0.00e+00
chr7-17617	chr7	45120847	45130320	+	1045.6	9473.000	2408.5	120.7	19.96	0.00e+00
chr18-6281	chr18	6489083	6491573	+	1043.4	2490.000	2402.0	19.1	125.57	0.00e+00
chr17-15256	chr17	25270407	25274938	+	1041.7	4531.000	2399.5	66.2	36.24	0.00e+00
chr4-16943	chr4	100775886	100782008	+	1038.4	6122.000	2391.5	60.8	39.32	0.00e+00
chr1-8005	chr1	180811854	180814972	+	1034.1	3118.000	2383.5	46.1	51.70	0.00e+00
chr4-16869	chr4	45817782	45827449	+	1033.9	9667.000	2384.0	101.5	23.48	0.00e+00
chr15-17133	chr15	96637980	96643980	+	1027.6	6000.000	2369.5	61.3	38.65	0.00e+00
chr19-5421	chr19	3766775	3769644	+	1026.1	2869.000	2365.5	46.6	50.77	0.00e+00
chr7-14071	chr7	96209333	96214750	+	1024.8	5417.000	2361.5	65.7	35.93	0.00e+00
chr8-14201	chr8	79027586	79031452	+	1023.0	3866.000	2355.5	37.8	62.37	0.00e+00
chr18-3132	chr18	56706709	56710177	+	1022.2	3468.000	2356.0	39.2	60.04	0.00e+00
chr5-18509	chr5	134310346	134317440	+	1020.2	7094.000	2351.0	80.4	29.23	0.00e+00
chr15-12832	chr15	81584462	81588097	+	1020.0	3635.000	2348.5	31.4	74.81	0.00e+00
chr9-23497	chr9	109093827	109101068	+	1017.6	7241.000	2347.0	98.1	23.93	0.00e+00
chr10-8343	chr10	39730557	39733780	+	1017.6	3223.000	2343.0	30.4	77.05	0.00e+00
chr13-8058	chr13	55483078	55488937	+	1010.4	5859.000	2333.0	62.8	37.16	0.00e+00
chr17-8445	chr17	35240275	35246866	+	1009.3	6591.000	2325.5	77.0	30.20	0.00e+00
chr11-26600	chr11	105179654	105183235	+	1006.9	3581.000	2318.0	45.6	50.82	0.00e+00
chr9-19393	chr9	102713943	102722791	+	1004.6	8848.000	2317.0	81.9	28.29	0.00e+00
chr18-5909	chr18	16805531	16810204	+	1004.3	4673.000	2311.5	42.2	54.80	0.00e+00
chr18-3802	chr18	35829171	35842753	+	1004.3	13582.000	2314.5	172.2	13.44	0.00e+00
chr9-16095	chr9	88480607	88483637	+	1001.5	3030.000	2306.0	31.4	73.46	0.00e+00
chr12-1365	chr12	51690719	51693069	+	1001.1	2350.000	2311.5	16.7	138.61	0.00e+00
chr11-6144	chr11	72606761	72608920	+	1000.9	2159.000	2306.5	28.9	79.70	0.00e+00
chr19-8671	chr19	7263564	7271615	+	999.6	8051.000	2304.5	104.5	22.06	0.00e+00
chr5-18077	chr5	33720583	33733153	+	998.2	12570.000	2304.0	156.5	14.73	0.00e+00
chr1-14738	chr1	13371776	13375009	+	997.8	3233.000	2296.5	34.3	66.89	0.00e+00
chr17-11945	chr17	88063568	88067143	+	996.7	3575.000	2296.5	37.8	60.81	0.00e+00
chr8-24276	chr8	94990418	95002029	+	990.0	11611.000	2280.0	141.3	16.14	0.00e+00
chr7-34214	chr7	111080822	111083938	+	989.1	3116.000	2279.0	28.4	80.11	0.00e+00
chr17-4831	chr17	17825694	17832271	+	987.8	6577.000	2275.0	59.8	38.02	0.00e+00
chr11-4981	chr11	106787027	106790193	+	986.7	3166.000	2276.5	25.5	89.26	0.00e+00
chr2-3915	chr2	103795813	103798687	+	981.3	2874.000	2261.0	27.0	83.81	0.00e+00
chr4-13940	chr4	106907291	106915301	+	978.0	8010.000	2254.5	87.8	25.68	0.00e+00
chr11-19190	chr11	51604913	51607853	+	974.1	2940.000	2243.5	42.7	52.58	0.00e+00
chr5-24609	chr5	149050146	149054380	+	972.0	4234.000	2237.5	24.0	93.10	0.00e+00
chr10-7743	chr10	7954584	7957213	+	968.5	2629.000	2230.0	34.8	64.04	0.00e+00
chr9-12797	chr9	44602846	44606275	+	966.5	3429.000	2226.0	37.8	58.94	0.00e+00
chr10-13136	chr10	118866969	118870830	+	964.4	3861.000	2223.0	39.2	56.65	0.00e+00
chr1-10246	chr1	36554310	36559192	+	963.0	4882.000	2219.0	76.5	29.00	0.00e+00
chr5-12273	chr5	64802190	64806898	+	962.0	4708.000	2216.5	66.7	33.23	0.00e+00
chr19-9217	chr19	5796611	5807840	+	960.0	11229.000	2217.5	116.7	19.00	0.00e+00
chr5-24284	chr5	125127273	125144447	+	957.2	17174.000	2204.5	210.9	10.45	0.00e+00
chr3-10086	chr3	122617557	122621001	+	956.1	3444.000	2201.5	35.8	61.49	0.00e+00
chr14-16701	chr14	62759199	62762450	+	952.2	3251.000	2191.5	37.3	58.79	0.00e+00
chr11-33909	chr11	93884011	93887546	+	949.6	3535.000	2187.5	45.6	47.96	0.00e+00
chr4-12319	chr4	129513096	129516037	+	946.3	2941.000	2181.0	43.2	50.53	0.00e+00
chr18-2922	chr18	54985457	54993615	+	946.1	8158.000	2182.0	89.3	24.44	0.00e+00
chr4-36229	chr4	154956657	154965571	+	944.1	8914.000	2174.0	105.9	20.52	0.00e+00
chr8-13922	chr8	105635425	105639148	+	944.1	3723.000	2178.0	32.4	67.28	0.00e+00
chr7-24422	chr7	25277205	25287191	+	943.7	9986.000	2174.0	142.7	15.23	0.00e+00
chr11-20326	chr11	99229144	99231717	+	943.7	2573.000	2175.5	31.4	69.30	0.00e+00
chr4-12739	chr4	127020894	127023702	+	941.5	2808.000	2170.5	42.2	51.46	0.00e+00
chr6-10048	chr6	113075276	113080078	+	938.9	4802.000	2162.5	41.7	51.87	0.00e+00
chr10-18418	chr10	119237896	119241651	+	938.3	3755.000	2162.0	37.8	57.25	0.00e+00
chr9-10531	chr9	72661378	72667389	+	937.6	6011.000	2157.5	55.4	38.93	0.00e+00
chr8-3440	chr8	47673317	47676780	+	937.0	3463.000	2159.5	31.9	67.74	0.00e+00
chr6-8835	chr6	47453213	47455708	+	934.1	2495.000	2152.0	36.8	58.50	0.00e+00
chr5-13995	chr5	4754484	4759165	+	930.0	4681.000	2143.0	61.8	34.68	0.00e+00
chr2-20983	chr2	30469311	30475234	+	927.8	5923.000	2141.5	56.4	37.97	0.00e+00
chr18-8270	chr18	7867879	7870583	+	924.4	2704.000	2129.0	33.8	62.91	0.00e+00
chr11-4032	chr11	88067454	88069970	+	922.4	2516.000	2130.0	29.9	71.19	0.00e+00
chr15-12556	chr15	103295315	103307351	+	921.8	12036.000	2125.0	141.8	14.99	0.00e+00
chr12-5812	chr12	12936820	12943580	+	921.5	6760.000	2127.5	86.8	24.51	0.00e+00
chr6-11147	chr6	30046704	30049614	+	919.8	2910.000	2118.0	37.8	56.08	0.00e+00
chrX-3926	chrX	13279646	13282636	+	919.6	2990.000	2121.0	41.7	50.87	0.00e+00
chr14-3998	chr14	76413638	76417138	+	917.6	3500.000	2112.5	38.3	55.22	0.00e+00
chr11-41213	chr11	69363541	69372902	+	916.5	9361.000	2114.5	87.8	24.08	0.00e+00
chr10-10573	chr10	108160989	108163690	+	915.5	2701.000	2108.0	30.4	69.32	0.00e+00
chr12-7311	chr12	86881603	86885981	+	913.5	4378.000	2102.0	60.3	34.84	0.00e+00
chr18-3240	chr18	13968815	13973543	+	910.2	4728.000	2104.5	39.2	53.63	0.00e+00
chr2-17121	chr2	4880274	4884786	+	909.8	4512.000	2095.0	48.6	43.14	0.00e+00
chr5-8306	chr5	123343624	123347227	+	908.5	3603.000	2095.0	35.3	59.32	0.00e+00
chr11-10348	chr11	77981651	77985912	+	907.4	4261.000	2094.0	67.2	31.16	0.00e+00
chr2-16426	chr2	26495806	26504897	+	905.9	9091.000	2090.0	104.5	20.01	0.00e+00
chr11-17208	chr11	104440459	104443329	+	904.4	2870.000	2081.5	19.6	106.09	0.00e+00
chr4-27172	chr4	136309191	136313350	+	903.7	4159.000	2080.5	43.2	48.20	0.00e+00
chr14-6286	chr14	48660808	48675125	+	903.3	14317.000	2080.0	141.3	14.72	0.00e+00
chr10-17351	chr10	84754384	84761267	+	903.1	6883.000	2083.5	85.8	24.27	0.00e+00
chr2-10749	chr2	75657313	75661282	+	900.9	3969.000	2083.5	51.0	40.84	0.00e+00
chr3-18792	chr3	121425396	121428752	+	899.8	3356.000	2074.5	39.2	52.87	0.00e+00
chr3-2807	chr3	51339546	51342570	+	898.7	3024.000	2073.0	32.4	64.04	0.00e+00
chr3-6462	chr3	52101245	52105822	+	898.7	4577.000	2070.5	52.0	39.82	0.00e+00
chr4-8239	chr4	155490573	155493886	+	898.1	3313.000	2071.5	39.2	52.79	0.00e+00
chr19-6836	chr19	44508738	44520996	+	897.9	12258.000	2070.5	155.5	13.32	0.00e+00
chr9-16077	chr9	80066214	80068748	+	894.8	2534.000	2059.0	25.5	80.73	0.00e+00
chr14-9502	chr14	21497857	21501971	+	894.8	4114.000	2065.5	50.5	40.88	0.00e+00
chr4-26655	chr4	95049427	95054209	+	893.5	4782.000	2060.5	50.5	40.79	0.00e+00
chr9-15428	chr9	52046743	52050159	+	892.4	3416.000	2055.5	28.4	72.25	0.00e+00
chr1-15023	chr1	134559778	134562317	+	892.2	2539.000	2059.0	32.4	63.60	0.00e+00
chr6-4685	chr6	47593714	47596226	+	889.6	2512.000	2047.5	31.9	64.22	0.00e+00
chr1-6194	chr1	82285601	82293294	+	888.5	7693.000	2049.5	93.7	21.88	0.00e+00
chr16-5444	chr16	30062767	30071201	+	885.7	8434.000	2041.0	86.3	23.64	0.00e+00
chr1-1467	chr1	177257143	177259555	+	880.7	2412.000	2040.5	27.0	75.64	0.00e+00
chr13-6370	chr13	63562745	63568768	+	875.9	6023.000	2017.0	65.7	30.69	0.00e+00
chr9-9213	chr9	115308601	115311587	+	874.0	2986.000	2018.5	35.3	57.16	0.00e+00
chr16-6815	chr16	94568465	94571652	+	872.0	3187.000	2008.5	30.4	66.05	0.00e+00
chr5-9864	chr5	140641270	140650268	+	870.3	8998.000	2005.0	129.0	15.54	0.00e+00
chr13-9555	chr13	9762930	9766063	+	870.3	3133.000	2006.5	24.5	81.82	0.00e+00
chr11-29702	chr11	88714783	88719794	+	866.1	5011.000	1998.5	47.1	42.44	0.00e+00
chr3-12189	chr3	135436893	135440886	+	865.3	3993.000	1993.0	36.3	54.91	0.00e+00
chrX-4184	chrX	99134999	99150872	+	864.0	15873.000	1988.5	138.3	14.38	0.00e+00
chr8-22915	chr8	89037302	89047461	+	861.8	10159.000	1985.0	104.0	19.09	0.00e+00
chr10-20456	chr10	91168680	91172851	+	859.6	4171.000	1981.5	46.1	42.98	0.00e+00
chr13-13361	chr13	107887249	107892141	+	858.7	4892.000	1976.5	57.4	34.44	0.00e+00
chr2-18261	chr2	165877652	165889830	+	858.1	12178.000	1981.0	144.7	13.69	0.00e+00
chr15-13987	chr15	84851062	84857077	+	858.1	6015.000	1979.5	60.3	32.81	0.00e+00
chr4-4174	chr4	46450405	46453688	+	855.1	3283.000	1968.0	25.5	77.16	0.00e+00
chr3-11155	chr3	89222515	89229216	+	854.8	6701.000	1972.5	91.2	21.62	0.00e+00
chr16-8723	chr16	18391438	18403876	+	853.3	12438.000	1967.0	164.3	11.97	0.00e+00
chr2-34553	chr2	152409473	152415891	+	850.9	6418.000	1962.0	92.2	21.28	0.00e+00
chr10-9167	chr10	80383226	80388754	+	849.0	5528.000	1957.0	74.1	26.42	0.00e+00
chr15-6383	chr15	8442109	8446972	+	847.7	4863.000	1951.5	51.5	37.89	0.00e+00
chr2-31806	chr2	20966031	20970314	+	846.1	4283.000	1947.5	31.4	62.04	0.00e+00
chr14-9612	chr14	54571361	54579230	+	844.6	7869.000	1947.0	87.3	22.30	0.00e+00
chr11-15446	chr11	102602304	102608250	+	844.0	5946.000	1947.5	56.4	34.53	0.00e+00
chr7-24110	chr7	127873976	127877935	+	843.3	3959.000	1944.0	57.9	33.59	0.00e+00
chr4-10104	chr4	32237778	32245105	+	843.1	7327.000	1945.5	84.4	23.06	0.00e+00
chr9-13351	chr9	31278737	31283909	+	839.0	5172.000	1935.5	48.1	40.27	0.00e+00
chr6-3258	chr6	39205116	39207641	+	837.2	2525.000	1927.0	35.3	54.57	0.00e+00
chr8-16148	chr8	85024376	85029405	+	836.1	5029.000	1927.0	59.3	32.47	0.00e+00
chr1-2979	chr1	59762290	59765224	+	835.7	2934.000	1929.0	38.7	49.78	0.00e+00
chr9-18103	chr9	13825690	13828870	+	835.5	3180.000	1923.5	38.3	50.28	0.00e+00
chr4-15464	chr4	116074115	116078121	+	835.1	4006.000	1925.0	44.6	43.13	0.00e+00
chr8-4634	chr8	84197093	84204628	+	829.8	7535.000	1909.5	84.4	22.63	0.00e+00
chr16-5064	chr16	38086964	38091450	+	829.0	4486.000	1912.5	51.5	37.14	0.00e+00
chr6-8210	chr6	124914400	124922069	+	828.5	7669.000	1910.5	97.1	19.67	0.00e+00
chr9-9857	chr9	63754251	63760233	+	826.6	5982.000	1903.0	82.4	23.09	0.00e+00
chr2-36742	chr2	164909476	164912837	+	826.2	3361.000	1904.0	35.8	53.18	0.00e+00
chr5-10977	chr5	142904013	142910014	+	826.2	6001.000	1906.5	89.8	21.24	0.00e+00
chr6-16585	chr6	49212046	49216335	+	826.2	4289.000	1901.0	30.9	61.52	0.00e+00
chr11-20125	chr11	60535817	60540624	+	826.2	4807.000	1906.5	45.1	42.25	0.00e+00
chr10-5731	chr10	4386049	4390074	+	825.9	4025.000	1906.5	61.8	30.85	0.00e+00
chr17-4164	chr17	84184957	84189642	+	825.5	4685.000	1901.5	55.4	34.31	0.00e+00
chr7-17491	chr7	16611791	16616047	+	824.8	4256.000	1901.0	58.4	32.57	0.00e+00
chr11-42741	chr11	120818778	120826550	+	824.6	7772.000	1900.0	113.3	16.77	0.00e+00
chr5-16648	chr5	77264558	77267399	+	824.4	2841.000	1899.5	26.5	71.72	0.00e+00
chr16-11761	chr16	94369240	94372228	+	824.4	2988.000	1899.0	29.9	63.47	0.00e+00
chr6-14172	chr6	99519701	99524038	+	823.8	4337.000	1899.0	49.5	38.33	0.00e+00
chr18-3801	chr18	35561456	35564032	+	823.8	2576.000	1896.0	31.4	60.40	0.00e+00
chr11-23037	chr11	60104401	60109457	+	823.1	5056.000	1896.0	47.6	39.85	0.00e+00
chr12-5213	chr12	101082011	101084774	+	822.5	2763.000	1900.0	42.2	45.04	0.00e+00
chr6-8607	chr6	114872329	114887215	+	822.2	14886.000	1900.5	192.3	9.88	0.00e+00
chr6-12373	chr6	115674854	115677529	+	822.2	2675.000	1895.0	51.0	37.15	0.00e+00
chr4-16443	chr4	41134428	41137487	+	822.0	3059.000	1893.5	31.9	59.39	0.00e+00
chr1-15054	chr1	155097140	155099946	+	821.4	2806.000	1894.5	40.2	47.10	0.00e+00
chr7-10291	chr7	28807900	28812366	+	821.2	4466.000	1901.5	68.2	27.89	0.00e+00
chr15-9234	chr15	98868006	98873016	+	821.2	5010.000	1892.0	66.7	28.36	0.00e+00
chr9-11815	chr9	78478824	78483051	+	820.5	4227.000	1891.0	51.5	36.72	0.00e+00
chr12-6537	chr12	108791874	108795352	+	818.3	3478.000	1886.0	23.5	80.11	0.00e+00
chr12-7647	chr12	112654323	112668466	+	818.3	14143.000	1894.5	181.0	10.47	0.00e+00
chr7-12043	chr7	73556534	73559829	+	817.9	3295.000	1888.5	29.4	64.17	0.00e+00
chr17-11844	chr17	46027039	46033217	+	817.9	6178.000	1886.0	66.7	28.27	0.00e+00
chr6-9402	chr6	83454569	83457736	+	817.5	3167.000	1886.5	28.0	67.48	0.00e+00
chr1-9178	chr1	180639765	180642506	+	816.8	2741.000	1884.0	31.9	59.09	0.00e+00
chr8-15108	chr8	84659498	84666089	+	816.2	6591.000	1881.0	90.2	20.84	0.00e+00
chr17-7038	chr17	30003727	30006164	+	814.9	2437.000	1877.0	26.0	72.20	0.00e+00
chr6-15222	chr6	72898105	72901154	+	814.4	3049.000	1877.0	32.9	57.12	0.00e+00
chr2-2540	chr2	49450860	49453139	+	812.2	2279.000	1871.5	32.9	56.95	0.00e+00
chr4-26797	chr4	108832229	108836225	+	810.5	3996.000	1866.5	48.6	38.44	0.00e+00
chr10-15095	chr10	81135341	81143860	+	810.3	8519.000	1867.5	92.2	20.25	0.00e+00
chr1-23385	chr1	86438759	86444249	+	809.6	5490.000	1866.0	56.4	33.08	0.00e+00
chr7-22663	chr7	45215035	45218602	+	809.4	3567.000	1865.5	54.9	33.96	0.00e+00
chr1-7864	chr1	119047293	119055190	+	809.0	7897.000	1867.0	84.4	22.13	0.00e+00
chr14-8655	chr14	54429201	54434578	+	808.3	5377.000	1865.0	76.0	24.53	0.00e+00
chr11-24017	chr11	94467479	94475149	+	807.0	7670.000	1866.0	74.1	25.19	0.00e+00
chr7-14590	chr7	97578566	97581726	+	805.9	3160.000	1859.0	37.3	49.87	0.00e+00
chr17-16637	chr17	27620463	27624237	+	805.3	3774.000	1856.5	46.1	40.27	0.00e+00
chr10-14485	chr10	80430316	80434737	+	804.2	4421.000	1855.5	51.0	36.37	0.00e+00
chr10-10146	chr10	127283654	127293527	+	803.8	9873.000	1855.5	112.8	16.45	0.00e+00
chr4-9586	chr4	123662864	123666316	+	802.9	3452.000	1851.0	35.3	52.41	0.00e+00
chr2-26193	chr2	152394527	152399840	+	801.4	5313.000	1845.5	53.0	34.84	0.00e+00
chr18-9440	chr18	69343652	69353197	+	800.3	9545.000	1844.5	100.1	18.43	0.00e+00
chr1-7507	chr1	39899931	39903737	+	799.0	3806.000	1840.0	46.1	39.91	0.00e+00
chr2-10789	chr2	156839119	156843084	+	799.0	3965.000	1840.0	55.4	33.20	0.00e+00
chr10-10851	chr10	122983828	122987043	+	798.3	3215.000	1841.5	27.5	67.04	0.00e+00
chr15-8966	chr15	80254158	80259233	+	796.2	5075.000	1835.5	62.8	29.24	0.00e+00
chr9-12967	chr9	110531357	110534101	+	794.9	2744.000	1837.0	24.5	74.91	0.00e+00
chr16-1216	chr16	8829031	8831962	+	793.8	2931.000	1829.5	25.5	71.73	0.00e+00
chr11-23888	chr11	78161355	78166506	+	793.6	5151.000	1828.5	68.2	26.82	0.00e+00
chr10-4414	chr10	26373064	26377132	+	791.4	4068.000	1824.5	39.7	45.92	0.00e+00
chr7-13988	chr7	37768244	37774311	+	790.5	6067.000	1822.0	57.4	31.75	0.00e+00
chr2-15205	chr2	13571917	13576882	+	789.9	4965.000	1817.5	68.7	26.47	0.00e+00
chr12-762	chr12	4916931	4918827	+	789.9	1896.000	1831.0	24.5	74.66	0.00e+00
chr13-3898	chr13	103919169	103922775	+	789.2	3606.000	1819.0	43.7	41.67	0.00e+00
chr2-10923	chr2	156178940	156181287	+	789.0	2347.000	1822.0	33.4	54.63	0.00e+00
chr12-11178	chr12	111685798	111696653	+	789.0	10855.000	1824.5	126.5	14.42	0.00e+00
chr4-22186	chr4	151126276	151131951	+	788.3	5675.000	1825.0	76.5	23.85	0.00e+00
chr1-6309	chr1	177440771	177448056	+	788.1	7285.000	1823.0	70.6	25.81	0.00e+00
chr4-10509	chr4	98922074	98925872	+	787.7	3798.000	1819.0	45.6	39.88	0.00e+00
chr10-16826	chr10	17721230	17724955	+	786.4	3725.000	1813.0	45.1	40.18	0.00e+00
chr1-15821	chr1	72823074	72829408	+	785.7	6334.000	1810.0	70.1	25.81	0.00e+00
chr2-39545	chr2	18063486	18066371	+	785.7	2885.000	1809.0	31.9	56.74	0.00e+00
chr2-22938	chr2	18053496	18059465	+	784.9	5969.000	1807.5	50.0	36.13	0.00e+00
chr10-10450	chr10	61781950	61784796	+	782.9	2846.000	1803.5	38.7	46.54	0.00e+00
chr8-13345	chr8	127063075	127065988	+	782.7	2913.000	1807.5	31.4	57.58	0.00e+00
chr2-20294	chr2	18025440	18029328	+	780.5	3888.000	1799.0	52.5	34.28	0.00e+00
chr4-20075	chr4	33246626	33250283	+	780.1	3657.000	1797.0	34.8	51.60	0.00e+00
chr12-8965	chr12	51828209	51830545	+	780.1	2336.000	1798.5	26.0	69.18	0.00e+00
chr5-11279	chr5	131536588	131539425	+	778.8	2837.000	1797.5	39.2	45.81	0.00e+00
chr14-7489	chr14	122449110	122456840	+	778.1	7730.000	1791.0	84.4	21.23	0.00e+00
chr7-25232	chr7	127966149	127969374	+	777.5	3225.000	1790.0	31.4	57.02	0.00e+00
chr6-14284	chr6	117905413	117908896	+	777.3	3483.000	1790.0	41.2	43.45	0.00e+00
chr9-12320	chr9	85841668	85845819	+	776.8	4151.000	1789.0	49.0	36.47	0.00e+00
chr7-16255	chr7	16044073	16049557	+	776.4	5484.000	1789.0	54.0	33.16	0.00e+00
chr1-25276	chr1	134058650	134068036	+	776.0	9386.000	1787.5	116.7	15.31	0.00e+00
chr4-15194	chr4	135854172	135858151	+	775.3	3979.000	1785.5	37.8	47.28	0.00e+00
chr3-9449	chr3	58413953	58417743	+	773.8	3790.000	1785.5	43.2	41.37	0.00e+00
chr16-5884	chr16	90384820	90389630	+	773.3	4810.000	1787.0	62.8	28.46	0.00e+00
chr9-23200	chr9	72110090	72112697	+	772.5	2607.000	1779.0	24.5	72.54	0.00e+00
chr12-10526	chr12	118846111	118850899	+	770.5	4788.000	1773.5	63.8	27.81	0.00e+00
chr19-2255	chr19	21271425	21273777	+	769.9	2352.000	1776.5	19.6	90.55	0.00e+00
chr11-37153	chr11	77484685	77496103	+	769.4	11418.000	1772.5	139.8	12.68	0.00e+00
chr13-8328	chr13	34128582	34135001	+	767.0	6419.000	1769.0	74.1	23.89	0.00e+00
chr17-5207	chr17	15371685	15382357	+	767.0	10672.000	1774.5	137.8	12.87	0.00e+00
chr2-13103	chr2	174326824	174331778	+	766.8	4954.000	1769.0	58.9	30.06	0.00e+00
chr11-22982	chr11	50376213	50379336	+	766.4	3123.000	1765.5	31.4	56.24	0.00e+00
chr11-36079	chr11	116850796	116854641	+	766.2	3845.000	1766.5	51.0	34.63	0.00e+00
chr4-37441	chr4	126462616	126469505	+	764.7	6889.000	1760.5	79.5	22.16	0.00e+00
chr7-18497	chr7	25752519	25757376	+	764.0	4857.000	1762.0	62.3	28.29	0.00e+00
chr8-7264	chr8	57510492	57514176	+	763.6	3684.000	1760.5	53.0	33.23	0.00e+00
chr11-9241	chr11	23254764	23258237	+	763.6	3473.000	1758.5	39.7	44.26	0.00e+00
chr2-7957	chr2	168205271	168208104	+	761.8	2833.000	1757.5	28.4	61.78	0.00e+00
chr10-8225	chr10	43577868	43581613	+	761.0	3745.000	1759.0	40.2	43.73	0.00e+00
chr15-12096	chr15	25411076	25415340	+	759.7	4264.000	1749.5	36.8	47.56	0.00e+00
chr10-16757	chr10	128057590	128061469	+	759.4	3879.000	1751.0	37.8	46.36	0.00e+00
chr9-14564	chr9	57071182	57077789	+	759.2	6607.000	1749.0	67.7	25.84	0.00e+00
chr17-12305	chr17	6775403	6784169	+	759.0	8766.000	1751.0	90.7	19.30	0.00e+00
chr13-6273	chr13	54684801	54688981	+	758.6	4180.000	1751.0	59.8	29.26	0.00e+00
chr10-8289	chr10	84435760	84442472	+	757.5	6712.000	1747.0	84.4	20.71	0.00e+00
chr8-9645	chr8	46738642	46742249	+	756.4	3607.000	1742.0	42.2	41.30	0.00e+00
chr5-11003	chr5	33818842	33822187	+	756.2	3345.000	1748.0	29.4	59.40	0.00e+00
chr8-19643	chr8	70772287	70778529	+	754.9	6242.000	1740.0	76.5	22.74	0.00e+00
chr4-16058	chr4	154630950	154640329	+	753.8	9379.000	1736.5	100.5	17.27	0.00e+00
chr9-14518	chr9	44482261	44491861	+	753.8	9600.000	1739.0	105.9	16.41	0.00e+00
chr7-11216	chr7	126501504	126504466	+	753.1	2962.000	1738.0	20.6	84.37	0.00e+00
chr16-4545	chr16	22161106	22164346	+	753.1	3240.000	1733.5	38.7	44.74	0.00e+00
chr19-8570	chr19	55740895	55745592	+	753.1	4697.000	1735.5	44.1	39.31	0.00e+00
chr5-33800	chr5	122500569	122503407	+	752.9	2838.000	1736.5	21.6	80.46	0.00e+00
chr17-8859	chr17	45571781	45575244	+	752.1	3463.000	1739.0	42.7	40.75	0.00e+00
chr5-9693	chr5	72913459	72916537	+	751.2	3078.000	1729.0	46.6	37.11	0.00e+00
chr19-6197	chr19	12794345	12797401	+	750.3	3056.000	1727.5	28.9	59.70	0.00e+00
chr2-38066	chr2	84739783	84744848	+	750.1	5065.000	1726.0	65.7	26.26	0.00e+00
chr18-9211	chr18	14681404	14683749	+	749.4	2345.000	1728.5	26.0	66.49	0.00e+00
chr19-10543	chr19	53310093	53315525	+	749.4	5432.000	1726.5	57.4	30.09	0.00e+00
chr4-23332	chr4	72197232	72203078	+	748.6	5846.000	1725.5	60.3	28.60	0.00e+00
chr12-12965	chr12	111536731	111539666	+	747.3	2935.000	1722.5	44.1	39.02	0.00e+00
chr5-20204	chr5	53588510	53592103	+	747.1	3593.000	1720.5	35.8	48.05	0.00e+00
chr7-19668	chr7	34387274	34390873	+	747.1	3599.000	1722.5	56.4	30.54	0.00e+00
chr7-19441	chr7	127229714	127234348	+	746.4	4634.000	1726.5	48.6	35.56	0.00e+00
chr15-8230	chr15	79027037	79031563	+	745.5	4526.000	1716.5	70.6	24.30	0.00e+00
chr7-18004	chr7	28367616	28376871	+	744.2	9255.000	1714.5	109.4	15.67	0.00e+00
chr2-16008	chr2	164878121	164880865	+	741.0	2744.000	1709.0	31.4	54.44	0.00e+00
chr19-5318	chr19	30029613	30032108	+	740.5	2495.000	1705.5	31.9	53.49	0.00e+00
chr19-6959	chr19	44491941	44502899	+	740.3	10958.000	1707.0	100.1	17.06	0.00e+00
chr5-8276	chr5	44099747	44102600	+	740.1	2853.000	1707.5	33.8	50.45	0.00e+00
chr3-9866	chr3	95657681	95661321	+	739.5	3640.000	1705.5	47.1	36.22	0.00e+00
chr4-8988	chr4	134286160	134288828	+	739.5	2668.000	1708.0	32.9	51.97	0.00e+00
chr2-14387	chr2	172932898	172941342	+	738.8	8444.000	1705.0	110.4	15.45	0.00e+00
chr8-13027	chr8	12394130	12403638	+	738.1	9508.000	1700.0	91.7	18.53	0.00e+00
chr17-16947	chr17	48407196	48411529	+	737.3	4333.000	1701.0	41.7	40.80	0.00e+00
chr4-11261	chr4	129740353	129744056	+	737.1	3703.000	1701.0	42.7	39.86	0.00e+00
chr11-20909	chr11	113747116	113752903	+	737.1	5787.000	1699.0	65.7	25.85	0.00e+00
chr1-19164	chr1	88698653	88702921	+	735.8	4268.000	1699.5	48.6	35.00	0.00e+00
chr10-19181	chr10	80796070	80800153	+	735.5	4083.000	1695.0	53.0	32.00	0.00e+00
chr7-11380	chr7	4119179	4127087	+	735.1	7908.000	1697.5	103.5	16.40	0.00e+00
chr8-10481	chr8	84178582	84184792	+	735.1	6210.000	1695.5	82.9	20.45	0.00e+00
chr8-21244	chr8	11002554	11010236	+	734.7	7682.000	1692.5	81.4	20.79	0.00e+00
chr13-8760	chr13	95324278	95329757	+	734.7	5479.000	1691.0	56.9	29.72	0.00e+00
chr13-12979	chr13	42047796	42053952	+	734.5	6156.000	1690.5	63.3	26.72	0.00e+00
chr10-9047	chr10	99260927	99266618	+	733.6	5691.000	1689.0	72.1	23.43	0.00e+00
chr14-2967	chr14	79480404	79484219	+	733.4	3815.000	1687.5	39.7	42.47	0.00e+00
chr1-24636	chr1	63112474	63116210	+	732.7	3736.000	1688.5	33.4	50.63	0.00e+00
chr1-7871	chr1	132315774	132328129	+	731.6	12355.000	1691.0	173.6	9.74	0.00e+00
chr10-8639	chr10	43477510	43480571	+	731.0	3061.000	1689.0	36.3	46.53	0.00e+00
chr3-9797	chr3	31093092	31096418	+	730.8	3326.000	1682.0	24.5	68.59	0.00e+00
chr11-1220	chr11	53350276	53352933	+	730.8	2657.000	1684.0	25.0	67.32	0.00e+00
chr19-9262	chr19	7416196	7424819	+	730.1	8623.000	1684.5	91.2	18.46	0.00e+00
chr10-5333	chr10	36973866	36975925	+	729.2	2059.000	1680.5	36.3	46.30	0.00e+00
chr2-17002	chr2	154789971	154792819	+	729.0	2848.000	1685.5	41.2	40.91	0.00e+00
chr18-10935	chr18	84084138	84090044	+	728.2	5906.000	1680.5	46.6	36.07	0.00e+00
chr14-6724	chr14	116924756	116928680	+	727.1	3924.000	1678.5	41.7	40.26	0.00e+00
chr11-12139	chr11	74722688	74725109	+	725.5	2421.000	1673.0	21.1	79.32	0.00e+00
chr3-7550	chr3	27708937	27711551	+	725.3	2614.000	1670.5	32.9	50.83	0.00e+00
chr7-29063	chr7	126270438	126276033	+	725.3	5595.000	1676.5	70.6	23.74	0.00e+00
chr5-9760	chr5	137529990	137534187	+	724.7	4197.000	1672.5	55.4	30.18	0.00e+00
chr18-5890	chr18	79105868	79110640	+	724.2	4772.000	1668.0	42.7	39.09	0.00e+00
chr13-5947	chr13	14062351	14065422	+	724.0	3071.000	1671.0	30.4	54.95	0.00e+00
chr7-17789	chr7	110060096	110063395	+	723.8	3299.000	1674.0	29.9	55.95	0.00e+00
chr5-2267	chr5	28316423	28318458	+	723.6	2035.000	1667.5	19.6	84.99	0.00e+00
chr5-16367	chr5	123682220	123685529	+	722.5	3309.000	1666.5	36.8	45.30	0.00e+00
chr17-12980	chr17	56472045	56476887	+	722.5	4842.000	1666.0	58.4	28.54	0.00e+00
chr5-6213	chr5	90364889	90367575	+	722.3	2686.000	1664.5	31.9	52.21	0.00e+00
chr9-7877	chr9	119401296	119404626	+	721.4	3330.000	1663.0	43.2	38.53	0.00e+00
chr6-9915	chr6	29734692	29737604	+	721.0	2912.000	1660.0	37.8	43.95	0.00e+00
chr3-4538	chr3	88949413	88951813	+	720.5	2400.000	1660.0	28.9	57.36	0.00e+00
chr4-25265	chr4	40721041	40724081	+	720.5	3040.000	1664.0	32.4	51.40	0.00e+00
chr4-9171	chr4	126254374	126257782	+	720.3	3408.000	1662.5	43.2	38.52	0.00e+00
chr1-14916	chr1	92830522	92835273	+	720.1	4751.000	1660.5	68.2	24.36	0.00e+00
chr4-3407	chr4	141544964	141547869	+	719.9	2905.000	1657.5	30.9	53.64	0.00e+00
chr19-3302	chr19	57609780	57612371	+	719.5	2591.000	1659.0	30.4	54.55	0.00e+00
chr2-8100	chr2	104492813	104495015	+	719.2	2202.000	1657.5	22.1	75.10	0.00e+00
chr4-28449	chr4	133812666	133816007	+	718.6	3341.000	1656.5	36.3	45.64	0.00e+00
chr1-13128	chr1	172199613	172207973	+	717.7	8360.000	1652.0	98.6	16.76	0.00e+00
chr7-25720	chr7	44890210	44897480	+	716.6	7270.000	1653.5	89.8	18.42	0.00e+00
chr10-7936	chr10	95413845	95418069	+	716.6	4224.000	1651.5	48.6	34.01	0.00e+00
chr14-4909	chr14	52008175	52016756	+	716.4	8581.000	1654.0	103.5	15.98	0.00e+00
chr3-5672	chr3	131109353	131113558	+	716.2	4205.000	1655.5	57.4	28.85	0.00e+00
chr15-6817	chr15	38298511	38302630	+	716.2	4119.000	1660.5	40.7	40.79	0.00e+00
chr4-21998	chr4	136832757	136837730	+	716.0	4973.000	1651.0	47.1	35.06	0.00e+00
chr19-5252	chr19	28009816	28012776	+	715.8	2960.000	1648.0	36.3	45.40	0.00e+00
chr11-5791	chr11	77606590	77608623	+	714.7	2033.000	1649.5	29.4	56.05	0.00e+00
chr2-13798	chr2	70471613	70478412	+	714.5	6799.000	1645.0	70.1	23.45	0.00e+00
chr9-14973	chr9	57762146	57766813	+	714.5	4667.000	1647.5	47.1	34.99	0.00e+00
chr1-11522	chr1	77510874	77517201	+	714.2	6327.000	1645.5	62.3	26.42	0.00e+00
chr2-13069	chr2	160645250	160648060	+	714.0	2810.000	1645.0	24.5	67.08	0.00e+00
chr5-21925	chr5	96160287	96163564	+	713.4	3277.000	1644.0	27.0	60.94	0.00e+00
chr10-9041	chr10	93160126	93162471	+	713.4	2345.000	1642.0	33.4	49.23	0.00e+00
chr11-22396	chr11	62455777	62459416	+	713.4	3639.000	1648.5	35.3	46.68	0.00e+00
chr11-3287	chr11	94209756	94213153	+	713.2	3397.000	1648.0	36.8	44.80	0.00e+00
chr3-11566	chr3	144567856	144571493	+	712.5	3637.000	1640.0	34.8	47.09	0.00e+00
chr10-3935	chr10	120474242	120478563	+	712.3	4321.000	1646.5	49.0	33.57	0.00e+00
chr13-12886	chr13	21178883	21182553	+	711.9	3670.000	1640.5	32.9	49.92	0.00e+00
chr5-12165	chr5	125147254	125161251	+	711.6	13997.000	1644.0	173.1	9.50	0.00e+00
chr15-18123	chr15	96697621	96700904	+	711.2	3283.000	1640.5	31.9	51.46	0.00e+00
chr9-25620	chr9	59035069	59037576	+	710.8	2507.000	1637.5	26.0	62.99	0.00e+00
chr2-32529	chr2	102449083	102452497	+	709.9	3414.000	1634.5	49.5	32.99	0.00e+00
chr19-7073	chr19	12498915	12502462	+	709.7	3547.000	1635.5	49.5	33.01	0.00e+00
chr3-8585	chr3	133090441	133092863	+	709.0	2422.000	1634.0	36.3	45.02	0.00e+00
chr15-13483	chr15	89171536	89182790	+	709.0	11254.000	1635.0	116.7	14.01	0.00e+00
chr8-10902	chr8	105169866	105172330	+	707.9	2464.000	1631.5	33.4	48.92	0.00e+00
chr2-40757	chr2	119476411	119478903	+	707.7	2492.000	1630.5	26.0	62.72	0.00e+00
chr4-14212	chr4	108458402	108461147	+	706.4	2745.000	1627.0	28.9	56.22	0.00e+00
chr12-5825	chr12	52502912	52505605	+	705.3	2693.000	1623.5	32.4	50.15	0.00e+00
chr9-14448	chr9	21544518	21548882	+	704.7	4364.000	1625.5	53.0	30.69	0.00e+00
chr12-8079	chr12	86887508	86900102	+	703.2	12594.000	1625.0	98.1	16.57	0.00e+00
chr11-19934	chr11	116328638	116338021	+	702.7	9383.000	1619.0	126.5	12.79	0.00e+00
chr18-1467	chr18	61554682	61557566	+	702.7	2884.000	1618.0	26.0	62.24	0.00e+00
chr9-12339	chr9	101073015	101077633	+	701.6	4618.000	1617.0	37.3	43.38	0.00e+00
chr3-2634	chr3	119782040	119784125	+	700.1	2085.000	1617.0	22.6	71.67	0.00e+00
chr1-4160	chr1	152901518	152904344	+	699.9	2826.000	1619.0	39.2	41.26	0.00e+00
chr10-3552	chr10	116580446	116582576	+	699.3	2130.000	1609.5	26.0	61.91	0.00e+00
chr8-9335	chr8	126659073	126670475	+	698.8	11402.000	1614.5	124.6	12.96	0.00e+00
chr4-7757	chr4	88030626	88034568	+	698.6	3942.000	1609.5	44.1	36.46	0.00e+00
chr8-9095	chr8	8653559	8662267	+	698.4	8708.000	1609.5	97.6	16.49	0.00e+00
chr12-6333	chr12	82168562	82171170	+	697.9	2608.000	1611.0	35.3	45.62	0.00e+00
chr17-5374	chr17	10317443	10320878	+	697.1	3435.000	1604.5	28.9	55.44	0.00e+00
chr17-5257	chr17	36270526	36272970	+	696.9	2444.000	1606.0	25.0	64.20	0.00e+00
chr11-28319	chr11	77685393	77688344	+	696.6	2951.000	1603.0	38.3	41.90	0.00e+00
chr17-12238	chr17	80205460	80208220	+	696.2	2760.000	1602.0	32.4	49.49	0.00e+00
chr2-11848	chr2	180041310	180043772	+	696.0	2462.000	1605.0	26.5	60.60	0.00e+00
chr4-22439	chr4	82530326	82540623	+	695.6	10297.000	1603.5	126.1	12.72	0.00e+00
chr11-28487	chr11	89297489	89303845	+	695.6	6356.000	1601.5	60.3	26.55	0.00e+00
chr2-7131	chr2	30065644	30068968	+	695.3	3324.000	1604.0	30.4	52.75	0.00e+00
chr9-7865	chr9	100641490	100645098	+	694.7	3608.000	1605.0	40.7	39.42	0.00e+00
chr7-8443	chr7	13022605	13025908	+	694.5	3303.000	1608.0	49.5	32.46	0.00e+00
chr17-20771	chr17	35915389	35920729	+	694.3	5340.000	1599.0	65.2	24.51	0.00e+00
chr10-8215	chr10	20311024	20313864	+	693.4	2840.000	1599.0	44.6	35.82	0.00e+00
chr6-17103	chr6	124754594	124759759	+	693.2	5165.000	1597.5	45.1	35.40	0.00e+00
chr14-14831	chr14	54923409	54927741	+	693.2	4332.000	1601.0	58.9	27.20	0.00e+00
chr11-16420	chr11	70652735	70657279	+	692.7	4544.000	1597.0	54.4	29.33	0.00e+00
chr13-15352	chr13	17802933	17806075	+	692.7	3142.000	1594.0	27.5	58.03	0.00e+00
chr1-4508	chr1	30948564	30950931	+	692.3	2367.000	1598.0	29.4	54.30	0.00e+00
chr4-16279	chr4	133966275	133969364	+	692.3	3089.000	1599.0	48.6	32.93	0.00e+00
chr14-10474	chr14	31127848	31135354	+	692.1	7506.000	1595.0	95.2	16.76	0.00e+00
chr1-24074	chr1	167282363	167285670	+	691.9	3307.000	1595.5	40.2	39.67	0.00e+00
chr7-17651	chr7	63935332	63940326	+	691.9	4994.000	1595.5	73.1	21.83	0.00e+00
chr3-14610	chr3	57845572	57848662	+	691.6	3090.000	1593.0	30.4	52.38	0.00e+00
chr4-30890	chr4	58910597	58913327	+	691.6	2730.000	1594.5	27.0	59.11	0.00e+00
chr4-17176	chr4	140699283	140704927	+	691.4	5644.000	1593.5	55.4	28.75	0.00e+00
chr14-16490	chr14	34500729	34503718	+	691.2	2989.000	1593.0	22.1	72.17	0.00e+00
chr17-12237	chr17	80060421	80063331	+	690.8	2910.000	1594.0	26.0	61.32	0.00e+00
chr1-11224	chr1	172023635	172029099	+	690.1	5464.000	1593.0	68.2	23.37	0.00e+00
chr2-34754	chr2	162930203	162932953	+	689.5	2750.000	1592.0	32.4	49.18	0.00e+00
chr17-6926	chr17	65612155	65614791	+	689.3	2636.000	1586.0	33.8	46.86	0.00e+00
chr14-835	chr14	56885465	56888788	+	689.0	3323.000	1594.5	23.1	69.17	0.00e+00
chr2-36035	chr2	92181972	92186582	+	687.5	4610.000	1582.5	38.3	41.36	0.00e+00
chr11-29482	chr11	75731976	75734485	+	686.4	2509.000	1583.5	31.4	50.44	0.00e+00
chr19-3491	chr19	6362936	6365343	+	686.4	2407.000	1581.0	25.5	61.99	0.00e+00
chr19-2329	chr19	60789562	60791711	+	686.4	2149.000	1584.5	16.7	95.01	0.00e+00
chr8-2750	chr8	40510700	40512671	+	685.6	1971.000	1581.0	22.6	70.07	0.00e+00
chr10-17736	chr10	40882165	40884970	+	685.6	2805.000	1580.0	31.9	49.56	0.00e+00
chr17-7311	chr17	12990964	12993290	+	685.1	2326.000	1581.5	31.4	50.38	0.00e+00
chr17-12489	chr17	34999231	35003758	+	684.9	4527.000	1582.5	62.8	25.21	0.00e+00
chr13-8375	chr13	54302055	54304910	+	684.5	2855.000	1576.5	34.3	45.92	0.00e+00
chr5-9103	chr5	129019081	129022064	+	684.0	2983.000	1584.0	29.9	52.94	0.00e+00
chr9-13891	chr9	72805125	72813185	+	684.0	8060.000	1576.5	84.4	18.69	0.00e+00
chr13-15374	chr13	23529092	23536910	+	683.8	7818.000	1574.5	85.8	18.34	0.00e+00
chr15-10937	chr15	12116905	12119519	+	683.6	2614.000	1575.0	37.3	42.25	0.00e+00
chr8-13647	chr8	123040361	123043723	+	682.7	3362.000	1572.5	30.4	51.71	0.00e+00
chr3-3904	chr3	129531884	129537268	+	682.5	5384.000	1574.0	72.1	21.83	0.00e+00
chr15-9475	chr15	98981182	98994136	+	681.7	12954.000	1571.0	130.5	12.04	0.00e+00
chr6-15614	chr6	134034087	134037331	+	681.2	3244.000	1570.0	34.3	45.73	0.00e+00
chr7-17056	chr7	19091836	19097028	+	679.9	5192.000	1567.5	59.8	26.20	0.00e+00
chrX-3669	chrX	18161454	18164716	+	679.9	3262.000	1564.5	23.5	66.45	0.00e+00
chr6-12848	chr6	125160029	125168175	+	678.4	8146.000	1566.0	81.9	19.12	0.00e+00
chr7-26035	chr7	90128960	90132557	+	678.2	3597.000	1562.0	27.0	57.90	0.00e+00
chr11-24567	chr11	69995223	69998172	+	678.0	2949.000	1561.5	22.6	69.21	0.00e+00
chr16-7767	chr16	46494805	46498482	+	678.0	3677.000	1565.5	39.2	39.90	0.00e+00
chr2-21318	chr2	157074320	157080180	+	677.3	5860.000	1562.5	62.8	24.89	0.00e+00
chr19-8423	chr19	8817885	8821786	+	677.1	3901.000	1560.0	41.2	37.86	0.00e+00
chr13-7713	chr13	119428044	119430415	+	676.9	2371.000	1559.0	17.7	88.29	0.00e+00
chr13-15581	chr13	48259942	48264079	+	676.7	4137.000	1559.0	47.1	33.11	0.00e+00
chr10-3649	chr10	111009101	111011582	+	676.4	2481.000	1557.5	27.0	57.74	0.00e+00
chr11-31189	chr11	102294280	102298147	+	676.4	3867.000	1559.5	49.0	31.80	0.00e+00
chr14-5534	chr14	76503757	76507350	+	676.4	3593.000	1564.5	50.0	31.27	0.00e+00
chr9-6800	chr9	37143491	37147701	+	676.0	4210.000	1562.0	44.1	35.38	0.00e+00
chr10-2029	chr10	41518602	41521237	+	674.9	2635.000	1555.5	29.9	51.99	0.00e+00
chr11-10107	chr11	120989593	120992705	+	674.5	3112.000	1560.0	35.8	43.57	0.00e+00
chr7-15964	chr7	30955370	30958635	+	673.8	3265.000	1556.5	31.9	48.82	0.00e+00
chr11-13381	chr11	68690892	68694259	+	673.8	3367.000	1551.0	43.7	35.53	0.00e+00
chr3-11080	chr3	34659858	34669237	+	673.6	9379.000	1551.5	90.7	17.10	0.00e+00
chr5-1700	chr5	34335574	34337959	+	671.9	2385.000	1557.5	33.4	46.70	0.00e+00
chr17-18098	chr17	3113367	3116287	+	671.4	2920.000	1547.5	30.9	50.08	0.00e+00
chr3-7266	chr3	95928299	95931122	+	670.6	2823.000	1546.5	34.3	45.04	0.00e+00
chr6-16288	chr6	120664872	120668231	+	669.9	3359.000	1545.0	39.2	39.37	0.00e+00
chr12-4903	chr12	8673261	8675681	+	669.9	2420.000	1545.5	26.5	58.35	0.00e+00
chr1-16312	chr1	58391564	58394287	+	668.6	2723.000	1542.0	22.6	68.34	0.00e+00
chr11-5820	chr11	32641796	32644446	+	668.0	2650.000	1542.0	30.4	50.71	0.00e+00
chr1-14691	chr1	181209823	181213008	+	667.1	3185.000	1538.0	40.2	38.24	0.00e+00
chr11-16790	chr11	88046533	88049381	+	666.4	2848.000	1538.5	37.3	41.27	0.00e+00
chr19-12814	chr19	5485699	5492092	+	666.4	6393.000	1535.5	70.1	21.89	0.00e+00
chr17-8394	chr17	25013129	25017435	+	665.8	4306.000	1536.0	52.0	29.54	0.00e+00
chr8-4104	chr8	41239148	41241329	+	663.8	2181.000	1528.5	21.6	70.83	0.00e+00
chr5-15668	chr5	137782987	137787993	+	663.6	5006.000	1529.5	69.6	21.96	0.00e+00
chr9-9404	chr9	47529258	47532902	+	663.4	3644.000	1527.5	29.4	51.90	0.00e+00
chr4-37170	chr4	116219450	116223046	+	663.2	3596.000	1527.0	32.9	46.47	0.00e+00
chr9-9421	chr9	59655623	59662002	+	662.7	6379.000	1528.0	83.9	18.22	0.00e+00
chr1-16542	chr1	131523575	131529196	+	662.3	5621.000	1526.5	59.3	25.72	0.00e+00
chr8-12648	chr8	121946573	121953210	+	662.3	6637.000	1529.0	73.6	20.78	0.00e+00
chr2-21646	chr2	32711503	32714610	+	660.6	3107.000	1523.5	47.6	32.02	0.00e+00
chr1-25628	chr1	178317684	178320729	+	660.1	3045.000	1521.0	31.9	47.71	0.00e+00
chr6-12038	chr6	127145845	127155593	+	659.9	9748.000	1523.5	110.4	13.80	0.00e+00
chr12-18570	chr12	31947733	31951194	+	659.7	3461.000	1521.5	34.8	43.69	0.00e+00
chr10-1742	chr10	96616301	96618789	+	659.3	2488.000	1519.0	19.6	77.42	0.00e+00
chr18-5396	chr18	34953068	34955818	+	659.3	2750.000	1519.5	44.1	34.42	0.00e+00
chr5-23877	chr5	93266049	93269081	+	658.8	3032.000	1519.5	39.2	38.72	0.00e+00
chr7-20737	chr7	127775811	127778688	+	658.6	2877.000	1521.5	29.4	51.70	0.00e+00
chr11-25750	chr11	109471686	109474784	+	658.4	3098.000	1518.5	29.9	50.75	0.00e+00
chr5-5358	chr5	30886783	30891117	+	657.5	4334.000	1525.5	52.5	29.07	0.00e+00
chr5-20226	chr5	65696325	65699375	+	657.5	3050.000	1516.0	30.4	49.85	0.00e+00
chr15-7474	chr15	102670098	102673829	+	656.7	3731.000	1513.5	30.9	48.98	0.00e+00
chr16-2855	chr16	44138149	44140931	+	656.4	2782.000	1511.5	34.3	44.02	0.00e+00
chr1-18372	chr1	86357791	86361315	+	656.2	3524.000	1515.5	49.5	30.59	0.00e+00
chr12-4992	chr12	49381798	49386580	+	656.2	4782.000	1514.0	49.5	30.56	0.00e+00
chr3-6400	chr3	51559454	51562195	+	656.0	2741.000	1513.0	26.5	57.12	0.00e+00
chr17-7596	chr17	29031397	29034884	+	655.8	3487.000	1516.5	42.7	35.54	0.00e+00
chr4-9945	chr4	150234348	150241109	+	655.6	6761.000	1513.5	75.0	20.17	0.00e+00
chr6-16181	chr6	113305770	113309085	+	655.1	3315.000	1509.0	28.0	53.97	0.00e+00
chr11-20655	chr11	69899353	69903665	+	654.9	4312.000	1512.0	59.3	25.48	0.00e+00
chr9-7043	chr9	124422511	124426375	+	654.7	3864.000	1507.0	38.7	38.89	0.00e+00
chr10-7428	chr10	115382554	115386410	+	654.7	3856.000	1509.5	43.7	34.58	0.00e+00
chr11-8736	chr11	119022422	119028395	+	654.7	5973.000	1512.5	60.8	24.87	0.00e+00
chr5-12556	chr5	121544318	121546977	+	654.3	2659.000	1508.0	36.8	40.99	0.00e+00
chr10-4907	chr10	29532823	29537156	+	653.8	4333.000	1506.5	38.7	38.88	0.00e+00
chr4-11562	chr4	120824465	120826658	+	653.6	2193.000	1508.0	28.4	53.01	0.00e+00
chr9-10195	chr9	66591234	66594322	+	653.6	3088.000	1512.5	40.2	37.61	0.00e+00
chr11-13226	chr11	84868976	84871668	+	653.4	2692.000	1505.5	38.3	39.35	0.00e+00
chr8-22551	chr8	44934509	44939298	+	653.0	4789.000	1504.5	51.5	29.21	0.00e+00
chr8-12505	chr8	80737777	80740529	+	652.8	2752.000	1506.5	35.8	42.07	0.00e+00
chr16-3370	chr16	23106865	23109609	+	652.3	2744.000	1506.0	44.1	34.12	0.00e+00
chr16-9807	chr16	18245831	18251557	+	651.9	5726.000	1507.0	68.7	21.95	0.00e+00
chr19-12586	chr19	45782219	45784757	+	651.9	2538.000	1501.0	44.6	33.63	0.00e+00
chr12-11239	chr12	8497978	8501652	+	651.4	3674.000	1503.5	33.4	45.08	0.00e+00
chr19-5633	chr19	4395162	4398821	+	651.4	3659.000	1502.0	41.7	36.03	0.00e+00
chr1-10870	chr1	64531604	64534261	+	650.8	2657.000	1504.5	31.9	47.19	0.00e+00
chr13-4312	chr13	84343268	84350510	+	650.6	7242.000	1501.0	80.4	18.66	0.00e+00
chr3-5918	chr3	41563161	41566812	+	650.4	3651.000	1498.5	34.8	43.03	0.00e+00
chr16-5797	chr16	96126298	96129224	+	650.1	2926.000	1497.5	37.8	39.65	0.00e+00
chr4-21290	chr4	148625537	148628051	+	649.9	2514.000	1497.0	31.9	46.96	0.00e+00
chr14-9881	chr14	52018329	52021957	+	649.9	3628.000	1500.0	24.0	62.41	0.00e+00
chr16-1769	chr16	37867594	37870025	+	649.7	2431.000	1504.0	23.1	65.24	0.00e+00
chr1-7550	chr1	167687317	167694581	+	649.3	7264.000	1498.0	85.3	17.55	0.00e+00
chr2-11212	chr2	45108266	45111532	+	649.1	3266.000	1494.5	31.4	47.61	0.00e+00
chr7-14509	chr7	44864704	44871709	+	648.4	7005.000	1495.0	79.5	18.81	0.00e+00
chr2-9730	chr2	170128501	170134233	+	647.5	5732.000	1499.0	53.0	28.30	0.00e+00
chr16-4608	chr16	44555845	44559927	+	647.3	4082.000	1494.5	37.8	39.57	0.00e+00
chr18-8178	chr18	67640082	67642506	+	647.1	2424.000	1489.5	28.0	53.28	0.00e+00
chr11-16560	chr11	112780802	112787480	+	646.9	6678.000	1488.5	65.2	22.82	0.00e+00
chr6-15871	chr6	72437969	72441086	+	646.4	3117.000	1488.5	31.9	46.69	0.00e+00
chr11-24059	chr11	97566727	97576821	+	646.4	10094.000	1492.0	107.4	13.89	0.00e+00
chr19-6584	chr19	45014277	45021955	+	646.4	7678.000	1489.5	98.1	15.18	0.00e+00
chr12-10024	chr12	75817373	75820881	+	646.0	3508.000	1493.0	40.2	37.12	0.00e+00
chr19-10848	chr19	32755328	32759866	+	645.4	4538.000	1489.5	37.3	39.96	0.00e+00
chr6-2687	chr6	87849952	87851871	+	644.7	1919.000	1490.5	29.4	50.65	0.00e+00
chr14-5291	chr14	16364091	16366851	+	644.5	2760.000	1484.5	30.4	48.82	0.00e+00
chr18-9684	chr18	35770613	35772935	+	644.5	2322.000	1484.5	26.5	56.05	0.00e+00
chr9-17358	chr9	110115431	110118868	+	644.3	3437.000	1484.5	47.6	31.20	0.00e+00
chr1-7525	chr1	91411626	91415907	+	644.1	4281.000	1487.5	54.4	27.32	0.00e+00
chr7-12508	chr7	24883403	24888713	+	644.1	5310.000	1486.5	73.1	20.34	0.00e+00
chr2-38873	chr2	160730521	160733578	+	643.6	3057.000	1482.5	30.9	47.98	0.00e+00
chr3-2263	chr3	30792692	30794330	+	643.6	1638.000	1483.0	21.1	70.31	0.00e+00
chr14-7417	chr14	55822326	55827292	+	643.4	4966.000	1487.0	52.0	28.60	0.00e+00
chr4-29481	chr4	98097381	98111728	+	643.0	14347.000	1483.0	143.2	10.35	0.00e+00
chr8-17340	chr8	78507762	78510403	+	642.5	2641.000	1480.0	30.4	48.67	0.00e+00
chr9-17620	chr9	44878739	44883427	+	641.7	4688.000	1481.0	58.9	25.16	0.00e+00
chr17-6624	chr17	29886038	29890125	+	641.7	4087.000	1482.5	65.2	22.73	0.00e+00
chr17-9407	chr17	29489030	29493674	+	641.5	4644.000	1481.0	39.2	37.74	0.00e+00
chr5-15353	chr5	25497225	25500577	+	639.9	3352.000	1472.5	29.4	50.04	0.00e+00
chr5-18203	chr5	93091961	93095694	+	639.7	3733.000	1475.0	32.4	45.56	0.00e+00
chr5-14454	chr5	115395929	115407366	+	639.1	11437.000	1478.0	119.2	12.40	0.00e+00
chr6-8253	chr6	37870102	37872263	+	637.8	2161.000	1469.5	36.8	39.95	0.00e+00
chr7-19915	chr7	101968711	101974141	+	637.8	5430.000	1468.0	54.9	26.72	0.00e+00
chr14-6557	chr14	28503971	28512039	+	636.2	8068.000	1466.0	85.3	17.18	0.00e+00
chr13-9034	chr13	47104279	47107393	+	636.0	3114.000	1469.0	26.0	56.51	0.00e+00
chr14-6373	chr14	61039841	61048274	+	635.8	8433.000	1468.5	89.8	16.36	0.00e+00
chr9-26929	chr9	44332731	44338386	+	635.6	5655.000	1464.5	68.7	21.33	0.00e+00
chr4-14779	chr4	105157069	105160164	+	635.2	3095.000	1461.5	32.9	44.47	0.00e+00
chr12-7314	chr12	91587691	91591305	+	634.9	3614.000	1464.0	35.3	41.46	0.00e+00
chr19-10719	chr19	8770263	8775783	+	634.5	5520.000	1462.5	60.8	24.05	0.00e+00
chr16-9708	chr16	4556607	4561071	+	633.6	4464.000	1458.5	51.0	28.59	0.00e+00
chr6-13323	chr6	134919218	134922823	+	633.4	3605.000	1459.0	37.3	39.14	0.00e+00
chr9-9312	chr9	72530643	72533393	+	633.4	2750.000	1458.0	28.9	50.38	0.00e+00
chr3-10163	chr3	51275628	51278245	+	632.1	2617.000	1455.0	27.0	53.94	0.00e+00
chr19-6044	chr19	53389509	53392061	+	631.9	2552.000	1457.0	28.0	52.11	0.00e+00
chr8-13373	chr8	13103815	13106995	+	630.8	3180.000	1455.0	39.7	36.62	0.00e+00
chr9-8215	chr9	82973300	82977366	+	630.8	4066.000	1452.0	42.7	34.03	0.00e+00
chr11-16901	chr11	106157948	106162480	+	630.6	4532.000	1454.5	56.9	25.56	0.00e+00
chr3-1784	chr3	65527581	65530003	+	630.4	2422.000	1450.5	23.1	62.92	0.00e+00
chrX-2990	chrX	42148515	42152419	+	630.2	3904.000	1451.0	25.5	56.89	0.00e+00
chr18-873	chr18	34776816	34779289	+	629.5	2473.000	1453.0	34.3	42.32	0.00e+00
chr10-7554	chr10	22729929	22732511	+	629.3	2582.000	1450.0	39.2	36.95	0.00e+00
chr15-8069	chr15	78875606	78878764	+	629.3	3158.000	1454.5	44.6	32.59	0.00e+00
chr6-865	chr6	134926733	134930802	+	628.6	4069.000	1458.0	39.7	36.70	0.00e+00
chr5-3219	chr5	111416408	111423504	+	628.2	7096.000	1449.5	75.5	19.19	0.00e+00
chr3-7900	chr3	107331692	107334867	+	628.0	3175.000	1448.0	63.3	22.89	0.00e+00
chr15-19779	chr15	73182244	73185816	+	627.3	3572.000	1448.0	45.6	31.74	0.00e+00
chr17-7590	chr17	26506880	26509734	+	627.3	2854.000	1447.5	46.1	31.40	0.00e+00
chr2-8615	chr2	51146036	51149353	+	626.5	3317.000	1447.0	41.7	34.71	0.00e+00
chr2-6153	chr2	129799894	129802409	+	626.5	2515.000	1449.0	35.3	41.03	0.00e+00
chr11-21704	chr11	53298362	53301987	+	626.0	3625.000	1443.0	45.1	31.98	0.00e+00
chr10-20561	chr10	111471660	111474814	+	625.2	3154.000	1442.0	30.4	47.42	0.00e+00
chr2-32388	chr2	78867929	78873006	+	624.7	5077.000	1437.5	35.3	40.71	0.00e+00
chr7-24591	chr7	45050757	45054907	+	624.1	4150.000	1440.5	50.0	28.79	0.00e+00
chr15-11751	chr15	59646250	59650967	+	624.1	4717.000	1441.5	46.6	30.94	0.00e+00
chr11-4197	chr11	69979760	69983725	+	623.4	3965.000	1439.0	47.6	30.25	0.00e+00
chr3-8310	chr3	103278658	103281273	+	622.5	2615.000	1435.5	29.4	48.78	0.00e+00
chr8-19880	chr8	104441307	104443531	+	622.3	2224.000	1438.0	24.0	59.83	0.00e+00
chr8-7260	chr8	34804668	34810532	+	621.7	5864.000	1433.5	76.0	18.86	0.00e+00
chr19-7827	chr19	40830273	40832680	+	621.2	2407.000	1432.0	32.9	43.58	0.00e+00
chrX-3567	chrX	71555234	71557754	+	621.0	2520.000	1431.0	21.6	66.31	0.00e+00
chr17-8044	chr17	27554480	27558482	+	620.8	4002.000	1437.0	46.1	31.17	0.00e+00
chr5-9712	chr5	113770596	113774182	+	620.6	3586.000	1434.0	41.7	34.40	0.00e+00
chr1-18978	chr1	46852092	46854882	+	620.4	2790.000	1432.0	30.4	47.09	0.00e+00
chr10-12798	chr10	7679929	7682275	+	619.5	2346.000	1427.5	28.4	50.18	0.00e+00
chr14-3344	chr14	11552439	11557188	+	619.3	4749.000	1429.5	53.5	26.74	0.00e+00
chr5-9765	chr5	140417920	140421431	+	618.9	3511.000	1424.5	35.3	40.34	0.00e+00
chr16-2861	chr16	22264491	22267054	+	618.9	2563.000	1431.0	32.4	44.20	0.00e+00
chr11-16419	chr11	69670405	69672717	+	617.8	2312.000	1424.0	36.3	39.23	0.00e+00
chr8-5337	chr8	72134671	72137453	+	617.5	2782.000	1425.5	25.5	55.89	0.00e+00
chr14-13204	chr14	21830306	21832773	+	617.5	2467.000	1421.0	24.5	57.94	0.00e+00
chr14-3057	chr14	21984637	21991454	+	617.5	6817.000	1428.0	78.0	18.31	0.00e+00
chr2-12016	chr2	32150181	32158256	+	616.2	8075.000	1420.5	82.9	17.14	0.00e+00
chr12-9356	chr12	111037234	111040786	+	615.8	3552.000	1420.0	36.8	38.60	0.00e+00
chr9-13918	chr9	97010182	97019837	+	615.6	9655.000	1421.0	106.9	13.29	0.00e+00
chr3-14697	chr3	87905646	87911797	+	615.4	6151.000	1419.0	88.3	16.07	0.00e+00
chr13-8600	chr13	99512830	99517253	+	615.4	4423.000	1420.5	56.9	24.97	0.00e+00
chr9-24787	chr9	108515700	108518479	+	615.2	2779.000	1418.5	38.3	37.08	0.00e+00
chr13-8110	chr13	97239334	97245637	+	615.2	6303.000	1420.5	80.9	17.55	0.00e+00
chr3-7429	chr3	95817651	95820444	+	614.9	2793.000	1420.5	30.9	45.97	0.00e+00
chr7-14001	chr7	44983342	44988673	+	614.9	5331.000	1416.0	51.5	27.49	0.00e+00
chr6-13243	chr6	119478368	119482370	+	614.7	4002.000	1419.5	41.7	34.05	0.00e+00
chr15-8740	chr15	79544845	79547717	+	614.5	2872.000	1416.0	31.4	45.11	0.00e+00
chr1-6663	chr1	10037212	10040622	+	614.1	3410.000	1415.0	38.3	36.99	0.00e+00
chr17-18604	chr17	34589250	34595747	+	614.1	6497.000	1417.5	58.4	24.29	0.00e+00
chr2-36335	chr2	128965311	128968551	+	613.9	3240.000	1414.5	24.0	58.85	0.00e+00
chr7-8952	chr7	59227816	59230064	+	613.9	2248.000	1415.5	18.6	75.95	0.00e+00
chr12-2162	chr12	75595091	75597176	+	613.4	2085.000	1414.5	30.4	46.51	0.00e+00
chr6-8828	chr6	38873948	38877172	+	613.2	3224.000	1415.0	27.0	52.45	0.00e+00
chr15-7794	chr15	76076629	76082114	+	613.0	5485.000	1413.0	57.4	24.62	0.00e+00
chr1-4638	chr1	182018435	182021090	+	612.8	2655.000	1414.0	26.0	54.39	0.00e+00
chr2-18818	chr2	26909116	26912506	+	612.6	3390.000	1416.0	52.0	27.24	0.00e+00
chr13-1188	chr13	85288142	85290158	+	612.3	2016.000	1420.0	19.1	74.23	0.00e+00
chr2-26957	chr2	70823944	70826286	+	612.1	2342.000	1410.0	24.5	57.49	0.00e+00
chr12-9925	chr12	112827100	112830966	+	611.7	3866.000	1410.5	38.3	36.87	0.00e+00
chr7-8653	chr7	31148114	31152433	+	611.2	4319.000	1410.5	56.9	24.79	0.00e+00
chr5-13619	chr5	134637655	134640387	+	610.8	2732.000	1410.5	39.2	35.95	0.00e+00
chr11-3013	chr11	23305711	23307830	+	610.4	2119.000	1415.0	7.8	180.31	0.00e+00
chr14-5209	chr14	87415504	87418012	+	610.4	2508.000	1406.0	22.6	62.32	0.00e+00
chr5-7716	chr5	106695210	106697391	+	609.7	2181.000	1405.0	23.5	59.68	0.00e+00
chr10-6108	chr10	92160421	92166600	+	609.3	6179.000	1410.0	64.3	21.94	0.00e+00
chr10-3784	chr10	98913689	98916573	+	609.1	2884.000	1403.0	26.0	53.97	0.00e+00
chr14-12357	chr14	61680431	61684670	+	608.4	4239.000	1400.5	41.7	33.59	0.00e+00
chr18-5416	chr18	46522753	46526851	+	608.2	4098.000	1405.5	40.7	34.52	0.00e+00
chr7-29022	chr7	122969118	122971720	+	607.3	2602.000	1399.5	39.7	35.23	0.00e+00
chr5-21823	chr5	45855858	45858458	+	606.9	2600.000	1398.0	22.6	61.96	0.00e+00
chr13-11510	chr13	83735456	83742268	+	606.7	6812.000	1398.0	67.2	20.80	0.00e+00
chr4-6693	chr4	28812444	28816095	+	606.0	3651.000	1404.5	41.7	33.69	0.00e+00
chr12-7390	chr12	24830099	24832771	+	606.0	2672.000	1399.5	26.0	53.84	0.00e+00
chr4-31929	chr4	141534811	141539593	+	605.8	4782.000	1397.0	43.2	32.37	0.00e+00
chr13-4708	chr13	44729540	44734664	+	605.8	5124.000	1399.5	59.8	23.39	0.00e+00
chr8-10997	chr8	11632655	11637096	+	605.6	4441.000	1395.0	52.5	26.58	0.00e+00
chr10-11472	chr10	42274183	42278913	+	605.4	4730.000	1397.5	56.4	24.78	0.00e+00
chr4-21060	chr4	130273156	130276102	+	605.2	2946.000	1396.0	44.6	31.28	0.00e+00
chr16-8110	chr16	4592679	4600203	+	605.2	7524.000	1396.5	84.9	16.46	0.00e+00
chr9-11926	chr9	40798540	40803043	+	604.9	4503.000	1393.5	51.0	27.32	0.00e+00
chr5-3837	chr5	21054476	21057130	+	604.5	2654.000	1392.5	34.8	39.99	0.00e+00
chr7-32908	chr7	5059284	5063655	+	604.3	4371.000	1392.5	39.7	35.05	0.00e+00
chr8-20573	chr8	79397470	79399841	+	604.1	2371.000	1391.5	24.0	57.90	0.00e+00
chr13-7888	chr13	46726316	46728795	+	604.1	2479.000	1391.0	34.8	39.94	0.00e+00
chr16-5564	chr16	34571508	34574802	+	603.9	3294.000	1398.0	25.0	55.89	0.00e+00
chr11-16286	chr11	115806435	115815763	+	603.4	9328.000	1395.0	94.7	14.74	0.00e+00
chr11-12083	chr11	115509939	115515139	+	602.8	5200.000	1394.5	78.0	17.88	0.00e+00
chr1-16857	chr1	16102876	16106810	+	602.6	3934.000	1388.0	45.1	30.76	0.00e+00
chr4-28402	chr4	131872327	131875129	+	602.6	2802.000	1392.0	33.4	41.74	0.00e+00
chr5-15829	chr5	105699269	105701613	+	602.6	2344.000	1390.0	30.9	44.98	0.00e+00
chr11-16187	chr11	88574472	88590154	+	602.6	15682.000	1394.5	186.4	7.48	0.00e+00
chr15-3817	chr15	39942543	39944985	+	602.3	2442.000	1395.5	19.1	72.95	0.00e+00
chr9-10646	chr9	41577938	41587312	+	601.5	9374.000	1388.5	75.0	18.50	0.00e+00
chr14-7768	chr14	65259539	65263158	+	601.3	3619.000	1384.5	31.9	43.43	0.00e+00
chr5-9576	chr5	43232226	43235745	+	601.0	3519.000	1384.0	37.3	37.13	0.00e+00
chr3-4063	chr3	19310032	19312525	+	600.8	2493.000	1388.5	26.5	52.42	0.00e+00
chr13-1080	chr13	100650608	100652814	+	600.4	2206.000	1390.5	30.9	45.00	0.00e+00
chr3-9452	chr3	65956476	65959513	+	600.2	3037.000	1386.5	32.4	42.83	0.00e+00
chr7-17210	chr7	73615771	73620097	+	599.9	4326.000	1384.5	43.7	31.72	0.00e+00
chr11-41756	chr11	94320082	94323346	+	599.7	3264.000	1384.5	39.7	34.85	0.00e+00
chr11-17116	chr11	88114970	88127745	+	599.5	12775.000	1389.0	132.4	10.49	0.00e+00
chr8-5266	chr8	57651352	57653896	+	599.1	2544.000	1379.0	18.1	75.99	0.00e+00
chr5-16558	chr5	33017515	33020210	+	598.9	2695.000	1383.0	25.0	55.29	0.00e+00
chr17-9529	chr17	17623319	17626134	+	598.9	2815.000	1378.5	27.0	51.10	0.00e+00
chr17-5616	chr17	71474159	71476571	+	598.4	2412.000	1381.5	26.0	53.14	0.00e+00
chr2-14598	chr2	157459030	157468312	+	598.0	9282.000	1385.0	119.7	11.57	0.00e+00
chr7-15417	chr7	80113591	80116302	+	598.0	2711.000	1382.5	36.3	38.09	0.00e+00
chr11-17935	chr11	115602865	115606326	+	597.3	3461.000	1378.5	38.7	35.58	0.00e+00
chr3-9498	chr3	95314370	95317976	+	597.1	3606.000	1379.5	53.5	25.80	0.00e+00
chr12-5692	chr12	101974796	101977101	+	597.1	2305.000	1381.5	39.2	35.21	0.00e+00
chr2-14029	chr2	91929776	91934401	+	596.9	4625.000	1375.0	48.1	28.61	0.00e+00
chr3-9398	chr3	142880788	142883155	+	596.9	2367.000	1373.5	18.6	73.69	0.00e+00
chr9-10138	chr9	43743032	43747544	+	596.7	4512.000	1375.0	43.7	31.50	0.00e+00
chr9-16349	chr9	25251288	25253700	+	596.3	2412.000	1372.0	30.9	44.40	0.00e+00
chr5-18627	chr5	144254549	144259679	+	596.0	5130.000	1374.5	69.6	19.73	0.00e+00
chr14-10644	chr14	73141976	73144447	+	595.8	2471.000	1374.5	27.5	50.04	0.00e+00
chr6-9193	chr6	39555083	39560198	+	595.6	5115.000	1373.5	75.5	18.18	0.00e+00
chr8-16952	chr8	120483839	120491254	+	595.4	7415.000	1375.0	89.8	15.32	0.00e+00
chr5-15617	chr5	125388442	125391172	+	595.0	2730.000	1372.0	32.4	42.38	0.00e+00
chr16-7237	chr16	18875795	18878865	+	595.0	3070.000	1371.5	36.8	37.28	0.00e+00
chr1-17217	chr1	132189473	132192751	+	594.7	3278.000	1373.0	35.3	38.88	0.00e+00
chr17-8080	chr17	34602432	34607148	+	594.7	4716.000	1374.5	67.7	20.31	0.00e+00
chr5-26292	chr5	99976225	99980012	+	593.9	3787.000	1369.5	33.8	40.47	0.00e+00
chr11-24830	chr11	98936057	98946301	+	593.9	10244.000	1372.0	132.9	10.32	0.00e+00
chrX-3898	chrX	94121097	94123931	+	593.6	2834.000	1366.5	22.1	61.91	0.00e+00
chr17-5662	chr17	87445488	87448139	+	593.4	2651.000	1374.0	26.5	51.88	0.00e+00
chr2-17503	chr2	25176113	25183210	+	593.2	7097.000	1371.5	68.2	20.12	0.00e+00
chr1-8766	chr1	106170620	106173996	+	593.0	3376.000	1367.0	27.0	50.67	0.00e+00
chr5-3466	chr5	76303573	76305782	+	593.0	2209.000	1369.5	21.6	63.46	0.00e+00
chr8-16723	chr8	85035190	85038993	+	592.6	3803.000	1367.0	47.6	28.73	0.00e+00
chr2-23762	chr2	14073031	14075249	+	592.3	2218.000	1365.5	27.5	49.71	0.00e+00
chr15-8400	chr15	79438708	79442862	+	592.3	4154.000	1366.0	55.9	24.43	0.00e+00
chr17-9819	chr17	47592811	47599703	+	592.3	6892.000	1367.5	72.6	18.84	0.00e+00
chr6-13817	chr6	140622713	140625466	+	591.5	2753.000	1362.0	18.6	73.07	0.00e+00
chr11-10321	chr11	49202195	49205378	+	591.5	3183.000	1363.5	29.4	46.33	0.00e+00
chr15-9585	chr15	75614037	75619287	+	591.5	5250.000	1367.0	69.6	19.63	0.00e+00
chr11-12316	chr11	98201719	98204692	+	591.3	2973.000	1362.0	51.0	26.70	0.00e+00
chr16-2677	chr16	84834161	84837315	+	591.3	3154.000	1366.0	51.5	26.52	0.00e+00
chr19-5377	chr19	14596252	14599599	+	591.0	3347.000	1364.5	35.8	38.11	0.00e+00
chr2-14490	chr2	57109954	57117744	+	590.8	7790.000	1364.5	85.3	15.99	0.00e+00
chr8-25255	chr8	57486171	57488824	+	590.6	2653.000	1359.0	18.6	72.91	0.00e+00
chr5-17863	chr5	124861259	124864333	+	590.2	3074.000	1360.0	29.4	46.21	0.00e+00
chr7-3036	chr7	92668610	92671005	+	590.2	2395.000	1371.0	26.0	52.74	0.00e+00
chr1-7811	chr1	176812712	176815404	+	589.7	2692.000	1360.5	14.7	92.46	0.00e+00
chr5-17323	chr5	121710700	121713900	+	589.7	3200.000	1358.5	26.5	51.29	0.00e+00
chr6-9560	chr6	49262574	49264689	+	589.7	2115.000	1363.0	18.6	73.13	0.00e+00
chr1-24800	chr1	84837440	84841224	+	589.5	3784.000	1360.5	45.1	30.15	0.00e+00
chr17-8550	chr17	28800177	28802624	+	589.5	2447.000	1358.0	26.0	52.24	0.00e+00
chr3-8726	chr3	122292183	122294903	+	589.1	2720.000	1359.0	30.9	43.98	0.00e+00
chr9-7595	chr9	35420713	35423846	+	588.4	3133.000	1354.0	34.3	39.44	0.00e+00
chr10-7794	chr10	80673829	80679856	+	587.8	6027.000	1359.0	79.5	17.10	0.00e+00
chr9-22719	chr9	37488141	37490905	+	587.3	2764.000	1353.0	33.8	39.98	0.00e+00
chr3-4978	chr3	69003897	69007601	+	586.9	3704.000	1352.0	28.4	47.53	0.00e+00
chr3-9307	chr3	84813239	84816160	+	586.7	2921.000	1353.5	37.3	36.31	0.00e+00
chr16-12996	chr16	50428997	50432989	+	586.7	3992.000	1350.0	42.2	32.00	0.00e+00
chr5-11825	chr5	136564983	136568364	+	586.0	3381.000	1350.5	40.7	33.17	0.00e+00
chr17-9594	chr17	34029936	34033770	+	586.0	3834.000	1353.0	37.8	35.82	0.00e+00
chr17-10458	chr17	35864834	35871052	+	585.0	6218.000	1349.5	82.4	16.38	0.00e+00
chr4-14532	chr4	132210429	132212901	+	584.7	2472.000	1350.0	34.8	38.77	0.00e+00
chr5-22104	chr5	115154869	115159902	+	584.5	5033.000	1349.0	67.7	19.93	0.00e+00
chr9-3201	chr9	85748397	85750576	+	584.5	2179.000	1352.0	23.1	58.65	0.00e+00
chr12-7549	chr12	72759944	72762628	+	584.1	2684.000	1347.0	18.1	74.22	0.00e+00
chr5-14723	chr5	105875901	105878331	+	583.2	2430.000	1342.0	39.7	33.78	0.00e+00
chr3-7075	chr3	54734122	54736646	+	583.0	2524.000	1343.0	23.1	58.26	0.00e+00
chr7-12264	chr7	127511299	127513599	+	582.6	2300.000	1346.0	19.6	68.61	0.00e+00
chr17-8514	chr17	13758409	13762056	+	582.1	3647.000	1342.0	44.6	30.07	0.00e+00
chr12-10372	chr12	84191067	84194993	+	581.9	3926.000	1344.5	50.0	26.87	0.00e+00
chr14-5676	chr14	75844182	75846520	+	581.9	2338.000	1339.0	25.5	52.50	0.00e+00
chr15-4152	chr15	102404736	102407348	+	581.5	2612.000	1341.5	35.3	37.99	0.00e+00
chr1-17636	chr1	64118282	64122963	+	580.8	4681.000	1338.5	54.0	24.81	0.00e+00
chr16-8033	chr16	52030490	52033503	+	580.8	3013.000	1340.5	23.5	56.94	0.00e+00
chr11-40288	chr11	119297712	119301163	+	579.5	3451.000	1338.5	39.2	34.11	0.00e+00
chr8-19367	chr8	128684631	128686834	+	579.1	2203.000	1333.0	18.1	73.45	0.00e+00
chr7-23901	chr7	101833442	101839254	+	578.9	5812.000	1334.0	76.0	17.55	0.00e+00
chr7-26018	chr7	80992100	80994893	+	578.7	2793.000	1337.0	38.3	34.95	0.00e+00
chr11-13342	chr11	6414742	6417683	+	578.4	2941.000	1334.0	40.7	32.77	0.00e+00
chr11-17086	chr11	69919304	69923032	+	578.2	3728.000	1336.5	37.3	35.85	0.00e+00
chr8-8653	chr8	31110966	31114062	+	578.0	3096.000	1335.0	43.2	30.93	0.00e+00
chr2-31023	chr2	104814473	104818514	+	577.8	4041.000	1330.5	35.3	37.68	0.00e+00
chr7-12301	chr7	4810820	4813810	+	577.1	2990.000	1339.5	40.7	32.90	0.00e+00
chr3-13895	chr3	136668931	136672296	+	576.9	3365.000	1331.0	44.1	30.15	0.00e+00
chr14-2555	chr14	115040282	115043041	+	576.5	2759.000	1332.0	28.4	46.82	0.00e+00
chr7-4985	chr7	121033870	121036024	+	575.6	2154.000	1326.5	21.1	62.89	0.00e+00
chr8-7481	chr8	25518377	25521410	+	575.2	3033.000	1327.5	32.4	41.01	0.00e+00
chr8-14636	chr8	84683888	84690215	+	575.2	6327.000	1325.5	76.0	17.44	0.00e+00
chr3-12660	chr3	51414762	51417490	+	574.7	2728.000	1324.0	22.1	59.99	0.00e+00
chr11-31465	chr11	117330009	117336400	+	574.7	6391.000	1329.5	87.8	15.14	0.00e+00
chr13-7315	chr13	56134133	56136350	+	574.3	2217.000	1328.0	42.2	31.48	0.00e+00
chr5-16874	chr5	125169418	125180210	+	574.1	10792.000	1323.5	128.0	10.34	0.00e+00
chr10-9388	chr10	95513849	95516359	+	574.1	2510.000	1324.5	21.6	61.37	0.00e+00
chr1-19731	chr1	192135853	192139103	+	573.7	3250.000	1323.0	24.0	55.05	0.00e+00
chr18-8655	chr18	34930505	34933235	+	573.7	2730.000	1323.5	29.9	44.24	0.00e+00
chr3-16057	chr3	96218563	96222667	+	573.4	4104.000	1322.0	40.2	32.87	0.00e+00
chr17-9669	chr17	74293260	74296369	+	573.4	3109.000	1321.0	41.2	32.06	0.00e+00
chr11-19616	chr11	51999026	52001765	+	572.8	2739.000	1323.5	37.3	35.50	0.00e+00
chr12-18718	chr12	73907041	73909322	+	572.8	2281.000	1321.5	42.2	31.33	0.00e+00
chr17-11971	chr17	6733749	6751246	+	572.1	17497.000	1320.5	164.3	8.04	0.00e+00
chr8-9920	chr8	26118110	26120354	+	571.9	2244.000	1318.5	28.4	46.35	0.00e+00
chr9-22243	chr9	102624951	102627896	+	571.9	2945.000	1321.5	43.2	30.62	0.00e+00
chr10-3694	chr10	52690265	52692292	+	571.0	2027.000	1315.0	25.0	52.57	0.00e+00
chr12-7045	chr12	77237702	77240110	+	571.0	2408.000	1314.5	26.5	49.63	0.00e+00
chr1-26788	chr1	132006730	132009324	+	570.8	2594.000	1315.5	27.5	47.89	0.00e+00
chr13-12121	chr13	48964107	48969292	+	570.2	5185.000	1315.5	75.0	17.53	0.00e+00
chr15-9939	chr15	96459472	96462224	+	569.7	2752.000	1319.5	32.9	40.15	0.00e+00
chr2-10867	chr2	53190375	53193148	+	569.3	2773.000	1312.0	29.4	44.58	0.00e+00
chr1-5135	chr1	59669860	59671775	+	568.7	1915.000	1310.5	20.6	63.62	0.00e+00
chr2-24148	chr2	103968586	103972529	+	567.4	3943.000	1311.5	43.2	30.39	0.00e+00
chr6-8535	chr6	65041821	65044453	+	567.4	2632.000	1307.5	27.0	48.47	0.00e+00
chr4-33636	chr4	138215513	138218632	+	566.9	3119.000	1306.0	29.9	43.65	0.00e+00
chr2-16503	chr2	52857270	52861120	+	566.7	3850.000	1304.0	34.3	37.98	0.00e+00
chr11-13255	chr11	94988822	94995177	+	566.3	6355.000	1309.0	79.5	16.47	0.00e+00
chr7-8828	chr7	100606972	100609053	+	566.1	2081.000	1303.5	24.0	54.24	0.00e+00
chr9-19407	chr9	103363720	103366818	+	565.6	3098.000	1305.5	29.4	44.36	0.00e+00
chr9-21101	chr9	90112811	90115423	+	565.4	2612.000	1301.5	22.6	57.68	0.00e+00
chr17-11683	chr17	24167790	24170482	+	565.4	2692.000	1306.0	34.3	38.04	0.00e+00
chr5-33477	chr5	114772388	114776215	+	565.2	3827.000	1305.0	42.2	30.94	0.00e+00
chr13-9149	chr13	119789559	119792288	+	564.5	2729.000	1300.5	31.9	40.79	0.00e+00
chr13-9647	chr13	48545046	48547179	+	564.3	2133.000	1301.5	22.6	57.68	0.00e+00
chr7-10595	chr7	16919800	16925082	+	564.1	5282.000	1304.0	42.7	30.56	0.00e+00
chr6-9114	chr6	114913727	114922809	+	563.9	9082.000	1300.0	99.1	13.12	0.00e+00
chr16-5179	chr16	11065280	11068285	+	563.7	3005.000	1304.0	43.2	30.21	0.00e+00
chr15-19969	chr15	78766742	78775854	+	563.2	9112.000	1299.0	97.1	13.38	0.00e+00
chr7-14053	chr7	80024227	80028395	+	562.6	4168.000	1300.5	45.6	28.51	0.00e+00
chr8-20379	chr8	25839564	25842155	+	562.6	2591.000	1297.5	33.8	38.34	0.00e+00
chr6-14747	chr6	92090251	92093317	+	561.9	3066.000	1295.5	24.5	52.83	0.00e+00
chr5-11192	chr5	65536292	65538523	+	561.7	2231.000	1295.0	29.9	43.28	0.00e+00
chr11-36534	chr11	29171324	29174239	+	561.5	2915.000	1292.0	26.0	49.70	0.00e+00
chr3-3486	chr3	103020058	103022511	+	561.1	2453.000	1292.5	27.0	47.91	0.00e+00
chr17-10280	chr17	63498269	63501120	+	560.8	2851.000	1291.0	32.4	39.88	0.00e+00
chr9-13818	chr9	59484813	59487501	+	560.6	2688.000	1290.5	36.3	35.55	0.00e+00
chr1-1776	chr1	59912390	59914425	+	560.4	2035.000	1292.0	25.0	51.65	0.00e+00
chr2-23342	chr2	117119338	117122496	+	560.0	3158.000	1291.0	28.4	45.38	0.00e+00
chr1-19493	chr1	155972124	155974459	+	559.5	2335.000	1287.5	32.4	39.77	0.00e+00
chr6-5831	chr6	125095482	125100685	+	559.5	5203.000	1294.0	66.7	19.40	0.00e+00
chr4-10170	chr4	133011127	133017907	+	558.9	6780.000	1289.5	79.5	16.23	0.00e+00
chrX-4811	chrX	73964350	73968370	+	558.9	4020.000	1287.5	46.1	27.93	0.00e+00
chr12-7523	chr12	26412567	26415776	+	558.7	3209.000	1292.0	40.2	32.12	0.00e+00
chr18-8992	chr18	47365874	47370957	+	558.7	5083.000	1287.0	57.9	22.24	0.00e+00
chr1-4769	chr1	30872633	30874648	+	558.4	2015.000	1288.5	17.7	72.97	0.00e+00
chr19-5713	chr19	59344017	59346909	+	558.4	2892.000	1285.5	36.3	35.42	0.00e+00
chr6-7481	chr6	86403720	86406627	+	557.8	2907.000	1284.5	31.4	40.92	0.00e+00
chr10-11480	chr10	53595785	53598193	+	557.8	2408.000	1285.0	24.5	52.40	0.00e+00
chr11-5288	chr11	3201658	3203741	+	557.8	2083.000	1290.5	13.7	93.97	0.00e+00
chr1-6247	chr1	88275527	88278067	+	557.6	2540.000	1294.0	108.4	11.94	0.00e+00
chr5-16002	chr5	135247365	135255370	+	557.6	8005.000	1287.0	89.3	14.42	0.00e+00
chr9-10982	chr9	8002419	8005506	+	557.6	3087.000	1287.5	42.7	30.17	0.00e+00
chr11-15546	chr11	32454279	32456704	+	557.4	2425.000	1283.5	32.9	39.06	0.00e+00
chr4-13853	chr4	155991509	155994940	+	557.1	3431.000	1283.5	45.1	28.44	0.00e+00
chr9-17765	chr9	62808995	62813052	+	557.1	4057.000	1285.5	39.2	32.76	0.00e+00
chr16-2608	chr16	64850689	64853362	+	556.9	2673.000	1284.5	28.0	45.94	0.00e+00
chr18-2099	chr18	21000902	21003381	+	556.9	2479.000	1284.0	25.5	50.34	0.00e+00
chr3-16785	chr3	95226601	95232069	+	556.7	5468.000	1284.5	57.9	22.19	0.00e+00
chr10-13799	chr10	61145475	61148686	+	556.7	3211.000	1283.5	40.2	31.91	0.00e+00
chr10-8117	chr10	67095736	67099842	+	556.7	4106.000	1284.5	38.3	33.57	0.00e+00
chr17-9799	chr17	35161732	35166445	+	556.5	4713.000	1287.5	65.7	19.59	0.00e+00
chr9-10724	chr9	94536426	94539332	+	556.1	2906.000	1282.5	30.9	41.50	0.00e+00
chr1-9175	chr1	178405214	178407194	+	555.6	1980.000	1278.5	15.7	81.46	0.00e+00
chr11-21428	chr11	103131658	103134350	+	555.4	2692.000	1279.0	24.0	53.22	0.00e+00
chr5-30670	chr5	32610016	32612176	+	554.8	2160.000	1276.5	22.6	56.58	0.00e+00
chr15-6400	chr15	77305043	77307724	+	554.5	2681.000	1280.0	38.3	33.46	0.00e+00
chr1-8267	chr1	161033909	161037424	+	554.3	3515.000	1278.0	33.4	38.32	0.00e+00
chr2-22998	chr2	27473089	27477147	+	554.3	4058.000	1280.5	30.4	42.11	0.00e+00
chr2-5053	chr2	157203594	157205706	+	553.9	2112.000	1278.0	22.1	57.90	0.00e+00
chr2-21068	chr2	37774823	37782791	+	553.4	7968.000	1277.0	75.0	17.02	0.00e+00
chr17-4099	chr17	69382161	69385267	+	553.4	3106.000	1280.5	39.2	32.63	0.00e+00
chr19-4224	chr19	44292429	44301557	+	553.2	9128.000	1276.5	93.7	13.63	0.00e+00
chr4-9289	chr4	149306186	149308778	+	553.0	2592.000	1276.5	29.4	43.38	0.00e+00
chr2-21216	chr2	121412580	121414948	+	552.8	2368.000	1275.0	27.5	46.42	0.00e+00
chr4-29287	chr4	55348770	55351263	+	552.6	2493.000	1272.0	17.7	72.04	0.00e+00
chr12-12568	chr12	15812919	15817689	+	552.4	4770.000	1273.5	34.3	37.09	0.00e+00
chr7-19562	chr7	5012907	5016559	+	551.7	3652.000	1270.5	39.2	32.38	0.00e+00
chr7-11199	chr7	112678256	112681474	+	551.5	3218.000	1269.0	35.3	35.93	0.00e+00
chr12-1338	chr12	80434741	80437346	+	550.8	2605.000	1272.0	24.5	51.87	0.00e+00
chr13-15948	chr13	91459649	91462769	+	550.8	3120.000	1269.5	34.3	36.98	0.00e+00
chr14-10936	chr14	54892918	54896309	+	550.8	3391.000	1267.5	43.7	29.04	0.00e+00
chr7-13280	chr7	141948890	141952284	+	550.6	3394.000	1268.0	41.7	30.41	0.00e+00
chr9-9411	chr9	56159505	56161708	+	550.6	2203.000	1271.5	23.1	55.16	0.00e+00
chr10-5206	chr10	80397426	80401213	+	550.6	3787.000	1273.0	52.0	24.48	0.00e+00
chr4-13669	chr4	70533575	70536530	+	550.4	2955.000	1270.0	36.3	34.99	0.00e+00
chr16-8601	chr16	90282638	90285568	+	550.4	2930.000	1270.0	30.9	41.10	0.00e+00
chr7-21192	chr7	79588826	79595484	+	550.2	6658.000	1272.0	68.7	18.52	0.00e+00
chr7-4980	chr7	90442354	90444883	+	550.0	2529.000	1273.5	27.5	46.36	0.00e+00
chr12-12251	chr12	81859456	81863089	+	550.0	3633.000	1268.0	46.1	27.50	0.00e+00
chr9-16496	chr9	52167151	52169448	+	549.8	2297.000	1268.0	19.1	66.29	0.00e+00
chr9-15431	chr9	53666098	53667856	+	549.8	1758.000	1268.0	27.0	47.00	0.00e+00
chr14-3360	chr14	105894805	105899328	+	548.9	4523.000	1266.0	48.6	26.07	0.00e+00
chr19-11133	chr19	6044569	6048039	+	548.9	3470.000	1268.0	43.2	29.38	0.00e+00
chr1-15613	chr1	172011419	172022829	+	548.0	11410.000	1270.0	162.4	7.82	0.00e+00
chr4-10780	chr4	106315314	106318017	+	547.6	2703.000	1263.0	27.5	45.98	0.00e+00
chr6-10390	chr6	38549769	38552764	+	547.4	2995.000	1261.0	38.7	32.54	0.00e+00
chr16-3972	chr16	96081136	96083529	+	547.4	2393.000	1264.0	33.4	37.90	0.00e+00
chr5-13635	chr5	137509653	137512735	+	546.7	3082.000	1260.5	27.5	45.89	0.00e+00
chr12-5281	chr12	110694979	110697446	+	546.5	2467.000	1262.5	32.4	39.00	0.00e+00
chr4-11390	chr4	128803484	128807404	+	546.3	3920.000	1263.0	54.4	23.20	0.00e+00
chr8-10001	chr8	95805640	95808526	+	546.3	2886.000	1259.0	25.5	49.36	0.00e+00
chr8-22151	chr8	123101562	123104394	+	545.8	2832.000	1257.0	39.2	32.03	0.00e+00
chr17-13902	chr17	56581625	56586567	+	545.4	4942.000	1258.5	71.1	17.70	0.00e+00
chr7-24467	chr7	28178670	28181809	+	545.2	3139.000	1256.0	37.3	33.69	0.00e+00
chr7-23881	chr7	100924329	100933276	+	545.2	8947.000	1258.5	103.5	12.16	0.00e+00
chr12-19495	chr12	118300432	118303185	+	545.2	2753.000	1256.0	38.7	32.41	0.00e+00
chr2-4850	chr2	60209221	60211313	+	545.0	2092.000	1258.5	22.6	55.78	0.00e+00
chr3-8686	chr3	95993058	95998248	+	545.0	5190.000	1257.5	61.8	20.35	0.00e+00
chr5-18849	chr5	93204554	93208358	+	544.8	3804.000	1255.0	23.5	53.31	0.00e+00
chr11-11779	chr11	74829538	74833877	+	544.8	4339.000	1255.5	52.0	24.15	0.00e+00
chr2-14130	chr2	166148879	166156432	+	543.5	7553.000	1251.5	91.2	13.72	0.00e+00
chr9-16658	chr9	75408268	75411060	+	543.5	2792.000	1255.5	38.3	32.82	0.00e+00
chr10-10030	chr10	69211773	69214412	+	543.5	2639.000	1255.0	30.9	40.61	0.00e+00
chr1-12826	chr1	36938336	36940764	+	543.2	2428.000	1253.5	32.4	38.72	0.00e+00
chr5-26126	chr5	47982315	47987494	+	543.0	5179.000	1252.0	72.1	17.36	0.00e+00
chr17-10047	chr17	53477923	53480857	+	543.0	2934.000	1251.0	30.9	40.48	0.00e+00
chr2-6846	chr2	60124262	60126270	+	542.8	2008.000	1251.0	23.1	54.27	0.00e+00
chr19-7449	chr19	34877611	34880340	+	542.8	2729.000	1252.5	29.4	42.56	0.00e+00
chr14-4919	chr14	66866495	66870183	+	542.4	3688.000	1252.5	54.9	22.80	0.00e+00
chr8-24103	chr8	84968309	84971801	+	541.9	3492.000	1249.0	44.1	28.29	0.00e+00
chr3-14052	chr3	51223838	51225914	+	541.7	2076.000	1248.5	20.6	60.61	0.00e+00
chr5-5197	chr5	76657260	76659025	+	541.7	1765.000	1249.0	21.6	57.87	0.00e+00
chr8-15715	chr8	111535692	111538779	+	541.5	3087.000	1248.5	30.9	40.40	0.00e+00
chr3-6859	chr3	88552211	88554751	+	541.3	2540.000	1248.5	33.8	36.89	0.00e+00
chr4-26249	chr4	151993832	151997435	+	541.3	3603.000	1249.5	45.1	27.69	0.00e+00
chr5-10538	chr5	147429359	147431996	+	541.3	2637.000	1246.5	24.0	51.86	0.00e+00
chr8-21432	chr8	36246888	36250067	+	541.3	3179.000	1246.0	44.1	28.23	0.00e+00
chr11-41902	chr11	98025567	98028060	+	541.3	2493.000	1247.5	20.6	60.56	0.00e+00
chr17-9322	chr17	74527244	74529790	+	541.1	2546.000	1247.5	31.9	39.13	0.00e+00
chr1-7764	chr1	86433102	86437678	+	540.8	4576.000	1251.5	54.0	23.20	0.00e+00
chr4-16917	chr4	83485176	83487273	+	540.8	2097.000	1246.0	19.1	65.14	0.00e+00
chr5-11537	chr5	92082017	92084462	+	540.8	2445.000	1246.5	24.5	50.83	0.00e+00
chr17-8806	chr17	25831515	25837842	+	540.6	6327.000	1254.5	70.6	17.76	0.00e+00
chr13-4587	chr13	24799878	24802908	+	540.4	3030.000	1246.0	33.8	36.82	0.00e+00
chr1-19138	chr1	86499639	86506701	+	540.2	7062.000	1249.5	79.9	15.63	0.00e+00
chr1-20265	chr1	131909726	131912036	+	540.2	2310.000	1243.5	37.3	33.36	0.00e+00
chr2-29090	chr2	26481713	26491864	+	540.2	10151.000	1247.5	125.1	9.97	0.00e+00
chr2-18420	chr2	30690028	30696289	+	540.2	6261.000	1247.5	84.9	14.70	0.00e+00
chr11-18420	chr11	50290170	50293111	+	540.0	2941.000	1243.5	33.8	36.74	0.00e+00
chr17-4183	chr17	62879618	62884270	+	539.8	4652.000	1246.5	45.6	27.33	0.00e+00
chr5-9425	chr5	135186211	135189112	+	539.5	2901.000	1246.0	34.3	36.29	0.00e+00
chr10-13127	chr10	117375123	117378160	+	539.5	3037.000	1243.5	26.0	47.83	0.00e+00
chr19-5366	chr19	7381684	7384656	+	539.5	2972.000	1245.5	28.4	43.78	0.00e+00
chr17-5432	chr17	35978423	35981419	+	539.3	2996.000	1248.5	47.1	26.52	0.00e+00
chr16-6144	chr16	4877546	4881668	+	538.9	4122.000	1247.0	54.0	23.11	0.00e+00
chr6-8590	chr6	107528799	107533514	+	538.7	4715.000	1240.5	41.2	30.11	0.00e+00
chr10-17823	chr10	59948426	59953731	+	538.5	5305.000	1249.0	70.6	17.68	0.00e+00
chr19-4064	chr19	10099969	10103084	+	538.5	3115.000	1249.5	44.1	28.31	0.00e+00
chr3-9573	chr3	146498821	146501993	+	538.2	3172.000	1240.0	31.9	38.89	0.00e+00
chr17-8704	chr17	34950254	34953465	+	538.0	3211.000	1241.5	30.4	40.83	0.00e+00
chr5-28801	chr5	24840631	24843727	+	537.8	3096.000	1239.5	31.9	38.88	0.00e+00
chr13-15785	chr13	56702135	56705811	+	537.4	3676.000	1239.0	38.7	31.98	0.00e+00
chr15-3095	chr15	36282021	36283849	+	537.4	1828.000	1242.5	21.1	58.91	0.00e+00
chr11-30368	chr11	19923603	19926661	+	537.2	3058.000	1238.5	40.2	30.79	0.00e+00
chr3-10701	chr3	101603050	101605485	+	536.7	2435.000	1240.0	49.5	25.03	0.00e+00
chr15-14153	chr15	100226138	100229876	+	536.3	3738.000	1237.0	29.9	41.34	0.00e+00
chr15-12551	chr15	102515831	102519975	+	536.1	4144.000	1236.5	61.3	20.17	0.00e+00
chr9-10114	chr9	25150400	25152584	+	535.6	2184.000	1235.0	27.0	45.78	0.00e+00
chr17-15977	chr17	28327336	28331088	+	535.6	3752.000	1239.0	55.9	22.16	0.00e+00
chr13-4001	chr13	21715012	21719123	+	535.4	4111.000	1235.5	27.5	44.98	0.00e+00
chr9-15587	chr9	91349952	91358101	+	535.2	8149.000	1234.5	82.9	14.89	0.00e+00
chr17-11287	chr17	65781975	65784438	+	535.0	2463.000	1232.5	26.5	46.53	0.00e+00
chr19-7883	chr19	53901957	53904696	+	535.0	2739.000	1233.0	30.4	40.55	0.00e+00
chr7-19778	chr7	67371539	67374408	+	534.8	2869.000	1231.0	28.4	43.27	0.00e+00
chr18-3640	chr18	10725229	10727270	+	534.8	2041.000	1230.5	18.1	67.80	0.00e+00
chr7-17280	chr7	99348665	99353803	+	534.5	5138.000	1236.0	72.1	17.14	0.00e+00
chr7-18243	chr7	109517813	109521808	+	534.3	3995.000	1232.0	48.1	25.63	0.00e+00
chr14-7687	chr14	25606252	25609288	+	533.7	3036.000	1229.5	44.1	27.85	0.00e+00
chr17-11909	chr17	71001131	71003324	+	533.7	2193.000	1231.0	21.6	57.04	0.00e+00
chr12-11440	chr12	86945888	86948545	+	533.2	2657.000	1227.5	33.4	36.80	0.00e+00
chr17-12585	chr17	66445909	66450687	+	533.2	4778.000	1230.5	54.9	22.40	0.00e+00
chr7-24230	chr7	141326398	141329197	+	533.0	2799.000	1229.0	31.4	39.15	0.00e+00
chr11-9674	chr11	116023154	116025648	+	533.0	2494.000	1227.0	26.0	47.20	0.00e+00
chr4_GL456216_random-11	chr4_GL456216_random	15599	17518	+	532.8	1919.000	1227.0	20.1	61.01	0.00e+00
chr7-10413	chr7	45812796	45816293	+	532.6	3497.000	1233.0	40.2	30.66	0.00e+00
chr9-5637	chr9	31029681	31031601	+	532.6	1920.000	1227.0	16.7	73.58	0.00e+00
chr10-6784	chr10	127063097	127065283	+	532.6	2186.000	1233.0	46.6	26.46	0.00e+00
chr13-7201	chr13	55468061	55474118	+	532.6	6057.000	1239.0	84.4	14.69	0.00e+00
chr6-13412	chr6	38432749	38435662	+	532.4	2913.000	1228.5	28.4	43.18	0.00e+00
chr3-8542	chr3	95013628	95017029	+	532.2	3401.000	1229.0	54.4	22.57	0.00e+00
chr13-2545	chr13	111488577	111491100	+	532.2	2523.000	1231.0	18.1	67.83	0.00e+00
chr10-22020	chr10	128034455	128037656	+	531.9	3201.000	1226.0	26.5	46.29	0.00e+00
chr4-30052	chr4	135270739	135273716	+	531.5	2977.000	1227.0	35.8	34.27	0.00e+00
chr7-17206	chr7	73389213	73394524	+	531.5	5311.000	1230.5	60.8	20.23	0.00e+00
chr6-11412	chr6	4600143	4602092	+	530.0	1949.000	1219.5	24.5	49.73	0.00e+00
chr2-9540	chr2	152734529	152742599	+	529.8	8070.000	1224.5	87.8	13.95	0.00e+00
chr2-31242	chr2	153237315	153242630	+	529.8	5315.000	1220.0	44.6	27.33	0.00e+00
chr4-13763	chr4	135351864	135355020	+	529.8	3156.000	1224.5	35.8	34.20	0.00e+00
chr6-8066	chr6	115806479	115809455	+	529.8	2976.000	1223.5	28.4	43.01	0.00e+00
chr2-20032	chr2	131261140	131264498	+	529.5	3358.000	1223.0	34.3	35.62	0.00e+00
chr8-6447	chr8	86744874	86747062	+	528.9	2188.000	1219.0	27.5	44.38	0.00e+00
chr11-16693	chr11	54786247	54788466	+	528.5	2219.000	1218.5	25.5	47.77	0.00e+00
chr7-13985	chr7	36695370	36700882	+	527.6	5512.000	1217.5	50.0	24.34	0.00e+00
chr11-31991	chr11	60199642	60213777	+	527.4	14135.000	1216.0	158.9	7.65	0.00e+00
chr14-9227	chr14	14702343	14704852	+	527.4	2509.000	1218.0	21.6	56.44	0.00e+00
chr4-28316	chr4	128709814	128720931	+	527.2	11117.000	1218.5	124.6	9.78	0.00e+00
chr15-15750	chr15	59078929	59083032	+	526.9	4103.000	1216.5	52.5	23.18	0.00e+00
chr12-5163	chr12	108178055	108180711	+	526.3	2656.000	1211.5	29.9	40.49	0.00e+00
chr7-2358	chr7	98655635	98658042	+	526.1	2407.000	1216.0	24.0	50.60	0.00e+00
chr5-3066	chr5	102068878	102070922	+	525.9	2044.000	1213.5	19.1	63.44	0.00e+00
chr11-22530	chr11	83472183	83474612	+	525.6	2429.000	1210.5	36.8	32.91	0.00e+00
chr2-15755	chr2	181186472	181188767	+	525.2	2295.000	1214.0	28.9	41.95	0.00e+00
chr14-15697	chr14	56810218	56813747	+	525.2	3529.000	1212.0	25.0	48.45	0.00e+00
chr10-8919	chr10	11280286	11282558	+	525.0	2272.000	1209.0	26.5	45.65	0.00e+00
chr18-2052	chr18	36559154	36561791	+	524.8	2637.000	1208.0	34.3	35.18	0.00e+00
chr8-17765	chr8	124946361	124950823	+	524.3	4462.000	1212.5	42.2	28.74	0.00e+00
chr2-9656	chr2	30414828	30417393	+	524.1	2565.000	1212.5	41.7	29.08	0.00e+00
chr18-3007	chr18	34758533	34761729	+	524.1	3196.000	1210.0	44.1	27.41	0.00e+00
chr11-30489	chr11	49711498	49714223	+	523.7	2725.000	1209.0	27.5	44.02	0.00e+00
chr4-18346	chr4	86855601	86858224	+	523.5	2623.000	1207.5	48.1	25.12	0.00e+00
chr13-11003	chr13	48868401	48872237	+	523.5	3836.000	1210.0	45.1	26.81	0.00e+00
chr5-15926	chr5	122156924	122160468	+	523.2	3544.000	1206.0	36.3	33.23	0.00e+00
chr14-8661	chr14	55852093	55856909	+	523.2	4816.000	1209.0	50.0	24.17	0.00e+00
chr1-7544	chr1	156034797	156037492	+	523.0	2695.000	1207.5	30.9	39.08	0.00e+00
chr11-42201	chr11	109649801	109652499	+	523.0	2698.000	1206.5	27.5	43.93	0.00e+00
chr11-17768	chr11	69577529	69582329	+	522.2	4800.000	1204.0	62.3	19.33	0.00e+00
chr12-8096	chr12	101026387	101029902	+	522.2	3515.000	1204.5	39.7	30.32	0.00e+00
chr5-7120	chr5	73254946	73257529	+	521.7	2583.000	1204.5	21.6	55.81	0.00e+00
chr5-11117	chr5	137348365	137353186	+	521.7	4821.000	1204.5	58.4	20.64	0.00e+00
chr6-5688	chr6	71631650	71633773	+	521.7	2123.000	1202.5	32.4	37.15	0.00e+00
chr16-12582	chr16	11252778	11255193	+	521.5	2415.000	1202.0	33.8	35.52	0.00e+00
chr6-6430	chr6	83119998	83122922	+	521.3	2924.000	1204.0	39.7	30.31	0.00e+00
chr9-15272	chr9	16498094	16502864	+	521.3	4770.000	1204.0	67.7	17.79	0.00e+00
chr3-12545	chr3	137863377	137866149	+	520.9	2772.000	1203.5	24.0	50.08	0.00e+00
chr5-16562	chr5	33691792	33702755	+	520.9	10963.000	1200.5	119.7	10.03	0.00e+00
chr9-16172	chr9	106884224	106888113	+	520.9	3889.000	1203.5	48.1	25.04	0.00e+00
chr14-2433	chr14	121378103	121380367	+	520.6	2264.000	1198.0	30.4	39.39	0.00e+00
chr5-11357	chr5	88674659	88676643	+	520.4	1984.000	1203.0	17.2	70.08	0.00e+00
chr4-14967	chr4	150280524	150284420	+	520.2	3896.000	1200.5	37.3	32.20	0.00e+00
chr4-5385	chr4	124849486	124852152	+	520.0	2666.000	1202.0	36.8	32.68	0.00e+00
chr7-9305	chr7	70345806	70353577	+	519.8	7771.000	1196.5	85.8	13.94	0.00e+00
chr18-5207	chr18	24019645	24022122	+	519.3	2477.000	1200.5	38.3	31.38	0.00e+00
chr13-16794	chr13	93497870	93500480	+	519.1	2610.000	1197.5	36.8	32.55	0.00e+00
chr4-14955	chr4	148129334	148132661	+	518.7	3327.000	1198.5	47.1	25.45	0.00e+00
chr4-12998	chr4	128726664	128730726	+	518.5	4062.000	1197.0	49.5	24.16	0.00e+00
chr1-19460	chr1	151499542	151501534	+	518.2	1992.000	1195.5	29.9	39.96	0.00e+00
chr7-12166	chr7	44245579	44248131	+	518.0	2552.000	1197.5	36.3	32.99	0.00e+00
chr14-2317	chr14	61647270	61649650	+	518.0	2380.000	1195.5	22.1	54.16	0.00e+00
chr3-13072	chr3	34019096	34021208	+	517.8	2112.000	1192.0	18.1	65.68	0.00e+00
chr3-1884	chr3	69316043	69319179	+	517.8	3136.000	1201.5	30.4	39.51	0.00e+00
chr15-1668	chr15	101173460	101177865	+	517.6	4405.000	1195.0	54.0	22.15	0.00e+00
chr8-3365	chr8	106892237	106894399	+	517.4	2162.000	1194.0	18.1	65.79	0.00e+00
chr3-10003	chr3	84038642	84040996	+	517.2	2354.000	1193.5	29.4	40.56	0.00e+00
chr4-15035	chr4	48042329	48047868	+	516.9	5539.000	1196.0	79.5	15.05	0.00e+00
chr19-6747	chr19	4613725	4616586	+	516.9	2861.000	1198.0	44.6	26.84	0.00e+00
chr12-4461	chr12	69371215	69374242	+	516.5	3027.000	1188.5	33.8	35.12	0.00e+00
chr6-7811	chr6	113376954	113379390	+	515.6	2436.000	1193.0	36.8	32.43	0.00e+00
chr7-16356	chr7	45714363	45720116	+	515.6	5753.000	1195.5	63.8	18.75	0.00e+00
chr13-9476	chr13	69531373	69536080	+	515.2	4707.000	1191.5	44.1	26.99	0.00e+00
chr4-20698	chr4	32981905	32985781	+	515.0	3876.000	1189.0	40.7	29.21	0.00e+00
chr7-2548	chr7	112022787	112024801	+	515.0	2014.000	1188.5	26.5	44.87	0.00e+00
chr3-6267	chr3	144201641	144206332	+	514.8	4691.000	1186.5	53.0	22.40	0.00e+00
chr2-24221	chr2	135657926	135660275	+	514.3	2349.000	1183.5	25.0	47.31	0.00e+00
chr2-13658	chr2	156861779	156864521	+	514.1	2742.000	1186.5	42.7	27.80	0.00e+00
chr9-10687	chr9	63967538	63982608	+	514.1	15070.000	1183.0	166.3	7.11	0.00e+00
chr11-35703	chr11	98148179	98150723	+	513.7	2544.000	1186.5	39.2	30.24	0.00e+00
chr17-11617	chr17	85613415	85625727	+	513.7	12312.000	1187.0	150.6	7.88	0.00e+00
chr3-8923	chr3	90051107	90054373	+	513.5	3266.000	1187.0	36.8	32.27	0.00e+00
chr2-9206	chr2	180708929	180711703	+	513.0	2774.000	1183.0	35.8	33.04	0.00e+00
chr8-14311	chr8	95426134	95435585	+	513.0	9451.000	1181.5	113.8	10.38	0.00e+00
chr11-17524	chr11	96976115	96979091	+	513.0	2976.000	1188.0	38.3	31.05	0.00e+00
chr6-3721	chr6	67266130	67268463	+	512.8	2333.000	1181.5	28.9	40.83	0.00e+00
chr11-8189	chr11	86756219	86758987	+	512.8	2768.000	1183.0	40.2	29.41	0.00e+00
chr6-7964	chr6	134565517	134567693	+	512.6	2176.000	1179.5	22.1	53.44	0.00e+00
chr7-31039	chr7	3691781	3695879	+	512.6	4098.000	1181.0	28.4	41.51	0.00e+00
chr12-2980	chr12	71014822	71017525	+	512.6	2703.000	1179.5	27.5	42.94	0.00e+00
chr7-28016	chr7	24504959	24508627	+	512.2	3668.000	1183.5	29.4	40.22	0.00e+00
chr17-7450	chr17	35835760	35839746	+	512.2	3986.000	1183.5	44.1	26.81	0.00e+00
chr18-3600	chr18	15148654	15151923	+	512.2	3269.000	1181.0	40.2	29.36	0.00e+00
chr2-22565	chr2	116060139	116068415	+	511.9	8276.000	1182.0	89.3	13.24	0.00e+00
chr11-39397	chr11	88098331	88102583	+	511.9	4252.000	1183.5	44.1	26.81	0.00e+00
chr11-26109	chr11	52230773	52233000	+	511.7	2227.000	1182.0	19.6	60.25	0.00e+00
chr5-20111	chr5	30104490	30108574	+	511.5	4084.000	1177.5	60.8	19.36	0.00e+00
chr7-25521	chr7	19560107	19563820	+	511.3	3713.000	1179.0	49.0	24.04	0.00e+00
chr1-20485	chr1	166000915	166003995	+	511.1	3080.000	1180.0	30.9	38.19	0.00e+00
chr11-10355	chr11	87107822	87110787	+	510.9	2965.000	1177.0	40.2	29.26	0.00e+00
chr2-11923	chr2	128125185	128129225	+	510.6	4040.000	1177.0	54.0	21.82	0.00e+00
chr12-15084	chr12	69195902	69198621	+	509.8	2719.000	1173.0	25.0	46.89	0.00e+00
chr5-17549	chr5	27789582	27792532	+	509.6	2950.000	1175.5	25.0	46.99	0.00e+00
chr5-10417	chr5	57714436	57720368	+	509.6	5932.000	1179.5	76.0	15.51	0.00e+00
chr8-415	chr8	74993521	74995185	+	509.6	1664.000	1175.0	19.6	59.89	0.00e+00
chr9-7039	chr9	120491854	120494395	+	509.6	2541.000	1176.5	25.5	46.13	0.00e+00
chr15-9171	chr15	82143896	82149233	+	509.6	5337.000	1175.0	49.5	23.72	0.00e+00
chr7-12060	chr7	81932878	81935101	+	509.3	2223.000	1174.5	16.2	72.56	0.00e+00
chr4-24812	chr4	136600507	136603105	+	508.9	2598.000	1175.0	41.7	28.18	0.00e+00
chr11-13609	chr11	85233619	85235972	+	508.9	2353.000	1173.0	32.4	36.24	0.00e+00
chr1-23654	chr1	119417970	119423113	+	508.5	5143.000	1172.0	52.0	22.54	0.00e+00
chr4-14044	chr4	139350950	139353536	+	508.5	2586.000	1176.5	29.9	39.32	0.00e+00
chr12-5630	chr12	8921063	8924249	+	508.5	3186.000	1174.5	51.0	23.02	0.00e+00
chr4-10539	chr4	129188383	129191292	+	508.3	2909.000	1174.5	33.8	34.70	0.00e+00
chr15-11718	chr15	37006180	37008525	+	508.3	2345.000	1172.0	26.5	44.25	0.00e+00
chr1-10105	chr1	59480555	59486310	+	508.0	5755.000	1172.5	68.7	17.07	0.00e+00
chr3-3837	chr3	59005227	59007707	+	507.8	2480.000	1170.5	24.5	47.73	0.00e+00
chr16-5785	chr16	91646021	91648836	+	507.8	2815.000	1170.0	21.1	55.47	0.00e+00
chr19-1045	chr19	10524769	10526400	+	507.8	1631.000	1181.5	22.6	52.37	0.00e+00
chr3-11602	chr3	22075311	22078632	+	507.6	3321.000	1168.5	23.5	49.63	0.00e+00
chr8-534	chr8	79638789	79640826	+	507.6	2037.000	1172.0	20.6	56.89	0.00e+00
chr9-27337	chr9	64339780	64341736	+	507.6	1956.000	1169.5	28.4	41.11	0.00e+00
chr9-3255	chr9	121297058	121302189	+	507.4	5131.000	1170.0	65.7	17.80	0.00e+00
chr7-23137	chr7	127343415	127346934	+	507.2	3519.000	1168.5	43.7	26.77	0.00e+00
chr11-17841	chr11	94158256	94164302	+	507.2	6046.000	1171.5	77.5	15.12	0.00e+00
chr6-5995	chr6	93910567	93914951	+	506.9	4384.000	1171.0	56.4	20.76	0.00e+00
chr7-20034	chr7	127743998	127748299	+	506.9	4301.000	1170.5	58.4	20.05	0.00e+00
chr1-6053	chr1	191574088	191576816	+	506.7	2728.000	1169.0	40.7	28.72	0.00e+00
chr6-16414	chr6	146576640	146579006	+	506.3	2366.000	1165.5	31.9	36.56	0.00e+00
chr17-16534	chr17	23802074	23805028	+	506.1	2954.000	1165.0	27.5	42.41	0.00e+00
chr7-25716	chr7	44814449	44820263	+	505.6	5814.000	1170.5	70.6	16.57	0.00e+00
chr4-30621	chr4	155600550	155602655	+	505.2	2105.000	1165.0	20.6	56.55	0.00e+00
chr9-9685	chr9	54862740	54864905	+	505.2	2165.000	1171.5	30.9	37.91	0.00e+00
chr9-14769	chr9	119320872	119323741	+	505.2	2869.000	1167.5	42.2	27.68	0.00e+00
chr13-5092	chr13	23738063	23741083	+	505.0	3020.000	1167.5	23.1	50.64	0.00e+00
chr3-14209	chr3	89772114	89776250	+	504.8	4136.000	1164.0	47.6	24.47	0.00e+00
chr3-10536	chr3	152394687	152397890	+	504.6	3203.000	1164.0	28.0	41.63	0.00e+00
chr7-18325	chr7	127476980	127481035	+	504.6	4055.000	1165.5	42.2	27.63	0.00e+00
chr15-6367	chr15	97999743	98005780	+	504.6	6037.000	1165.0	74.6	15.63	0.00e+00
chr4-11892	chr4	103112588	103115668	+	504.3	3080.000	1164.5	46.6	24.99	0.00e+00
chr6-8538	chr6	71493150	71495230	+	504.3	2080.000	1160.5	25.5	45.50	0.00e+00
chr10-6861	chr10	128458308	128461373	+	504.1	3065.000	1163.0	32.4	35.93	0.00e+00
chr15-8172	chr15	28023779	28026657	+	504.1	2878.000	1161.0	36.3	31.99	0.00e+00
chr4-21415	chr4	156195265	156198660	+	503.7	3395.000	1162.5	39.7	29.26	0.00e+00
chr12-10513	chr12	112670275	112676685	+	503.7	6410.000	1164.0	72.1	16.14	0.00e+00
chr4-18535	chr4	132420593	132423117	+	503.3	2524.000	1159.0	38.7	29.91	0.00e+00
chr5-5753	chr5	124482274	124485098	+	503.3	2824.000	1162.5	32.4	35.91	0.00e+00
chr15-7891	chr15	36607536	36610272	+	503.3	2736.000	1158.0	41.7	27.78	0.00e+00
chr1-9004	chr1	151343725	151346197	+	503.0	2472.000	1161.0	31.4	36.99	0.00e+00
chr11-13373	chr11	59226721	59229348	+	503.0	2627.000	1161.5	33.4	34.82	0.00e+00
chrX-5707	chrX	12076462	12081998	+	503.0	5536.000	1159.5	44.6	25.98	0.00e+00
chr5-27788	chr5	108460628	108463848	+	502.8	3220.000	1161.0	35.3	32.88	0.00e+00
chr4-18571	chr4	134852020	134854602	+	502.4	2582.000	1158.5	34.8	33.27	0.00e+00
chr4-7598	chr4	134922579	134925054	+	502.4	2475.000	1156.0	37.8	30.61	0.00e+00
chr8-14908	chr8	4255645	4260362	+	502.4	4717.000	1160.0	62.3	18.62	0.00e+00
chr19-4134	chr19	29804799	29806949	+	502.4	2150.000	1159.0	36.8	31.51	0.00e+00
chr1-10716	chr1	130715129	130718484	+	502.2	3355.000	1160.5	36.8	31.55	0.00e+00
chr4-16849	chr4	34881512	34883885	+	501.7	2373.000	1160.5	32.4	35.85	0.00e+00
chr18-5850	chr18	60774040	60776399	+	501.7	2359.000	1159.5	37.8	30.70	0.00e+00
chr1-22637	chr1	153485946	153488181	+	501.3	2235.000	1157.5	33.4	34.70	0.00e+00
chr2-41191	chr2	156110498	156112627	+	501.3	2129.000	1159.0	22.6	51.37	0.00e+00
chr19-5656	chr19	8941021	8945302	+	501.3	4281.000	1159.0	59.3	19.53	0.00e+00
chr1-15789	chr1	55025882	55028127	+	501.1	2245.000	1156.5	28.9	39.96	0.00e+00
chr6-13305	chr6	128361071	128365403	+	501.1	4332.000	1153.0	46.6	24.74	0.00e+00
chr10-7371	chr10	40300350	40303162	+	500.9	2812.000	1157.5	26.5	43.70	0.00e+00
chr2-13042	chr2	137113442	137118064	+	500.4	4622.000	1154.0	55.9	20.64	0.00e+00
chr19-3514	chr19	21777986	21783054	+	499.8	5068.000	1157.0	60.8	19.02	0.00e+00
chr2-14028	chr2	91456856	91461233	+	499.1	4377.000	1153.5	51.5	22.40	0.00e+00
chr11-10971	chr11	79338799	79341093	+	499.1	2294.000	1154.5	24.5	47.08	0.00e+00
chr15-13108	chr15	34081961	34084264	+	499.1	2303.000	1155.0	23.5	49.06	0.00e+00
chr15-8479	chr15	102202511	102206874	+	499.1	4363.000	1151.5	45.1	25.52	0.00e+00
chr3-6875	chr3	103967311	103969235	+	498.5	1924.000	1152.5	37.3	30.92	0.00e+00
chr3-4677	chr3	69043773	69046327	+	498.0	2554.000	1148.0	25.0	45.89	0.00e+00
chr8-14295	chr8	94600308	94603408	+	498.0	3100.000	1146.5	40.7	28.16	0.00e+00
chr8-14409	chr8	120535244	120540640	+	498.0	5396.000	1153.5	65.2	17.68	0.00e+00
chr1-8034	chr1	66815824	66818265	+	497.6	2441.000	1147.5	17.7	64.99	0.00e+00
chr11-1186	chr11	21238435	21240196	+	497.4	1761.000	1151.5	14.7	78.26	0.00e+00
chr10-6671	chr10	70094711	70100190	+	497.2	5479.000	1149.0	60.3	19.05	0.00e+00
chr3-7049	chr3	116421929	116425528	+	497.0	3599.000	1149.0	40.7	28.22	0.00e+00
chr5-8755	chr5	34948671	34951964	+	496.7	3293.000	1145.5	44.1	25.95	0.00e+00
chr7-10647	chr7	89979650	89981960	+	496.7	2310.000	1143.5	20.6	55.51	0.00e+00
chr9-19629	chr9	14274613	14277785	+	496.5	3172.000	1143.5	35.8	31.94	0.00e+00
chr15-7895	chr15	39196591	39199608	+	496.5	3017.000	1143.0	32.4	35.31	0.00e+00
chr3-5907	chr3	108209074	108211664	+	496.3	2590.000	1147.5	42.2	27.20	0.00e+00
chr11-29328	chr11	59808585	59811013	+	496.3	2428.000	1145.5	27.5	41.70	0.00e+00
chr11-37427	chr11	90637134	90639057	+	496.3	1923.000	1143.5	19.1	59.78	0.00e+00
chr18-4616	chr18	31758877	31761595	+	496.1	2718.000	1141.5	27.5	41.56	0.00e+00
chr4-37512	chr4	129333817	129336648	+	495.6	2831.000	1143.5	28.4	40.20	0.00e+00
chr9-27808	chr9	106451742	106458232	+	495.4	6490.000	1142.5	81.4	14.03	0.00e+00
chr10-5597	chr10	117709564	117711490	+	495.4	1926.000	1148.5	28.0	41.08	0.00e+00
chr15-7641	chr15	58887792	58890948	+	495.4	3156.000	1142.5	34.8	32.81	0.00e+00
chr8-5235	chr8	47989375	47992257	+	495.0	2882.000	1143.5	19.6	58.28	0.00e+00
chr3-2920	chr3	104863768	104866017	+	494.8	2249.000	1144.5	28.0	40.94	0.00e+00
chr9-6114	chr9	35326638	35337594	+	494.8	10956.000	1141.5	143.7	7.94	0.00e+00
chr1-12486	chr1	181839664	181843660	+	494.6	3996.000	1141.0	35.3	32.31	0.00e+00
chr13-7532	chr13	55692287	55695976	+	494.3	3689.000	1146.5	44.1	25.97	0.00e+00
chr9-15767	chr9	14612002	14615819	+	494.1	3817.000	1140.5	47.6	23.97	0.00e+00
chr12-7722	chr12	78225470	78228016	+	494.1	2546.000	1137.5	35.3	32.21	0.00e+00
chr15-8389	chr15	77969023	77971910	+	494.1	2887.000	1140.5	38.3	29.81	0.00e+00
chr17-15024	chr17	69155918	69158224	+	494.1	2306.000	1139.5	27.0	42.24	0.00e+00
chr15-7645	chr15	60821213	60825222	+	493.9	4009.000	1137.0	41.7	27.27	0.00e+00
chr16-10546	chr16	85170883	85174254	+	493.9	3371.000	1138.5	27.5	41.45	0.00e+00
chrX-5985	chrX	60888918	60895767	+	493.9	6849.000	1138.0	48.6	23.44	0.00e+00
chr15-11569	chr15	85454308	85467804	+	493.5	13496.000	1135.5	168.7	6.73	0.00e+00
chr2-16398	chr2	4555073	4563465	+	493.3	8392.000	1136.0	111.3	10.20	0.00e+00
chr11-17359	chr11	52097769	52100116	+	493.3	2347.000	1137.0	42.7	26.64	0.00e+00
chr15-14598	chr15	83147862	83150561	+	493.3	2699.000	1137.5	24.5	46.38	0.00e+00
chr9-9280	chr9	56994308	56996743	+	493.0	2435.000	1135.5	22.6	50.33	0.00e+00
chr9-9443	chr9	66349348	66351489	+	492.8	2141.000	1138.5	38.3	29.76	0.00e+00
chr2-15976	chr2	153442767	153447216	+	492.6	4449.000	1137.0	50.0	22.73	0.00e+00
chr12-6840	chr12	95691755	95698324	+	492.6	6569.000	1136.0	61.3	18.53	0.00e+00
chr11-17001	chr11	21090815	21093011	+	492.4	2196.000	1134.0	23.1	49.19	0.00e+00
chr8-5853	chr8	47712934	47715345	+	491.7	2411.000	1133.5	25.5	44.44	0.00e+00
chr1-14257	chr1	171327991	171331032	+	491.5	3041.000	1133.0	27.5	41.25	0.00e+00
chr6-5436	chr6	83914115	83915410	+	491.5	1295.000	1131.0	15.7	72.06	0.00e+00
chr15-8023	chr15	38077164	38079730	+	491.5	2566.000	1136.5	26.5	42.91	0.00e+00
chr4-18028	chr4	135871975	135875044	+	491.3	3069.000	1136.0	37.3	30.47	0.00e+00
chr17-12398	chr17	27906816	27910710	+	491.3	3894.000	1136.0	46.1	24.64	0.00e+00
chr15-4441	chr15	103239186	103242729	+	491.1	3543.000	1132.5	38.3	29.60	0.00e+00
chr11-28818	chr11	116029489	116032133	+	490.9	2644.000	1130.0	32.9	34.39	0.00e+00
chr9-7706	chr9	65825826	65828587	+	490.4	2761.000	1131.0	29.4	38.43	0.00e+00
chrX-3666	chrX	12086758	12092451	+	490.4	5693.000	1130.5	44.6	25.33	0.00e+00
chr2-23791	chr2	26313776	26320168	+	490.2	6392.000	1136.5	84.4	13.47	0.00e+00
chr11-12388	chr11	12034480	12038949	+	490.0	4469.000	1132.5	49.5	22.86	0.00e+00
chr14-7890	chr14	45218594	45221513	+	490.0	2919.000	1127.5	36.8	30.65	0.00e+00
chr5-1394	chr5	9160845	9162844	+	489.8	1999.000	1142.5	16.2	70.59	0.00e+00
chr4-14699	chr4	40267579	40270512	+	489.6	2933.000	1128.0	50.5	22.33	0.00e+00
chr10-9555	chr10	120977544	120979984	+	489.3	2440.000	1126.0	22.1	51.02	0.00e+00
chr14-13692	chr14	100282927	100287065	+	489.3	4138.000	1128.5	44.1	25.56	0.00e+00
chr2-21404	chr2	167628887	167633146	+	488.3	4259.000	1130.5	42.2	26.80	0.00e+00
chr10-10217	chr10	59893698	59903039	+	488.3	9341.000	1127.0	118.7	9.49	0.00e+00
chr11-30127	chr11	117338175	117351680	+	488.3	13505.000	1129.5	157.0	7.20	0.00e+00
chr12-5638	chr12	17543929	17546510	+	488.3	2581.000	1123.5	38.7	28.99	0.00e+00
chr7-10150	chr7	127613929	127616561	+	488.0	2632.000	1135.5	38.3	29.68	0.00e+00
chr14-8967	chr14	105175852	105177896	+	488.0	2044.000	1126.0	31.4	35.87	0.00e+00
chr19-480	chr19	53943755	53946423	+	488.0	2668.000	1140.5	31.4	36.33	0.00e+00
chr1-10330	chr1	133045344	133048315	+	487.8	2971.000	1124.0	42.7	26.34	0.00e+00
chr7-12664	chr7	130263289	130267060	+	487.8	3771.000	1125.5	51.0	22.06	0.00e+00
chr1-16275	chr1	37996035	37999286	+	487.6	3251.000	1125.5	48.1	23.41	0.00e+00
chr14-7034	chr14	55642350	55645112	+	487.4	2762.000	1123.0	32.4	34.69	0.00e+00
chrX-5634	chrX	58027409	58034914	+	487.2	7505.000	1123.0	66.2	16.96	0.00e+00
chr11-24571	chr11	70236563	70240692	+	487.0	4129.000	1122.5	54.4	20.62	0.00e+00
chr7-10410	chr7	44848067	44851572	+	486.3	3505.000	1126.0	36.8	30.61	0.00e+00
chr8-20848	chr8	107291921	107295049	+	485.4	3128.000	1120.5	30.9	36.26	0.00e+00
chr19-5209	chr19	59941566	59944401	+	485.4	2835.000	1119.0	36.3	30.83	0.00e+00
chr2-11274	chr2	157422789	157426763	+	485.2	3974.000	1119.5	60.3	18.56	0.00e+00
chr5-2636	chr5	81019467	81023282	+	485.2	3815.000	1121.0	38.3	29.30	0.00e+00
chr16-4312	chr16	33379700	33382819	+	485.2	3119.000	1120.5	28.0	40.08	0.00e+00
chr3-7658	chr3	87970172	87975243	+	485.0	5071.000	1121.5	55.4	20.23	0.00e+00
chr6-4129	chr6	24663340	24665755	+	485.0	2415.000	1117.5	36.3	30.79	0.00e+00
chrX-1405	chrX	13070397	13073421	+	485.0	3024.000	1118.5	20.6	54.30	0.00e+00
chr6-6937	chr6	108658221	108662150	+	484.8	3929.000	1122.5	46.1	24.35	0.00e+00
chr9-27845	chr9	107566289	107571844	+	484.8	5555.000	1120.5	59.3	18.88	0.00e+00
chr12-7844	chr12	21415684	21418625	+	484.8	2941.000	1120.0	35.8	31.28	0.00e+00
chr8-11128	chr8	105859409	105862477	+	484.3	3068.000	1115.5	30.9	36.10	0.00e+00
chr13-7437	chr13	98315858	98317930	+	484.3	2072.000	1119.5	24.0	46.58	0.00e+00
chr11-27661	chr11	109359236	109363852	+	484.1	4616.000	1117.0	48.6	23.00	0.00e+00
chr11-29322	chr11	59504705	59507654	+	483.9	2949.000	1118.5	30.9	36.20	0.00e+00
chr14-11919	chr14	66295981	66299966	+	483.9	3985.000	1116.0	48.6	22.98	0.00e+00
chr1-21357	chr1	133129217	133133828	+	483.7	4611.000	1116.0	50.0	22.31	0.00e+00
chr3-12309	chr3	53462335	53464751	+	483.7	2416.000	1115.0	31.4	35.52	0.00e+00
chr17-5088	chr17	34585645	34588551	+	483.7	2906.000	1118.0	45.6	24.51	0.00e+00
chr8-12897	chr8	109778092	109780013	+	483.5	1921.000	1115.0	23.1	48.37	0.00e+00
chr12-5311	chr12	65072925	65076574	+	483.3	3649.000	1115.5	43.7	25.55	0.00e+00
chr14-14042	chr14	34672976	34675204	+	483.3	2228.000	1112.5	32.9	33.85	0.00e+00
chr5-9563	chr5	20950544	20952602	+	482.8	2058.000	1114.5	19.1	58.26	0.00e+00
chr13-2920	chr13	93303150	93305355	+	482.8	2205.000	1116.0	33.8	32.98	0.00e+00
chr2-5991	chr2	29888970	29892208	+	482.4	3238.000	1116.0	43.7	25.57	0.00e+00
chr11-26527	chr11	98737823	98743480	+	482.4	5657.000	1112.5	57.9	19.22	0.00e+00
chr10-9412	chr10	128802854	128806508	+	482.2	3654.000	1117.0	42.2	26.48	0.00e+00
chr12-6549	chr12	119237094	119240065	+	482.0	2971.000	1116.0	36.8	30.34	0.00e+00
chr17-18061	chr17	84956095	84959063	+	481.5	2968.000	1111.0	26.0	42.74	0.00e+00
chr16-2565	chr16	17233050	17235203	+	481.3	2153.000	1114.0	27.0	41.29	0.00e+00
chr16-10948	chr16	35540273	35543237	+	481.3	2964.000	1108.0	38.7	28.59	0.00e+00
chr12-6286	chr12	116280099	116282328	+	481.1	2229.000	1111.0	28.4	39.05	0.00e+00
chr15-4852	chr15	9070181	9072652	+	480.9	2471.000	1111.0	26.5	41.95	0.00e+00
chr8-10479	chr8	83898503	83902417	+	480.7	3914.000	1110.5	31.9	34.83	0.00e+00
chr1-14406	chr1	74389848	74393844	+	480.2	3996.000	1108.0	40.7	27.22	0.00e+00
chr13-13390	chr13	5860141	5863687	+	480.2	3546.000	1112.5	39.2	28.35	0.00e+00
chr13-8805	chr13	23620186	23623223	+	480.2	3037.000	1107.5	27.5	40.32	0.00e+00
chr1-8981	chr1	128589761	128593881	+	480.0	4120.000	1109.5	54.4	20.38	0.00e+00
chr2-26283	chr2	157564762	157567704	+	480.0	2942.000	1108.0	35.3	31.37	0.00e+00
chr2-14356	chr2	165033517	165036035	+	479.8	2518.000	1106.5	30.4	36.39	0.00e+00
chr4-33240	chr4	126749286	126754685	+	479.1	5399.000	1103.5	64.7	17.04	0.00e+00
chr4-24810	chr4	136469325	136471336	+	479.1	2011.000	1103.5	27.0	40.91	0.00e+00
chr7-28174	chr7	30585958	30590611	+	479.1	4653.000	1105.0	44.6	24.76	0.00e+00
chr15-16291	chr15	98950969	98955648	+	479.1	4679.000	1105.0	45.6	24.22	0.00e+00
chr8-11671	chr8	25600843	25603811	+	478.9	2968.000	1106.5	36.3	30.49	0.00e+00
chr10-4345	chr10	28074018	28076959	+	478.3	2941.000	1101.0	43.2	25.51	0.00e+00
chr1-15865	chr1	85893897	85903117	+	478.0	9220.000	1109.5	91.7	12.10	0.00e+00
chr1-4584	chr1	182408216	182410179	+	478.0	1963.000	1104.0	21.6	51.16	0.00e+00
chr19-3534	chr19	37206666	37209070	+	478.0	2404.000	1103.5	24.5	45.00	0.00e+00
chr7-25440	chr7	3644066	3647381	+	477.8	3315.000	1101.5	33.4	33.03	0.00e+00
chr17-6214	chr17	57246573	57251144	+	477.8	4571.000	1100.0	57.9	19.01	0.00e+00
chr3-3314	chr3	122728816	122731313	+	477.6	2497.000	1102.5	30.9	35.68	0.00e+00
chr5-16304	chr5	115488656	115490584	+	477.6	1928.000	1102.0	22.6	48.84	0.00e+00
chr7-20865	chr7	13036156	13039240	+	477.6	3084.000	1102.5	35.8	30.79	0.00e+00
chr3-7313	chr3	33799170	33801166	+	477.4	1996.000	1102.0	16.2	68.08	0.00e+00
chr5-24076	chr5	115010254	115012800	+	477.2	2546.000	1101.5	20.6	53.47	0.00e+00
chr18-12901	chr18	82690216	82693789	+	477.2	3573.000	1098.5	31.9	34.46	0.00e+00
chr2-19409	chr2	59611119	59614321	+	477.0	3202.000	1099.5	49.5	22.19	0.00e+00
chr13-4154	chr13	23581354	23587289	+	477.0	5935.000	1101.5	60.8	18.11	0.00e+00
chr4-24799	chr4	136051434	136054044	+	476.5	2610.000	1099.5	26.5	41.51	0.00e+00
chr14-10525	chr14	51983514	51987358	+	476.5	3844.000	1098.0	43.2	25.44	0.00e+00
chr19-13096	chr19	29521042	29523888	+	476.5	2846.000	1098.0	27.0	40.70	0.00e+00
chr14-9764	chr14	13959647	13962404	+	476.3	2757.000	1101.0	32.9	33.50	0.00e+00
chr16-8178	chr16	20096932	20098586	+	476.3	1654.000	1099.0	15.7	70.02	0.00e+00
chr17-9079	chr17	28176254	28178302	+	476.1	2048.000	1098.5	31.4	34.99	0.00e+00
chr11-15216	chr11	107130096	107133021	+	475.7	2925.000	1095.5	21.1	51.94	0.00e+00
chr12-2148	chr12	21111210	21113352	+	475.7	2142.000	1103.5	20.1	54.87	0.00e+00
chr14-16800	chr14	67712278	67717244	+	475.7	4966.000	1097.0	66.2	16.57	0.00e+00
chr1-6607	chr1	156558282	156560062	+	475.2	1780.000	1096.0	18.6	58.80	0.00e+00
chr3-4061	chr3	110249577	110251649	+	475.2	2072.000	1097.0	28.4	38.56	0.00e+00
chr4-8082	chr4	137356425	137357973	+	475.2	1548.000	1096.0	13.7	79.80	0.00e+00
chr17-16201	chr17	47922199	47926080	+	475.0	3881.000	1097.0	46.6	23.54	0.00e+00
chr19-10358	chr19	16131795	16134528	+	475.0	2733.000	1095.0	27.0	40.59	0.00e+00
chr3-17576	chr3	94836578	94839297	+	474.8	2719.000	1096.5	17.7	62.10	0.00e+00
chr4-8530	chr4	120568820	120571301	+	474.8	2481.000	1098.5	28.9	37.96	0.00e+00
chr7-5696	chr7	110121226	110123885	+	474.6	2659.000	1096.5	30.4	36.06	0.00e+00
chr14-9572	chr14	31204408	31208616	+	474.6	4208.000	1094.0	54.9	19.91	0.00e+00
chr15-6368	chr15	98532615	98534912	+	474.6	2297.000	1095.0	29.9	36.60	0.00e+00
chr15-16546	chr15	58822183	58824584	+	474.4	2401.000	1094.5	29.4	37.19	0.00e+00
chr5-34492	chr5	145137817	145141281	+	474.1	3464.000	1093.0	38.7	28.21	0.00e+00
chr11-12862	chr11	69757691	69761151	+	474.1	3460.000	1095.5	41.2	26.59	0.00e+00
chr12-7711	chr12	53251362	53254374	+	474.1	3012.000	1093.5	30.4	35.96	0.00e+00
chr17-7428	chr17	28951387	28954859	+	473.9	3472.000	1093.0	37.3	29.32	0.00e+00
chr6-2212	chr6	4902696	4904638	+	473.7	1942.000	1093.0	28.9	37.77	0.00e+00
chr7-31102	chr7	16987082	16997264	+	473.7	10182.000	1092.5	99.1	11.03	0.00e+00
chr11-12209	chr11	113682731	113685388	+	473.7	2657.000	1096.5	50.0	21.92	0.00e+00
chr15-7636	chr15	57693110	57696674	+	473.7	3564.000	1094.5	35.8	30.57	0.00e+00
chr17-16837	chr17	33953144	33956838	+	473.7	3694.000	1097.5	56.4	19.46	0.00e+00
chr7-9390	chr7	80186131	80194832	+	473.5	8701.000	1096.5	95.6	11.46	0.00e+00
chr18-5303	chr18	33460165	33465151	+	473.5	4986.000	1095.0	40.2	27.23	0.00e+00
chr6-9089	chr6	94698381	94701707	+	473.0	3326.000	1094.0	33.8	32.33	0.00e+00
chr10-7906	chr10	80291377	80294633	+	473.0	3256.000	1094.5	49.0	22.31	0.00e+00
chr11-9704	chr11	69394377	69400362	+	473.0	5985.000	1091.5	67.2	16.24	0.00e+00
chr11-14960	chr11	106215195	106217963	+	473.0	2768.000	1094.5	47.6	23.00	0.00e+00
chr19-2509	chr19	56547681	56549741	+	472.8	2060.000	1092.5	26.0	42.03	0.00e+00
chr6-6482	chr6	48443324	48446699	+	472.4	3375.000	1089.5	31.9	34.17	0.00e+00
chr3-10426	chr3	89213258	89216621	+	472.2	3363.000	1089.0	38.3	28.46	0.00e+00
chr6-15856	chr6	71439088	71441835	+	472.2	2747.000	1089.0	31.9	34.16	0.00e+00
chr1-17996	chr1	160211462	160214582	+	472.0	3120.000	1088.5	33.8	32.16	0.00e+00
chr9-13926	chr9	99567702	99569524	+	472.0	1822.000	1087.5	22.1	49.27	0.00e+00
chr4-17550	chr4	134467212	134470020	+	471.7	2808.000	1094.0	32.4	33.79	0.00e+00
chr8-12012	chr8	88521016	88525080	+	471.5	4064.000	1093.0	53.5	20.44	0.00e+00
chr9-9635	chr9	120932402	120937968	+	471.5	5566.000	1087.5	58.4	18.63	0.00e+00
chr10-18674	chr10	40347946	40350552	+	471.3	2606.000	1089.0	33.4	32.65	0.00e+00
chr3-313	chr3	157534052	157535432	+	470.9	1380.000	1090.5	25.0	43.59	0.00e+00
chr9-11854	chr9	108001688	108004230	+	470.9	2542.000	1084.5	29.4	36.85	0.00e+00
chr18-1387	chr18	53861430	53863405	+	470.2	1975.000	1086.0	18.6	58.27	0.00e+00
chr1-18261	chr1	55086582	55090078	+	470.0	3496.000	1082.5	26.5	40.87	0.00e+00
chr9-16212	chr9	110130509	110133430	+	470.0	2921.000	1085.5	29.4	36.89	0.00e+00
chr12-10626	chr12	69295614	69299701	+	469.8	4087.000	1084.0	37.3	29.08	0.00e+00
chr16-7152	chr16	78375405	78377555	+	469.8	2150.000	1086.0	25.5	42.58	0.00e+00
chr7-9024	chr7	62462039	62464683	+	469.4	2644.000	1081.5	26.5	40.83	0.00e+00
chr19-7059	chr19	10182158	10186122	+	469.4	3964.000	1082.0	52.0	20.81	0.00e+00
chr2-15057	chr2	90916439	90918717	+	469.1	2278.000	1085.5	28.9	37.51	0.00e+00
chr11-17255	chr11	117265257	117271178	+	468.9	5921.000	1084.5	77.5	13.99	0.00e+00
chr4-19487	chr4	76448461	76451213	+	467.4	2752.000	1078.0	32.9	32.80	0.00e+00
chr15-13642	chr15	31529494	31532297	+	467.4	2803.000	1080.0	28.0	38.63	0.00e+00
chr6-8965	chr6	136803062	136805485	+	467.0	2423.000	1075.0	41.2	26.09	0.00e+00
chr11-6364	chr11	50024743	50026810	+	467.0	2067.000	1080.0	25.5	42.34	0.00e+00
chr12-3659	chr12	100198858	100201372	+	467.0	2514.000	1076.5	46.6	23.10	0.00e+00
chr4-16126	chr4	48584343	48586981	+	466.7	2638.000	1075.0	22.1	48.70	0.00e+00
chr4-8198	chr4	122995213	123000133	+	466.7	4920.000	1081.5	60.3	17.93	0.00e+00
chr12-13588	chr12	3425225	3428053	+	466.5	2828.000	1075.5	27.0	39.87	0.00e+00
chr1-3841	chr1	93477760	93480276	+	466.3	2516.000	1077.0	37.8	28.52	0.00e+00
chr6-12663	chr6	87979258	87982763	+	466.3	3505.000	1079.0	39.2	27.50	0.00e+00
chr7-29296	chr7	141227672	141230063	+	466.1	2391.000	1074.0	27.0	39.81	0.00e+00
chr8-12783	chr8	71484834	71489647	+	466.1	4813.000	1077.5	55.9	19.27	0.00e+00
chr16-10060	chr16	76371495	76374250	+	466.1	2755.000	1073.5	33.4	32.19	0.00e+00
chr2-25747	chr2	30656400	30662927	+	465.7	6527.000	1077.5	68.7	15.69	0.00e+00
chr1-12286	chr1	58422759	58424523	+	465.4	1764.000	1074.0	24.5	43.79	0.00e+00
chr12-8032	chr12	54984411	54986814	+	465.4	2403.000	1072.0	18.1	59.07	0.00e+00
chr11-3102	chr11	61854040	61855815	+	465.2	1775.000	1077.5	14.7	73.23	0.00e+00
chr4-10338	chr4	8909225	8914359	+	465.0	5134.000	1072.5	58.9	18.22	0.00e+00
chr5-34481	chr5	144767346	144769631	+	465.0	2285.000	1076.0	26.0	41.39	0.00e+00
chr13-10086	chr13	37825004	37828277	+	465.0	3273.000	1071.0	43.2	24.81	0.00e+00
chr9-14191	chr9	58553887	58556185	+	464.8	2298.000	1071.0	31.4	34.12	0.00e+00
chr18-1206	chr18	24204951	24207112	+	464.8	2161.000	1075.0	14.7	73.06	0.00e+00
chr1-1221	chr1	6214176	6215684	+	464.6	1508.000	1076.5	15.7	68.59	0.00e+00
chr5-27310	chr5	29734715	29737403	+	464.6	2688.000	1075.5	44.1	24.36	0.00e+00
chr11-13925	chr11	17158468	17160746	+	464.6	2278.000	1072.5	20.6	52.06	0.00e+00
chr10-7810	chr10	86703951	86707232	+	464.4	3281.000	1072.0	31.9	33.62	0.00e+00
chr15-10336	chr15	53342206	53347023	+	464.4	4817.000	1070.5	52.5	20.40	0.00e+00
chr15-4645	chr15	64381443	64383489	+	464.4	2046.000	1075.0	35.3	30.44	0.00e+00
chr15-6009	chr15	88861452	88865156	+	464.4	3704.000	1074.0	43.7	24.60	0.00e+00
chr3-9508	chr3	97296073	97299755	+	464.1	3682.000	1075.0	39.7	27.06	0.00e+00
chr6-13489	chr6	71270534	71273065	+	464.1	2531.000	1071.5	23.5	45.51	0.00e+00
chr6-8763	chr6	120036601	120040149	+	464.1	3548.000	1070.0	30.9	34.63	0.00e+00
chr7-15932	chr7	27162882	27167693	+	464.1	4811.000	1072.0	63.8	16.81	0.00e+00
chr18-9814	chr18	62921016	62926857	+	464.1	5841.000	1071.0	68.2	15.71	0.00e+00
chr2-4509	chr2	170510967	170512374	+	463.9	1407.000	1069.5	10.3	103.83	0.00e+00
chr3-9431	chr3	37639501	37644040	+	463.9	4539.000	1071.0	47.6	22.51	0.00e+00
chr3-7401	chr3	54806631	54808554	+	463.9	1923.000	1071.0	24.0	44.56	0.00e+00
chr7-10940	chr7	117380194	117384191	+	463.9	3997.000	1073.0	54.0	19.89	0.00e+00
chr15-7703	chr15	84922070	84925121	+	463.9	3051.000	1071.0	33.4	32.11	0.00e+00
chr8-13902	chr8	95330283	95333005	+	463.5	2722.000	1071.5	28.0	38.33	0.00e+00
chr11-35002	chr11	55467776	55471270	+	463.5	3494.000	1069.0	47.1	22.70	0.00e+00
chr12-4013	chr12	3806065	3810071	+	463.5	4006.000	1069.5	38.7	27.60	0.00e+00
chr5-15631	chr5	129500326	129502563	+	463.3	2237.000	1069.5	22.6	47.40	0.00e+00
chr11-34758	chr11	20247566	20250420	+	463.1	2854.000	1068.5	19.1	55.86	0.00e+00
chr16-9335	chr16	5048489	5051480	+	463.1	2991.000	1067.5	33.4	32.01	0.00e+00
chr2-41717	chr2	172368076	172372250	+	462.8	4174.000	1070.0	44.6	23.97	0.00e+00
chr15-11485	chr15	79657883	79660294	+	462.8	2411.000	1066.0	26.5	40.25	0.00e+00
chr2-149	chr2	152669494	152672340	+	462.6	2846.000	1087.0	37.8	28.78	0.00e+00
chr12-17600	chr12	52602555	52605254	+	462.6	2699.000	1066.5	31.4	33.97	0.00e+00
chr9-26079	chr9	100544728	100547151	+	462.4	2423.000	1067.0	28.4	37.51	0.00e+00
chr14-11174	chr14	19822586	19827101	+	462.4	4515.000	1064.5	40.7	26.15	0.00e+00
chr18-971	chr18	84588568	84590826	+	462.4	2258.000	1069.5	28.0	38.25	0.00e+00
chr13-4994	chr13	23570158	23575060	+	462.2	4902.000	1066.0	44.1	24.15	0.00e+00
chr3-14276	chr3	101104067	101111176	+	462.0	7109.000	1071.5	72.6	14.76	0.00e+00
chr3-15040	chr3	146811759	146813820	+	462.0	2061.000	1064.0	27.5	38.74	0.00e+00
chr2-20052	chr2	147011623	147014610	+	461.7	2987.000	1063.5	28.4	37.38	0.00e+00
chr7-10849	chr7	6154530	6156885	+	461.7	2355.000	1068.0	41.2	25.92	0.00e+00
chr11-18952	chr11	97186548	97189783	+	461.7	3235.000	1064.5	36.3	29.33	0.00e+00
chr3-10840	chr3	69125639	69127911	+	461.5	2272.000	1064.5	24.5	43.41	0.00e+00
chr12-8296	chr12	113137231	113143449	+	461.5	6218.000	1068.0	80.4	13.28	0.00e+00
chr17-3335	chr17	35134623	35137123	+	461.5	2500.000	1072.0	31.9	33.62	0.00e+00
chr6-11890	chr6	85450546	85453747	+	461.3	3201.000	1066.0	44.6	23.88	0.00e+00
chr15-9552	chr15	51990167	51992507	+	461.3	2340.000	1062.5	25.5	41.66	0.00e+00
chr8-11428	chr8	13784702	13786660	+	461.1	1958.000	1062.0	27.0	39.37	0.00e+00
chr13-14557	chr13	99440532	99450285	+	461.1	9753.000	1063.0	103.0	10.32	0.00e+00
chr11-14822	chr11	44518292	44520950	+	460.9	2658.000	1061.5	24.0	44.17	0.00e+00
chr15-8504	chr15	31600277	31603011	+	460.9	2734.000	1063.0	33.4	31.87	0.00e+00
chr12-4163	chr12	70824426	70826832	+	460.4	2406.000	1062.0	34.8	30.50	0.00e+00
chr4-593	chr4	108779908	108781412	+	460.2	1504.000	1072.5	10.3	104.12	0.00e+00
chr4-8529	chr4	119538848	119540988	+	460.2	2140.000	1060.5	25.5	41.58	0.00e+00
chr4-10486	chr4	46137449	46140462	+	460.0	3013.000	1065.5	35.3	30.17	0.00e+00
chr3-7156	chr3	86141119	86143314	+	459.8	2195.000	1063.0	32.4	32.84	0.00e+00
chr19-11006	chr19	53599634	53601788	+	459.8	2154.000	1061.5	17.2	61.83	0.00e+00
chr12-7513	chr12	8770909	8773687	+	459.6	2778.000	1062.5	37.3	28.50	0.00e+00
chr5-9299	chr5	118075218	118087421	+	459.4	12203.000	1066.0	132.9	8.02	0.00e+00
chr10-11190	chr10	56376154	56380417	+	459.4	4263.000	1057.0	33.8	31.23	0.00e+00
chr4-10440	chr4	137992744	137996710	+	459.1	3966.000	1059.0	56.9	18.61	0.00e+00
chr1-6351	chr1	165459367	165462196	+	458.9	2829.000	1056.0	41.2	25.63	0.00e+00
chr17-7605	chr17	32283128	32285593	+	458.9	2465.000	1065.0	33.4	31.93	0.00e+00
chr8-9631	chr8	26976090	26980231	+	458.7	4141.000	1058.0	52.0	20.35	0.00e+00
chr15-2982	chr15	38517877	38520551	+	458.7	2674.000	1062.0	25.5	41.64	0.00e+00
chr18-4064	chr18	74999996	75002287	+	458.5	2291.000	1058.0	23.5	44.94	0.00e+00
chr4-15718	chr4	42999163	43001450	+	458.3	2287.000	1057.5	28.9	36.54	0.00e+00
chr13-7450	chr13	111685518	111688059	+	458.1	2541.000	1054.5	22.1	47.78	0.00e+00
chr13-13388	chr13	3536853	3539662	+	457.8	2809.000	1055.0	20.6	51.21	0.00e+00
chr16-7973	chr16	33683851	33688347	+	457.6	4496.000	1055.0	35.3	29.87	0.00e+00
chr4-23134	chr4	155218640	155224390	+	457.4	5750.000	1054.5	56.4	18.69	0.00e+00
chr11-22167	chr11	117966339	117970782	+	457.4	4443.000	1056.5	44.6	23.67	0.00e+00
chr9-21497	chr9	20519657	20522543	+	457.2	2886.000	1053.0	32.4	32.53	0.00e+00
chr11-20826	chr11	97798735	97802312	+	457.0	3577.000	1055.0	44.6	23.64	0.00e+00
chr13-15363	chr13	21778520	21781119	+	457.0	2599.000	1053.5	26.5	39.78	0.00e+00
chr13-9905	chr13	51099579	51102294	+	457.0	2715.000	1053.0	25.5	41.29	0.00e+00
chr8-9462	chr8	120666555	120669415	+	456.8	2860.000	1057.0	42.7	24.77	0.00e+00
chr10-18150	chr10	80560066	80562676	+	456.8	2610.000	1055.5	35.3	29.89	0.00e+00
chr7-8191	chr7	92873649	92876026	+	456.5	2377.000	1054.5	30.9	34.13	0.00e+00
chr17-15749	chr17	88439846	88442320	+	456.5	2474.000	1054.0	25.5	41.32	0.00e+00
chr2-16259	chr2	130177621	130180275	+	456.3	2654.000	1053.5	39.2	26.85	0.00e+00
chr11-25721	chr11	106918778	106921581	+	456.1	2803.000	1051.5	29.4	35.73	0.00e+00
chr17-14951	chr17	51811348	51813942	+	456.1	2594.000	1052.0	19.1	55.00	0.00e+00
chr5-7259	chr5	3927380	3930404	+	455.9	3024.000	1053.5	26.5	39.78	0.00e+00
chr14-8818	chr14	25583797	25590176	+	455.7	6379.000	1053.0	84.4	12.48	0.00e+00
chr15-7055	chr15	81744355	81746726	+	455.7	2371.000	1052.0	32.9	32.01	0.00e+00
chr18-10509	chr18	34220165	34222616	+	455.7	2451.000	1050.0	28.0	37.56	0.00e+00
chr18-4748	chr18	34505672	34507725	+	455.4	2053.000	1051.5	20.1	52.29	0.00e+00
chr10-9627	chr10	58445764	58447894	+	455.0	2130.000	1050.0	21.1	49.78	0.00e+00
chr6-3234	chr6	120363050	120365689	+	454.8	2639.000	1054.5	27.0	39.09	0.00e+00
chr10-14158	chr10	128376001	128378712	+	454.8	2711.000	1052.5	34.3	30.65	0.00e+00
chr11-14922	chr11	95008630	95012707	+	454.8	4077.000	1052.5	47.6	22.12	0.00e+00
chr14-15834	chr14	65357333	65361219	+	454.8	3886.000	1049.0	41.2	25.46	0.00e+00
chr9-5489	chr9	70678387	70680593	+	454.6	2206.000	1047.5	30.4	34.45	0.00e+00
chr16-9603	chr16	56027674	56030686	+	454.6	3012.000	1050.5	33.8	31.04	0.00e+00
chr1-16941	chr1	51913741	51916532	+	454.4	2791.000	1047.5	28.9	36.20	0.00e+00
chr11-36322	chr11	3264149	3267538	+	453.9	3389.000	1048.0	50.0	20.95	0.00e+00
chr6-12895	chr6	140423411	140425671	+	453.7	2260.000	1044.5	20.6	50.70	0.00e+00
chr7-3074	chr7	65370267	65372036	+	453.5	1769.000	1047.0	24.0	43.56	0.00e+00
chr7-17047	chr7	16815627	16817830	+	453.1	2203.000	1044.5	23.5	44.37	0.00e+00
chr14-4240	chr14	26637212	26639880	+	453.1	2668.000	1048.0	34.8	30.09	0.00e+00
chr14-2915	chr14	47297821	47300430	+	453.1	2609.000	1043.5	26.0	40.14	0.00e+00
chr2-14629	chr2	167061590	167065321	+	452.8	3731.000	1044.5	51.5	20.28	0.00e+00
chr1-9495	chr1	78657133	78659693	+	452.6	2560.000	1043.0	38.3	27.26	0.00e+00
chr4-4189	chr4	44167077	44168890	+	452.6	1813.000	1042.5	29.4	35.42	0.00e+00
chr9-18708	chr9	108447897	108454151	+	452.6	6254.000	1045.5	63.8	16.40	0.00e+00
chr7-9938	chr7	101107418	101110472	+	452.4	3054.000	1048.0	41.7	25.14	0.00e+00
chr8-13383	chr8	22592742	22594960	+	452.4	2218.000	1043.0	26.5	39.38	0.00e+00
chr3-12361	chr3	88140697	88147518	+	452.2	6821.000	1044.5	65.7	15.89	0.00e+00
chr14-15132	chr14	103648077	103651821	+	452.2	3744.000	1043.5	27.5	37.99	0.00e+00
chr1-24562	chr1	43445029	43447377	+	452.0	2348.000	1041.0	21.1	49.36	0.00e+00
chr4-9313	chr4	10873397	10875977	+	452.0	2580.000	1049.5	28.0	37.54	0.00e+00
chr12-6332	chr12	80944881	80946962	+	452.0	2081.000	1040.5	23.5	44.20	0.00e+00
chr2-13786	chr2	59159963	59162393	+	451.8	2430.000	1043.0	22.1	47.25	0.00e+00
chr3-16937	chr3	107629427	107632582	+	451.5	3155.000	1040.0	31.4	33.13	0.00e+00
chr11-20947	chr11	116841854	116844667	+	451.5	2813.000	1043.0	27.0	38.66	0.00e+00
chr4-35541	chr4	136280975	136286932	+	451.3	5957.000	1043.0	76.5	13.63	0.00e+00
chr6-6063	chr6	128437006	128439336	+	451.3	2330.000	1039.5	37.8	27.52	0.00e+00
chr17-7435	chr17	29614303	29618039	+	451.3	3736.000	1042.5	54.0	19.32	0.00e+00
chr7-2640	chr7	7297960	7300482	+	451.1	2522.000	1040.5	18.1	57.33	0.00e+00
chr7-11362	chr7	132930324	132932750	+	451.1	2426.000	1042.0	30.4	34.26	0.00e+00
chr11-24462	chr11	50324072	50326851	+	451.1	2779.000	1040.5	39.2	26.52	0.00e+00
chr14-1102	chr14	59200684	59202324	+	451.1	1640.000	1042.0	25.5	40.85	0.00e+00
chr6-15465	chr6	112942547	112949500	+	450.9	6953.000	1040.5	75.5	13.78	0.00e+00
chr19-3388	chr19	41262931	41265125	+	450.9	2194.000	1039.0	32.4	32.10	0.00e+00
chr5-9695	chr5	74066596	74069588	+	450.7	2992.000	1040.0	35.8	29.05	0.00e+00
chr11-19233	chr11	61173668	61175901	+	450.7	2233.000	1043.0	28.0	37.31	0.00e+00
chr8-4102	chr8	26157611	26159434	+	450.5	1823.000	1043.0	24.5	42.53	0.00e+00
chr10-5886	chr10	42761257	42763079	+	450.2	1822.000	1042.0	21.6	48.28	0.00e+00
chr6-18572	chr6	89358065	89362919	+	450.0	4854.000	1045.5	57.9	18.06	0.00e+00
chr9-7158	chr9	70541923	70543987	+	450.0	2064.000	1040.5	28.0	37.22	0.00e+00
chr19-5224	chr19	7481390	7484356	+	450.0	2966.000	1040.5	35.8	29.06	0.00e+00
chr5-10293	chr5	88564017	88566456	+	449.6	2439.000	1038.0	20.6	50.39	0.00e+00
chr16-4228	chr16	31662518	31665179	+	449.4	2661.000	1037.5	24.0	43.17	0.00e+00
chr5-7525	chr5	100427244	100430896	+	449.1	3652.000	1035.5	54.4	19.02	0.00e+00
chr8-8936	chr8	95351800	95354656	+	448.9	2856.000	1038.0	29.9	34.69	0.00e+00
chr2-33597	chr2	28839091	28841825	+	448.5	2734.000	1036.5	23.1	44.96	0.00e+00
chr7-8425	chr7	130518649	130520534	+	448.5	1885.000	1034.5	28.9	35.75	0.00e+00
chr11-3385	chr11	29692819	29694714	+	448.5	1895.000	1034.0	22.1	46.85	0.00e+00
chr18-6877	chr18	69514623	69525110	+	448.5	10487.000	1037.5	103.5	10.02	0.00e+00
chr8-20237	chr8	4322201	4326175	+	448.3	3974.000	1033.0	47.6	21.71	0.00e+00
chr19-8260	chr19	43673358	43676450	+	448.3	3092.000	1033.0	32.4	31.91	0.00e+00
chr4-3841	chr4	130662779	130664804	+	448.1	2025.000	1035.0	27.5	37.68	0.00e+00
chr5-18128	chr5	43781055	43783206	+	448.1	2151.000	1034.0	19.1	54.05	0.00e+00
chr5-24224	chr5	122985195	122992230	+	448.1	7035.000	1034.5	62.8	16.48	0.00e+00
chr6-15276	chr6	86848158	86852318	+	448.1	4160.000	1033.0	35.3	29.25	0.00e+00
chr18-10021	chr18	23953711	23956220	+	448.1	2509.000	1031.0	23.5	43.79	0.00e+00
chr12-4820	chr12	25097579	25101670	+	447.8	4091.000	1037.5	34.3	30.22	0.00e+00
chr4-6643	chr4	31963088	31965024	+	447.6	1936.000	1030.5	33.4	30.90	0.00e+00
chr6-2774	chr6	121109357	121110940	+	447.6	1583.000	1036.0	17.7	58.67	0.00e+00
chr11-19736	chr11	82780097	82782596	+	447.6	2499.000	1033.0	20.6	50.14	0.00e+00
chr5-24721	chr5	33656447	33660310	+	447.4	3863.000	1034.0	52.0	19.89	0.00e+00
chr2-17343	chr2	153344648	153347540	+	447.0	2892.000	1035.0	25.5	40.58	0.00e+00
chr3-2616	chr3	122983704	122985629	+	447.0	1925.000	1035.0	21.6	47.96	0.00e+00
chr13-6488	chr13	34873548	34876694	+	446.5	3146.000	1030.0	36.8	28.00	0.00e+00
chr10-10072	chr10	81173148	81179072	+	446.3	5924.000	1029.0	83.9	12.27	0.00e+00
chr19-9877	chr19	6138735	6142251	+	446.3	3516.000	1029.0	42.2	24.39	0.00e+00
chr4-26350	chr4	155233140	155240014	+	446.1	6874.000	1031.0	86.8	11.88	0.00e+00
chr8-2872	chr8	117256235	117261496	+	446.1	5261.000	1031.5	66.7	15.46	0.00e+00
chr2-15305	chr2	90744437	90746977	+	445.0	2540.000	1028.0	29.4	34.93	0.00e+00
chr3-11433	chr3	90508002	90510074	+	445.0	2072.000	1025.5	15.7	65.34	0.00e+00
chr1-13231	chr1	55130591	55132546	+	444.8	1955.000	1024.0	25.5	40.15	0.00e+00
chr1-11668	chr1	168425387	168433000	+	444.6	7613.000	1024.5	69.2	14.81	0.00e+00
chr5-9451	chr5	146832358	146834317	+	444.6	1959.000	1027.5	24.0	42.75	0.00e+00
chr19-9954	chr19	10601731	10607135	+	444.6	5404.000	1024.5	64.7	15.82	0.00e+00
chr2-12463	chr2	37701819	37704456	+	444.4	2637.000	1025.0	27.0	38.00	0.00e+00
chr1-6970	chr1	134075639	134080556	+	444.1	4917.000	1028.5	64.3	16.01	0.00e+00
chr11-22883	chr11	5520162	5522480	+	444.1	2318.000	1024.5	23.1	44.44	0.00e+00
chr15-1223	chr15	6707448	6709659	+	444.1	2211.000	1024.5	24.5	41.77	0.00e+00
chr1-11538	chr1	89069268	89073366	+	443.7	4098.000	1026.0	39.2	26.15	0.00e+00
chr2-32362	chr2	72475344	72477721	+	443.3	2377.000	1022.5	21.6	47.38	0.00e+00
chr3-4787	chr3	138741555	138744957	+	442.8	3402.000	1020.5	32.9	31.05	0.00e+00
chr12-7532	chr12	36155302	36158615	+	442.6	3313.000	1025.0	53.0	19.35	0.00e+00
chr19-6209	chr19	32387351	32390315	+	442.6	2964.000	1020.0	35.8	28.49	0.00e+00
chr1-15943	chr1	93753524	93755769	+	442.4	2245.000	1018.5	27.0	37.75	0.00e+00
chr2-15682	chr2	156719949	156722716	+	442.4	2767.000	1022.0	34.8	29.35	0.00e+00
chr3-15892	chr3	61362603	61366381	+	442.4	3778.000	1020.5	38.7	26.34	0.00e+00
chr2-12957	chr2	31759127	31762649	+	442.2	3522.000	1021.5	45.1	22.64	0.00e+00
chr2-41110	chr2	152827647	152832217	+	442.2	4570.000	1021.5	45.6	22.39	0.00e+00
chr8-17934	chr8	36093519	36098738	+	442.2	5219.000	1020.0	57.9	17.62	0.00e+00
chr10-13816	chr10	62448790	62450857	+	442.2	2067.000	1018.5	18.1	56.12	0.00e+00
chr11-27144	chr11	62549662	62552519	+	442.2	2857.000	1019.0	18.6	54.67	0.00e+00
chr11-8775	chr11	106500278	106503770	+	442.0	3492.000	1018.0	40.7	25.01	0.00e+00
chr19-8163	chr19	6973991	6977841	+	442.0	3850.000	1024.0	51.0	20.07	0.00e+00
chr15-8165	chr15	12320717	12322774	+	441.8	2057.000	1017.5	19.6	51.86	0.00e+00
chr7-7106	chr7	110613383	110615972	+	441.5	2589.000	1020.5	24.5	41.61	0.00e+00
chr5-22861	chr5	86803525	86805732	+	441.1	2207.000	1015.5	18.1	55.96	0.00e+00
chr7-6106	chr7	111121628	111123569	+	441.1	1941.000	1019.5	19.1	53.30	0.00e+00
chr6-8864	chr6	83438409	83444816	+	440.9	6407.000	1018.5	80.4	12.66	0.00e+00
chr3-8044	chr3	57574276	57577066	+	440.7	2790.000	1017.5	36.8	27.66	0.00e+00
chr3-17160	chr3	157946346	157948695	+	440.5	2349.000	1015.5	33.4	30.45	0.00e+00
chr10-2830	chr10	59220906	59223409	+	440.5	2503.000	1015.5	28.4	35.70	0.00e+00
chr19-8113	chr19	57359766	57362196	+	440.5	2430.000	1017.0	36.8	27.65	0.00e+00
chr11-18071	chr11	59306525	59315211	+	440.2	8686.000	1019.0	89.3	11.42	0.00e+00
chr11-26504	chr11	97278549	97281318	+	440.2	2769.000	1014.0	26.5	38.28	0.00e+00
chr11-25688	chr11	102444767	102448112	+	440.2	3345.000	1015.0	34.3	29.56	0.00e+00
chr2-30713	chr2	34770927	34773467	+	440.0	2540.000	1016.0	32.4	31.39	0.00e+00
chr19-7364	chr19	5687620	5693369	+	440.0	5749.000	1016.5	68.7	14.80	0.00e+00
chr2-18176	chr2	152225595	152228160	+	439.8	2565.000	1013.5	27.0	37.57	0.00e+00
chr7-10122	chr7	74011959	74014452	+	439.8	2493.000	1015.0	30.9	32.85	0.00e+00
chr8-14096	chr8	11726964	11731210	+	439.8	4246.000	1014.5	26.5	38.30	0.00e+00
chr11-30614	chr11	60174866	60178385	+	439.8	3519.000	1013.5	39.7	25.51	0.00e+00
chr6-14493	chr6	38532299	38535827	+	439.4	3528.000	1012.0	38.3	26.45	0.00e+00
chr7-15613	chr7	27590983	27594619	+	439.4	3636.000	1016.0	31.4	32.37	0.00e+00
chr10-17987	chr10	75515419	75519164	+	439.4	3745.000	1015.0	30.9	32.85	0.00e+00
chr11-41884	chr11	97659405	97665432	+	439.4	6027.000	1015.5	51.5	19.72	0.00e+00
chr13-5954	chr13	23760018	23765245	+	439.4	5227.000	1012.0	48.1	21.05	0.00e+00
chr10-3416	chr10	94687857	94689569	+	439.2	1712.000	1015.0	26.0	39.04	0.00e+00
chr16-8469	chr16	23986622	23990707	+	438.9	4085.000	1011.5	33.4	30.33	0.00e+00
chr2-37378	chr2	25981318	25984743	+	438.5	3425.000	1011.5	32.4	31.25	0.00e+00
chr17-8265	chr17	15703998	15706541	+	438.5	2543.000	1011.5	27.0	37.50	0.00e+00
chr5-7790	chr5	121451388	121455174	+	438.3	3786.000	1013.0	43.7	23.21	0.00e+00
chr6-13376	chr6	30300255	30305172	+	438.3	4917.000	1010.5	44.6	22.64	0.00e+00
chr4-4064	chr4	116876583	116878817	+	438.1	2234.000	1012.5	21.6	46.92	0.00e+00
chr5-8984	chr5	118559252	118562227	+	438.1	2975.000	1015.0	22.1	45.99	0.00e+00
chr6-10743	chr6	94281450	94285056	+	437.6	3606.000	1008.5	38.7	26.03	0.00e+00
chr4-15468	chr4	117153483	117156629	+	437.4	3146.000	1010.5	39.2	25.75	0.00e+00
chr6-5186	chr6	71543467	71545138	+	437.4	1671.000	1008.0	19.1	52.70	0.00e+00
chr10-8647	chr10	59878853	59880846	+	437.2	1993.000	1009.0	27.0	37.40	0.00e+00
chr12-14184	chr12	113097138	113100441	+	437.2	3303.000	1011.5	44.1	22.91	0.00e+00
chr2-885	chr2	18671933	18673476	+	437.0	1543.000	1013.0	16.7	60.74	0.00e+00
chr11-16379	chr11	51262283	51264938	+	437.0	2655.000	1009.0	29.4	34.29	0.00e+00
chr11-18726	chr11	120571464	120574549	+	436.8	3085.000	1010.5	33.4	30.30	0.00e+00
chr3-10039	chr3	90291868	90294759	+	436.5	2891.000	1009.5	33.4	30.27	0.00e+00
chr5-24708	chr5	32458068	32460693	+	436.3	2625.000	1004.0	27.0	37.22	0.00e+00
chr16-13620	chr16	32330868	32333636	+	436.3	2768.000	1005.0	27.0	37.25	0.00e+00
chr12-6003	chr12	108237311	108247407	+	436.1	10096.000	1008.0	117.2	8.60	0.00e+00
chr11-16937	chr11	115381455	115384876	+	435.9	3421.000	1009.5	35.8	28.19	0.00e+00
chr15-6822	chr15	50887561	50890807	+	435.7	3246.000	1003.0	38.7	25.89	0.00e+00
chr1-2934	chr1	171410879	171413025	+	435.5	2146.000	1010.0	23.5	42.90	0.00e+00
chr10-4627	chr10	82629055	82630959	+	435.5	1904.000	1003.5	30.4	33.00	0.00e+00
chr13-4303	chr13	66932193	66934340	+	435.5	2147.000	1006.0	26.5	37.98	0.00e+00
chr15-8247	chr15	82920270	82931644	+	435.2	11374.000	1005.5	146.7	6.86	0.00e+00
chr5-16484	chr5	140578463	140585630	+	434.8	7167.000	1003.0	83.9	11.96	0.00e+00
chr8-13466	chr8	80878453	80881316	+	434.8	2863.000	1006.0	30.9	32.56	0.00e+00
chr5-17231	chr5	113131045	113139323	+	434.4	8278.000	1004.0	104.0	9.66	0.00e+00
chr11-8425	chr11	78188022	78190237	+	434.4	2215.000	1000.0	27.5	36.41	0.00e+00
chr10-9393	chr10	117844726	117847245	+	434.2	2519.000	1000.5	17.2	58.28	0.00e+00
chr15-16503	chr15	43165615	43171476	+	434.2	5861.000	999.0	68.7	14.55	0.00e+00
chr18-6311	chr18	35118059	35119997	+	434.2	1938.000	1001.0	15.2	65.83	0.00e+00
chr11-22111	chr11	115534549	115537180	+	433.9	2631.000	999.5	30.9	32.35	0.00e+00
chr8-17298	chr8	70606477	70612013	+	433.7	5536.000	1000.5	56.4	17.74	0.00e+00
chr8-2631	chr8	85298732	85300801	+	433.7	2069.000	1009.0	28.0	36.09	0.00e+00
chr15-11237	chr15	98607750	98610527	+	433.7	2777.000	999.5	32.4	30.88	0.00e+00
chr17-4348	chr17	20944373	20947099	+	433.3	2726.000	1002.0	31.4	31.92	0.00e+00
chr3-3226	chr3	108910302	108912599	+	433.1	2297.000	1003.0	26.5	37.87	0.00e+00
chr5-6310	chr5	34572719	34575792	+	432.8	3073.000	996.5	32.9	30.32	0.00e+00
chr2-7362	chr2	26139235	26141387	+	432.6	2152.000	1001.5	42.2	23.74	0.00e+00
chr13-8316	chr13	23554080	23557001	+	432.6	2921.000	1000.0	24.5	40.78	0.00e+00
chr15-9718	chr15	99701243	99704785	+	432.2	3542.000	997.5	35.3	28.25	0.00e+00
chr17-14541	chr17	86165978	86169179	+	432.2	3201.000	996.5	33.4	29.88	0.00e+00
chr8-13003	chr8	3492163	3494478	+	432.0	2315.000	998.5	35.8	27.89	0.00e+00
chr12-5224	chr12	111757988	111760437	+	432.0	2449.000	1002.0	28.4	35.22	0.00e+00
chr2-4595	chr2	52741570	52743117	+	431.8	1547.000	996.0	20.6	48.35	0.00e+00
chr14-17342	chr14	26667689	26670927	+	431.8	3238.000	995.5	28.4	34.99	0.00e+00
chr2-5124	chr2	84714314	84716725	+	431.5	2411.000	997.0	26.0	38.35	0.00e+00
chr4-27079	chr4	133670080	133674367	+	431.5	4287.000	998.5	44.6	22.37	0.00e+00
chr9-14033	chr9	121328961	121338960	+	431.5	9999.000	995.0	112.3	8.86	0.00e+00
chr2-3626	chr2	68470736	68472805	+	431.3	2069.000	999.5	18.1	55.08	0.00e+00
chr7-15598	chr7	25069494	25073886	+	431.3	4392.000	1002.5	63.3	15.84	0.00e+00
chr13-10308	chr13	17943092	17945048	+	431.3	1956.000	994.0	22.6	44.06	0.00e+00
chr1-25056	chr1	118387875	118391009	+	431.1	3134.000	1001.0	25.5	39.25	0.00e+00
chr9-15281	chr9	21366794	21369627	+	430.9	2833.000	995.0	34.8	28.57	0.00e+00
chr11-25371	chr11	70645280	70648590	+	430.9	3310.000	997.0	46.1	21.62	0.00e+00
chr14-5715	chr14	57664016	57665965	+	430.9	1949.000	995.0	26.0	38.28	0.00e+00
chr10-12265	chr10	81104820	81107344	+	430.5	2524.000	992.5	34.3	28.91	0.00e+00
chr10-10342	chr10	85183223	85186398	+	430.5	3175.000	991.0	38.3	25.90	0.00e+00
chr14-3636	chr14	12821043	12823694	+	430.5	2651.000	994.5	26.0	38.26	0.00e+00
chr1-8252	chr1	134092385	134100151	+	430.2	7766.000	996.0	89.8	11.10	0.00e+00
chr4-18453	chr4	119292313	119295917	+	430.2	3604.000	994.0	38.3	25.98	0.00e+00
chr7-12484	chr7	4657245	4661117	+	430.2	3872.000	996.0	54.0	18.46	0.00e+00
chr11-11720	chr11	117653627	117656598	+	430.0	2971.000	992.5	40.7	24.38	0.00e+00
chr19-4108	chr19	60579578	60581983	+	430.0	2405.000	995.0	28.9	34.38	0.00e+00
chr4-15363	chr4	47473146	47476875	+	429.6	3729.000	995.0	30.4	32.72	0.00e+00
chr14-10926	chr14	52196069	52198597	+	429.6	2528.000	991.5	28.9	34.26	0.00e+00
chr5-6925	chr5	88720101	88722952	+	429.4	2851.000	993.0	40.7	24.39	0.00e+00
chr17-11230	chr17	45432257	45434864	+	429.4	2607.000	989.0	27.5	36.01	0.00e+00
chr4-26517	chr4	47351804	47354319	+	428.9	2515.000	990.0	27.5	36.04	0.00e+00
chr16-5760	chr16	36070694	36072760	+	428.9	2066.000	988.5	28.4	34.75	0.00e+00
chr2-5341	chr2	73891598	73893668	+	428.7	2070.000	988.5	26.0	38.03	0.00e+00
chr2-16593	chr2	121955161	121957608	+	428.7	2447.000	987.5	30.4	32.47	0.00e+00
chrX-4322	chrX	77509279	77512775	+	428.7	3496.000	989.5	22.1	44.83	0.00e+00
chr10-20699	chr10	128321434	128323997	+	428.5	2563.000	987.5	20.1	49.11	0.00e+00
chr16-13879	chr16	78300496	78303336	+	428.5	2840.000	991.0	28.4	34.84	0.00e+00
chr2-14927	chr2	173274468	173277631	+	428.3	3163.000	992.0	29.4	33.71	0.00e+00
chr11-22389	chr11	60697920	60701465	+	428.3	3545.000	988.5	44.1	22.39	0.00e+00
chr5-11334	chr5	33650901	33653421	+	428.1	2520.000	987.5	42.2	23.41	0.00e+00
chr11-29649	chr11	87985652	87988502	+	428.1	2850.000	996.5	37.3	26.73	0.00e+00
chr1-17363	chr1	162739132	162741367	+	427.9	2235.000	984.5	24.0	40.96	0.00e+00
chr3-6920	chr3	38884088	38889008	+	427.9	4920.000	987.5	49.0	20.13	0.00e+00
chr6-9221	chr6	83052699	83056046	+	427.9	3347.000	989.5	45.1	21.93	0.00e+00
chr12-6682	chr12	55491062	55493778	+	427.9	2716.000	989.0	35.8	27.62	0.00e+00
chr3-17801	chr3	116661268	116663177	+	427.0	1909.000	986.0	22.6	43.70	0.00e+00
chr11-19192	chr11	52359714	52362360	+	427.0	2646.000	987.0	35.3	27.95	0.00e+00
chr13-12421	chr13	17694133	17696290	+	427.0	2157.000	984.5	21.1	46.68	0.00e+00
chr5-4589	chr5	124424536	124426811	+	426.8	2275.000	987.0	38.7	25.47	0.00e+00
chr6-17925	chr6	119846919	119849278	+	426.8	2359.000	985.0	16.7	59.07	0.00e+00
chr13-7604	chr13	23744109	23749037	+	426.8	4928.000	983.5	38.3	25.71	0.00e+00
chr5-30066	chr5	132540632	132544359	+	426.5	3727.000	985.5	38.3	25.76	0.00e+00
chr14-5232	chr14	24244225	24246385	+	426.5	2160.000	984.0	27.5	35.82	0.00e+00
chr7-21161	chr7	73374381	73378265	+	426.3	3884.000	982.0	46.6	21.07	0.00e+00
chr2-26997	chr2	85036305	85038915	+	426.1	2610.000	981.5	37.8	25.99	0.00e+00
chr7-24608	chr7	45456734	45461986	+	426.1	5252.000	985.5	56.4	17.47	0.00e+00
chr14-7402	chr14	49171382	49174114	+	426.1	2732.000	981.0	31.4	31.25	0.00e+00
chr1-7400	chr1	172147346	172149996	+	425.9	2650.000	983.5	21.6	45.57	0.00e+00
chr12-19341	chr12	110600989	110602993	+	425.9	2004.000	981.0	31.4	31.25	0.00e+00
chr13-12002	chr13	22039918	22043998	+	425.9	4080.000	984.5	42.7	23.07	0.00e+00
chr19-8031	chr19	36832852	36835577	+	425.9	2725.000	981.0	29.9	32.79	0.00e+00
chr4-12109	chr4	124983904	124993562	+	425.5	9658.000	981.5	105.0	9.35	0.00e+00
chr7-28340	chr7	46844572	46847871	+	425.5	3299.000	981.0	34.8	28.17	0.00e+00
chr9-25874	chr9	70502543	70504439	+	425.5	1896.000	979.5	28.4	34.43	0.00e+00
chr4-28232	chr4	121213698	121215953	+	425.2	2255.000	979.5	21.1	46.44	0.00e+00
chr7-22248	chr7	127469811	127472836	+	425.2	3025.000	979.5	36.3	26.99	0.00e+00
chr16-5838	chr16	23515993	23522304	+	425.2	6311.000	985.0	72.1	13.66	0.00e+00
chr3-9547	chr3	126595840	126598632	+	424.8	2792.000	981.0	43.7	22.47	0.00e+00
chr5-5238	chr5	44225864	44227953	+	424.8	2089.000	979.0	18.1	53.95	0.00e+00
chr3-13023	chr3	10011670	10014663	+	424.6	2993.000	981.5	34.3	28.59	0.00e+00
chr12-3582	chr12	105684044	105686478	+	424.6	2434.000	986.0	32.4	30.46	0.00e+00
chr12-17482	chr12	24706697	24711983	+	424.2	5286.000	980.0	63.8	15.37	0.00e+00
chr12-7167	chr12	78747945	78749999	+	424.2	2054.000	977.0	16.7	58.59	0.00e+00
chr14-14407	chr14	120476622	120479583	+	424.2	2961.000	980.0	33.4	29.38	0.00e+00
chr18-8877	chr18	5590837	5594033	+	424.2	3196.000	977.5	25.0	39.08	0.00e+00
chr10-10923	chr10	53378817	53380456	+	423.9	1639.000	975.5	23.1	42.32	0.00e+00
chr13-9624	chr13	43478476	43482215	+	423.9	3739.000	976.5	31.4	31.11	0.00e+00
chr1-18051	chr1	172481029	172487547	+	423.7	6518.000	980.0	89.8	10.92	0.00e+00
chr11-13288	chr11	106083542	106085823	+	423.5	2281.000	975.0	34.3	28.40	0.00e+00
chr17-9347	chr17	5840488	5842343	+	423.3	1855.000	979.0	27.5	35.64	0.00e+00
chr1-14178	chr1	136344682	136346809	+	423.1	2127.000	977.0	28.4	34.34	0.00e+00
chr18-4847	chr18	67774198	67776820	+	423.1	2622.000	974.0	28.9	33.66	0.00e+00
chr1-13696	chr1	97660285	97662575	+	422.9	2290.000	975.0	27.0	36.14	0.00e+00
chr1-13333	chr1	93800818	93804882	+	422.6	4064.000	976.5	50.0	19.52	0.00e+00
chr1-14782	chr1	39366825	39370456	+	422.4	3631.000	977.5	30.9	31.63	0.00e+00
chr17-2919	chr17	28690791	28693240	+	422.4	2449.000	979.5	25.0	39.16	0.00e+00
chr7-11729	chr7	64501229	64503543	+	422.2	2314.000	981.5	31.4	31.27	0.00e+00
chr9-26310	chr9	113740294	113742775	+	422.2	2481.000	972.5	24.5	39.65	0.00e+00
chr7-18850	chr7	122066122	122068429	+	422.0	2307.000	973.0	29.4	33.06	0.00e+00
chr8-8947	chr8	111258051	111259798	+	422.0	1747.000	976.0	23.5	41.46	0.00e+00
chr11-23074	chr11	69087721	69090584	+	421.6	2863.000	974.0	27.5	35.46	0.00e+00
chr4-19423	chr4	45341244	45343311	+	420.9	2067.000	969.0	26.5	36.59	0.00e+00
chr7-31138	chr7	19662607	19666545	+	420.9	3938.000	970.0	45.1	21.50	0.00e+00
chr8-20656	chr8	87829095	87838680	+	420.9	9585.000	976.0	110.8	8.80	0.00e+00
chr8-27245	chr8	93914685	93922978	+	420.9	8293.000	973.0	84.4	11.53	0.00e+00
chr10-6776	chr10	119453032	119455678	+	420.9	2646.000	979.0	28.0	35.02	0.00e+00
chr5-13036	chr5	120564736	120572164	+	420.5	7428.000	968.5	96.6	10.02	0.00e+00
chr17-13024	chr17	74337767	74340840	+	420.5	3073.000	970.5	26.0	37.33	0.00e+00
chr1-17960	chr1	153898581	153901922	+	420.2	3341.000	970.5	34.3	28.27	0.00e+00
chr17-7524	chr17	34897575	34900242	+	420.2	2667.000	972.5	28.4	34.19	0.00e+00
chr1-16351	chr1	72869569	72876151	+	420.0	6582.000	970.5	62.3	15.58	0.00e+00
chr2-21051	chr2	35199337	35201707	+	419.8	2370.000	968.0	22.1	43.86	0.00e+00
chr3-9031	chr3	79285858	79288051	+	419.8	2193.000	969.0	31.9	30.39	0.00e+00
chr7-19325	chr7	100705786	100708252	+	419.8	2466.000	969.0	35.3	27.44	0.00e+00
chr9-3543	chr9	121856834	121858703	+	419.8	1869.000	970.5	29.4	32.98	0.00e+00
chr13-7563	chr13	89739014	89743289	+	419.8	4275.000	970.0	55.4	17.50	0.00e+00
chr16-12097	chr16	32657972	32664702	+	419.8	6730.000	968.0	79.0	12.26	0.00e+00
chr17-11154	chr17	28348868	28351947	+	419.8	3079.000	969.0	38.7	25.01	0.00e+00
chr3-10882	chr3	88684819	88687624	+	419.6	2805.000	970.0	19.1	50.71	0.00e+00
chr3-8072	chr3	96261674	96265102	+	419.6	3428.000	967.0	37.3	25.94	0.00e+00
chr6-12915	chr6	148211039	148212916	+	419.6	1877.000	966.0	27.5	35.17	0.00e+00
chr17-10485	chr17	51177885	51179969	+	419.6	2084.000	968.5	16.7	58.08	0.00e+00
chr2-7318	chr2	15054504	15056444	+	419.4	1940.000	968.5	22.6	42.93	0.00e+00
chr2-17112	chr2	180700605	180703015	+	419.4	2410.000	967.5	21.6	44.83	0.00e+00
chr9-7799	chr9	95405370	95408239	+	419.4	2869.000	969.5	53.5	18.13	0.00e+00
chr11-11058	chr11	75530438	75533101	+	419.4	2663.000	969.5	37.8	25.67	0.00e+00
chr11-11992	chr11	20631151	20633710	+	419.2	2559.000	965.5	32.4	29.83	0.00e+00
chr12-8758	chr12	59218237	59220466	+	419.2	2229.000	966.0	29.4	32.82	0.00e+00
chr13-5593	chr13	73763097	73768902	+	419.2	5805.000	970.0	84.9	11.43	0.00e+00
chr6-19258	chr6	42348848	42351572	+	418.9	2724.000	966.0	40.2	24.02	0.00e+00
chr10-18113	chr10	80114180	80120650	+	418.9	6470.000	967.0	68.2	14.18	0.00e+00
chr5-10373	chr5	138169673	138173203	+	418.7	3530.000	966.5	37.3	25.93	0.00e+00
chr11-35839	chr11	104549145	104551247	+	418.7	2102.000	964.0	25.5	37.80	0.00e+00
chr15-17640	chr15	75907404	75911695	+	418.5	4291.000	963.5	57.9	16.65	0.00e+00
chr15-12495	chr15	98566714	98569460	+	418.5	2746.000	963.0	29.9	32.19	0.00e+00
chr18-6331	chr18	46740693	46743087	+	418.5	2394.000	965.0	29.9	32.25	0.00e+00
chr4-7350	chr4	123411018	123412932	+	418.3	1914.000	964.0	29.9	32.22	0.00e+00
chr7-32265	chr7	116306109	116309975	+	418.1	3866.000	963.0	52.5	18.35	0.00e+00
chr4-31022	chr4	88720422	88722939	+	417.9	2517.000	964.0	24.5	39.31	0.00e+00
chr13-9666	chr13	53283979	53286828	+	417.9	2849.000	967.5	43.2	22.42	0.00e+00
chr14-10482	chr14	31250185	31252475	+	417.9	2290.000	966.0	27.0	35.81	0.00e+00
chr4-25301	chr4	45009705	45013664	+	417.6	3959.000	968.0	44.6	21.69	0.00e+00
chr9-8841	chr9	111270650	111273145	+	417.6	2495.000	961.0	31.9	30.14	0.00e+00
chr11-8456	chr11	3648089	3650095	+	417.6	2006.000	963.5	18.1	53.09	0.00e+00
chr11-12004	chr11	60138857	60142905	+	417.6	4048.000	964.0	54.4	17.71	0.00e+00
chr6-6490	chr6	57824070	57825727	+	417.4	1657.000	961.0	21.1	45.56	0.00e+00
chr10-21484	chr10	80166788	80169398	+	417.4	2610.000	965.0	34.3	28.11	0.00e+00
chr12-613	chr12	35046702	35048529	+	417.2	1827.000	964.5	27.0	35.75	0.00e+00
chr12-16285	chr12	111161737	111167528	+	417.2	5791.000	962.5	51.0	18.87	0.00e+00
chr11-6974	chr11	76397694	76399864	+	417.0	2170.000	968.0	30.9	31.33	0.00e+00
chr14-4806	chr14	20639892	20642275	+	417.0	2383.000	962.5	34.3	28.03	0.00e+00
chr2-21971	chr2	157278355	157280293	+	416.8	1938.000	963.0	19.6	49.08	0.00e+00
chr4-22562	chr4	107801198	107804541	+	416.8	3343.000	963.5	42.7	22.58	0.00e+00
chr7-12101	chr7	130691627	130696109	+	416.8	4482.000	961.5	49.0	19.60	0.00e+00
chr9-10999	chr9	21614823	21617750	+	416.8	2927.000	964.0	29.4	32.76	0.00e+00
chr14-8355	chr14	122981772	122984316	+	416.8	2544.000	961.0	33.4	28.81	0.00e+00
chr1-12760	chr1	172308101	172315534	+	416.6	7433.000	961.0	102.5	9.37	0.00e+00
chr13-13345	chr13	103773008	103775126	+	416.3	2118.000	959.0	17.2	55.86	0.00e+00
chr4-11011	chr4	33030441	33032323	+	415.9	1882.000	961.5	27.5	35.01	0.00e+00
chr6-13763	chr6	124738195	124742476	+	415.9	4281.000	961.0	63.8	15.07	0.00e+00
chr8-8615	chr8	111741876	111746207	+	415.9	4331.000	966.0	49.5	19.50	0.00e+00
chr9-13261	chr9	109875212	109877701	+	415.9	2489.000	958.0	36.8	26.04	0.00e+00
chr12-3876	chr12	17881275	17883450	+	415.9	2175.000	961.0	32.9	29.24	0.00e+00
chr11-10679	chr11	107468439	107471555	+	415.7	3116.000	958.5	46.6	20.57	0.00e+00
chr19-9856	chr19	5608418	5611048	+	415.7	2630.000	960.0	38.7	24.78	0.00e+00
chr1-25487	chr1	160905697	160907840	+	415.5	2143.000	956.0	23.5	40.61	0.00e+00
chr13-8968	chr13	9093099	9095435	+	415.5	2336.000	956.0	25.0	38.22	0.00e+00
chr16-10822	chr16	24392433	24395073	+	415.5	2640.000	956.5	25.5	37.50	0.00e+00
chr7-1358	chr7	123123756	123125271	+	415.0	1515.000	965.5	16.2	59.65	0.00e+00
chr18-5897	chr18	84719096	84724538	+	415.0	5442.000	957.0	52.0	18.41	0.00e+00
chr12-14179	chr12	112998230	113001892	+	414.8	3662.000	954.5	28.4	33.55	0.00e+00
chr14-5625	chr14	14011641	14014076	+	414.8	2435.000	960.0	23.5	40.78	0.00e+00
chr14-4615	chr14	122104446	122108151	+	414.8	3705.000	955.5	48.6	19.68	0.00e+00
chr7-19299	chr7	98358781	98362393	+	414.6	3612.000	961.0	37.3	25.78	0.00e+00
chr11-41936	chr11	99039282	99043321	+	414.4	4039.000	957.0	56.9	16.82	0.00e+00
chr3-10489	chr3	108408935	108413801	+	413.9	4866.000	955.5	64.3	14.87	0.00e+00
chr5-12007	chr5	136986117	136988851	+	413.9	2734.000	955.0	34.8	27.42	0.00e+00
chr11-14012	chr11	88137590	88143512	+	413.9	5922.000	956.5	64.3	14.89	0.00e+00
chr2-19327	chr2	29963346	29966958	+	413.7	3612.000	957.5	37.8	25.35	0.00e+00
chr7-11230	chr7	138845265	138847777	+	413.7	2512.000	959.0	41.7	23.00	0.00e+00
chr9-19593	chr9	121758650	121762522	+	413.7	3872.000	956.0	36.3	26.34	0.00e+00
chr15-5812	chr15	98631755	98636681	+	413.7	4926.000	957.0	57.4	16.68	0.00e+00
chr19-11351	chr19	41846259	41848922	+	413.5	2663.000	953.0	22.6	42.24	0.00e+00
chr4-21797	chr4	118288095	118291875	+	413.1	3780.000	956.5	29.9	31.97	0.00e+00
chr16-12654	chr16	18286655	18290143	+	413.1	3488.000	952.0	45.1	21.10	0.00e+00
chr2-971	chr2	37422222	37423479	+	412.9	1257.000	961.5	19.1	50.26	0.00e+00
chr4-36277	chr4	155811337	155814413	+	412.6	3076.000	953.5	40.7	23.42	0.00e+00
chr7-11384	chr7	4690229	4692201	+	412.6	1972.000	950.5	20.6	46.14	0.00e+00
chr16-10583	chr16	91043152	91045498	+	412.6	2346.000	953.5	33.4	28.59	0.00e+00
chr6-14179	chr6	100285916	100288528	+	412.4	2612.000	951.5	19.6	48.50	0.00e+00
chr11-29202	chr11	43527766	43529896	+	412.4	2130.000	954.5	24.0	39.71	0.00e+00
chr14-6978	chr14	20545428	20547040	+	412.4	1612.000	955.0	16.7	57.27	0.00e+00
chr4-14451	chr4	103213672	103215966	+	412.2	2294.000	951.0	23.1	41.25	0.00e+00
chr9-9866	chr9	65140255	65142869	+	412.2	2614.000	955.0	40.2	23.74	0.00e+00
chr11-27794	chr11	117822391	117829766	+	412.2	7375.000	950.0	93.2	10.19	0.00e+00
chr12-12742	chr12	80642600	80645157	+	412.2	2557.000	948.5	28.4	33.34	0.00e+00
chr16-6870	chr16	23224265	23227636	+	412.2	3371.000	952.5	28.9	32.91	0.00e+00
chr1-11101	chr1	85792980	85795062	+	412.0	2082.000	948.0	22.1	42.95	0.00e+00
chr13-8211	chr13	55507431	55514021	+	411.8	6590.000	951.0	100.1	9.50	0.00e+00
chr18-2036	chr18	42511259	42513272	+	411.8	2013.000	950.5	30.9	30.76	0.00e+00
chr14-4334	chr14	70765387	70768051	+	411.6	2664.000	951.0	31.4	30.30	0.00e+00
chr2-10816	chr2	173021605	173029248	+	411.3	7643.000	950.0	96.6	9.83	0.00e+00
chr5-31406	chr5	114378963	114381775	+	411.3	2812.000	949.0	29.4	32.25	0.00e+00
chr8-3219	chr8	40307350	40308871	+	411.3	1521.000	951.5	15.2	62.58	0.00e+00
chr12-14072	chr12	108000649	108006704	+	411.3	6055.000	950.0	64.3	14.79	0.00e+00
chr3-10000	chr3	81035810	81038215	+	411.1	2405.000	950.0	24.5	38.74	0.00e+00
chr7-17926	chr7	143547944	143550173	+	411.1	2229.000	946.0	25.0	37.82	0.00e+00
chr16-6644	chr16	48993205	48995454	+	411.1	2249.000	948.0	26.0	36.47	0.00e+00
chr16-7807	chr16	91727803	91730843	+	411.1	3040.000	949.5	29.9	31.74	0.00e+00
chr3-2476	chr3	104637889	104639792	+	410.9	1903.000	950.5	20.6	46.14	0.00e+00
chr7-21085	chr7	46918700	46920780	+	410.9	2080.000	949.0	27.0	35.18	0.00e+00
chr8-23768	chr8	33384316	33387133	+	410.9	2817.000	947.5	39.7	23.85	0.00e+00
chr16-4663	chr16	35982532	35984793	+	410.9	2261.000	951.0	22.6	42.15	0.00e+00
chr5-16539	chr5	3340752	3345053	+	410.7	4301.000	946.5	47.6	19.89	0.00e+00
chr18-2180	chr18	10180928	10182838	+	410.7	1910.000	947.0	20.6	45.97	0.00e+00
chr5-5533	chr5	41707011	41708974	+	410.5	1963.000	948.5	25.0	37.92	0.00e+00
chr7-33068	chr7	25266772	25270802	+	410.5	4030.000	947.0	49.5	19.12	0.00e+00
chr5-18163	chr5	75042946	75045121	+	410.3	2175.000	944.5	20.1	46.97	0.00e+00
chr17-21228	chr17	84788754	84791678	+	410.3	2924.000	946.5	31.9	29.69	0.00e+00
chr4-10740	chr4	48539489	48542663	+	409.8	3174.000	946.5	31.4	30.15	0.00e+00
chr6-4269	chr6	11925306	11927113	+	409.8	1807.000	947.5	21.1	44.92	0.00e+00
chr6-1432	chr6	149100493	149102262	+	409.8	1769.000	950.5	20.6	46.14	0.00e+00
chr16-4331	chr16	90142184	90145137	+	409.8	2953.000	945.5	46.6	20.29	0.00e+00
chr1-3540	chr1	74505207	74508160	+	409.6	2953.000	944.5	36.8	25.68	0.00e+00
chr10-11538	chr10	75858560	75862364	+	409.6	3804.000	950.5	46.6	20.40	0.00e+00
chr18-4642	chr18	64886855	64889932	+	409.4	3077.000	951.0	46.6	20.41	0.00e+00
chr2-13853	chr2	125122057	125124132	+	409.2	2075.000	944.5	24.5	38.51	0.00e+00
chr12-6566	chr12	29937483	29939570	+	409.2	2087.000	944.0	28.4	33.18	0.00e+00
chr14-4241	chr14	30714912	30717282	+	409.2	2370.000	942.0	21.6	43.65	0.00e+00
chr4-461	chr4	99120205	99121645	+	408.7	1440.000	950.5	17.7	53.83	0.00e+00
chr10-6439	chr10	126926582	126932632	+	408.3	6050.000	941.0	71.1	13.23	0.00e+00
chr12-14037	chr12	105030032	105036335	+	408.3	6303.000	943.5	65.7	14.36	0.00e+00
chr13-10707	chr13	51844953	51850255	+	408.3	5302.000	943.5	53.5	17.65	0.00e+00
chr16-5099	chr16	13255723	13257678	+	408.3	1955.000	943.0	17.2	54.93	0.00e+00
chr5-13712	chr5	33273433	33275688	+	408.1	2255.000	940.5	17.7	53.26	0.00e+00
chr12-12768	chr12	84995425	84997640	+	408.1	2215.000	939.0	24.0	39.07	0.00e+00
chr4-29649	chr4	116625305	116628383	+	407.4	3078.000	943.0	36.8	25.63	0.00e+00
chr8-9794	chr8	70895895	70898648	+	407.4	2753.000	942.0	37.8	24.94	0.00e+00
chr10-7393	chr10	77164064	77166907	+	407.4	2843.000	943.5	40.7	23.18	0.00e+00
chr4-29561	chr4	106934372	106942800	+	407.0	8428.000	940.5	95.2	9.88	0.00e+00
chr1-10808	chr1	184032900	184036113	+	406.8	3213.000	940.0	25.5	36.86	0.00e+00
chr2-10603	chr2	166994922	166997263	+	406.8	2341.000	940.5	33.4	28.20	0.00e+00
chr13-9930	chr13	55463336	55466453	+	406.8	3117.000	939.5	33.4	28.17	0.00e+00
chr18-5901	chr18	6134625	6137041	+	406.8	2416.000	938.0	22.6	41.57	0.00e+00
chr2-8376	chr2	30236535	30238966	+	406.6	2431.000	944.0	40.7	23.19	0.00e+00
chr2-16853	chr2	33886048	33888515	+	406.3	2467.000	936.5	29.9	31.30	0.00e+00
chr3-6087	chr3	105958267	105960544	+	406.3	2277.000	936.5	35.8	26.16	0.00e+00
chr12-7139	chr12	16893686	16896640	+	406.3	2954.000	937.5	26.0	36.06	0.00e+00
chr16-3025	chr16	84773329	84775630	+	406.3	2301.000	940.0	23.1	40.78	0.00e+00
chr18-13377	chr18	60744715	60749562	+	406.3	4847.000	939.5	46.6	20.16	0.00e+00
chr9-15884	chr9	45982979	45985660	+	406.1	2681.000	937.5	30.4	30.83	0.00e+00
chr5-11303	chr5	140320348	140322493	+	405.9	2145.000	937.0	20.6	45.48	0.00e+00
chr12-7528	chr12	31498534	31500818	+	405.9	2284.000	938.0	20.1	46.64	0.00e+00
chr12-7064	chr12	84316076	84318239	+	405.9	2163.000	935.5	29.9	31.27	0.00e+00
chr7-13448	chr7	126791398	126793211	+	405.5	1813.000	941.0	24.0	39.15	0.00e+00
chr8-8463	chr8	72546791	72549797	+	405.5	3006.000	934.5	32.9	28.44	0.00e+00
chr5-12215	chr5	143526404	143529036	+	405.3	2632.000	938.5	29.4	31.89	0.00e+00
chr8-22656	chr8	70041436	70043807	+	405.3	2371.000	937.5	36.8	25.48	0.00e+00
chr17-7967	chr17	35049296	35053260	+	405.3	3964.000	937.0	37.8	24.81	0.00e+00
chr4-27662	chr4	14863286	14865881	+	405.0	2595.000	933.0	28.0	33.37	0.00e+00
chr10-12860	chr10	42501124	42503314	+	404.8	2190.000	933.0	21.6	43.23	0.00e+00
chr4-6509	chr4	94602278	94604225	+	404.6	1947.000	933.5	12.3	76.13	0.00e+00
chr8-12247	chr8	84235292	84238481	+	404.6	3189.000	933.0	43.7	21.37	0.00e+00
chr11-16215	chr11	96871522	96878631	+	404.6	7109.000	934.0	90.7	10.29	0.00e+00
chr4-29692	chr4	118268339	118278465	+	404.4	10126.000	934.0	129.0	7.24	0.00e+00
chr10-18724	chr10	52416599	52418981	+	404.4	2382.000	939.5	35.8	26.24	0.00e+00
chr11-25714	chr11	106271145	106273853	+	404.4	2708.000	933.0	25.5	36.58	0.00e+00
chr2-9447	chr2	161108054	161109999	+	404.2	1945.000	932.0	20.6	45.24	0.00e+00
chr17-8378	chr17	12317586	12319377	+	404.2	1791.000	932.5	25.5	36.56	0.00e+00
chr5-27680	chr5	77308068	77311292	+	403.9	3224.000	931.0	40.2	23.15	0.00e+00
chr6-2000	chr6	125191067	125193346	+	403.9	2279.000	941.5	24.0	39.17	0.00e+00
chr12-8280	chr12	111573356	111576659	+	403.9	3303.000	934.0	38.3	24.41	0.00e+00
chr2-31047	chr2	116974320	116977587	+	403.7	3267.000	930.0	23.5	39.50	0.00e+00
chr7-14654	chr7	118242468	118244612	+	403.7	2144.000	932.5	36.3	25.69	0.00e+00
chr10-7179	chr10	128546856	128550109	+	403.7	3253.000	932.0	49.0	19.00	0.00e+00
chr13-10573	chr13	9276148	9278147	+	403.7	1999.000	932.5	16.7	55.92	0.00e+00
chr13-15157	chr13	78201158	78204913	+	403.5	3755.000	931.0	31.9	29.20	0.00e+00
chr12-13182	chr12	69891754	69893702	+	403.3	1948.000	928.5	28.9	32.09	0.00e+00
chr11-29867	chr11	101550698	101553954	+	403.1	3256.000	932.5	37.8	24.69	0.00e+00
chr13-11826	chr13	59768228	59771907	+	403.1	3679.000	928.0	46.6	19.92	0.00e+00
chr13-9789	chr13	111807447	111810282	+	403.1	2835.000	929.0	18.6	49.84	0.00e+00
chr14-5250	chr14	34309810	34311994	+	403.1	2184.000	928.0	26.0	35.70	0.00e+00
chr17-8979	chr17	33684137	33686018	+	403.1	1881.000	928.5	26.5	35.06	0.00e+00
chr18-4561	chr18	45557853	45560859	+	403.1	3006.000	930.0	37.8	24.62	0.00e+00
chr4-17219	chr4	152476474	152478967	+	402.9	2493.000	932.0	32.9	28.36	0.00e+00
chr4-11153	chr4	153956404	153958950	+	402.9	2546.000	928.0	41.7	22.26	0.00e+00
chr14-15636	chr14	52102643	52107254	+	402.9	4611.000	931.5	51.0	18.26	0.00e+00
chr3-4931	chr3	108721007	108723286	+	402.6	2279.000	928.0	29.9	31.02	0.00e+00
chr7-23130	chr7	126472829	126476167	+	402.6	3338.000	929.5	41.7	22.29	0.00e+00
chr12-8766	chr12	72084295	72087352	+	402.6	3057.000	928.0	35.3	26.28	0.00e+00
chr15-8462	chr15	97987797	97994116	+	402.6	6319.000	933.5	82.4	11.33	0.00e+00
chr8-11914	chr8	22858112	22860935	+	402.4	2823.000	934.0	24.0	38.86	0.00e+00
chr18-13006	chr18	11656538	11658666	+	402.4	2128.000	926.0	24.0	38.53	0.00e+00
chr2-39097	chr2	167420317	167422936	+	402.2	2619.000	929.0	36.8	25.25	0.00e+00
chr4-23456	chr4	107177045	107180140	+	402.2	3095.000	928.5	35.3	26.29	0.00e+00
chr12-8057	chr12	80258428	80261332	+	402.2	2904.000	934.0	33.8	27.60	0.00e+00
chr9-13953	chr9	106170249	106172425	+	402.0	2176.000	928.5	18.1	51.16	0.00e+00
chr1-11088	chr1	75504841	75507284	+	401.8	2443.000	928.5	32.9	28.25	0.00e+00
chr17-11577	chr17	56672225	56674671	+	401.8	2446.000	926.5	23.5	39.35	0.00e+00
chr3-13903	chr3	138525879	138528575	+	401.6	2696.000	925.0	26.0	35.58	0.00e+00
chr11-18010	chr11	6474267	6476920	+	401.6	2653.000	927.0	25.5	36.35	0.00e+00
chr11-12885	chr11	79992145	79994441	+	401.6	2296.000	926.5	18.1	51.05	0.00e+00
chr8-12230	chr8	71568293	71573864	+	401.3	5571.000	927.0	64.3	14.43	0.00e+00
chr12-14389	chr12	69183045	69185636	+	401.3	2591.000	926.0	33.4	27.76	0.00e+00
chr4-14952	chr4	148037927	148042355	+	401.1	4428.000	929.5	54.9	16.92	0.00e+00
chr1-8825	chr1	23255745	23257892	+	400.9	2147.000	924.5	17.2	53.85	0.00e+00
chr17-16588	chr17	26252197	26254221	+	400.7	2024.000	926.0	24.5	37.76	0.00e+00
chr11-40608	chr11	20330448	20334474	+	400.3	4026.000	925.5	47.1	19.66	0.00e+00
chr3-7829	chr3	9249721	9252434	+	400.0	2713.000	922.0	21.6	42.72	0.00e+00
chr9-4750	chr9	71484981	71486675	+	399.8	1694.000	927.5	19.1	48.49	0.00e+00
chr2-17755	chr2	143914189	143916627	+	399.6	2438.000	922.0	26.0	35.47	0.00e+00
chr5-11630	chr5	135076198	135078839	+	399.6	2641.000	924.0	28.0	33.05	0.00e+00
chr2-13456	chr2	167491637	167493828	+	399.4	2191.000	923.5	21.1	43.79	0.00e+00
chr9-3230	chr9	75070582	75072539	+	399.4	1957.000	923.0	27.5	33.60	0.00e+00
chr4-4086	chr4	116555613	116558852	+	399.2	3239.000	926.0	33.8	27.36	0.00e+00
chr6-298	chr6	35177262	35178643	+	399.2	1381.000	924.5	15.7	58.90	0.00e+00
chr3-8332	chr3	127631426	127636300	+	399.0	4874.000	921.0	47.6	19.36	0.00e+00
chr4-20999	chr4	120404525	120406716	+	399.0	2191.000	922.0	22.1	41.77	0.00e+00
chr10-7059	chr10	80621238	80625305	+	399.0	4067.000	921.0	53.5	17.23	0.00e+00
chr12-19378	chr12	111375619	111378820	+	399.0	3201.000	924.5	36.3	25.47	0.00e+00
chr1-13731	chr1	125434123	125436534	+	398.7	2411.000	917.5	27.0	34.01	0.00e+00
chr7-25427	chr7	144936950	144943713	+	398.7	6763.000	921.5	82.9	11.12	0.00e+00
chr2-17373	chr2	158027525	158030152	+	398.5	2627.000	921.5	31.9	28.90	0.00e+00
chr2-35830	chr2	48812998	48815590	+	398.3	2592.000	916.5	23.5	38.93	0.00e+00
chr9-18155	chr9	22306225	22308314	+	398.3	2089.000	919.0	30.9	29.74	0.00e+00
chr9-25558	chr9	57642418	57646118	+	398.3	3700.000	919.0	34.3	26.77	0.00e+00
chr5-3871	chr5	31219805	31221909	+	397.9	2104.000	920.5	32.9	28.01	0.00e+00
chr10-11162	chr10	39368974	39371817	+	397.9	2843.000	918.0	30.4	30.19	0.00e+00
chr19-7002	chr19	3574428	3577058	+	397.9	2630.000	918.0	37.3	24.63	0.00e+00
chr5-15356	chr5	30710987	30714232	+	397.6	3245.000	917.5	49.0	18.71	0.00e+00
chr5-27950	chr5	113991655	113994784	+	397.4	3129.000	916.5	32.9	27.89	0.00e+00
chr7-19982	chr7	118114251	118117275	+	397.4	3024.000	919.5	38.7	23.73	0.00e+00
chr3-9936	chr3	139073967	139076305	+	397.2	2338.000	917.0	25.0	36.66	0.00e+00
chr17-10793	chr17	87974237	87976413	+	397.2	2176.000	916.5	26.0	35.26	0.00e+00
chr1-5054	chr1	43933183	43934917	+	397.0	1734.000	915.5	14.7	62.22	0.00e+00
chr2-32450	chr2	93044349	93047011	+	397.0	2662.000	915.5	30.4	30.11	0.00e+00
chr11-21684	chr11	48815519	48818096	+	396.8	2577.000	919.0	39.2	23.42	0.00e+00
chr13-5463	chr13	59673156	59676365	+	396.8	3209.000	919.0	25.0	36.74	0.00e+00
chr9-23091	chr9	64171821	64174466	+	396.6	2645.000	913.5	26.0	35.14	0.00e+00
chr9-19466	chr9	107871774	107873652	+	396.6	1878.000	916.0	27.5	33.35	0.00e+00
chr18-8236	chr18	80468154	80471052	+	396.3	2898.000	920.0	26.0	35.39	0.00e+00
chr1-5640	chr1	165641746	165643417	+	396.1	1671.000	913.0	17.2	53.18	0.00e+00
chr11-29631	chr11	86356520	86358670	+	395.9	2150.000	911.0	22.6	40.38	0.00e+00
chr8-635	chr8	19784540	19785548	+	395.7	1008.000	913.0	14.7	62.05	0.00e+00
chr11-20843	chr11	98746467	98753948	+	395.7	7481.000	913.5	71.1	12.84	0.00e+00
chr17-14908	chr17	46554313	46558004	+	395.5	3691.000	912.0	51.0	17.88	0.00e+00
chr19-9553	chr19	7038331	7041332	+	395.5	3001.000	910.5	39.7	22.92	0.00e+00
chr9-9420	chr9	58581293	58583792	+	395.3	2499.000	910.5	28.0	32.57	0.00e+00
chr9-7585	chr9	121718213	121720644	+	395.3	2431.000	910.0	35.3	25.77	0.00e+00
chr12-11142	chr12	108273019	108278824	+	395.3	5805.000	918.5	50.0	18.36	0.00e+00
chr16-11611	chr16	56715659	56718380	+	395.3	2721.000	911.0	30.4	29.96	0.00e+00
chr17-5006	chr17	32319986	32322476	+	395.3	2490.000	910.0	42.2	21.57	0.00e+00
chr17-8742	chr17	72835728	72838127	+	395.3	2399.000	910.5	23.5	38.67	0.00e+00
chr8-7153	chr8	84831669	84836525	+	395.0	4856.000	919.0	68.7	13.38	0.00e+00
chr9-12386	chr9	108489419	108492808	+	394.8	3389.000	913.5	40.7	22.44	0.00e+00
chr11-23302	chr11	97742840	97745555	+	394.8	2715.000	912.0	28.4	32.06	0.00e+00
chr11-14062	chr11	102085844	102089894	+	394.6	4050.000	917.5	55.4	16.55	0.00e+00
chr3-11727	chr3	89416274	89422683	+	394.4	6409.000	909.0	74.1	12.27	0.00e+00
chr5-8336	chr5	24451159	24456308	+	394.4	5149.000	910.0	61.8	14.72	0.00e+00
chr7-8697	chr7	128459980	128462693	+	394.4	2713.000	913.5	44.6	20.47	0.00e+00
chr12-7158	chr12	54861601	54863589	+	394.4	1988.000	911.0	19.1	47.62	0.00e+00
chr2-39511	chr2	10079398	10081430	+	394.2	2032.000	912.0	23.1	39.56	0.00e+00
chr4-12293	chr4	117912090	117916069	+	394.2	3979.000	911.0	58.9	15.48	0.00e+00
chr11-16664	chr11	23496277	23499035	+	394.2	2758.000	913.0	35.8	25.50	0.00e+00
chr4-13244	chr4	126966872	126968668	+	394.0	1796.000	907.0	25.0	36.26	0.00e+00
chr13-5263	chr13	101766761	101769052	+	394.0	2291.000	909.0	28.0	32.51	0.00e+00
chr1-7359	chr1	24099234	24101529	+	393.7	2295.000	909.0	21.1	43.10	0.00e+00
chr2-20311	chr2	24917901	24920286	+	393.7	2385.000	909.5	18.6	48.80	0.00e+00
chr6-14923	chr6	124930021	124933024	+	393.7	3003.000	907.0	39.7	22.83	0.00e+00
chr1-13580	chr1	52231723	52233915	+	393.5	2192.000	906.0	30.4	29.79	0.00e+00
chr1-14065	chr1	92177650	92181515	+	393.5	3865.000	915.5	44.1	20.74	0.00e+00
chr5-10283	chr5	65389916	65392218	+	393.5	2302.000	910.5	27.5	33.15	0.00e+00
chr7-30884	chr7	140854568	140858763	+	393.5	4195.000	907.0	54.4	16.66	0.00e+00
chr16-5992	chr16	57120717	57122853	+	393.5	2136.000	909.0	29.9	30.38	0.00e+00
chr17-7467	chr17	53566160	53568648	+	393.5	2488.000	916.5	41.7	21.98	0.00e+00
chr8-5992	chr8	84065857	84067801	+	393.3	1944.000	908.5	29.4	30.87	0.00e+00
chr13-3182	chr13	64151918	64154458	+	393.3	2540.000	908.5	22.1	41.16	0.00e+00
chr17-7519	chr17	31563371	31567913	+	393.3	4542.000	911.0	48.6	18.76	0.00e+00
chr9-11139	chr9	101250189	101252125	+	393.1	1936.000	909.0	31.4	28.96	0.00e+00
chr14-4103	chr14	60633938	60638829	+	393.1	4891.000	914.5	66.7	13.71	0.00e+00
chr10-12784	chr10	128302156	128304820	+	392.7	2664.000	906.5	39.7	22.82	0.00e+00
chr5-9780	chr5	28070111	28073852	+	392.4	3741.000	908.0	48.6	18.70	0.00e+00
chr1-15336	chr1	87326283	87328110	+	392.2	1827.000	903.0	34.3	26.30	0.00e+00
chr4-3531	chr4	129819611	129821863	+	392.2	2252.000	904.5	21.1	42.89	0.00e+00
chr9-8436	chr9	27028857	27032453	+	392.0	3596.000	905.5	50.5	17.92	0.00e+00
chr11-7877	chr11	60416443	60418839	+	392.0	2396.000	909.0	28.4	31.95	0.00e+00
chr16-6267	chr16	97849329	97852558	+	392.0	3229.000	906.5	34.3	26.40	0.00e+00
chr4-14457	chr4	106837580	106843385	+	391.8	5805.000	903.5	65.2	13.85	0.00e+00
chr8-23944	chr8	70654665	70660921	+	391.8	6256.000	905.0	73.1	12.38	0.00e+00
chr8-9699	chr8	93809709	93813945	+	391.8	4236.000	904.5	52.5	17.23	0.00e+00
chr12-4678	chr12	80789835	80792280	+	391.8	2445.000	905.0	30.4	29.76	0.00e+00
chr4-32134	chr4	151105934	151109461	+	391.6	3527.000	902.5	35.3	25.56	0.00e+00
chr9-9012	chr9	44719371	44727619	+	391.6	8248.000	905.0	104.5	8.66	0.00e+00
chr8-13815	chr8	73352026	73355016	+	391.3	2990.000	903.0	47.1	19.18	0.00e+00
chr10-19728	chr10	31606935	31610236	+	391.3	3301.000	902.0	39.7	22.70	0.00e+00
chr7-13419	chr7	105786336	105788572	+	391.1	2236.000	904.0	27.0	33.51	0.00e+00
chr4-3922	chr4	81442001	81443439	+	390.9	1438.000	900.5	21.1	42.70	0.00e+00
chr7-33145	chr7	28348668	28352396	+	390.9	3728.000	903.5	42.7	21.17	0.00e+00
chr16-6514	chr16	55972980	55975599	+	390.5	2619.000	900.0	39.7	22.65	0.00e+00
chr10-5054	chr10	30802091	30804116	+	390.3	2025.000	902.5	18.1	49.73	0.00e+00
chr2-13399	chr2	121448122	121451160	+	390.0	3038.000	901.5	35.8	25.18	0.00e+00
chr8-12896	chr8	109704801	109706759	+	390.0	1958.000	903.5	21.1	42.84	0.00e+00
chr4-8845	chr4	43442072	43444299	+	389.8	2227.000	898.0	25.0	35.90	0.00e+00
chr11-2098	chr11	23665245	23667524	+	389.8	2279.000	901.5	33.8	26.64	0.00e+00
chr15-8237	chr15	79685544	79688727	+	389.8	3183.000	901.0	35.8	25.16	0.00e+00
chr2-28180	chr2	73910215	73912029	+	389.6	1814.000	897.0	29.4	30.48	0.00e+00
chr13-3429	chr13	107021203	107023206	+	389.6	2003.000	898.5	12.3	73.27	0.00e+00
chr12-5749	chr12	70974157	70976067	+	389.4	1910.000	901.5	16.7	54.06	0.00e+00
chr2-23751	chr2	6321805	6324015	+	389.2	2210.000	903.0	22.1	40.91	0.00e+00
chr11-21517	chr11	116655744	116663959	+	389.2	8215.000	898.5	93.2	9.64	0.00e+00
chr6-3960	chr6	48593195	48595680	+	389.0	2485.000	896.5	26.0	34.49	0.00e+00
chr15-14809	chr15	99972087	99974251	+	389.0	2164.000	896.5	26.5	33.85	0.00e+00
chr5-10414	chr5	38157673	38160527	+	388.7	2854.000	897.0	28.9	31.00	0.00e+00
chr19-1990	chr19	41482073	41484508	+	388.7	2435.000	896.5	12.8	70.30	0.00e+00
chrX-2097	chrX	60403089	60405247	+	388.7	2158.000	901.5	16.2	55.70	0.00e+00
chr4-16853	chr4	41273714	41276262	+	388.5	2548.000	897.0	29.4	30.48	0.00e+00
chr13-5880	chr13	24830781	24833230	+	388.5	2449.000	896.5	29.9	29.96	0.00e+00
chr11-3662	chr11	74925317	74926959	+	388.1	1642.000	896.0	26.5	33.83	0.00e+00
chr11-6782	chr11	79253344	79255130	+	388.1	1786.000	905.0	31.9	28.39	0.00e+00
chr16-9003	chr16	17200096	17201841	+	388.1	1745.000	895.0	12.3	72.99	0.00e+00
chr11-19592	chr11	33161798	33164038	+	387.9	2240.000	893.0	25.5	35.01	0.00e+00
chr14-4633	chr14	30547929	30552017	+	387.9	4088.000	895.5	62.8	14.26	0.00e+00
chr1-10073	chr1	191717327	191719557	+	387.7	2230.000	895.5	26.5	33.81	0.00e+00
chr4-16451	chr4	42949009	42955017	+	387.7	6008.000	894.0	62.8	14.24	0.00e+00
chr8-7333	chr8	61223515	61226664	+	387.7	3149.000	894.5	51.0	17.54	0.00e+00
chr14-6778	chr14	45656628	45658965	+	387.7	2337.000	893.5	29.9	29.86	0.00e+00
chr8-18783	chr8	70508951	70511602	+	387.4	2651.000	892.0	34.8	25.61	0.00e+00
chr2-21027	chr2	32960423	32963725	+	387.2	3302.000	894.0	37.8	23.67	0.00e+00
chr15-15272	chr15	81855669	81860275	+	387.2	4606.000	891.0	61.3	14.53	0.00e+00
chr5-12853	chr5	137737584	137742171	+	387.0	4587.000	892.0	67.2	13.27	0.00e+00
chr12-5256	chr12	83631417	83633456	+	387.0	2039.000	894.5	27.5	32.57	0.00e+00
chr16-5344	chr16	17890190	17892147	+	387.0	1957.000	897.5	29.4	30.50	0.00e+00
chr19-10641	chr19	5422280	5427266	+	387.0	4986.000	891.5	46.6	19.13	0.00e+00
chr5-19291	chr5	143313547	143315851	+	386.8	2304.000	892.5	27.0	33.08	0.00e+00
chr3-6570	chr3	133542900	133545415	+	386.6	2515.000	891.0	24.5	36.33	0.00e+00
chr19-8147	chr19	5636476	5638701	+	386.6	2225.000	896.0	31.4	28.54	0.00e+00
chr19-3479	chr19	21652028	21654353	+	386.3	2325.000	895.5	29.4	30.43	0.00e+00
chr3-9796	chr3	30505718	30510090	+	386.1	4372.000	896.5	44.6	20.09	0.00e+00
chr7-17234	chr7	81343411	81346163	+	386.1	2752.000	890.5	39.7	22.41	0.00e+00
chr8-11865	chr8	123372649	123374920	+	385.9	2271.000	893.5	30.4	29.38	0.00e+00
chr4-1648	chr4	93334658	93336100	+	385.7	1442.000	895.5	21.6	41.49	0.00e+00
chr4-15955	chr4	136171340	136178631	+	385.7	7291.000	889.5	74.6	11.93	0.00e+00
chr10-11671	chr10	99106352	99108845	+	385.7	2493.000	888.5	39.2	22.64	0.00e+00
chr13-8882	chr13	54691930	54695267	+	385.7	3337.000	895.0	44.1	20.27	0.00e+00
chr1-11687	chr1	179802059	179804665	+	385.5	2606.000	888.0	32.4	27.43	0.00e+00
chr2-13753	chr2	30061075	30064564	+	385.5	3489.000	890.0	40.2	22.13	0.00e+00
chr11-31228	chr11	105291378	105294972	+	385.3	3594.000	889.5	37.8	23.55	0.00e+00
chr1-13887	chr1	183295995	183298574	+	385.0	2579.000	888.0	31.4	28.29	0.00e+00
chr7-29826	chr7	45014728	45018736	+	385.0	4008.000	888.5	38.3	23.22	0.00e+00
chr9-17102	chr9	59749441	59752211	+	385.0	2770.000	891.5	31.4	28.40	0.00e+00
chr15-19226	chr15	98932816	98937302	+	385.0	4486.000	891.0	38.3	23.29	0.00e+00
chr2-17566	chr2	32874944	32878213	+	384.8	3269.000	888.5	40.2	22.09	0.00e+00
chr2-11054	chr2	5950211	5952630	+	384.4	2419.000	888.5	28.0	31.78	0.00e+00
chr10-6273	chr10	62791030	62793452	+	384.4	2422.000	889.5	34.8	25.54	0.00e+00
chr5-4063	chr5	90930760	90932675	+	384.2	1915.000	895.0	23.5	38.02	0.00e+00
chr11-9015	chr11	54865902	54867719	+	384.2	1817.000	895.5	22.6	39.69	0.00e+00
chr12-5978	chr12	80129467	80133386	+	384.0	3919.000	892.0	45.1	19.77	0.00e+00
chr16-9610	chr16	70313323	70315072	+	384.0	1749.000	885.5	27.0	32.82	0.00e+00
chr17-6080	chr17	28621009	28623303	+	384.0	2294.000	888.5	33.4	26.64	0.00e+00
chr19-9220	chr19	5842946	5849792	+	384.0	6846.000	888.5	80.4	11.05	0.00e+00
chr1-11629	chr1	152088771	152091738	+	383.7	2967.000	888.0	40.7	21.81	0.00e+00
chr12-6040	chr12	32060080	32061878	+	383.7	1798.000	886.5	17.7	50.21	0.00e+00
chr4-29087	chr4	11006454	11008601	+	383.3	2147.000	885.0	32.4	27.34	0.00e+00
chr13-6746	chr13	23682624	23686261	+	383.3	3637.000	884.5	49.0	18.03	0.00e+00
chr5-12777	chr5	115326154	115329333	+	383.1	3179.000	884.5	38.3	23.12	0.00e+00
chr9-14721	chr9	106367019	106371348	+	383.1	4329.000	881.5	54.0	16.34	0.00e+00
chr10-13683	chr10	18317713	18320053	+	383.1	2340.000	883.5	18.1	48.68	0.00e+00
chr17-8306	chr17	33759238	33760766	+	383.1	1528.000	890.0	21.6	41.24	0.00e+00
chr2-39158	chr2	168229255	168231823	+	382.9	2568.000	883.0	35.8	24.66	0.00e+00
chr11-19489	chr11	116433383	116437722	+	382.9	4339.000	883.5	54.4	16.23	0.00e+00
chr14-8436	chr14	45528674	45531285	+	382.9	2611.000	883.5	26.0	33.99	0.00e+00
chr15-12751	chr15	76924311	76926504	+	382.9	2193.000	883.5	20.6	42.89	0.00e+00
chr1-12284	chr1	57405629	57407624	+	382.7	1995.000	882.5	27.5	32.13	0.00e+00
chr1-11781	chr1	75140877	75144678	+	382.7	3801.000	884.0	34.3	25.75	0.00e+00
chr8-14455	chr8	124862059	124864420	+	382.7	2361.000	882.5	26.5	33.32	0.00e+00
chr12-6134	chr12	28634242	28636582	+	382.7	2340.000	885.0	44.6	19.83	0.00e+00
chr14-2174	chr14	47648927	47650648	+	382.7	1721.000	884.5	27.0	32.79	0.00e+00
chr15-11654	chr15	100614375	100617150	+	382.7	2775.000	882.5	29.4	29.99	0.00e+00
chr7-12388	chr7	84409052	84411138	+	382.4	2086.000	885.5	23.5	37.61	0.00e+00
chr10-18367	chr10	95561414	95565012	+	382.4	3598.000	881.5	37.3	23.65	0.00e+00
chr14-3811	chr14	31829498	31831612	+	382.4	2114.000	884.0	26.0	34.01	0.00e+00
chr18-6551	chr18	80149963	80152129	+	382.4	2166.000	885.0	20.1	44.01	0.00e+00
chr2-9503	chr2	57123084	57124867	+	382.0	1783.000	879.5	24.5	35.86	0.00e+00
chr2-19069	chr2	144269227	144271659	+	382.0	2432.000	879.5	23.5	37.36	0.00e+00
chr5-16404	chr5	127240533	127244637	+	382.0	4104.000	881.0	42.2	20.89	0.00e+00
chr1-9276	chr1	157411272	157413300	+	381.8	2028.000	882.5	19.6	44.98	0.00e+00
chr7-11059	chr7	114414543	114416870	+	381.8	2327.000	879.0	19.1	45.95	0.00e+00
chr11-24443	chr11	40690986	40695606	+	381.8	4620.000	881.0	45.1	19.52	0.00e+00
chr5-8861	chr5	52189411	52190988	+	381.6	1577.000	886.5	8.8	100.41	0.00e+00
chr6-5953	chr6	8508917	8511042	+	381.6	2125.000	886.0	29.9	29.61	0.00e+00
chr3-11264	chr3	135690153	135692470	+	381.4	2317.000	882.0	17.7	49.95	0.00e+00
chr5-5848	chr5	24907519	24909694	+	381.4	2175.000	878.0	28.9	30.34	0.00e+00
chr2-11664	chr2	151541592	151545944	+	381.1	4352.000	880.5	56.4	15.61	0.00e+00
chr5-3986	chr5	36695061	36696724	+	381.1	1663.000	880.0	22.1	39.87	0.00e+00
chr16-12068	chr16	31273991	31275689	+	381.1	1698.000	878.0	10.8	81.37	0.00e+00
chr2-23503	chr2	157469018	157478248	+	380.9	9230.000	879.5	100.5	8.75	0.00e+00
chr12-6228	chr12	46817518	46820281	+	380.9	2763.000	879.5	25.0	35.16	0.00e+00
chr14-5358	chr14	24614489	24620760	+	380.9	6271.000	880.5	79.5	11.08	0.00e+00
chr3-12184	chr3	132682915	132684931	+	380.7	2016.000	878.0	26.5	33.15	0.00e+00
chr10-14188	chr10	12867331	12869928	+	380.7	2597.000	877.5	28.0	31.39	0.00e+00
chr10-12182	chr10	75920335	75922556	+	380.7	2221.000	878.0	30.9	28.41	0.00e+00
chr14-16744	chr14	64948279	64951121	+	380.5	2842.000	878.5	34.3	25.59	0.00e+00
chr19-11957	chr19	45658939	45661009	+	380.5	2070.000	878.5	17.2	51.17	0.00e+00
chr1-6593	chr1	89453798	89456817	+	380.3	3019.000	876.0	25.5	34.35	0.00e+00
chr10-14569	chr10	91180044	91184167	+	380.3	4123.000	882.5	48.1	18.36	0.00e+00
chr14-7028	chr14	54685363	54688030	+	380.3	2667.000	883.0	21.1	41.87	0.00e+00
chr7-14444	chr7	19000431	19005417	+	380.0	4986.000	876.0	60.3	14.52	0.00e+00
chr11-42723	chr11	120596758	120599632	+	380.0	2874.000	876.5	29.4	29.78	0.00e+00
chr5-13626	chr5	135933398	135935736	+	379.8	2338.000	878.0	26.0	33.77	0.00e+00
chr10-6833	chr10	81376794	81379881	+	379.8	3087.000	882.5	42.7	20.68	0.00e+00
chr2-18741	chr2	173252817	173262177	+	379.6	9360.000	878.5	139.8	6.28	0.00e+00
chr4-20447	chr4	137593335	137595642	+	379.6	2307.000	879.0	29.9	29.38	0.00e+00
chr6-6464	chr6	137734438	137736642	+	379.4	2204.000	875.0	32.9	26.63	0.00e+00
chr11-37944	chr11	114668124	114670845	+	379.4	2721.000	878.0	38.3	22.95	0.00e+00
chr1-16031	chr1	134414283	134417210	+	379.2	2927.000	877.0	37.8	23.22	0.00e+00
chr5-14809	chr5	120611142	120614260	+	379.2	3118.000	873.5	46.1	18.95	0.00e+00
chr13-3866	chr13	104816334	104818423	+	379.2	2089.000	875.0	30.9	28.32	0.00e+00
chr2-28531	chr2	153740373	153743321	+	379.0	2948.000	876.0	49.0	17.86	0.00e+00
chr5-10031	chr5	73489766	73493151	+	379.0	3385.000	873.0	42.2	20.70	0.00e+00
chr11-2514	chr11	104468608	104470254	+	378.7	1646.000	874.5	25.0	34.96	0.00e+00
chr1-11484	chr1	43097818	43099579	+	378.5	1761.000	872.5	29.4	29.65	0.00e+00
chr14-5918	chr14	25376929	25379767	+	378.5	2838.000	876.0	31.4	27.91	0.00e+00
chr19-9772	chr19	47917325	47920677	+	378.5	3352.000	874.0	48.1	18.18	0.00e+00
chr8-9165	chr8	106058295	106060507	+	378.3	2212.000	872.0	28.4	30.65	0.00e+00
chr5-27664	chr5	76183160	76185846	+	378.1	2686.000	873.0	32.4	26.97	0.00e+00
chr8-11178	chr8	121650792	121654601	+	377.9	3809.000	870.5	43.2	20.17	0.00e+00
chr12-18885	chr12	83920576	83923055	+	377.9	2479.000	870.5	30.4	28.63	0.00e+00
chr12-13935	chr12	98258269	98260001	+	377.9	1732.000	872.5	31.9	27.37	0.00e+00
chr6-8986	chr6	13607000	13608672	+	377.7	1672.000	870.5	19.1	45.51	0.00e+00
chr8-23260	chr8	120554686	120567006	+	377.7	12320.000	875.0	149.6	5.85	0.00e+00
chr11-15197	chr11	100525370	100528814	+	377.7	3444.000	874.0	42.2	20.72	0.00e+00
chr15-20055	chr15	80171554	80174994	+	377.7	3440.000	870.5	35.3	24.65	0.00e+00
chr8-9326	chr8	123064335	123067048	+	377.4	2713.000	870.5	37.8	23.05	0.00e+00
chr3-9430	chr3	37418675	37421541	+	377.0	2866.000	869.5	30.4	28.59	0.00e+00
chr3-7563	chr3	58524742	58526673	+	377.0	1931.000	869.0	28.4	30.55	0.00e+00
chr2-11797	chr2	129197832	129200390	+	376.8	2558.000	868.0	19.6	44.24	0.00e+00
chr2-15051	chr2	80579994	80582130	+	376.6	2136.000	868.5	24.0	36.14	0.00e+00
chr4-34204	chr4	155248385	155252637	+	376.6	4252.000	869.5	46.6	18.66	0.00e+00
chr7-18853	chr7	125705712	125708870	+	376.6	3158.000	870.0	39.7	21.90	0.00e+00
chr5-20456	chr5	117976258	117979772	+	376.4	3514.000	868.5	43.7	19.90	0.00e+00
chr5-19207	chr5	137305692	137308590	+	376.1	2898.000	867.5	31.4	27.64	0.00e+00
chr9-15900	chr9	50616181	50618046	+	375.7	1865.000	867.0	17.7	49.10	0.00e+00
chr13-13868	chr13	95890602	95893142	+	375.7	2540.000	865.0	28.0	30.94	0.00e+00
chr3-11963	chr3	58576056	58578017	+	375.5	1961.000	865.0	14.2	60.81	0.00e+00
chr5-14350	chr5	50057503	50059785	+	375.5	2282.000	865.0	22.1	39.19	0.00e+00
chr5-4625	chr5	135777726	135779785	+	375.5	2059.000	869.5	24.5	35.45	0.00e+00
chr11-22113	chr11	115706988	115709912	+	375.5	2924.000	865.0	38.3	22.61	0.00e+00
chr6-10555	chr6	116627814	116629618	+	375.3	1804.000	864.5	30.9	27.98	0.00e+00
chr12-4626	chr12	59066184	59068253	+	375.3	2069.000	868.0	24.5	35.39	0.00e+00
chr13-6204	chr13	58273131	58275694	+	375.3	2563.000	866.0	23.1	37.57	0.00e+00
chr13-5376	chr13	98814099	98816222	+	375.3	2123.000	866.5	22.1	39.26	0.00e+00
chr4-27037	chr4	132047744	132049798	+	375.0	2054.000	864.5	27.0	32.05	0.00e+00
chr12-18330	chr12	3307249	3310944	+	375.0	3695.000	863.5	46.6	18.53	0.00e+00
chr5-10524	chr5	140657542	140666326	+	374.8	8784.000	866.5	112.3	7.71	0.00e+00
chr15-12483	chr15	91048566	91050987	+	374.8	2421.000	864.5	30.9	27.98	0.00e+00
chr17-3780	chr17	31854729	31857261	+	374.8	2532.000	868.0	30.9	28.09	0.00e+00
chr6-15864	chr6	72212757	72223094	+	374.6	10337.000	869.5	106.9	8.13	0.00e+00
chr9-2256	chr9	106428895	106431116	+	374.6	2221.000	865.5	26.5	32.68	0.00e+00
chr11-11577	chr11	97780893	97783207	+	374.6	2314.000	869.5	47.1	18.47	0.00e+00
chrX-3778	chrX	94539702	94543651	+	374.6	3949.000	864.5	46.1	18.75	0.00e+00
chr11-6557	chr11	97361789	97364273	+	374.4	2484.000	865.0	26.0	33.27	0.00e+00
chr14-7712	chr14	31659055	31665769	+	374.4	6714.000	869.0	69.6	12.48	0.00e+00
chr18-6011	chr18	77712683	77714925	+	374.4	2242.000	864.5	21.6	40.06	0.00e+00
chr19-9966	chr19	10867665	10871709	+	374.4	4044.000	863.0	41.2	20.95	0.00e+00
chr6-6649	chr6	72956584	72959272	+	374.2	2688.000	864.0	42.2	20.48	0.00e+00
chr10-13501	chr10	81558655	81561456	+	374.2	2801.000	864.0	35.3	24.47	0.00e+00
chr10-11221	chr10	62650005	62652368	+	373.7	2363.000	864.0	32.9	26.29	0.00e+00
chr10-12674	chr10	82858562	82861648	+	373.7	3086.000	864.0	36.3	23.80	0.00e+00
chr1-10710	chr1	127772962	127775655	+	373.5	2693.000	860.5	43.7	19.71	0.00e+00
chr2-41170	chr2	155380823	155382877	+	373.5	2054.000	862.0	25.5	33.80	0.00e+00
chr7-14982	chr7	143067967	143071404	+	373.5	3437.000	862.5	52.5	16.43	0.00e+00
chr14-7448	chr14	65096870	65098851	+	373.5	1981.000	864.5	27.5	31.47	0.00e+00
chr2-14963	chr2	11776625	11779611	+	373.3	2986.000	863.0	33.4	25.87	0.00e+00
chr5-9228	chr5	145230907	145232768	+	373.3	1861.000	862.0	22.6	38.21	0.00e+00
chr10-12527	chr10	69350637	69353257	+	373.3	2620.000	865.5	52.5	16.49	0.00e+00
chr17-15435	chr17	33928324	33931413	+	373.3	3089.000	864.5	32.9	26.31	0.00e+00
chr12-6499	chr12	73110420	73113724	+	373.1	3304.000	861.0	54.0	15.96	0.00e+00
chr1-16389	chr1	80338990	80341781	+	372.9	2791.000	861.5	26.5	32.53	0.00e+00
chr2-19446	chr2	92369196	92376136	+	372.9	6940.000	861.5	96.1	8.96	0.00e+00
chr9-9201	chr9	107608681	107615207	+	372.9	6526.000	867.0	86.8	9.99	0.00e+00
chr18-5484	chr18	38249002	38251568	+	372.9	2566.000	861.0	30.4	28.31	0.00e+00
chr19-5105	chr19	7340064	7342579	+	372.9	2515.000	862.5	34.3	25.12	0.00e+00
chr11-17394	chr11	60877402	60879971	+	372.7	2569.000	863.0	24.0	35.91	0.00e+00
chr11-27190	chr11	70016817	70022335	+	372.7	5518.000	860.5	73.1	11.77	0.00e+00
chr11-26853	chr11	121258952	121261347	+	372.7	2395.000	861.5	31.4	27.44	0.00e+00
chr12-4419	chr12	40221925	40224119	+	372.7	2194.000	858.5	27.5	31.26	0.00e+00
chr17-9637	chr17	56302521	56307437	+	372.7	4916.000	859.0	75.0	11.45	0.00e+00
chr2-7808	chr2	69722341	69724101	+	372.4	1760.000	859.0	22.6	38.07	0.00e+00
chr7-10649	chr7	92740027	92743052	+	372.4	3025.000	862.0	27.0	31.95	0.00e+00
chr14-9290	chr14	26579109	26580528	+	372.4	1419.000	859.0	22.6	38.07	0.00e+00
chr16-9734	chr16	8736644	8739601	+	372.4	2957.000	858.5	25.0	34.32	0.00e+00
chr3-11867	chr3	144718783	144721174	+	372.2	2391.000	861.5	29.4	29.27	0.00e+00
chr14-7281	chr14	60250385	60252646	+	372.2	2261.000	865.0	31.4	27.56	0.00e+00
chr8-11716	chr8	71380141	71383697	+	371.8	3556.000	859.5	40.2	21.37	0.00e+00
chr9-7504	chr9	108577485	108580130	+	371.8	2645.000	863.0	40.2	21.46	0.00e+00
chr16-4302	chr16	20672179	20674957	+	371.8	2778.000	860.5	43.2	19.94	0.00e+00
chr17-10710	chr17	46627707	46631259	+	371.8	3552.000	857.0	42.7	20.08	0.00e+00
chr2-19072	chr2	145858577	145863546	+	371.6	4969.000	857.5	57.9	14.82	0.00e+00
chr9-15643	chr9	106890752	106893059	+	371.6	2307.000	856.5	26.5	32.34	0.00e+00
chr14-3309	chr14	27428485	27429996	+	371.6	1511.000	859.0	20.6	41.70	0.00e+00
chr5-1270	chr5	138441352	138443690	+	371.4	2338.000	859.0	29.4	29.19	0.00e+00
chr8-9404	chr8	85839839	85841735	+	371.4	1896.000	860.0	31.9	26.97	0.00e+00
chr1-26968	chr1	138837742	138844619	+	371.1	6877.000	855.0	65.2	13.11	0.00e+00
chr2-6557	chr2	90939893	90941524	+	370.9	1631.000	856.5	21.6	39.69	0.00e+00
chr3-14468	chr3	8664087	8668977	+	370.9	4890.000	856.0	53.5	16.01	0.00e+00
chr5-12896	chr5	149439058	149443440	+	370.9	4382.000	857.0	46.6	18.39	0.00e+00
chr8-25537	chr8	84844173	84848264	+	370.9	4091.000	857.0	54.4	15.74	0.00e+00
chr9-10338	chr9	65174875	65181931	+	370.9	7056.000	855.5	86.8	9.85	0.00e+00
chr6-18911	chr6	124812117	124815406	+	370.7	3289.000	859.5	45.1	19.05	0.00e+00
chr7-23867	chr7	99978980	99980915	+	370.7	1935.000	855.0	24.5	34.86	0.00e+00
chr11-21595	chr11	120578981	120582930	+	370.7	3949.000	855.5	51.5	16.61	0.00e+00
chr2-17643	chr2	85047135	85052402	+	370.5	5267.000	854.5	61.3	13.94	0.00e+00
chr3-12441	chr3	98058547	98066070	+	370.5	7523.000	857.0	78.0	10.99	0.00e+00
chr7-15071	chr7	44441244	44444716	+	370.5	3472.000	853.5	39.7	21.48	0.00e+00
chr10-10161	chr10	128888322	128892886	+	370.3	4564.000	857.5	50.0	17.14	0.00e+00
chr11-27146	chr11	62601744	62606440	+	370.3	4696.000	855.0	60.3	14.17	0.00e+00
chr8-8545	chr8	46616415	46619130	+	370.1	2715.000	853.0	33.4	25.57	0.00e+00
chr13-12484	chr13	34341651	34346011	+	370.1	4360.000	857.0	48.6	17.65	0.00e+00
chrX-3291	chrX	71049575	71053818	+	370.1	4243.000	854.0	36.8	23.22	0.00e+00
chr15-8754	chr15	81398883	81401169	+	369.8	2286.000	854.0	28.4	30.02	0.00e+00
chr5-27015	chr5	139251351	139254022	+	369.6	2671.000	851.0	34.3	24.79	0.00e+00
chr16-589	chr16	94312653	94314392	+	369.4	1739.000	854.5	30.4	28.10	0.00e+00
chr5-12607	chr5	129786188	129788486	+	369.2	2298.000	854.0	31.4	27.21	0.00e+00
chr16-9034	chr16	20715320	20718791	+	368.7	3471.000	853.0	45.6	18.70	0.00e+00
chr17-7575	chr17	12915200	12917713	+	368.7	2513.000	851.0	33.4	25.51	0.00e+00
chr6-14914	chr6	124710917	124713868	+	368.5	2951.000	852.5	35.3	24.14	0.00e+00
chr8-7407	chr8	69900941	69904391	+	368.5	3450.000	850.0	35.8	23.74	0.00e+00
chr13-4251	chr13	22033950	22037859	+	368.5	3909.000	851.0	28.4	29.91	0.00e+00
chr16-5983	chr16	44171963	44174561	+	368.5	2598.000	850.0	27.0	31.51	0.00e+00
chr3-15304	chr3	88334832	88337653	+	368.3	2821.000	855.0	24.0	35.57	0.00e+00
chr3-6871	chr3	100684181	100686651	+	368.3	2470.000	851.5	19.6	43.40	0.00e+00
chr14-6284	chr14	46881665	46886243	+	368.3	4578.000	853.0	49.0	17.39	0.00e+00
chr14-8342	chr14	111674621	111677315	+	368.3	2694.000	849.5	21.1	40.28	0.00e+00
chr17-9537	chr17	24718985	24721745	+	368.3	2760.000	850.0	34.8	24.41	0.00e+00
chr18-5864	chr18	67723198	67725197	+	368.1	1999.000	849.0	31.4	27.05	0.00e+00
chr1-7669	chr1	60408782	60410690	+	367.9	1908.000	846.5	25.0	33.84	0.00e+00
chr12-8588	chr12	80518154	80520676	+	367.9	2522.000	852.0	38.7	21.99	0.00e+00
chr17-6010	chr17	63863023	63865009	+	367.9	1986.000	849.0	19.1	44.38	0.00e+00
chr2-12247	chr2	173658807	173660982	+	367.7	2175.000	849.5	28.4	29.86	0.00e+00
chr5-24047	chr5	113907089	113909573	+	367.7	2484.000	852.0	26.0	32.77	0.00e+00
chr1-23044	chr1	33812788	33815257	+	367.4	2469.000	846.0	36.3	23.31	0.00e+00
chr16-6837	chr16	10784084	10786857	+	367.2	2773.000	850.0	36.3	23.42	0.00e+00
chr17-6027	chr17	24413595	24416718	+	367.2	3123.000	852.0	29.4	28.95	0.00e+00
chr3-7017	chr3	89336338	89339207	+	367.0	2869.000	847.5	35.3	24.00	0.00e+00
chr9-11852	chr9	107769865	107771863	+	367.0	1998.000	846.5	37.8	22.41	0.00e+00
chr13-10672	chr13	46928497	46931151	+	367.0	2654.000	847.0	28.4	29.77	0.00e+00
chr18-1125	chr18	6240605	6242386	+	367.0	1781.000	848.5	21.1	40.23	0.00e+00
chr2-31736	chr2	181518948	181522029	+	366.8	3081.000	844.5	32.9	25.70	0.00e+00
chr8-18538	chr8	8688285	8690956	+	366.6	2671.000	844.5	22.6	37.43	0.00e+00
chr9-5390	chr9	105494193	105496095	+	366.6	1902.000	848.0	32.9	25.80	0.00e+00
chr10-5509	chr10	18055087	18057296	+	366.6	2209.000	844.0	24.5	34.41	0.00e+00
chr12-6793	chr12	40036568	40038762	+	366.6	2194.000	847.5	25.5	33.23	0.00e+00
chr18-6904	chr18	77773151	77775876	+	366.6	2725.000	845.5	28.0	30.24	0.00e+00
chr2-27674	chr2	179974195	179977803	+	366.4	3608.000	844.0	36.3	23.25	0.00e+00
chr5-9852	chr5	134454589	134457444	+	366.4	2855.000	849.0	42.7	19.90	0.00e+00
chr11-40630	chr11	22511550	22513464	+	366.4	1914.000	846.0	29.9	28.28	0.00e+00
chr2-6075	chr2	39189780	39191351	+	366.1	1571.000	845.5	17.7	47.88	0.00e+00
chr8-7955	chr8	23207264	23209348	+	366.1	2084.000	842.5	22.1	38.17	0.00e+00
chr12-2889	chr12	108422460	108423993	+	366.1	1533.000	845.5	15.7	53.87	0.00e+00
chr17-8003	chr17	71182496	71185309	+	366.1	2813.000	845.5	37.3	22.68	0.00e+00
chr2-41900	chr2	180023979	180028301	+	365.9	4322.000	844.5	48.1	17.57	0.00e+00
chr4-18797	chr4	11252729	11254772	+	365.9	2043.000	845.5	21.6	39.18	0.00e+00
chr4-19427	chr4	45527417	45531566	+	365.9	4149.000	846.0	43.7	19.38	0.00e+00
chr8-17485	chr8	94665871	94667929	+	365.7	2058.000	844.0	34.3	24.58	0.00e+00
chr11-8480	chr11	85310503	85312577	+	365.5	2074.000	842.0	26.0	32.39	0.00e+00
chr11-26145	chr11	58937119	58939751	+	365.3	2632.000	843.0	29.9	28.18	0.00e+00
chr5-16094	chr5	148927974	148929700	+	365.1	1726.000	846.0	27.0	31.36	0.00e+00
chr5-15645	chr5	135487736	135490569	+	364.8	2833.000	842.5	34.3	24.54	0.00e+00
chr11-26146	chr11	58953000	58956183	+	364.6	3183.000	844.0	37.3	22.64	0.00e+00
chr2-15106	chr2	122027571	122029768	+	364.4	2197.000	839.0	25.5	32.90	0.00e+00
chr3-15351	chr3	90264487	90267721	+	364.4	3234.000	841.5	27.5	30.64	0.00e+00
chr6-15846	chr6	56795622	56798723	+	364.4	3101.000	840.5	26.0	32.33	0.00e+00
chr10-8623	chr10	23785655	23788556	+	364.4	2901.000	840.5	32.9	25.58	0.00e+00
chr3-4857	chr3	40799537	40801205	+	364.2	1668.000	842.5	21.6	39.04	0.00e+00
chr3-8469	chr3	130059492	130062036	+	364.2	2544.000	840.5	35.8	23.47	0.00e+00
chr8-3617	chr8	22805113	22809725	+	364.2	4612.000	845.0	51.5	16.41	0.00e+00
chr12-5612	chr12	102876813	102879311	+	364.2	2498.000	840.5	25.5	32.95	0.00e+00
chr10-10328	chr10	82762415	82765066	+	364.0	2651.000	839.0	26.5	31.68	0.00e+00
chr16-6020	chr16	93831854	93833421	+	363.8	1567.000	840.0	23.1	36.44	0.00e+00
chr11-9036	chr11	80382512	80385417	+	363.5	2905.000	840.0	30.9	27.18	0.00e+00
chr15-7755	chr15	27779278	27790269	+	363.5	10991.000	841.5	127.0	6.62	0.00e+00
chr1-5483	chr1	161875512	161878264	+	363.3	2752.000	836.5	31.4	26.65	0.00e+00
chr1-12442	chr1	165280364	165283010	+	363.3	2646.000	838.5	38.7	21.64	0.00e+00
chr2-10862	chr2	48948441	48950826	+	363.3	2385.000	836.5	25.5	32.80	0.00e+00
chr13-6794	chr13	60601276	60603664	+	363.3	2388.000	841.5	21.1	39.90	0.00e+00
chr15-2657	chr15	85205777	85209229	+	363.3	3452.000	845.5	54.4	15.53	0.00e+00
chr15-4479	chr15	100038420	100039965	+	363.1	1545.000	839.0	15.7	53.45	0.00e+00
chr11-644	chr11	103697343	103698601	+	362.9	1258.000	854.0	18.6	45.82	0.00e+00
chr17-8155	chr17	25791256	25797731	+	362.9	6475.000	840.5	81.4	10.32	0.00e+00
chr9-20591	chr9	31210546	31213081	+	362.7	2535.000	834.5	33.8	24.66	0.00e+00
chr14-117	chr14	48446069	48447202	+	362.7	1133.000	842.0	17.2	49.05	0.00e+00
chr1-3672	chr1	86486903	86489094	+	362.4	2191.000	837.5	22.6	37.12	0.00e+00
chr5-21683	chr5	24422523	24427047	+	362.4	4524.000	842.5	59.3	14.20	0.00e+00
chr7-18245	chr7	109958784	109961287	+	362.0	2503.000	835.0	20.6	40.53	0.00e+00
chr1-13369	chr1	131095610	131098467	+	361.8	2857.000	833.0	30.4	27.39	0.00e+00
chr3-8364	chr3	5575284	5576992	+	361.8	1708.000	834.0	19.6	42.51	0.00e+00
chr7-19018	chr7	19269184	19273061	+	361.8	3877.000	836.5	39.2	21.32	0.00e+00
chr2-20275	chr2	3282699	3285650	+	361.6	2951.000	834.5	35.8	23.31	0.00e+00
chr7-28160	chr7	30168816	30170896	+	361.6	2080.000	836.5	34.3	24.36	0.00e+00
chr16-1884	chr16	17069556	17071450	+	361.6	1894.000	834.5	17.7	47.26	0.00e+00
chr19-7945	chr19	6116716	6119353	+	360.9	2637.000	831.0	30.4	27.33	0.00e+00
chr4-16161	chr4	86574753	86577089	+	360.7	2336.000	834.0	35.3	23.62	0.00e+00
chr9-8745	chr9	20641518	20645833	+	360.7	4315.000	836.5	67.7	12.36	0.00e+00
chr15-9288	chr15	34442002	34444503	+	360.7	2501.000	831.5	28.9	28.73	0.00e+00
chr2-13475	chr2	172999486	173001415	+	360.5	1929.000	834.5	36.8	22.69	0.00e+00
chr7-17718	chr7	79575788	79580397	+	360.5	4609.000	832.5	52.5	15.86	0.00e+00
chr12-4754	chr12	71830296	71832685	+	360.5	2389.000	832.5	22.6	36.90	0.00e+00
chr13-7173	chr13	37992812	37994647	+	360.5	1835.000	833.5	22.1	37.76	0.00e+00
chr15-4113	chr15	99125702	99127715	+	360.5	2013.000	831.5	22.6	36.85	0.00e+00
chr17-5022	chr17	83705436	83707246	+	360.5	1810.000	837.0	25.5	32.82	0.00e+00
chr2-24066	chr2	91526268	91527885	+	360.3	1617.000	831.0	18.1	45.79	0.00e+00
chr3-4757	chr3	121814317	121816484	+	360.3	2167.000	832.5	21.6	38.57	0.00e+00
chr4-17216	chr4	151860501	151863526	+	360.3	3025.000	831.0	40.2	20.66	0.00e+00
chr6-8505	chr6	30400515	30402711	+	360.3	2196.000	833.5	27.0	30.90	0.00e+00
chr16-5727	chr16	20516251	20518951	+	360.3	2700.000	835.5	31.4	26.62	0.00e+00
chr18-9131	chr18	76240590	76242954	+	360.3	2364.000	830.0	23.5	35.25	0.00e+00
chr6-2737	chr6	120835701	120837342	+	360.1	1641.000	830.0	25.5	32.54	0.00e+00
chr11-14480	chr11	101118680	101121415	+	360.1	2735.000	838.0	38.7	21.63	0.00e+00
chr17-4535	chr17	29006881	29008662	+	360.1	1781.000	834.5	30.4	27.44	0.00e+00
chr2-16418	chr2	25223189	25226358	+	359.8	3169.000	832.5	28.9	28.77	0.00e+00
chr4-4185	chr4	155704347	155706246	+	359.8	1899.000	835.5	18.1	46.04	0.00e+00
chr19-6282	chr19	6978810	6981248	+	359.8	2438.000	831.0	32.9	25.29	0.00e+00
chr7-24096	chr7	126975451	126977553	+	359.6	2102.000	828.5	24.5	33.78	0.00e+00
chr11-28228	chr11	69069764	69073812	+	359.6	4048.000	829.0	37.8	21.95	0.00e+00
chr5-15279	chr5	137745137	137748796	+	359.4	3659.000	836.0	44.1	18.94	0.00e+00
chr7-23335	chr7	4791987	4794876	+	359.4	2889.000	830.5	40.7	20.40	0.00e+00
chr1-16950	chr1	58710836	58714537	+	359.2	3701.000	830.5	27.5	30.24	0.00e+00
chr10-8839	chr10	79872897	79875486	+	359.2	2589.000	830.5	26.5	31.36	0.00e+00
chr11-27541	chr11	100618251	100620640	+	359.2	2389.000	829.0	26.0	31.89	0.00e+00
chr13-16357	chr13	45962914	45966362	+	359.2	3448.000	827.5	33.4	24.81	0.00e+00
chr17-8007	chr17	80479133	80481284	+	359.2	2151.000	826.5	24.5	33.70	0.00e+00
chr7-14377	chr7	126199271	126201088	+	359.0	1817.000	828.0	24.0	34.45	0.00e+00
chr19-9306	chr19	18712116	18714872	+	359.0	2756.000	829.5	35.3	23.49	0.00e+00
chr2-28077	chr2	38286155	38288030	+	358.8	1875.000	827.5	24.5	33.74	0.00e+00
chr4-12224	chr4	43030101	43033947	+	358.8	3846.000	835.0	45.6	18.31	0.00e+00
chr2-17391	chr2	165132541	165137742	+	358.5	5201.000	826.0	65.2	12.66	0.00e+00
chr6-7022	chr6	112969543	112975289	+	358.5	5746.000	830.0	66.7	12.44	0.00e+00
chr8-10838	chr8	70282112	70284721	+	358.5	2609.000	829.0	17.7	46.95	0.00e+00
chr9-5801	chr9	120126965	120129565	+	358.5	2600.000	833.0	43.2	19.30	0.00e+00
chr9-10766	chr9	121311550	121318168	+	358.5	6618.000	831.5	99.1	8.39	0.00e+00
chr12-10703	chr12	87265395	87268282	+	358.5	2887.000	830.0	31.4	26.44	0.00e+00
chr17-15026	chr17	69416315	69418279	+	358.5	1964.000	825.5	28.9	28.53	0.00e+00
chr3-9507	chr3	97226190	97228902	+	358.3	2712.000	827.5	28.4	29.09	0.00e+00
chr12-20078	chr12	80758121	80761107	+	358.1	2986.000	828.5	44.1	18.77	0.00e+00
chr3-12922	chr3	123506843	123509714	+	357.9	2871.000	831.0	29.4	28.24	0.00e+00
chr12-18652	chr12	59129583	59132367	+	357.9	2784.000	832.5	23.5	35.36	0.00e+00
chr10-13426	chr10	79668363	79671301	+	357.7	2938.000	829.5	29.9	27.72	0.00e+00
chr19-6011	chr19	23686827	23688283	+	357.7	1456.000	823.0	17.2	47.94	0.00e+00
chr5-2163	chr5	149183596	149185703	+	357.4	2107.000	824.5	24.5	33.62	0.00e+00
chr18-4749	chr18	34623716	34626232	+	357.4	2516.000	830.5	25.5	32.56	0.00e+00
chr1-7349	chr1	180847652	180851842	+	357.2	4190.000	827.5	65.2	12.69	0.00e+00
chr5-4000	chr5	33334927	33338144	+	357.2	3217.000	829.5	32.9	25.24	0.00e+00
chr11-10563	chr11	93994914	93997666	+	357.2	2752.000	826.0	33.8	24.41	0.00e+00
chr14-8003	chr14	18269456	18271881	+	357.2	2425.000	828.0	17.2	48.23	0.00e+00
chr14-7462	chr14	70518728	70521457	+	357.2	2729.000	826.0	28.4	29.04	0.00e+00
chr17-6444	chr17	47139166	47143321	+	357.2	4155.000	822.5	47.1	17.47	0.00e+00
chr2-14761	chr2	52071840	52073777	+	356.8	1937.000	821.5	17.2	47.85	0.00e+00
chr3-12749	chr3	88407581	88411212	+	356.6	3631.000	826.5	50.0	16.52	0.00e+00
chr9-6138	chr9	72924682	72926656	+	356.6	1974.000	827.5	20.6	40.17	0.00e+00
chr10-3343	chr10	7662340	7664233	+	356.6	1893.000	823.0	28.0	29.44	0.00e+00
chr15-7944	chr15	80132522	80134876	+	356.6	2354.000	825.0	28.4	29.00	0.00e+00
chr15-12839	chr15	81870944	81873379	+	356.6	2435.000	820.5	28.9	28.35	0.00e+00
chr16-10966	chr16	37538487	37540834	+	356.6	2347.000	824.0	30.9	26.67	0.00e+00
chr17-8882	chr17	56457975	56463673	+	356.6	5698.000	826.5	80.4	10.27	0.00e+00
chr3-8549	chr3	96695788	96698026	+	356.1	2238.000	825.5	35.3	23.38	0.00e+00
chr11-8141	chr11	95309132	95311661	+	356.1	2529.000	823.5	36.3	22.69	0.00e+00
chr12-17951	chr12	99391064	99394229	+	356.1	3165.000	825.5	36.3	22.74	0.00e+00
chr16-10397	chr16	33055528	33057714	+	356.1	2186.000	819.5	29.4	27.85	0.00e+00
chr8-11040	chr8	48553903	48556349	+	355.9	2446.000	821.0	21.6	38.04	0.00e+00
chr19-8404	chr19	6908185	6911476	+	355.9	3291.000	823.5	33.8	24.33	0.00e+00
chr4-5966	chr4	21847343	21848742	+	355.7	1399.000	821.0	21.6	38.04	0.00e+00
chr11-18408	chr11	35768820	35770795	+	355.7	1975.000	823.0	35.8	22.99	0.00e+00
chr12-5940	chr12	3890872	3896929	+	355.5	6057.000	820.5	69.6	11.78	0.00e+00
chr12-5457	chr12	85373705	85375677	+	355.3	1972.000	824.0	25.5	32.31	0.00e+00
chr2-13287	chr2	181364161	181366705	+	355.1	2544.000	824.0	44.6	18.46	0.00e+00
chr4-4229	chr4	32799809	32801448	+	355.1	1639.000	822.0	24.0	34.20	0.00e+00
chr12-4350	chr12	55301684	55304022	+	355.1	2338.000	823.0	21.6	38.13	0.00e+00
chr16-7143	chr16	45722342	45726479	+	355.1	4137.000	817.5	36.8	22.22	0.00e+00
chr3-8628	chr3	41081608	41084169	+	354.8	2561.000	822.5	21.1	39.00	0.00e+00
chr4-21734	chr4	107252181	107254710	+	354.8	2529.000	819.5	23.5	34.81	0.00e+00
chr9-21276	chr9	108782251	108784727	+	354.8	2476.000	820.0	31.4	26.12	0.00e+00
chr3-13559	chr3	45375289	45382151	+	354.6	6862.000	821.0	73.6	11.16	0.00e+00
chr5-6483	chr5	65491712	65493750	+	354.6	2038.000	817.0	32.9	24.86	0.00e+00
chr8-8192	chr8	87742191	87748678	+	354.6	6487.000	824.0	86.3	9.55	0.00e+00
chr15-5553	chr15	101283215	101285420	+	354.4	2205.000	818.5	29.9	27.36	0.00e+00
chr1-3975	chr1	156938395	156940514	+	354.2	2119.000	818.0	30.4	26.90	0.00e+00
chr3-5405	chr3	89960131	89964620	+	354.2	4489.000	820.5	46.1	17.80	0.00e+00
chr15-6802	chr15	102073419	102075948	+	354.2	2529.000	821.0	34.3	23.91	0.00e+00
chr18-4480	chr18	31803398	31805856	+	354.2	2458.000	816.0	27.0	30.25	0.00e+00
chr6-11162	chr6	38252206	38255084	+	354.0	2878.000	816.0	33.4	24.47	0.00e+00
chr7-11117	chr7	25075997	25079226	+	354.0	3229.000	816.5	37.3	21.90	0.00e+00
chr10-9572	chr10	128492023	128495414	+	353.8	3391.000	818.5	34.3	23.84	0.00e+00
chr14-5014	chr14	56776595	56779442	+	353.8	2847.000	815.5	25.5	31.97	0.00e+00
chr1-9932	chr1	60565554	60567636	+	353.5	2082.000	820.0	23.1	35.57	0.00e+00
chr9-6411	chr9	123112248	123114275	+	353.5	2027.000	817.0	26.0	31.43	0.00e+00
chr18-4946	chr18	10609017	10610837	+	353.5	1820.000	815.0	24.5	33.23	0.00e+00
chr2-14977	chr2	26444172	26447347	+	353.3	3175.000	816.0	28.4	28.68	0.00e+00
chr2-21750	chr2	75702972	75705644	+	353.3	2672.000	818.0	32.4	25.27	0.00e+00
chr10-18169	chr10	80754440	80758091	+	353.3	3651.000	817.5	25.5	32.05	0.00e+00
chr15-11017	chr15	68257607	68259559	+	353.3	1952.000	817.0	20.1	40.63	0.00e+00
chr16-5450	chr16	32077862	32079841	+	353.3	1979.000	815.5	16.2	50.38	0.00e+00
chr18-7174	chr18	49831749	49834013	+	353.3	2264.000	817.0	23.1	35.44	0.00e+00
chr15-18727	chr15	77838767	77842970	+	353.1	4203.000	815.0	40.2	20.26	0.00e+00
chr7-17060	chr7	19226697	19229761	+	352.9	3064.000	818.5	46.1	17.75	0.00e+00
chr12-8853	chr12	104750863	104753061	+	352.9	2198.000	813.0	31.9	25.50	0.00e+00
chr1-1637	chr1	44118310	44120540	+	352.7	2230.000	821.0	35.8	22.93	0.00e+00
chr3-8661	chr3	87171407	87175678	+	352.7	4271.000	815.5	55.9	14.58	0.00e+00
chr3-4362	chr3	103913691	103915859	+	352.7	2168.000	814.0	33.8	24.05	0.00e+00
chr4-12619	chr4	3936390	3939888	+	352.7	3498.000	816.0	33.4	24.47	0.00e+00
chr5-5427	chr5	24100052	24102140	+	352.7	2088.000	815.0	28.9	28.16	0.00e+00
chr7-13823	chr7	83882570	83885594	+	352.7	3024.000	814.0	25.5	31.92	0.00e+00
chr10-7274	chr10	39551167	39558989	+	352.7	7822.000	818.5	94.7	8.65	0.00e+00
chr10-9485	chr10	78005982	78010921	+	352.7	4939.000	816.5	53.5	15.27	0.00e+00
chr18-5887	chr18	77064447	77066636	+	352.7	2189.000	811.5	27.5	29.54	0.00e+00
chr4-15779	chr4	84883734	84885426	+	352.5	1692.000	814.0	18.6	43.67	0.00e+00
chr12-11176	chr12	111667187	111673131	+	352.5	5944.000	815.5	63.8	12.79	0.00e+00
chr6-5538	chr6	83135680	83138756	+	352.2	3076.000	818.5	45.1	18.14	0.00e+00
chr7-20159	chr7	3703363	3707270	+	352.2	3907.000	813.0	43.7	18.62	0.00e+00
chr12-8375	chr12	78860607	78863117	+	352.2	2510.000	812.0	34.3	23.65	0.00e+00
chr17-9121	chr17	42875039	42877282	+	352.2	2243.000	812.0	15.7	51.73	0.00e+00
chr19-9226	chr19	6060397	6062665	+	352.2	2268.000	813.5	27.5	29.62	0.00e+00
chr5-7359	chr5	134550843	134553420	+	352.0	2577.000	815.5	36.3	22.47	0.00e+00
chr7-20230	chr7	27255820	27260277	+	352.0	4457.000	816.0	49.0	16.64	0.00e+00
chr11-13397	chr11	75678646	75680687	+	352.0	2041.000	811.5	24.5	33.09	0.00e+00
chr15-3591	chr15	61984118	61988773	+	352.0	4655.000	812.5	45.1	18.01	0.00e+00
chr19-8233	chr19	29250533	29253153	+	352.0	2620.000	814.5	22.1	36.90	0.00e+00
chr19-11122	chr19	5727102	5730332	+	351.6	3230.000	816.5	34.3	23.78	0.00e+00
chr1-15285	chr1	71650742	71654420	+	351.4	3678.000	811.5	52.0	15.61	0.00e+00
chr12-10709	chr12	91682892	91687662	+	351.1	4770.000	811.5	65.2	12.44	0.00e+00
chr15-17995	chr15	85652086	85656513	+	351.1	4427.000	812.0	44.1	18.39	0.00e+00
chr17-11075	chr17	12117971	12120781	+	351.1	2810.000	810.0	33.8	23.93	0.00e+00
chr9-27675	chr9	97109923	97111864	+	350.9	1941.000	809.0	22.1	36.65	0.00e+00
chr15-6755	chr15	81809722	81812698	+	350.9	2976.000	812.5	37.8	21.51	0.00e+00
chr2-19962	chr2	93187015	93189442	+	350.7	2427.000	809.0	40.2	20.11	0.00e+00
chr4-10735	chr4	45407618	45409656	+	350.7	2038.000	809.0	28.0	28.94	0.00e+00
chr9-12878	chr9	65100610	65104145	+	350.5	3535.000	808.0	36.8	21.96	0.00e+00
chr12-6066	chr12	79920928	79929489	+	350.5	8561.000	816.0	102.0	8.00	0.00e+00
chr14-8378	chr14	20347072	20349157	+	350.5	2085.000	808.0	22.1	36.61	0.00e+00
chr17-5277	chr17	8800582	8803809	+	350.5	3227.000	812.0	33.4	24.35	0.00e+00
chr4-9968	chr4	34550086	34552056	+	350.3	1970.000	810.0	20.6	39.32	0.00e+00
chr8-17477	chr8	94011089	94013419	+	350.3	2330.000	807.5	26.0	31.06	0.00e+00
chr14-12871	chr14	57824824	57827326	+	350.3	2502.000	809.5	19.6	41.26	0.00e+00
chr14-14805	chr14	50923558	50926381	+	350.1	2823.000	810.0	35.3	22.94	0.00e+00
chr18-10725	chr18	63690757	63693090	+	350.1	2333.000	808.5	25.5	31.70	0.00e+00
chr4-30248	chr4	140646321	140649965	+	349.8	3644.000	808.0	40.7	19.85	0.00e+00
chr10-5417	chr10	111164057	111165993	+	349.8	1936.000	807.5	31.4	25.72	0.00e+00
chr1-8334	chr1	87213053	87215822	+	349.6	2769.000	810.5	27.0	30.04	0.00e+00
chr1-25261	chr1	133490983	133494347	+	349.6	3364.000	805.0	41.7	19.31	0.00e+00
chr3-9107	chr3	145117694	145119961	+	349.6	2267.000	805.0	25.5	31.56	0.00e+00
chr7-14524	chr7	46795134	46797012	+	349.4	1878.000	806.0	26.5	30.43	0.00e+00
chr8-13406	chr8	54076367	54078847	+	349.4	2480.000	809.5	31.9	25.39	0.00e+00
chr19-1714	chr19	60144491	60150570	+	349.4	6079.000	807.5	68.7	11.76	0.00e+00
chr4-15711	chr4	40852226	40855133	+	349.2	2907.000	804.5	41.2	19.53	0.00e+00
chr11-9051	chr11	96828899	96831307	+	349.2	2408.000	806.0	32.4	24.90	0.00e+00
chr11-17245	chr11	115764990	115767411	+	349.2	2421.000	804.5	21.6	37.28	0.00e+00
chr18-2153	chr18	9449057	9451040	+	349.2	1983.000	806.0	22.6	35.72	0.00e+00
chr1-18160	chr1	7087702	7090170	+	349.0	2468.000	803.5	22.6	35.61	0.00e+00
chr3-6554	chr3	108431825	108436329	+	349.0	4504.000	807.0	63.3	12.75	0.00e+00
chr19-12380	chr19	15983095	15985504	+	349.0	2409.000	806.5	24.0	33.56	0.00e+00
chr6-9532	chr6	31398309	31400365	+	348.8	2056.000	805.5	22.6	35.70	0.00e+00
chr2-7932	chr2	109890298	109892103	+	348.5	1805.000	805.5	15.7	51.32	0.00e+00
chr5-4391	chr5	21784287	21787465	+	348.5	3178.000	807.5	27.0	29.93	0.00e+00
chr9-13314	chr9	13748470	13750030	+	348.5	1560.000	802.0	15.2	52.75	0.00e+00
chr19-12931	chr19	8964157	8968756	+	348.5	4599.000	803.5	44.6	18.00	0.00e+00
chr8-15697	chr8	106209834	106212184	+	348.3	2350.000	802.0	26.0	30.85	0.00e+00
chr17-6903	chr17	32164248	32167440	+	348.1	3192.000	807.0	34.8	23.17	0.00e+00
chr4-18383	chr4	104366547	104369552	+	347.7	3005.000	805.0	25.5	31.56	0.00e+00
chr11-4328	chr11	29373275	29374669	+	347.7	1394.000	815.0	23.1	35.35	0.00e+00
chr17-11312	chr17	80726529	80728923	+	347.7	2394.000	805.0	23.5	34.19	0.00e+00
chr12-4933	chr12	105783962	105786018	+	347.5	2056.000	803.5	20.6	39.00	0.00e+00
chr1-6686	chr1	91397634	91399685	+	347.2	2051.000	801.0	27.5	29.16	0.00e+00
chr4-4642	chr4	109475672	109477240	+	347.2	1568.000	799.0	18.1	44.03	0.00e+00
chr7-13276	chr7	141060128	141063052	+	347.2	2924.000	801.0	31.9	25.12	0.00e+00
chr8-13825	chr8	83164906	83166886	+	347.2	1980.000	805.5	10.8	74.65	0.00e+00
chr8-7524	chr8	111715301	111719485	+	347.2	4184.000	806.0	70.6	11.41	0.00e+00
chr12-7109	chr12	110590438	110592472	+	347.2	2034.000	802.5	28.9	27.73	0.00e+00
chr17-12020	chr17	24894075	24897581	+	347.2	3506.000	802.0	50.5	15.87	0.00e+00
chr19-10716	chr19	8711401	8714625	+	347.2	3224.000	799.0	43.7	18.30	0.00e+00
chr7-33880	chr7	81761853	81763980	+	347.0	2127.000	799.0	20.6	38.79	0.00e+00
chr7-25256	chr7	130545857	130547941	+	347.0	2084.000	800.5	15.2	52.65	0.00e+00
chr8-23687	chr8	15008632	15014174	+	347.0	5542.000	800.0	58.4	13.71	0.00e+00
chr11-36910	chr11	65787084	65788802	+	347.0	1718.000	799.0	13.2	60.33	0.00e+00
chr11-13866	chr11	107792039	107796054	+	347.0	4015.000	806.0	39.7	20.29	0.00e+00
chrX-6646	chrX	133685425	133691267	+	347.0	5842.000	802.0	37.3	21.51	0.00e+00
chr1-25433	chr1	155081009	155084598	+	346.8	3589.000	804.0	33.8	23.76	0.00e+00
chr9-9645	chr9	21237516	21239919	+	346.8	2403.000	802.5	32.9	24.42	0.00e+00
chr2-23299	chr2	101976105	101984617	+	346.6	8512.000	805.0	89.8	8.97	0.00e+00
chr7-6458	chr7	28337817	28340032	+	346.6	2215.000	798.0	17.2	46.48	0.00e+00
chr8-14340	chr8	109867914	109869649	+	346.6	1735.000	798.0	21.1	37.84	0.00e+00
chr10-9228	chr10	123195689	123197805	+	346.6	2116.000	802.0	14.7	54.50	0.00e+00
chr16-3138	chr16	17451259	17453186	+	346.6	1927.000	799.5	26.5	30.19	0.00e+00
chrX-2247	chrX	151800634	151804811	+	346.6	4177.000	802.0	32.4	24.77	0.00e+00
chr11-15292	chr11	6545833	6548664	+	346.4	2831.000	798.5	26.0	30.72	0.00e+00
chr13-4472	chr13	81782574	81784224	+	346.4	1650.000	801.0	27.0	29.69	0.00e+00
chr14-17162	chr14	20733272	20735106	+	346.4	1834.000	803.0	20.6	38.98	0.00e+00
chr1-3213	chr1	166378736	166380383	+	346.1	1647.000	799.0	22.1	36.20	0.00e+00
chr10-18313	chr10	91122725	91124754	+	346.1	2029.000	797.5	19.1	41.69	0.00e+00
chr15-10218	chr15	88731939	88734898	+	345.9	2959.000	799.5	42.7	18.74	0.00e+00
chr15-7848	chr15	88750491	88752617	+	345.9	2126.000	799.0	32.4	24.68	0.00e+00
chr17-10034	chr17	46246654	46249360	+	345.9	2706.000	800.5	33.8	23.65	0.00e+00
chr3-7264	chr3	95280838	95284034	+	345.7	3196.000	802.5	40.7	19.71	0.00e+00
chr5-1106	chr5	33935645	33937472	+	345.7	1827.000	806.0	29.9	26.94	0.00e+00
chr2-17913	chr2	25166758	25172013	+	345.5	5255.000	798.5	62.3	12.82	0.00e+00
chr12-10942	chr12	53246170	53249462	+	345.5	3292.000	797.5	36.8	21.68	0.00e+00
chr14-7909	chr14	54911717	54914034	+	345.5	2317.000	800.5	32.4	24.73	0.00e+00
chr14-11482	chr14	69730596	69733795	+	345.5	3199.000	801.5	41.2	19.45	0.00e+00
chr17-6575	chr17	45684722	45687190	+	345.5	2468.000	801.5	37.3	21.50	0.00e+00
chr1-14783	chr1	39575894	39577974	+	345.3	2080.000	795.5	19.6	40.55	0.00e+00
chr4-10196	chr4	141147100	141149203	+	345.3	2103.000	801.0	35.8	22.37	0.00e+00
chr6-17665	chr6	90778796	90784836	+	345.3	6040.000	802.5	80.4	9.98	0.00e+00
chr12-9166	chr12	11264870	11267237	+	345.3	2367.000	805.0	17.7	45.59	0.00e+00
chr7-28944	chr7	116441978	116445225	+	345.1	3247.000	795.5	30.9	25.74	0.00e+00
chr2-32547	chr2	104711024	104713108	+	344.6	2084.000	796.5	20.1	39.61	0.00e+00
chr5-21647	chr5	3801878	3804343	+	344.6	2465.000	793.0	35.3	22.46	0.00e+00
chr1-13307	chr1	91249018	91251726	+	344.4	2708.000	796.0	31.9	24.97	0.00e+00
chr8-17166	chr8	25016125	25018465	+	344.4	2340.000	794.5	24.5	32.40	0.00e+00
chr11-28021	chr11	32346852	32350018	+	344.4	3166.000	795.5	32.9	24.21	0.00e+00
chr17-5816	chr17	46889113	46892694	+	344.4	3581.000	800.0	54.4	14.69	0.00e+00
chr3-4377	chr3	98013029	98015688	+	344.2	2659.000	796.5	28.9	27.52	0.00e+00
chr11-22673	chr11	102817620	102819913	+	344.2	2293.000	797.5	20.6	38.71	0.00e+00
chr19-7548	chr19	5365583	5368021	+	344.2	2438.000	793.0	30.4	26.08	0.00e+00
chr19-7502	chr19	47730215	47732292	+	344.2	2077.000	794.5	24.5	32.40	0.00e+00
chr1-13921	chr1	10231607	10233783	+	344.0	2176.000	799.0	35.3	22.63	0.00e+00
chr4-7991	chr4	133089819	133096159	+	344.0	6340.000	795.5	81.4	9.77	0.00e+00
chr11-13144	chr11	4593805	4595138	+	344.0	1333.000	794.0	16.2	49.05	0.00e+00
chr2-14559	chr2	126874912	126877226	+	343.8	2314.000	795.5	29.4	27.03	0.00e+00
chr5-8931	chr5	30154223	30156298	+	343.8	2075.000	795.0	29.9	26.57	0.00e+00
chr5-15357	chr5	31191952	31194450	+	343.8	2498.000	793.5	27.5	28.89	0.00e+00
chr11-13213	chr11	74896130	74899236	+	343.8	3106.000	794.5	38.3	20.77	0.00e+00
chr15-18452	chr15	44618252	44620249	+	343.8	1997.000	791.5	27.5	28.82	0.00e+00
chr10-1626	chr10	85101949	85104008	+	343.5	2059.000	800.0	21.1	37.93	0.00e+00
chr3-9862	chr3	95216541	95218900	+	343.3	2359.000	795.5	22.6	35.26	0.00e+00
chr5-14107	chr5	110769315	110771494	+	343.3	2179.000	793.0	29.9	26.50	0.00e+00
chr9-6467	chr9	43104774	43106977	+	343.3	2203.000	794.5	27.5	28.93	0.00e+00
chr11-2232	chr11	77215641	77217468	+	343.3	1827.000	802.0	22.1	36.34	0.00e+00
chr3-14015	chr3	32395983	32398441	+	343.1	2458.000	790.0	19.6	40.27	0.00e+00
chr8-16645	chr8	70526938	70528820	+	343.1	1882.000	791.0	17.2	46.08	0.00e+00
chr8-19993	chr8	116920452	116922701	+	343.1	2249.000	791.0	24.0	32.91	0.00e+00
chr2-17978	chr2	31687562	31690244	+	342.9	2682.000	798.0	30.9	25.82	0.00e+00
chr4-11728	chr4	114985973	114987917	+	342.9	1944.000	790.0	25.5	30.97	0.00e+00
chr5-9446	chr5	142628607	142631258	+	342.9	2651.000	791.0	34.3	23.04	0.00e+00
chr14-2470	chr14	49065508	49067244	+	342.9	1736.000	793.0	21.6	36.74	0.00e+00
chr19-5036	chr19	4624663	4626903	+	342.9	2240.000	794.0	24.5	32.38	0.00e+00
chr1-3727	chr1	139421694	139423269	+	342.7	1575.000	797.5	19.6	40.65	0.00e+00
chr2-11128	chr2	127586716	127588404	+	342.7	1688.000	790.5	24.5	32.23	0.00e+00
chr8-12831	chr8	88360843	88362676	+	342.7	1833.000	790.5	23.5	33.58	0.00e+00
chr9-15595	chr9	95953952	95955665	+	342.7	1713.000	790.5	12.3	64.47	0.00e+00
chr17-13625	chr17	26938005	26942558	+	342.7	4553.000	791.0	46.6	16.98	0.00e+00
chr4-7566	chr4	59625597	59627141	+	342.5	1544.000	788.5	13.2	59.54	0.00e+00
chr7-12462	chr7	132315262	132317953	+	342.5	2691.000	792.5	24.5	32.31	0.00e+00
chr9-26034	chr9	96361915	96365098	+	342.5	3183.000	788.5	32.4	24.36	0.00e+00
chr11-31340	chr11	113784079	113788201	+	342.5	4122.000	790.5	43.7	18.11	0.00e+00
chr19-5718	chr19	4810056	4812745	+	342.5	2689.000	791.0	26.5	29.86	0.00e+00
chr9-14624	chr9	64736002	64738192	+	342.2	2190.000	788.5	24.5	32.15	0.00e+00
chr7-14130	chr7	128236527	128239171	+	342.0	2644.000	791.5	22.1	35.86	0.00e+00
chr7-30829	chr7	135713043	135717231	+	342.0	4188.000	789.0	36.8	21.45	0.00e+00
chr9-10491	chr9	53535027	53538316	+	342.0	3289.000	789.5	30.9	25.55	0.00e+00
chr6-9677	chr6	125008006	125010427	+	341.8	2421.000	789.5	20.1	39.26	0.00e+00
chr13-13965	chr13	117023514	117026192	+	341.8	2678.000	788.5	24.5	32.15	0.00e+00
chr2-17114	chr2	180888765	180895201	+	341.6	6436.000	791.5	72.6	10.90	0.00e+00
chr11-16180	chr11	88478693	88485921	+	341.6	7228.000	796.5	82.4	9.67	0.00e+00
chr12-4601	chr12	87146747	87148814	+	341.6	2067.000	792.5	31.9	24.86	0.00e+00
chr16-5167	chr16	94525322	94527870	+	341.6	2548.000	791.0	32.9	24.07	0.00e+00
chr4-28202	chr4	119107822	119113097	+	341.4	5275.000	786.5	71.6	10.98	0.00e+00
chr3-9363	chr3	103789747	103791997	+	341.2	2250.000	785.5	20.6	38.13	0.00e+00
chr10-13593	chr10	112926918	112929377	+	341.2	2459.000	785.5	22.1	35.59	0.00e+00
chr2-23320	chr2	105397219	105399961	+	340.9	2742.000	788.0	29.9	26.34	0.00e+00
chr5-33891	chr5	124326317	124329141	+	340.9	2824.000	786.5	37.8	20.82	0.00e+00
chr17-5267	chr17	65883913	65886869	+	340.9	2956.000	784.5	30.4	25.80	0.00e+00
chr4-22520	chr4	101354592	101357684	+	340.7	3092.000	789.5	32.9	24.02	0.00e+00
chr5-11770	chr5	118272591	118278612	+	340.7	6021.000	792.0	86.3	9.17	0.00e+00
chr9-9640	chr9	7836095	7838528	+	340.7	2433.000	784.5	26.0	30.18	0.00e+00
chr10-7993	chr10	75211553	75213340	+	340.7	1787.000	795.0	22.6	35.24	0.00e+00
chr10-5623	chr10	79703715	79707992	+	340.7	4277.000	792.0	49.0	16.15	0.00e+00
chr9-6269	chr9	56041466	56042900	+	340.3	1434.000	786.5	28.4	27.65	0.00e+00
chr9-8415	chr9	109930872	109933360	+	340.3	2488.000	787.0	33.8	23.25	0.00e+00
chr19-7821	chr19	36925008	36927104	+	340.3	2096.000	788.5	19.6	40.19	0.00e+00
chr2-20025	chr2	128817306	128819570	+	340.1	2264.000	783.5	24.5	31.95	0.00e+00
chr6-4906	chr6	18847926	18849592	+	340.1	1666.000	786.5	15.7	50.11	0.00e+00
chr13-1997	chr13	90922751	90924554	+	340.1	1803.000	784.0	21.1	37.17	0.00e+00
chr3-6658	chr3	35931598	35933914	+	339.8	2316.000	786.5	17.7	44.54	0.00e+00
chr11-15326	chr11	58008042	58010782	+	339.8	2740.000	789.5	30.4	25.96	0.00e+00
chr12-9735	chr12	64964675	64968137	+	339.8	3462.000	783.5	40.2	19.48	0.00e+00
chr1-12560	chr1	60096895	60099165	+	339.6	2270.000	784.0	21.1	37.17	0.00e+00
chr4-14449	chr4	101418789	101420975	+	339.6	2186.000	783.5	23.5	33.28	0.00e+00
chr4-5255	chr4	138325448	138326759	+	339.6	1311.000	786.5	22.6	34.86	0.00e+00
chr13-3726	chr13	36116721	36118628	+	339.6	1907.000	785.5	21.1	37.24	0.00e+00
chr2-9987	chr2	156196039	156197998	+	339.4	1959.000	785.0	22.6	34.79	0.00e+00
chr7-21222	chr7	81828061	81830318	+	339.4	2257.000	782.0	20.1	38.89	0.00e+00
chr16-13478	chr16	21692708	21695863	+	339.4	3155.000	782.0	39.7	19.68	0.00e+00
chr3-7477	chr3	16182673	16184517	+	339.2	1844.000	782.0	22.1	35.43	0.00e+00
chr19-13127	chr19	37375130	37377933	+	339.2	2803.000	786.0	40.7	19.31	0.00e+00
chr11-19124	chr11	6388489	6390752	+	339.0	2263.000	780.5	18.6	41.88	0.00e+00
chr12-7305	chr12	84771479	84774170	+	339.0	2691.000	783.5	35.3	22.19	0.00e+00
chr18-5023	chr18	75695287	75698969	+	339.0	3682.000	784.0	29.4	26.64	0.00e+00
chr1-5981	chr1	63175800	63178149	+	338.8	2349.000	784.5	35.8	21.91	0.00e+00
chr5-2087	chr5	8422001	8423684	+	338.8	1683.000	782.5	17.7	44.32	0.00e+00
chr8-15893	chr8	4677016	4679149	+	338.8	2133.000	781.5	28.9	27.01	0.00e+00
chr10-9573	chr10	128564636	128567207	+	338.8	2571.000	784.5	26.5	29.62	0.00e+00
chr14-15295	chr14	21051377	21053437	+	338.8	2060.000	779.5	19.1	40.75	0.00e+00
chr14-10693	chr14	118233737	118237587	+	338.8	3850.000	779.5	52.5	14.85	0.00e+00
chr4-33065	chr4	117833435	117837786	+	338.5	4351.000	782.5	46.6	16.79	0.00e+00
chr12-7052	chr12	80059999	80065684	+	338.5	5685.000	785.5	70.1	11.20	0.00e+00
chr15-4820	chr15	76343056	76345082	+	338.5	2026.000	781.5	29.4	26.56	0.00e+00
chr19-2564	chr19	24476554	24478552	+	338.5	1998.000	784.0	32.9	23.86	0.00e+00
chr1-7350	chr1	185362229	185364625	+	338.3	2396.000	779.5	27.0	28.90	0.00e+00
chr2-22215	chr2	25497227	25503148	+	338.3	5921.000	782.5	69.2	11.31	0.00e+00
chr9-25031	chr9	13296002	13300796	+	338.3	4794.000	781.0	53.0	14.74	0.00e+00
chr1-24394	chr1	15804823	15806913	+	338.1	2090.000	779.5	20.6	37.84	0.00e+00
chr1-8213	chr1	64616465	64618286	+	338.1	1821.000	782.5	29.4	26.59	0.00e+00
chr5-14288	chr5	149634493	149637822	+	338.1	3329.000	780.5	35.3	22.10	0.00e+00
chr11-24866	chr11	102554715	102556753	+	338.1	2038.000	778.0	26.0	29.93	0.00e+00
chr1-8839	chr1	56971537	56973993	+	337.9	2456.000	784.0	21.6	36.33	0.00e+00
chr3-10973	chr3	107694936	107697231	+	337.9	2295.000	786.0	16.7	47.13	0.00e+00
chr1-5163	chr1	57774048	57775942	+	337.7	1894.000	780.0	20.6	37.86	0.00e+00
chr10-5436	chr10	52381215	52383018	+	337.7	1803.000	780.5	28.0	27.92	0.00e+00
chr10-6637	chr10	127266101	127267759	+	337.7	1658.000	777.0	27.5	28.29	0.00e+00
chr15-12284	chr15	76903403	76906912	+	337.7	3509.000	779.5	42.2	18.48	0.00e+00
chr17-10117	chr17	6105761	6108545	+	337.7	2784.000	780.0	34.8	22.40	0.00e+00
chr17-22567	chr17	83350033	83352246	+	337.7	2213.000	778.5	26.0	29.95	0.00e+00
chr2-21756	chr2	84669368	84671709	+	337.5	2341.000	783.0	21.1	37.13	0.00e+00
chr16-7155	chr16	87494677	87496636	+	337.5	1959.000	779.0	23.1	33.79	0.00e+00
chrX-3254	chrX	151046334	151049636	+	337.5	3302.000	780.5	20.6	37.89	0.00e+00
chr4-23624	chr4	129695236	129697783	+	337.2	2547.000	782.0	34.3	22.78	0.00e+00
chr5-12349	chr5	122421430	122423575	+	337.2	2145.000	780.0	41.7	18.71	0.00e+00
chr11-15415	chr11	96788625	96791226	+	337.0	2601.000	778.5	29.4	26.45	0.00e+00
chr11-26745	chr11	117113794	117117543	+	337.0	3749.000	783.0	42.7	18.35	0.00e+00
chr19-4998	chr19	10687916	10690498	+	337.0	2582.000	780.0	40.2	19.39	0.00e+00
chr2-14176	chr2	14603453	14606054	+	336.8	2601.000	776.5	27.5	28.27	0.00e+00
chr2-13156	chr2	32286914	32289418	+	336.8	2504.000	781.5	26.5	29.51	0.00e+00
chr9-12028	chr9	65020575	65022552	+	336.8	1977.000	779.0	33.4	23.36	0.00e+00
chr11-29015	chr11	121235993	121238233	+	336.8	2240.000	777.0	31.4	24.75	0.00e+00
chr10-9405	chr10	127058641	127061592	+	336.6	2951.000	781.5	36.8	21.24	0.00e+00
chr14-8481	chr14	61438753	61440608	+	336.6	1855.000	778.5	22.1	35.27	0.00e+00
chr18-5586	chr18	35918384	35921809	+	336.6	3425.000	780.0	43.2	18.07	0.00e+00
chr1-7868	chr1	128102008	128104529	+	336.4	2521.000	778.0	29.4	26.44	0.00e+00
chr1-6302	chr1	137898179	137901521	+	336.4	3342.000	775.5	33.8	22.91	0.00e+00
chr7-13210	chr7	101904754	101907595	+	336.4	2841.000	778.0	30.4	25.58	0.00e+00
chr11-24616	chr11	76379456	76386833	+	336.4	7377.000	776.5	86.8	8.94	0.00e+00
chr13-5563	chr13	21733351	21735823	+	336.4	2472.000	775.5	28.0	27.74	0.00e+00
chr2-12960	chr2	32534030	32537307	+	336.2	3277.000	781.0	40.2	19.42	0.00e+00
chr2-5699	chr2	155955956	155957635	+	336.2	1679.000	777.0	11.3	68.88	0.00e+00
chr7-12935	chr7	35055228	35057314	+	336.2	2086.000	778.0	31.4	24.78	0.00e+00
chr8-11340	chr8	102782893	102787084	+	336.2	4191.000	776.0	54.9	14.13	0.00e+00
chr9-20703	chr9	44406283	44408894	+	336.2	2611.000	778.0	29.4	26.44	0.00e+00
chr15-14105	chr15	98092229	98094215	+	336.2	1986.000	780.0	28.4	27.42	0.00e+00
chr16-1651	chr16	4789146	4790881	+	336.2	1735.000	780.0	22.1	35.34	0.00e+00
chr2-14078	chr2	131177758	131180734	+	335.9	2976.000	781.5	45.1	17.32	0.00e+00
chr3-7044	chr3	108414746	108416394	+	335.9	1648.000	777.0	23.1	33.71	0.00e+00
chr7-10583	chr7	143052210	143057273	+	335.9	5063.000	781.5	56.9	13.74	0.00e+00
chr1-10549	chr1	135428856	135431325	+	335.7	2469.000	777.0	28.9	26.85	0.00e+00
chr10-9422	chr10	8885097	8887457	+	335.7	2360.000	774.0	26.0	29.77	0.00e+00
chr1-9228	chr1	82838850	82840848	+	335.3	1998.000	773.0	27.0	28.65	0.00e+00
chr11-6807	chr11	30771226	30773220	+	335.3	1994.000	773.0	28.0	27.65	0.00e+00
chr4-12194	chr4	156184516	156191847	+	335.1	7331.000	774.5	86.3	8.97	0.00e+00
chr16-3455	chr16	42874442	42877503	+	335.1	3061.000	771.5	41.2	18.73	0.00e+00
chr5-18352	chr5	117114663	117116639	+	334.4	1976.000	771.5	25.5	30.25	0.00e+00
chr7-28277	chr7	44495161	44497587	+	334.4	2426.000	774.5	31.9	24.29	0.00e+00
chr14-11087	chr14	99043606	99047177	+	334.4	3571.000	771.0	44.6	17.27	0.00e+00
chr16-12326	chr16	85800448	85804840	+	334.2	4392.000	774.0	39.2	19.73	0.00e+00
chr18-6300	chr18	24602525	24604753	+	334.2	2228.000	770.5	31.4	24.55	0.00e+00
chr18-7957	chr18	79047730	79052973	+	334.2	5243.000	770.5	55.9	13.78	0.00e+00
chr5-19323	chr5	4103299	4105388	+	334.0	2089.000	770.5	32.9	23.45	0.00e+00
chr11-22256	chr11	5442770	5445688	+	334.0	2918.000	769.0	37.8	20.36	0.00e+00
chr16-10740	chr16	16302073	16304160	+	334.0	2087.000	772.5	25.5	30.29	0.00e+00
chr3-5706	chr3	90078825	90081794	+	333.8	2969.000	774.5	37.8	20.51	0.00e+00
chr5-10619	chr5	122047301	122051036	+	333.8	3735.000	771.0	35.8	21.53	0.00e+00
chr5-24424	chr5	137501098	137503507	+	333.8	2409.000	772.0	25.5	30.27	0.00e+00
chr12-14920	chr12	9029480	9031487	+	333.8	2007.000	769.5	23.5	32.68	0.00e+00
chr1-8636	chr1	74235757	74237727	+	333.5	1970.000	772.5	30.4	25.40	0.00e+00
chr4-17029	chr4	123748850	123751005	+	333.5	2155.000	771.0	24.5	31.44	0.00e+00
chr10-16035	chr10	7209982	7213034	+	333.5	3052.000	769.5	42.2	18.24	0.00e+00
chr12-10344	chr12	79837604	79849850	+	333.5	12246.000	773.0	148.1	5.22	9.21e-286
chr14-8150	chr14	103098269	103100198	+	333.5	1929.000	771.5	15.7	49.15	0.00e+00
chr4-26356	chr4	155560727	155565198	+	333.3	4471.000	769.5	33.4	23.07	0.00e+00
chr9-19842	chr9	45905374	45907993	+	333.3	2619.000	769.0	31.4	24.50	0.00e+00
chr18-7577	chr18	39488735	39492167	+	333.3	3432.000	768.5	27.0	28.49	0.00e+00
chr4-19373	chr4	22486508	22492057	+	333.1	5549.000	773.5	64.7	11.95	0.00e+00
chr5-22107	chr5	115271458	115274009	+	333.1	2551.000	770.0	22.6	34.13	0.00e+00
chr16-1124	chr16	27388605	27390561	+	333.1	1956.000	771.0	13.7	56.14	0.00e+00
chr1-7348	chr1	180725281	180727304	+	332.9	2023.000	766.5	25.5	30.05	0.00e+00
chr2-27802	chr2	26932203	26934442	+	332.9	2239.000	768.5	18.1	42.35	0.00e+00
chr4-7649	chr4	139379677	139382534	+	332.9	2857.000	769.5	29.9	25.72	0.00e+00
chr11-28272	chr11	72794931	72797119	+	332.9	2188.000	768.5	16.2	47.48	0.00e+00
chr4-10552	chr4	134533999	134536325	+	332.7	2326.000	770.0	28.9	26.61	0.00e+00
chr8-11884	chr8	126944423	126946726	+	332.7	2303.000	770.0	25.5	30.19	0.00e+00
chr12-8557	chr12	51347392	51349583	+	332.7	2191.000	766.5	28.4	26.94	0.00e+00
chr15-13797	chr15	76349673	76352172	+	332.7	2499.000	767.0	38.7	19.79	0.00e+00
chr6-9103	chr6	112898991	112905643	+	332.5	6652.000	770.0	86.3	8.92	0.00e+00
chr11-19725	chr11	79701695	79705439	+	332.5	3744.000	771.5	45.1	17.10	0.00e+00
chr18-10530	chr18	35597931	35599858	+	332.5	1927.000	767.0	26.0	29.50	0.00e+00
chr18-6009	chr18	77562818	77566279	+	332.5	3461.000	769.5	37.8	20.37	0.00e+00
chr4-9587	chr4	124801780	124803519	+	332.2	1739.000	769.5	29.9	25.72	0.00e+00
chr19-9511	chr19	5271816	5274517	+	332.2	2701.000	768.5	37.8	20.35	0.00e+00
chr4-18532	chr4	132260109	132262438	+	332.0	2329.000	770.0	18.6	41.31	0.00e+00
chr11-19988	chr11	119227452	119230313	+	332.0	2861.000	767.0	27.0	28.43	0.00e+00
chr9-11315	chr9	69988936	69990608	+	331.8	1672.000	765.5	17.7	43.35	0.00e+00
chr9-13239	chr9	106821112	106823138	+	331.8	2026.000	765.5	14.7	52.02	0.00e+00
chr10-8351	chr10	59322571	59324771	+	331.8	2200.000	765.0	24.5	31.19	0.00e+00
chr11-36314	chr11	121353173	121355469	+	331.8	2296.000	765.5	25.0	30.60	0.00e+00
chr3-11485	chr3	104816947	104819000	+	331.6	2053.000	765.0	35.8	21.37	0.00e+00
chr5-6295	chr5	127616054	127618005	+	331.6	1951.000	766.5	18.6	41.12	0.00e+00
chr8-26198	chr8	122566437	122569633	+	331.6	3196.000	768.0	32.9	23.37	0.00e+00
chr9-19144	chr9	59290441	59292576	+	331.6	2135.000	763.0	23.5	32.41	0.00e+00
chr1-14334	chr1	34841124	34843933	+	331.4	2809.000	763.5	28.4	26.84	0.00e+00
chr6-11191	chr6	55037232	55039512	+	331.4	2280.000	763.0	28.4	26.82	0.00e+00
chr10-4346	chr10	29361168	29362804	+	331.4	1636.000	763.5	16.7	45.78	0.00e+00
chr11-7121	chr11	120672544	120674353	+	331.4	1809.000	765.0	27.0	28.36	0.00e+00
chr14-12291	chr14	54638616	54642206	+	331.4	3590.000	766.0	35.3	21.69	0.00e+00
chr7-15731	chr7	80946608	80948609	+	331.2	2001.000	764.5	19.6	38.97	0.00e+00
chr7-16116	chr7	102248808	102251471	+	331.2	2663.000	767.0	30.9	24.82	0.00e+00
chr11-33599	chr11	70667546	70671159	+	331.2	3613.000	764.5	49.0	15.59	0.00e+00
chr11-14637	chr11	69094260	69101275	+	330.9	7015.000	765.0	81.9	9.34	0.00e+00
chr11-18893	chr11	87590667	87593594	+	330.9	2927.000	762.5	34.3	22.21	0.00e+00
chr16-7035	chr16	15636286	15638904	+	330.9	2618.000	764.0	35.8	21.34	0.00e+00
chr1-19892	chr1	45794405	45796697	+	330.7	2292.000	762.5	23.1	33.08	0.00e+00
chr2-16254	chr2	122630260	122631925	+	330.7	1665.000	764.0	23.1	33.14	0.00e+00
chr2-15440	chr2	170217542	170223872	+	330.7	6330.000	766.5	78.5	9.77	0.00e+00
chr19-3560	chr19	41911389	41914481	+	330.7	3092.000	764.0	43.2	17.70	0.00e+00
chr1-8256	chr1	150392046	150394244	+	330.5	2198.000	764.0	24.0	31.79	0.00e+00
chr10-4802	chr10	80825863	80828121	+	330.5	2258.000	767.5	27.0	28.45	0.00e+00
chr15-10548	chr15	98761702	98763896	+	330.5	2194.000	766.5	22.1	34.73	0.00e+00
chr5-1838	chr5	143731340	143733206	+	330.3	1866.000	765.0	13.2	57.77	0.00e+00
chr14-1326	chr14	73384547	73385940	+	330.3	1393.000	768.0	17.2	44.74	0.00e+00
chr16-11825	chr16	8635012	8638680	+	330.1	3668.000	761.5	40.2	18.93	0.00e+00
chr2-1979	chr2	23039160	23040547	+	329.9	1387.000	767.5	13.2	57.95	0.00e+00
chr7-15892	chr7	4136180	4138988	+	329.6	2808.000	759.5	29.4	25.81	0.00e+00
chr1-22694	chr1	159230953	159233402	+	329.4	2449.000	760.5	26.0	29.25	0.00e+00
chr11-22832	chr11	119912695	119915665	+	329.4	2970.000	761.5	45.6	16.69	0.00e+00
chr2-34499	chr2	138255587	138257987	+	329.2	2400.000	759.5	30.9	24.58	0.00e+00
chr4-10872	chr4	12170727	12172254	+	329.2	1527.000	758.5	17.2	44.18	0.00e+00
chr18-7376	chr18	53743192	53745951	+	329.2	2759.000	758.0	26.0	29.16	0.00e+00
chr4-12520	chr4	117286696	117290281	+	329.0	3585.000	764.0	41.7	18.33	0.00e+00
chr8-5747	chr8	111731158	111737722	+	329.0	6564.000	764.0	89.3	8.56	0.00e+00
chr11-13850	chr11	100319219	100321355	+	329.0	2136.000	762.0	31.9	23.90	0.00e+00
chr17-12714	chr17	24668716	24672649	+	329.0	3933.000	761.0	44.6	17.05	0.00e+00
chr19-5766	chr19	40894024	40895736	+	328.8	1712.000	757.5	15.2	49.82	0.00e+00
chr7-20700	chr7	119894661	119897036	+	328.5	2375.000	756.5	22.6	33.53	0.00e+00
chr11-17894	chr11	102880018	102882132	+	328.5	2114.000	758.5	22.6	33.62	0.00e+00
chr19-7785	chr19	9981522	9984469	+	328.5	2947.000	758.5	40.7	18.63	0.00e+00
chr2-9339	chr2	144368308	144370369	+	328.3	2061.000	758.0	36.8	20.61	0.00e+00
chr3-10644	chr3	89163929	89166174	+	328.3	2245.000	762.0	25.0	30.46	0.00e+00
chr19-4907	chr19	46394854	46398525	+	328.3	3671.000	762.0	43.2	17.65	0.00e+00
chr2-15364	chr2	130273407	130276032	+	328.1	2625.000	757.5	36.8	20.59	0.00e+00
chr5-9683	chr5	34549140	34552687	+	328.1	3547.000	758.0	43.2	17.56	0.00e+00
chr15-4687	chr15	58075285	58077541	+	328.1	2256.000	757.0	31.4	24.12	0.00e+00
chr4-26156	chr4	147903922	147905592	+	327.9	1670.000	754.5	17.2	43.95	0.00e+00
chr8-7346	chr8	83607282	83609489	+	327.9	2207.000	758.0	31.9	23.78	0.00e+00
chr10-9738	chr10	110744612	110747079	+	327.9	2467.000	755.0	23.1	32.75	0.00e+00
chr14-4963	chr14	57797522	57799514	+	327.9	1992.000	758.5	15.2	49.88	0.00e+00
chr1-11794	chr1	86064006	86065956	+	327.7	1950.000	756.0	29.9	25.27	0.00e+00
chr14-10382	chr14	18237704	18239896	+	327.7	2192.000	754.5	18.6	40.48	0.00e+00
chr1-12267	chr1	38128436	38130589	+	327.5	2153.000	759.5	23.5	32.26	0.00e+00
chr4-26364	chr4	156232964	156236748	+	327.5	3784.000	753.5	44.6	16.88	0.00e+00
chr7-25471	chr7	12920575	12923550	+	327.5	2975.000	754.5	34.3	21.98	0.00e+00
chr10-14707	chr10	128908998	128911294	+	327.5	2296.000	758.0	31.4	24.15	0.00e+00
chr11-33988	chr11	96063434	96066177	+	327.5	2743.000	758.5	32.9	23.08	0.00e+00
chr12-11759	chr12	79171587	79173140	+	327.5	1553.000	756.0	17.2	44.04	0.00e+00
chr14-13398	chr14	46786775	46789108	+	327.5	2333.000	755.5	19.6	38.51	0.00e+00
chr14-6366	chr14	55559415	55561606	+	327.5	2191.000	754.5	33.8	22.29	0.00e+00
chr15-5874	chr15	97830481	97832566	+	327.5	2085.000	760.0	26.5	28.69	0.00e+00
chr8-11272	chr8	71591246	71593427	+	327.2	2181.000	761.0	27.5	27.71	0.00e+00
chr9-2729	chr9	55148874	55150879	+	327.2	2005.000	758.5	26.5	28.64	0.00e+00
chr10-5456	chr10	81429675	81431874	+	327.2	2199.000	757.0	22.1	34.30	0.00e+00
chr11-13604	chr11	80428235	80429776	+	327.2	1541.000	755.5	19.6	38.51	0.00e+00
chr12-13649	chr12	17690048	17693746	+	327.2	3698.000	758.0	32.4	23.42	0.00e+00
chr4-33845	chr4	143160952	143162997	+	327.0	2045.000	757.0	14.2	53.22	0.00e+00
chr5-14894	chr5	135007940	135010754	+	327.0	2814.000	755.0	40.2	18.77	0.00e+00
chr7-27026	chr7	55841227	55843591	+	327.0	2364.000	756.0	32.4	23.35	0.00e+00
chr8-5910	chr8	88198585	88200942	+	327.0	2357.000	755.0	21.1	35.80	0.00e+00
chr17-11243	chr17	46701804	46706072	+	327.0	4268.000	758.0	40.2	18.85	0.00e+00
chr18-3448	chr18	69591438	69594796	+	327.0	3358.000	760.0	26.0	29.24	0.00e+00
chr6-14634	chr6	85960529	85962641	+	326.8	2112.000	752.5	31.4	23.97	0.00e+00
chr1-12677	chr1	131137069	131139278	+	326.6	2209.000	757.5	24.0	31.52	0.00e+00
chr2-17155	chr2	27009034	27011151	+	326.6	2117.000	754.0	29.4	25.62	0.00e+00
chr7-18807	chr7	112820952	112829940	+	326.6	8988.000	755.0	94.2	8.02	0.00e+00
chr9-9715	chr9	65345301	65347463	+	326.4	2162.000	756.0	20.6	36.70	0.00e+00
chr10-11171	chr10	41808866	41811486	+	326.4	2620.000	755.0	22.6	33.46	0.00e+00
chr10-12610	chr10	79925795	79930928	+	326.4	5133.000	756.5	56.4	13.41	0.00e+00
chr11-22104	chr11	114793305	114797601	+	326.4	4296.000	758.0	60.3	12.56	0.00e+00
chr12-19025	chr12	98899513	98901905	+	326.4	2392.000	754.0	18.1	41.55	0.00e+00
chr13-17180	chr13	41356859	41361686	+	326.4	4827.000	757.0	46.6	16.25	0.00e+00
chr15-9884	chr15	82898177	82900511	+	326.4	2334.000	752.5	24.5	30.68	0.00e+00
chr17-14853	chr17	33908025	33911688	+	326.4	3663.000	752.5	40.2	18.71	0.00e+00
chr8-16227	chr8	94385356	94388113	+	326.2	2757.000	750.5	28.9	25.93	0.00e+00
chr8-8945	chr8	108703468	108705357	+	326.2	1889.000	755.0	7.4	102.62	0.00e+00
chr11-29301	chr11	58329013	58331829	+	326.2	2816.000	753.5	39.2	19.20	0.00e+00
chr12-16604	chr12	32819177	32821463	+	326.2	2286.000	751.0	35.3	21.27	0.00e+00
chr5-13505	chr5	107900232	107901994	+	325.9	1762.000	755.0	13.7	54.97	0.00e+00
chr4-3843	chr4	143211836	143213340	+	325.7	1504.000	760.5	24.5	31.01	0.00e+00
chr5-4368	chr5	122849470	122851491	+	325.7	2021.000	754.0	30.9	24.40	0.00e+00
chr6-7424	chr6	136467491	136472785	+	325.7	5294.000	752.0	44.1	17.04	0.00e+00
chr8-13574	chr8	111642403	111644331	+	325.7	1928.000	752.0	23.5	31.94	0.00e+00
chr12-14977	chr12	24650206	24652328	+	325.7	2122.000	752.5	23.1	32.64	0.00e+00
chr5-17338	chr5	122898989	122901383	+	325.5	2394.000	753.0	24.0	31.33	0.00e+00
chr12-8631	chr12	100186383	100188647	+	325.5	2264.000	753.0	23.5	31.98	0.00e+00
chr17-12393	chr17	27632010	27637829	+	325.5	5819.000	752.5	67.2	11.20	0.00e+00
chr6-12611	chr6	72786947	72789863	+	325.3	2916.000	751.5	46.6	16.13	0.00e+00
chr8-7293	chr8	90346408	90349225	+	325.1	2817.000	752.0	34.8	21.59	0.00e+00
chr11-19230	chr11	60726216	60730058	+	325.1	3842.000	755.5	43.2	17.50	0.00e+00
chr14-3823	chr14	76151871	76153928	+	325.1	2057.000	749.5	25.5	29.39	0.00e+00
chr15-6616	chr15	103513718	103520599	+	325.1	6881.000	756.0	93.7	8.07	0.00e+00
chr18-8093	chr18	46596494	46599000	+	325.1	2506.000	751.0	16.7	45.03	0.00e+00
chr3-16514	chr3	40744102	40746521	+	324.9	2419.000	750.0	25.5	29.41	0.00e+00
chr18-481	chr18	3336674	3338607	+	324.6	1933.000	761.0	11.3	67.46	0.00e+00
chr19-2781	chr19	12009971	12013608	+	324.6	3637.000	748.5	33.4	22.44	0.00e+00
chr4-18757	chr4	154596933	154605865	+	324.4	8932.000	749.0	115.3	6.50	0.00e+00
chr5-17600	chr5	38560187	38563044	+	324.4	2857.000	750.0	27.5	27.31	0.00e+00
chr9-18903	chr9	22387807	22390072	+	324.4	2265.000	754.5	30.4	24.81	0.00e+00
chr11-28338	chr11	78342720	78346760	+	324.4	4040.000	751.5	39.7	18.92	0.00e+00
chr12-15774	chr12	36040887	36042957	+	324.4	2070.000	748.0	15.7	47.66	0.00e+00
chr18-4798	chr18	88892633	88894754	+	324.4	2121.000	749.5	22.1	33.96	0.00e+00
chr5-10304	chr5	108268010	108270716	+	324.0	2706.000	748.0	28.0	26.75	0.00e+00
chr13-16733	chr13	73466628	73469054	+	324.0	2426.000	752.5	17.7	42.62	0.00e+00
chr13-7308	chr13	55320908	55323110	+	323.8	2202.000	751.5	35.8	20.99	0.00e+00
chr1-11969	chr1	16618052	16619740	+	323.6	1688.000	747.5	26.0	28.75	0.00e+00
chr4-9132	chr4	82858577	82861013	+	323.6	2436.000	749.5	26.5	28.30	0.00e+00
chr6-16558	chr6	40434449	40436622	+	323.6	2173.000	745.0	18.6	39.97	0.00e+00
chr13-917	chr13	91807109	91808805	+	323.6	1696.000	748.0	16.7	44.85	0.00e+00
chr14-11127	chr14	121877665	121879612	+	323.6	1947.000	746.5	31.9	23.41	0.00e+00
chr1-8364	chr1	153331610	153334259	+	323.3	2649.000	748.0	29.4	25.42	0.00e+00
chr2-15163	chr2	166905346	166907992	+	323.3	2646.000	744.5	24.5	30.36	0.00e+00
chr1-25586	chr1	171286325	171288887	+	323.1	2562.000	746.5	28.0	26.70	0.00e+00
chr9-2761	chr9	92541725	92543356	+	323.1	1631.000	748.0	21.6	34.66	0.00e+00
chr17-9309	chr17	57029746	57032947	+	323.1	3201.000	748.5	49.5	15.11	0.00e+00
chrX-1765	chrX	153497543	153500571	+	323.1	3028.000	746.5	30.9	24.16	0.00e+00
chr1-9671	chr1	105989595	105992020	+	322.9	2425.000	743.5	30.4	24.45	0.00e+00
chr2-13138	chr2	28640464	28642332	+	322.9	1868.000	746.0	23.1	32.36	0.00e+00
chr6-72	chr6	133105187	133106064	+	322.9	877.000	769.0	10.3	74.66	0.00e+00
chr9-18706	chr9	108305005	108307271	+	322.9	2266.000	743.5	22.1	33.69	0.00e+00
chr17-21562	chr17	24549172	24551074	+	322.9	1902.000	749.5	46.6	16.09	0.00e+00
chr8-8988	chr8	13338046	13340665	+	322.7	2619.000	744.5	28.4	26.17	0.00e+00
chr10-12305	chr10	89744607	89745930	+	322.7	1323.000	745.5	17.7	42.22	0.00e+00
chr4-8443	chr4	128733328	128738811	+	322.5	5483.000	743.5	61.3	12.13	0.00e+00
chr17-942	chr17	56613309	56615795	+	322.5	2486.000	747.0	35.3	21.15	0.00e+00
chr17-17130	chr17	79893590	79896664	+	322.5	3074.000	743.0	32.4	22.95	0.00e+00
chr2-20619	chr2	117249226	117250957	+	322.0	1731.000	743.0	17.2	43.28	0.00e+00
chr9-10469	chr9	44496704	44502262	+	322.0	5558.000	746.0	73.6	10.14	0.00e+00
chr12-10622	chr12	54794772	54796174	+	322.0	1402.000	744.5	13.7	54.21	0.00e+00
chr13-6726	chr13	100832332	100833802	+	322.0	1470.000	741.5	14.7	50.39	0.00e+00
chr16-6971	chr16	90219643	90222890	+	322.0	3247.000	744.0	40.2	18.50	0.00e+00
chr2-3241	chr2	127269695	127271478	+	321.8	1783.000	745.0	20.6	36.16	0.00e+00
chr5-26184	chr5	66617456	66619280	+	321.8	1824.000	742.5	26.5	28.03	0.00e+00
chr7-13202	chr7	100120431	100122244	+	321.8	1813.000	741.5	24.0	30.85	0.00e+00
chr2-37938	chr2	58565737	58568830	+	321.6	3093.000	741.5	28.9	25.62	0.00e+00
chr4-27626	chr4	3834310	3836387	+	321.6	2077.000	742.5	18.6	39.84	0.00e+00
chr4-23553	chr4	122884700	122887254	+	321.6	2554.000	743.0	32.9	22.61	0.00e+00
chr4-31937	chr4	141722296	141724261	+	321.6	1965.000	743.5	18.1	40.97	0.00e+00
chr4-20667	chr4	11155400	11157384	+	321.4	1984.000	742.0	21.6	34.38	0.00e+00
chr4-20562	chr4	149424697	149427411	+	321.4	2714.000	740.5	17.7	41.94	0.00e+00
chr5-16698	chr5	110879091	110880830	+	321.4	1739.000	741.0	20.6	35.97	0.00e+00
chr8-26575	chr8	14887618	14890440	+	321.4	2822.000	741.0	31.9	23.24	0.00e+00
chr4-16652	chr4	133129122	133132534	+	321.2	3412.000	741.0	39.7	18.65	0.00e+00
chr9-21044	chr9	72637829	72642157	+	321.2	4328.000	742.0	43.2	17.19	0.00e+00
chr15-8063	chr15	78405315	78407820	+	321.2	2505.000	744.0	38.3	19.45	0.00e+00
chr2-38133	chr2	92386330	92390561	+	320.9	4231.000	743.0	47.6	15.62	0.00e+00
chr2-13055	chr2	154612642	154614702	+	320.9	2060.000	743.0	32.9	22.61	0.00e+00
chr4-6312	chr4	103118865	103121434	+	320.9	2569.000	742.0	33.8	21.92	0.00e+00
chr5-21453	chr5	135393259	135395338	+	320.9	2079.000	744.5	28.4	26.17	0.00e+00
chr7-29101	chr7	127447793	127450172	+	320.9	2379.000	744.0	24.0	30.96	0.00e+00
chr15-16898	chr15	82352583	82355355	+	320.9	2772.000	743.0	31.4	23.67	0.00e+00
chr5-5766	chr5	31179129	31181091	+	320.7	1962.000	738.0	28.0	26.40	0.00e+00
chr7-31633	chr7	66108601	66111514	+	320.7	2913.000	740.5	31.9	23.23	0.00e+00
chr14-7800	chr14	84442267	84448576	+	320.7	6309.000	744.0	65.7	11.32	0.00e+00
chrX-3606	chrX	48340841	48346378	+	320.7	5537.000	743.0	44.1	16.83	0.00e+00
chr5-27807	chr5	110807115	110810489	+	320.5	3374.000	747.5	41.2	18.14	0.00e+00
chr8-6424	chr8	34964349	34966404	+	320.5	2055.000	740.0	34.8	21.25	0.00e+00
chr8-5653	chr8	106168113	106169991	+	320.5	1878.000	744.5	32.9	22.66	0.00e+00
chr16-2902	chr16	19760072	19762332	+	320.5	2260.000	740.5	18.1	40.80	0.00e+00
chr17-14996	chr17	56808778	56816158	+	320.5	7380.000	742.0	96.6	7.68	0.00e+00
chr12-4851	chr12	113013289	113016390	+	320.3	3101.000	741.5	40.2	18.44	0.00e+00
chr18-3798	chr18	32067205	32068868	+	320.3	1663.000	745.5	26.5	28.15	0.00e+00
chr18-1917	chr18	36280383	36282082	+	320.3	1699.000	739.0	23.1	32.06	0.00e+00
chr16-3653	chr16	32913660	32915119	+	320.1	1459.000	737.0	18.1	40.61	0.00e+00
chr10-12579	chr10	77621303	77623755	+	319.9	2452.000	740.5	31.4	23.59	0.00e+00
chr10-19214	chr10	81319006	81322088	+	319.9	3082.000	742.5	30.9	24.03	0.00e+00
chr2-18482	chr2	38511155	38513823	+	319.6	2668.000	738.5	36.3	20.35	0.00e+00
chr10-20255	chr10	80225418	80230092	+	319.6	4674.000	738.5	47.1	15.68	0.00e+00
chr8-8134	chr8	4237683	4240987	+	319.4	3304.000	737.0	39.7	18.55	0.00e+00
chr8-18811	chr8	70862317	70866664	+	319.4	4347.000	736.0	44.1	16.67	0.00e+00
chr10-17198	chr10	77605092	77607517	+	319.4	2425.000	738.5	18.6	39.62	0.00e+00
chr13-7345	chr13	95616388	95619427	+	319.4	3039.000	739.0	37.8	19.57	0.00e+00
chr17-5431	chr17	35120343	35123293	+	319.4	2950.000	740.5	43.7	16.96	0.00e+00
chr1-4181	chr1	143776398	143778326	+	319.2	1928.000	737.0	21.1	34.94	0.00e+00
chr2-10998	chr2	93332674	93335270	+	319.2	2596.000	738.5	23.5	31.37	0.00e+00
chr3-7887	chr3	96267657	96270502	+	319.2	2845.000	735.5	34.3	21.42	0.00e+00
chr7-10985	chr7	27194659	27197013	+	319.2	2354.000	739.0	24.0	30.75	0.00e+00
chr11-10945	chr11	52395971	52397707	+	319.2	1736.000	738.0	19.1	38.58	0.00e+00
chr2-16745	chr2	180256057	180259629	+	319.0	3572.000	736.5	36.8	20.02	0.00e+00
chr5-10728	chr5	108628557	108630621	+	319.0	2064.000	736.5	25.0	29.44	0.00e+00
chr6-11129	chr6	14899105	14902299	+	319.0	3194.000	737.5	29.9	24.65	0.00e+00
chr19-4986	chr19	6950097	6953062	+	319.0	2965.000	740.5	34.8	21.26	0.00e+00
chr7-13939	chr7	19457227	19459695	+	318.8	2468.000	738.0	37.8	19.54	0.00e+00
chr9-15250	chr9	123528146	123531013	+	318.8	2867.000	740.5	42.2	17.56	0.00e+00
chr14-8781	chr14	20694137	20696609	+	318.8	2472.000	738.0	24.5	30.09	0.00e+00
chr17-10063	chr17	56506595	56512109	+	318.8	5514.000	736.0	73.1	10.07	0.00e+00
chr1-4033	chr1	135146230	135148327	+	318.6	2097.000	739.0	22.6	32.75	0.00e+00
chr2-32029	chr2	30706505	30710325	+	318.6	3820.000	735.0	69.6	10.55	0.00e+00
chr8-9802	chr8	79294141	79296160	+	318.6	2019.000	736.0	22.1	33.35	0.00e+00
chr9-4575	chr9	95510981	95513014	+	318.6	2033.000	739.0	26.5	27.90	0.00e+00
chr11-10522	chr11	50224060	50226751	+	318.6	2691.000	738.0	29.4	25.08	0.00e+00
chr17-12913	chr17	46616262	46621605	+	318.6	5343.000	736.0	69.6	10.57	0.00e+00
chr3-14305	chr3	105686438	105688361	+	318.3	1923.000	735.0	21.1	34.85	0.00e+00
chr7-27304	chr7	97443159	97448823	+	318.3	5664.000	735.5	54.4	13.51	0.00e+00
chr7-8853	chr7	141192829	141195886	+	318.3	3057.000	738.5	32.9	22.47	0.00e+00
chr4-31293	chr4	118177943	118181213	+	318.1	3270.000	733.5	36.8	19.94	0.00e+00
chr4-21414	chr4	155942698	155945013	+	318.1	2315.000	736.5	35.8	20.57	0.00e+00
chr8-19603	chr8	69789486	69792384	+	318.1	2898.000	737.5	22.1	33.41	0.00e+00
chr11-32937	chr11	119083826	119086958	+	318.1	3132.000	735.0	31.4	23.41	0.00e+00
chr14-6178	chr14	25468536	25481860	+	318.1	13324.000	740.0	144.7	5.11	1.99e-268
chr2-28393	chr2	121865811	121868109	+	317.9	2298.000	731.5	28.9	25.28	0.00e+00
chr13-11165	chr13	96541950	96543920	+	317.9	1970.000	732.0	30.4	24.07	0.00e+00
chr14-9781	chr14	20706745	20709340	+	317.9	2595.000	733.0	27.5	26.69	0.00e+00
chr14-12766	chr14	31493752	31496767	+	317.9	3015.000	734.0	39.2	18.71	0.00e+00
chr2-16299	chr2	154567679	154571096	+	317.5	3417.000	735.0	36.8	19.98	0.00e+00
chr5-15976	chr5	125392111	125395546	+	317.5	3435.000	732.0	43.7	16.77	0.00e+00
chr7-32213	chr7	113368360	113370456	+	317.5	2096.000	731.0	21.6	33.87	0.00e+00
chr10-16013	chr10	128695137	128697052	+	317.5	1915.000	732.0	17.7	41.46	0.00e+00
chr13-11790	chr13	55444023	55447058	+	317.5	3035.000	734.0	45.1	16.27	0.00e+00
chr4-22905	chr4	139191705	139194334	+	317.2	2629.000	735.0	26.0	28.27	0.00e+00
chr5-10846	chr5	36795577	36797365	+	317.2	1788.000	736.5	16.7	44.16	0.00e+00
chr7-24457	chr7	27673011	27675832	+	317.2	2821.000	733.0	31.4	23.35	0.00e+00
chr10-6301	chr10	94034876	94036963	+	317.2	2087.000	734.0	30.4	24.14	0.00e+00
chr2-16755	chr2	3473450	3475876	+	317.0	2426.000	732.0	32.9	22.27	0.00e+00
chr15-9695	chr15	89195176	89197571	+	316.8	2395.000	729.5	26.5	27.54	0.00e+00
chr10-12880	chr10	57485700	57487775	+	316.6	2075.000	730.0	16.7	43.77	0.00e+00
chr13-5696	chr13	51644393	51646479	+	316.6	2086.000	730.0	26.0	28.08	0.00e+00
chr13-8261	chr13	93191180	93192992	+	316.6	1812.000	730.5	15.7	46.54	0.00e+00
chr19-4583	chr19	10202858	10204924	+	316.6	2066.000	736.5	23.5	31.28	0.00e+00
chr1-9418	chr1	165633357	165635690	+	316.4	2333.000	731.5	40.7	17.97	0.00e+00
chr4-15300	chr4	155890763	155893157	+	316.4	2394.000	730.5	30.4	24.02	0.00e+00
chr5-7645	chr5	108065210	108066725	+	316.4	1515.000	729.5	21.6	33.80	0.00e+00
chr11-16996	chr11	11808103	11810337	+	316.4	2234.000	733.0	18.6	39.33	0.00e+00
chr2-21055	chr2	35616843	35624426	+	316.2	7583.000	732.5	80.9	9.05	0.00e+00
chr2-12845	chr2	129592260	129594624	+	316.2	2364.000	733.0	27.5	26.69	0.00e+00
chr7-24050	chr7	120980989	120983351	+	316.2	2362.000	730.5	24.5	29.79	0.00e+00
chr10-9238	chr10	127508375	127514049	+	315.9	5674.000	730.5	79.9	9.14	0.00e+00
chr11-21189	chr11	69320599	69324884	+	315.9	4285.000	731.5	58.9	12.43	0.00e+00
chr11-17989	chr11	120483135	120486127	+	315.9	2992.000	732.5	43.2	16.97	0.00e+00
chr12-7417	chr12	69680502	69682902	+	315.9	2400.000	735.5	26.5	27.77	0.00e+00
chr16-6466	chr16	31947172	31949638	+	315.9	2466.000	729.5	31.9	22.88	0.00e+00
chr11-5511	chr11	30266892	30269225	+	315.7	2333.000	734.5	25.5	28.80	0.00e+00
chr11-12801	chr11	119490662	119492868	+	315.7	2206.000	729.0	31.4	23.22	0.00e+00
chr6-4630	chr6	122338942	122341500	+	315.5	2558.000	728.5	14.7	49.51	0.00e+00
chr9-14731	chr9	107553563	107556534	+	315.5	2971.000	730.0	42.7	17.11	0.00e+00
chr10-17488	chr10	117221966	117225159	+	315.5	3193.000	730.0	38.3	19.08	0.00e+00
chr11-11462	chr11	103114640	103118245	+	315.5	3605.000	730.0	48.6	15.03	0.00e+00
chr11-9683	chr11	117848081	117850304	+	315.5	2223.000	731.0	33.8	21.60	0.00e+00
chr1-13795	chr1	151427249	151429537	+	315.3	2288.000	730.0	31.4	23.26	0.00e+00
chr13-7448	chr13	108043180	108045288	+	315.3	2108.000	730.5	31.4	23.27	0.00e+00
chr4-25460	chr4	97577906	97585130	+	315.1	7224.000	731.5	66.2	11.05	0.00e+00
chr12-17841	chr12	85109762	85111940	+	315.1	2178.000	733.0	25.0	29.30	0.00e+00
chr8-9123	chr8	70537991	70540952	+	314.9	2961.000	727.5	40.7	17.87	0.00e+00
chr12-19795	chr12	45072900	45075615	+	314.9	2715.000	728.5	31.4	23.21	0.00e+00
chrX-4294	chrX	162758995	162761791	+	314.9	2796.000	726.0	26.5	27.41	0.00e+00
chr18-4892	chr18	43391455	43394207	+	314.4	2752.000	726.0	37.8	19.22	0.00e+00
chr19-9776	chr19	53140342	53143967	+	314.4	3625.000	726.5	41.2	17.63	0.00e+00
chr1-25679	chr1	182340267	182342168	+	314.2	1901.000	727.5	17.7	41.20	0.00e+00
chr7-17034	chr7	4914315	4916575	+	314.2	2260.000	728.5	27.0	27.00	0.00e+00
chr7-13924	chr7	15920947	15923124	+	314.2	2177.000	725.0	29.4	24.64	0.00e+00
chrX-5129	chrX	151519737	151522864	+	314.2	3127.000	724.5	33.4	21.72	0.00e+00
chr2-21889	chr2	130838957	130841079	+	314.0	2122.000	728.0	29.9	24.33	0.00e+00
chr2-12345	chr2	132577143	132578796	+	314.0	1653.000	724.0	20.1	36.00	0.00e+00
chr8-25396	chr8	71922089	71923833	+	314.0	1744.000	722.5	19.1	37.77	0.00e+00
chr8-12082	chr8	119910118	119913121	+	314.0	3003.000	726.5	36.3	20.02	0.00e+00
chr2-36282	chr2	122374734	122378879	+	313.8	4145.000	726.5	44.6	16.28	0.00e+00
chr7-32215	chr7	113512686	113514853	+	313.8	2167.000	722.5	19.1	37.77	0.00e+00
chr5-9734	chr5	123906836	123909456	+	313.6	2620.000	724.5	32.4	22.38	0.00e+00
chr15-11995	chr15	89354102	89357762	+	313.6	3660.000	726.0	43.2	16.82	0.00e+00
chr17-9003	chr17	55444925	55447418	+	313.6	2493.000	722.0	27.0	26.76	0.00e+00
chr19-6173	chr19	6940653	6943278	+	313.6	2625.000	723.0	41.2	17.55	0.00e+00
chr19-2925	chr19	11911565	11913573	+	313.6	2008.000	724.0	22.6	32.09	0.00e+00
chr2-24975	chr2	91709629	91712027	+	313.3	2398.000	726.0	23.1	31.49	0.00e+00
chr4-34276	chr4	11189863	11192722	+	313.3	2859.000	723.0	28.9	24.98	0.00e+00
chr11-4536	chr11	20740605	20742774	+	313.3	2169.000	726.0	20.6	35.24	0.00e+00
chr18-9155	chr18	80205962	80208339	+	313.3	2377.000	725.5	35.3	20.54	0.00e+00
chr5-2664	chr5	31240593	31242158	+	313.1	1565.000	730.0	27.5	26.58	0.00e+00
chr9-6770	chr9	77543186	77545931	+	313.1	2745.000	727.5	33.8	21.50	0.00e+00
chr5-2643	chr5	146230702	146232630	+	312.9	1928.000	724.0	29.4	24.60	0.00e+00
chr2-7998	chr2	112265308	112266840	+	312.7	1532.000	722.0	26.5	27.26	0.00e+00
chr2-17814	chr2	163418298	163420864	+	312.3	2566.000	720.5	30.9	23.32	0.00e+00
chr3-6914	chr3	30599599	30603552	+	312.3	3953.000	722.5	49.0	14.73	0.00e+00
chr8-22173	chr8	124020144	124022608	+	312.3	2464.000	722.0	31.4	23.00	0.00e+00
chr17-4339	chr17	35088903	35091099	+	312.3	2196.000	724.0	28.4	25.45	0.00e+00
chr10-4278	chr10	128747391	128749360	+	312.0	1969.000	722.5	20.1	35.93	0.00e+00
chr17-9238	chr17	29659864	29661799	+	312.0	1935.000	720.0	28.4	25.31	0.00e+00
chr1-14932	chr1	93634269	93636654	+	311.8	2385.000	720.5	36.8	19.59	0.00e+00
chr2-15228	chr2	27513931	27516448	+	311.8	2517.000	722.5	33.8	21.35	0.00e+00
chr6-21005	chr6	97177883	97180025	+	311.8	2142.000	719.0	22.6	31.87	0.00e+00
chr7-1291	chr7	102209534	102211262	+	311.8	1728.000	726.0	20.6	35.24	0.00e+00
chr9-5034	chr9	57520694	57522644	+	311.8	1950.000	719.5	22.1	32.60	0.00e+00
chr11-16160	chr11	84178862	84180973	+	311.8	2111.000	722.5	27.0	26.78	0.00e+00
chr17-9205	chr17	25918402	25921393	+	311.8	2991.000	719.5	36.8	19.56	0.00e+00
chr5-11308	chr5	140703873	140706146	+	311.6	2273.000	720.0	31.9	22.58	0.00e+00
chr7-4933	chr7	48880579	48882505	+	311.6	1926.000	728.5	20.6	35.36	0.00e+00
chr9-15408	chr9	45952957	45956111	+	311.6	3154.000	719.5	37.8	19.05	0.00e+00
chr14-14408	chr14	121034811	121037382	+	311.6	2571.000	718.0	33.4	21.53	0.00e+00
chr17-17686	chr17	34980701	34983130	+	311.6	2429.000	718.0	26.5	27.11	0.00e+00
chr4-9316	chr4	15265062	15267031	+	311.4	1969.000	719.5	26.0	27.68	0.00e+00
chr5-12596	chr5	127334316	127341701	+	311.4	7385.000	720.5	71.1	10.13	0.00e+00
chr7-12795	chr7	80197270	80199759	+	311.4	2489.000	724.5	30.4	23.82	0.00e+00
chr2-14241	chr2	70660729	70662684	+	311.2	1955.000	719.0	28.9	24.85	0.00e+00
chr5-16143	chr5	33995332	33998703	+	311.2	3371.000	718.5	40.2	17.86	0.00e+00
chr15-1246	chr15	73089971	73091482	+	311.2	1511.000	733.5	22.1	33.23	0.00e+00
chr18-3526	chr18	9211884	9215571	+	311.2	3687.000	721.5	49.5	14.56	0.00e+00
chr12-8484	chr12	111711882	111714150	+	310.9	2268.000	722.0	28.4	25.38	0.00e+00
chr18-7333	chr18	32162111	32164245	+	310.9	2134.000	716.0	19.1	37.43	0.00e+00
chr3-9627	chr3	55111702	55113368	+	310.7	1666.000	721.0	29.9	24.10	0.00e+00
chr5-9365	chr5	96373276	96376101	+	310.7	2825.000	718.0	27.0	26.62	0.00e+00
chr7-19646	chr7	28959699	28963411	+	310.7	3712.000	718.0	48.6	14.79	0.00e+00
chr11-31882	chr11	50209565	50211565	+	310.7	2000.000	718.5	17.2	41.85	0.00e+00
chr15-7090	chr15	93397483	93399902	+	310.7	2419.000	721.5	28.9	24.93	0.00e+00
chr2-13851	chr2	121270253	121272322	+	310.5	2069.000	723.5	21.1	34.30	0.00e+00
chr12-4089	chr12	32378430	32380100	+	310.3	1670.000	717.5	13.7	52.24	0.00e+00
chr15-11879	chr15	79831945	79835415	+	310.3	3470.000	717.0	47.1	15.23	0.00e+00
chr2-32832	chr2	156311500	156313251	+	310.1	1751.000	718.0	25.5	28.15	0.00e+00
chr5-17411	chr5	135167739	135169908	+	310.1	2169.000	716.5	18.6	38.44	0.00e+00
chr10-6885	chr10	62979766	62981347	+	310.1	1581.000	715.0	22.1	32.39	0.00e+00
chr11-29830	chr11	98808753	98810808	+	310.1	2055.000	716.0	11.8	60.82	0.00e+00
chr11-24146	chr11	106997839	107000211	+	310.1	2372.000	719.0	30.9	23.27	0.00e+00
chr13-8367	chr13	53230212	53239060	+	310.1	8848.000	714.0	105.0	6.80	0.00e+00
chr2-10750	chr2	83643993	83645528	+	309.9	1535.000	714.0	24.0	29.71	0.00e+00
chr4-4252	chr4	62407703	62410310	+	309.9	2607.000	720.5	21.6	33.39	0.00e+00
chr7-30798	chr7	133708264	133710266	+	309.9	2002.000	715.5	21.1	33.92	0.00e+00
chr9-19677	chr9	22069811	22072094	+	309.6	2283.000	716.5	20.6	34.78	0.00e+00
chr18-2391	chr18	73814738	73816655	+	309.6	1917.000	716.5	16.2	44.27	0.00e+00
chr19-5454	chr19	38930272	38932222	+	309.6	1950.000	713.0	12.8	55.91	0.00e+00
chr2-8713	chr2	158360169	158362194	+	309.4	2025.000	718.0	24.0	29.87	0.00e+00
chr3-15369	chr3	94973802	94975963	+	309.4	2161.000	713.5	28.9	24.66	0.00e+00
chr4-32393	chr4	21930601	21932400	+	309.4	1799.000	717.0	23.5	30.45	0.00e+00
chr5-9521	chr5	121190319	121192046	+	309.4	1727.000	716.5	22.6	31.76	0.00e+00
chr5-9638	chr5	129724628	129726324	+	309.4	1696.000	716.5	19.1	37.46	0.00e+00
chr6-19217	chr6	38297656	38299899	+	309.4	2243.000	716.0	18.6	38.42	0.00e+00
chr8-21119	chr8	123409624	123414601	+	309.4	4977.000	714.5	51.0	14.01	0.00e+00
chr7-15079	chr7	45394126	45396529	+	309.2	2403.000	718.0	24.5	29.28	0.00e+00
chr12-8300	chr12	117842987	117844458	+	309.2	1471.000	713.0	22.1	32.30	0.00e+00
chrX-4544	chrX	12126487	12129824	+	309.2	3337.000	716.0	28.9	24.74	0.00e+00
chr5-29335	chr5	104458745	104460761	+	309.0	2016.000	711.0	14.2	49.99	0.00e+00
chr9-4352	chr9	106788071	106789863	+	309.0	1792.000	714.5	25.5	28.01	0.00e+00
chr9-16228	chr9	114687629	114689871	+	309.0	2242.000	712.0	29.9	23.80	0.00e+00
chr4-33230	chr4	126201361	126204083	+	308.8	2722.000	712.5	20.6	34.59	0.00e+00
chr8-11198	chr8	124896243	124899065	+	308.8	2822.000	717.0	42.2	17.00	0.00e+00
chr4-14991	chr4	4791727	4793695	+	308.6	1968.000	713.5	19.6	36.37	0.00e+00
chr5-7461	chr5	53997876	54000339	+	308.6	2463.000	712.5	32.9	21.68	0.00e+00
chr2-27043	chr2	93225422	93231248	+	308.3	5826.000	716.0	73.6	9.73	0.00e+00
chr7-6820	chr7	75455238	75456869	+	308.3	1631.000	717.5	13.2	54.18	0.00e+00
chr11-13555	chr11	58102952	58105361	+	308.3	2409.000	714.0	21.6	33.08	0.00e+00
chr13-7341	chr13	88820839	88824391	+	308.3	3552.000	712.5	36.8	19.37	0.00e+00
chr16-3603	chr16	97961472	97963487	+	308.3	2015.000	711.0	17.2	41.42	0.00e+00
chr6-8361	chr6	136827140	136829039	+	308.1	1899.000	709.5	24.0	29.52	0.00e+00
chr6-16420	chr6	147090564	147092919	+	308.1	2355.000	713.5	24.0	29.69	0.00e+00
chr11-27185	chr11	69845438	69847985	+	308.1	2547.000	713.5	46.6	15.31	0.00e+00
chr12-8075	chr12	86678218	86681125	+	308.1	2907.000	710.0	31.4	22.62	0.00e+00
chr8-13393	chr8	33599168	33601884	+	307.9	2716.000	716.5	27.0	26.56	0.00e+00
chr8-13108	chr8	70350624	70354643	+	307.9	4019.000	709.5	58.4	12.16	0.00e+00
chr8-3815	chr8	110845756	110848070	+	307.9	2314.000	712.5	38.3	18.62	0.00e+00
chr11-11142	chr11	48799240	48802091	+	307.9	2851.000	718.0	37.3	19.26	0.00e+00
chr19-7944	chr19	6056618	6059075	+	307.9	2457.000	710.5	34.8	20.40	0.00e+00
chr1-11388	chr1	133422408	133424821	+	307.7	2413.000	710.5	34.3	20.69	0.00e+00
chr11-33562	chr11	69058312	69061271	+	307.7	2959.000	713.5	35.8	19.93	0.00e+00
chr3-14711	chr3	88295422	88298925	+	307.5	3503.000	708.5	49.0	14.44	0.00e+00
chr10-2158	chr10	88730559	88732536	+	307.5	1977.000	721.5	18.6	38.71	0.00e+00
chr10-9760	chr10	127619475	127622496	+	307.5	3021.000	713.0	36.8	19.38	0.00e+00
chr1-12790	chr1	191024844	191027273	+	307.3	2429.000	708.5	21.1	33.59	0.00e+00
chr14-6225	chr14	75455535	75461812	+	307.3	6277.000	714.5	65.7	10.87	0.00e+00
chr14-10704	chr14	120909958	120912268	+	307.3	2310.000	710.5	26.0	27.33	0.00e+00
chr3-9729	chr3	115712970	115716591	+	307.0	3621.000	708.5	33.8	20.93	0.00e+00
chr11-23148	chr11	78175961	78179699	+	307.0	3738.000	711.5	54.4	13.07	0.00e+00
chr17-22500	chr17	72917141	72919773	+	307.0	2632.000	707.0	37.3	18.97	0.00e+00
chr19-5212	chr19	4755430	4758096	+	307.0	2666.000	711.0	36.8	19.33	0.00e+00
chr2-14013	chr2	69822005	69823937	+	306.8	1932.000	709.0	18.1	39.07	0.00e+00
chr6-6900	chr6	56714473	56716162	+	306.8	1689.000	707.0	24.5	28.83	0.00e+00
chr16-7890	chr16	17529642	17532177	+	306.8	2535.000	711.5	40.2	17.69	0.00e+00
chr4-13408	chr4	57955203	57957659	+	306.6	2456.000	710.5	29.9	23.75	0.00e+00
chr4-25429	chr4	83523105	83526350	+	306.6	3245.000	709.0	42.2	16.81	0.00e+00
chr4-34743	chr4	89687748	89689946	+	306.6	2198.000	705.5	22.6	31.27	0.00e+00
chr5-33894	chr5	124444448	124447421	+	306.6	2973.000	708.0	37.3	18.99	0.00e+00
chr7-27930	chr7	5079011	5082380	+	306.6	3369.000	708.0	28.4	24.89	0.00e+00
chr10-12081	chr10	40256257	40258851	+	306.6	2594.000	712.5	27.0	26.41	0.00e+00
chr11-16359	chr11	20541915	20544410	+	306.6	2495.000	706.0	25.5	27.68	0.00e+00
chr15-4460	chr15	81189847	81192174	+	306.6	2327.000	708.0	29.9	23.66	0.00e+00
chr11-14484	chr11	101315499	101317441	+	306.4	1942.000	705.5	14.2	49.60	0.00e+00
chr15-9908	chr15	85335491	85337835	+	306.4	2344.000	710.0	32.9	21.61	0.00e+00
chr1-12410	chr1	136414677	136415919	+	306.2	1242.000	705.0	15.7	44.92	0.00e+00
chr5-9981	chr5	138993022	138998087	+	306.2	5065.000	709.5	56.4	12.58	0.00e+00
chr7-8602	chr7	62418283	62421055	+	306.2	2772.000	705.5	41.2	17.12	0.00e+00
chr7-13576	chr7	79659087	79662152	+	306.2	3065.000	709.5	26.5	26.79	0.00e+00
chr11-9697	chr11	43681669	43683185	+	306.2	1516.000	713.5	22.6	31.62	0.00e+00
chr19-6740	chr19	4191068	4193552	+	306.2	2484.000	711.0	29.4	24.16	0.00e+00
chr2-10294	chr2	3713163	3714646	+	305.9	1483.000	706.0	13.7	51.41	0.00e+00
chr7-12931	chr7	30551365	30554093	+	305.9	2728.000	706.0	28.0	25.25	0.00e+00
chr11-40706	chr11	32265833	32269047	+	305.9	3214.000	707.5	30.9	22.90	0.00e+00
chr14-6880	chr14	26533484	26535573	+	305.9	2089.000	705.0	24.5	28.75	0.00e+00
chr17-14144	chr17	27203009	27205173	+	305.9	2164.000	704.0	14.7	47.84	0.00e+00
chr6-12460	chr6	143166271	143168270	+	305.7	1999.000	707.0	27.5	25.74	0.00e+00
chr7-4092	chr7	133636920	133638845	+	305.7	1925.000	704.0	18.6	37.77	0.00e+00
chr11-14183	chr11	68852004	68854287	+	305.7	2283.000	707.0	23.1	30.67	0.00e+00
chr17-8852	chr17	35058466	35060561	+	305.7	2095.000	708.5	38.3	18.52	0.00e+00
chrX-4541	chrX	10716693	10719560	+	305.7	2867.000	703.5	36.8	19.12	0.00e+00
chr4-5404	chr4	40142413	40144805	+	305.5	2392.000	705.0	38.3	18.43	0.00e+00
chr7-34806	chr7	141473475	141477448	+	305.5	3973.000	706.0	46.1	15.31	0.00e+00
chr8-12452	chr8	25542207	25548670	+	305.5	6463.000	705.5	70.1	10.06	0.00e+00
chr9-23717	chr9	7183712	7186080	+	305.5	2368.000	704.0	19.6	35.88	0.00e+00
chr11-30014	chr11	113647879	113650654	+	305.5	2775.000	708.0	31.9	22.21	0.00e+00
chr14-4017	chr14	56667391	56670548	+	305.5	3157.000	703.5	32.4	21.73	0.00e+00
chr17-10934	chr17	35233316	35236933	+	305.5	3617.000	705.0	50.0	14.09	0.00e+00
chr2-8347	chr2	130423545	130425479	+	305.3	1934.000	706.0	22.1	31.99	0.00e+00
chr11-17744	chr11	59838652	59840603	+	305.3	1951.000	706.5	28.9	24.41	0.00e+00
chr13-15220	chr13	96668900	96671810	+	305.3	2910.000	702.5	43.7	16.09	0.00e+00
chr5-18754	chr5	37820832	37824944	+	305.1	4112.000	705.0	55.9	12.61	0.00e+00
chr5-8667	chr5	74092543	74094800	+	305.1	2257.000	706.5	42.2	16.75	0.00e+00
chr9-25835	chr9	66510353	66513067	+	305.1	2714.000	705.5	31.4	22.47	0.00e+00
chr9-6137	chr9	72274400	72276512	+	305.1	2112.000	702.0	24.0	29.21	0.00e+00
chr10-10506	chr10	80052782	80055344	+	305.1	2562.000	707.5	38.3	18.49	0.00e+00
chr14-11770	chr14	40964985	40968043	+	305.1	3058.000	703.5	33.4	21.09	0.00e+00
chr2-1359	chr2	69897164	69898814	+	304.9	1650.000	704.5	15.7	44.89	0.00e+00
chr3-5134	chr3	138143041	138145090	+	304.9	2049.000	701.5	15.7	44.69	0.00e+00
chr4-10674	chr4	135986178	135988252	+	304.9	2074.000	705.0	26.5	26.62	0.00e+00
chr10-13772	chr10	60001717	60004395	+	304.9	2678.000	710.0	28.9	24.53	0.00e+00
chr19-11995	chr19	47312916	47318568	+	304.9	5652.000	706.5	53.0	13.34	0.00e+00
chr1-24125	chr1	171501361	171504728	+	304.2	3367.000	703.0	37.3	18.86	0.00e+00
chr10-5933	chr10	63243543	63244939	+	304.2	1396.000	704.5	14.2	49.53	0.00e+00
chr2-29331	chr2	34370478	34373519	+	304.0	3041.000	702.0	33.4	21.05	0.00e+00
chr10-16030	chr10	5802733	5806800	+	304.0	4067.000	701.0	32.4	21.65	0.00e+00
chr11-8119	chr11	40732853	40734885	+	304.0	2032.000	707.0	24.0	29.42	0.00e+00
chr11-20117	chr11	59287695	59292385	+	304.0	4690.000	711.5	48.1	14.80	0.00e+00
chr14-9069	chr14	31000485	31002547	+	304.0	2062.000	703.5	25.5	27.58	0.00e+00
chr15-8636	chr15	100493689	100495887	+	304.0	2198.000	703.5	25.0	28.12	0.00e+00
chr6-763	chr6	57702540	57704215	+	303.8	1675.000	713.0	17.7	40.38	0.00e+00
chr10-8223	chr10	43172912	43175511	+	303.8	2599.000	701.5	37.8	18.57	0.00e+00
chr15-5217	chr15	63997011	63998947	+	303.8	1936.000	703.5	28.9	24.31	0.00e+00
chr18-11106	chr18	35887150	35891513	+	303.8	4363.000	701.0	57.4	12.22	0.00e+00
chr1-14078	chr1	93098973	93102677	+	303.6	3704.000	704.0	40.7	17.29	0.00e+00
chr1-8486	chr1	190168374	190171340	+	303.6	2966.000	700.0	35.3	19.82	0.00e+00
chr2-17886	chr2	180170695	180173372	+	303.6	2677.000	702.5	37.3	18.85	0.00e+00
chr4-13213	chr4	111414254	111416232	+	303.6	1978.000	700.0	19.1	36.59	0.00e+00
chr11-42675	chr11	120084638	120087582	+	303.6	2944.000	704.5	24.5	28.73	0.00e+00
chr7-34336	chr7	116332547	116335065	+	303.3	2518.000	699.0	38.3	18.27	0.00e+00
chr10-16495	chr10	81265466	81269256	+	303.3	3790.000	703.5	54.4	12.92	0.00e+00
chr11-15897	chr11	87126076	87128390	+	303.3	2314.000	706.0	26.5	26.66	0.00e+00
chr7-33561	chr7	63954741	63959213	+	303.1	4472.000	702.5	44.1	15.91	0.00e+00
chr18-1714	chr18	24529159	24530930	+	303.1	1771.000	701.5	14.7	47.67	0.00e+00
chr7-15058	chr7	35554645	35556436	+	302.9	1791.000	700.5	23.5	29.75	0.00e+00
chr8-27382	chr8	105854123	105856962	+	302.9	2839.000	698.0	22.6	30.94	0.00e+00
chr11-2588	chr11	51688219	51689894	+	302.9	1675.000	701.0	19.6	35.73	0.00e+00
chr16-4029	chr16	31199573	31201646	+	302.9	2073.000	703.0	25.0	28.10	0.00e+00
chr4-9029	chr4	62524261	62525835	+	302.7	1574.000	699.5	28.4	24.59	0.00e+00
chr9-7879	chr9	120570640	120572869	+	302.7	2229.000	702.0	23.5	29.82	0.00e+00
chr11-16035	chr11	120632181	120634273	+	302.7	2092.000	702.5	29.9	23.48	0.00e+00
chr17-5054	chr17	47687316	47689741	+	302.7	2425.000	699.0	29.4	23.75	0.00e+00
chr19-4596	chr19	27216418	27219317	+	302.7	2899.000	699.5	29.9	23.38	0.00e+00
chr2-13229	chr2	148677545	148682162	+	302.5	4617.000	697.0	50.0	13.93	0.00e+00
chr7-9465	chr7	44996208	44999164	+	302.5	2956.000	702.5	44.1	15.91	0.00e+00
chr9-14923	chr9	44232786	44234843	+	302.5	2057.000	699.0	25.0	27.94	0.00e+00
chr10-20493	chr10	93587641	93590339	+	302.5	2698.000	696.5	29.9	23.28	0.00e+00
chr14-13635	chr14	73324337	73327071	+	302.5	2734.000	700.5	24.5	28.56	0.00e+00
chr17-13120	chr17	15825199	15827653	+	302.5	2454.000	696.5	31.4	22.19	0.00e+00
chr1-20472	chr1	162569793	162571684	+	302.3	1891.000	697.0	26.0	26.81	0.00e+00
chr5-17853	chr5	124030119	124032740	+	302.0	2621.000	700.0	32.9	21.30	0.00e+00
chr19-4891	chr19	15923250	15927140	+	302.0	3890.000	700.5	48.1	14.57	0.00e+00
chr2-9669	chr2	35660803	35663602	+	301.8	2799.000	695.0	35.8	19.41	0.00e+00
chr2-11211	chr2	38822825	38825845	+	301.8	3020.000	696.0	35.8	19.44	0.00e+00
chr11-4642	chr11	71018692	71020594	+	301.8	1902.000	703.5	26.0	27.06	0.00e+00
chr14-16922	chr14	79586537	79588572	+	301.8	2035.000	698.0	24.5	28.46	0.00e+00
chr4-23550	chr4	120285150	120288188	+	301.6	3038.000	700.5	40.7	17.21	0.00e+00
chr5-15811	chr5	92504203	92506508	+	301.6	2305.000	696.0	30.9	22.52	0.00e+00
chr7-33062	chr7	25218398	25222563	+	301.6	4165.000	695.0	61.3	11.34	0.00e+00
chr1-10813	chr1	189006756	189008232	+	301.4	1476.000	695.5	20.6	33.76	0.00e+00
chr3-8071	chr3	94953393	94955457	+	301.4	2064.000	696.0	19.6	35.48	0.00e+00
chr2-17316	chr2	131158732	131161353	+	301.2	2621.000	695.0	37.8	18.40	0.00e+00
chr4-19051	chr4	123916186	123918595	+	301.2	2409.000	696.0	28.9	24.05	0.00e+00
chr10-22022	chr10	128082075	128084566	+	301.2	2491.000	695.0	33.8	20.54	0.00e+00
chr13-1592	chr13	63814663	63816109	+	301.2	1446.000	701.0	28.0	25.07	0.00e+00
chr17-16154	chr17	45732898	45737930	+	301.2	5032.000	696.5	58.4	11.93	0.00e+00
chr17-9665	chr17	70989542	70991692	+	301.2	2150.000	698.5	29.9	23.35	0.00e+00
chr1-21270	chr1	125559771	125561942	+	301.0	2171.000	694.5	28.9	24.00	0.00e+00
chr4-8070	chr4	129599842	129601972	+	301.0	2130.000	699.5	30.9	22.64	0.00e+00
chr9-5654	chr9	65032140	65033540	+	301.0	1400.000	696.0	21.6	32.25	0.00e+00
chr12-13175	chr12	69157739	69159733	+	301.0	1994.000	694.0	17.2	40.43	0.00e+00
chr15-11700	chr15	25983353	25986207	+	301.0	2854.000	695.5	37.3	18.66	0.00e+00
chr17-20785	chr17	43016098	43018308	+	301.0	2210.000	700.0	26.0	26.93	0.00e+00
chr1-22956	chr1	191905443	191908016	+	300.7	2573.000	696.0	23.5	29.56	0.00e+00
chr6-11804	chr6	47835287	47836899	+	300.7	1612.000	692.0	20.6	33.59	0.00e+00
chr17-6966	chr17	29346267	29349021	+	300.7	2754.000	701.5	32.9	21.35	0.00e+00
chr18-5408	chr18	36286028	36288281	+	300.7	2253.000	693.5	28.4	24.38	0.00e+00
chr3-10784	chr3	153910795	153913764	+	300.5	2969.000	697.0	34.3	20.30	0.00e+00
chr4-22647	chr4	123012534	123017665	+	300.5	5131.000	692.5	61.3	11.29	0.00e+00
chr5-8713	chr5	134183303	134185098	+	300.5	1795.000	693.0	19.6	35.32	0.00e+00
chr16-8940	chr16	3742820	3745582	+	300.5	2762.000	697.5	28.9	24.10	0.00e+00
chr6-4096	chr6	122485638	122487389	+	300.3	1751.000	692.5	4.9	141.19	0.00e+00
chr7-18871	chr7	126797086	126800842	+	300.3	3756.000	693.0	38.3	18.11	0.00e+00
chr11-13737	chr11	51583592	51586014	+	300.3	2422.000	696.0	35.3	19.71	0.00e+00
chr11-21888	chr11	86682632	86685719	+	300.3	3087.000	691.5	26.5	26.11	0.00e+00
chr13-7570	chr13	97247781	97258088	+	300.3	10307.000	695.5	119.7	5.81	1.45e-283
chr15-11066	chr15	76653272	76657997	+	300.3	4725.000	696.5	52.5	13.27	0.00e+00
chr4-24375	chr4	94978091	94980032	+	300.1	1941.000	691.5	18.1	38.10	0.00e+00
chr4-7357	chr4	129984235	129988768	+	300.1	4533.000	697.0	44.6	15.62	0.00e+00
chr11-17199	chr11	102406111	102409404	+	300.1	3293.000	695.5	40.2	17.29	0.00e+00
chr7-17497	chr7	17023930	17028515	+	299.9	4585.000	692.5	53.5	12.95	0.00e+00
chr7-7085	chr7	34167543	34169189	+	299.9	1646.000	696.0	27.0	25.80	0.00e+00
chr11-14865	chr11	70699634	70703897	+	299.9	4263.000	691.0	50.0	13.81	0.00e+00
chr15-6861	chr15	80080905	80084314	+	299.9	3409.000	691.5	42.2	16.39	0.00e+00
chr3-11379	chr3	75955509	75957576	+	299.6	2067.000	691.5	19.6	35.25	0.00e+00
chr5-15172	chr5	120430633	120438774	+	299.4	8141.000	691.5	83.9	8.24	0.00e+00
chr14-13555	chr14	64438667	64441594	+	299.4	2927.000	689.5	36.3	19.00	0.00e+00
chr10-20021	chr10	66918478	66923521	+	299.2	5043.000	692.0	59.8	11.56	0.00e+00
chr16-6455	chr16	25057627	25061520	+	299.2	3893.000	694.5	37.8	18.39	0.00e+00
chr17-14851	chr17	33822423	33825743	+	299.0	3320.000	690.5	36.8	18.77	0.00e+00
chr18-9177	chr18	3382532	3384111	+	299.0	1579.000	688.5	13.2	51.99	0.00e+00
chr19-5204	chr19	55315102	55317047	+	299.0	1945.000	693.5	22.6	30.74	0.00e+00
chr5-20251	chr5	74534787	74536498	+	298.8	1711.000	687.5	23.1	29.82	0.00e+00
chr12-11482	chr12	99882584	99885924	+	298.8	3340.000	689.5	37.3	18.50	0.00e+00
chr14-7084	chr14	118937075	118938853	+	298.8	1778.000	689.0	23.1	29.89	0.00e+00
chr5-8773	chr5	110230214	110231873	+	298.6	1659.000	690.0	25.5	27.05	0.00e+00
chr6-15659	chr6	6577461	6579133	+	298.6	1672.000	688.5	15.7	43.87	0.00e+00
chr6-17634	chr6	88516802	88519850	+	298.6	3048.000	690.5	39.7	17.38	0.00e+00
chr11-15242	chr11	116489279	116491251	+	298.6	1972.000	690.5	30.4	22.71	0.00e+00
chr2-3646	chr2	49619151	49621576	+	298.3	2425.000	689.0	36.3	18.98	0.00e+00
chr4-36276	chr4	155733230	155736291	+	298.3	3061.000	690.5	28.9	23.86	0.00e+00
chr7-16172	chr7	127243555	127245520	+	298.3	1965.000	690.5	27.5	25.14	0.00e+00
chr15-5489	chr15	4025915	4028092	+	298.3	2177.000	690.5	33.8	20.40	0.00e+00
chr1-13497	chr1	177794670	177796974	+	298.1	2304.000	687.5	21.6	31.86	0.00e+00
chr2-26603	chr2	11601913	11603514	+	298.1	1601.000	687.0	21.6	31.83	0.00e+00
chr3-9269	chr3	7365738	7368202	+	298.1	2464.000	688.5	34.3	20.05	0.00e+00
chr4-15066	chr4	89136556	89138752	+	298.1	2196.000	690.0	27.5	25.12	0.00e+00
chr9-8835	chr9	108262726	108264966	+	298.1	2240.000	689.0	19.6	35.12	0.00e+00
chr17-10281	chr17	64600053	64602534	+	298.1	2481.000	688.0	31.4	21.92	0.00e+00
chr2-22184	chr2	11500446	11504042	+	297.9	3596.000	688.0	46.1	14.92	0.00e+00
chr2-8251	chr2	26350955	26353230	+	297.9	2275.000	693.0	33.8	20.48	0.00e+00
chr6-5899	chr6	47877120	47879289	+	297.9	2169.000	688.5	40.7	16.91	0.00e+00
chr8-8638	chr8	9975720	9978730	+	297.9	3010.000	690.0	35.3	19.54	0.00e+00
chr11-5980	chr11	86543862	86545655	+	297.9	1793.000	689.0	15.7	43.90	0.00e+00
chr18-1429	chr18	42274736	42277013	+	297.9	2277.000	695.0	16.7	41.68	0.00e+00
chr19-4653	chr19	60888872	60891202	+	297.9	2330.000	689.5	21.1	32.69	0.00e+00
chr4-25679	chr4	120250743	120257000	+	297.7	6257.000	689.5	73.1	9.43	0.00e+00
chr5-11852	chr5	145166036	145168764	+	297.7	2728.000	686.0	27.0	25.43	0.00e+00
chr11-38401	chr11	6199061	6201062	+	297.7	2001.000	687.0	27.5	25.01	0.00e+00
chr11-5052	chr11	20200583	20202470	+	297.7	1887.000	685.0	21.6	31.74	0.00e+00
chr11-7894	chr11	95384271	95385666	+	297.7	1395.000	693.0	19.6	35.32	0.00e+00
chr16-2040	chr16	64770246	64771682	+	297.7	1436.000	687.0	16.2	42.44	0.00e+00
chr2-7307	chr2	163994532	163996539	+	297.5	2007.000	689.0	16.7	41.32	0.00e+00
chr3-15384	chr3	95949939	95952358	+	297.5	2419.000	687.0	26.0	26.43	0.00e+00
chr10-16357	chr10	77149785	77154263	+	297.5	4478.000	685.5	43.2	15.88	0.00e+00
chr12-16246	chr12	108553786	108555883	+	297.5	2097.000	685.5	11.8	58.23	0.00e+00
chr13-7186	chr13	49340240	49342990	+	297.5	2750.000	688.5	34.8	19.77	0.00e+00
chr7-11250	chr7	16097598	16101774	+	297.3	4176.000	685.0	54.4	12.58	0.00e+00
chr9-16207	chr9	108565939	108568474	+	297.3	2535.000	691.0	25.0	27.62	0.00e+00
chr9-11883	chr9	121369456	121374834	+	297.3	5378.000	686.5	60.8	11.29	0.00e+00
chr11-21990	chr11	98681606	98683892	+	297.3	2286.000	684.5	29.4	23.26	0.00e+00
chr16-5248	chr16	87698452	87700706	+	297.3	2254.000	686.5	25.0	27.44	0.00e+00
chr17-4847	chr17	37045388	37047155	+	297.3	1767.000	689.0	24.5	28.09	0.00e+00
chr17-10072	chr17	56933612	56936169	+	297.3	2557.000	687.5	27.0	25.48	0.00e+00
chr19-6259	chr19	3684145	3688194	+	297.3	4049.000	690.5	43.2	16.00	0.00e+00
chr19-3964	chr19	3851085	3853114	+	297.3	2029.000	688.0	21.1	32.62	0.00e+00
chr19-6163	chr19	5911050	5913748	+	297.3	2698.000	687.0	30.4	22.59	0.00e+00
chrX-3743	chrX	142680042	142683093	+	297.3	3051.000	693.5	28.4	24.38	0.00e+00
chr1-15757	chr1	38626005	38629437	+	297.0	3432.000	687.0	42.2	16.29	0.00e+00
chr5-10128	chr5	3646637	3648306	+	297.0	1669.000	686.5	16.2	42.41	0.00e+00
chr6-6477	chr6	31562381	31565597	+	297.0	3216.000	687.0	33.4	20.60	0.00e+00
chr10-12653	chr10	80854214	80858642	+	297.0	4428.000	689.5	57.4	12.01	0.00e+00
chr16-7538	chr16	44723676	44725637	+	297.0	1961.000	685.5	21.1	32.50	0.00e+00
chr6-10318	chr6	124827902	124832663	+	296.8	4761.000	685.5	57.9	11.84	0.00e+00
chr9-11976	chr9	56417052	56419750	+	296.8	2698.000	683.5	26.5	25.81	0.00e+00
chr3-8632	chr3	51483113	51485167	+	296.6	2054.000	684.5	25.0	27.36	0.00e+00
chr4-25278	chr4	41711461	41714438	+	296.6	2977.000	688.5	35.8	19.23	0.00e+00
chr4-19533	chr4	98395246	98396700	+	296.6	1454.000	685.0	19.1	35.81	0.00e+00
chr7-11288	chr7	45783314	45787223	+	296.6	3909.000	686.5	56.9	12.07	0.00e+00
chr7-11334	chr7	110017883	110019418	+	296.6	1535.000	684.0	18.6	36.70	0.00e+00
chr8-15170	chr8	90907452	90909642	+	296.6	2190.000	682.5	31.4	21.74	0.00e+00
chr11-19812	chr11	95712192	95714634	+	296.6	2442.000	683.5	31.9	21.44	0.00e+00
chr12-14774	chr12	110483977	110487061	+	296.6	3084.000	684.5	43.7	15.68	0.00e+00
chr17-8442	chr17	34893646	34896274	+	296.6	2628.000	686.0	22.6	30.40	0.00e+00
chr13-1441	chr13	75942941	75944322	+	296.4	1381.000	696.0	12.3	56.76	0.00e+00
chr6-2248	chr6	30459598	30463128	+	296.2	3530.000	689.0	62.8	10.97	0.00e+00
chr14-14064	chr14	47275338	47277634	+	296.2	2296.000	683.0	21.1	32.38	0.00e+00
chr5-12510	chr5	112224877	112229461	+	296.0	4584.000	683.0	48.6	14.07	0.00e+00
chr10-14452	chr10	79764342	79767963	+	296.0	3621.000	685.0	59.8	11.45	0.00e+00
chr12-10199	chr12	110737193	110739331	+	296.0	2138.000	682.0	20.6	33.11	0.00e+00
chr15-10842	chr15	86032509	86035508	+	296.0	2999.000	683.0	33.4	20.48	0.00e+00
chr1-3918	chr1	105663003	105664932	+	295.7	1929.000	684.0	28.9	23.64	0.00e+00
chr3-1217	chr3	127836833	127838266	+	295.7	1433.000	691.0	17.7	39.13	0.00e+00
chr6-15662	chr6	13676756	13678589	+	295.7	1833.000	681.0	16.7	40.84	0.00e+00
chr8-11786	chr8	94837393	94839110	+	295.7	1717.000	680.5	30.4	22.38	0.00e+00
chr9-9713	chr9	65158712	65164388	+	295.7	5676.000	687.5	78.0	8.82	0.00e+00
chr14-3345	chr14	24490519	24492457	+	295.7	1938.000	683.5	24.5	27.87	0.00e+00
chr16-9381	chr16	16982578	16984431	+	295.7	1853.000	683.0	15.7	43.52	0.00e+00
chr16-6587	chr16	23127095	23129756	+	295.7	2661.000	683.5	26.5	25.81	0.00e+00
chr2-8060	chr2	155472584	155474644	+	295.5	2060.000	686.5	29.4	23.33	0.00e+00
chr7-5808	chr7	64871985	64873781	+	295.5	1796.000	684.0	18.1	37.69	0.00e+00
chr7-18297	chr7	120634122	120636359	+	295.5	2237.000	683.5	27.5	24.88	0.00e+00
chr9-5970	chr9	4308750	4310904	+	295.5	2154.000	687.0	21.1	32.57	0.00e+00
chr3-8777	chr3	75555822	75558134	+	295.3	2312.000	680.5	30.4	22.38	0.00e+00
chr4-22336	chr4	43561292	43563579	+	295.3	2287.000	685.0	26.0	26.35	0.00e+00
chr6-7529	chr6	128837197	128840109	+	295.3	2912.000	684.5	40.7	16.81	0.00e+00
chr7-16295	chr7	27730934	27733101	+	295.3	2167.000	682.5	25.0	27.28	0.00e+00
chr9-16021	chr9	65293009	65295309	+	295.3	2300.000	682.5	31.4	21.74	0.00e+00
chr10-10115	chr10	93888060	93890664	+	295.3	2604.000	682.0	32.4	21.07	0.00e+00
chr10-8431	chr10	94942322	94946031	+	295.1	3709.000	684.0	46.1	14.84	0.00e+00
chr17-9846	chr17	64331012	64333198	+	295.1	2186.000	679.0	12.8	53.24	0.00e+00
chr2-17064	chr2	166673687	166681415	+	294.9	7728.000	684.5	105.5	6.49	1.30e-306
chr9-23157	chr9	66944987	66946988	+	294.9	2001.000	680.0	29.4	23.11	0.00e+00
chr9-22227	chr9	99628728	99633233	+	294.9	4505.000	680.0	46.6	14.59	0.00e+00
chr12-95	chr12	10390779	10392115	+	294.9	1336.000	695.0	10.3	67.47	0.00e+00
chr3-17822	chr3	122419306	122421814	+	294.7	2508.000	680.5	25.0	27.20	0.00e+00
chr2-33887	chr2	37451518	37453225	+	294.4	1707.000	679.0	19.6	34.61	0.00e+00
chr2-24300	chr2	155133002	155135864	+	294.4	2862.000	681.0	25.5	26.70	0.00e+00
chr9-5255	chr9	113930267	113933229	+	294.4	2962.000	681.5	34.3	19.85	0.00e+00
chr12-19784	chr12	36381126	36382665	+	294.4	1539.000	678.0	28.9	23.43	0.00e+00
chr16-1294	chr16	32877223	32879441	+	294.4	2218.000	680.0	24.5	27.73	0.00e+00
chr18-4374	chr18	61176108	61178128	+	294.4	2020.000	680.5	31.9	21.34	0.00e+00
chr1-17198	chr1	131073306	131081242	+	294.2	7936.000	683.0	93.2	7.33	0.00e+00
chr2-19037	chr2	121139363	121141937	+	294.2	2574.000	679.0	26.0	26.12	0.00e+00
chr7-17516	chr7	19747609	19751010	+	294.2	3401.000	682.5	33.8	20.17	0.00e+00
chr17-11446	chr17	28140730	28145416	+	294.2	4686.000	681.0	50.0	13.61	0.00e+00
chr17-10306	chr17	83513031	83515309	+	294.2	2278.000	680.5	27.5	24.78	0.00e+00
chr18-5998	chr18	73702554	73704744	+	294.2	2190.000	677.0	10.8	62.74	0.00e+00
chr2-7437	chr2	5844210	5846293	+	294.0	2083.000	683.0	22.1	30.94	0.00e+00
chr2-4446	chr2	122117611	122119013	+	294.0	1402.000	681.5	18.6	36.56	0.00e+00
chr7-10623	chr7	44427751	44431021	+	294.0	3270.000	684.5	47.1	14.54	0.00e+00
chr9-17555	chr9	35398811	35406309	+	294.0	7498.000	678.0	74.1	9.15	0.00e+00
chrX-4863	chrX	52162655	52166067	+	294.0	3412.000	681.0	24.5	27.77	0.00e+00
chr15-8914	chr15	75565405	75568120	+	293.8	2715.000	678.0	33.4	20.33	0.00e+00
chr8-142	chr8	69716471	69717872	+	293.6	1401.000	696.0	14.7	47.30	0.00e+00
chr16-6845	chr16	13818047	13820526	+	293.6	2479.000	680.5	34.8	19.54	0.00e+00
chr14-9583	chr14	32200977	32203128	+	293.3	2151.000	678.0	23.5	28.80	0.00e+00
chr15-14070	chr15	89209835	89212662	+	293.3	2827.000	676.0	28.4	23.76	0.00e+00
chr17-6843	chr17	56325028	56329021	+	293.3	3993.000	680.0	35.3	19.26	0.00e+00
chr19-8612	chr19	3999588	4002052	+	293.3	2464.000	679.0	28.0	24.29	0.00e+00
chr19-7749	chr19	6530014	6534375	+	293.3	4361.000	677.0	48.6	13.94	0.00e+00
chr16-10656	chr16	4212524	4214969	+	293.1	2445.000	677.5	24.0	28.19	0.00e+00
chr17-8536	chr17	25984360	25986642	+	293.1	2282.000	679.5	32.9	20.68	0.00e+00
chr17-6834	chr17	47628658	47631042	+	293.1	2384.000	675.5	26.5	25.50	0.00e+00
chr19-6785	chr19	8721832	8725148	+	293.1	3316.000	684.5	42.2	16.23	0.00e+00
chr1-16232	chr1	9942409	9944945	+	292.9	2536.000	676.0	22.6	29.96	0.00e+00
chr1-4484	chr1	190928031	190929926	+	292.9	1895.000	679.0	17.2	39.55	0.00e+00
chr3-1580	chr3	106547093	106548691	+	292.9	1598.000	681.5	16.7	40.87	0.00e+00
chr10-9672	chr10	79792947	79795509	+	292.9	2562.000	677.0	29.4	23.00	0.00e+00
chr11-7769	chr11	102184327	102185729	+	292.9	1402.000	675.5	22.6	29.94	0.00e+00
chr19-13724	chr19	10894118	10896980	+	292.9	2862.000	678.0	34.8	19.47	0.00e+00
chr5-12092	chr5	105518382	105520827	+	292.7	2445.000	684.5	31.9	21.47	0.00e+00
chr9-11512	chr9	58487550	58490723	+	292.7	3173.000	674.5	33.8	19.93	0.00e+00
chr14-6681	chr14	50929816	50932027	+	292.7	2211.000	677.5	36.3	18.67	0.00e+00
chr19-3510	chr19	8870815	8872900	+	292.7	2085.000	675.0	38.3	17.64	0.00e+00
chr3-4909	chr3	32708341	32709756	+	292.5	1415.000	679.0	17.7	38.45	0.00e+00
chr3-10585	chr3	49755008	49758061	+	292.5	3053.000	675.0	30.4	22.20	0.00e+00
chr3-8713	chr3	104510782	104512776	+	292.5	1994.000	677.5	24.5	27.63	0.00e+00
chr7-10118	chr7	66688474	66690840	+	292.3	2366.000	674.5	32.4	20.84	0.00e+00
chr13-17559	chr13	58214285	58216609	+	292.3	2324.000	673.0	20.6	32.67	0.00e+00
chr11-9958	chr11	62076638	62078166	+	292.0	1528.000	680.5	24.0	28.31	0.00e+00
chr2-2979	chr2	34753647	34755493	+	291.8	1846.000	674.5	17.2	39.29	0.00e+00
chr7-33067	chr7	25236727	25239962	+	291.8	3235.000	672.5	47.1	14.28	0.00e+00
chr7-14676	chr7	128738940	128741106	+	291.8	2166.000	674.0	21.1	31.96	0.00e+00
chr8-10287	chr8	70233570	70236367	+	291.8	2797.000	675.0	31.9	21.17	0.00e+00
chr14-14626	chr14	25315638	25319708	+	291.8	4070.000	674.5	45.6	14.79	0.00e+00
chr17-14249	chr17	30575202	30577316	+	291.8	2114.000	675.0	27.5	24.57	0.00e+00
chr2-6104	chr2	25557095	25558871	+	291.6	1776.000	673.5	16.7	40.39	0.00e+00
chr6-18345	chr6	54815947	54818086	+	291.6	2139.000	674.0	21.6	31.23	0.00e+00
chr9-9679	chr9	46011901	46015904	+	291.6	4003.000	676.0	46.1	14.66	0.00e+00
chr13-5472	chr13	69610683	69613252	+	291.6	2569.000	675.0	21.1	32.00	0.00e+00
chr18-7148	chr18	35847096	35851546	+	291.6	4450.000	675.0	54.9	12.29	0.00e+00
chr2-14578	chr2	151037886	151040216	+	291.4	2330.000	673.5	31.9	21.13	0.00e+00
chr11-19593	chr11	33512457	33514208	+	291.4	1751.000	670.5	28.9	23.17	0.00e+00
chr14-1208	chr14	57745314	57746831	+	291.4	1517.000	679.5	18.6	36.46	0.00e+00
chr16-4398	chr16	13902055	13904135	+	291.4	2080.000	677.5	30.9	21.93	0.00e+00
chr19-5850	chr19	36918157	36919753	+	291.4	1596.000	671.5	25.5	26.33	0.00e+00
chr5-18176	chr5	76950001	76953025	+	291.2	3024.000	675.0	26.0	25.97	0.00e+00
chr6-10556	chr6	117840518	117842324	+	291.2	1806.000	672.0	18.6	36.05	0.00e+00
chr7-13047	chr7	127206457	127209948	+	291.0	3491.000	674.0	44.6	15.10	0.00e+00
chr8-14122	chr8	18949530	18952107	+	291.0	2577.000	674.0	28.4	23.69	0.00e+00
chr8-13926	chr8	105899878	105901447	+	291.0	1569.000	672.0	22.6	29.78	0.00e+00
chr19-12843	chr19	6275386	6280072	+	291.0	4686.000	672.5	53.0	12.70	0.00e+00
chr4-23278	chr4	56801499	56803286	+	290.7	1787.000	669.0	19.6	34.10	0.00e+00
chr6-14279	chr6	116668633	116674869	+	290.7	6236.000	673.0	84.4	7.98	0.00e+00
chr7-16250	chr7	6726936	6731366	+	290.7	4430.000	669.5	49.5	13.51	0.00e+00
chr7-8176	chr7	45153590	45155458	+	290.7	1868.000	671.5	20.1	33.39	0.00e+00
chr12-5326	chr12	80020130	80026107	+	290.7	5977.000	674.5	65.7	10.26	0.00e+00
chr11-17077	chr11	68900749	68903386	+	290.5	2637.000	669.5	32.4	20.68	0.00e+00
chr15-9084	chr15	44426918	44428904	+	290.5	1986.000	669.0	22.1	30.31	0.00e+00
chr9-14754	chr9	110406809	110409053	+	290.3	2244.000	668.5	38.7	17.25	0.00e+00
chr10-9796	chr10	34281422	34284253	+	290.1	2831.000	673.0	40.7	16.53	0.00e+00
chr10-11319	chr10	81540913	81546009	+	290.1	5096.000	673.5	74.1	9.09	0.00e+00
chr10-14672	chr10	122882562	122888543	+	290.1	5981.000	669.0	72.1	9.28	0.00e+00
chr10-7443	chr10	127187021	127190373	+	290.1	3352.000	672.5	44.1	15.23	0.00e+00
chr18-2275	chr18	33794321	33796595	+	290.1	2274.000	670.0	29.9	22.39	0.00e+00
chrX-4582	chrX	105927834	105929769	+	290.1	1935.000	671.5	9.3	72.06	0.00e+00
chr1-9316	chr1	191395830	191398272	+	289.9	2442.000	670.0	25.0	26.78	0.00e+00
chr2-14486	chr2	39002809	39005994	+	289.9	3185.000	671.0	36.3	18.49	0.00e+00
chr3-1835	chr3	86223647	86225354	+	289.9	1707.000	670.5	22.6	29.72	0.00e+00
chr5-33099	chr5	88764239	88766951	+	289.9	2712.000	667.0	25.5	26.15	0.00e+00
chr7-13321	chr7	24529579	24532217	+	289.9	2638.000	671.0	36.8	18.24	0.00e+00
chr10-21426	chr10	79095773	79097896	+	289.9	2123.000	671.0	23.5	28.50	0.00e+00
chr17-12234	chr17	74315427	74317151	+	289.9	1724.000	669.5	10.8	62.04	0.00e+00
chr2-24838	chr2	34869479	34872152	+	289.7	2673.000	668.5	17.7	37.86	0.00e+00
chr5-21668	chr5	20880954	20883215	+	289.7	2261.000	669.0	21.6	31.00	0.00e+00
chr17-8580	chr17	35896465	35898266	+	289.7	1801.000	670.5	22.6	29.72	0.00e+00
chr6-8209	chr6	124903231	124905828	+	289.4	2597.000	668.0	28.9	23.08	0.00e+00
chr17-10673	chr17	31657255	31659749	+	289.4	2494.000	670.5	31.4	21.36	0.00e+00
chr5-27366	chr5	33982480	33984539	+	289.0	2059.000	666.5	27.5	24.27	0.00e+00
chr5-16466	chr5	138753324	138756807	+	289.0	3483.000	669.5	54.9	12.19	0.00e+00
chr7-17864	chr7	127194249	127197157	+	289.0	2908.000	665.5	44.1	15.08	0.00e+00
chr6-12646	chr6	86370418	86372717	+	288.8	2299.000	665.0	23.1	28.85	0.00e+00
chr9-11058	chr9	50855881	50857983	+	288.8	2102.000	665.0	19.6	33.90	0.00e+00
chr14-6168	chr14	20792769	20794941	+	288.8	2172.000	669.0	29.9	22.36	0.00e+00
chr14-15047	chr14	74946164	74948490	+	288.8	2326.000	666.5	34.8	19.14	0.00e+00
chr1-13594	chr1	62702494	62707989	+	288.6	5495.000	668.0	74.1	9.02	0.00e+00
chr2-29491	chr2	83723401	83725789	+	288.6	2388.000	664.5	28.4	23.36	0.00e+00
chr7-12195	chr7	78576259	78579786	+	288.6	3527.000	675.5	44.6	15.13	0.00e+00
chr9-5239	chr9	44325660	44328134	+	288.6	2474.000	670.0	32.4	20.70	0.00e+00
chr11-33208	chr11	29546368	29548966	+	288.6	2598.000	665.0	28.4	23.38	0.00e+00
chr17-9312	chr17	66100480	66102493	+	288.6	2013.000	666.0	29.4	22.63	0.00e+00
chr2-27768	chr2	25607252	25608969	+	288.3	1717.000	664.0	11.3	58.86	0.00e+00
chr4-2008	chr4	109676175	109677822	+	288.3	1647.000	679.5	21.6	31.49	0.00e+00
chr9-11430	chr9	21722753	21727230	+	288.3	4477.000	667.5	43.7	15.29	0.00e+00
chr13-9679	chr13	55327137	55331066	+	288.3	3929.000	668.5	52.0	12.86	0.00e+00
chr14-8466	chr14	60377345	60379868	+	288.3	2523.000	665.0	32.4	20.54	0.00e+00
chr5-20881	chr5	31199786	31203193	+	288.1	3407.000	667.0	47.6	14.02	0.00e+00
chr6-9996	chr6	88840673	88843510	+	288.1	2837.000	666.0	32.9	20.27	0.00e+00
chr7-14044	chr7	75847583	75850251	+	288.1	2668.000	670.0	42.2	15.88	0.00e+00
chr10-9848	chr10	78350550	78353423	+	288.1	2873.000	664.5	25.0	26.56	0.00e+00
chr10-6134	chr10	128096592	128098165	+	288.1	1573.000	666.0	33.8	19.68	0.00e+00
chr18-5544	chr18	75499989	75506941	+	288.1	6952.000	666.5	94.7	7.04	1.22e-318
chr7-11781	chr7	122157987	122161741	+	287.9	3754.000	669.0	42.2	15.86	0.00e+00
chr10-10341	chr10	84532211	84534914	+	287.9	2703.000	665.5	34.8	19.11	0.00e+00
chr1-11172	chr1	133609227	133610657	+	287.7	1430.000	666.5	21.6	30.88	0.00e+00
chr3-8233	chr3	5218148	5221779	+	287.7	3631.000	662.5	34.3	19.30	0.00e+00
chr4-20821	chr4	86747965	86749814	+	287.7	1849.000	664.5	15.7	42.34	0.00e+00
chr7-10976	chr7	12477980	12479820	+	287.7	1840.000	663.5	15.7	42.27	0.00e+00
chr7-5978	chr7	35802080	35803226	+	287.7	1146.000	663.0	5.9	112.64	0.00e+00
chr7-17903	chr7	137437194	137438816	+	287.7	1622.000	665.0	25.0	26.58	0.00e+00
chr10-20863	chr10	30840818	30845131	+	287.7	4313.000	664.0	46.1	14.40	0.00e+00
chr14-17508	chr14	46385087	46391215	+	287.7	6128.000	666.0	53.5	12.46	0.00e+00
chr19-5272	chr19	53037533	53039505	+	287.7	1972.000	664.0	26.5	25.07	0.00e+00
chr1-9238	chr1	92933561	92936193	+	287.5	2632.000	664.0	28.0	23.75	0.00e+00
chr18-4008	chr18	68299344	68301525	+	287.5	2181.000	663.5	35.3	18.79	0.00e+00
chr2-23947	chr2	33215050	33217890	+	287.3	2840.000	661.5	36.8	17.98	0.00e+00
chr9-15551	chr9	67040412	67044335	+	287.3	3923.000	663.5	46.6	14.24	0.00e+00
chr18-11605	chr18	15061588	15065139	+	287.3	3551.000	662.0	30.9	21.42	0.00e+00
chrX-5947	chrX	12760129	12763426	+	287.3	3297.000	662.0	21.6	30.67	0.00e+00
chr2-15077	chr2	102001433	102009945	+	287.0	8512.000	664.5	83.9	7.92	0.00e+00
chr4-10689	chr4	141444060	141445989	+	287.0	1929.000	666.5	26.0	25.64	0.00e+00
chr6-10957	chr6	83107534	83110055	+	287.0	2521.000	663.0	37.3	17.79	0.00e+00
chr7-18538	chr7	30230713	30233776	+	287.0	3063.000	663.5	40.7	16.30	0.00e+00
chr7-11644	chr7	125443719	125445755	+	287.0	2036.000	669.0	32.4	20.67	0.00e+00
chr9-15558	chr9	69397330	69398995	+	287.0	1665.000	665.0	20.6	32.28	0.00e+00
chr16-10531	chr16	77328747	77332805	+	287.0	4058.000	660.5	38.7	17.05	0.00e+00
chr9-12748	chr9	36832113	36834710	+	286.8	2597.000	668.5	35.3	18.93	0.00e+00
chr10-11573	chr10	79907297	79909557	+	286.8	2260.000	668.0	22.6	29.61	0.00e+00
chr1-10697	chr1	97768974	97771130	+	286.6	2156.000	661.0	22.6	29.30	0.00e+00
chr2-8806	chr2	37442403	37444006	+	286.6	1603.000	660.0	21.1	31.29	0.00e+00
chr2-28381	chr2	120729540	120732437	+	286.6	2897.000	665.0	30.4	21.87	0.00e+00
chr7-7282	chr7	118128523	118130910	+	286.6	2387.000	666.5	28.4	23.43	0.00e+00
chr11-14251	chr11	100354864	100357195	+	286.6	2331.000	661.5	24.5	26.97	0.00e+00
chrX-4750	chrX	81069978	81073758	+	286.6	3780.000	660.0	29.9	22.06	0.00e+00
chr3-2094	chr3	113629615	113631191	+	286.4	1576.000	664.5	17.7	37.63	0.00e+00
chr12-15693	chr12	20919807	20921968	+	286.4	2161.000	664.0	13.7	48.35	0.00e+00
chr4-9672	chr4	118435829	118438500	+	286.2	2671.000	664.5	35.8	18.56	0.00e+00
chr8-24382	chr8	109692141	109694106	+	286.2	1965.000	658.5	21.1	31.22	0.00e+00
chr2-5455	chr2	14054885	14056561	+	286.0	1676.000	660.5	28.9	22.82	0.00e+00
chr5-10104	chr5	138084763	138086205	+	286.0	1442.000	661.5	12.8	51.87	0.00e+00
chr11-30360	chr11	17210701	17212638	+	286.0	1937.000	660.5	23.1	28.65	0.00e+00
chr2-24830	chr2	33874344	33879596	+	285.7	5252.000	661.0	53.5	12.36	0.00e+00
chr4-4566	chr4	101646728	101648749	+	285.7	2021.000	662.5	33.8	19.58	0.00e+00
chr6-3792	chr6	122810276	122812619	+	285.7	2343.000	661.0	25.0	26.42	0.00e+00
chr8-13925	chr8	105825618	105828367	+	285.7	2749.000	662.0	28.0	23.68	0.00e+00
chr11-41460	chr11	78534723	78537555	+	285.7	2832.000	662.5	28.0	23.70	0.00e+00
chr2-15641	chr2	122367715	122369905	+	285.5	2190.000	660.0	22.1	29.90	0.00e+00
chr7-11551	chr7	19714414	19717377	+	285.5	2963.000	658.5	36.8	17.90	0.00e+00
chr7-12675	chr7	139388055	139390383	+	285.5	2328.000	661.5	27.0	24.52	0.00e+00
chr9-21460	chr9	9237078	9239645	+	285.5	2567.000	659.0	32.4	20.36	0.00e+00
chr14-12754	chr14	31017538	31020843	+	285.5	3305.000	663.0	29.9	22.16	0.00e+00
chr9-6497	chr9	96630449	96632079	+	285.3	1630.000	658.0	17.7	37.26	0.00e+00
chr10-5158	chr10	67547834	67549919	+	285.3	2085.000	659.5	38.3	17.24	0.00e+00
chr11-29267	chr11	54437444	54439191	+	285.3	1747.000	658.5	20.6	31.97	0.00e+00
chr15-9931	chr15	89428564	89430870	+	285.3	2306.000	659.0	30.9	21.33	0.00e+00
chr5-21083	chr5	105414790	105416548	+	285.1	1758.000	659.0	24.0	27.42	0.00e+00
chr8-20235	chr8	4251767	4254695	+	285.1	2928.000	659.5	34.3	19.21	0.00e+00
chr11-25302	chr11	60113028	60116191	+	285.1	3163.000	660.0	42.2	15.65	0.00e+00
chr11-32380	chr11	88642194	88652913	+	285.1	10719.000	662.5	93.7	7.07	8.02e-318
chr1-15057	chr1	155158254	155159842	+	284.9	1588.000	660.0	18.6	35.41	0.00e+00
chr11-14298	chr11	118354052	118356277	+	284.9	2225.000	660.5	27.5	24.05	0.00e+00
chr12-11107	chr12	102756760	102759648	+	284.9	2888.000	663.0	25.5	25.99	0.00e+00
chr5-12142	chr5	122371222	122373339	+	284.7	2117.000	657.0	22.1	29.77	0.00e+00
chr7-16247	chr7	5019435	5021904	+	284.7	2469.000	657.5	27.0	24.37	0.00e+00
chr7-27426	chr7	105734422	105737703	+	284.7	3281.000	658.0	29.4	22.36	0.00e+00
chr11-15443	chr11	102226944	102230940	+	284.7	3996.000	658.0	55.9	11.77	0.00e+00
chr7-15291	chr7	25296598	25298707	+	284.4	2109.000	658.5	29.9	22.01	0.00e+00
chr11-20475	chr11	120097646	120100244	+	284.4	2598.000	659.5	31.4	21.01	0.00e+00
chr12-4620	chr12	49389605	49392746	+	284.4	3141.000	657.0	36.3	18.10	0.00e+00
chr19-13522	chr19	5105438	5107518	+	284.4	2080.000	656.5	23.5	27.88	0.00e+00
chr2-34060	chr2	80314815	80316500	+	284.2	1685.000	655.0	19.6	33.39	0.00e+00
chr5-9947	chr5	123747519	123750455	+	284.2	2936.000	657.0	39.2	16.74	0.00e+00
chr11-11918	chr11	85138791	85141048	+	284.2	2257.000	656.0	26.0	25.23	0.00e+00
chr2-7688	chr2	31572080	31573876	+	284.0	1796.000	659.0	16.7	39.52	0.00e+00
chr2-19061	chr2	131351448	131353670	+	284.0	2222.000	658.5	32.4	20.34	0.00e+00
chr9-15167	chr9	108346725	108348826	+	284.0	2101.000	657.0	24.5	26.79	0.00e+00
chr11-19744	chr11	87073009	87075209	+	284.0	2200.000	654.5	24.0	27.23	0.00e+00
chr2-16204	chr2	84885281	84889839	+	283.8	4558.000	656.0	72.1	9.10	0.00e+00
chr3-12355	chr3	87524810	87526759	+	283.8	1949.000	654.0	24.5	26.67	0.00e+00
chr7-27605	chr7	123368597	123371077	+	283.8	2480.000	655.0	23.1	28.41	0.00e+00
chr10-14489	chr10	80575824	80579092	+	283.8	3268.000	656.5	38.7	16.94	0.00e+00
chr11-3993	chr11	58977146	58980151	+	283.8	3005.000	659.0	27.5	23.99	0.00e+00
chr18-8644	chr18	34005006	34007609	+	283.8	2603.000	656.0	41.2	15.92	0.00e+00
chr19-6070	chr19	5740455	5743084	+	283.8	2629.000	660.0	33.4	19.79	0.00e+00
chr16-3975	chr16	8669465	8672879	+	283.6	3414.000	657.0	40.2	16.34	0.00e+00
chr18-5582	chr18	34859173	34862261	+	283.6	3088.000	658.5	41.7	15.79	0.00e+00
chr3-18477	chr3	89391314	89396960	+	283.4	5646.000	653.5	69.2	9.45	0.00e+00
chr7-18867	chr7	126775725	126778140	+	283.4	2415.000	656.0	25.5	25.72	0.00e+00
chr8-6694	chr8	33731344	33734181	+	283.4	2837.000	653.5	28.4	22.97	0.00e+00
chr11-25387	chr11	73176039	73178353	+	283.4	2314.000	654.0	45.6	14.34	0.00e+00
chr2-37458	chr2	27424353	27427685	+	283.1	3332.000	655.5	41.2	15.91	0.00e+00
chr3-11063	chr3	14578240	14580083	+	283.1	1843.000	653.5	15.7	41.64	0.00e+00
chr4-11343	chr4	53630847	53632367	+	283.1	1520.000	653.0	17.7	36.98	0.00e+00
chr16-8912	chr16	92057199	92059916	+	283.1	2717.000	659.0	23.1	28.59	0.00e+00
chr2-14881	chr2	163643906	163645876	+	282.9	1970.000	656.5	21.6	30.42	0.00e+00
chr5-25649	chr5	138154515	138156119	+	282.9	1604.000	652.0	21.1	30.91	0.00e+00
chr11-25470	chr11	80299947	80303015	+	282.9	3068.000	653.0	36.8	17.75	0.00e+00
chr10-20573	chr10	115313336	115316425	+	282.7	3089.000	653.5	34.3	19.03	0.00e+00
chr16-6513	chr16	49854717	49856566	+	282.7	1849.000	652.0	19.6	33.23	0.00e+00
chr17-15954	chr17	27818846	27821684	+	282.7	2838.000	652.5	22.6	28.92	0.00e+00
chr1-14083	chr1	93444151	93446419	+	282.5	2268.000	653.0	24.5	26.63	0.00e+00
chr1-10016	chr1	138617461	138620449	+	282.5	2988.000	655.0	33.4	19.64	0.00e+00
chr2-17726	chr2	125858133	125859633	+	282.5	1500.000	650.0	14.7	44.17	0.00e+00
chr3-18604	chr3	97609078	97610649	+	282.5	1571.000	650.5	16.7	39.01	0.00e+00
chr11-5113	chr11	78511682	78513360	+	282.5	1678.000	652.5	18.1	35.95	0.00e+00
chr11-16579	chr11	115418970	115421352	+	282.5	2382.000	652.0	32.9	19.84	0.00e+00
chr16-3382	chr16	43502325	43507490	+	282.5	5165.000	655.5	58.4	11.23	0.00e+00
chr19-6488	chr19	55098383	55100333	+	282.5	1950.000	650.0	19.6	33.13	0.00e+00
chr7-30685	chr7	127706883	127709674	+	282.3	2791.000	653.5	34.8	18.77	0.00e+00
chr12-7793	chr12	108835110	108838173	+	282.3	3063.000	654.0	30.9	21.16	0.00e+00
chr15-11025	chr15	73421969	73424167	+	282.3	2198.000	653.5	26.5	24.67	0.00e+00
chr17-8615	chr17	65950214	65951657	+	282.3	1443.000	650.5	16.2	40.19	0.00e+00
chr1-7231	chr1	34432276	34435893	+	282.0	3617.000	653.5	39.2	16.65	0.00e+00
chr1-4737	chr1	36511403	36513639	+	282.0	2236.000	657.0	22.6	29.12	0.00e+00
chr2-26099	chr2	120608439	120610270	+	282.0	1831.000	650.5	26.0	25.02	0.00e+00
chr14-8868	chr14	52314567	52317715	+	282.0	3148.000	651.5	39.2	16.60	0.00e+00
chr2-12932	chr2	25254574	25256539	+	281.8	1965.000	651.5	33.4	19.53	0.00e+00
chr6-18266	chr6	42264116	42266566	+	281.8	2450.000	653.5	19.6	33.31	0.00e+00
chr13-6056	chr13	58806407	58810592	+	281.8	4185.000	651.5	50.5	12.90	0.00e+00
chr16-6631	chr16	36874087	36876135	+	281.8	2048.000	650.5	26.5	24.56	0.00e+00
chr2-9713	chr2	155235840	155238362	+	281.6	2522.000	656.0	30.9	21.23	0.00e+00
chr13-9337	chr13	21720762	21723320	+	281.6	2558.000	649.5	27.0	24.08	0.00e+00
chr17-7358	chr17	45563569	45565343	+	281.6	1774.000	651.0	27.5	23.70	0.00e+00
chr17-16395	chr17	86961887	86964820	+	281.6	2933.000	651.0	34.8	18.69	0.00e+00
chr19-6815	chr19	32711424	32713227	+	281.6	1803.000	655.0	20.1	32.57	0.00e+00
chr2-12751	chr2	18391704	18393286	+	281.4	1582.000	648.0	7.8	82.57	0.00e+00
chr2-13873	chr2	155691202	155692613	+	281.4	1411.000	650.0	11.8	55.22	0.00e+00
chr9-6814	chr9	50603062	50605038	+	281.4	1976.000	652.0	30.4	21.44	0.00e+00
chr16-9315	chr16	3883546	3885996	+	281.4	2450.000	652.5	21.6	30.23	0.00e+00
chr16-10038	chr16	45157498	45159840	+	281.4	2342.000	648.0	28.4	22.78	0.00e+00
chr19-7835	chr19	44280431	44285471	+	281.4	5040.000	655.0	61.3	10.68	0.00e+00
chr7-21273	chr7	99380268	99382458	+	281.2	2190.000	651.0	42.2	15.43	0.00e+00
chr10-8311	chr10	128091263	128095358	+	281.2	4095.000	656.0	46.6	14.08	0.00e+00
chr11-6566	chr11	17953093	17954124	+	281.2	1031.000	652.5	10.8	60.47	0.00e+00
chr3-15392	chr3	96554207	96559945	+	281.0	5738.000	649.5	55.9	11.62	0.00e+00
chr3-7203	chr3	134238615	134241184	+	281.0	2569.000	647.5	23.1	28.09	0.00e+00
chr10-9975	chr10	21158508	21161969	+	281.0	3461.000	649.0	37.8	17.18	0.00e+00
chr2-9424	chr2	121805767	121807961	+	280.7	2194.000	652.0	29.4	22.15	0.00e+00
chr5-25526	chr5	130170768	130173423	+	280.7	2655.000	649.0	28.4	22.81	0.00e+00
chr5-13101	chr5	137778012	137780227	+	280.7	2215.000	647.5	32.9	19.70	0.00e+00
chr2-4669	chr2	119674506	119676244	+	280.5	1738.000	649.5	26.0	24.98	0.00e+00
chr5-6645	chr5	67306387	67308211	+	280.5	1824.000	647.0	35.3	18.32	0.00e+00
chr10-16478	chr10	80935299	80941323	+	280.3	6024.000	648.5	77.0	8.42	0.00e+00
chr12-9026	chr12	83687499	83689742	+	280.3	2243.000	648.5	24.5	26.44	0.00e+00
chr15-12074	chr15	102624120	102626316	+	280.3	2196.000	646.5	30.4	21.26	0.00e+00
chr19-7015	chr19	5387387	5390531	+	280.3	3144.000	647.5	33.8	19.13	0.00e+00
chr1-7081	chr1	72710679	72713418	+	280.1	2739.000	644.5	28.4	22.66	0.00e+00
chr4-8314	chr4	151057025	151058842	+	279.9	1817.000	647.0	28.0	23.14	0.00e+00
chr8-7782	chr8	13158488	13160742	+	279.9	2254.000	645.0	25.5	25.29	0.00e+00
chr8-13329	chr8	124281690	124287602	+	279.9	5912.000	648.0	64.7	10.01	0.00e+00
chr15-17260	chr15	102470182	102471699	+	279.7	1517.000	645.0	12.3	52.60	0.00e+00
chr3-10125	chr3	146403813	146406744	+	279.2	2931.000	647.0	37.8	17.13	0.00e+00
chr4-24136	chr4	25798300	25800675	+	279.2	2375.000	643.0	34.3	18.73	0.00e+00
chr7-14243	chr7	38106238	38108449	+	279.2	2211.000	649.5	14.7	44.14	0.00e+00
chr2-15661	chr2	150764624	150772755	+	279.0	8131.000	643.0	86.8	7.41	4.43e-320
chr5-18762	chr5	38683635	38685301	+	279.0	1666.000	644.5	11.8	54.75	0.00e+00
chr9-11966	chr9	51007819	51009838	+	279.0	2019.000	646.5	24.0	26.90	0.00e+00
chr10-9922	chr10	111505717	111509773	+	279.0	4056.000	645.0	32.9	19.63	0.00e+00
chr6-2429	chr6	124964836	124966367	+	278.8	1531.000	652.0	22.1	29.54	0.00e+00
chr7-16231	chr7	144468377	144471494	+	278.8	3117.000	645.0	36.3	17.77	0.00e+00
chr9-13753	chr9	41949607	41954346	+	278.8	4739.000	646.0	59.8	10.80	0.00e+00
chr19-6014	chr19	26746503	26750448	+	278.8	3945.000	645.5	30.9	20.89	0.00e+00
chr1-8938	chr1	42683991	42688361	+	278.6	4370.000	646.5	56.9	11.36	0.00e+00
chr6-15516	chr6	117916241	117918636	+	278.6	2395.000	642.5	29.4	21.83	0.00e+00
chr7-29613	chr7	27472347	27475875	+	278.6	3528.000	643.5	38.7	16.61	0.00e+00
chr15-923	chr15	66577445	66578587	+	278.6	1142.000	646.0	13.2	48.78	0.00e+00
chr2-14247	chr2	76646942	76649305	+	278.4	2363.000	644.5	33.4	19.32	0.00e+00
chr5-13152	chr5	21644832	21647378	+	278.4	2546.000	642.5	19.6	32.75	0.00e+00
chr5-12496	chr5	103752756	103754970	+	278.4	2214.000	646.0	28.9	22.32	0.00e+00
chr8-9104	chr8	13286912	13288989	+	278.4	2077.000	645.0	37.3	17.30	0.00e+00
chr11-13352	chr11	20654595	20657446	+	278.4	2851.000	645.5	56.4	11.44	0.00e+00
chr16-11551	chr16	37776225	37779360	+	278.4	3135.000	644.0	38.3	16.83	0.00e+00
chr7-11676	chr7	13008857	13011083	+	278.1	2226.000	644.0	29.9	21.52	0.00e+00
chr12-12616	chr12	32953017	32955189	+	278.1	2172.000	641.0	22.6	28.41	0.00e+00
chr19-8736	chr19	24173083	24175164	+	278.1	2081.000	642.0	18.6	34.44	0.00e+00
chr9-8583	chr9	70011929	70013616	+	277.9	1687.000	643.5	20.6	31.24	0.00e+00
chr11-18237	chr11	97149231	97152669	+	277.9	3438.000	646.0	40.2	16.06	0.00e+00
chr16-10359	chr16	30387409	30389968	+	277.9	2559.000	640.5	33.4	19.20	0.00e+00
chr19-9576	chr19	8740298	8742811	+	277.9	2513.000	643.0	33.4	19.28	0.00e+00
chr6-16380	chr6	134897180	134899056	+	277.7	1876.000	639.5	23.1	27.74	0.00e+00
chr7-9384	chr7	70364712	70370969	+	277.7	6257.000	643.0	76.5	8.40	0.00e+00
chr4-4664	chr4	107367474	107368991	+	277.5	1517.000	645.0	27.5	23.48	0.00e+00
chr6-12647	chr6	86437441	86439600	+	277.5	2159.000	642.5	20.6	31.19	0.00e+00
chr11-37248	chr11	80079854	80082308	+	277.5	2454.000	643.5	17.7	36.44	0.00e+00
chr5-28733	chr5	150673240	150675223	+	277.3	1983.000	640.0	19.6	32.62	0.00e+00
chr10-11722	chr10	128230985	128233561	+	277.3	2576.000	639.5	27.5	23.28	0.00e+00
chr4-6604	chr4	43577901	43579936	+	277.0	2035.000	644.0	31.9	20.20	0.00e+00
chr1-13831	chr1	166278116	166283890	+	276.8	5774.000	639.5	66.2	9.66	0.00e+00
chr5-21507	chr5	139199649	139201660	+	276.8	2011.000	640.5	22.6	28.39	0.00e+00
chr6-8173	chr6	91683093	91685599	+	276.8	2506.000	642.0	28.4	22.57	0.00e+00
chr6-6398	chr6	134791209	134793507	+	276.8	2298.000	641.0	23.5	27.23	0.00e+00
chr7-31465	chr7	44926583	44930966	+	276.8	4383.000	642.5	52.0	12.36	0.00e+00
chr10-8604	chr10	128410667	128413056	+	276.8	2389.000	642.0	34.3	18.70	0.00e+00
chr13-6272	chr13	54564303	54566002	+	276.8	1699.000	641.0	21.6	29.70	0.00e+00
chr18-4801	chr18	9957430	9959059	+	276.8	1629.000	638.5	20.1	31.75	0.00e+00
chr3-7077	chr3	56182147	56184239	+	276.6	2092.000	640.5	23.5	27.21	0.00e+00
chr5-12816	chr5	124540117	124542598	+	276.6	2481.000	638.0	23.5	27.10	0.00e+00
chr7-5296	chr7	118532438	118533976	+	276.6	1538.000	637.0	29.9	21.29	0.00e+00
chr13-10523	chr13	98262149	98264175	+	276.6	2026.000	639.5	28.9	22.10	0.00e+00
chr1-12513	chr1	14307379	14310751	+	276.4	3372.000	640.0	44.1	14.50	0.00e+00
chr13-15434	chr13	35740300	35743275	+	276.2	2975.000	636.0	38.7	16.41	0.00e+00
chr2-21765	chr2	91263991	91266442	+	276.0	2451.000	636.0	26.5	24.01	0.00e+00
chr9-12211	chr9	44378614	44381625	+	276.0	3011.000	639.0	39.2	16.28	0.00e+00
chr13-3873	chr13	41000114	41002136	+	276.0	2022.000	640.5	21.1	30.37	0.00e+00
chr17-12573	chr17	57010048	57012958	+	276.0	2910.000	638.0	29.9	21.32	0.00e+00
chr1-8532	chr1	86703076	86704617	+	275.7	1541.000	636.0	33.4	19.07	0.00e+00
chr2-22787	chr2	166712105	166714761	+	275.7	2656.000	636.0	32.4	19.65	0.00e+00
chr8-9108	chr8	22192511	22194166	+	275.7	1655.000	639.5	22.6	28.34	0.00e+00
chr8-14830	chr8	121589208	121592602	+	275.5	3394.000	636.5	30.9	20.60	0.00e+00
chr8-5052	chr8	123653175	123655752	+	275.5	2577.000	639.0	33.4	19.16	0.00e+00
chr11-24392	chr11	22285503	22288212	+	275.5	2709.000	636.5	25.0	25.45	0.00e+00
chr11-36513	chr11	22989824	22991992	+	275.5	2168.000	636.5	30.4	20.93	0.00e+00
chr2-23331	chr2	110017098	110019277	+	275.3	2179.000	635.5	20.1	31.60	0.00e+00
chr3-7879	chr3	94580932	94583066	+	275.3	2134.000	639.5	24.5	26.08	0.00e+00
chr6-13996	chr6	72096810	72099624	+	275.3	2814.000	637.0	32.9	19.38	0.00e+00
chr8-10671	chr8	71462612	71465838	+	275.3	3226.000	639.5	34.8	18.36	0.00e+00
chr8-25932	chr8	117156799	117159046	+	275.3	2247.000	634.0	34.3	18.47	0.00e+00
chr8-7529	chr8	120264297	120267881	+	275.3	3584.000	637.5	50.0	12.74	0.00e+00
chr17-12600	chr17	78199420	78202148	+	275.3	2728.000	635.0	20.1	31.58	0.00e+00
chr1-22792	chr1	171293676	171295381	+	275.1	1705.000	634.0	21.6	29.38	0.00e+00
chr11-13088	chr11	107546652	107548865	+	275.1	2213.000	636.0	31.4	20.26	0.00e+00
chr1-7748	chr1	66174643	66178366	+	274.9	3723.000	635.5	36.8	17.28	0.00e+00
chr2-11497	chr2	113847493	113849797	+	274.9	2304.000	638.5	29.4	21.70	0.00e+00
chr5-17041	chr5	24444004	24446097	+	274.9	2093.000	635.5	25.5	24.92	0.00e+00
chr12-4623	chr12	54695121	54696996	+	274.9	1875.000	637.5	20.1	31.70	0.00e+00
chr2-19251	chr2	181286870	181288994	+	274.7	2124.000	635.5	26.5	23.99	0.00e+00
chr7-9467	chr7	45433256	45435686	+	274.7	2430.000	639.0	54.4	11.74	0.00e+00
chr10-3477	chr10	43220639	43222589	+	274.7	1950.000	640.0	21.6	29.66	0.00e+00
chr13-7963	chr13	99499864	99504232	+	274.7	4368.000	636.5	59.3	10.72	0.00e+00
chr14-10205	chr14	57889184	57890797	+	274.7	1613.000	634.0	17.7	35.91	0.00e+00
chr17-22583	chr17	83952995	83961609	+	274.7	8614.000	635.5	97.6	6.51	1.65e-285
chr19-7282	chr19	44106507	44108337	+	274.7	1830.000	633.5	26.5	23.92	0.00e+00
chr2-23870	chr2	30285293	30288009	+	274.4	2716.000	634.5	39.7	15.97	0.00e+00
chr5-8797	chr5	123393991	123396788	+	274.4	2797.000	636.0	33.8	18.79	0.00e+00
chr11-23718	chr11	50130507	50132611	+	274.4	2104.000	634.5	26.5	23.96	0.00e+00
chr11-24579	chr11	72689246	72691366	+	274.4	2120.000	637.0	16.7	38.20	0.00e+00
chr1-1263	chr1	58972936	58974430	+	274.2	1494.000	642.0	17.7	36.36	0.00e+00
chr8-11713	chr8	70672316	70674835	+	274.2	2519.000	635.0	34.8	18.23	0.00e+00
chr9-5785	chr9	72132515	72134032	+	274.2	1517.000	631.5	21.6	29.26	0.00e+00
chr10-7495	chr10	79680945	79684072	+	274.2	3127.000	635.5	41.2	15.42	0.00e+00
chr12-17634	chr12	55397491	55399843	+	274.2	2352.000	632.0	27.0	23.43	0.00e+00
chr17-21841	chr17	29262600	29265163	+	274.2	2563.000	634.0	28.0	22.68	0.00e+00
chr18-4571	chr18	56572354	56574262	+	274.2	1908.000	632.5	20.1	31.45	0.00e+00
chr2-10767	chr2	122347971	122350035	+	274.0	2064.000	637.0	27.5	23.19	0.00e+00
chr5-26190	chr5	67845902	67848409	+	274.0	2507.000	631.0	29.4	21.44	0.00e+00
chr9-10838	chr9	50658415	50660512	+	274.0	2097.000	636.0	31.9	19.95	0.00e+00
chr19-7227	chr19	8756411	8758899	+	274.0	2488.000	631.5	21.6	29.26	0.00e+00
chr4-14475	chr4	109665284	109667533	+	273.8	2249.000	633.5	23.5	26.91	0.00e+00
chr4-19284	chr4	150854333	150856013	+	273.8	1680.000	630.5	24.0	26.23	0.00e+00
chr9-19205	chr9	62979481	62981458	+	273.8	1977.000	631.0	19.1	32.99	0.00e+00
chr11-21752	chr11	61493095	61495402	+	273.8	2307.000	633.5	44.6	14.19	0.00e+00
chr11-13506	chr11	118288872	118291347	+	273.8	2475.000	634.5	34.3	18.48	0.00e+00
chr19-8899	chr19	5116851	5119023	+	273.8	2172.000	634.5	26.0	24.41	0.00e+00
chr11-11979	chr11	120548502	120550585	+	273.6	2083.000	640.0	26.5	24.16	0.00e+00
chr15-17174	chr15	99250704	99253226	+	273.6	2522.000	631.5	28.4	22.20	0.00e+00
chr18-5186	chr18	80046421	80048638	+	273.6	2217.000	633.0	28.9	21.87	0.00e+00
chr5-14602	chr5	147859705	147861764	+	273.4	2059.000	633.0	22.6	28.06	0.00e+00
chr11-24626	chr11	77762822	77764689	+	273.4	1867.000	630.0	28.4	22.15	0.00e+00
chr16-10790	chr16	18810858	18813440	+	273.4	2582.000	634.0	33.4	19.01	0.00e+00
chr2-29508	chr2	90903829	90905972	+	273.1	2143.000	631.0	23.1	27.37	0.00e+00
chr4-21247	chr4	141046010	141051259	+	273.1	5249.000	636.5	74.1	8.59	0.00e+00
chr11-24537	chr11	61578226	61579966	+	273.1	1740.000	631.5	27.5	22.99	0.00e+00
chr4-14977	chr4	155085151	155087432	+	272.9	2281.000	632.0	33.8	18.67	0.00e+00
chr5-22108	chr5	115298894	115301893	+	272.9	2999.000	630.0	50.0	12.59	0.00e+00
chr7-10987	chr7	27486299	27488328	+	272.9	2029.000	629.0	20.6	30.53	0.00e+00
chr13-7459	chr13	8995009	8997011	+	272.9	2002.000	631.0	27.5	22.97	0.00e+00
chr19-3487	chr19	46056016	46057960	+	272.9	1944.000	637.0	37.3	17.09	0.00e+00
chr9-9734	chr9	91401570	91407079	+	272.7	5509.000	633.0	57.4	11.03	0.00e+00
chr10-12730	chr10	105840683	105842224	+	272.7	1541.000	628.5	20.1	31.25	0.00e+00
chr15-5590	chr15	82046262	82048061	+	272.7	1799.000	628.5	28.9	21.72	0.00e+00
chr1-14966	chr1	127204496	127207030	+	272.5	2534.000	630.0	36.3	17.36	0.00e+00
chr2-9686	chr2	94405758	94407731	+	272.5	1973.000	631.0	28.9	21.80	0.00e+00
chr5-16075	chr5	143111779	143113479	+	272.5	1700.000	630.5	15.2	41.47	0.00e+00
chr7-17273	chr7	98701975	98704206	+	272.5	2231.000	628.0	24.5	25.61	0.00e+00
chr16-1289	chr16	50528531	50530852	+	272.5	2321.000	641.5	17.7	36.33	0.00e+00
chr18-1489	chr18	31910268	31911816	+	272.5	1548.000	628.0	18.6	33.69	0.00e+00
chr19-9742	chr19	46960719	46963170	+	272.5	2451.000	630.0	17.2	36.70	0.00e+00
chr5-12085	chr5	88553239	88555454	+	272.3	2215.000	630.0	28.0	22.53	0.00e+00
chr7-16212	chr7	141561388	141563499	+	272.3	2111.000	628.5	39.2	16.02	0.00e+00
chr10-7534	chr10	121625351	121627047	+	272.3	1696.000	628.5	24.5	25.63	0.00e+00
chr4-18262	chr4	40969645	40972270	+	272.1	2625.000	629.0	26.0	24.20	0.00e+00
chr6-15852	chr6	67035689	67038209	+	272.1	2520.000	630.5	28.0	22.55	0.00e+00
chr9-11260	chr9	48494540	48496258	+	272.1	1718.000	626.5	19.1	32.75	0.00e+00
chr9-24508	chr9	75037155	75039824	+	272.1	2669.000	628.0	22.1	28.45	0.00e+00
chr12-11414	chr12	83949971	83952110	+	272.1	2139.000	631.5	32.4	19.51	0.00e+00
chr16-4431	chr16	38451366	38453507	+	272.1	2141.000	630.5	33.4	18.90	0.00e+00
chr19-1922	chr19	41980551	41982975	+	272.1	2424.000	631.5	25.0	25.25	0.00e+00
chrX-4736	chrX	51017001	51019413	+	272.1	2412.000	630.0	27.0	23.35	0.00e+00
chr3-5985	chr3	89243508	89247452	+	271.8	3944.000	630.5	57.4	10.99	0.00e+00
chr10-11709	chr10	127194594	127197099	+	271.8	2505.000	627.5	27.5	22.85	0.00e+00
chr11-22827	chr11	119602634	119604187	+	271.8	1553.000	627.5	22.1	28.43	0.00e+00
chr15-453	chr15	12824190	12825841	+	271.8	1651.000	647.5	19.1	33.85	0.00e+00
chr16-5511	chr16	11202258	11204446	+	271.8	2188.000	635.0	27.5	23.12	0.00e+00
chr2-28914	chr2	174074315	174077434	+	271.6	3119.000	631.0	47.6	13.26	0.00e+00
chr3-232	chr3	158031277	158032535	+	271.6	1258.000	635.0	18.1	34.99	0.00e+00
chr4-1633	chr4	15957783	15959169	+	271.6	1386.000	625.5	22.1	28.34	0.00e+00
chr6-13428	chr6	42691619	42693574	+	271.6	1955.000	627.0	21.1	29.73	0.00e+00
chr9-15043	chr9	65214165	65216245	+	271.6	2080.000	628.0	17.7	35.57	0.00e+00
chr11-32023	chr11	61929352	61931237	+	271.6	1885.000	630.5	28.0	22.55	0.00e+00
chr15-6559	chr15	76476457	76479000	+	271.6	2543.000	631.5	40.2	15.70	0.00e+00
chr3-11705	chr3	87944429	87951939	+	271.4	7510.000	628.0	84.4	7.44	7.39e-314
chr7-24354	chr7	16272118	16274900	+	271.4	2782.000	627.0	37.8	16.60	0.00e+00
chr7-29294	chr7	141214070	141216994	+	271.4	2924.000	632.5	35.3	17.91	0.00e+00
chr11-27191	chr11	70025724	70031692	+	271.4	5968.000	626.5	60.3	10.38	0.00e+00
chr2-12444	chr2	30440138	30444176	+	271.2	4038.000	631.0	61.3	10.29	0.00e+00
chr4-18155	chr4	152007448	152011503	+	271.2	4055.000	627.0	45.1	13.89	0.00e+00
chr9-9365	chr9	15279162	15281056	+	271.2	1894.000	627.5	26.5	23.69	0.00e+00
chr1-16899	chr1	36707033	36710371	+	271.0	3338.000	629.0	41.2	15.27	0.00e+00
chr5-5363	chr5	91962157	91964109	+	271.0	1952.000	626.0	19.1	32.73	0.00e+00
chr6-5020	chr6	17693574	17695196	+	271.0	1622.000	625.0	17.7	35.40	0.00e+00
chr6-8808	chr6	28423170	28424872	+	271.0	1702.000	626.5	15.7	39.92	0.00e+00
chr9-23270	chr9	88521084	88523859	+	271.0	2775.000	624.5	30.9	20.21	0.00e+00
chr19-980	chr19	41829581	41831427	+	271.0	1846.000	629.0	26.0	24.20	0.00e+00
chr2-15938	chr2	121169766	121172070	+	270.7	2304.000	627.0	29.9	20.96	0.00e+00
chr13-5059	chr13	49146457	49148411	+	270.7	1954.000	629.0	22.6	27.88	0.00e+00
chr8-25065	chr8	22475734	22477825	+	270.5	2091.000	624.0	20.1	31.03	0.00e+00
chr8-2770	chr8	72474378	72476942	+	270.5	2564.000	628.0	40.2	15.61	0.00e+00
chr16-6008	chr16	91010077	91012173	+	270.5	2096.000	626.5	23.5	26.61	0.00e+00
chr17-11705	chr17	25860128	25862490	+	270.5	2362.000	626.5	29.9	20.94	0.00e+00
chr11-22006	chr11	100470988	100473112	+	270.3	2124.000	626.5	32.4	19.35	0.00e+00
chr13-9413	chr13	53461688	53467287	+	270.3	5599.000	622.5	54.9	11.33	0.00e+00
chr18-4773	chr18	57877534	57880263	+	270.3	2729.000	625.0	18.1	34.44	0.00e+00
chr4-9090	chr4	141789835	141791619	+	270.1	1784.000	624.0	29.4	21.20	0.00e+00
chr6-16550	chr6	39419036	39420866	+	270.1	1830.000	621.5	20.1	30.91	0.00e+00
chr6-16266	chr6	119174670	119177330	+	270.1	2660.000	625.0	26.5	23.60	0.00e+00
chr8-23959	chr8	70905254	70907293	+	270.1	2039.000	625.0	23.5	26.55	0.00e+00
chr16-4782	chr16	38521503	38523428	+	270.1	1925.000	622.0	23.5	26.42	0.00e+00
chr5-18392	chr5	121204064	121206350	+	269.9	2286.000	626.5	30.4	20.60	0.00e+00
chr6-22687	chr6	119386883	119389934	+	269.9	3051.000	623.5	21.1	29.56	0.00e+00
chr10-8434	chr10	110918993	110921247	+	269.9	2254.000	624.0	29.4	21.20	0.00e+00
chr9-22535	chr9	123923102	123926241	+	269.7	3139.000	621.0	57.9	10.73	0.00e+00
chr16-9561	chr16	37785872	37791053	+	269.7	5181.000	626.0	66.2	9.45	0.00e+00
chr1-8193	chr1	186702552	186706531	+	269.4	3979.000	624.0	43.2	14.46	0.00e+00
chr2-2778	chr2	23155486	23157262	+	269.4	1776.000	631.0	25.5	24.74	0.00e+00
chr4-12633	chr4	34686552	34688180	+	269.4	1628.000	623.0	23.1	27.02	0.00e+00
chr11-26292	chr11	75587286	75589367	+	269.4	2081.000	622.0	27.0	23.06	0.00e+00
chr1-11206	chr1	161069772	161072933	+	269.2	3161.000	625.0	29.9	20.89	0.00e+00
chr4-15110	chr4	108619083	108621161	+	269.2	2078.000	623.0	20.6	30.24	0.00e+00
chr8-9880	chr8	123253290	123255252	+	269.2	1962.000	625.0	26.5	23.60	0.00e+00
chr19-3991	chr19	45997626	45998923	+	269.2	1297.000	620.5	19.1	32.44	0.00e+00
chr15-5348	chr15	80710518	80712540	+	269.0	2022.000	621.5	19.1	32.49	0.00e+00
chr17-15598	chr17	56715844	56718606	+	269.0	2762.000	625.0	32.4	19.31	0.00e+00
chr1-10079	chr1	9746918	9748969	+	268.8	2051.000	620.0	24.5	25.28	0.00e+00
chr1-4781	chr1	132417139	132418546	+	268.8	1407.000	621.5	26.5	23.47	0.00e+00
chr1-8915	chr1	175691642	175693627	+	268.8	1985.000	620.5	20.6	30.12	0.00e+00
chr2-25242	chr2	154435481	154437513	+	268.8	2032.000	624.5	21.6	28.94	0.00e+00
chr3-12549	chr3	138441961	138443803	+	268.8	1842.000	620.0	20.1	30.83	0.00e+00
chr5-20247	chr5	74194318	74196863	+	268.8	2545.000	622.0	33.4	18.65	0.00e+00
chr6-6071	chr6	145248927	145251310	+	268.8	2383.000	621.0	24.0	25.84	0.00e+00
chr11-16736	chr11	70561924	70564228	+	268.8	2304.000	620.0	26.0	23.85	0.00e+00
chr13-3326	chr13	21944618	21946170	+	268.8	1552.000	620.0	17.7	35.11	0.00e+00
chr16-8075	chr16	90933498	90935711	+	268.8	2213.000	620.0	23.1	26.89	0.00e+00
chr5-28227	chr5	123719677	123721725	+	268.6	2048.000	619.5	26.0	23.83	0.00e+00
chr2-25544	chr2	3511729	3513722	+	268.4	1993.000	620.0	21.1	29.40	0.00e+00
chr2-25764	chr2	31244880	31247368	+	268.4	2488.000	619.5	29.4	21.05	0.00e+00
chr10-3546	chr10	71347208	71349128	+	268.4	1920.000	622.0	26.5	23.48	0.00e+00
chrX-6514	chrX	152232471	152235466	+	268.4	2995.000	620.5	22.6	27.50	0.00e+00
chr14-12442	chr14	72708840	72710970	+	268.1	2130.000	619.5	18.1	34.14	0.00e+00
chr16-2214	chr16	20693085	20696945	+	268.1	3860.000	618.0	54.0	11.45	0.00e+00
chr19-6867	chr19	60225156	60227309	+	268.1	2153.000	617.0	20.1	30.68	0.00e+00
chr7-4818	chr7	51861260	51863091	+	267.9	1831.000	620.0	22.1	28.09	0.00e+00
chr8-4668	chr8	85554301	85556148	+	267.9	1847.000	622.0	14.2	43.73	0.00e+00
chr12-8144	chr12	116047195	116049101	+	267.9	1906.000	622.0	16.2	38.43	0.00e+00
chr12-15228	chr12	84216620	84219653	+	267.7	3033.000	620.5	31.4	19.77	0.00e+00
chr16-11020	chr16	45842409	45845205	+	267.7	2796.000	619.5	28.4	21.78	0.00e+00
chr5-21335	chr5	123991063	123999347	+	267.5	8284.000	619.0	83.4	7.42	9.38e-309
chr6-15765	chr6	48553028	48556326	+	267.5	3298.000	618.5	26.0	23.79	0.00e+00
chr6-7634	chr6	149309031	149310266	+	267.5	1235.000	616.5	17.2	35.91	0.00e+00
chr11-28303	chr11	76215822	76218197	+	267.5	2375.000	617.0	22.6	27.35	0.00e+00
chr14-9897	chr14	55590063	55592834	+	267.5	2771.000	617.5	31.9	19.37	0.00e+00
chr3-5975	chr3	86919345	86921284	+	267.3	1939.000	621.0	15.2	40.84	0.00e+00
chr4-20709	chr4	41313447	41315918	+	267.3	2471.000	618.0	25.5	24.23	0.00e+00
chr4-11341	chr4	49058351	49063082	+	267.3	4731.000	615.5	58.4	10.55	0.00e+00
chr5-33515	chr5	115559067	115561313	+	267.3	2246.000	620.5	27.5	22.59	0.00e+00
chr8-22829	chr8	84839300	84840914	+	267.3	1614.000	616.0	21.6	28.54	0.00e+00
chr3-8892	chr3	52043794	52047645	+	267.1	3851.000	620.5	52.0	11.93	0.00e+00
chr4-15326	chr4	24495619	24497325	+	267.1	1706.000	615.0	24.0	25.59	0.00e+00
chr8-15342	chr8	123476760	123479113	+	267.1	2353.000	615.5	40.2	15.30	0.00e+00
chr11-32081	chr11	69680217	69683878	+	267.1	3661.000	617.0	50.0	12.33	0.00e+00
chr11-20150	chr11	71031717	71034797	+	267.1	3080.000	617.0	35.3	17.47	0.00e+00
chr11-25631	chr11	98192099	98193917	+	267.1	1818.000	617.0	26.0	23.73	0.00e+00
chr13-9083	chr13	59584256	59586548	+	267.1	2292.000	616.0	27.5	22.43	0.00e+00
chr17-7841	chr17	24527014	24530382	+	267.1	3368.000	621.5	39.2	15.84	0.00e+00
chr5-10095	chr5	130221638	130223435	+	266.8	1797.000	617.0	22.6	27.35	0.00e+00
chr8-27560	chr8	115704988	115709108	+	266.8	4120.000	620.0	38.3	16.21	0.00e+00
chr11-20142	chr11	69632210	69634236	+	266.8	2026.000	618.0	24.0	25.71	0.00e+00
chr12-2242	chr12	44268560	44269959	+	266.8	1399.000	618.5	19.6	31.52	0.00e+00
chr1-12014	chr1	61638295	61640129	+	266.6	1834.000	615.0	24.0	25.59	0.00e+00
chr2-17498	chr2	18676130	18678513	+	266.6	2383.000	615.0	25.5	24.11	0.00e+00
chr4-15723	chr4	43874630	43876610	+	266.6	1980.000	617.5	29.4	20.98	0.00e+00
chr4-14480	chr4	116650093	116652395	+	266.6	2302.000	617.0	21.6	28.59	0.00e+00
chr5-13514	chr5	111329808	111331760	+	266.6	1952.000	614.5	21.6	28.47	0.00e+00
chr8-12150	chr8	4215929	4217996	+	266.6	2067.000	616.0	12.3	50.24	0.00e+00
chr12-16936	chr12	98746619	98748129	+	266.6	1510.000	616.5	11.8	52.37	0.00e+00
chr15-17280	chr15	103364683	103367398	+	266.6	2715.000	615.5	26.5	23.24	0.00e+00
chr6-10633	chr6	34874132	34879188	+	266.4	5056.000	615.5	69.6	8.84	0.00e+00
chr10-7578	chr10	76441634	76443962	+	266.4	2328.000	617.5	30.4	20.31	0.00e+00
chr12-2012	chr12	40445326	40447476	+	266.4	2150.000	620.5	29.9	20.74	0.00e+00
chr4-25717	chr4	125084224	125086383	+	266.2	2159.000	614.0	26.0	23.62	0.00e+00
chr9-16690	chr9	95856853	95858799	+	266.2	1946.000	612.5	19.6	31.22	0.00e+00
chr14-3433	chr14	18330772	18332358	+	266.2	1586.000	615.0	12.8	48.23	0.00e+00
chr17-22207	chr17	47008786	47011295	+	266.2	2509.000	615.0	21.6	28.50	0.00e+00
chr17-15746	chr17	87612187	87614846	+	266.2	2659.000	615.5	32.9	18.73	0.00e+00
chr1-12384	chr1	131827082	131829121	+	266.0	2039.000	614.5	22.6	27.24	0.00e+00
chr3-6378	chr3	135422408	135424269	+	266.0	1861.000	614.5	23.1	26.66	0.00e+00
chr4-23623	chr4	129671343	129673616	+	266.0	2273.000	614.0	31.9	19.26	0.00e+00
chr5-18169	chr5	76588267	76589867	+	266.0	1600.000	614.0	24.5	25.04	0.00e+00
chr5-9968	chr5	135257588	135261331	+	266.0	3743.000	616.5	48.1	12.83	0.00e+00
chr6-21814	chr6	48084991	48086921	+	266.0	1930.000	612.5	17.2	35.68	0.00e+00
chr8-20870	chr8	109736600	109738273	+	266.0	1673.000	613.0	20.1	30.48	0.00e+00
chr17-15252	chr17	25182990	25185620	+	266.0	2630.000	615.5	40.2	15.30	0.00e+00
chr4-4742	chr4	74251200	74253037	+	265.8	1837.000	618.5	27.0	22.93	0.00e+00
chr7-17438	chr7	140034919	140037236	+	265.8	2317.000	615.5	42.2	14.59	0.00e+00
chr15-7218	chr15	99392072	99394262	+	265.8	2190.000	617.0	33.8	18.23	0.00e+00
chr18-4336	chr18	75342142	75343679	+	265.8	1537.000	611.5	18.1	33.70	0.00e+00
chr19-7779	chr19	8896755	8899281	+	265.8	2526.000	613.5	29.9	20.50	0.00e+00
chr4-18310	chr4	59548339	59550247	+	265.5	1908.000	612.0	20.6	29.71	0.00e+00
chr5-13533	chr5	113734613	113737866	+	265.5	3253.000	616.5	40.7	15.14	0.00e+00
chr11-11738	chr11	20830165	20832045	+	265.5	1880.000	623.5	20.1	31.00	0.00e+00
chr2-15487	chr2	25331623	25333881	+	265.3	2258.000	613.5	28.4	21.57	0.00e+00
chr2-27239	chr2	132262371	132264747	+	265.3	2376.000	611.5	24.5	24.93	0.00e+00
chr6-19159	chr6	30692550	30695195	+	265.3	2645.000	617.0	36.8	16.77	0.00e+00
chr11-24319	chr11	120490566	120493916	+	265.3	3350.000	619.0	51.0	12.13	0.00e+00
chr12-6523	chr12	103312959	103316949	+	265.3	3990.000	613.0	44.1	13.89	0.00e+00
chr17-2989	chr17	24469661	24472479	+	265.3	2818.000	615.0	37.8	16.28	0.00e+00
chr1-10746	chr1	136231450	136234982	+	265.1	3532.000	612.5	52.0	11.78	0.00e+00
chr12-3930	chr12	59011197	59014043	+	265.1	2846.000	612.5	35.3	17.34	0.00e+00
chr4-23152	chr4	8845075	8855384	+	264.9	10309.000	612.5	113.8	5.38	3.27e-233
chr12-8026	chr12	49399905	49402294	+	264.9	2389.000	610.0	32.4	18.84	0.00e+00
chr18-5209	chr18	31633551	31635675	+	264.9	2124.000	611.5	28.4	21.50	0.00e+00
chrX-3184	chrX	74084442	74086448	+	264.9	2006.000	612.0	17.7	34.66	0.00e+00
chr1-7701	chr1	138962891	138964581	+	264.7	1690.000	615.0	15.7	39.18	0.00e+00
chr2-12728	chr2	167931362	167933908	+	264.7	2546.000	615.5	29.9	20.57	0.00e+00
chr18-9091	chr18	72346804	72351368	+	264.7	4564.000	611.0	47.6	12.84	0.00e+00
chr9-18269	chr9	44340489	44345019	+	264.4	4530.000	611.0	54.9	11.12	0.00e+00
chr11-22684	chr11	106254758	106257056	+	264.4	2298.000	609.5	35.3	17.26	0.00e+00
chr1-11251	chr1	4856995	4858944	+	264.2	1949.000	613.5	21.6	28.43	0.00e+00
chr6-21844	chr6	50108969	50111544	+	264.2	2575.000	610.5	14.7	41.49	0.00e+00
chr8-12848	chr8	92354964	92358891	+	264.2	3927.000	610.5	45.1	13.53	0.00e+00
chr11-22328	chr11	50430102	50431906	+	264.2	1804.000	608.0	13.2	45.91	0.00e+00
chr13-8213	chr13	55569351	55571757	+	264.2	2406.000	611.5	33.4	18.33	0.00e+00
chr1-3849	chr1	82316081	82317474	+	264.0	1393.000	609.5	14.7	41.42	0.00e+00
chr4-29300	chr4	56945727	56947768	+	264.0	2041.000	610.0	18.6	32.73	0.00e+00
chr8-15714	chr8	111055939	111057902	+	264.0	1963.000	610.5	20.1	30.36	0.00e+00
chr11-10986	chr11	90249032	90250681	+	264.0	1649.000	611.0	24.0	25.42	0.00e+00
chr14-10548	chr14	55670885	55673168	+	264.0	2283.000	607.5	26.5	22.94	0.00e+00
chr16-6227	chr16	44660145	44668458	+	264.0	8313.000	609.0	91.7	6.64	1.74e-278
chr1-11301	chr1	59119340	59120978	+	263.8	1638.000	608.0	25.0	24.31	0.00e+00
chr7-8950	chr7	45872581	45875178	+	263.8	2597.000	609.5	27.0	22.59	0.00e+00
chr7-15240	chr7	141446863	141450282	+	263.8	3419.000	610.0	33.8	18.02	0.00e+00
chr10-6195	chr10	23348313	23351083	+	263.8	2770.000	609.5	32.9	18.55	0.00e+00
chr13-7244	chr13	117219509	117221762	+	263.8	2253.000	608.0	32.4	18.78	0.00e+00
chr1-9668	chr1	93685143	93688293	+	263.6	3150.000	607.5	34.8	17.44	0.00e+00
chr12-14901	chr12	4475653	4477976	+	263.6	2323.000	608.5	35.8	16.99	0.00e+00
chr15-8854	chr15	10713043	10715717	+	263.6	2674.000	607.0	19.6	30.94	0.00e+00
chr4-9421	chr4	152296664	152298459	+	263.4	1795.000	608.0	19.1	31.78	0.00e+00
chr7-16159	chr7	120917450	120918935	+	263.4	1485.000	607.5	18.6	32.59	0.00e+00
chr9-14829	chr9	15044161	15046290	+	263.4	2129.000	610.5	24.0	25.40	0.00e+00
chr9-9579	chr9	75625048	75626771	+	263.4	1723.000	608.0	17.7	34.43	0.00e+00
chr11-14291	chr11	116670946	116673256	+	263.4	2310.000	616.0	31.9	19.32	0.00e+00
chr19-11834	chr19	29045650	29048527	+	263.4	2877.000	610.0	35.3	17.27	0.00e+00
chr4-30728	chr4	40946933	40949420	+	263.1	2487.000	606.5	38.7	15.65	0.00e+00
chr11-10934	chr11	26209677	26211219	+	263.1	1542.000	607.0	12.3	49.50	0.00e+00
chr13-7980	chr13	8869926	8872150	+	263.1	2224.000	610.5	28.9	21.10	0.00e+00
chr13-7664	chr13	59968390	59973083	+	263.1	4693.000	610.5	56.9	10.73	0.00e+00
chr14-6679	chr14	50061037	50062996	+	263.1	1959.000	608.0	28.9	21.01	0.00e+00
chr2-2759	chr2	128686748	128688025	+	262.9	1277.000	612.0	19.6	31.19	0.00e+00
chr3-16133	chr3	104218711	104221426	+	262.9	2715.000	606.0	29.4	20.59	0.00e+00
chr8-18996	chr8	94096974	94099422	+	262.9	2448.000	607.0	28.0	21.71	0.00e+00
chr11-12672	chr11	49845944	49847669	+	262.9	1725.000	606.5	28.0	21.69	0.00e+00
chr13-17957	chr13	112926199	112928451	+	262.9	2252.000	609.0	26.5	22.99	0.00e+00
chr15-8566	chr15	82932639	82939589	+	262.9	6950.000	608.0	91.2	6.66	7.25e-279
chr1-7636	chr1	167799964	167804379	+	262.7	4415.000	609.5	54.9	11.10	0.00e+00
chr8-10096	chr8	47532555	47534643	+	262.7	2088.000	607.5	30.4	19.98	0.00e+00
chr10-10326	chr10	81642531	81644628	+	262.7	2097.000	607.0	22.6	26.90	0.00e+00
chr10-3486	chr10	91081917	91083711	+	262.7	1794.000	611.5	24.5	24.93	0.00e+00
chr17-13379	chr17	56007160	56010570	+	262.7	3410.000	609.0	43.2	14.11	0.00e+00
chr3-11393	chr3	87929130	87931509	+	262.5	2379.000	605.5	28.9	20.92	0.00e+00
chr8-11732	chr8	83996208	83999323	+	262.5	3115.000	609.0	25.5	23.88	0.00e+00
chr8-18261	chr8	109564637	109566640	+	262.5	2003.000	606.5	23.1	26.31	0.00e+00
chr18-9535	chr18	80932669	80934424	+	262.5	1755.000	605.5	20.1	30.11	0.00e+00
chr19-6451	chr19	36553756	36555605	+	262.5	1849.000	606.0	12.8	47.52	0.00e+00
chr7-27703	chr7	131409162	131411722	+	262.3	2560.000	605.5	32.9	18.43	0.00e+00
chr11-40509	chr11	5787514	5790117	+	262.3	2603.000	606.0	27.5	22.06	0.00e+00
chr12-4004	chr12	98573277	98575834	+	262.3	2557.000	605.5	40.2	15.05	0.00e+00
chr17-8874	chr17	50508442	50510297	+	262.3	1855.000	604.0	14.7	41.05	0.00e+00
chr2-11314	chr2	26963461	26965493	+	262.1	2032.000	607.5	25.0	24.29	0.00e+00
chr5-13442	chr5	21700543	21702234	+	262.1	1691.000	606.5	16.2	37.47	0.00e+00
chr5-5636	chr5	107986239	107988173	+	262.1	1934.000	606.0	24.0	25.21	0.00e+00
chr7-15730	chr7	80400282	80403586	+	262.1	3304.000	607.0	31.4	19.34	0.00e+00
chr9-21271	chr9	108338251	108342611	+	262.1	4360.000	604.0	44.6	13.53	0.00e+00
chr1-11688	chr1	179958975	179960929	+	261.8	1954.000	606.0	19.6	30.89	0.00e+00
chr2-10143	chr2	91648809	91651075	+	261.8	2266.000	606.5	32.4	18.74	0.00e+00
chr2-14073	chr2	125504792	125507524	+	261.8	2732.000	605.0	33.4	18.14	0.00e+00
chr5-4392	chr5	23674871	23676715	+	261.8	1844.000	604.5	27.5	22.01	0.00e+00
chr8-15076	chr8	72569769	72572911	+	261.8	3142.000	608.0	43.2	14.09	0.00e+00
chr2-29215	chr2	30806846	30809185	+	261.6	2339.000	605.5	24.0	25.19	0.00e+00
chr15-7143	chr15	76067153	76070719	+	261.6	3566.000	607.0	50.5	12.02	0.00e+00
chr17-9270	chr17	34835879	34838484	+	261.6	2605.000	602.0	42.7	14.11	0.00e+00
chr1-14236	chr1	166408522	166410462	+	261.4	1940.000	606.0	19.6	30.89	0.00e+00
chr2-27293	chr2	152330663	152333138	+	261.4	2475.000	603.0	27.5	21.95	0.00e+00
chr4-17540	chr4	133338071	133339889	+	261.4	1818.000	603.5	17.7	34.18	0.00e+00
chr5-13982	chr5	147075640	147078501	+	261.4	2861.000	606.5	28.9	20.96	0.00e+00
chr11-13371	chr11	55021499	55025239	+	261.4	3740.000	607.0	50.0	12.13	0.00e+00
chr15-12581	chr15	11994557	11996623	+	261.4	2066.000	604.5	23.1	26.22	0.00e+00
chr4-4107	chr4	48278801	48280626	+	261.2	1825.000	613.5	31.9	19.24	0.00e+00
chr8-15726	chr8	113634342	113636607	+	261.2	2265.000	602.0	38.3	15.74	0.00e+00
chr13-5155	chr13	65240277	65242332	+	261.2	2055.000	607.5	26.5	22.94	0.00e+00
chr3-16459	chr3	30968166	30969998	+	261.0	1832.000	604.0	19.1	31.58	0.00e+00
chr4-8002	chr4	140622865	140627486	+	261.0	4621.000	609.0	60.8	10.01	0.00e+00
chr5-25883	chr5	19225508	19228275	+	261.0	2767.000	604.5	26.5	22.82	0.00e+00
chr7-12326	chr7	27227158	27229533	+	261.0	2375.000	605.0	35.3	17.13	0.00e+00
chr1-5632	chr1	136624370	136626422	+	260.8	2052.000	604.5	23.1	26.22	0.00e+00
chr3-9484	chr3	90431717	90434399	+	260.8	2682.000	606.0	34.8	17.40	0.00e+00
chr6-6040	chr6	50565470	50567550	+	260.8	2080.000	605.5	31.4	19.29	0.00e+00
chr6-6523	chr6	117878801	117881438	+	260.8	2637.000	601.5	24.0	25.03	0.00e+00
chr8-7845	chr8	106935221	106937144	+	260.8	1923.000	601.5	20.6	29.20	0.00e+00
chr9-9623	chr9	108648331	108650253	+	260.8	1922.000	602.5	28.0	21.55	0.00e+00
chr1-24379	chr1	12990201	12993163	+	260.5	2962.000	601.0	28.0	21.50	0.00e+00
chr2-13671	chr2	160365250	160368336	+	260.5	3086.000	603.5	33.4	18.09	0.00e+00
chr7-14096	chr7	110221093	110222798	+	260.5	1705.000	602.5	19.6	30.71	0.00e+00
chr7-15537	chr7	141432657	141438234	+	260.5	5577.000	609.0	74.1	8.22	0.00e+00
chr13-12264	chr13	70636494	70638776	+	260.5	2282.000	599.5	26.5	22.63	0.00e+00
chr2-6269	chr2	23067753	23069826	+	260.3	2073.000	602.5	24.0	25.07	0.00e+00
chr3-1376	chr3	133310013	133311400	+	260.3	1387.000	603.5	13.2	45.57	0.00e+00
chr11-40587	chr11	16506949	16508835	+	260.3	1886.000	599.5	27.5	21.83	0.00e+00
chr1-12655	chr1	119835781	119838230	+	260.1	2449.000	599.5	20.6	29.10	0.00e+00
chr8-12451	chr8	25535084	25538817	+	260.1	3733.000	605.0	40.2	15.04	0.00e+00
chr10-10698	chr10	61679282	61681418	+	260.1	2136.000	602.0	18.1	33.17	0.00e+00
chr5-21667	chr5	20701409	20703239	+	259.9	1830.000	599.0	18.6	32.14	0.00e+00
chr6-6837	chr6	97204533	97205935	+	259.9	1402.000	601.5	20.6	29.20	0.00e+00
chr7-11851	chr7	28168485	28172249	+	259.9	3764.000	602.0	50.0	12.03	0.00e+00
chr8-25747	chr8	105346168	105350427	+	259.9	4259.000	600.5	41.7	14.40	0.00e+00
chr9-22573	chr9	15305372	15308037	+	259.9	2665.000	600.0	25.0	23.99	0.00e+00
chr10-13544	chr10	89685144	89687009	+	259.9	1865.000	599.0	24.5	24.42	0.00e+00
chr12-6273	chr12	110888076	110890279	+	259.9	2203.000	601.5	34.8	17.27	0.00e+00
chr15-20026	chr15	79689992	79691897	+	259.9	1905.000	598.0	21.6	27.71	0.00e+00
chr2-11069	chr2	29619447	29621125	+	259.7	1678.000	608.5	14.7	41.35	0.00e+00
chr2-30287	chr2	180966314	180968174	+	259.7	1860.000	600.5	18.1	33.09	0.00e+00
chr3-5967	chr3	36570818	36572864	+	259.7	2046.000	605.0	28.0	21.64	0.00e+00
chr6-3819	chr6	29347264	29348878	+	259.7	1614.000	600.0	13.2	45.31	0.00e+00
chr6-10299	chr6	115773697	115776608	+	259.7	2911.000	602.5	42.7	14.12	0.00e+00
chr8-4027	chr8	69624859	69626135	+	259.7	1276.000	603.0	22.6	26.73	0.00e+00
chr9-13346	chr9	27153616	27155735	+	259.7	2119.000	602.0	21.6	27.89	0.00e+00
chr9-23594	chr9	119339350	119343616	+	259.7	4266.000	600.5	59.8	10.04	0.00e+00
chr11-24486	chr11	57800428	57802972	+	259.7	2544.000	599.0	33.4	17.96	0.00e+00
chr11-12856	chr11	69015279	69017464	+	259.7	2185.000	599.0	30.4	19.70	0.00e+00
chr13-6089	chr13	113793752	113795959	+	259.7	2207.000	599.0	28.9	20.70	0.00e+00
chrX-5252	chrX	57052741	57054431	+	259.7	1690.000	597.5	9.8	60.91	0.00e+00
chr6-6695	chr6	5379299	5384606	+	259.4	5307.000	604.5	58.9	10.27	0.00e+00
chr13-7042	chr13	30544313	30545958	+	259.4	1645.000	599.0	27.0	22.20	0.00e+00
chr15-10770	chr15	79741256	79743285	+	259.4	2029.000	600.0	28.0	21.46	0.00e+00
chr16-2143	chr16	33184853	33186321	+	259.4	1468.000	604.5	26.5	22.82	0.00e+00
chr19-7823	chr19	38835985	38838088	+	259.4	2103.000	598.5	21.6	27.73	0.00e+00
chr2-38384	chr2	119593433	119595585	+	259.2	2152.000	601.5	24.0	25.03	0.00e+00
chr7-26927	chr7	44303667	44306184	+	259.2	2517.000	599.5	22.1	27.16	0.00e+00
chr9-6325	chr9	62121484	62123626	+	259.2	2142.000	602.0	22.1	27.27	0.00e+00
chr10-5314	chr10	84916914	84918429	+	259.2	1515.000	608.0	21.6	28.17	0.00e+00
chr12-15240	chr12	85338404	85339885	+	259.2	1481.000	596.5	16.2	36.85	0.00e+00
chr2-19966	chr2	93244241	93254358	+	259.0	10117.000	600.5	115.3	5.21	8.87e-222
chr3-6587	chr3	37311819	37313214	+	259.0	1395.000	597.0	26.0	22.97	0.00e+00
chr4-6462	chr4	62207700	62209489	+	259.0	1789.000	599.0	21.1	28.40	0.00e+00
chr4-14745	chr4	63543944	63546381	+	259.0	2437.000	599.0	28.4	21.06	0.00e+00
chr9-12483	chr9	44477863	44480463	+	259.0	2600.000	600.0	27.0	22.24	0.00e+00
chr13-7006	chr13	91369718	91373036	+	259.0	3318.000	600.5	41.2	14.57	0.00e+00
chr14-8867	chr14	52256331	52258564	+	259.0	2233.000	598.0	25.5	23.45	0.00e+00
chr9-5277	chr9	83833847	83835551	+	258.8	1704.000	599.0	35.3	16.96	0.00e+00
chr12-10726	chr12	99561758	99564452	+	258.8	2694.000	598.5	26.5	22.60	0.00e+00
chr16-9019	chr16	18376919	18382222	+	258.8	5303.000	604.0	64.7	9.33	0.00e+00
chr17-13456	chr17	78735357	78737433	+	258.8	2076.000	599.5	25.0	23.97	0.00e+00
chr17-5832	chr17	87106414	87108652	+	258.8	2238.000	599.5	29.9	20.04	0.00e+00
chr1-13924	chr1	16655976	16658027	+	258.6	2051.000	598.5	36.3	16.49	0.00e+00
chr2-16821	chr2	30710942	30713986	+	258.6	3044.000	603.0	27.0	22.35	0.00e+00
chr2-28062	chr2	37430068	37432029	+	258.6	1961.000	595.5	24.0	24.78	0.00e+00
chr3-16719	chr3	88755336	88761275	+	258.6	5939.000	596.0	73.6	8.10	4.72e-317
chr5-10291	chr5	75574368	75577187	+	258.6	2819.000	599.0	33.4	17.96	0.00e+00
chr10-9023	chr10	85915820	85917618	+	258.6	1798.000	597.5	23.5	25.38	0.00e+00
chr1-27146	chr1	163310819	163315475	+	258.4	4656.000	596.0	42.2	14.13	0.00e+00
chr2-14969	chr2	25371354	25374455	+	258.4	3101.000	598.5	39.2	15.25	0.00e+00
chr9-4644	chr9	75440955	75442523	+	258.4	1568.000	597.5	18.1	32.92	0.00e+00
chr15-10605	chr15	25772589	25777055	+	258.4	4466.000	601.0	54.0	11.14	0.00e+00
chr17-6287	chr17	26067312	26070157	+	258.4	2845.000	597.0	35.8	16.67	0.00e+00
chr3-8907	chr3	84581554	84583731	+	258.1	2177.000	595.5	31.4	18.97	0.00e+00
chr9-12863	chr9	62534799	62537702	+	258.1	2903.000	602.5	33.4	18.06	0.00e+00
chr11-20734	chr11	84879271	84881379	+	258.1	2108.000	600.5	37.3	16.11	0.00e+00
chr15-3114	chr15	36937941	36939598	+	258.1	1657.000	605.0	31.4	19.27	0.00e+00
chr15-9708	chr15	98916767	98918939	+	258.1	2172.000	598.5	31.4	19.07	0.00e+00
chr16-8419	chr16	13109009	13111146	+	258.1	2137.000	595.0	35.3	16.85	0.00e+00
chr1-9847	chr1	134360938	134362734	+	257.9	1796.000	597.0	28.0	21.35	0.00e+00
chr8-1680	chr8	25596870	25598154	+	257.9	1284.000	600.0	19.1	31.37	0.00e+00
chr2-15945	chr2	127246773	127249152	+	257.7	2379.000	594.0	31.9	18.63	0.00e+00
chr4-36461	chr4	43042388	43046428	+	257.7	4040.000	593.0	61.8	9.60	0.00e+00
chr5-12055	chr5	34368896	34371568	+	257.7	2672.000	596.0	31.4	18.99	0.00e+00
chr7-3713	chr7	132851931	132853207	+	257.7	1276.000	599.0	11.8	50.89	0.00e+00
chr7-17020	chr7	145205298	145207765	+	257.7	2467.000	594.5	33.4	17.82	0.00e+00
chr9-17015	chr9	44919642	44921845	+	257.7	2203.000	595.0	21.1	28.21	0.00e+00
chr13-8205	chr13	54621112	54622955	+	257.7	1843.000	593.5	26.5	22.41	0.00e+00
chr15-6587	chr15	89074862	89077087	+	257.7	2225.000	594.5	28.9	20.54	0.00e+00
chr16-6128	chr16	91372267	91374034	+	257.7	1767.000	595.5	32.4	18.40	0.00e+00
chr17-4995	chr17	8282639	8284828	+	257.7	2189.000	598.5	29.4	20.34	0.00e+00
chr1-1271	chr1	13589082	13590505	+	257.5	1423.000	597.5	13.7	43.51	0.00e+00
chr4-30494	chr4	152325029	152327939	+	257.5	2910.000	595.5	34.8	17.10	0.00e+00
chr6-8344	chr6	120578432	120581812	+	257.5	3380.000	592.5	31.4	18.87	0.00e+00
chr8-7962	chr8	34146007	34147662	+	257.5	1655.000	595.5	26.5	22.48	0.00e+00
chr8-11699	chr8	46208703	46212251	+	257.5	3548.000	597.0	49.0	12.17	0.00e+00
chr8-13094	chr8	60992095	60994088	+	257.5	1993.000	594.5	27.0	22.04	0.00e+00
chr14-10175	chr14	51062610	51066512	+	257.5	3902.000	597.5	28.0	21.37	0.00e+00
chr1-8206	chr1	43826633	43828587	+	257.3	1954.000	593.5	15.2	39.03	0.00e+00
chr5-7810	chr5	137627993	137631809	+	257.3	3816.000	599.5	55.4	10.82	0.00e+00
chr8-6700	chr8	75108554	75110846	+	257.3	2292.000	595.0	28.4	20.92	0.00e+00
chr10-11061	chr10	86684817	86686581	+	257.3	1764.000	593.0	20.1	29.49	0.00e+00
chr18-12421	chr18	37823369	37828424	+	257.3	5055.000	595.0	68.2	8.73	0.00e+00
chr5-28192	chr5	122819956	122821987	+	257.1	2031.000	594.0	18.6	31.87	0.00e+00
chr7-29691	chr7	29982784	29984781	+	257.1	1997.000	595.5	28.9	20.58	0.00e+00
chr10-11666	chr10	95321888	95324265	+	257.1	2377.000	593.5	19.6	30.25	0.00e+00
chr10-9049	chr10	108331485	108334005	+	257.1	2520.000	593.0	18.1	32.68	0.00e+00
chr11-23255	chr11	94326509	94329280	+	257.1	2771.000	596.0	20.6	28.93	0.00e+00
chr15-8008	chr15	5115649	5118115	+	257.1	2466.000	593.5	20.6	28.81	0.00e+00
chr8-11611	chr8	122474767	122477171	+	256.8	2404.000	593.0	25.0	23.71	0.00e+00
chr13-3070	chr13	41605105	41606937	+	256.8	1832.000	592.0	16.2	36.57	0.00e+00
chr13-9495	chr13	92353908	92355916	+	256.8	2008.000	591.5	28.4	20.79	0.00e+00
chr17-14597	chr17	6826987	6829134	+	256.8	2147.000	593.5	24.5	24.20	0.00e+00
chr17-9120	chr17	37002002	37003930	+	256.8	1928.000	592.0	22.6	26.24	0.00e+00
chr2-27784	chr2	26405283	26409577	+	256.6	4294.000	594.5	34.3	17.32	0.00e+00
chr2-13869	chr2	153527579	153530509	+	256.6	2930.000	595.5	35.3	16.86	0.00e+00
chr3-7945	chr3	38483844	38485519	+	256.6	1675.000	594.0	19.6	30.28	0.00e+00
chr3-9407	chr3	145648354	145652024	+	256.6	3670.000	596.0	31.9	18.69	0.00e+00
chr11-36415	chr11	6442893	6445449	+	256.6	2556.000	592.0	21.6	27.43	0.00e+00
chr4-19717	chr4	132532298	132534244	+	256.4	1946.000	593.5	29.4	20.17	0.00e+00
chr5-928	chr5	3543701	3544829	+	256.4	1128.000	594.0	6.9	86.50	0.00e+00
chr8-15079	chr8	78819093	78821556	+	256.4	2463.000	591.0	30.9	19.13	0.00e+00
chr11-10738	chr11	69836543	69839213	+	256.4	2670.000	594.0	42.2	14.08	0.00e+00
chr14-5829	chr14	16248697	16250238	+	256.4	1541.000	594.0	21.6	27.52	0.00e+00
chr1-3059	chr1	128416578	128418001	+	256.2	1423.000	592.5	27.0	21.96	0.00e+00
chr2-17483	chr2	3117939	3119744	+	256.2	1805.000	592.0	23.5	25.15	0.00e+00
chr2-17145	chr2	26388077	26390192	+	256.2	2115.000	592.5	22.6	26.26	0.00e+00
chr3-11670	chr3	63975761	63977296	+	256.2	1535.000	590.0	14.7	40.10	0.00e+00
chr5-7513	chr5	31047540	31049692	+	256.2	2152.000	595.0	38.7	15.36	0.00e+00
chr5-24618	chr5	149523129	149530303	+	256.2	7174.000	594.5	71.6	8.30	2.34e-321
chr1-11491	chr1	60179625	60181553	+	256.0	1928.000	594.0	26.5	22.43	0.00e+00
chr2-27112	chr2	103483756	103485962	+	256.0	2206.000	592.5	28.0	21.19	0.00e+00
chr6-13543	chr6	86394930	86397841	+	256.0	2911.000	591.5	34.8	16.99	0.00e+00
chr6-8303	chr6	91156294	91162560	+	256.0	6266.000	597.5	73.6	8.12	5.82e-318
chr11-14786	chr11	120783282	120785498	+	256.0	2216.000	591.5	37.8	15.66	0.00e+00
chr14-6389	chr14	67071004	67073097	+	256.0	2093.000	591.0	30.9	19.13	0.00e+00
chr16-11216	chr16	4717702	4719753	+	256.0	2051.000	593.5	30.4	19.52	0.00e+00
chr1-21402	chr1	135282922	135284503	+	255.8	1581.000	589.5	23.5	25.04	0.00e+00
chr5-17387	chr5	129885912	129887983	+	255.8	2071.000	589.0	27.5	21.44	0.00e+00
chr5-16455	chr5	137312591	137315717	+	255.8	3126.000	592.5	48.1	12.33	0.00e+00
chr6-14453	chr6	29432639	29437450	+	255.8	4811.000	594.5	50.0	11.88	0.00e+00
chr12-7123	chr12	3364480	3367477	+	255.8	2997.000	592.0	32.4	18.29	0.00e+00
chr2-7441	chr2	29124533	29126054	+	255.5	1521.000	589.0	29.9	19.69	0.00e+00
chr5-21315	chr5	122778095	122780393	+	255.5	2298.000	591.5	22.1	26.80	0.00e+00
chr7-14791	chr7	45567568	45571455	+	255.5	3887.000	589.5	38.7	15.21	0.00e+00
chr18-11326	chr18	67932378	67934642	+	255.5	2264.000	589.0	22.6	26.11	0.00e+00
chr4-24961	chr4	141058754	141061567	+	255.3	2813.000	589.5	44.6	13.21	0.00e+00
chr5-5538	chr5	108131665	108133729	+	255.3	2064.000	592.5	29.4	20.13	0.00e+00
chr7-11247	chr7	12977186	12979632	+	255.3	2446.000	591.5	23.5	25.12	0.00e+00
chr1-16166	chr1	172348436	172352191	+	255.1	3755.000	592.5	43.2	13.73	0.00e+00
chr2-17371	chr2	157799512	157803554	+	255.1	4042.000	593.5	68.7	8.64	0.00e+00
chr9-10113	chr9	24502126	24504129	+	255.1	2003.000	589.5	15.7	37.56	0.00e+00
chr12-5769	chr12	85823873	85825679	+	255.1	1806.000	590.0	21.6	27.34	0.00e+00
chr13-5647	chr13	63430636	63432541	+	255.1	1905.000	588.0	25.0	23.51	0.00e+00
chr18-2762	chr18	20895357	20897262	+	255.1	1905.000	593.0	24.5	24.18	0.00e+00
chr1-6385	chr1	58585502	58587202	+	254.9	1700.000	589.0	27.0	21.83	0.00e+00
chr1-7625	chr1	155557561	155559151	+	254.9	1590.000	586.5	23.1	25.44	0.00e+00
chr3-12697	chr3	69721486	69723772	+	254.9	2286.000	590.0	23.5	25.06	0.00e+00
chr6-14921	chr6	124855803	124858346	+	254.9	2543.000	587.5	20.1	29.21	0.00e+00
chr11-22222	chr11	120436424	120438317	+	254.9	1893.000	586.5	23.5	24.91	0.00e+00
chr1-3064	chr1	16518676	16520295	+	254.7	1619.000	596.0	7.8	75.95	0.00e+00
chr4-19308	chr4	153974230	153976268	+	254.7	2038.000	586.0	16.7	35.14	0.00e+00
chr5-14726	chr5	107868028	107869601	+	254.7	1573.000	586.0	21.1	27.78	0.00e+00
chr6-10128	chr6	28831333	28834025	+	254.7	2692.000	590.5	36.3	16.27	0.00e+00
chr7-18553	chr7	35646375	35648067	+	254.7	1692.000	587.0	21.6	27.20	0.00e+00
chr17-7732	chr17	25874000	25876492	+	254.7	2492.000	592.0	42.7	13.87	0.00e+00
chr17-12528	chr17	46649573	46652429	+	254.7	2856.000	591.5	27.5	21.53	0.00e+00
chr4-3376	chr4	91371102	91372489	+	254.5	1387.000	598.5	18.1	32.98	0.00e+00
chr8-16565	chr8	23255341	23257935	+	254.5	2594.000	589.0	39.7	14.83	0.00e+00
chr8-3948	chr8	39005472	39006863	+	254.5	1391.000	590.0	12.8	46.27	0.00e+00
chr12-4159	chr12	44209118	44211068	+	254.5	1950.000	585.5	26.0	22.52	0.00e+00
chr12-13761	chr12	69985944	69987749	+	254.5	1805.000	586.5	15.2	38.57	0.00e+00
chr1-26844	chr1	133024343	133026319	+	254.2	1976.000	586.5	14.7	39.86	0.00e+00
chr2-22799	chr2	167502732	167504836	+	254.2	2104.000	590.0	27.0	21.87	0.00e+00
chr5-9973	chr5	135961716	135963751	+	254.2	2035.000	591.5	30.4	19.45	0.00e+00
chr8-8904	chr8	72420351	72422434	+	254.2	2083.000	588.0	18.6	31.55	0.00e+00
chr8-11730	chr8	83592517	83595487	+	254.2	2970.000	587.0	24.0	24.42	0.00e+00
chr15-10866	chr15	95789925	95791883	+	254.2	1958.000	589.0	23.1	25.55	0.00e+00
chr17-10216	chr17	34644014	34648216	+	254.2	4202.000	589.5	65.2	9.04	0.00e+00
chr1-20009	chr1	75545494	75547336	+	254.0	1842.000	589.0	23.1	25.55	0.00e+00
chr1-6741	chr1	133181101	133184017	+	254.0	2916.000	587.0	52.0	11.29	0.00e+00
chr7-23615	chr7	55961616	55963142	+	254.0	1526.000	585.5	15.7	37.30	0.00e+00
chr12-12360	chr12	102742558	102744773	+	254.0	2215.000	588.5	26.5	22.22	0.00e+00
chr15-8055	chr15	76709632	76711631	+	254.0	1999.000	587.5	19.1	30.71	0.00e+00
chr15-6900	chr15	98967697	98972237	+	254.0	4540.000	589.0	58.4	10.09	0.00e+00
chr5-9846	chr5	124528387	124532270	+	253.8	3883.000	589.5	47.6	12.39	0.00e+00
chr1-10146	chr1	106795575	106797278	+	253.6	1703.000	585.5	15.7	37.30	0.00e+00
chr15-5319	chr15	99771315	99773154	+	253.6	1839.000	590.0	19.1	30.84	0.00e+00
chr1-13563	chr1	39535299	39536951	+	253.4	1652.000	588.0	16.2	36.33	0.00e+00
chr9-7115	chr9	121704201	121705993	+	253.4	1792.000	586.5	18.6	31.47	0.00e+00
chr19-3340	chr19	47089686	47091631	+	253.4	1945.000	585.0	31.4	18.64	0.00e+00
chr13-2644	chr13	86045974	86046995	+	253.1	1021.000	588.5	3.9	149.98	0.00e+00
chr1-10043	chr1	167307766	167309424	+	252.9	1658.000	588.0	24.0	24.47	0.00e+00
chr5-6976	chr5	76973912	76975712	+	252.9	1800.000	586.5	22.6	25.99	0.00e+00
chr6-5577	chr6	18513579	18515379	+	252.9	1800.000	585.5	21.6	27.13	0.00e+00
chr6-13859	chr6	29608762	29610435	+	252.9	1673.000	583.0	19.6	29.72	0.00e+00
chr6-9976	chr6	72511766	72515277	+	252.9	3511.000	586.0	42.7	13.73	0.00e+00
chr10-9652	chr10	71284141	71285816	+	252.9	1675.000	584.5	21.1	27.71	0.00e+00
chr6-4127	chr6	13069332	13070742	+	252.7	1410.000	587.5	15.7	37.43	0.00e+00
chr9-10028	chr9	96477462	96479129	+	252.7	1667.000	587.5	13.7	42.78	0.00e+00
chr11-36451	chr11	8662821	8665065	+	252.7	2244.000	587.0	26.0	22.58	0.00e+00
chr17-10619	chr17	26945698	26949672	+	252.7	3974.000	586.0	44.1	13.27	0.00e+00
chr3-13067	chr3	32735922	32738075	+	252.5	2153.000	584.5	24.5	23.83	0.00e+00
chr3-4264	chr3	108145321	108146872	+	252.5	1551.000	582.5	20.1	28.97	0.00e+00
chr9-10949	chr9	111117409	111119237	+	252.5	1828.000	583.0	28.0	20.85	0.00e+00
chrX-3679	chrX	56454659	56456842	+	252.5	2183.000	581.0	19.1	30.37	0.00e+00
chr3-4478	chr3	87884375	87886567	+	252.3	2192.000	587.5	37.8	15.56	0.00e+00
chr4-12540	chr4	126676991	126678531	+	252.3	1540.000	580.5	17.7	32.88	0.00e+00
chr6-8869	chr6	85587069	85590240	+	252.3	3171.000	581.5	23.5	24.70	0.00e+00
chr13-4394	chr13	90088883	90090536	+	252.3	1653.000	580.5	29.9	19.40	0.00e+00
chr2-7182	chr2	44926220	44927968	+	252.1	1748.000	582.5	16.2	35.99	0.00e+00
chr9-9322	chr9	90162118	90164444	+	252.1	2326.000	586.0	22.1	26.55	0.00e+00
chr10-10820	chr10	92721447	92723166	+	252.1	1719.000	586.0	24.5	23.89	0.00e+00
chr19-10503	chr19	47067029	47068924	+	252.1	1895.000	584.0	24.5	23.81	0.00e+00
chr1-12329	chr1	87755526	87757148	+	251.8	1622.000	581.0	23.5	24.68	0.00e+00
chr2-12436	chr2	26638840	26640765	+	251.8	1925.000	586.5	30.4	19.29	0.00e+00
chr2-10682	chr2	144009691	144011716	+	251.8	2025.000	594.0	27.0	22.02	0.00e+00
chr7-5619	chr7	17057943	17063190	+	251.8	5247.000	586.0	75.0	7.81	1.35e-303
chr15-20646	chr15	102113775	102121086	+	251.8	7311.000	587.5	73.6	7.99	6.69e-309
chr2-10831	chr2	25271169	25273537	+	251.6	2368.000	582.5	39.2	14.85	0.00e+00
chr2-36124	chr2	101677971	101679705	+	251.6	1734.000	579.0	20.1	28.79	0.00e+00
chr3-8188	chr3	96171096	96173641	+	251.6	2545.000	583.5	30.9	18.88	0.00e+00
chr9-13057	chr9	35210074	35212181	+	251.6	2107.000	583.0	29.4	19.81	0.00e+00
chr13-8502	chr13	46668710	46670585	+	251.6	1875.000	580.0	24.0	24.13	0.00e+00
chr13-518	chr13	92530373	92531717	+	251.6	1344.000	590.5	18.6	31.68	0.00e+00
chr14-1660	chr14	119098784	119100304	+	251.6	1520.000	583.5	15.7	37.18	0.00e+00
chr2-15618	chr2	112238906	112240944	+	251.4	2038.000	580.0	29.9	19.39	0.00e+00
chr4-10754	chr4	62518414	62520685	+	251.4	2271.000	583.5	29.4	19.83	0.00e+00
chr6-6880	chr6	17636706	17638307	+	251.4	1601.000	581.5	12.8	45.60	0.00e+00
chr15-10850	chr15	88818451	88821007	+	251.4	2556.000	580.5	39.7	14.61	0.00e+00
chr16-11913	chr16	17507863	17510082	+	251.4	2219.000	581.5	34.8	16.70	0.00e+00
chr1-5731	chr1	143701762	143703645	+	251.2	1883.000	587.0	14.2	41.27	0.00e+00
chr2-14177	chr2	16355407	16358464	+	251.2	3057.000	582.5	28.4	20.48	0.00e+00
chr5-19141	chr5	125440915	125442750	+	251.2	1835.000	579.0	26.5	21.86	0.00e+00
chr9-14966	chr9	56926731	56929126	+	251.2	2395.000	580.5	30.9	18.79	0.00e+00
chr13-8988	chr13	24760691	24762510	+	251.2	1819.000	583.5	18.1	32.15	0.00e+00
chr4-10528	chr4	116463158	116465074	+	251.0	1916.000	579.5	28.4	20.37	0.00e+00
chr11-22016	chr11	101441804	101443699	+	251.0	1895.000	582.5	24.0	24.24	0.00e+00
chr4-29292	chr4	55529796	55533729	+	250.8	3933.000	581.5	55.9	10.40	0.00e+00
chr14-14894	chr14	60734784	60743242	+	250.8	8458.000	580.0	96.1	6.03	5.26e-245
chr15-3681	chr15	99074083	99076083	+	250.8	2000.000	577.0	24.5	23.53	0.00e+00
chr18-4250	chr18	44827912	44829507	+	250.8	1595.000	578.5	16.7	34.69	0.00e+00
chr9-22597	chr9	20887090	20889282	+	250.5	2192.000	578.5	24.0	24.07	0.00e+00
chr11-40085	chr11	116197979	116200172	+	250.5	2193.000	577.5	26.0	22.22	0.00e+00
chr13-4522	chr13	32801356	32803350	+	250.5	1994.000	583.0	34.8	16.74	0.00e+00
chr5-14540	chr5	135148314	135150978	+	250.3	2664.000	579.5	26.5	21.88	0.00e+00
chr5-9109	chr5	137732943	137736254	+	250.3	3311.000	580.5	54.4	10.66	0.00e+00
chr5-10657	chr5	138262941	138264842	+	250.3	1901.000	581.5	24.5	23.71	0.00e+00
chr7-5025	chr7	97081230	97083495	+	250.3	2265.000	578.5	28.0	20.69	0.00e+00
chr9-18150	chr9	21794781	21799282	+	250.3	4501.000	578.5	48.6	11.91	0.00e+00
chr10-7240	chr10	93452829	93454550	+	250.3	1721.000	578.5	19.6	29.49	0.00e+00
chr10-8750	chr10	128336998	128339141	+	250.3	2143.000	583.0	26.5	22.01	0.00e+00
chr15-12029	chr15	98976338	98980520	+	250.3	4182.000	582.0	47.6	12.23	0.00e+00
chrX-6410	chrX	13240514	13244253	+	250.3	3739.000	579.0	36.3	15.95	0.00e+00
chr1-9246	chr1	128243653	128245361	+	250.1	1708.000	576.5	25.0	23.05	0.00e+00
chr2-40140	chr2	35675287	35682538	+	250.1	7251.000	581.5	95.6	6.08	7.26e-247
chr2-39405	chr2	180588702	180590573	+	250.1	1871.000	579.5	23.5	24.61	0.00e+00
chr10-3374	chr10	9900297	9902124	+	250.1	1827.000	576.5	20.1	28.67	0.00e+00
chr10-17065	chr10	63337842	63339825	+	250.1	1983.000	577.5	20.6	28.03	0.00e+00
chr12-6215	chr12	21372606	21374431	+	250.1	1825.000	576.0	19.6	29.36	0.00e+00
chr17-20864	chr17	46678291	46682236	+	250.1	3945.000	577.5	44.1	13.08	0.00e+00
chr6-6800	chr6	47920086	47921756	+	249.9	1670.000	579.5	21.1	27.48	0.00e+00
chr6-6056	chr6	100833140	100835067	+	249.9	1927.000	576.0	20.6	27.96	0.00e+00
chr7-10815	chr7	126861033	126864984	+	249.9	3951.000	577.0	57.9	9.97	0.00e+00
chr14-8720	chr14	73237570	73239969	+	249.9	2399.000	576.0	26.5	21.75	0.00e+00
chr17-8004	chr17	71526015	71527943	+	249.9	1928.000	577.0	35.3	16.34	0.00e+00
chr1-6957	chr1	92472861	92474599	+	249.7	1738.000	577.5	28.0	20.66	0.00e+00
chr7-10240	chr7	116092479	116094397	+	249.7	1918.000	577.5	28.9	19.96	0.00e+00
chr10-5070	chr10	117062803	117064691	+	249.7	1888.000	579.5	14.7	39.38	0.00e+00
chr3-17470	chr3	87616220	87620671	+	249.5	4451.000	577.5	43.7	13.23	0.00e+00
chr5-13456	chr5	34760776	34762967	+	249.5	2191.000	577.0	27.0	21.39	0.00e+00
chr13-10549	chr13	105291467	105294865	+	249.5	3398.000	574.0	42.2	13.61	0.00e+00
chr14-6144	chr14	78535430	78537757	+	249.5	2327.000	583.0	38.3	15.24	0.00e+00
chr17-6047	chr17	46201847	46204056	+	249.5	2209.000	576.5	33.4	17.28	0.00e+00
chr1-7365	chr1	44147035	44148885	+	249.2	1850.000	574.0	18.1	31.63	0.00e+00
chr2-16261	chr2	130663157	130664996	+	249.2	1839.000	576.0	27.5	20.97	0.00e+00
chr5-9635	chr5	128598936	128603068	+	249.2	4132.000	578.5	38.7	14.93	0.00e+00
chr6-7873	chr6	30895719	30897526	+	249.2	1807.000	575.0	20.6	27.91	0.00e+00
chr7-30111	chr7	79391302	79393468	+	249.2	2166.000	575.0	20.6	27.91	0.00e+00
chr12-5293	chr12	4906788	4908315	+	249.2	1527.000	575.5	24.0	23.95	0.00e+00
chr1-11631	chr1	152765766	152767541	+	249.0	1775.000	574.5	27.5	20.92	0.00e+00
chr7-11186	chr7	100370903	100373520	+	249.0	2617.000	575.5	32.4	17.78	0.00e+00
chr8-8401	chr8	105604630	105607629	+	249.0	2999.000	578.5	49.0	11.79	0.00e+00
chr14-9573	chr14	31335960	31337783	+	249.0	1823.000	575.0	22.1	26.05	0.00e+00
chr14-9610	chr14	54360447	54361992	+	249.0	1545.000	574.5	20.6	27.89	0.00e+00
chr2-19252	chr2	181496196	181498186	+	248.8	1990.000	574.5	23.5	24.40	0.00e+00
chr6-6133	chr6	47811567	47814180	+	248.8	2613.000	579.5	33.4	17.37	0.00e+00
chr10-8764	chr10	13964402	13968408	+	248.8	4006.000	573.0	44.6	12.84	0.00e+00
chr10-6750	chr10	79553949	79555671	+	248.8	1722.000	576.0	30.9	18.64	0.00e+00
chr13-6106	chr13	34147814	34151080	+	248.8	3266.000	580.5	44.1	13.15	0.00e+00
chr14-3915	chr14	14067619	14073452	+	248.8	5833.000	574.0	67.7	8.48	1.82e-315
chr4-1107	chr4	8535589	8536848	+	248.6	1259.000	580.0	15.2	38.15	0.00e+00
chr7-8481	chr7	112427369	112428917	+	248.6	1548.000	575.5	7.4	78.22	0.00e+00
chr9-16905	chr9	21591746	21594258	+	248.6	2512.000	577.5	39.2	14.72	0.00e+00
chr14-8009	chr14	19974382	19978399	+	248.6	4017.000	575.0	46.1	12.47	0.00e+00
chr17-12121	chr17	32786945	32789155	+	248.6	2210.000	575.5	21.6	26.67	0.00e+00
chr4-37167	chr4	116149572	116151761	+	248.4	2189.000	573.0	27.5	20.86	0.00e+00
chr7-4596	chr7	105743592	105745019	+	248.4	1427.000	577.0	15.2	37.95	0.00e+00
chr12-7912	chr12	87442083	87444858	+	248.4	2775.000	572.5	24.0	23.82	0.00e+00
chr18-6431	chr18	25167632	25169931	+	248.4	2299.000	574.0	37.3	15.40	0.00e+00
chr1-19704	chr1	190723742	190730431	+	248.1	6689.000	573.5	69.2	8.29	7.97e-310
chr2-16318	chr2	157559313	157562779	+	248.1	3466.000	575.5	60.8	9.46	0.00e+00
chr8-3261	chr8	25753623	25755154	+	248.1	1531.000	571.5	23.5	24.27	0.00e+00
chr8-12336	chr8	111299170	111300992	+	248.1	1822.000	571.0	20.6	27.72	0.00e+00
chr9-7404	chr9	96719126	96720510	+	248.1	1384.000	574.0	20.6	27.86	0.00e+00
chr2-40386	chr2	73528384	73530283	+	247.9	1899.000	572.0	21.6	26.50	0.00e+00
chr4-12324	chr4	130359083	130360992	+	247.9	1909.000	576.0	16.2	35.59	0.00e+00
chr5-22127	chr5	116589771	116593442	+	247.9	3671.000	573.0	32.4	17.70	0.00e+00
chr10-11830	chr10	67126258	67127957	+	247.9	1699.000	574.0	25.0	22.95	0.00e+00
chr14-4069	chr14	48120479	48122547	+	247.9	2068.000	575.0	18.1	31.68	0.00e+00
chr3-7608	chr3	138799888	138805136	+	247.7	5248.000	570.0	57.9	9.85	0.00e+00
chr8-25791	chr8	107055577	107057908	+	247.7	2331.000	572.0	38.3	14.95	0.00e+00
chr11-18066	chr11	59162521	59165592	+	247.7	3071.000	574.0	39.7	14.45	0.00e+00
chr11-14300	chr11	118417912	118420034	+	247.7	2122.000	573.5	24.0	23.86	0.00e+00
chr13-9214	chr13	51916473	51922090	+	247.7	5617.000	576.0	70.6	8.16	5.90e-308
chr6-8172	chr6	91472446	91474991	+	247.5	2545.000	574.0	52.5	10.94	0.00e+00
chr13-5045	chr13	21753050	21755240	+	247.5	2190.000	570.0	25.5	22.35	0.00e+00
chr3-10835	chr3	60500342	60502471	+	247.3	2129.000	573.0	20.6	27.82	0.00e+00
chr4-15008	chr4	25280932	25282249	+	247.3	1317.000	570.0	17.7	32.28	0.00e+00
chr2-23558	chr2	165324360	165327857	+	247.1	3497.000	570.0	41.7	13.67	0.00e+00
chr4-16645	chr4	132273591	132275505	+	247.1	1914.000	570.0	21.6	26.41	0.00e+00
chr9-13060	chr9	36796326	36797646	+	247.1	1320.000	571.0	18.6	30.64	0.00e+00
chr9-20161	chr9	82828942	82830807	+	247.1	1865.000	571.0	23.1	24.77	0.00e+00
chr14-6908	chr14	55883815	55886467	+	247.1	2652.000	570.5	34.8	16.38	0.00e+00
chr19-8269	chr19	45057427	45059853	+	247.1	2426.000	570.0	22.1	25.82	0.00e+00
chr2-26233	chr2	154891542	154893165	+	246.8	1623.000	572.0	19.1	29.90	0.00e+00
chr10-3748	chr10	127379971	127382183	+	246.8	2212.000	570.0	24.0	23.72	0.00e+00
chr13-8913	chr13	59822297	59824046	+	246.8	1749.000	572.5	18.6	30.72	0.00e+00
chr13-6005	chr13	73936914	73938880	+	246.8	1966.000	573.5	23.1	24.88	0.00e+00
chr15-1594	chr15	35370913	35372299	+	246.8	1386.000	576.0	11.8	48.93	0.00e+00
chr16-2849	chr16	22856820	22858853	+	246.8	2033.000	576.5	25.5	22.60	0.00e+00
chr18-8260	chr18	3506750	3509442	+	246.8	2692.000	568.5	28.4	19.98	0.00e+00
chr6-6459	chr6	124413951	124416049	+	246.6	2098.000	568.5	24.0	23.65	0.00e+00
chr8-10909	chr8	106414849	106416614	+	246.6	1765.000	572.0	15.2	37.62	0.00e+00
chr8-8014	chr8	110720579	110726083	+	246.6	5504.000	572.5	65.7	8.71	4.56e-320
chr9-21165	chr9	102351513	102354987	+	246.6	3474.000	572.5	39.7	14.41	0.00e+00
chr17-20289	chr17	24072388	24073721	+	246.6	1333.000	570.5	15.7	36.35	0.00e+00
chr8-15068	chr8	71907997	71909529	+	246.4	1532.000	570.5	24.0	23.74	0.00e+00
chr8-9864	chr8	120100475	120102324	+	246.4	1849.000	571.0	24.0	23.76	0.00e+00
chr17-7603	chr17	32035506	32037700	+	246.4	2194.000	574.5	29.4	19.52	0.00e+00
chr18-2964	chr18	12861618	12864125	+	246.4	2507.000	574.0	34.8	16.48	0.00e+00
chr18-2469	chr18	22343425	22345417	+	246.4	1992.000	573.5	26.0	22.06	0.00e+00
chr3-9612	chr3	41741230	41743281	+	246.2	2051.000	573.0	25.5	22.47	0.00e+00
chr12-5800	chr12	112644042	112647160	+	246.2	3118.000	572.0	36.8	15.55	0.00e+00
chr5-298	chr5	138619276	138620151	+	246.0	875.000	575.5	7.8	73.33	0.00e+00
chr7-14562	chr7	79464486	79467495	+	246.0	3009.000	567.0	47.1	12.04	0.00e+00
chr8-2844	chr8	70872883	70874525	+	246.0	1642.000	574.5	22.6	25.46	0.00e+00
chr16-6610	chr16	32608403	32610959	+	246.0	2556.000	566.0	29.4	19.23	0.00e+00
chrX-5718	chrX	20686962	20689555	+	246.0	2593.000	568.0	27.0	21.06	0.00e+00
chr2-25571	chr2	6871162	6873223	+	245.8	2061.000	567.5	16.7	34.03	0.00e+00
chr3-6221	chr3	19187333	19189199	+	245.8	1866.000	569.0	19.1	29.75	0.00e+00
chr4-10031	chr4	129057595	129059592	+	245.8	1997.000	568.5	29.4	19.32	0.00e+00
chr8-3544	chr8	18845708	18847535	+	245.8	1827.000	570.0	31.9	17.88	0.00e+00
chr9-17493	chr9	21090289	21092830	+	245.8	2541.000	568.0	31.4	18.09	0.00e+00
chr14-13813	chr14	20702164	20703925	+	245.8	1761.000	569.0	21.6	26.37	0.00e+00
chr3-7690	chr3	101923528	101925600	+	245.5	2072.000	569.5	28.9	19.68	0.00e+00
chr3-4416	chr3	103808585	103810483	+	245.5	1898.000	570.0	34.3	16.60	0.00e+00
chr6-6652	chr6	83325617	83326898	+	245.5	1281.000	567.0	20.6	27.52	0.00e+00
chr8-17038	chr8	124661244	124664082	+	245.5	2838.000	566.0	34.3	16.49	0.00e+00
chr16-5127	chr16	32098730	32100767	+	245.5	2037.000	568.5	17.2	33.12	0.00e+00
chr18-4964	chr18	34330388	34331817	+	245.5	1429.000	565.0	13.7	41.14	0.00e+00
chr5-5128	chr5	92434155	92435914	+	245.3	1759.000	566.5	16.7	33.97	0.00e+00
chr5-18880	chr5	106963583	106965468	+	245.3	1885.000	566.0	20.1	28.15	0.00e+00
chr9-1292	chr9	78108032	78109410	+	245.3	1378.000	577.5	22.1	26.16	0.00e+00
chr16-6172	chr16	18233982	18236519	+	245.3	2537.000	568.5	26.5	21.46	0.00e+00
chr2-24670	chr2	27675832	27680026	+	245.1	4194.000	565.0	40.2	14.05	0.00e+00
chr6-9163	chr6	147042194	147044110	+	245.1	1916.000	565.5	23.5	24.02	0.00e+00
chr7-12530	chr7	29313968	29320493	+	245.1	6525.000	566.5	86.8	6.53	3.60e-255
chr8-11678	chr8	31167353	31169770	+	245.1	2417.000	567.0	26.5	21.41	0.00e+00
chr8-10675	chr8	81013557	81015720	+	245.1	2163.000	566.0	25.0	22.63	0.00e+00
chr8-18865	chr8	83714739	83716331	+	245.1	1592.000	566.0	25.5	22.19	0.00e+00
chr13-14787	chr13	38526772	38529084	+	245.1	2312.000	566.5	25.5	22.21	0.00e+00
chr16-6741	chr16	32245576	32247831	+	245.1	2255.000	566.5	18.1	31.22	0.00e+00
chr3-17393	chr3	58689178	58692956	+	244.9	3778.000	565.5	38.7	14.59	0.00e+00
chr3-6795	chr3	63898369	63900559	+	244.9	2190.000	571.0	28.0	20.42	0.00e+00
chr6-2167	chr6	108782902	108784595	+	244.9	1693.000	566.5	18.1	31.22	0.00e+00
chr8-350	chr8	85700200	85701577	+	244.9	1377.000	589.5	14.2	41.44	0.00e+00
chr10-7645	chr10	3972629	3974287	+	244.9	1658.000	565.0	20.1	28.10	0.00e+00
chr17-18106	chr17	4906276	4909278	+	244.9	3002.000	566.5	22.6	25.11	0.00e+00
chr1-6215	chr1	166253677	166257607	+	244.7	3930.000	565.0	44.1	12.80	0.00e+00
chr2-41192	chr2	156142933	156145070	+	244.7	2137.000	563.0	26.0	21.66	0.00e+00
chr5-10028	chr5	64807842	64813327	+	244.7	5485.000	567.0	79.9	7.09	2.67e-273
chr5-31089	chr5	96996300	96998827	+	244.7	2527.000	563.0	25.5	22.07	0.00e+00
chr8-9233	chr8	54529006	54530704	+	244.7	1698.000	564.0	17.2	32.85	0.00e+00
chr11-19421	chr11	100711557	100714297	+	244.7	2740.000	568.5	44.1	12.88	0.00e+00
chr17-21539	chr17	23827782	23829907	+	244.7	2125.000	565.5	30.9	18.30	0.00e+00
chr18-5877	chr18	74215405	74217990	+	244.7	2585.000	567.0	25.5	22.23	0.00e+00
chr6-6733	chr6	83165137	83166806	+	244.5	1669.000	564.5	22.6	25.02	0.00e+00
chr7-12704	chr7	19506773	19509957	+	244.5	3184.000	566.5	26.0	21.79	0.00e+00
chr15-2589	chr15	41788314	41789991	+	244.5	1677.000	564.5	12.8	44.27	0.00e+00
chr16-7087	chr16	32276899	32278585	+	244.5	1686.000	572.0	24.5	23.32	0.00e+00
chr19-4563	chr19	56821173	56823065	+	244.5	1892.000	565.5	31.9	17.74	0.00e+00
chr7-24355	chr7	16284969	16287126	+	244.2	2157.000	565.0	20.6	27.43	0.00e+00
chr8-14816	chr8	120422621	120427487	+	244.2	4866.000	572.0	71.1	8.04	8.29e-303
chr15-16706	chr15	76521484	76524735	+	244.2	3251.000	566.0	40.2	14.07	0.00e+00
chr2-4773	chr2	24949106	24950991	+	244.0	1885.000	569.0	24.0	23.68	0.00e+00
chr2-2937	chr2	160872227	160873867	+	244.0	1640.000	569.5	19.6	29.03	0.00e+00
chr3-10294	chr3	108553660	108555108	+	244.0	1448.000	566.0	28.4	19.90	0.00e+00
chr3-7812	chr3	127552463	127554287	+	244.0	1824.000	562.0	19.6	28.65	0.00e+00
chr5-2336	chr5	69556689	69557990	+	244.0	1301.000	565.0	15.7	36.00	0.00e+00
chr6-9717	chr6	30734909	30740395	+	244.0	5486.000	567.0	74.1	7.66	1.40e-289
chr2-23314	chr2	102184112	102186992	+	243.8	2880.000	563.0	37.8	14.91	0.00e+00
chr5-10630	chr5	124184329	124188372	+	243.8	4043.000	569.5	55.9	10.19	0.00e+00
chr19-6411	chr19	9897303	9900240	+	243.8	2937.000	562.5	31.4	17.92	0.00e+00
chrX-2708	chrX	103980044	103982095	+	243.8	2051.000	563.5	19.6	28.72	0.00e+00
chr1-10996	chr1	163928973	163930988	+	243.6	2015.000	561.0	17.7	31.77	0.00e+00
chr6-2593	chr6	54039009	54040788	+	243.6	1779.000	567.5	19.6	28.93	0.00e+00
chr10-7950	chr10	122045872	122048364	+	243.6	2492.000	561.0	27.5	20.42	0.00e+00
chr11-34773	chr11	21369635	21371823	+	243.6	2188.000	561.0	23.5	23.83	0.00e+00
chr13-13448	chr13	28883168	28886086	+	243.6	2918.000	560.5	29.4	19.05	0.00e+00
chr17-1364	chr17	53688947	53690433	+	243.6	1486.000	568.5	16.2	35.12	0.00e+00
chr1-16479	chr1	93342231	93344487	+	243.4	2256.000	564.5	38.3	14.76	0.00e+00
chr3-2343	chr3	107035571	107037318	+	243.4	1747.000	567.5	20.1	28.22	0.00e+00
chr6-13568	chr6	88900848	88904213	+	243.4	3365.000	561.5	37.8	14.87	0.00e+00
chr11-35261	chr11	73047350	73049571	+	243.4	2221.000	562.5	27.0	20.85	0.00e+00
chr14-10302	chr14	75833046	75835708	+	243.4	2662.000	562.5	31.4	17.92	0.00e+00
chr5-17498	chr5	143234716	143236309	+	243.2	1593.000	562.5	17.7	31.86	0.00e+00
chr8-6300	chr8	104533756	104535148	+	243.2	1392.000	561.0	19.6	28.59	0.00e+00
chr8-6909	chr8	122442483	122445008	+	243.2	2525.000	563.0	32.9	17.13	0.00e+00
chr14-6942	chr14	73552252	73553906	+	243.2	1654.000	560.5	14.7	38.09	0.00e+00
chr15-12281	chr15	76816545	76818874	+	243.2	2329.000	564.0	22.6	25.00	0.00e+00
chr15-8083	chr15	81465372	81467336	+	243.2	1964.000	562.0	22.1	25.46	0.00e+00
chr19-7471	chr19	43877870	43881019	+	243.2	3149.000	565.0	29.9	18.88	0.00e+00
chr4-14297	chr4	139129606	139131395	+	242.9	1789.000	560.5	17.2	32.65	0.00e+00
chr5-8866	chr5	72558607	72560288	+	242.9	1681.000	563.5	28.0	20.16	0.00e+00
chr11-38795	chr11	58322229	58324259	+	242.9	2030.000	560.5	21.6	25.97	0.00e+00
chr11-32177	chr11	76242521	76244553	+	242.9	2032.000	559.0	23.5	23.74	0.00e+00
chr16-9111	chr16	33061556	33064305	+	242.9	2749.000	560.5	27.5	20.41	0.00e+00
chr2-18366	chr2	25124473	25129755	+	242.7	5282.000	565.5	69.2	8.18	1.69e-302
chr7-10546	chr7	92560583	92562550	+	242.7	1967.000	561.5	24.5	22.90	0.00e+00
chr10-12871	chr10	52233009	52235340	+	242.7	2331.000	561.5	25.0	22.45	0.00e+00
chr2-21131	chr2	77945123	77946670	+	242.5	1547.000	560.0	13.7	40.78	0.00e+00
chr3-10319	chr3	131563934	131566217	+	242.5	2283.000	561.5	25.0	22.45	0.00e+00
chr6-7377	chr6	83077481	83079550	+	242.5	2069.000	561.5	35.3	15.90	0.00e+00
chr14-5050	chr14	19984899	19988842	+	242.5	3943.000	564.0	54.4	10.36	0.00e+00
chr1-10216	chr1	180568246	180570231	+	242.3	1985.000	562.5	26.0	21.64	0.00e+00
chr2-36802	chr2	165992000	165993799	+	242.3	1799.000	559.5	31.9	17.55	0.00e+00
chr13-13914	chr13	100729243	100731618	+	242.3	2375.000	558.5	22.1	25.30	0.00e+00
chr15-2237	chr15	55556768	55558279	+	242.3	1511.000	567.0	23.1	24.60	0.00e+00
chr15-11071	chr15	77149443	77154058	+	242.3	4615.000	562.0	56.4	9.96	0.00e+00
chr15-12082	chr15	103322191	103324410	+	242.3	2219.000	560.0	22.1	25.37	0.00e+00
chr7-14211	chr7	28391628	28394105	+	242.1	2477.000	559.0	28.9	19.32	0.00e+00
chr13-10834	chr13	92609563	92612537	+	242.1	2974.000	559.0	29.4	18.99	0.00e+00
chr7-10639	chr7	79272332	79274728	+	241.8	2396.000	566.0	43.7	12.97	0.00e+00
chr9-16636	chr9	69289051	69291606	+	241.8	2555.000	559.5	42.7	13.11	0.00e+00
chr13-13510	chr13	41249014	41250855	+	241.8	1841.000	558.5	25.5	21.90	0.00e+00
chr13-6823	chr13	106946358	106948350	+	241.8	1992.000	558.5	20.6	27.11	0.00e+00
chr6-7639	chr6	11906550	11908446	+	241.6	1896.000	558.0	24.5	22.75	0.00e+00
chr8-19498	chr8	25199962	25202468	+	241.6	2506.000	558.0	18.6	29.94	0.00e+00
chr9-13573	chr9	106246644	106248826	+	241.4	2182.000	558.5	21.1	26.48	0.00e+00
chr11-19974	chr11	117986074	117988095	+	241.4	2021.000	558.5	25.5	21.90	0.00e+00
chr12-13508	chr12	110977825	110979892	+	241.4	2067.000	561.5	25.0	22.45	0.00e+00
chrX-2711	chrX	112600392	112602327	+	241.4	1935.000	558.5	9.8	56.93	0.00e+00
chrX-5474	chrX	159253932	159257462	+	241.4	3530.000	556.0	19.6	28.34	0.00e+00
chr2-14488	chr2	39007446	39009261	+	241.2	1815.000	559.5	24.5	22.81	0.00e+00
chr2-15380	chr2	144526800	144528700	+	241.2	1900.000	557.5	20.1	27.72	0.00e+00
chr10-6084	chr10	34018583	34020473	+	241.2	1890.000	558.0	30.4	18.35	0.00e+00
chr14-354	chr14	27039044	27040848	+	241.2	1804.000	565.5	16.2	34.94	0.00e+00
chr16-8667	chr16	4885043	4887928	+	241.2	2885.000	557.0	24.5	22.71	0.00e+00
chr2-11096	chr2	69860843	69862760	+	241.0	1917.000	556.0	27.5	20.24	0.00e+00
chr15-2282	chr15	5143320	5144979	+	241.0	1659.000	560.0	19.6	28.54	0.00e+00
chr2-13030	chr2	126932255	126933917	+	240.8	1662.000	556.0	15.7	35.42	0.00e+00
chr7-21666	chr7	24481035	24483370	+	240.8	2335.000	556.0	28.4	19.54	0.00e+00
chr7-18302	chr7	122018159	122021561	+	240.8	3402.000	555.0	44.1	12.57	0.00e+00
chr17-15431	chr17	33628398	33631452	+	240.8	3054.000	556.0	34.8	15.97	0.00e+00
chrX-5370	chrX	103819146	103823089	+	240.8	3943.000	555.5	32.4	17.16	0.00e+00
chr1-12901	chr1	75190442	75193079	+	240.5	2637.000	557.5	32.4	17.22	0.00e+00
chr1-13046	chr1	135312703	135314372	+	240.5	1669.000	558.0	13.7	40.63	0.00e+00
chr2-20885	chr2	4400405	4402675	+	240.5	2270.000	558.5	26.0	21.48	0.00e+00
chr7-15277	chr7	19358402	19361891	+	240.5	3489.000	556.5	40.7	13.67	0.00e+00
chr7-10760	chr7	66059847	66061898	+	240.5	2051.000	561.0	32.4	17.33	0.00e+00
chr9-24892	chr9	118924726	118928127	+	240.5	3401.000	556.5	45.1	12.33	0.00e+00
chr4-25853	chr4	132344071	132346105	+	240.3	2034.000	555.0	32.4	17.14	0.00e+00
chr5-2079	chr5	122613914	122615310	+	240.3	1396.000	559.0	23.1	24.25	0.00e+00
chr6-8958	chr6	128423828	128425512	+	240.3	1684.000	556.5	24.5	22.69	0.00e+00
chr7-8054	chr7	45703658	45708307	+	240.3	4649.000	556.5	54.0	10.31	0.00e+00
chr8-7756	chr8	94916752	94918569	+	240.3	1817.000	555.5	26.5	20.97	0.00e+00
chr10-15794	chr10	82622089	82624102	+	240.3	2013.000	554.5	18.6	29.75	0.00e+00
chr2-7797	chr2	35108804	35110457	+	240.1	1653.000	555.5	24.0	23.11	0.00e+00
chr5-8602	chr5	117356473	117358517	+	240.1	2044.000	555.0	27.5	20.21	0.00e+00
chr6-9806	chr6	90369052	90372074	+	240.1	3022.000	555.0	34.3	16.16	0.00e+00
chr13-1902	chr13	23368468	23369854	+	240.1	1386.000	560.0	16.7	33.58	0.00e+00
chr18-131	chr18	10617775	10618778	+	240.1	1003.000	564.0	20.1	28.05	0.00e+00
chr19-13456	chr19	3321860	3327019	+	240.1	5159.000	559.5	59.3	9.43	0.00e+00
chrX-4869	chrX	59565600	59568884	+	240.1	3284.000	553.5	21.6	25.65	0.00e+00
chr1-10651	chr1	64689845	64691924	+	239.9	2079.000	554.0	28.0	19.82	0.00e+00
chr3-12269	chr3	35753449	35755108	+	239.9	1659.000	552.5	19.1	28.88	0.00e+00
chr4-31606	chr4	133276542	133278771	+	239.9	2229.000	554.0	25.5	21.72	0.00e+00
chrX-6142	chrX	68677748	68679900	+	239.9	2152.000	553.5	20.6	26.87	0.00e+00
chr2-14255	chr2	91053257	91055150	+	239.7	1893.000	553.5	22.6	24.53	0.00e+00
chr4-12410	chr4	154011028	154013510	+	239.7	2482.000	556.5	33.8	16.44	0.00e+00
chr5-14668	chr5	45668940	45670787	+	239.7	1847.000	552.5	39.7	13.91	0.00e+00
chr8-4872	chr8	79710853	79713006	+	239.7	2153.000	554.5	14.7	37.68	0.00e+00
chr8-12340	chr8	112010292	112013545	+	239.7	3253.000	553.5	23.5	23.51	0.00e+00
chr10-10751	chr10	80136572	80139888	+	239.7	3316.000	554.5	40.2	13.79	0.00e+00
chr14-10540	chr14	54863276	54864816	+	239.7	1540.000	553.5	14.7	37.62	0.00e+00
chr14-8308	chr14	70152644	70154471	+	239.7	1827.000	557.5	29.4	18.94	0.00e+00
chr18-2307	chr18	49755057	49756560	+	239.7	1503.000	553.5	12.8	43.40	0.00e+00
chr6-7575	chr6	71908035	71909846	+	239.5	1811.000	555.5	28.4	19.53	0.00e+00
chr7-9842	chr7	105809841	105811747	+	239.5	1906.000	557.5	29.9	18.63	0.00e+00
chr9-11542	chr9	64281113	64282690	+	239.5	1577.000	556.5	26.0	21.41	0.00e+00
chr12-5947	chr12	21285334	21287357	+	239.5	2023.000	555.5	24.0	23.11	0.00e+00
chr16-13888	chr16	78575605	78577419	+	239.5	1814.000	555.5	24.5	22.65	0.00e+00
chr2-17429	chr2	168079731	168082415	+	239.2	2684.000	554.0	41.7	13.29	0.00e+00
chr3-10100	chr3	130728747	130731344	+	239.2	2597.000	552.5	21.6	25.60	0.00e+00
chr5-15977	chr5	125403778	125407402	+	239.2	3624.000	561.0	41.7	13.46	0.00e+00
chr8-10528	chr8	95080054	95083392	+	239.2	3338.000	550.5	38.7	14.21	0.00e+00
chr4-33154	chr4	122957594	122963041	+	239.0	5447.000	553.0	55.9	9.89	0.00e+00
chr8-23184	chr8	119557257	119559993	+	239.0	2736.000	550.5	21.1	26.10	0.00e+00
chr15-8569	chr15	82981261	82985695	+	239.0	4434.000	553.0	51.0	10.84	0.00e+00
chr17-9532	chr17	24140362	24142323	+	239.0	1961.000	554.5	25.5	21.74	0.00e+00
chr18-6436	chr18	32376609	32379614	+	239.0	3005.000	551.5	38.3	14.42	0.00e+00
chr3-5301	chr3	96726902	96728723	+	238.8	1821.000	556.0	19.1	29.07	0.00e+00
chr4-17129	chr4	137466841	137472079	+	238.8	5238.000	553.0	66.7	8.29	3.28e-299
chr7-8907	chr7	108934120	108935911	+	238.8	1791.000	551.5	21.1	26.15	0.00e+00
chr18-12998	chr18	10028733	10030563	+	238.8	1830.000	553.0	23.1	23.99	0.00e+00
chr18-4524	chr18	76943451	76945262	+	238.8	1811.000	553.5	17.7	31.35	0.00e+00
chr1-8589	chr1	172081938	172083645	+	238.6	1707.000	551.0	19.6	28.08	0.00e+00
chr2-15140	chr2	157005931	157007978	+	238.6	2047.000	550.0	31.9	17.25	0.00e+00
chr9-9172	chr9	63376816	63378526	+	238.6	1710.000	552.5	26.5	20.86	0.00e+00
chr10-19850	chr10	45066325	45068195	+	238.6	1870.000	549.5	24.0	22.86	0.00e+00
chr10-3976	chr10	103367237	103369508	+	238.6	2271.000	559.5	35.3	15.84	0.00e+00
chr13-7344	chr13	94284416	94286257	+	238.6	1841.000	551.0	21.6	25.53	0.00e+00
chr14-7792	chr14	76109827	76111852	+	238.6	2025.000	551.5	22.1	24.99	0.00e+00
chr16-6341	chr16	33250666	33252424	+	238.6	1758.000	552.5	24.0	22.99	0.00e+00
chr1-22489	chr1	132879217	132882364	+	238.4	3147.000	551.5	43.7	12.63	0.00e+00
chr6-6546	chr6	21949091	21950921	+	238.4	1830.000	552.5	24.5	22.53	0.00e+00
chr7-9776	chr7	6171212	6173522	+	238.4	2310.000	550.5	35.3	15.59	0.00e+00
chr8-11018	chr8	25784312	25786308	+	238.4	1996.000	550.5	24.5	22.45	0.00e+00
chr11-18174	chr11	86200402	86202509	+	238.2	2107.000	555.5	33.4	16.66	0.00e+00
chr4-8323	chr4	6365128	6366480	+	237.9	1352.000	550.0	23.1	23.86	0.00e+00
chr10-4428	chr10	80264371	80266272	+	237.9	1901.000	551.0	20.1	27.40	0.00e+00
chr12-4803	chr12	101912232	101913804	+	237.9	1572.000	549.5	12.3	44.81	0.00e+00
chr13-5334	chr13	3609974	3611669	+	237.9	1695.000	550.5	23.1	23.88	0.00e+00
chr13-4130	chr13	106936001	106937651	+	237.9	1650.000	550.0	19.6	28.03	0.00e+00
chr14-7891	chr14	45317711	45319315	+	237.9	1604.000	548.5	19.1	28.67	0.00e+00
chr17-9088	chr17	29354833	29357495	+	237.9	2662.000	553.0	47.1	11.74	0.00e+00
chr3-8581	chr3	129830081	129832008	+	237.7	1927.000	549.0	26.0	21.12	0.00e+00
chr4-16795	chr4	154138949	154143206	+	237.7	4257.000	549.0	44.6	12.30	0.00e+00
chr12-6773	chr12	8640166	8641877	+	237.7	1711.000	550.0	23.1	23.86	0.00e+00
chr2-33549	chr2	27884907	27888089	+	237.5	3182.000	550.5	28.4	19.35	0.00e+00
chr4-8028	chr4	40702201	40704346	+	237.5	2145.000	549.0	26.0	21.12	0.00e+00
chr11-14524	chr11	115563735	115565312	+	237.5	1577.000	550.5	29.4	18.71	0.00e+00
chr14-7173	chr14	67007508	67009580	+	237.5	2072.000	547.0	24.5	22.30	0.00e+00
chr5-16464	chr5	138193778	138195607	+	237.3	1829.000	548.0	24.0	22.80	0.00e+00
chr7-14381	chr7	126883331	126885483	+	237.3	2152.000	551.5	34.8	15.84	0.00e+00
chr7-12469	chr7	142059960	142061790	+	237.3	1830.000	549.0	26.5	20.73	0.00e+00
chr8-17040	chr8	124720635	124723143	+	237.3	2508.000	553.5	23.5	23.51	0.00e+00
chr13-9063	chr13	53469583	53473090	+	237.3	3507.000	548.5	46.6	11.77	0.00e+00
chr1-10436	chr1	37429184	37431533	+	237.1	2349.000	549.0	20.6	26.65	0.00e+00
chr3-14754	chr3	89714378	89716186	+	237.1	1808.000	546.5	25.0	21.85	0.00e+00
chr5-20852	chr5	24029088	24030938	+	237.1	1850.000	548.5	27.0	20.33	0.00e+00
chr6-5179	chr6	39724033	39725843	+	237.1	1810.000	548.0	18.1	30.20	0.00e+00
chr9-9743	chr9	102688220	102691742	+	237.1	3522.000	550.5	37.3	14.77	0.00e+00
chr14-1402	chr14	55014491	55016287	+	237.1	1796.000	551.0	23.5	23.40	0.00e+00
chr17-17647	chr17	32362598	32365313	+	237.1	2715.000	548.5	28.4	19.28	0.00e+00
chr4-24404	chr4	98320125	98323299	+	236.9	3174.000	547.0	39.2	13.94	0.00e+00
chr7-13079	chr7	4738732	4742478	+	236.9	3746.000	552.0	48.1	11.48	0.00e+00
chr8-9785	chr8	64691801	64693548	+	236.9	1747.000	546.0	27.0	20.24	0.00e+00
chr13-5328	chr13	104177652	104179763	+	236.9	2111.000	545.0	22.6	24.16	0.00e+00
chr14-14363	chr14	79389459	79391340	+	236.9	1881.000	546.5	18.1	30.11	0.00e+00
chr15-7939	chr15	79191706	79195028	+	236.9	3322.000	553.5	42.2	13.12	0.00e+00
chr17-9216	chr17	26971238	26974693	+	236.9	3455.000	549.5	47.1	11.67	0.00e+00
chr1-8007	chr1	182516360	182517925	+	236.6	1565.000	548.0	14.7	37.24	0.00e+00
chr2-10050	chr2	39225439	39227002	+	236.6	1563.000	549.5	11.3	48.71	0.00e+00
chr4-26014	chr4	138303248	138305805	+	236.6	2557.000	549.5	27.0	20.37	0.00e+00
chr9-12403	chr9	118039819	118041676	+	236.6	1857.000	547.0	28.9	18.90	0.00e+00
chr5-8271	chr5	31697118	31698794	+	236.4	1676.000	545.0	19.6	27.78	0.00e+00
chr7-11999	chr7	30094314	30096599	+	236.4	2285.000	548.5	33.4	16.45	0.00e+00
chr11-1290	chr11	23632928	23634062	+	236.4	1134.000	557.5	11.8	47.36	0.00e+00
chr12-7496	chr12	111812710	111815176	+	236.4	2466.000	553.0	22.6	24.51	0.00e+00
chr17-20322	chr17	24849263	24851476	+	236.4	2213.000	545.5	19.6	27.80	0.00e+00
chr5-5235	chr5	32134940	32137050	+	236.2	2110.000	547.0	24.5	22.30	0.00e+00
chr7-33214	chr7	29517697	29519738	+	236.2	2041.000	544.0	21.6	25.21	0.00e+00
chr11-15654	chr11	94676382	94678077	+	236.2	1695.000	545.5	20.6	26.48	0.00e+00
chr2-13178	chr2	71786438	71788817	+	236.0	2379.000	545.5	24.5	22.24	0.00e+00
chr2-25066	chr2	105016077	105017718	+	236.0	1641.000	543.5	20.6	26.38	0.00e+00
chr2-31213	chr2	151966402	151971820	+	236.0	5418.000	547.0	61.3	8.92	2.08e-311
chr5-19943	chr5	138186319	138188796	+	236.0	2477.000	543.5	19.1	28.41	0.00e+00
chr5-15722	chr5	148550323	148553219	+	236.0	2896.000	547.0	33.4	16.40	0.00e+00
chr9-19183	chr9	62362434	62371244	+	236.0	8810.000	545.5	98.1	5.56	3.33e-214
chr11-40762	chr11	35854125	35859314	+	236.0	5189.000	546.5	62.8	8.70	1.80e-305
chr11-13467	chr11	108889426	108894647	+	236.0	5221.000	549.5	62.8	8.75	2.70e-308
chr15-821	chr15	35155122	35156257	+	236.0	1135.000	547.5	20.6	26.58	0.00e+00
chr17-5934	chr17	25941171	25943746	+	236.0	2575.000	548.0	28.4	19.26	0.00e+00
chr17-13885	chr17	56287524	56292211	+	236.0	4687.000	547.0	62.8	8.71	2.06e-306
chrX-4911	chrX	163957372	163959718	+	236.0	2346.000	545.0	26.5	20.58	0.00e+00
chr2-13625	chr2	127132483	127134785	+	235.8	2302.000	551.5	25.5	21.62	0.00e+00
chr4-13957	chr4	109201218	109203104	+	235.8	1886.000	544.5	18.1	30.00	0.00e+00
chr6-22116	chr6	86486740	86488667	+	235.8	1927.000	545.5	29.4	18.54	0.00e+00
chr8-8571	chr8	84638206	84640370	+	235.8	2164.000	550.0	22.1	24.92	0.00e+00
chr15-3394	chr15	79347153	79348798	+	235.8	1645.000	548.5	21.6	25.42	0.00e+00
chr17-7587	chr17	24959380	24961432	+	235.8	2052.000	544.5	26.5	20.56	0.00e+00
chr2-13734	chr2	25210222	25211939	+	235.5	1717.000	550.0	34.8	15.79	0.00e+00
chr8-13118	chr8	71271060	71273886	+	235.5	2826.000	550.0	33.8	16.25	0.00e+00
chr9-14442	chr9	20491642	20493842	+	235.5	2200.000	544.0	19.6	27.73	0.00e+00
chr16-4756	chr16	20140679	20142091	+	235.5	1412.000	546.5	21.1	25.91	0.00e+00
chr19-4715	chr19	5601576	5603033	+	235.5	1457.000	548.0	20.1	27.25	0.00e+00
chr12-14900	chr12	4232698	4234855	+	235.3	2157.000	543.0	17.2	31.63	0.00e+00
chr2-34013	chr2	71054766	71056505	+	235.1	1739.000	543.0	17.2	31.63	0.00e+00
chr4-18555	chr4	133573867	133575599	+	235.1	1732.000	543.0	26.5	20.50	0.00e+00
chr6-15992	chr6	88895144	88899622	+	235.1	4478.000	545.0	42.7	12.77	0.00e+00
chr19-6068	chr19	5456027	5458427	+	235.1	2400.000	543.0	21.1	25.75	0.00e+00
chr2-25899	chr2	50295815	50297116	+	234.9	1301.000	546.0	12.8	42.81	0.00e+00
chr2-19595	chr2	157427423	157435465	+	234.9	8042.000	547.0	94.7	5.78	1.13e-222
chr3-3284	chr3	116594328	116595849	+	234.9	1521.000	541.5	26.0	20.83	0.00e+00
chr4-10472	chr4	26345685	26347205	+	234.9	1520.000	542.0	13.7	39.47	0.00e+00
chr6-12489	chr6	21850759	21852896	+	234.9	2137.000	541.5	27.0	20.07	0.00e+00
chr7-24481	chr7	28917646	28925666	+	234.9	8020.000	544.5	105.5	5.16	1.46e-199
chr6-19496	chr6	85331040	85334334	+	234.7	3294.000	542.5	39.2	13.83	0.00e+00
chr7-22843	chr7	80860048	80861724	+	234.7	1676.000	541.0	22.1	24.51	0.00e+00
chr7-18224	chr7	99481768	99483970	+	234.7	2202.000	545.5	23.1	23.66	0.00e+00
chr19-5336	chr19	46528196	46535043	+	234.7	6847.000	549.5	68.2	8.06	5.63e-291
chrX-2675	chrX	98936527	98938830	+	234.7	2303.000	540.5	26.0	20.79	0.00e+00
chr4-8176	chr4	19708284	19709729	+	234.5	1445.000	539.5	13.7	39.28	0.00e+00
chr7-17560	chr7	29303627	29309874	+	234.5	6247.000	546.5	81.4	6.71	6.61e-252
chr7-13126	chr7	30728531	30731086	+	234.5	2555.000	544.5	27.5	19.82	0.00e+00
chr11-42419	chr11	116272962	116275100	+	234.5	2138.000	540.5	24.0	22.49	0.00e+00
chr1-21328	chr1	132389074	132392434	+	234.2	3360.000	543.0	37.3	14.57	0.00e+00
chr3-11219	chr3	105051675	105053919	+	234.2	2244.000	540.5	24.5	22.04	0.00e+00
chr4-22667	chr4	126102288	126104807	+	234.2	2519.000	543.5	41.2	13.19	0.00e+00
chr5-17561	chr5	33377445	33379766	+	234.2	2321.000	540.5	35.3	15.31	0.00e+00
chr6-8251	chr6	35132493	35134857	+	234.2	2364.000	541.5	31.9	16.98	0.00e+00
chr9-12909	chr9	77909863	77911660	+	234.2	1797.000	542.0	17.2	31.57	0.00e+00
chr11-27198	chr11	70968874	70971232	+	234.2	2358.000	547.0	35.3	15.49	0.00e+00
chr15-10119	chr15	79399494	79403945	+	234.2	4451.000	546.0	59.8	9.12	1.40e-315
chr17-18995	chr17	85089386	85091667	+	234.2	2281.000	539.5	33.4	16.18	0.00e+00
chr3-12226	chr3	159839157	159841785	+	234.0	2628.000	541.5	35.3	15.33	0.00e+00
chr10-6270	chr10	62485680	62487726	+	234.0	2046.000	542.0	22.1	24.56	0.00e+00
chr12-10976	chr12	76960997	76963242	+	234.0	2245.000	540.5	23.5	22.96	0.00e+00
chr13-2650	chr13	13953690	13955561	+	234.0	1871.000	544.0	28.9	18.80	0.00e+00
chr13-9329	chr13	119688909	119691831	+	234.0	2922.000	543.0	34.3	15.82	0.00e+00
chr14-755	chr14	47472485	47473490	+	234.0	1005.000	546.0	19.1	28.54	0.00e+00
chr17-5419	chr17	26560773	26563319	+	234.0	2546.000	542.5	32.9	16.51	0.00e+00
chr19-1795	chr19	43752545	43753999	+	234.0	1454.000	538.5	19.6	27.45	0.00e+00
chr1-11499	chr1	65177958	65179852	+	233.8	1894.000	538.0	26.0	20.70	0.00e+00
chr3-11442	chr3	95105205	95107408	+	233.8	2203.000	541.0	25.5	21.21	0.00e+00
chr3-5827	chr3	116006570	116008931	+	233.8	2361.000	539.5	31.4	17.19	0.00e+00
chr7-32371	chr7	122100629	122102560	+	233.8	1931.000	539.5	17.2	31.43	0.00e+00
chr10-9382	chr10	93640571	93642617	+	233.8	2046.000	538.5	16.2	33.27	0.00e+00
chr16-4056	chr16	11133709	11135533	+	233.8	1824.000	543.5	27.5	19.79	0.00e+00
chr18-2054	chr18	37806021	37808809	+	233.8	2788.000	550.5	32.9	16.75	0.00e+00
chr1-12566	chr1	65185642	65187926	+	233.6	2284.000	540.0	30.4	17.76	0.00e+00
chr2-21870	chr2	125246577	125248915	+	233.6	2338.000	540.5	29.4	18.37	0.00e+00
chr3-6594	chr3	52267464	52270534	+	233.6	3070.000	538.5	23.1	23.36	0.00e+00
chr5-19564	chr5	110652424	110654476	+	233.6	2052.000	538.5	24.5	21.96	0.00e+00
chr7-1872	chr7	114254108	114255245	+	233.6	1137.000	544.5	14.2	38.28	0.00e+00
chrX-5260	chrX	73785598	73788292	+	233.6	2694.000	545.0	22.1	24.69	0.00e+00
chr9-12887	chr9	66059325	66062018	+	233.4	2693.000	538.0	30.9	17.41	0.00e+00
chr17-11681	chr17	23770635	23771993	+	233.4	1358.000	540.0	19.1	28.23	0.00e+00
chr17-2716	chr17	55878262	55879932	+	233.4	1670.000	545.5	20.6	26.48	0.00e+00
chr7-8244	chr7	47007304	47009399	+	233.2	2095.000	542.0	30.4	17.82	0.00e+00
chr11-40103	chr11	116579874	116581837	+	233.2	1963.000	539.0	20.6	26.16	0.00e+00
chr19-7012	chr19	5037695	5040143	+	233.2	2448.000	539.5	28.9	18.64	0.00e+00
chr19-9625	chr19	18670044	18672209	+	233.2	2165.000	538.0	21.1	25.51	0.00e+00
chr3-10437	chr3	90230998	90232791	+	232.9	1793.000	536.5	18.1	29.56	0.00e+00
chr8-7538	chr8	123948546	123950601	+	232.9	2055.000	539.0	28.0	19.28	0.00e+00
chr1-15639	chr1	179667398	179669553	+	232.7	2155.000	537.0	14.2	37.75	0.00e+00
chr2-15248	chr2	31973456	31975559	+	232.7	2103.000	540.0	22.1	24.47	0.00e+00
chr3-10208	chr3	88176943	88178624	+	232.7	1681.000	536.0	22.6	23.76	0.00e+00
chr8-11262	chr8	70315197	70318550	+	232.7	3353.000	540.0	53.5	10.10	0.00e+00
chr8-24507	chr8	117799980	117802813	+	232.7	2833.000	540.0	30.9	17.48	0.00e+00
chr18-11175	chr18	53175779	53177481	+	232.7	1702.000	538.0	14.7	36.56	0.00e+00
chr2-5548	chr2	71211524	71212808	+	232.5	1284.000	536.5	23.5	22.79	0.00e+00
chr2-8814	chr2	90846474	90848264	+	232.5	1790.000	538.0	25.5	21.09	0.00e+00
chr7-10172	chr7	19075402	19078239	+	232.5	2837.000	539.5	30.4	17.74	0.00e+00
chr7-27333	chr7	98813519	98817140	+	232.5	3621.000	535.5	39.2	13.65	0.00e+00
chr8-23006	chr8	104339295	104342166	+	232.5	2871.000	536.5	23.1	23.27	0.00e+00
chr11-15758	chr11	3451177	3453442	+	232.5	2265.000	538.5	28.9	18.61	0.00e+00
chr11-12889	chr11	82763500	82765482	+	232.5	1982.000	539.5	34.3	15.71	0.00e+00
chr14-16480	chr14	33446123	33447487	+	232.5	1364.000	537.5	23.5	22.83	0.00e+00
chr16-4400	chr16	14162475	14164658	+	232.5	2183.000	539.0	28.4	18.95	0.00e+00
chr17-3463	chr17	36957724	36959798	+	232.5	2074.000	539.0	21.6	24.98	0.00e+00
chr19-8738	chr19	24279326	24281256	+	232.5	1930.000	539.5	16.7	32.35	0.00e+00
chr8-8041	chr8	126824688	126828303	+	232.3	3615.000	542.0	54.9	9.87	0.00e+00
chr9-10194	chr9	65908134	65910114	+	232.3	1980.000	537.5	19.6	27.40	0.00e+00
chr2-35823	chr2	39064267	39066257	+	232.1	1990.000	535.0	38.3	13.98	0.00e+00
chr8-5348	chr8	110919291	110921890	+	232.1	2599.000	540.5	30.9	17.49	0.00e+00
chr8-9972	chr8	86883859	86885689	+	231.9	1830.000	536.5	21.1	25.44	0.00e+00
chr19-8680	chr19	8887548	8890011	+	231.9	2463.000	537.0	33.8	15.87	0.00e+00
chr8-23526	chr8	4612240	4614332	+	231.6	2092.000	538.0	21.6	24.93	0.00e+00
chr9-9911	chr9	110655739	110657584	+	231.6	1845.000	535.5	23.5	22.75	0.00e+00
chr10-5102	chr10	79983424	79985875	+	231.6	2451.000	544.0	39.2	13.86	0.00e+00
chr14-5611	chr14	101653439	101654983	+	231.6	1544.000	534.5	14.2	37.58	0.00e+00
chr16-5258	chr16	92497991	92501581	+	231.6	3590.000	536.5	37.8	14.21	0.00e+00
chr2-10760	chr2	119046643	119048359	+	231.4	1716.000	533.5	18.1	29.40	0.00e+00
chr5-17710	chr5	110106625	110108582	+	231.4	1957.000	534.5	20.1	26.58	0.00e+00
chr6-8744	chr6	108827966	108829782	+	231.4	1816.000	538.5	18.1	29.67	0.00e+00
chr8-10240	chr8	3278237	3280161	+	231.4	1924.000	533.5	19.6	27.19	0.00e+00
chr11-29066	chr11	5760734	5762904	+	231.4	2170.000	534.5	30.4	17.58	0.00e+00
chr12-8907	chr12	112692495	112694433	+	231.4	1938.000	536.0	26.0	20.62	0.00e+00
chr14-15653	chr14	54616226	54618773	+	231.4	2547.000	536.0	23.1	23.25	0.00e+00
chr15-9210	chr15	86057885	86059949	+	231.4	2064.000	533.5	16.2	32.96	0.00e+00
chr3-18096	chr3	30994983	30996806	+	231.2	1823.000	535.5	25.0	21.41	0.00e+00
chr4-13147	chr4	44232584	44235116	+	231.2	2532.000	537.0	30.9	17.38	0.00e+00
chr4-14941	chr4	141138581	141140166	+	231.2	1585.000	534.5	20.6	25.95	0.00e+00
chr5-10875	chr5	107437243	107439082	+	231.2	1839.000	535.0	22.6	23.71	0.00e+00
chr6-4899	chr6	146642034	146643841	+	231.2	1807.000	535.0	24.5	21.82	0.00e+00
chr7-32341	chr7	118991478	118995732	+	231.2	4254.000	533.0	40.7	13.09	0.00e+00
chr8-19450	chr8	13756861	13759807	+	231.2	2946.000	533.0	30.9	17.25	0.00e+00
chr1-17169	chr1	120118267	120122207	+	231.0	3940.000	533.0	39.2	13.58	0.00e+00
chr2-26150	chr2	136890448	136892850	+	231.0	2402.000	533.0	32.4	16.46	0.00e+00
chr4-13420	chr4	83416817	83418964	+	231.0	2147.000	534.0	25.5	20.94	0.00e+00
chr4-15543	chr4	132921570	132923615	+	231.0	2045.000	539.5	24.5	22.00	0.00e+00
chr4-8817	chr4	138453542	138456677	+	231.0	3135.000	535.0	43.2	12.39	0.00e+00
chr5-16135	chr5	30905267	30908636	+	231.0	3369.000	536.5	50.0	10.72	0.00e+00
chr11-16074	chr11	49242990	49246208	+	231.0	3218.000	533.5	44.6	11.95	0.00e+00
chr11-14206	chr11	81151527	81154020	+	231.0	2493.000	536.5	41.2	13.02	0.00e+00
chr11-21892	chr11	87594905	87597921	+	231.0	3016.000	535.0	29.9	17.88	0.00e+00
chr12-6124	chr12	5373583	5376467	+	231.0	2884.000	534.0	45.1	11.83	0.00e+00
chr1-4836	chr1	9544916	9547026	+	230.8	2110.000	538.5	27.5	19.61	0.00e+00
chr3-8456	chr3	108590894	108592627	+	230.8	1733.000	537.5	23.5	22.83	0.00e+00
chr6-7975	chr6	149187889	149189764	+	230.8	1875.000	535.0	24.5	21.82	0.00e+00
chr7-16928	chr7	118591552	118595467	+	230.8	3915.000	539.0	60.3	8.93	3.55e-307
chr9-27448	chr9	68652851	68655255	+	230.8	2404.000	533.0	22.1	24.15	0.00e+00
chr9-11357	chr9	104261812	104263651	+	230.8	1839.000	533.0	11.3	47.25	0.00e+00
chr10-6805	chr10	60218007	60220052	+	230.8	2045.000	534.0	31.4	17.01	0.00e+00
chr15-7219	chr15	100550687	100552745	+	230.8	2058.000	536.0	30.4	17.63	0.00e+00
chr17-15122	chr17	88255355	88257635	+	230.8	2280.000	534.5	18.6	28.68	0.00e+00
chr3-5222	chr3	36150847	36152940	+	230.5	2093.000	531.0	25.5	20.82	0.00e+00
chr5-19205	chr5	137292901	137295660	+	230.5	2759.000	532.0	30.4	17.49	0.00e+00
chr8-15989	chr8	31149137	31151631	+	230.5	2494.000	531.0	26.0	20.43	0.00e+00
chr3-4937	chr3	137867040	137868698	+	230.3	1658.000	533.5	19.6	27.19	0.00e+00
chr3-9778	chr3	158035584	158037294	+	230.3	1710.000	532.5	23.1	23.10	0.00e+00
chr4-25886	chr4	133544760	133547110	+	230.3	2350.000	530.0	28.9	18.31	0.00e+00
chr4-15225	chr4	139309887	139311898	+	230.3	2011.000	536.0	33.8	15.84	0.00e+00
chr10-8856	chr10	81413670	81419308	+	230.3	5638.000	536.0	69.2	7.75	2.33e-276
chr13-10176	chr13	55621900	55624004	+	230.3	2104.000	536.0	28.9	18.52	0.00e+00
chr2-23101	chr2	32756168	32758685	+	230.1	2517.000	532.5	30.4	17.51	0.00e+00
chr2-2280	chr2	112379079	112380522	+	230.1	1443.000	532.5	18.6	28.57	0.00e+00
chr3-7347	chr3	96600795	96603849	+	230.1	3054.000	536.0	24.5	21.86	0.00e+00
chr8-14149	chr8	35494317	35496398	+	230.1	2081.000	531.0	13.7	38.66	0.00e+00
chr9-19789	chr9	43237536	43241068	+	230.1	3532.000	534.5	38.3	13.97	0.00e+00
chr9-12680	chr9	121276522	121278765	+	230.1	2243.000	533.5	26.5	20.14	0.00e+00
chr12-7277	chr12	31654122	31655744	+	230.1	1622.000	530.5	18.1	29.23	0.00e+00
chr2-14413	chr2	18030857	18034811	+	229.9	3954.000	534.5	48.6	11.01	0.00e+00
chr2-6681	chr2	74578070	74579703	+	229.9	1633.000	534.0	21.6	24.74	0.00e+00
chr3-8754	chr3	27152607	27155950	+	229.9	3343.000	530.5	42.7	12.43	0.00e+00
chr7-6013	chr7	78782492	78783932	+	229.9	1440.000	530.5	18.6	28.46	0.00e+00
chr12-6346	chr12	87199116	87200905	+	229.9	1789.000	532.5	17.7	30.16	0.00e+00
chr5-25951	chr5	30910935	30916728	+	229.7	5793.000	532.5	81.9	6.50	3.12e-239
chr10-6516	chr10	30198766	30200794	+	229.7	2028.000	530.5	30.9	17.17	0.00e+00
chr11-35364	chr11	78695402	78698083	+	229.7	2681.000	529.0	32.4	16.34	0.00e+00
chr11-24150	chr11	107411949	107417739	+	229.7	5790.000	531.0	69.6	7.62	1.67e-270
chrX-4216	chrX	13845196	13847753	+	229.7	2557.000	532.5	24.5	21.71	0.00e+00
chr3-3548	chr3	154596405	154598041	+	229.5	1636.000	537.0	20.6	26.07	0.00e+00
chr8-3766	chr8	82863282	82864816	+	229.5	1534.000	530.5	17.2	30.90	0.00e+00
chr9-10587	chr9	118505724	118507386	+	229.5	1662.000	533.0	31.9	16.72	0.00e+00
chr10-7145	chr10	81626593	81628988	+	229.5	2395.000	532.5	31.9	16.70	0.00e+00
chr12-15022	chr12	31350235	31352058	+	229.5	1823.000	528.0	20.1	26.26	0.00e+00
chr4-10854	chr4	150568735	150570664	+	229.2	1929.000	531.0	23.5	22.55	0.00e+00
chr5-13205	chr5	86171850	86173322	+	229.2	1472.000	532.5	24.5	21.71	0.00e+00
chr7-8194	chr7	97788107	97789625	+	229.2	1518.000	530.5	18.6	28.46	0.00e+00
chr14-7071	chr14	78848538	78850111	+	229.2	1573.000	529.0	20.1	26.31	0.00e+00
chr15-10966	chr15	37134845	37136684	+	229.2	1839.000	533.0	12.8	41.80	0.00e+00
chr17-6962	chr17	28021803	28027688	+	229.2	5885.000	531.0	84.9	6.26	1.49e-231
chr18-10013	chr18	21299009	21301133	+	229.2	2124.000	527.5	28.9	18.23	0.00e+00
chr1-7127	chr1	171344905	171346973	+	229.0	2068.000	530.5	20.6	25.75	0.00e+00
chr5-8574	chr5	25529025	25530744	+	229.0	1719.000	529.5	27.0	19.63	0.00e+00
chr6-15227	chr6	82771816	82775248	+	229.0	3432.000	532.5	48.1	11.08	0.00e+00
chr7-8541	chr7	93079620	93081567	+	229.0	1947.000	530.5	24.0	22.07	0.00e+00
chr11-10415	chr11	31869814	31871736	+	229.0	1922.000	528.0	18.6	28.33	0.00e+00
chr11-17083	chr11	69661454	69663930	+	229.0	2476.000	531.0	28.0	18.99	0.00e+00
chr11-11300	chr11	79659941	79662908	+	229.0	2967.000	532.0	31.4	16.95	0.00e+00
chr14-8128	chr14	70598801	70600541	+	229.0	1740.000	530.5	17.7	30.04	0.00e+00
chr15-5392	chr15	74708436	74709973	+	229.0	1537.000	532.0	23.1	23.08	0.00e+00
chr16-4260	chr16	17920346	17922928	+	229.0	2582.000	529.0	38.3	13.83	0.00e+00
chr2-18339	chr2	180919658	180921524	+	228.8	1866.000	529.0	20.6	25.68	0.00e+00
chr2-14170	chr2	181591368	181593632	+	228.8	2264.000	529.0	27.5	19.26	0.00e+00
chr3-7553	chr3	37584828	37589326	+	228.8	4498.000	530.5	49.0	10.82	0.00e+00
chr6-10748	chr6	94771801	94775263	+	228.8	3462.000	529.0	41.7	12.69	0.00e+00
chr10-11746	chr10	18406931	18409959	+	228.8	3028.000	529.5	26.5	19.99	0.00e+00
chr11-6842	chr11	44469702	44471830	+	228.8	2128.000	532.0	24.5	21.69	0.00e+00
chr11-14836	chr11	55417426	55420748	+	228.8	3322.000	529.5	34.3	15.42	0.00e+00
chr13-13065	chr13	49420139	49423168	+	228.8	3029.000	529.5	34.8	15.20	0.00e+00
chr15-3839	chr15	96709147	96710885	+	228.8	1738.000	531.5	22.1	24.08	0.00e+00
chr15-18185	chr15	99455030	99458587	+	228.8	3557.000	529.5	36.8	14.39	0.00e+00
chr18-8425	chr18	60559853	60561968	+	228.8	2115.000	531.0	24.5	21.65	0.00e+00
chr6-1065	chr6	8209123	8210128	+	228.6	1005.000	528.0	14.2	37.12	0.00e+00
chr10-7502	chr10	80740765	80742619	+	228.6	1854.000	532.0	18.1	29.31	0.00e+00
chr3-9483	chr3	90212476	90214467	+	228.4	1991.000	528.0	22.6	23.40	0.00e+00
chr6-4344	chr6	86732410	86734092	+	228.4	1682.000	530.0	30.4	17.43	0.00e+00
chr17-20370	chr17	26137587	26139986	+	228.4	2399.000	528.5	20.6	25.65	0.00e+00
chr17-8590	chr17	46644856	46647204	+	228.4	2348.000	528.5	28.4	18.58	0.00e+00
chr17-11308	chr17	79019502	79021372	+	228.4	1870.000	528.0	23.1	22.90	0.00e+00
chr1-8158	chr1	136017673	136019454	+	228.2	1781.000	532.0	26.0	20.46	0.00e+00
chr1-10821	chr1	194975905	194978433	+	228.2	2528.000	527.5	31.9	16.55	0.00e+00
chr2-14796	chr2	94156979	94158866	+	228.2	1887.000	528.0	31.4	16.82	0.00e+00
chr4-17278	chr4	20777352	20779418	+	228.2	2066.000	527.0	25.5	20.66	0.00e+00
chr5-10593	chr5	112342310	112343904	+	228.2	1594.000	527.5	28.4	18.54	0.00e+00
chr6-12645	chr6	86363989	86366928	+	228.2	2939.000	527.5	31.9	16.55	0.00e+00
chr6-8040	chr6	91514953	91517032	+	228.2	2079.000	530.0	32.4	16.37	0.00e+00
chr17-11399	chr17	21531599	21533279	+	228.2	1680.000	526.0	19.1	27.50	0.00e+00
chr17-8843	chr17	32829178	32830793	+	228.2	1615.000	527.0	15.7	33.58	0.00e+00
chr17-15468	chr17	35665498	35668413	+	228.2	2915.000	529.0	28.4	18.60	0.00e+00
chrX-4747	chrX	74243752	74247461	+	228.2	3709.000	532.5	29.4	18.09	0.00e+00
chr11-17364	chr11	54521797	54523867	+	227.9	2070.000	528.0	16.2	32.62	0.00e+00
chr11-14462	chr11	98021385	98023759	+	227.9	2374.000	529.5	34.3	15.42	0.00e+00
chr14-7016	chr14	45329123	45330679	+	227.9	1556.000	526.5	14.7	35.78	0.00e+00
chr15-5846	chr15	76947977	76949641	+	227.9	1664.000	527.5	29.4	17.92	0.00e+00
chr2-11486	chr2	74825386	74826700	+	227.7	1314.000	524.5	14.2	36.87	0.00e+00
chr5-24823	chr5	38219274	38221498	+	227.7	2224.000	526.5	28.4	18.51	0.00e+00
chr6-6467	chr6	143099118	143100692	+	227.7	1574.000	525.0	17.7	29.73	0.00e+00
chr11-19651	chr11	62538076	62539813	+	227.7	1737.000	524.0	16.7	31.42	0.00e+00
chr11-27527	chr11	99022499	99025008	+	227.7	2509.000	527.0	32.9	16.04	0.00e+00
chr12-5679	chr12	86798885	86804760	+	227.7	5875.000	527.5	54.4	9.69	9.26e-317
chr19-11446	chr19	47578601	47580898	+	227.7	2297.000	526.5	23.5	22.36	0.00e+00
chr8-9084	chr8	123211821	123213989	+	227.5	2168.000	528.5	31.4	16.84	0.00e+00
chr9-7181	chr9	114400623	114402326	+	227.5	1703.000	529.5	26.5	19.99	0.00e+00
chr3-17660	chr3	98381673	98383747	+	227.3	2074.000	524.0	19.6	26.71	0.00e+00
chr4-14742	chr4	63401613	63405871	+	227.3	4258.000	526.0	58.9	8.94	7.06e-300
chr5-23666	chr5	33687264	33691035	+	227.3	3771.000	528.0	56.9	9.28	1.05e-308
chr6-3445	chr6	87041907	87043820	+	227.3	1913.000	529.5	24.0	22.03	0.00e+00
chr7-13700	chr7	15944828	15946906	+	227.3	2078.000	525.5	32.9	15.99	0.00e+00
chr7-16955	chr7	127272944	127274712	+	227.3	1768.000	525.0	22.1	23.79	0.00e+00
chr15-11999	chr15	93273816	93276361	+	227.3	2545.000	525.5	28.0	18.80	0.00e+00
chr16-183	chr16	45742524	45743651	+	227.3	1127.000	533.0	15.7	33.96	0.00e+00
chr4-9365	chr4	116684886	116686920	+	227.1	2034.000	529.0	18.6	28.38	0.00e+00
chr5-11069	chr5	120193670	120199056	+	227.1	5386.000	530.0	58.9	9.00	1.08e-303
chr7-1413	chr7	120842735	120844519	+	227.1	1784.000	538.0	19.1	28.12	0.00e+00
chr13-15357	chr13	19394813	19396369	+	227.1	1556.000	522.5	13.2	39.45	0.00e+00
chr13-1855	chr13	34002033	34003447	+	227.1	1414.000	526.5	15.7	33.54	0.00e+00
chr3-8912	chr3	87958112	87962146	+	226.9	4034.000	528.5	52.0	10.17	0.00e+00
chr5-11686	chr5	30762326	30769427	+	226.9	7101.000	529.0	78.0	6.78	2.25e-246
chr11-13753	chr11	61483151	61486786	+	226.9	3635.000	527.0	53.5	9.86	1.70e-320
chr11-13647	chr11	98586153	98588958	+	226.9	2805.000	525.5	42.7	12.31	0.00e+00
chr13-10831	chr13	91222912	91224602	+	226.9	1690.000	524.0	27.5	19.08	0.00e+00
chr14-5578	chr14	45350835	45352250	+	226.9	1415.000	524.0	17.2	30.52	0.00e+00
chr3-8289	chr3	89429652	89431737	+	226.6	2085.000	521.5	32.9	15.87	0.00e+00
chr4-17276	chr4	11321123	11322961	+	226.6	1838.000	527.0	28.0	18.85	0.00e+00
chr9-12431	chr9	15709097	15710919	+	226.6	1822.000	523.0	28.9	18.07	0.00e+00
chr9-3620	chr9	79792719	79794112	+	226.6	1393.000	523.0	20.6	25.39	0.00e+00
chr10-7963	chr10	18021713	18023654	+	226.6	1941.000	526.0	15.7	33.51	0.00e+00
chr10-10781	chr10	82047322	82048941	+	226.6	1619.000	521.5	28.4	18.33	0.00e+00
chr14-10863	chr14	30653504	30655298	+	226.6	1794.000	523.5	12.3	42.69	0.00e+00
chr15-14216	chr15	10484866	10486906	+	226.6	2040.000	523.5	12.8	41.05	0.00e+00
chr2-41907	chr2	180116827	180120366	+	226.4	3539.000	523.0	52.5	9.97	2.63e-320
chr4-1601	chr4	46389069	46390452	+	226.4	1383.000	530.5	22.6	23.51	0.00e+00
chr7-16277	chr7	24298143	24301108	+	226.4	2965.000	523.5	20.1	26.03	0.00e+00
chr8-12513	chr8	84103333	84105732	+	226.4	2399.000	529.0	31.4	16.85	0.00e+00
chr11-21548	chr11	118246908	118249872	+	226.4	2964.000	523.0	48.1	10.88	0.00e+00
chr13-13128	chr13	55361564	55363294	+	226.4	1730.000	521.5	28.0	18.65	0.00e+00
chr15-8855	chr15	12203712	12206217	+	226.4	2505.000	527.0	26.0	20.27	0.00e+00
chr18-5288	chr18	84950353	84952680	+	226.4	2327.000	523.0	39.2	13.33	0.00e+00
chr19-7396	chr19	7205067	7207423	+	226.4	2356.000	526.0	26.0	20.23	0.00e+00
chr2-17139	chr2	24974023	24976644	+	226.2	2621.000	525.0	33.8	15.51	0.00e+00
chr5-11910	chr5	84415539	84418039	+	226.2	2500.000	524.0	34.8	15.05	0.00e+00
chr7-32559	chr7	131361545	131363610	+	226.2	2065.000	522.0	24.0	21.72	0.00e+00
chr10-9648	chr10	67001916	67005378	+	226.2	3462.000	528.0	40.7	12.97	0.00e+00
chr13-11210	chr13	118386189	118387745	+	226.2	1556.000	521.0	16.7	31.24	0.00e+00
chr15-15276	chr15	82015087	82017256	+	226.2	2169.000	522.0	23.5	22.17	0.00e+00
chr16-6934	chr16	44346827	44348499	+	226.2	1672.000	521.5	26.5	19.69	0.00e+00
chr2-7696	chr2	77279719	77281330	+	226.0	1611.000	522.0	21.6	24.19	0.00e+00
chr16-3389	chr16	91484322	91486364	+	226.0	2042.000	524.5	21.1	24.87	0.00e+00
chr2-9655	chr2	30123545	30125501	+	225.8	1956.000	524.0	28.0	18.74	0.00e+00
chr2-14102	chr2	154656679	154658330	+	225.8	1651.000	528.5	16.2	32.65	0.00e+00
chr6-12504	chr6	29767611	29769631	+	225.8	2020.000	520.0	18.1	28.65	0.00e+00
chr8-14098	chr8	11757445	11759368	+	225.8	1923.000	520.5	21.6	24.12	0.00e+00
chr10-9252	chr10	11342923	11344329	+	225.8	1406.000	520.0	10.8	48.19	0.00e+00
chr11-20658	chr11	69989957	69992566	+	225.8	2609.000	523.5	26.5	19.77	0.00e+00
chr12-7546	chr12	70110629	70112550	+	225.8	1921.000	522.5	24.0	21.74	0.00e+00
chr14-16728	chr14	63859098	63861766	+	225.8	2668.000	522.5	22.6	23.16	0.00e+00
chr15-3402	chr15	93335734	93337837	+	225.8	2103.000	524.0	22.6	23.22	0.00e+00
chr7-23094	chr7	118853727	118856647	+	225.6	2920.000	521.5	33.4	15.64	0.00e+00
chr11-18654	chr11	108423196	108426397	+	225.6	3201.000	524.0	30.4	17.23	0.00e+00
chr17-705	chr17	23563748	23565277	+	225.6	1529.000	526.5	19.6	26.84	0.00e+00
chr9-12442	chr9	22467290	22468845	+	225.3	1555.000	519.5	19.6	26.48	0.00e+00
chr10-13691	chr10	20951640	20953345	+	225.3	1705.000	518.5	21.6	24.03	0.00e+00
chr13-9489	chr13	81656231	81658798	+	225.3	2567.000	520.5	21.6	24.12	0.00e+00
chr1-12974	chr1	106712216	106715071	+	225.1	2855.000	521.0	21.6	24.14	0.00e+00
chr5-30541	chr5	5379210	5381274	+	225.1	2064.000	520.5	28.9	17.99	0.00e+00
chr5-30590	chr5	24576102	24578592	+	225.1	2490.000	520.0	31.4	16.57	0.00e+00
chr6-8772	chr6	124744761	124747633	+	225.1	2872.000	522.5	28.9	18.06	0.00e+00
chr8-8206	chr8	106010398	106012198	+	225.1	1800.000	521.5	30.9	16.88	0.00e+00
chr10-5247	chr10	128625353	128626998	+	225.1	1645.000	528.5	27.0	19.59	0.00e+00
chr11-36814	chr11	59325399	59331757	+	225.1	6358.000	522.0	77.0	6.78	5.15e-243
chr16-8732	chr16	20619583	20623052	+	225.1	3469.000	520.5	34.8	14.95	0.00e+00
chr18-5378	chr18	6514965	6517128	+	225.1	2163.000	524.5	20.1	26.08	0.00e+00
chr1-14717	chr1	190976992	190979941	+	224.9	2949.000	521.0	34.8	14.96	0.00e+00
chr5-14784	chr5	116417305	116423587	+	224.9	6282.000	521.0	71.6	7.28	2.79e-256
chr9-7791	chr9	66918659	66920531	+	224.9	1872.000	518.5	19.1	27.11	0.00e+00
chr11-18745	chr11	6290944	6292966	+	224.9	2022.000	521.0	33.8	15.39	0.00e+00
chr11-20163	chr11	75486441	75488188	+	224.9	1747.000	520.0	22.6	23.05	0.00e+00
chr15-13019	chr15	100468125	100470169	+	224.9	2044.000	518.5	16.2	32.03	0.00e+00
chr2-17193	chr2	32394926	32397218	+	224.7	2292.000	518.5	34.3	15.10	0.00e+00
chr3-16020	chr3	90475762	90477269	+	224.7	1507.000	519.0	20.1	25.81	0.00e+00
chr6-18294	chr6	48839653	48842962	+	224.7	3309.000	522.0	31.4	16.63	0.00e+00
chr7-11992	chr7	27612411	27618127	+	224.7	5716.000	521.0	62.8	8.30	3.16e-282
chr11-20999	chr11	119941915	119944240	+	224.7	2325.000	519.5	21.6	24.07	0.00e+00
chr18-3632	chr18	77045247	77048063	+	224.7	2816.000	521.5	28.0	18.65	0.00e+00
chr2-15283	chr2	57237320	57239037	+	224.5	1717.000	519.5	28.0	18.58	0.00e+00
chr2-9407	chr2	71388889	71390153	+	224.5	1264.000	520.5	26.5	19.65	0.00e+00
chr2-15924	chr2	114654063	114655518	+	224.5	1455.000	518.5	18.6	27.82	0.00e+00
chr2-4635	chr2	174294347	174296513	+	224.5	2166.000	532.0	27.0	19.72	0.00e+00
chr8-9339	chr8	3675964	3677768	+	224.5	1804.000	518.5	23.5	22.02	0.00e+00
chr8-23693	chr8	18594571	18596394	+	224.5	1823.000	519.5	10.8	48.14	0.00e+00
chr18-4845	chr18	67463938	67465887	+	224.5	1949.000	521.0	23.5	22.13	0.00e+00
chr9-8206	chr9	64810634	64812459	+	224.2	1825.000	518.0	29.9	17.31	0.00e+00
chr2-5340	chr2	68861066	68863126	+	224.0	2060.000	523.0	22.6	23.18	0.00e+00
chr4-17774	chr4	45082975	45085267	+	224.0	2292.000	520.5	34.3	15.16	0.00e+00
chr5-12623	chr5	137599848	137602123	+	224.0	2275.000	518.5	29.4	17.62	0.00e+00
chr19-11626	chr19	6234027	6237060	+	224.0	3033.000	519.5	38.7	13.41	0.00e+00
chr4-18485	chr4	126428628	126430302	+	223.8	1674.000	515.0	22.1	23.33	0.00e+00
chr4-32172	chr4	152177149	152179351	+	223.8	2202.000	517.0	28.9	17.87	0.00e+00
chr10-15322	chr10	128367698	128369922	+	223.8	2224.000	517.0	28.4	18.17	0.00e+00
chr11-18277	chr11	108945172	108951825	+	223.8	6653.000	516.5	67.2	7.69	2.52e-264
chr11-40155	chr11	117307519	117315654	+	223.8	8135.000	517.0	110.8	4.66	9.78e-172
chr2-13972	chr2	30952399	30954470	+	223.6	2071.000	515.5	29.4	17.52	0.00e+00
chr4-8339	chr4	62582493	62585180	+	223.6	2687.000	523.0	43.2	12.12	0.00e+00
chr4-16631	chr4	129541336	129543450	+	223.6	2114.000	517.5	22.1	23.45	0.00e+00
chr7-12349	chr7	44467288	44473564	+	223.6	6276.000	519.0	76.5	6.78	9.45e-242
chr11-34147	chr11	103015093	103017395	+	223.6	2302.000	517.5	29.9	17.30	0.00e+00
chr17-8454	chr17	45548613	45550534	+	223.6	1921.000	517.5	25.5	20.29	0.00e+00
chr17-8208	chr17	56039792	56041686	+	223.6	1894.000	518.0	23.5	22.00	0.00e+00
chr7-10180	chr7	28310996	28312669	+	223.4	1673.000	518.5	27.5	18.88	0.00e+00
chr9-3443	chr9	53383743	53385375	+	223.4	1632.000	514.5	8.8	58.28	0.00e+00
chr2-15500	chr2	26915409	26918163	+	223.2	2754.000	518.0	34.3	15.09	0.00e+00
chr4-23951	chr4	149098513	149100092	+	223.2	1579.000	516.5	22.6	22.89	0.00e+00
chr5-23873	chr5	93125599	93134186	+	223.2	8587.000	514.5	80.9	6.36	5.40e-227
chr8-15217	chr8	105224032	105226049	+	223.2	2017.000	520.0	32.9	15.82	0.00e+00
chr1-14719	chr1	191820662	191822895	+	222.9	2233.000	516.0	31.4	16.44	0.00e+00
chr2-8992	chr2	26627845	26629795	+	222.9	1950.000	517.5	29.9	17.30	0.00e+00
chr3-9057	chr3	96103918	96105659	+	222.9	1741.000	514.0	25.5	20.15	0.00e+00
chr5-20129	chr5	33627909	33630742	+	222.9	2833.000	517.0	39.2	13.18	0.00e+00
chr6-9980	chr6	85162548	85167667	+	222.9	5119.000	517.0	64.3	8.05	5.43e-274
chr11-20123	chr11	60291753	60297259	+	222.9	5506.000	515.0	79.0	6.52	1.95e-232
chr11-4365	chr11	78245059	78246594	+	222.9	1535.000	514.5	25.5	20.17	0.00e+00
chr11-21273	chr11	80208585	80210746	+	222.9	2161.000	515.0	23.1	22.34	0.00e+00
chr1-7524	chr1	90202225	90207227	+	222.7	5002.000	516.5	71.6	7.21	5.58e-252
chr3-16011	chr3	90252870	90255537	+	222.7	2667.000	513.5	25.5	20.13	0.00e+00
chr11-22885	chr11	6273502	6276212	+	222.7	2710.000	513.5	26.5	19.39	0.00e+00
chr11-13216	chr11	77077338	77079261	+	222.7	1923.000	516.5	28.4	18.16	0.00e+00
chr11-17241	chr11	115403174	115404850	+	222.7	1676.000	515.5	24.0	21.45	0.00e+00
chr19-3590	chr19	4125242	4127332	+	222.7	2090.000	515.5	22.6	22.85	0.00e+00
chr1-11489	chr1	58444496	58446890	+	222.5	2394.000	518.0	26.0	19.93	0.00e+00
chr4-25854	chr4	132352005	132354463	+	222.5	2458.000	515.5	23.5	21.90	0.00e+00
chr5-12674	chr5	24684460	24686758	+	222.5	2298.000	518.5	26.5	19.58	0.00e+00
chr7-10226	chr7	102441427	102443099	+	222.5	1672.000	518.5	22.6	22.98	0.00e+00
chr18-12746	chr18	74063597	74065766	+	222.5	2169.000	514.5	27.5	18.73	0.00e+00
chr4-2028	chr4	8646991	8648443	+	222.3	1452.000	520.5	20.6	25.27	0.00e+00
chr7-12237	chr7	109751514	109753204	+	222.3	1690.000	512.5	24.5	20.90	0.00e+00
chr8-7262	chr8	46162884	46164553	+	222.3	1669.000	512.5	15.7	32.65	0.00e+00
chr11-6649	chr11	80809830	80811562	+	222.3	1732.000	518.0	22.1	23.47	0.00e+00
chr13-12446	chr13	28415069	28420364	+	222.3	5295.000	515.5	52.5	9.82	2.42e-312
chr19-9029	chr19	28989559	28991524	+	222.3	1965.000	516.0	23.1	22.38	0.00e+00
chr19-3321	chr19	45074285	45075583	+	222.3	1298.000	515.0	21.6	23.86	0.00e+00
chr2-33400	chr2	10047482	10049625	+	222.1	2143.000	512.5	34.3	14.93	0.00e+00
chr2-23295	chr2	94436750	94438507	+	222.1	1757.000	518.0	19.1	27.08	0.00e+00
chr4-7320	chr4	9668246	9669846	+	222.1	1600.000	511.5	10.3	49.66	0.00e+00
chr7-9034	chr7	83891553	83893601	+	222.1	2048.000	518.0	31.4	16.50	0.00e+00
chr7-22044	chr7	96794585	96799218	+	222.1	4633.000	515.0	61.3	8.40	2.16e-281
chr8-3866	chr8	56550336	56552244	+	222.1	1908.000	514.5	29.4	17.48	0.00e+00
chr8-2229	chr8	83652015	83653751	+	222.1	1736.000	527.5	32.4	16.29	0.00e+00
chr19-6979	chr19	47463219	47465383	+	222.1	2164.000	511.5	29.9	17.10	0.00e+00
chr11-25389	chr11	74770038	74771870	+	221.9	1832.000	512.0	25.0	20.47	0.00e+00
chr15-4346	chr15	68361833	68364170	+	221.9	2337.000	514.0	19.6	26.20	0.00e+00
chr15-8123	chr15	90223495	90225150	+	221.9	1655.000	513.0	23.5	21.79	0.00e+00
chr1-14269	chr1	180903524	180906304	+	221.6	2780.000	515.0	36.8	14.00	0.00e+00
chr2-9982	chr2	134643208	134644503	+	221.6	1295.000	514.0	19.6	26.20	0.00e+00
chr4-15640	chr4	149736477	149738442	+	221.6	1965.000	518.5	19.6	26.43	0.00e+00
chr7-12652	chr7	126694994	126697120	+	221.6	2126.000	515.5	29.9	17.23	0.00e+00
chr8-25793	chr8	107095289	107097033	+	221.6	1744.000	513.0	20.1	25.51	0.00e+00
chr13-3281	chr13	84058169	84063108	+	221.6	4939.000	510.5	51.5	9.91	3.82e-311
chr18-2546	chr18	24708954	24710956	+	221.6	2002.000	516.5	28.9	17.85	0.00e+00
chr3-9907	chr3	108282546	108285172	+	221.4	2626.000	513.5	20.6	24.93	0.00e+00
chr4-11754	chr4	129639476	129641318	+	221.4	1842.000	511.5	22.1	23.17	0.00e+00
chr5-13434	chr5	5693238	5694897	+	221.4	1659.000	513.0	24.5	20.92	0.00e+00
chr5-9384	chr5	115133752	115135156	+	221.4	1404.000	511.5	16.2	31.60	0.00e+00
chr7-12859	chr7	129591238	129592946	+	221.4	1708.000	512.5	8.8	58.05	0.00e+00
chr15-10908	chr15	102134896	102137013	+	221.4	2117.000	512.5	32.9	15.60	0.00e+00
chr16-6140	chr16	4076812	4078546	+	221.4	1734.000	516.0	20.6	25.05	0.00e+00
chr2-12334	chr2	120849413	120851387	+	221.2	1974.000	513.0	28.4	18.03	0.00e+00
chr3-9274	chr3	19161985	19163845	+	221.2	1860.000	511.0	23.5	21.70	0.00e+00
chr4-8436	chr4	108999896	109001783	+	221.2	1887.000	510.5	23.5	21.68	0.00e+00
chr4-14934	chr4	140985959	140990441	+	221.2	4482.000	514.5	50.0	10.28	5.71e-321
chr7-16765	chr7	55793178	55795420	+	221.2	2242.000	512.0	32.9	15.58	0.00e+00
chr13-6695	chr13	55714204	55715917	+	221.2	1713.000	509.0	21.1	24.13	0.00e+00
chr19-3766	chr19	26604078	26608082	+	221.2	4004.000	512.0	45.1	11.35	0.00e+00
chr3-13249	chr3	89997357	89999584	+	221.0	2227.000	511.0	32.4	15.79	0.00e+00
chr4-3177	chr4	59782808	59784213	+	221.0	1405.000	511.0	14.2	35.93	0.00e+00
chr8-9654	chr8	69995210	69997311	+	221.0	2101.000	514.0	27.5	18.71	0.00e+00
chr9-2801	chr9	20606929	20608210	+	221.0	1281.000	516.0	14.7	35.07	0.00e+00
chr17-5246	chr17	24695392	24697408	+	221.0	2016.000	516.0	23.5	21.92	0.00e+00
chr18-3231	chr18	70471577	70473277	+	221.0	1700.000	509.0	19.6	25.94	0.00e+00
chr19-5691	chr19	45363091	45364829	+	221.0	1738.000	512.0	18.6	27.47	0.00e+00
chr3-10261	chr3	98049790	98058019	+	220.8	8229.000	515.0	110.4	4.67	3.53e-171
chr10-18114	chr10	80140604	80143623	+	220.8	3019.000	509.5	22.1	23.08	0.00e+00
chr13-9771	chr13	100785195	100787205	+	220.8	2010.000	513.0	29.9	17.15	0.00e+00
chr14-2394	chr14	75283819	75285229	+	220.8	1410.000	516.0	16.2	31.88	0.00e+00
chr4-16761	chr4	148557743	148559244	+	220.6	1501.000	509.0	22.6	22.56	0.00e+00
chr5-791	chr5	149678163	149679762	+	220.6	1599.000	517.0	23.5	21.96	0.00e+00
chr6-11930	chr6	91114859	91117751	+	220.6	2892.000	512.5	36.3	14.12	0.00e+00
chr6-1037	chr6	95718203	95719459	+	220.6	1256.000	517.5	19.6	26.38	0.00e+00
chr7-9217	chr7	81788405	81790360	+	220.6	1955.000	509.0	17.7	28.83	0.00e+00
chr7-9959	chr7	132812186	132814371	+	220.6	2185.000	514.5	28.4	18.09	0.00e+00
chr10-11182	chr10	44267306	44269959	+	220.6	2653.000	512.0	31.4	16.31	0.00e+00
chr10-2254	chr10	45577693	45578979	+	220.6	1286.000	509.0	11.8	43.24	0.00e+00
chr12-13173	chr12	67220248	67223167	+	220.6	2919.000	509.0	24.5	20.75	0.00e+00
chr7-17027	chr7	4500601	4502876	+	220.3	2275.000	511.5	23.5	21.73	0.00e+00
chr17-14850	chr17	33522873	33527090	+	220.3	4217.000	511.5	42.2	12.13	0.00e+00
chr1-6963	chr1	98094607	98096272	+	220.1	1665.000	510.5	14.2	35.89	0.00e+00
chr3-7891	chr3	98337600	98340211	+	220.1	2611.000	510.0	30.9	16.50	0.00e+00
chr4-16214	chr4	110350757	110352477	+	220.1	1720.000	507.0	25.0	20.27	0.00e+00
chr4-26252	chr4	152025673	152029334	+	220.1	3661.000	510.5	43.7	11.69	0.00e+00
chr5-19542	chr5	100497844	100501312	+	220.1	3468.000	509.0	42.7	11.93	0.00e+00
chr6-907	chr6	52713616	52714741	+	220.1	1125.000	518.0	14.2	36.42	0.00e+00
chr7-21748	chr7	30278984	30281543	+	220.1	2559.000	509.5	28.9	17.61	0.00e+00
chr8-19705	chr8	83441430	83443388	+	220.1	1958.000	512.0	25.5	20.07	0.00e+00
chr11-24046	chr11	96822504	96828156	+	220.1	5652.000	511.5	66.2	7.72	9.58e-263
chr12-14178	chr12	112975886	112977756	+	220.1	1870.000	510.5	18.6	27.39	0.00e+00
chr2-29617	chr2	102399883	102401810	+	219.9	1927.000	506.0	28.0	18.10	0.00e+00
chr3-8964	chr3	122244985	122246928	+	219.9	1943.000	508.5	24.5	20.73	0.00e+00
chr9-23843	chr9	26998721	27001565	+	219.9	2844.000	511.0	27.5	18.60	0.00e+00
chr10-7338	chr10	116472760	116474714	+	219.9	1954.000	508.5	21.6	23.56	0.00e+00
chr11-35009	chr11	57643995	57646153	+	219.9	2158.000	507.0	27.0	18.79	0.00e+00
chr15-13487	chr15	89313828	89316221	+	219.9	2393.000	514.0	22.6	22.78	0.00e+00
chr16-12071	chr16	31428312	31430634	+	219.9	2322.000	507.5	28.4	17.84	0.00e+00
chr6-2240	chr6	73248190	73249587	+	219.7	1397.000	511.0	12.8	40.07	0.00e+00
chr10-8127	chr10	76031896	76033722	+	219.7	1826.000	507.5	23.1	22.01	0.00e+00
chr13-4596	chr13	43559318	43560856	+	219.7	1538.000	508.0	27.5	18.49	0.00e+00
chr13-13233	chr13	73602870	73605341	+	219.7	2471.000	506.0	27.5	18.42	0.00e+00
chr13-10029	chr13	119407973	119409981	+	219.7	2008.000	508.0	21.1	24.09	0.00e+00
chr1-13203	chr1	36367511	36369501	+	219.5	1990.000	506.5	27.0	18.78	0.00e+00
chr2-24883	chr2	52423763	52425789	+	219.5	2026.000	506.5	13.2	38.25	0.00e+00
chr5-28998	chr5	36481858	36485331	+	219.5	3473.000	506.0	42.7	11.86	0.00e+00
chr14-5316	chr14	40955164	40959562	+	219.5	4398.000	511.0	45.6	11.20	0.00e+00
chr19-6680	chr19	32485128	32487168	+	219.5	2040.000	506.0	27.5	18.42	0.00e+00
chr9-13251	chr9	107980931	107986540	+	219.2	5609.000	508.5	63.8	7.97	2.39e-267
chr14-3500	chr14	30479116	30480761	+	219.2	1645.000	507.0	14.7	34.46	0.00e+00
chr6-7445	chr6	35538718	35540045	+	219.0	1327.000	506.0	8.8	57.31	0.00e+00
chr11-21615	chr11	4848328	4850027	+	219.0	1699.000	505.0	13.2	38.13	0.00e+00
chr11-17904	chr11	106778610	106780308	+	219.0	1698.000	507.0	19.1	26.50	0.00e+00
chr13-11634	chr13	23542077	23546213	+	219.0	4136.000	505.0	31.4	16.09	0.00e+00
chr15-2350	chr15	59314543	59317422	+	219.0	2879.000	508.5	29.4	17.28	0.00e+00
chr15-18037	chr15	86212965	86215268	+	219.0	2303.000	504.0	22.6	22.34	0.00e+00
chr19-9252	chr19	7164118	7166692	+	219.0	2574.000	510.0	23.5	21.66	0.00e+00
chrX-3932	chrX	38563603	38566032	+	219.0	2429.000	510.5	16.7	30.61	0.00e+00
chr4-14167	chr4	70409068	70411193	+	218.8	2125.000	508.5	34.8	14.60	0.00e+00
chr4-7532	chr4	132841990	132843882	+	218.8	1892.000	509.0	27.0	18.87	0.00e+00
chr7-15461	chr7	105639462	105641589	+	218.8	2127.000	507.0	39.2	12.92	0.00e+00
chr8-9196	chr8	121934249	121937297	+	218.8	3048.000	508.5	36.3	14.01	0.00e+00
chr9-4269	chr9	37347614	37349297	+	218.8	1683.000	505.0	13.7	36.77	0.00e+00
chr11-6529	chr11	101626679	101628707	+	218.8	2028.000	505.5	13.7	36.81	0.00e+00
chr4-25295	chr4	43668555	43670244	+	218.6	1689.000	503.5	22.6	22.32	0.00e+00
chr17-17142	chr17	83213319	83216454	+	218.6	3135.000	509.0	35.3	14.41	0.00e+00
chr11-15290	chr11	5954863	5956689	+	218.4	1826.000	508.5	31.4	16.20	0.00e+00
chr12-8349	chr12	38778111	38781372	+	218.4	3261.000	506.5	37.3	13.59	0.00e+00
chr14-8380	chr14	20387219	20390199	+	218.4	2980.000	510.0	42.2	12.09	0.00e+00
chr16-1339	chr16	20535357	20538307	+	218.4	2950.000	510.0	39.7	12.84	0.00e+00
chr17-2788	chr17	44776678	44778069	+	218.4	1391.000	506.0	28.9	17.49	0.00e+00
chr17-6272	chr17	75005053	75007110	+	218.4	2057.000	506.0	24.0	21.05	0.00e+00
chr11-15576	chr11	60912642	60914566	+	218.2	1924.000	505.0	29.4	17.16	0.00e+00
chr13-6391	chr13	112800273	112802072	+	218.2	1799.000	503.0	22.6	22.29	0.00e+00
chr17-12356	chr17	24885294	24887911	+	218.2	2617.000	507.0	31.9	15.90	0.00e+00
chrX-4180	chrX	74269449	74272752	+	218.2	3303.000	503.5	28.4	17.70	0.00e+00
chr4-35134	chr4	120280794	120284590	+	217.9	3796.000	505.0	43.7	11.57	0.00e+00
chr5-11420	chr5	124111098	124113699	+	217.9	2601.000	509.0	35.8	14.22	0.00e+00
chr7-9181	chr7	30290939	30292851	+	217.9	1912.000	507.0	34.3	14.77	0.00e+00
chr9-10832	chr9	48984189	48986213	+	217.9	2024.000	506.5	28.4	17.80	0.00e+00
chr10-6136	chr10	5822873	5825085	+	217.9	2212.000	510.0	30.4	16.77	0.00e+00
chr11-18393	chr11	23770035	23771885	+	217.9	1850.000	505.5	24.0	21.03	0.00e+00
chr11-16484	chr11	88548897	88556488	+	217.9	7591.000	508.0	96.6	5.26	7.00e-190
chr1-7428	chr1	55052071	55053852	+	217.7	1781.000	504.0	27.5	18.35	0.00e+00
chr3-14014	chr3	32364496	32366398	+	217.7	1902.000	509.0	30.4	16.74	0.00e+00
chr6-13838	chr6	147475449	147477095	+	217.7	1646.000	501.0	15.7	31.92	0.00e+00
chr7-24212	chr7	139212248	139214155	+	217.7	1907.000	504.0	21.6	23.35	0.00e+00
chr10-15466	chr10	42629898	42636326	+	217.7	6428.000	502.5	57.9	8.68	1.62e-280
chr10-9406	chr10	127068795	127071391	+	217.7	2596.000	510.0	32.4	15.75	0.00e+00
chr15-3913	chr15	55071481	55072750	+	217.7	1269.000	501.0	11.8	42.56	0.00e+00
chrX-6109	chrX	20424871	20426927	+	217.7	2056.000	503.0	19.1	26.30	0.00e+00
chr1-18985	chr1	54925143	54927108	+	217.5	1965.000	502.0	19.1	26.24	0.00e+00
chr1-16144	chr1	170173880	170175820	+	217.5	1940.000	501.5	28.4	17.63	0.00e+00
chr9-5533	chr9	55511340	55512519	+	217.5	1179.000	500.5	13.7	36.44	0.00e+00
chr11-6793	chr11	106036262	106038077	+	217.5	1815.000	505.0	33.4	15.14	0.00e+00
chr12-14401	chr12	71135745	71138552	+	217.5	2807.000	506.0	24.5	20.63	0.00e+00
chr4-9322	chr4	44755739	44757626	+	217.3	1887.000	504.0	22.1	22.83	0.00e+00
chr6-4049	chr6	40470903	40472862	+	217.3	1959.000	501.0	21.6	23.21	0.00e+00
chr6-15531	chr6	119902071	119903691	+	217.3	1620.000	500.0	17.2	29.13	0.00e+00
chr9-15598	chr9	96887929	96890333	+	217.3	2404.000	503.0	36.3	13.86	0.00e+00
chr11-9700	chr11	52003350	52005047	+	217.3	1697.000	506.0	14.7	34.39	0.00e+00
chr11-17988	chr11	120466338	120468530	+	217.3	2192.000	501.0	40.2	12.46	0.00e+00
chr15-16677	chr15	75631374	75635992	+	217.3	4618.000	504.5	47.6	10.60	7.91e-321
chr4-11675	chr4	41348562	41350075	+	217.1	1513.000	500.0	11.8	42.47	0.00e+00
chr4-11298	chr4	141663092	141665205	+	217.1	2113.000	502.0	22.6	22.25	0.00e+00
chr8-4948	chr8	123805387	123807342	+	217.1	1955.000	510.0	33.4	15.29	0.00e+00
chr10-18683	chr10	41475173	41478787	+	217.1	3614.000	501.0	47.1	10.64	8.48e-320
chr11-28154	chr11	59947429	59949144	+	217.1	1715.000	500.5	27.5	18.22	0.00e+00
chr16-2615	chr16	32643736	32645279	+	217.1	1543.000	506.0	20.6	24.56	0.00e+00
chr1-15254	chr1	44101100	44103460	+	216.9	2360.000	501.5	22.6	22.23	0.00e+00
chr2-27435	chr2	163601703	163603517	+	216.9	1814.000	500.5	21.1	23.73	0.00e+00
chr4-20669	chr4	11965333	11967431	+	216.9	2098.000	499.0	13.7	36.33	0.00e+00
chr11-26105	chr11	51854859	51859152	+	216.9	4293.000	501.5	44.1	11.36	0.00e+00
chr13-6970	chr13	54589340	54591628	+	216.9	2288.000	503.0	31.4	16.02	0.00e+00
chr6-6014	chr6	116192491	116194368	+	216.6	1877.000	501.0	21.1	23.75	0.00e+00
chr7-11525	chr7	142480968	142484577	+	216.6	3609.000	504.5	49.0	10.29	8.46e-315
chr8-25804	chr8	107587037	107588896	+	216.6	1859.000	500.0	19.1	26.14	0.00e+00
chr9-2168	chr9	14784094	14785499	+	216.6	1405.000	502.5	17.7	28.46	0.00e+00
chr9-4905	chr9	98562969	98564576	+	216.6	1607.000	501.5	23.5	21.30	0.00e+00
chr16-8694	chr16	14316339	14318150	+	216.6	1811.000	499.0	27.0	18.50	0.00e+00
chr16-5138	chr16	37682892	37685895	+	216.6	3003.000	501.5	42.7	11.75	0.00e+00
chr3-8224	chr3	145923673	145925348	+	216.4	1675.000	501.5	15.2	32.98	0.00e+00
chr5-13450	chr5	31294655	31296577	+	216.4	1922.000	500.5	23.5	21.26	0.00e+00
chr5-5098	chr5	92137277	92138926	+	216.4	1649.000	499.5	17.7	28.29	0.00e+00
chr7-13699	chr7	13277835	13279738	+	216.4	1903.000	498.5	15.7	31.76	0.00e+00
chr8-22727	chr8	72239233	72241423	+	216.4	2190.000	499.5	21.6	23.14	0.00e+00
chr9-3264	chr9	44767006	44768364	+	216.4	1358.000	507.0	20.6	24.61	0.00e+00
chr9-13966	chr9	107533700	107537413	+	216.4	3713.000	504.0	41.2	12.23	0.00e+00
chr10-10301	chr10	80654988	80657676	+	216.4	2688.000	501.5	31.4	15.98	0.00e+00
chr4-2138	chr4	16013421	16014722	+	216.2	1301.000	501.5	16.7	30.07	0.00e+00
chr19-10060	chr19	44554273	44555943	+	216.2	1670.000	497.5	23.1	21.58	0.00e+00
chrX-2893	chrX	36597663	36599818	+	216.2	2155.000	499.5	17.2	29.10	0.00e+00
chr1-18050	chr1	172375509	172377940	+	216.0	2431.000	499.5	34.8	14.34	0.00e+00
chr2-25350	chr2	165386560	165388526	+	216.0	1966.000	497.0	24.5	20.27	0.00e+00
chr4-9347	chr4	98382538	98383559	+	216.0	1021.000	498.5	11.8	42.35	0.00e+00
chr4-8159	chr4	139622200	139624023	+	216.0	1823.000	500.0	16.2	30.89	0.00e+00
chr8-221	chr8	106683082	106683958	+	216.0	876.000	500.5	9.8	51.02	0.00e+00
chr9-9687	chr9	56937000	56939304	+	216.0	2304.000	500.0	21.6	23.17	0.00e+00
chr9-5539	chr9	74952327	74954007	+	216.0	1680.000	501.0	23.5	21.28	0.00e+00
chr12-9381	chr12	112720736	112723482	+	216.0	2746.000	500.0	27.0	18.53	0.00e+00
chr14-2785	chr14	122375259	122379531	+	216.0	4272.000	502.5	49.5	10.14	8.07e-311
chr15-8896	chr15	59153021	59156306	+	216.0	3285.000	504.0	35.8	14.08	0.00e+00
chr2-29506	chr2	90678423	90680112	+	215.8	1689.000	498.0	15.2	32.75	0.00e+00
chr4-20945	chr4	117549449	117551344	+	215.8	1895.000	501.0	24.5	20.43	0.00e+00
chr7-12539	chr7	34131744	34134070	+	215.8	2326.000	500.0	28.4	17.58	0.00e+00
chr10-17626	chr10	12922146	12924100	+	215.8	1954.000	496.5	26.0	19.10	0.00e+00
chr13-6232	chr13	104228173	104229643	+	215.8	1470.000	497.0	21.6	23.03	0.00e+00
chr14-3523	chr14	26969651	26971171	+	215.8	1520.000	498.0	19.1	26.03	0.00e+00
chr15-8238	chr15	79773441	79775432	+	215.8	1991.000	501.0	23.5	21.28	0.00e+00
chr18-6286	chr18	13303193	13307341	+	215.8	4148.000	499.0	47.1	10.60	9.58e-318
chr2-13267	chr2	168954259	168956086	+	215.6	1827.000	501.0	23.1	21.73	0.00e+00
chr5-7324	chr5	45519757	45521422	+	215.6	1665.000	496.5	16.2	30.67	0.00e+00
chr7-13077	chr7	4127874	4135485	+	215.6	7611.000	499.0	82.9	6.02	1.07e-210
chr12-8756	chr12	55819986	55821598	+	215.6	1612.000	496.0	16.2	30.64	0.00e+00
chr18-2362	chr18	90509598	90511041	+	215.6	1443.000	499.5	16.2	30.86	0.00e+00
chrX-6090	chrX	8891982	8894144	+	215.6	2162.000	497.0	15.2	32.69	0.00e+00
chrX-6486	chrX	103492073	103494308	+	215.6	2235.000	500.0	15.7	31.86	0.00e+00
chr1-9034	chr1	183368442	183370404	+	215.3	1962.000	497.5	25.0	19.89	0.00e+00
chr2-15964	chr2	151978834	151981057	+	215.3	2223.000	500.5	32.9	15.23	0.00e+00
chr3-8304	chr3	96634751	96636742	+	215.3	1991.000	497.5	20.1	24.74	0.00e+00
chr9-15923	chr9	57536681	57538544	+	215.3	1863.000	496.5	28.4	17.45	0.00e+00
chr11-13390	chr11	72206098	72208079	+	215.3	1981.000	500.5	33.8	14.79	0.00e+00
chr11-12323	chr11	100737177	100739111	+	215.3	1934.000	499.5	24.5	20.37	0.00e+00
chr14-15131	chr14	103345311	103347414	+	215.3	2103.000	496.5	21.1	23.54	0.00e+00
chr17-8883	chr17	56465025	56470698	+	215.3	5673.000	502.5	77.5	6.48	2.23e-225
chr2-23297	chr2	101796108	101798682	+	215.1	2574.000	495.0	33.4	14.84	0.00e+00
chr4-22372	chr4	53713477	53715607	+	215.1	2130.000	498.5	21.1	23.64	0.00e+00
chr13-6393	chr13	113617291	113618993	+	215.1	1702.000	500.5	27.0	18.55	0.00e+00
chr3-8242	chr3	25143297	25145484	+	214.9	2187.000	495.0	20.6	24.03	0.00e+00
chr4-11863	chr4	56864180	56865588	+	214.9	1408.000	496.5	15.7	31.63	0.00e+00
chr6-9596	chr6	88084060	88085679	+	214.9	1619.000	499.5	21.1	23.68	0.00e+00
[truncated: 2,263,003 more chars]
