# Supplementary material for: Regulation of chromatin accessibility and gene expression in the developing hippocampal primordium by LIM-HD transcription factor LHX2
Source: PLoS Genet. 2023 Aug 18;19(8):e1010874. doi: 10.1371/journal.pgen.1010874 (PMC10482279; doi:10.1371/journal.pgen.1010874)
Supplement: S2 Data — (ZIP) [file pgen.1010874.s013.zip › DiffPEaks__E12.5_CNT_Hcp_H3K27Me3_Input.txt]

# HOMER Differential Peaks
# Original Peak File = all peak called files/Control_HC_K27Me3.txt
# Peak File Tag Directory = E12.5_CNT_HC_H3K27Me3/
# Background Tag Directory = E12.5_CNT_HC_Input/
#
# Mode = Peaks enriched over background
# Differential peaks = 20062
# Fraction of original peaks = 81.52%
# Original number of peaks = 24610
# Size of region used to count tags = given peak sizes (-fixed)
# Fold change cutoff = 4.00
# Poisson p-value cutoff = 1.00e-04
# strand = 2 (tags counted on 0=+strand, 1=-strand, 2=both strands)
# peak directory tagAdjust = 70
# background directory tagAdjust = 61
#
# cmd = getDifferentialPeaks all peak called files/Control_HC_K27Me3.txt E12.5_CNT_HC_H3K27Me3/ E12.5_CNT_HC_Input/
#
#PeakID	chr	start	end	strand	score	focus ratio/other	Total Tags	Background Tags	Fold Change vs. Background	p-value
chr17-32	chr17	39843068	39849037	+	24922.1	5969.000	7745.5	683.2	11.34	0.00e+00
chr16-1	chr16	57391279	57391905	+	2189.9	626.000	682.5	27.4	24.92	0.00e+00
chr11-27	chr11	109011413	109012280	+	2064.2	867.000	640.5	29.8	21.47	0.00e+00
chr3-1	chr3	5860328	5860953	+	1791.9	625.000	556.0	43.1	12.89	0.00e+00
chr15-459	chr15	102961445	102985163	+	1648.5	23718.000	512.5	32.0	16.01	0.00e+00
chr5-1	chr5	146260894	146261519	+	1509.9	625.000	468.5	25.9	18.12	0.00e+00
chr11-1987	chr11	96265702	96289172	+	1445.4	23470.000	449.5	33.4	13.46	0.00e+00
chr5-360	chr5	139542864	139560617	+	1189.2	17753.000	369.5	24.9	14.86	3.68e-285
chr19-376	chr19	45140035	45157720	+	1171.5	17685.000	364.0	26.2	13.90	1.07e-271
chr8-328	chr8	71679073	71694633	+	1126.4	15560.000	351.5	21.2	16.61	3.09e-287
chr9-51	chr9	63136398	63150833	+	1126.4	14435.000	351.0	25.7	13.68	8.21e-260
chr8-1183	chr8	121114557	121131098	+	1102.2	16541.000	344.0	21.8	15.81	7.72e-275
chr7-1476	chr7	131541159	131556162	+	1094.1	15003.000	340.5	23.3	14.63	9.90e-261
chr9-1	chr9	123461766	123462391	+	1089.3	625.000	338.0	21.7	15.58	4.41e-268
chr17-41	chr17	51739891	51740516	+	1042.6	625.000	323.5	1.4	232.91	0.00e+00
chr10-561	chr10	80489130	80505134	+	1026.5	16004.000	320.0	26.3	12.19	2.95e-222
chr19-661	chr19	45224997	45239553	+	1016.8	14556.000	317.5	20.5	15.49	1.45e-250
chr5-1780	chr5	35381196	35397186	+	1010.4	15990.000	313.5	20.0	15.70	3.84e-249
chr11-168	chr11	96295579	96310365	+	979.7	14786.000	305.5	20.4	15.00	3.47e-237
chr17-1225	chr17	85678509	85693827	+	931.4	15318.000	291.5	22.8	12.81	6.37e-208
chr8-477	chr8	70486069	70498325	+	913.7	12256.000	284.0	22.8	12.45	7.10e-200
chr11-1285	chr11	84519036	84532332	+	884.7	13296.000	276.5	19.8	13.93	1.27e-206
chr6-164	chr6	52242524	52255941	+	860.5	13417.000	269.5	17.9	15.04	1.07e-209
chr11-3265	chr11	33194156	33206232	+	854.0	12076.000	265.0	17.0	15.59	1.05e-210
chr12-278	chr12	56687998	56700678	+	846.0	12680.000	262.5	17.5	15.03	2.83e-204
chr1-1484	chr1	184719514	184733514	+	839.5	14000.000	262.0	19.8	13.25	4.13e-191
chr1-1	chr1	56871338	56871963	+	834.7	625.000	259.0	0.7	355.99	0.00e+00
chr16-184	chr16	18579813	18591908	+	834.7	12095.000	260.5	21.7	12.01	3.03e-179
chr13-314	chr13	55827421	55838663	+	831.5	11242.000	258.5	16.5	15.70	1.05e-205
chr2-470	chr2	28908394	28919566	+	826.7	11172.000	257.0	18.1	14.23	6.31e-195
chr16-187	chr16	91218586	91229311	+	823.4	10725.000	256.0	14.6	17.51	8.87e-216
chr17-40	chr17	51782585	51783210	+	821.8	625.000	255.0	2.2	113.40	0.00e+00
chr6-185	chr6	52200044	52210542	+	817.0	10498.000	253.5	17.9	14.20	1.89e-191
chr6-2001	chr6	83703986	83716569	+	815.4	12583.000	253.0	20.7	12.22	1.92e-176
chr8-1108	chr8	69879448	69890049	+	815.4	10601.000	254.0	16.6	15.30	4.14e-200
chr6-610	chr6	30169834	30181433	+	810.5	11599.000	252.5	18.7	13.49	1.59e-185
chr2-2504	chr2	105124030	105135698	+	794.4	11668.000	246.5	18.5	13.36	3.51e-180
chr1-2120	chr1	89920437	89934421	+	789.6	13984.000	246.0	18.9	13.00	9.82e-178
chr19-282	chr19	43609285	43620773	+	788.0	11488.000	245.5	17.5	14.01	3.91e-184
chr4-1309	chr4	135146348	135158906	+	784.8	12558.000	244.5	18.4	13.30	2.76e-178
chr5-4106	chr5	119795413	119808716	+	781.5	13303.000	242.5	21.6	11.21	2.22e-160
chr11-6367	chr11	98318991	98330892	+	757.4	11901.000	235.0	15.9	14.80	3.71e-182
chr7-1193	chr7	49905982	49918756	+	749.3	12774.000	233.0	16.9	13.76	9.59e-174
chr13-491	chr13	40731243	40742522	+	744.5	11279.000	232.0	16.3	14.26	2.46e-176
chr19-2719	chr19	44739227	44751344	+	742.9	12117.000	230.5	20.1	11.46	1.53e-154
chr9-98	chr9	99868586	99879600	+	738.0	11014.000	229.0	18.6	12.32	1.20e-160
chr11-911	chr11	96331730	96343139	+	725.1	11409.000	226.0	18.9	11.99	4.14e-156
chr7-1	chr7	103851629	103852129	+	717.1	500.000	222.5	5.1	43.69	4.94e-272
chr2-3581	chr2	71524651	71535643	+	710.6	10992.000	220.5	19.4	11.34	5.96e-147
chr17-337	chr17	26836832	26845296	+	710.6	8464.000	221.5	12.3	18.01	7.32e-189
chr4-1346	chr4	152123116	152134726	+	694.5	11610.000	215.5	22.0	9.81	1.94e-131
chr5-1725	chr5	147308410	147318960	+	691.3	10550.000	216.0	14.6	14.84	7.84e-168
chr2-815	chr2	26197865	26207836	+	684.8	9971.000	214.0	17.6	12.16	3.69e-149
chr11-1115	chr11	85833989	85843211	+	681.6	9222.000	214.0	14.5	14.77	6.93e-166
chr4-1898	chr4	114905221	114915234	+	680.0	10013.000	213.0	15.6	13.65	2.75e-158
chr2-2117	chr2	71536584	71547162	+	676.8	10578.000	210.5	16.5	12.78	2.28e-150
chr15-317	chr15	103004423	103014349	+	672.0	9926.000	209.0	14.7	14.23	6.57e-159
chr8-1465	chr8	121079107	121087501	+	663.9	8394.000	206.5	13.1	15.77	5.27e-165
chr15-2246	chr15	102931287	102941909	+	660.7	10622.000	206.0	15.5	13.25	9.81e-151
chr11-1801	chr11	119041593	119052640	+	657.5	11047.000	204.5	20.0	10.20	6.43e-128
chr2-454	chr2	158606962	158617156	+	651.0	10194.000	202.0	15.8	12.78	6.85e-145
chr2-1355	chr2	31634068	31643937	+	643.0	9869.000	199.5	17.6	11.34	4.24e-133
chr18-626	chr18	11046791	11056973	+	638.1	10182.000	198.0	15.0	13.19	1.45e-144
chr16-132	chr16	17797707	17807652	+	636.5	9945.000	198.5	17.6	11.28	4.80e-132
chr6-571	chr6	52313830	52322716	+	623.6	8886.000	194.0	12.8	15.12	2.18e-152
chr5-2372	chr5	147265898	147276448	+	622.0	10550.000	193.5	15.5	12.50	1.22e-136
chr16-2	chr16	11143854	11144479	+	620.4	625.000	193.0	23.1	8.34	3.32e-106
chr17-42	chr17	70963514	70964014	+	620.4	500.000	192.5	8.7	22.22	5.66e-181
chr11-1978	chr11	96188362	96198595	+	618.8	10233.000	192.0	16.9	11.34	1.12e-128
chr2-2143	chr2	74732246	74742290	+	597.8	10044.000	186.5	14.4	12.93	2.81e-134
chr13-327	chr13	72629476	72640953	+	593.0	11477.000	184.0	14.6	12.65	2.19e-131
chr5-573	chr5	119657016	119665115	+	581.7	8099.000	182.0	9.4	19.38	1.46e-161
chr11-2505	chr11	75164574	75170275	+	578.5	5701.000	180.5	8.7	20.83	5.60e-165
chr6-290	chr6	88193288	88201213	+	575.3	7925.000	181.0	12.2	14.87	4.18e-141
chr5-1420	chr5	119830974	119840458	+	570.4	9484.000	177.5	11.8	15.08	8.31e-139
chr6-568	chr6	52258582	52267155	+	568.8	8573.000	177.0	14.2	12.51	1.12e-125
chr15-1731	chr15	103032105	103042269	+	568.8	10164.000	177.5	14.9	11.87	7.98e-122
chr19-549	chr19	43598400	43607744	+	567.2	9344.000	176.0	16.2	10.86	4.01e-115
chr13-1159	chr13	73259911	73269381	+	565.6	9470.000	177.0	13.6	12.99	2.24e-128
chr7-413	chr7	24942039	24950367	+	562.4	8328.000	175.5	12.2	14.34	1.01e-133
chr13-32	chr13	48661316	48669971	+	560.8	8655.000	175.5	11.5	15.25	4.55e-138
chr12-1207	chr12	9573207	9583639	+	559.2	10432.000	174.0	14.1	12.35	1.02e-122
chr12-610	chr12	111441842	111451452	+	559.2	9610.000	174.0	17.2	10.12	5.44e-109
chr12-209	chr12	8296980	8304335	+	554.3	7355.000	173.0	11.3	15.30	6.30e-137
chr14-210	chr14	63244191	63252932	+	554.3	8741.000	173.0	15.3	11.27	9.53e-116
chr9-688	chr9	74846747	74855709	+	552.7	8962.000	172.0	12.9	13.34	1.29e-126
chr2-926	chr2	33638050	33645502	+	539.8	7452.000	167.5	12.0	13.91	1.19e-125
chr11-3010	chr11	96322681	96331157	+	538.2	8476.000	168.5	13.2	12.74	1.99e-120
chr2-4568	chr2	74719926	74729454	+	536.6	9528.000	167.0	16.1	10.35	3.72e-106
chr19-1002	chr19	59164792	59172824	+	535.0	8032.000	167.5	11.0	15.26	7.24e-132
chr2-4676	chr2	119320140	119329590	+	531.8	9450.000	165.5	12.6	13.17	1.64e-120
chr15-3245	chr15	76515030	76522105	+	526.9	7075.000	164.0	11.2	14.67	3.88e-127
chr1-409	chr1	155735189	155743819	+	520.5	8630.000	167.5	13.6	12.29	2.38e-117
chr19-1516	chr19	16870062	16879249	+	515.7	9187.000	160.0	12.9	12.41	2.77e-113
chr7-2	chr7	103852722	103853347	+	514.0	625.000	159.5	4.9	32.59	1.20e-175
chr2-4753	chr2	147361360	147368730	+	507.6	7370.000	157.5	11.5	13.69	3.51e-117
chr8-835	chr8	70372112	70377767	+	506.0	5655.000	158.0	9.2	17.19	9.89e-133
chr2-5624	chr2	36098640	36107325	+	501.1	8685.000	156.5	13.1	11.95	5.62e-108
chr5-2030	chr5	33429374	33435299	+	493.1	5925.000	153.5	9.6	16.01	6.04e-124
chr5-2800	chr5	28155583	28165216	+	491.5	9633.000	153.0	15.1	10.15	3.08e-96
chr17-586	chr17	35833881	35836823	+	491.5	2942.000	152.5	6.5	23.53	2.91e-147
chr2-1176	chr2	9882204	9891487	+	486.6	9283.000	153.0	14.6	10.51	2.21e-98
chr12-1383	chr12	56608779	56616651	+	485.0	7872.000	152.0	9.8	15.53	1.78e-121
chr7-3677	chr7	137313662	137320875	+	483.4	7213.000	151.0	10.1	14.92	3.01e-118
chr7-3135	chr7	139579685	139587713	+	483.4	8028.000	150.0	13.2	11.34	5.79e-101
chr6-1068	chr6	52231682	52238552	+	475.4	6870.000	147.5	11.7	12.60	5.96e-105
chr14-796	chr14	32458595	32466933	+	475.4	8338.000	148.0	13.0	11.36	9.63e-100
chr6-390	chr6	52214831	52220642	+	473.8	5811.000	148.5	8.6	17.27	1.50e-124
chr16-383	chr16	94086947	94095577	+	473.8	8630.000	148.0	13.4	11.02	5.51e-98
chr8-1464	chr8	121070254	121078211	+	472.1	7957.000	146.5	13.8	10.65	1.67e-94
chr19-948	chr19	37684112	37691144	+	472.1	7032.000	147.5	10.4	14.20	4.90e-112
chr19-141	chr19	37691720	37699106	+	470.5	7386.000	147.5	12.3	11.99	4.84e-102
chr13-1318	chr13	40700944	40710395	+	468.9	9451.000	146.5	12.6	11.66	9.94e-100
chr5-3960	chr5	75073936	75081002	+	467.3	7066.000	145.5	10.7	13.58	6.63e-108
chr4-227	chr4	99652549	99658490	+	465.7	5941.000	144.5	8.1	17.91	2.29e-123
chr6-945	chr6	83067906	83073463	+	465.7	5557.000	145.5	8.7	16.79	2.14e-120
chr15-62	chr15	98803086	98808888	+	459.3	5802.000	146.0	10.5	13.88	3.87e-110
chr1-1652	chr1	120594711	120602032	+	457.6	7321.000	144.0	10.5	13.78	3.19e-108
chr2-1858	chr2	74694939	74701110	+	456.0	6171.000	141.5	9.7	14.65	2.62e-109
chr17-2148	chr17	8428934	8436024	+	456.0	7090.000	145.0	10.8	13.37	3.44e-107
chr15-895	chr15	75740829	75748274	+	452.8	7445.000	141.0	9.9	14.21	9.10e-108
chr1-737	chr1	87151437	87157543	+	451.2	6106.000	141.5	11.0	12.81	1.12e-101
chr14-468	chr14	70075068	70081045	+	451.2	5977.000	141.0	10.2	13.84	2.86e-106
chr2-2911	chr2	74679004	74684762	+	441.5	5758.000	137.5	7.6	18.08	5.51e-118
chr2-1003	chr2	148043659	148050437	+	439.9	6778.000	137.0	11.0	12.48	1.34e-97
chr11-605	chr11	85888346	85894290	+	439.9	5944.000	137.0	9.8	14.00	6.46e-104
chr2-1441	chr2	122296001	122302172	+	435.1	6171.000	135.5	10.3	13.22	4.07e-99
chr9-4346	chr9	98953476	98959947	+	435.1	6471.000	135.5	8.5	15.88	3.85e-109
chr2-2966	chr2	118700628	118706993	+	430.2	6365.000	134.0	10.6	12.58	5.87e-96
chr9-926	chr9	69762566	69770687	+	427.0	8121.000	134.0	10.8	12.35	5.72e-95
chr5-1251	chr5	106463796	106471092	+	425.4	7296.000	133.0	11.5	11.56	9.63e-91
chr11-3018	chr11	96348448	96355263	+	425.4	6815.000	132.5	11.3	11.72	1.37e-90
chr11-3815	chr11	96170654	96175940	+	420.6	5286.000	131.5	7.4	17.75	6.44e-112
chr8-652	chr8	91799876	91808249	+	419.0	8373.000	130.0	13.6	9.54	6.07e-79
chr4-1784	chr4	11382719	11389829	+	417.4	7110.000	130.5	9.4	13.89	3.99e-98
chr18-1502	chr18	20673208	20674271	+	415.7	1063.000	129.0	2.2	59.10	1.23e-175
chr11-226	chr11	32276474	32278206	+	414.1	1732.000	128.5	6.2	20.67	2.07e-117
chr15-822	chr15	99221940	99227821	+	410.9	5881.000	127.5	7.7	16.62	3.99e-105
chr2-9	chr2	5379034	5379534	+	409.3	500.000	127.0	6.2	20.43	4.26e-116
chr11-2744	chr11	115316153	115322238	+	407.7	6085.000	127.0	9.6	13.24	1.21e-93
chr5-522	chr5	28166350	28171922	+	406.1	5572.000	127.0	7.1	17.78	7.73e-109
chr9-356	chr9	21034382	21040469	+	406.1	6087.000	126.5	9.9	12.75	8.28e-91
chr2-575	chr2	93639585	93646359	+	402.9	6774.000	125.5	11.5	10.91	2.49e-82
chr5-583	chr5	120430813	120438714	+	398.0	7901.000	124.5	11.1	11.20	5.17e-83
chr12-105	chr12	110277256	110283151	+	398.0	5895.000	123.5	8.7	14.15	8.01e-94
chr15-648	chr15	98775639	98780797	+	394.8	5158.000	123.5	8.3	14.94	1.56e-96
chr17-260	chr17	23740659	23746714	+	394.8	6055.000	123.0	11.9	10.33	1.27e-78
chr3-2924	chr3	129222416	129227750	+	393.2	5334.000	123.0	6.5	18.78	2.99e-108
chr9-553	chr9	40874442	40881486	+	393.2	7044.000	123.0	10.7	11.48	9.76e-84
chr4-1216	chr4	46341130	46346389	+	388.3	5259.000	120.5	8.4	14.35	2.95e-92
chr13-1074	chr13	48655737	48660639	+	388.3	4902.000	121.0	7.4	16.33	1.36e-99
chr18-258	chr18	76858333	76862064	+	381.9	3731.000	119.0	4.8	24.99	7.27e-119
chr6-918	chr6	52224116	52228040	+	380.3	3924.000	119.0	4.8	24.99	7.27e-119
chr12-10	chr12	56533054	56537024	+	380.3	3970.000	119.5	5.8	20.77	1.64e-109
chr19-622	chr19	37432451	37437861	+	380.3	5410.000	118.0	8.5	13.83	3.32e-89
chr5-52	chr5	28457941	28463425	+	375.5	5484.000	119.5	6.2	19.22	1.03e-105
chr11-1732	chr11	96311167	96316932	+	375.5	5765.000	116.5	9.7	12.06	3.57e-81
chr12-1499	chr12	84568565	84573505	+	375.5	4940.000	116.5	7.5	15.45	9.97e-93
chr12-2	chr12	78350752	78351252	+	373.8	500.000	116.0	8.9	13.09	3.74e-85
chr6-620	chr6	52174978	52180161	+	370.6	5183.000	115.5	7.1	16.17	4.54e-94
chr5-2380	chr5	147296177	147303235	+	369.0	7058.000	115.0	10.1	11.44	2.97e-78
chr7-804	chr7	16472895	16478062	+	369.0	5167.000	117.0	6.9	16.85	7.68e-98
chr4-1044	chr4	115058989	115065687	+	367.4	6698.000	115.0	14.4	8.01	2.54e-62
chr15-1667	chr15	98893524	98899145	+	367.4	5621.000	114.0	8.4	13.57	2.22e-85
chr7-211	chr7	27363757	27368678	+	365.8	4921.000	116.0	8.1	14.38	1.54e-89
chr1-90	chr1	74949228	74954519	+	364.2	5291.000	113.5	9.1	12.53	8.21e-81
chr4-502	chr4	115934814	115940484	+	364.2	5670.000	120.0	9.5	12.60	3.42e-86
chr8-337	chr8	105266950	105272980	+	364.2	6030.000	116.0	9.5	12.26	3.90e-82
chr16-3	chr16	17222115	17222615	+	361.0	500.000	112.0	9.5	11.84	8.41e-78
chr2-12	chr2	157561714	157562605	+	359.3	891.000	114.0	3.9	29.21	2.11e-121
chr15-1109	chr15	102946772	102953710	+	359.3	6938.000	111.5	9.9	11.24	1.27e-74
chr10-274	chr10	79917711	79922050	+	356.1	4339.000	110.5	8.3	13.26	3.21e-81
chr1-2	chr1	56969472	56970837	+	354.5	1365.000	113.5	1.8	63.56	2.19e-157
chr5-1610	chr5	107723619	107729142	+	352.9	5523.000	110.5	7.9	13.92	2.22e-83
chr19-494	chr19	44834427	44839860	+	352.9	5433.000	110.5	7.9	14.04	9.43e-84
chr1-1050	chr1	78208279	78214912	+	351.3	6633.000	111.0	10.5	10.56	4.53e-72
chr4-801	chr4	126733087	126738325	+	351.3	5238.000	111.0	7.7	14.47	4.78e-86
chr9-1484	chr9	122568447	122573515	+	351.3	5068.000	110.0	7.3	15.12	2.97e-87
chr11-2074	chr11	116107042	116110862	+	351.3	3820.000	109.0	6.6	16.48	2.67e-90
chr19-1557	chr19	25669439	25676557	+	351.3	7118.000	109.5	10.6	10.28	1.72e-69
chr7-4363	chr7	45412435	45416915	+	349.7	4480.000	109.0	7.3	14.98	4.50e-86
chr7-3396	chr7	46394187	46399826	+	349.7	5639.000	109.5	9.9	11.11	8.12e-73
chr5-1801	chr5	67097538	67103936	+	348.1	6398.000	109.0	9.9	10.99	1.58e-72
chr7-852	chr7	44351471	44355820	+	348.1	4349.000	109.0	6.8	16.00	5.49e-89
chr1-321	chr1	74880967	74887179	+	344.8	6212.000	107.5	8.7	12.41	3.33e-76
chr2-1390	chr2	74672612	74677716	+	344.8	5104.000	107.0	8.7	12.26	7.04e-76
chr15-483	chr15	76001391	76005661	+	344.8	4270.000	109.5	8.1	13.46	3.73e-81
chr3-387	chr3	99252672	99258747	+	343.2	6075.000	107.0	8.9	12.07	3.09e-75
chr6-1293	chr6	83692567	83699349	+	341.6	6782.000	106.0	10.3	10.27	8.80e-68
chr13-1	chr13	44869431	44870202	+	340.0	771.000	106.5	4.6	23.34	7.33e-103
chr14-1471	chr14	32594645	32601278	+	340.0	6633.000	105.5	7.7	13.75	3.83e-79
chr18-283	chr18	42396995	42402989	+	340.0	5994.000	105.5	10.0	10.56	4.10e-68
chr9-3667	chr9	55541416	55546819	+	338.4	5403.000	106.5	8.9	12.02	3.73e-74
chr11-4449	chr11	85827917	85833116	+	336.8	5199.000	106.5	8.1	13.20	3.93e-78
chr11-545	chr11	96253631	96259200	+	335.2	5569.000	104.0	8.3	12.48	1.48e-74
chr19-286	chr19	44679707	44685016	+	335.2	5309.000	105.5	7.3	14.37	5.21e-81
chr1-3	chr1	56845397	56845897	+	333.6	500.000	105.0	0.9	113.40	1.14e-172
chr5-143	chr5	28172469	28177137	+	333.6	4668.000	103.5	6.0	17.39	1.74e-87
chr7-1432	chr7	98834429	98840704	+	333.6	6275.000	105.5	10.7	9.85	3.21e-65
chr8-720	chr8	70082755	70088558	+	333.6	5803.000	104.5	8.3	12.54	1.48e-74
chr11-2246	chr11	97017252	97022216	+	333.6	4964.000	104.0	6.9	14.98	3.41e-82
chr5-1143	chr5	147304089	147307438	+	332.0	3349.000	103.0	6.2	16.75	4.18e-86
chr10-2614	chr10	62128467	62135140	+	332.0	6673.000	103.0	7.1	14.55	3.13e-80
chr5-2011	chr5	29469824	29475508	+	330.3	5684.000	102.5	9.3	11.07	4.26e-68
chr5-1619	chr5	114272780	114277579	+	330.3	4799.000	103.0	7.9	12.98	1.80e-75
chr5-2237	chr5	119665690	119669774	+	328.7	4084.000	103.0	6.7	15.27	3.14e-82
chr15-1074	chr15	99588123	99594454	+	328.7	6331.000	103.0	10.1	10.18	1.53e-65
chr4-1859	chr4	89272040	89278172	+	327.1	6132.000	102.5	9.9	10.33	2.52e-65
chr6-4	chr6	99877770	99878658	+	327.1	888.000	105.0	1.3	79.38	1.43e-156
chr1-141	chr1	19209295	19215473	+	325.5	6178.000	102.5	7.9	13.02	1.06e-74
chr8-824	chr8	57317953	57323731	+	325.5	5778.000	102.0	8.4	12.14	4.80e-72
chr9-134	chr9	74862308	74867057	+	325.5	4749.000	102.0	8.3	12.24	2.29e-72
chr13-1591	chr13	31800672	31806464	+	325.5	5792.000	101.0	7.3	13.88	8.83e-77
chr15-744	chr15	102954286	102958116	+	325.5	3830.000	101.5	6.2	16.50	1.16e-83
chr2-2385	chr2	36092897	36097714	+	323.9	4817.000	100.5	6.8	14.75	2.70e-78
chr5-1690	chr5	143251694	143257555	+	323.9	5861.000	101.0	10.3	9.79	9.20e-63
chr8-383	chr8	78434374	78438415	+	323.9	4041.000	102.5	5.8	17.81	1.15e-87
chr11-819	chr11	96343760	96347329	+	323.9	3569.000	102.5	5.0	20.39	2.43e-93
chr12-490	chr12	56520777	56527206	+	323.9	6429.000	102.5	8.3	12.30	2.29e-72
chr4-1159	chr4	152310437	152316152	+	322.3	5715.000	101.5	7.8	13.01	6.28e-74
chr8-3515	chr8	57325366	57330336	+	322.3	4970.000	101.0	7.3	13.76	2.06e-76
chr11-2934	chr11	82928612	82935191	+	322.3	6579.000	100.5	8.9	11.26	1.87e-67
chr15-952	chr15	102918810	102923062	+	322.3	4252.000	101.0	5.1	19.83	1.73e-91
chr19-107	chr19	46314458	46319921	+	320.7	5463.000	99.5	7.9	12.54	4.83e-71
chr5-790	chr5	36866482	36870977	+	319.1	4495.000	100.0	7.3	13.62	2.84e-75
chr8-1198	chr8	123891350	123896089	+	319.1	4739.000	100.5	8.1	12.45	1.76e-71
chr11-704	chr11	96260239	96265142	+	319.1	4903.000	100.0	6.2	16.26	1.91e-82
chr2-688	chr2	9873539	9877873	+	317.4	4334.000	100.0	8.5	11.81	1.44e-69
chr19-1339	chr19	45075711	45081094	+	317.4	5383.000	98.5	6.1	16.19	1.85e-80
chr11-2986	chr11	95829313	95834862	+	315.8	5549.000	100.0	9.3	10.72	9.78e-66
chr19-576	chr19	45158323	45164141	+	315.8	5818.000	100.0	6.9	14.40	1.62e-77
chr4-2755	chr4	138393002	138397813	+	314.2	4811.000	98.0	5.1	19.24	1.31e-87
chr7-164	chr7	49631732	49637098	+	314.2	5366.000	97.5	6.9	14.17	1.99e-74
chr7-798	chr7	144859736	144863801	+	314.2	4065.000	98.0	4.6	21.47	4.75e-92
chr11-1958	chr11	95140574	95145877	+	314.2	5303.000	97.5	8.4	11.61	1.15e-66
chr12-794	chr12	104470577	104476513	+	314.2	5936.000	98.5	9.4	10.49	2.09e-63
chr11-1057	chr11	118568187	118572505	+	312.6	4318.000	100.5	9.1	11.09	7.15e-67
chr8-749	chr8	92361656	92367764	+	311.0	6108.000	97.0	9.2	10.55	3.35e-63
chr15-180	chr15	7808971	7813555	+	309.4	4584.000	96.0	7.2	13.32	1.84e-71
chr1-1251	chr1	74789924	74795547	+	307.8	5623.000	97.0	8.1	12.02	3.25e-68
chr2-4843	chr2	164167388	164171874	+	307.8	4486.000	96.5	7.3	13.14	9.23e-71
chr7-249	chr7	45405671	45409152	+	307.8	3481.000	97.0	7.4	13.09	1.56e-71
chr15-595	chr15	102988530	102992858	+	307.8	4328.000	96.5	7.1	13.64	3.54e-72
chr2-2146	chr2	74743306	74748519	+	306.2	5213.000	96.0	8.2	11.71	1.63e-66
chr3-1650	chr3	129201649	129206288	+	306.2	4639.000	95.5	5.6	17.19	2.24e-80
chr4-2223	chr4	44700273	44704658	+	306.2	4385.000	97.0	7.8	12.43	1.66e-69
chr6-351	chr6	52180942	52187253	+	306.2	6311.000	95.5	10.9	8.75	8.02e-55
chr11-5469	chr11	59286501	59292120	+	306.2	5619.000	97.0	8.7	11.20	1.80e-65
chr17-966	chr17	36165415	36170314	+	306.2	4899.000	95.0	5.2	18.41	2.90e-83
chr17-415	chr17	85619923	85625213	+	306.2	5290.000	95.0	8.4	11.31	1.53e-64
chr2-1283	chr2	146835240	146839961	+	304.6	4721.000	96.0	6.6	14.51	8.45e-75
chr11-6026	chr11	83849433	83853832	+	304.6	4399.000	95.0	6.3	14.96	3.30e-75
chr5-270	chr5	29476483	29481589	+	302.9	5106.000	96.5	6.6	14.59	8.45e-75
chr5-469	chr5	41760974	41764684	+	302.9	3710.000	95.5	5.8	16.60	5.16e-79
chr1-102	chr1	4491612	4495213	+	301.3	3601.000	94.5	6.1	15.53	1.17e-75
chr5-1273	chr5	119671572	119676170	+	301.3	4598.000	94.0	6.2	15.12	7.78e-75
chr5-1108	chr5	120424810	120430167	+	301.3	5357.000	93.5	8.2	11.40	2.55e-63
chr11-3819	chr11	96199414	96204259	+	299.7	4845.000	93.0	6.2	15.12	4.65e-74
chr2-888	chr2	164948367	164951575	+	298.1	3208.000	94.0	5.6	16.92	3.83e-79
chr3-714	chr3	99247416	99252062	+	298.1	4646.000	94.0	6.3	14.80	4.94e-74
chr2-449	chr2	148036946	148041797	+	296.5	4851.000	92.0	7.7	11.99	1.06e-64
chr3-900	chr3	129214296	129218817	+	296.5	4521.000	93.0	5.5	16.94	2.27e-78
chr11-6563	chr11	103770333	103775028	+	296.5	4695.000	93.0	7.8	11.92	3.74e-65
chr16-1037	chr16	91267503	91272964	+	296.5	5461.000	92.5	7.5	12.27	2.43e-65
chr2-2861	chr2	38708714	38713417	+	294.9	4703.000	92.5	9.3	9.92	1.29e-57
chr2-4670	chr2	118896146	118900537	+	294.9	4391.000	92.0	7.5	12.20	2.43e-65
chr2-124	chr2	180775043	180779138	+	294.9	4095.000	93.0	6.6	14.06	2.51e-71
chr9-1285	chr9	57501177	57506106	+	294.9	4929.000	92.5	7.6	12.16	5.08e-65
chr13-925	chr13	55823556	55826878	+	294.9	3322.000	92.0	4.3	21.40	2.14e-86
chr15-2238	chr15	102905781	102911381	+	294.9	5600.000	91.5	7.1	12.81	3.21e-66
chr17-1219	chr17	85613347	85619099	+	294.9	5752.000	92.0	9.9	9.34	1.23e-55
chr19-883	chr19	45240563	45245051	+	294.9	4488.000	92.5	5.8	16.08	2.25e-75
chr3-1206	chr3	99239430	99245098	+	293.3	5668.000	91.0	10.6	8.55	6.05e-52
chr11-149	chr11	95119984	95124216	+	293.3	4232.000	94.0	7.2	13.04	3.23e-69
chr12-2564	chr12	55597001	55601803	+	293.3	4802.000	91.5	7.7	11.82	2.59e-63
chr15-651	chr15	98791297	98794180	+	293.3	2883.000	91.5	6.0	15.37	6.48e-73
chr7-1932	chr7	142657391	142662655	+	291.7	5264.000	92.0	6.9	13.25	2.27e-68
chr16-287	chr16	94081839	94086339	+	291.7	4500.000	91.0	8.3	11.01	6.32e-61
chr17-62	chr17	51803241	51805659	+	291.7	2418.000	91.5	4.0	22.68	1.84e-87
chr10-721	chr10	19354334	19359875	+	290.1	5541.000	91.0	9.5	9.55	7.14e-56
chr14-50	chr14	79767379	79770934	+	290.1	3555.000	90.5	7.6	11.90	7.37e-63
chr7-2534	chr7	45178823	45183273	+	288.4	4450.000	90.0	6.6	13.61	6.77e-68
chr15-1737	chr15	103058547	103063555	+	288.4	5008.000	89.5	6.6	13.53	9.22e-67
chr19-262	chr19	45741622	45746739	+	288.4	5117.000	90.0	8.3	10.80	1.34e-59
chr15-1265	chr15	102997697	103002859	+	286.8	5162.000	90.0	7.9	11.34	2.45e-61
chr5-1585	chr5	98168410	98173708	+	285.2	5298.000	89.0	10.4	8.57	6.06e-51
chr5-1582	chr5	93042825	93046490	+	283.6	3665.000	90.0	6.0	15.12	9.91e-72
chr7-3218	chr7	144836711	144841451	+	283.6	4740.000	88.5	6.5	13.65	2.39e-66
chr4-1694	chr4	139827081	139831450	+	282.0	4369.000	88.5	6.4	13.79	1.03e-66
chr7-1176	chr7	45174492	45177923	+	282.0	3431.000	88.0	7.3	11.99	5.89e-62
chr6-1569	chr6	84581910	84587691	+	280.4	5781.000	88.0	8.3	10.64	8.18e-58
chr8-713	chr8	57337561	57342157	+	280.4	4596.000	87.0	6.3	13.70	6.16e-66
chr9-207	chr9	31912783	31916971	+	280.4	4188.000	87.0	6.2	13.99	1.12e-66
chr14-686	chr14	63253566	63258242	+	280.4	4676.000	87.0	7.2	12.07	1.66e-61
chr4-1790	chr4	21683365	21687165	+	278.8	3800.000	87.5	6.2	14.23	4.73e-67
chr6-2474	chr6	52168154	52173540	+	278.8	5386.000	87.5	8.3	10.58	8.71e-57
chr12-1880	chr12	73042210	73047140	+	277.2	4930.000	86.5	8.7	9.98	3.50e-54
chr19-517	chr19	46145328	46149581	+	277.2	4253.000	88.0	6.9	12.67	6.56e-64
chr5-1376	chr5	75067249	75073325	+	275.6	6076.000	87.0	10.3	8.49	1.65e-49
chr11-1770	chr11	102144865	102148358	+	275.6	3493.000	87.0	6.9	12.65	3.86e-63
chr2-2205	chr2	144329516	144333700	+	273.9	4184.000	85.0	5.3	16.06	6.06e-70
chr5-784	chr5	35277960	35282490	+	273.9	4530.000	85.0	6.7	12.72	6.18e-62
chr5-2594	chr5	118170628	118174541	+	273.9	3913.000	88.5	6.0	14.87	2.24e-69
chr4-392	chr4	115941923	115946754	+	272.3	4831.000	85.0	6.4	13.25	2.59e-63
chr4-3304	chr4	131917266	131923064	+	272.3	5798.000	85.0	7.3	11.68	4.86e-59
chr14-1361	chr14	104468972	104473971	+	272.3	4999.000	85.0	8.5	9.96	1.07e-53
chr19-1437	chr19	5558026	5562883	+	272.3	4857.000	84.5	8.8	9.61	1.07e-51
chr1-557	chr1	136945365	136950494	+	270.7	5129.000	84.0	7.9	10.58	4.42e-55
chr2-4828	chr2	160368034	160372151	+	270.7	4117.000	85.0	4.8	17.60	3.99e-73
chr3-532	chr3	87994575	87998324	+	270.7	3749.000	85.0	5.5	15.48	1.14e-68
chr6-1051	chr6	52155628	52161226	+	270.7	5598.000	84.0	8.5	9.92	5.93e-53
chr15-2017	chr15	79160579	79164976	+	270.7	4397.000	84.0	7.1	11.76	1.39e-58
chr5-680	chr5	31135449	31139238	+	269.1	3789.000	84.5	5.5	15.39	1.76e-67
chr1-18	chr1	75421659	75423994	+	267.5	2335.000	86.5	4.2	20.76	1.35e-79
chr2-1758	chr2	25576790	25581147	+	267.5	4357.000	84.5	6.9	12.28	7.57e-60
chr8-2986	chr8	11474108	11480051	+	267.5	5943.000	84.5	9.3	9.13	5.04e-50
chr8-4534	chr8	123115615	123118634	+	267.5	3019.000	84.0	4.8	17.64	2.35e-72
chr19-1141	chr19	44755089	44758271	+	267.5	3182.000	83.5	3.8	22.15	4.20e-79
chr2-2785	chr2	19444288	19448701	+	264.3	4413.000	83.0	6.1	13.64	7.71e-63
chr10-1677	chr10	127530408	127535659	+	264.3	5251.000	82.5	8.1	10.22	1.67e-52
chr11-6546	chr11	103359902	103364190	+	264.3	4288.000	82.5	6.3	12.99	2.66e-60
chr15-1131	chr15	103168109	103172812	+	264.3	4703.000	83.0	7.8	10.63	1.32e-54
chr16-430	chr16	91229957	91234186	+	264.3	4229.000	83.5	7.3	11.37	1.31e-56
chr4-256	chr4	21677892	21681730	+	262.7	3838.000	85.0	4.6	18.63	4.30e-75
chr4-1339	chr4	148162949	148166631	+	262.7	3682.000	82.5	6.1	13.56	1.05e-61
chr9-679	chr9	69758328	69761505	+	262.7	3177.000	81.5	3.2	25.67	3.26e-82
chr10-752	chr10	44002443	44006297	+	262.7	3854.000	81.5	4.6	17.60	1.45e-69
chr11-1747	chr11	96365406	96369152	+	262.7	3746.000	83.0	5.9	14.10	5.99e-64
chr17-679	chr17	36143553	36147165	+	262.7	3612.000	83.0	5.8	14.26	2.50e-64
chr17-316	chr17	48095178	48099918	+	262.7	4740.000	82.0	8.9	9.25	1.67e-49
chr18-456	chr18	53461032	53465663	+	262.7	4631.000	83.0	6.5	12.68	2.15e-60
chr9-86	chr9	21987387	21990692	+	261.0	3305.000	81.0	5.8	14.08	2.13e-62
chr2-643	chr2	93646860	93651710	+	259.4	4850.000	81.0	8.0	10.12	9.31e-52
chr5-370	chr5	147188798	147192963	+	259.4	4165.000	81.5	6.8	11.96	6.51e-57
chr9-147	chr9	21243248	21246766	+	259.4	3518.000	80.5	4.8	16.67	6.00e-67
chr13-549	chr13	31623136	31627435	+	259.4	4299.000	81.5	7.3	11.20	8.47e-55
chr13-205	chr13	94882465	94886397	+	259.4	3932.000	83.0	6.9	11.95	1.92e-58
chr15-1383	chr15	76230299	76233904	+	259.4	3605.000	82.0	7.0	11.70	4.68e-57
chr2-597	chr2	25289954	25292955	+	257.8	3001.000	80.5	5.0	16.01	1.24e-65
chr11-528	chr11	69964582	69967425	+	257.8	2843.000	80.5	4.7	17.14	7.41e-68
chr13-283	chr13	71956577	71961046	+	256.2	4469.000	81.0	7.9	10.21	5.08e-52
chr5-928	chr5	75146860	75151829	+	254.6	4969.000	80.5	6.9	11.59	3.17e-55
chr6-292	chr6	88201941	88206706	+	254.6	4765.000	80.5	6.3	12.81	2.03e-58
chr11-2647	chr11	98334031	98338873	+	254.6	4842.000	80.0	8.0	10.00	9.44e-51
chr15-892	chr15	74516872	74519574	+	254.6	2702.000	81.0	4.1	19.75	1.32e-73
chr2-492	chr2	74691041	74694354	+	253.0	3313.000	79.5	6.1	13.07	2.49e-58
chr2-1716	chr2	181669061	181672669	+	253.0	3608.000	78.5	5.6	14.13	4.52e-60
chr6-608	chr6	23245240	23249728	+	253.0	4488.000	81.0	5.5	14.76	6.11e-64
chr7-1673	chr7	45831673	45835338	+	253.0	3665.000	79.5	4.4	17.94	1.68e-68
chr11-2018	chr11	97627271	97629983	+	251.4	2712.000	78.0	4.5	17.34	8.92e-67
chr2-768	chr2	147083536	147086500	+	249.8	2964.000	78.5	3.2	24.22	2.45e-77
chr4-766	chr4	114899968	114904326	+	249.8	4358.000	79.5	6.6	12.02	1.07e-55
chr5-483	chr5	106457091	106461193	+	249.8	4102.000	78.5	7.1	11.09	1.59e-52
chr5-2206	chr5	113333066	113337436	+	249.8	4370.000	77.5	7.1	10.85	3.37e-51
chr9-1054	chr9	56793584	56797808	+	249.8	4224.000	80.0	6.8	11.74	7.75e-56
chr18-418	chr18	76852305	76857233	+	249.8	4928.000	79.0	8.2	9.63	5.38e-49
chr4-1724	chr4	150030308	150035149	+	248.2	4841.000	77.5	7.7	10.01	8.89e-49
chr10-353	chr10	127524358	127528094	+	248.2	3736.000	77.5	6.0	13.02	8.71e-57
chr11-3784	chr11	95147253	95151236	+	248.2	3983.000	77.5	5.6	13.79	1.48e-58
chr6-702	chr6	52162959	52167295	+	246.5	4336.000	77.0	5.3	14.55	1.93e-60
chr11-1025	chr11	96317575	96321365	+	246.5	3790.000	76.5	4.8	16.06	1.57e-62
chr6-960	chr6	85511214	85513963	+	244.9	2749.000	77.0	4.0	19.40	1.70e-69
chr8-3632	chr8	70742230	70746532	+	244.9	4302.000	77.5	8.1	9.60	1.61e-47
chr11-646	chr11	100968757	100972268	+	244.9	3511.000	77.0	5.5	14.03	2.70e-59
chr18-527	chr18	35652445	35655915	+	244.9	3470.000	79.5	6.2	12.92	5.48e-58
chr7-477	chr7	36691177	36695858	+	243.3	4681.000	76.0	8.3	9.12	1.38e-45
chr9-2463	chr9	21013625	21017983	+	243.3	4358.000	76.0	6.2	12.22	2.37e-54
chr11-1969	chr11	96165230	96170028	+	243.3	4798.000	76.0	7.6	9.99	2.72e-48
chr12-583	chr12	72937559	72942576	+	241.7	5017.000	76.0	5.2	14.55	1.15e-59
chr2-1110	chr2	74749310	74753585	+	240.1	4275.000	76.0	9.3	8.15	2.67e-42
chr13-345	chr13	31556439	31560324	+	240.1	3885.000	76.5	5.9	13.00	5.15e-56
chr15-1359	chr15	72544838	72549801	+	240.1	4963.000	74.5	6.7	11.15	4.51e-50
chr8-74	chr8	87468834	87472502	+	238.5	3668.000	74.0	7.0	10.56	1.16e-48
chr8-4459	chr8	121088382	121092503	+	238.5	4121.000	74.0	5.6	13.16	3.67e-55
chr9-1758	chr9	21163578	21167253	+	238.5	3675.000	74.0	5.6	13.32	1.63e-55
chr17-1039	chr17	83629466	83633828	+	238.5	4362.000	74.0	6.2	11.90	3.50e-52
chr19-1663	chr19	44732982	44737414	+	238.5	4432.000	75.0	5.7	13.19	6.18e-56
chr1-2016	chr1	75448213	75451686	+	236.9	3473.000	74.0	5.9	12.57	8.49e-54
chr18-251	chr18	64344118	64348918	+	236.9	4800.000	73.5	7.1	10.29	4.22e-47
chr3-545	chr3	95170983	95173941	+	235.3	2958.000	73.5	4.6	16.11	3.35e-60
chr3-484	chr3	107457682	107460731	+	235.3	3049.000	75.0	4.4	17.18	5.45e-64
chr9-1456	chr9	114559943	114565010	+	235.3	5067.000	74.5	6.3	11.86	7.17e-52
chr11-4075	chr11	116530980	116534520	+	235.3	3540.000	74.0	5.6	13.16	3.67e-55
chr14-46	chr14	34820365	34823259	+	235.3	2894.000	73.5	6.3	11.58	1.70e-50
chr2-3415	chr2	33624883	33629260	+	233.7	4377.000	72.5	6.4	11.30	3.87e-49
chr4-377	chr4	46989928	46993521	+	233.7	3593.000	74.0	5.6	13.16	3.67e-55
chr5-3687	chr5	142902420	142905729	+	233.7	3309.000	72.5	6.4	11.30	3.87e-49
chr8-327	chr8	71557408	71560200	+	233.7	2792.000	73.0	5.4	13.63	1.86e-55
chr13-1586	chr13	31618553	31622543	+	233.7	3990.000	73.5	6.2	11.95	2.04e-51
chr1-2370	chr1	138844955	138849921	+	232.0	4966.000	72.5	6.9	10.54	3.70e-47
chr2-485	chr2	74657397	74659863	+	232.0	2466.000	74.0	3.3	22.38	3.18e-71
chr7-1267	chr7	130934641	130939227	+	232.0	4586.000	72.0	7.8	9.23	1.32e-43
chr9-32	chr9	78478409	78480950	+	232.0	2541.000	72.0	4.1	17.56	3.83e-62
chr10-403	chr10	79987057	79991306	+	232.0	4249.000	72.0	6.2	11.71	2.42e-50
chr11-2075	chr11	116280882	116284627	+	232.0	3745.000	73.5	6.3	11.58	1.70e-50
chr14-441	chr14	63258875	63263481	+	232.0	4606.000	76.0	7.0	10.84	1.00e-50
chr15-1071	chr15	99086300	99089078	+	232.0	2778.000	72.0	5.8	12.51	2.94e-52
chr15-931	chr15	99094702	99097932	+	232.0	3230.000	73.5	6.2	11.82	4.17e-51
chr2-1799	chr2	33574813	33578592	+	230.4	3779.000	73.0	6.4	11.38	3.40e-50
chr9-1301	chr9	58200859	58204282	+	230.4	3423.000	73.0	6.2	11.74	4.17e-51
chr13-1985	chr13	94700620	94705891	+	230.4	5271.000	71.5	7.3	9.74	2.51e-44
chr15-879	chr15	35298416	35301958	+	230.4	3542.000	72.5	4.2	17.40	1.14e-61
chr4-2936	chr4	154138434	154141884	+	228.8	3450.000	73.0	4.6	16.00	3.35e-60
chr8-1813	chr8	14095186	14098260	+	228.8	3074.000	71.0	2.8	25.56	2.43e-72
chr9-649	chr9	45429379	45431827	+	228.8	2448.000	71.5	4.5	15.90	3.21e-58
chr12-285	chr12	73037464	73041596	+	228.8	4132.000	71.5	5.8	12.43	3.69e-51
chr2-663	chr2	147185636	147189476	+	227.2	3840.000	72.0	6.7	10.78	5.47e-48
chr5-215	chr5	119680121	119683483	+	227.2	3362.000	71.5	5.3	13.51	1.51e-53
chr6-148	chr6	6873988	6877239	+	227.2	3251.000	71.5	6.0	12.01	3.36e-50
chr6-187	chr6	52228613	52231158	+	227.2	2545.000	71.5	3.0	23.50	1.19e-69
chr15-1171	chr15	75996312	75999933	+	227.2	3621.000	71.0	5.1	13.94	1.21e-54
chr3-452	chr3	89829296	89834104	+	225.6	4808.000	70.0	7.1	9.89	2.42e-44
chr6-1320	chr6	88188491	88192615	+	225.6	4124.000	72.0	5.2	13.96	2.04e-55
chr10-1350	chr10	67537928	67541520	+	225.6	3592.000	70.5	5.8	12.25	4.55e-50
chr17-767	chr17	26849214	26852673	+	225.6	3459.000	70.0	4.5	15.56	5.07e-57
chr1-1170	chr1	13124127	13127910	+	224.0	3783.000	69.5	5.4	12.81	1.29e-50
chr6-3	chr6	3201241	3201741	+	224.0	500.000	69.5	3.2	21.89	1.06e-65
chr8-665	chr8	106602497	106606001	+	224.0	3504.000	71.0	6.2	11.54	2.84e-49
chr11-3031	chr11	97533835	97537526	+	224.0	3691.000	70.5	7.1	9.87	4.34e-44
chr2-1664	chr2	147193336	147195569	+	222.4	2233.000	71.0	4.4	16.02	1.20e-58
chr3-211	chr3	55780040	55784564	+	222.4	4524.000	69.0	7.6	9.07	2.06e-41
chr5-914	chr5	38274753	38278356	+	222.4	3603.000	69.0	3.6	18.97	8.08e-62
chr6-265	chr6	52189049	52193171	+	222.4	4122.000	72.0	4.9	14.71	5.97e-57
chr7-3710	chr7	141291317	141295264	+	222.4	3947.000	70.0	6.2	11.26	6.50e-48
chr11-1432	chr11	57831240	57834743	+	222.4	3503.000	70.0	5.6	12.60	4.75e-51
chr17-446	chr17	34670787	34673490	+	222.4	2703.000	69.5	3.6	19.11	8.08e-62
chr19-698	chr19	6924779	6928489	+	222.4	3710.000	71.0	7.8	9.10	1.22e-42
chr2-1087	chr2	73272424	73274970	+	220.8	2546.000	69.0	3.7	18.63	2.62e-61
chr12-1011	chr12	111273986	111277062	+	220.8	3076.000	69.0	5.4	12.72	1.29e-50
chr2-7365	chr2	170493993	170498315	+	219.2	4322.000	68.5	7.3	9.33	2.19e-41
chr7-473	chr7	31050489	31053523	+	219.2	3034.000	70.0	4.6	15.34	1.32e-56
chr10-67	chr10	127325531	127327775	+	219.2	2244.000	68.0	3.6	19.04	4.70e-61
chr2-1860	chr2	74702810	74706932	+	217.5	4122.000	67.5	5.1	13.25	4.23e-50
chr5-2563	chr5	108364808	108369177	+	217.5	4369.000	68.5	6.0	11.38	1.09e-46
chr11-2270	chr11	103647535	103651606	+	217.5	4071.000	68.0	8.0	8.50	4.02e-39
chr4-708	chr4	152118652	152121576	+	215.9	2924.000	67.0	5.4	12.35	2.07e-48
chr11-2900	chr11	68384230	68387068	+	215.9	2838.000	67.0	5.2	12.99	9.41e-50
chr1-550	chr1	120340631	120343497	+	214.3	2866.000	67.0	5.6	12.06	9.12e-48
chr1-1679	chr1	134644583	134648399	+	214.3	3816.000	69.0	4.4	15.81	1.15e-56
chr4-417	chr4	9857586	9860812	+	214.3	3226.000	67.0	4.5	14.90	1.84e-53
chr4-2617	chr4	126299571	126302599	+	214.3	3028.000	67.5	5.2	13.08	9.41e-50
chr13-1425	chr13	94865670	94871301	+	214.3	5631.000	66.5	7.3	9.06	1.85e-39
chr17-388	chr17	24751460	24754929	+	214.3	3469.000	67.5	4.0	16.73	2.00e-56
chr2-102	chr2	24762145	24764250	+	212.7	2105.000	66.5	8.3	8.04	1.89e-36
chr3-392	chr3	103573228	103577319	+	212.7	4091.000	66.5	7.2	9.22	6.36e-40
chr5-1084	chr5	118026821	118030368	+	212.7	3547.000	67.0	4.8	14.07	6.52e-52
chr5-3614	chr5	138819214	138821775	+	212.7	2561.000	68.0	3.6	19.04	4.70e-61
chr8-1950	chr8	46293151	46297999	+	212.7	4848.000	66.5	7.3	9.14	1.09e-39
chr8-1412	chr8	106133878	106137325	+	212.7	3447.000	68.0	6.5	10.38	2.00e-44
chr10-572	chr10	81179639	81182744	+	212.7	3105.000	66.0	6.4	10.29	6.30e-43
chr11-4158	chr11	4744574	4748162	+	212.7	3588.000	69.0	6.3	10.98	1.43e-46
chr12-681	chr12	73544989	73547954	+	212.7	2965.000	66.0	5.6	11.74	2.25e-46
chr3-398	chr3	129196711	129200433	+	211.1	3722.000	67.5	4.2	16.20	1.52e-55
chr6-1467	chr6	8947455	8952159	+	211.1	4704.000	68.0	6.1	11.18	2.15e-46
chr7-1191	chr7	49637698	49640329	+	211.1	2631.000	66.0	3.8	17.51	4.90e-57
chr11-2423	chr11	57826841	57830614	+	211.1	3773.000	67.0	5.4	12.51	9.70e-49
chr1-147	chr1	74801685	74805090	+	209.5	3405.000	65.5	7.2	9.09	5.83e-39
chr1-255	chr1	184734365	184737280	+	209.5	2915.000	66.0	3.9	16.91	4.19e-56
chr2-2612	chr2	147372395	147376463	+	209.5	4068.000	66.5	4.3	15.47	1.69e-53
chr3-1268	chr3	107594825	107598158	+	209.5	3333.000	65.0	5.6	11.70	1.31e-45
chr6-875	chr6	6852146	6856800	+	209.5	4654.000	66.5	5.8	11.56	9.19e-46
chr7-1009	chr7	63756243	63759926	+	209.5	3683.000	65.5	4.6	14.35	9.73e-51
chr8-2653	chr8	75213136	75216324	+	209.5	3188.000	66.5	5.2	12.73	2.66e-48
chr9-701	chr9	98960558	98964100	+	209.5	3542.000	65.0	5.2	12.44	3.36e-47
chr11-4263	chr11	53478180	53480443	+	209.5	2263.000	66.0	3.4	19.57	4.70e-60
chr16-1170	chr16	18775782	18778341	+	209.5	2559.000	65.5	4.2	15.47	1.01e-52
chr4-1401	chr4	41497633	41501132	+	207.9	3499.000	65.0	6.6	9.83	3.87e-41
chr5-1308	chr5	140620704	140623624	+	207.9	2920.000	64.5	5.6	11.47	3.07e-44
chr7-3187	chr7	143106016	143108850	+	207.9	2834.000	65.0	5.6	11.70	1.31e-45
chr11-2271	chr11	103748088	103752402	+	207.9	4314.000	65.5	7.9	8.25	1.48e-36
chr12-230	chr12	72945172	72948062	+	207.9	2890.000	66.5	4.8	13.77	2.14e-50
chr15-3934	chr15	102744900	102749277	+	207.9	4377.000	64.5	5.5	11.75	7.61e-45
chr18-976	chr18	65936540	65939660	+	207.9	3120.000	65.0	4.4	14.89	6.58e-52
chr2-2449	chr2	74666938	74670087	+	206.3	3149.000	64.0	6.1	10.52	3.08e-42
chr5-5462	chr5	106446852	106450519	+	206.3	3667.000	64.0	6.5	9.77	2.14e-40
chr6-675	chr6	6859098	6861977	+	206.3	2879.000	64.0	4.9	13.08	8.82e-48
chr9-524	chr9	118476482	118479975	+	206.3	3493.000	65.0	5.8	11.17	2.08e-44
chr11-659	chr11	119034988	119038276	+	206.3	3288.000	66.0	6.0	11.09	7.08e-45
chr13-1355	chr13	54763396	54767208	+	206.3	3812.000	64.0	7.8	8.20	4.71e-36
chr14-550	chr14	67234724	67238816	+	206.3	4092.000	66.0	6.0	11.09	7.08e-45
chr2-1452	chr2	130578576	130582808	+	204.6	4232.000	63.5	7.1	8.97	1.66e-37
chr9-787	chr9	89908250	89911767	+	204.6	3517.000	65.5	5.0	13.20	1.49e-48
chr10-1028	chr10	80355291	80358310	+	204.6	3019.000	64.0	5.2	12.41	1.98e-46
chr12-658	chr12	56537764	56540867	+	204.6	3103.000	64.5	5.2	12.50	1.98e-46
chr3-485	chr3	107580356	107584081	+	203.0	3725.000	63.0	5.2	12.06	5.13e-45
chr5-1828	chr5	101661463	101664770	+	203.0	3307.000	64.0	6.5	9.87	1.19e-40
chr9-336	chr9	72747180	72749751	+	203.0	2571.000	63.0	5.5	11.48	8.89e-44
chr2-2038	chr2	22621900	22625901	+	201.4	4001.000	62.5	6.9	9.09	3.09e-37
chr7-255	chr7	101817817	101821143	+	201.4	3326.000	62.5	5.7	10.99	7.60e-42
chr1-2048	chr1	78195189	78198936	+	199.8	3747.000	62.5	5.8	10.86	1.46e-41
chr3-698	chr3	96342439	96345428	+	199.8	2989.000	63.0	3.4	18.32	1.07e-55
chr12-1378	chr12	56527919	56531475	+	199.8	3556.000	62.0	3.5	17.69	6.01e-54
chr14-534	chr14	63238960	63241546	+	199.8	2586.000	63.5	5.0	12.80	2.52e-46
chr15-2516	chr15	100634978	100638286	+	199.8	3308.000	65.0	5.1	12.76	7.23e-48
chr1-1248	chr1	74770540	74772916	+	198.2	2376.000	61.5	4.2	14.53	5.16e-48
chr2-864	chr2	131561159	131563735	+	198.2	2576.000	64.0	4.6	14.02	1.39e-49
chr5-189	chr5	22724749	22726175	+	198.2	1426.000	62.0	3.2	19.13	6.01e-56
chr5-1021	chr5	31091206	31093880	+	198.2	2674.000	63.0	4.2	15.12	9.34e-51
chr7-137	chr7	35119596	35121543	+	198.2	1947.000	62.5	1.9	33.75	2.01e-70
chr13-326	chr13	72622707	72626289	+	198.2	3582.000	62.0	6.5	9.57	1.15e-38
chr16-407	chr16	18620633	18623187	+	198.2	2554.000	63.0	4.4	14.22	3.48e-49
chr10-1854	chr10	80340776	80343267	+	196.6	2491.000	62.0	3.7	16.74	1.50e-52
chr11-4134	chr11	120658246	120661789	+	196.6	3543.000	62.0	6.2	10.08	6.17e-40
chr15-81	chr15	103026189	103029687	+	196.6	3498.000	61.0	4.8	12.63	8.79e-45
chr1-2888	chr1	120602665	120606411	+	195.0	3746.000	61.5	6.6	9.30	3.31e-37
chr5-774	chr5	30588307	30590832	+	195.0	2525.000	62.0	3.2	19.13	6.01e-56
chr6-427	chr6	29526113	29528607	+	195.0	2494.000	62.5	6.0	10.50	9.82e-41
chr11-1232	chr11	6064226	6068165	+	195.0	3939.000	61.0	6.3	9.71	2.00e-38
chr12-214	chr12	33955898	33959106	+	195.0	3208.000	60.5	6.3	9.53	3.42e-37
chr15-3928	chr15	102693184	102697259	+	195.0	4075.000	60.5	6.1	9.94	3.45e-38
chr18-68	chr18	64341023	64343421	+	195.0	2398.000	60.5	4.2	14.52	3.09e-47
chr19-837	chr19	42199688	42202814	+	195.0	3126.000	61.5	3.8	16.31	6.94e-51
chr2-2903	chr2	74647585	74651137	+	193.4	3552.000	60.5	3.4	17.94	2.10e-52
chr2-1090	chr2	74654015	74656733	+	193.4	2718.000	63.5	3.5	18.11	3.34e-55
chr2-1980	chr2	160362845	160366575	+	193.4	3730.000	61.0	6.5	9.41	1.10e-37
chr6-654	chr6	83085365	83088955	+	193.4	3590.000	60.5	5.6	10.89	2.47e-40
chr7-2849	chr7	109172186	109174710	+	193.4	2524.000	60.5	3.6	16.94	5.33e-51
chr15-832	chr15	101052130	101055845	+	193.4	3715.000	60.0	5.0	11.94	1.03e-42
chr1-176	chr1	120613424	120616248	+	191.8	2824.000	60.0	4.1	14.63	1.26e-47
chr2-171	chr2	33630170	33633074	+	191.8	2904.000	61.5	4.9	12.57	1.89e-44
chr5-947	chr5	106559440	106561695	+	191.8	2255.000	60.0	3.6	16.49	1.50e-50
chr13-2027	chr13	98353167	98356302	+	191.8	3135.000	61.0	3.8	16.18	6.94e-51
chr15-337	chr15	78717961	78720370	+	191.8	2409.000	60.0	4.0	14.87	5.07e-48
chr18-357	chr18	80711383	80714815	+	191.8	3432.000	60.0	5.4	11.06	6.63e-41
chr8-1011	chr8	108693352	108698112	+	190.1	4760.000	60.0	6.1	9.86	3.45e-38
chr10-604	chr10	127048020	127051288	+	190.1	3268.000	60.5	7.5	8.02	3.20e-33
chr19-1317	chr19	44669676	44673168	+	190.1	3492.000	59.5	5.0	11.84	1.23e-41
chr7-451	chr7	137308946	137312370	+	188.5	3424.000	62.5	4.2	14.76	3.52e-49
chr10-295	chr10	127079150	127081759	+	188.5	2609.000	59.0	4.7	12.56	3.06e-43
chr11-1636	chr11	19011336	19015167	+	188.5	3831.000	59.5	4.4	13.63	5.70e-45
chr11-1620	chr11	120528985	120531895	+	188.5	2910.000	61.0	5.6	10.98	2.25e-41
chr13-178	chr13	21995814	21999610	+	188.5	3796.000	59.5	5.2	11.39	9.90e-41
chr15-2257	chr15	102993585	102996511	+	188.5	2926.000	58.5	4.2	14.04	6.31e-45
chr18-95	chr18	53471656	53474021	+	188.5	2365.000	58.5	4.2	13.82	1.47e-44
chr2-3110	chr2	172544784	172548107	+	186.9	3323.000	58.5	6.7	8.76	4.14e-34
chr7-3038	chr7	131965437	131968480	+	186.9	3043.000	58.0	5.4	10.69	8.01e-39
chr8-800	chr8	12382536	12386903	+	186.9	4367.000	59.0	7.8	7.56	1.50e-31
chr10-948	chr10	19848921	19851692	+	186.9	2771.000	58.5	4.2	14.04	6.31e-45
chr12-1331	chr12	49381922	49386289	+	186.9	4367.000	60.0	6.2	9.75	6.19e-38
chr13-2461	chr13	3358549	3361721	+	186.9	3172.000	58.0	4.6	12.53	1.80e-42
chr13-1508	chr13	13783002	13786322	+	186.9	3320.000	58.5	4.2	13.82	1.47e-44
chr17-637	chr17	14277848	14281667	+	186.9	3819.000	58.0	4.5	12.90	3.82e-43
chr17-2450	chr17	27510994	27514298	+	186.9	3304.000	60.0	4.4	13.54	9.56e-46
chr7-1399	chr7	46375990	46378431	+	185.3	2441.000	58.5	3.6	16.38	1.48e-48
chr7-1453	chr7	110627351	110630243	+	185.3	2892.000	58.0	5.0	11.54	1.44e-40
chr7-2238	chr7	141463519	141466183	+	185.3	2664.000	58.5	4.7	12.46	3.85e-42
chr17-46	chr17	51742506	51743006	+	185.3	500.000	57.5	0.9	66.87	1.91e-81
chr2-3207	chr2	19429838	19433128	+	183.7	3290.000	59.0	4.0	14.87	3.04e-47
chr4-899	chr4	117302578	117306102	+	183.7	3524.000	57.0	6.6	8.62	2.18e-33
chr5-2177	chr5	106453232	106455716	+	183.7	2484.000	58.0	4.4	13.09	1.73e-43
chr7-599	chr7	140921113	140924341	+	183.7	3228.000	57.0	6.5	8.71	1.31e-33
chr11-1872	chr11	59133779	59137230	+	183.7	3451.000	60.0	4.7	12.78	2.39e-44
chr17-794	chr17	36160788	36163455	+	183.7	2667.000	59.5	4.2	14.06	1.06e-45
chr1-224	chr1	74781978	74785085	+	182.1	3107.000	58.0	4.5	12.90	3.82e-43
chr1-927	chr1	135102809	135106561	+	182.1	3752.000	57.0	6.7	8.53	3.61e-33
chr2-4427	chr2	31313091	31315526	+	182.1	2435.000	57.0	3.7	15.39	1.68e-46
chr11-848	chr11	119087569	119090259	+	182.1	2690.000	58.5	5.2	11.34	5.71e-40
chr15-918	chr15	95652887	95655081	+	182.1	2194.000	57.0	4.7	12.14	4.76e-41
chr4-4400	chr4	99649548	99651816	+	180.5	2268.000	56.0	4.2	13.23	2.73e-42
chr4-957	chr4	152158125	152160525	+	180.5	2400.000	58.0	5.3	10.96	2.18e-39
chr5-656	chr5	135867858	135870340	+	180.5	2482.000	57.0	4.5	12.67	4.94e-42
chr6-1158	chr6	6862477	6865514	+	180.5	3037.000	57.0	3.6	15.96	2.41e-47
chr6-614	chr6	52006325	52009264	+	180.5	2939.000	57.5	5.1	11.29	3.29e-39
chr12-763	chr12	57541025	57543924	+	180.5	2899.000	56.5	5.2	10.95	7.12e-38
chr15-584	chr15	102915653	102918165	+	180.5	2512.000	56.5	3.1	18.18	2.55e-49
chr18-302	chr18	76843376	76847220	+	180.5	3844.000	58.0	6.3	9.23	1.75e-35
chr4-3	chr4	129514916	129516034	+	178.9	1118.000	55.5	3.1	17.85	4.59e-48
chr5-1206	chr5	41765653	41768042	+	178.9	2389.000	56.0	4.1	13.66	5.24e-43
chr5-1558	chr5	67607178	67611153	+	178.9	3975.000	57.0	5.6	10.26	2.98e-37
chr8-939	chr8	27085812	27088757	+	178.9	2945.000	56.0	4.4	12.83	1.34e-41
chr10-3589	chr10	127663354	127667741	+	178.9	4387.000	58.0	8.7	6.69	2.11e-28
chr11-3124	chr11	119053704	119056298	+	178.9	2594.000	55.5	4.6	12.16	1.64e-39
chr12-449	chr12	109051892	109054543	+	178.9	2651.000	56.5	2.6	21.36	4.80e-53
chr13-2705	chr13	30748546	30751911	+	178.9	3365.000	55.5	4.5	12.34	7.82e-40
chr4-1999	chr4	136246679	136250504	+	177.3	3825.000	55.0	6.4	8.57	3.64e-32
chr5-1362	chr5	37241946	37244566	+	177.3	2620.000	56.5	4.0	14.24	9.52e-44
chr5-1787	chr5	37814795	37818282	+	177.3	3487.000	56.0	5.0	11.14	1.89e-38
chr8-1406	chr8	105274781	105277951	+	177.3	3170.000	56.0	3.4	16.28	5.29e-47
chr10-531	chr10	61977112	61979940	+	177.3	2828.000	57.0	4.3	13.26	4.58e-43
chr11-1669	chr11	75192925	75196532	+	177.3	3607.000	56.0	4.6	12.10	2.79e-40
chr11-478	chr11	96177443	96179953	+	177.3	2510.000	55.5	2.7	20.47	3.71e-51
chr11-1382	chr11	104232434	104235018	+	177.3	2584.000	56.0	4.4	12.83	1.34e-41
chr14-217	chr14	64587286	64590640	+	177.3	3354.000	55.5	4.4	12.71	1.72e-40
chr5-1146	chr5	147724587	147727555	+	175.6	2968.000	56.0	4.4	12.83	1.34e-41
chr8-2103	chr8	84041575	84045268	+	175.6	3693.000	54.5	6.6	8.24	1.33e-30
chr10-1275	chr10	50906847	50910884	+	175.6	4037.000	56.0	7.3	7.63	3.19e-30
chr10-833	chr10	80347155	80349505	+	175.6	2350.000	55.0	3.5	15.69	2.31e-45
chr11-2894	chr11	63916874	63920763	+	175.6	3889.000	55.0	5.2	10.53	1.46e-36
chr1-832	chr1	56975521	56978885	+	174.0	3364.000	55.0	6.1	9.04	2.74e-33
chr2-2193	chr2	130575247	130577766	+	174.0	2519.000	54.0	3.6	15.12	9.31e-44
chr4-375	chr4	46347425	46349442	+	174.0	2017.000	55.0	3.4	15.99	8.63e-46
chr8-844	chr8	70890795	70893576	+	174.0	2781.000	54.5	5.7	9.58	9.59e-34
chr10-1087	chr10	127089371	127092750	+	174.0	3379.000	55.5	7.1	7.77	6.56e-30
chr11-2480	chr11	69801128	69804885	+	174.0	3757.000	55.0	6.5	8.49	5.99e-32
chr2-1314	chr2	174284096	174288035	+	172.4	3939.000	54.0	5.2	10.33	1.54e-35
chr3-369	chr3	88022038	88025039	+	172.4	3001.000	54.5	4.7	11.61	8.11e-38
chr5-5885	chr5	120693039	120696144	+	172.4	3105.000	54.0	4.8	11.34	1.62e-37
chr7-636	chr7	30633251	30636028	+	172.4	2777.000	53.5	5.0	10.64	2.49e-35
chr8-495	chr8	92358246	92360812	+	172.4	2566.000	54.5	4.2	12.88	4.70e-40
chr2-1883	chr2	91921348	91923910	+	170.8	2562.000	54.5	5.0	10.99	1.21e-36
chr2-374	chr2	119758133	119760803	+	170.8	2670.000	53.5	5.3	10.11	2.91e-34
chr5-1885	chr5	119685433	119688842	+	170.8	3409.000	54.0	6.0	8.97	1.47e-32
chr5-3584	chr5	135854539	135857878	+	170.8	3339.000	53.0	7.5	7.09	3.06e-27
chr5-3643	chr5	139908495	139911292	+	170.8	2797.000	54.0	3.9	13.84	8.04e-42
chr7-1324	chr7	4776247	4779466	+	170.8	3219.000	53.0	4.6	11.45	4.70e-37
chr8-1988	chr8	57346245	57349426	+	170.8	3181.000	53.5	3.9	13.71	1.11e-40
chr13-518	chr13	73270082	73273227	+	170.8	3145.000	54.0	6.7	8.00	3.41e-30
chr15-493	chr15	80012031	80015316	+	170.8	3285.000	55.0	4.4	12.60	1.72e-40
chr18-488	chr18	80706380	80709124	+	170.8	2744.000	55.0	5.0	10.94	2.11e-37
chr4-594	chr4	125488013	125491420	+	169.2	3407.000	53.5	5.7	9.41	9.12e-33
chr5-2037	chr5	33534868	33538099	+	169.2	3231.000	53.0	5.2	10.27	8.67e-35
chr6-1259	chr6	52211075	52213900	+	169.2	2825.000	54.0	4.0	13.61	1.87e-41
chr9-940	chr9	87729181	87730894	+	169.2	1713.000	54.5	2.5	21.68	1.51e-51
chr14-37	chr14	67231349	67233928	+	169.2	2579.000	53.0	5.1	10.41	4.67e-35
chr19-300	chr19	54045297	54048060	+	169.2	2763.000	54.0	5.0	10.74	2.31e-36
chr1-1278	chr1	78199627	78203062	+	167.6	3435.000	53.5	4.7	11.39	9.34e-37
chr2-1806	chr2	33633898	33636402	+	167.6	2504.000	52.0	4.2	12.28	7.53e-38
chr5-697	chr5	67225387	67228810	+	167.6	3423.000	53.0	3.5	15.12	5.59e-43
chr6-1092	chr6	83160607	83163099	+	167.6	2492.000	52.5	5.1	10.31	4.87e-34
chr8-154	chr8	120883296	120885415	+	167.6	2119.000	52.0	2.2	23.12	2.73e-51
chr11-1409	chr11	19007407	19010819	+	167.6	3412.000	54.0	4.9	11.03	6.24e-37
chr11-3874	chr11	98348194	98351257	+	167.6	3063.000	52.5	5.8	9.12	1.46e-31
chr15-817	chr15	99054704	99058265	+	167.6	3561.000	57.0	7.1	7.98	1.04e-31
chr19-401	chr19	24899145	24902232	+	167.6	3087.000	52.5	6.2	8.54	3.17e-30
chr3-1853	chr3	27370612	27373558	+	166.0	2946.000	52.0	3.9	13.33	1.51e-39
chr3-215	chr3	66972287	66974848	+	166.0	2561.000	52.0	3.7	14.04	1.22e-40
chr3-377	chr3	90464241	90466476	+	166.0	2235.000	52.0	2.6	20.16	2.48e-48
chr3-40	chr3	99234596	99236808	+	166.0	2212.000	52.5	4.8	10.87	3.94e-35
chr6-1297	chr6	83699907	83703362	+	166.0	3455.000	53.0	4.0	13.14	5.73e-40
chr10-983	chr10	52022459	52025838	+	166.0	3379.000	53.0	4.0	13.36	2.54e-40
chr11-3668	chr11	82387039	82390865	+	166.0	3826.000	52.0	5.5	9.47	1.63e-32
chr13-882	chr13	31613586	31616629	+	166.0	3043.000	51.5	4.4	11.80	3.91e-36
chr14-179	chr14	58072877	58075753	+	166.0	2876.000	54.0	5.4	10.08	5.22e-35
chr15-995	chr15	55306617	55309200	+	166.0	2583.000	54.0	3.5	15.40	3.62e-44
chr17-469	chr17	93199530	93203063	+	166.0	3533.000	52.5	5.7	9.23	8.52e-32
chr2-3538	chr2	61810995	61814804	+	164.4	3809.000	51.5	5.0	10.38	1.48e-33
chr2-2149	chr2	74761948	74764589	+	164.4	2641.000	51.5	3.8	13.66	3.96e-39
chr2-2589	chr2	136057493	136061164	+	164.4	3671.000	51.0	4.2	12.05	9.26e-37
chr5-2926	chr5	37027254	37031536	+	164.4	4282.000	51.0	6.4	7.95	1.78e-28
chr7-227	chr7	121392065	121395062	+	164.4	2997.000	52.0	4.8	10.77	3.94e-35
chr8-1027	chr8	120892325	120895091	+	164.4	2766.000	52.0	5.6	9.25	4.95e-32
chr11-6581	chr11	104132213	104135601	+	164.4	3388.000	52.0	4.1	12.68	1.64e-38
chr12-2610	chr12	57547955	57551002	+	164.4	3047.000	51.5	5.7	9.05	7.81e-31
chr16-345	chr16	20589788	20591968	+	164.4	2180.000	52.5	3.5	14.98	8.46e-42
chr18-516	chr18	24652413	24655599	+	164.4	3186.000	51.0	3.6	14.02	7.30e-40
chr18-76	chr18	52528196	52529877	+	164.4	1681.000	52.0	2.8	18.28	3.07e-46
chr1-1344	chr1	120591157	120594211	+	162.8	3054.000	51.0	5.2	9.89	9.01e-33
chr5-1702	chr5	147185355	147188287	+	162.8	2932.000	52.0	3.8	13.56	6.64e-40
chr7-3999	chr7	27328275	27331596	+	162.8	3321.000	50.5	4.1	12.31	2.60e-36
chr7-857	chr7	45166461	45169570	+	162.8	3109.000	52.0	5.8	9.04	1.46e-31
chr8-1713	chr8	122676126	122678799	+	162.8	2673.000	52.0	5.8	9.04	1.46e-31
chr11-2128	chr11	57836299	57838688	+	162.8	2389.000	51.5	2.1	25.12	6.91e-52
chr5-1507	chr5	29483963	29485892	+	161.1	1929.000	50.5	4.7	10.75	1.28e-33
chr8-715	chr8	57342790	57345677	+	161.1	2887.000	50.0	4.2	12.00	5.43e-36
chr9-47	chr9	111311169	111312785	+	161.1	1616.000	50.5	3.6	14.14	4.37e-39
chr11-25	chr11	86630387	86631157	+	161.1	770.000	50.0	1.2	42.00	6.27e-62
chr13-187	chr13	40727711	40730466	+	161.1	2755.000	50.5	4.8	10.60	2.41e-33
chr13-3250	chr13	58126216	58128497	+	161.1	2281.000	50.5	1.9	26.33	6.98e-52
chr16-232	chr16	17912697	17915744	+	161.1	3047.000	51.0	4.9	10.42	7.97e-34
chr17-557	chr17	25568498	25571908	+	161.1	3410.000	50.0	8.2	6.10	5.31e-23
chr17-1617	chr17	56119364	56122679	+	161.1	3315.000	50.5	2.8	18.18	3.32e-44
chr2-78	chr2	84871707	84873147	+	159.5	1440.000	50.5	2.3	21.82	5.73e-48
chr4-660	chr4	114924609	114926833	+	159.5	2224.000	50.5	4.2	12.12	5.43e-36
chr4-95	chr4	139073843	139075725	+	159.5	1882.000	52.0	3.7	14.04	1.22e-40
chr11-3463	chr11	61021144	61024165	+	159.5	3021.000	50.5	3.6	14.14	4.37e-39
chr11-1352	chr11	97438938	97441043	+	159.5	2105.000	50.0	4.4	11.28	9.10e-35
chr15-1027	chr15	78842635	78845499	+	159.5	2864.000	50.0	5.4	9.33	4.85e-31
chr1-2411	chr1	155745328	155748296	+	157.9	2968.000	50.0	3.3	15.12	1.21e-40
chr3-360	chr3	83127671	83130692	+	157.9	3021.000	49.0	4.4	11.22	5.25e-34
chr4-898	chr4	116015454	116018780	+	157.9	3326.000	49.5	6.5	7.56	2.64e-26
chr5-2039	chr5	33538831	33541457	+	157.9	2626.000	49.5	5.6	8.91	2.22e-29
chr5-949	chr5	107719901	107722850	+	157.9	2949.000	49.0	4.2	11.58	1.32e-34
chr5-1693	chr5	143287566	143289946	+	157.9	2380.000	51.0	2.8	17.93	5.61e-45
chr7-245	chr7	27404171	27406070	+	157.9	1899.000	50.0	2.8	18.00	3.32e-44
chr8-1668	chr8	104540513	104542818	+	157.9	2305.000	49.5	4.2	11.88	6.52e-35
chr9-1025	chr9	37433006	37436335	+	157.9	3329.000	49.0	6.3	7.80	4.53e-27
chr12-3	chr12	75630946	75631446	+	157.9	500.000	49.0	0.9	52.92	1.50e-65
chr13-2304	chr13	71966463	71969710	+	157.9	3247.000	50.0	5.0	9.95	2.77e-32
chr13-84	chr13	94876621	94878145	+	157.9	1524.000	50.0	2.2	22.23	1.44e-48
chr15-477	chr15	37232387	37234772	+	157.9	2385.000	50.0	4.4	11.28	9.10e-35
chr15-3981	chr15	103084937	103086761	+	157.9	1824.000	49.0	2.7	18.07	1.96e-43
chr18-328	chr18	38209609	38213639	+	157.9	4030.000	50.5	5.0	10.18	1.53e-32
chr18-1062	chr18	80987507	80990949	+	157.9	3442.000	49.0	4.1	11.95	3.18e-35
chr18-263	chr18	82404684	82407529	+	157.9	2845.000	50.0	5.0	9.95	2.77e-32
chr19-492	chr19	44760482	44762846	+	157.9	2364.000	49.5	6.0	8.32	4.43e-28
chr1-2948	chr1	135918142	135920439	+	156.3	2297.000	49.0	3.9	12.56	3.40e-36
chr2-4024	chr2	152626035	152629258	+	156.3	3223.000	48.5	5.7	8.53	5.34e-28
chr5-1004	chr5	25098810	25101315	+	156.3	2505.000	48.5	5.0	9.65	2.70e-30
chr5-931	chr5	76856120	76858194	+	156.3	2074.000	50.0	3.4	14.82	3.04e-40
chr8-934	chr8	25036808	25039983	+	156.3	3175.000	49.5	5.8	8.50	1.68e-28
chr9-1021	chr9	32671059	32673488	+	156.3	2429.000	49.0	4.1	11.95	3.18e-35
chr10-24	chr10	22819260	22821839	+	156.3	2579.000	49.0	2.8	17.23	1.77e-42
chr12-2607	chr12	57534313	57537422	+	156.3	3109.000	49.5	3.4	14.39	1.10e-38
chr15-1410	chr15	82210610	82213142	+	156.3	2532.000	50.0	2.6	18.90	3.29e-45
chr18-205	chr18	34547015	34551040	+	156.3	4025.000	48.5	5.4	8.94	7.03e-29
chr19-931	chr19	6932894	6934855	+	156.3	1961.000	51.0	2.1	24.87	6.91e-52
chr19-773	chr19	56722284	56724265	+	156.3	1981.000	49.0	3.3	14.82	1.83e-39
chr1-2127	chr1	89939202	89942499	+	154.7	3297.000	49.5	4.2	11.88	6.52e-35
chr2-252	chr2	29844612	29846578	+	154.7	1966.000	49.0	3.7	13.23	3.20e-37
chr2-593	chr2	168911134	168913669	+	154.7	2535.000	48.0	3.6	13.20	1.90e-36
chr6-230	chr6	38352593	38356186	+	154.7	3593.000	48.5	5.0	9.65	2.70e-30
chr7-3264	chr7	19303753	19305780	+	154.7	2027.000	48.0	4.7	10.22	1.42e-31
chr11-2035	chr11	101260821	101263162	+	154.7	2341.000	48.5	3.7	13.09	4.24e-36
chr13-1588	chr13	31628550	31630991	+	154.7	2441.000	48.0	3.6	13.44	8.42e-37
chr14-248	chr14	69173752	69176341	+	154.7	2589.000	48.0	2.9	16.49	8.65e-41
chr16-695	chr16	92694469	92697728	+	154.7	3259.000	48.0	5.1	9.43	4.74e-30
chr17-140	chr17	12506679	12508443	+	154.7	1764.000	48.5	3.3	14.67	2.71e-38
chr17-47	chr17	51775084	51775584	+	154.7	500.000	48.5	0.7	73.33	1.00e-70
chr2-1454	chr2	131052739	131054897	+	153.1	2158.000	49.5	4.0	12.47	7.25e-36
chr2-1649	chr2	132943634	132947188	+	153.1	3554.000	48.0	4.1	11.71	3.80e-34
chr4-1031	chr4	107434073	107436137	+	153.1	2064.000	47.5	3.2	14.96	6.58e-38
chr4-810	chr4	134250424	134252841	+	153.1	2417.000	51.0	3.2	15.74	2.98e-42
chr5-2403	chr5	24524632	24526694	+	153.1	2062.000	48.0	2.8	17.28	1.06e-41
chr5-3889	chr5	37829729	37832067	+	153.1	2338.000	48.0	3.0	15.78	6.42e-40
chr6-775	chr6	6878308	6881202	+	153.1	2894.000	49.0	5.2	9.38	1.52e-30
chr7-180	chr7	144896472	144899219	+	153.1	2747.000	48.0	4.4	10.83	1.14e-32
chr10-757	chr10	50892945	50895827	+	153.1	2882.000	48.0	4.2	11.34	1.53e-33
chr10-1354	chr10	67561216	67565013	+	153.1	3797.000	47.5	5.7	8.35	4.52e-27
chr11-2222	chr11	96250042	96252719	+	153.1	2677.000	48.5	5.0	9.65	2.70e-30
chr13-301	chr13	34127277	34128629	+	153.1	1352.000	47.5	2.7	17.52	6.28e-41
chr13-3211	chr13	56293875	56296672	+	153.1	2797.000	49.0	5.6	8.72	3.72e-29
chr17-529	chr17	79712264	79714550	+	153.1	2286.000	49.0	2.3	21.17	1.24e-46
chr19-1034	chr19	6427732	6429790	+	153.1	2058.000	47.5	3.4	14.08	9.37e-37
chr2-1735	chr2	18607764	18610008	+	151.5	2244.000	47.0	4.3	10.93	3.39e-32
chr4-4324	chr4	89294527	89297631	+	151.5	3104.000	48.5	3.5	13.84	3.66e-37
chr5-492	chr5	113344510	113347090	+	151.5	2580.000	48.0	3.6	13.44	8.42e-37
chr5-854	chr5	134986061	134988308	+	151.5	2247.000	48.5	3.5	13.84	3.66e-37
chr7-1050	chr7	132596470	132599472	+	151.5	3002.000	49.0	5.2	9.50	8.67e-31
chr11-2032	chr11	101245494	101248104	+	151.5	2610.000	48.5	6.0	8.15	3.66e-27
chr12-657	chr12	56517911	56520208	+	151.5	2297.000	48.0	3.2	14.81	1.10e-38
chr12-3527	chr12	118847718	118850554	+	151.5	2836.000	47.0	5.3	8.88	2.22e-28
chr19-1115	chr19	43582468	43585418	+	151.5	2950.000	49.0	4.5	10.89	1.99e-33
chr2-4133	chr2	163337965	163340246	+	149.9	2281.000	47.0	4.4	10.77	6.51e-32
chr4-2470	chr4	115056073	115058166	+	149.9	2093.000	46.5	3.8	12.12	3.09e-33
chr4-789	chr4	120031542	120034374	+	149.9	2832.000	48.5	4.1	11.83	3.80e-34
chr6-887	chr6	23252048	23255071	+	149.9	3023.000	47.5	5.6	8.45	2.78e-27
chr6-33	chr6	52291023	52292878	+	149.9	1855.000	47.5	4.2	11.22	1.74e-32
chr7-199	chr7	49974686	49976538	+	149.9	1852.000	48.0	2.1	22.68	4.32e-47
chr7-765	chr7	107209001	107211951	+	149.9	2950.000	49.0	2.7	18.07	1.96e-43
chr11-1089	chr11	63923490	63926045	+	149.9	2555.000	48.0	4.4	10.83	1.14e-32
chr19-916	chr19	4989392	4992152	+	149.9	2760.000	48.0	3.4	14.23	6.57e-38
chr3-52	chr3	102011473	102013312	+	148.2	1839.000	46.0	4.0	11.59	1.29e-32
chr4-1073	chr4	124574441	124577224	+	148.2	2783.000	46.5	3.6	13.02	1.49e-34
chr7-2242	chr7	142575497	142578132	+	148.2	2635.000	46.0	6.0	7.64	3.65e-25
chr7-530	chr7	142650924	142652849	+	148.2	1925.000	46.0	4.6	9.94	8.12e-30
chr11-1825	chr11	5057645	5060015	+	148.2	2370.000	46.0	4.1	11.22	5.12e-32
chr11-596	chr11	74609940	74612570	+	148.2	2630.000	47.0	3.7	12.69	5.50e-35
chr11-2167	chr11	75764446	75765691	+	148.2	1245.000	46.5	2.9	15.98	2.31e-38
chr11-5840	chr11	75793934	75796341	+	148.2	2407.000	47.0	2.6	18.22	6.81e-42
chr13-713	chr13	98359895	98363364	+	148.2	3469.000	48.0	3.4	13.96	1.57e-37
chr13-1233	chr13	98504540	98507492	+	148.2	2952.000	46.0	4.2	11.04	1.00e-31
chr15-916	chr15	89377068	89379760	+	148.2	2692.000	47.0	3.8	12.25	2.51e-34
chr1-2347	chr1	135817505	135820328	+	146.6	2823.000	46.5	5.3	8.79	1.98e-27
chr2-2209	chr2	147180659	147183090	+	146.6	2431.000	45.5	4.6	9.83	8.09e-29
chr5-643	chr5	117841819	117843709	+	146.6	1890.000	47.0	3.6	13.16	1.13e-35
chr5-2320	chr5	137030636	137032284	+	146.6	1648.000	46.0	3.2	14.19	2.36e-36
chr7-1111	chr7	19522640	19524663	+	146.6	2023.000	46.5	3.1	14.96	3.95e-37
chr11-4454	chr11	85885164	85886950	+	146.6	1786.000	46.5	3.3	14.06	5.61e-36
chr11-273	chr11	85894856	85896980	+	146.6	2124.000	49.0	3.2	15.43	2.81e-40
chr1-148	chr1	75387475	75389563	+	145.0	2088.000	45.5	3.0	15.29	9.42e-37
chr2-5999	chr2	73276186	73278188	+	145.0	2002.000	45.0	2.0	22.68	2.96e-44
chr2-6480	chr2	119236063	119238698	+	145.0	2635.000	46.5	3.5	13.27	6.74e-35
chr4-1548	chr4	117494166	117496718	+	145.0	2552.000	46.0	3.8	11.99	3.09e-33
chr4-1612	chr4	127986618	127989671	+	145.0	3053.000	45.5	3.2	14.33	1.42e-35
chr5-2811	chr5	28208666	28211297	+	145.0	2631.000	48.5	4.4	10.94	1.14e-32
chr6-929	chr6	52308455	52310789	+	145.0	2334.000	45.5	3.7	12.28	8.70e-33
chr6-862	chr6	117167851	117169819	+	145.0	1968.000	45.5	2.6	17.64	2.22e-39
chr7-3197	chr7	143443653	143446565	+	145.0	2912.000	45.0	5.6	8.10	1.20e-25
chr10-588	chr10	90827891	90831277	+	145.0	3386.000	46.0	5.1	9.03	4.14e-28
chr11-3584	chr11	74588966	74591667	+	145.0	2701.000	45.0	4.8	9.45	2.53e-28
chr13-3675	chr13	94872089	94874189	+	145.0	2100.000	48.0	3.4	14.23	6.57e-38
chr13-3911	chr13	112993098	112995420	+	145.0	2322.000	46.0	3.4	13.64	1.31e-35
chr15-988	chr15	31365317	31368017	+	145.0	2700.000	46.0	4.8	9.66	2.61e-29
chr17-560	chr17	25951206	25952854	+	145.0	1648.000	46.0	3.4	13.37	2.99e-35
chr1-2071	chr1	86045544	86047908	+	143.4	2364.000	45.0	3.4	13.34	1.79e-34
chr2-2026	chr2	9879095	9881616	+	143.4	2521.000	44.5	5.0	8.97	1.19e-26
chr4-1404	chr4	41728735	41731974	+	143.4	3239.000	45.5	5.4	8.39	4.61e-26
chr5-1036	chr5	35678746	35679816	+	143.4	1070.000	44.5	2.3	19.22	4.29e-40
chr5-2695	chr5	143368783	143370833	+	143.4	2050.000	44.5	3.2	14.02	2.01e-34
chr7-1338	chr7	19518697	19521949	+	143.4	3252.000	45.0	4.2	10.63	2.11e-30
chr7-95	chr7	139943824	139945487	+	143.4	1663.000	45.0	3.8	11.73	3.71e-32
chr8-147	chr8	72319109	72321061	+	143.4	1952.000	44.5	2.9	15.29	5.66e-36
chr8-156	chr8	121730738	121732783	+	143.4	2045.000	45.5	4.2	10.92	1.11e-30
chr9-544	chr9	32343050	32345778	+	143.4	2728.000	44.5	5.2	8.63	5.50e-26
chr9-635	chr9	32542067	32544428	+	143.4	2361.000	46.5	4.2	11.16	1.00e-31
chr10-113	chr10	44527092	44529308	+	143.4	2216.000	45.0	2.4	18.90	7.34e-41
chr11-1428	chr11	55394394	55395449	+	143.4	1055.000	46.5	2.6	18.03	1.24e-40
chr11-3439	chr11	59175146	59178084	+	143.4	2938.000	44.5	5.0	8.97	1.19e-26
chr13-526	chr13	94709393	94711283	+	143.4	1890.000	44.5	2.1	21.03	1.01e-41
chr15-1102	chr15	102925729	102928717	+	143.4	2988.000	45.0	5.5	8.20	7.46e-26
chr16-1486	chr16	13447316	13450419	+	143.4	3103.000	44.5	5.7	7.82	2.41e-24
chr19-2072	chr19	3413423	3416226	+	143.4	2803.000	44.5	2.6	16.82	1.11e-37
chr2-4452	chr2	33582288	33585106	+	141.8	2818.000	44.0	5.0	8.75	2.00e-26
chr2-1635	chr2	118710308	118713058	+	141.8	2750.000	44.5	4.6	9.61	7.88e-28
chr4-3833	chr4	43522425	43525070	+	141.8	2645.000	44.0	3.1	14.15	8.50e-35
chr4-504	chr4	115978849	115980807	+	141.8	1958.000	45.0	4.0	11.34	1.50e-31
chr5-411	chr5	101646343	101649555	+	141.8	3212.000	44.5	5.5	8.11	6.13e-25
chr8-1579	chr8	57331592	57333713	+	141.8	2121.000	46.0	4.1	11.22	5.12e-32
chr11-2523	chr11	77931210	77933809	+	141.8	2599.000	45.5	3.8	12.07	1.81e-32
chr18-5	chr18	68691911	68692540	+	141.8	629.000	44.0	3.7	11.88	1.06e-31
chr19-253	chr19	44751857	44754247	+	141.8	2390.000	45.0	3.0	14.79	2.38e-36
chr3-220	chr3	86546605	86549073	+	140.2	2468.000	43.5	4.2	10.28	2.34e-28
chr4-723	chr4	154641163	154643757	+	140.2	2594.000	44.5	4.1	10.85	6.33e-30
chr6-200	chr6	112488836	112490420	+	140.2	1584.000	44.5	4.7	9.48	1.38e-27
chr7-327	chr7	81990999	81993165	+	140.2	2166.000	45.0	3.0	14.79	2.38e-36
chr9-1296	chr9	58197281	58199682	+	140.2	2401.000	45.0	4.2	10.63	2.11e-30
chr12-778	chr12	73051746	73054069	+	140.2	2323.000	43.5	3.0	14.62	2.11e-34
chr12-301	chr12	110187012	110189230	+	140.2	2218.000	44.5	4.2	10.51	2.25e-29
chr12-1736	chr12	117157461	117160059	+	140.2	2598.000	43.5	3.6	11.96	6.20e-31
chr1-999	chr1	4496100	4498164	+	138.6	2064.000	43.5	3.2	13.42	6.35e-33
chr1-189	chr1	9966896	9968482	+	138.6	1586.000	44.5	2.3	19.22	4.29e-40
chr2-2258	chr2	180021336	180023929	+	138.6	2593.000	43.5	3.5	12.41	1.43e-31
chr4-1983	chr4	134369533	134372395	+	138.6	2862.000	43.0	6.2	6.92	5.12e-22
chr4-2077	chr4	155652767	155655289	+	138.6	2522.000	44.5	4.6	9.61	7.88e-28
chr5-2135	chr5	75084884	75086681	+	138.6	1797.000	44.0	3.6	12.10	5.11e-32
chr7-2002	chr7	25687207	25689863	+	138.6	2656.000	44.0	5.2	8.42	9.03e-26
chr10-249	chr10	81342525	81344327	+	138.6	1802.000	44.0	2.1	21.46	2.66e-42
chr10-148	chr10	81452322	81454479	+	138.6	2157.000	44.5	4.6	9.61	7.88e-28
chr11-834	chr11	102944845	102946566	+	138.6	1721.000	44.0	3.1	14.15	8.50e-35
chr11-1617	chr11	119057568	119060111	+	138.6	2543.000	43.0	3.8	11.21	5.01e-30
chr12-963	chr12	86988643	86991014	+	138.6	2371.000	43.5	3.9	11.15	9.80e-30
chr12-971	chr12	100206111	100207690	+	138.6	1579.000	43.0	2.5	17.11	2.31e-37
chr15-377	chr15	38470682	38472997	+	138.6	2315.000	43.5	3.8	11.34	5.01e-30
chr15-830	chr15	100728317	100730143	+	138.6	1826.000	44.5	1.9	24.03	3.67e-44
chr17-452	chr17	47436248	47438658	+	138.6	2410.000	46.5	4.6	10.04	8.12e-30
chr18-392	chr18	61035012	61036816	+	138.6	1804.000	44.0	2.8	15.47	2.20e-36
chrX-94	chrX	101383072	101385325	+	138.6	2253.000	44.5	4.4	10.19	7.66e-29
chr1-634	chr1	91801277	91803129	+	137.0	1852.000	44.5	2.1	21.70	2.66e-42
chr1-19	chr1	171069535	171070297	+	137.0	762.000	43.5	2.2	19.34	2.50e-39
chr2-2304	chr2	25309866	25312236	+	137.0	2370.000	42.5	3.8	11.08	5.63e-29
chr2-610	chr2	29750056	29752584	+	137.0	2528.000	43.0	4.7	9.16	1.30e-26
chr5-2487	chr5	63648195	63650980	+	137.0	2785.000	42.5	4.4	9.74	7.64e-27
chr8-518	chr8	124793902	124796990	+	137.0	3088.000	43.0	4.2	10.32	1.27e-28
chr10-771	chr10	60105894	60109188	+	137.0	3294.000	42.5	5.3	8.03	1.00e-23
chr12-1501	chr12	84640604	84643257	+	137.0	2653.000	43.0	4.0	10.84	1.89e-29
chr13-890	chr13	31810718	31813467	+	137.0	2749.000	43.5	4.6	9.53	4.31e-27
chr13-2285	chr13	63571962	63575465	+	137.0	3503.000	43.0	4.2	10.32	1.27e-28
chr14-162	chr14	63267715	63269950	+	137.0	2235.000	43.5	4.3	10.12	4.28e-28
chr15-1394	chr15	78801427	78804288	+	137.0	2861.000	42.5	3.6	11.90	3.62e-30
chr17-935	chr17	32395227	32397496	+	137.0	2269.000	44.0	2.4	18.48	1.39e-39
chr17-345	chr17	33977374	33979236	+	137.0	1862.000	44.5	3.8	11.80	2.16e-31
chr1-1332	chr1	119419910	119423459	+	135.4	3549.000	42.0	5.2	8.14	3.93e-24
chr2-2430	chr2	70565543	70568201	+	135.4	2658.000	43.0	4.7	9.16	1.30e-26
chr4-636	chr4	154637485	154640097	+	135.4	2612.000	43.5	2.1	21.22	5.72e-41
chr6-1616	chr6	115992972	115994782	+	135.4	1810.000	42.5	5.0	8.45	1.50e-24
chr8-1730	chr8	125909329	125912285	+	135.4	2956.000	42.0	4.6	9.20	4.08e-26
chr9-2482	chr9	24776004	24779145	+	135.4	3141.000	43.0	5.4	8.03	1.96e-24
chr13-1463	chr13	116302008	116304179	+	135.4	2171.000	42.0	2.7	15.49	7.93e-35
chr17-2350	chr17	25494855	25497767	+	135.4	2912.000	42.0	4.9	8.58	5.58e-25
chr17-2686	chr17	35341944	35343984	+	135.4	2040.000	43.5	3.8	11.34	5.01e-30
chr18-305	chr18	78047018	78049212	+	135.4	2194.000	44.5	4.6	9.61	7.88e-28
chr2-690	chr2	10369957	10372282	+	133.7	2325.000	42.5	3.1	13.67	1.67e-32
chr4-1209	chr4	44705214	44706990	+	133.7	1776.000	42.0	2.8	15.12	2.05e-34
chr4-919	chr4	126286469	126288952	+	133.7	2483.000	43.0	4.8	9.03	2.22e-26
chr4-5117	chr4	133498237	133500849	+	133.7	2612.000	41.5	3.9	10.63	1.17e-27
chr9-1001	chr9	20868581	20870601	+	133.7	2020.000	43.0	3.2	13.54	2.79e-33
chr11-6464	chr11	101079045	101081383	+	133.7	2338.000	44.0	4.1	10.73	6.33e-30
chr12-807	chr12	111485010	111487583	+	133.7	2573.000	43.5	3.8	11.54	2.53e-30
chr13-979	chr13	112988062	112990285	+	133.7	2223.000	41.5	3.2	12.81	1.10e-30
chr15-890	chr15	73838514	73840770	+	133.7	2256.000	41.5	3.2	13.07	5.02e-31
chr17-2052	chr17	86753297	86756559	+	133.7	3262.000	41.5	4.5	9.23	2.20e-25
chr2-803	chr2	18688692	18690880	+	132.1	2188.000	42.5	3.3	12.85	1.85e-31
chr2-2186	chr2	127363033	127364728	+	132.1	1695.000	42.0	2.3	18.14	1.52e-37
chr3-441	chr3	87999200	88000843	+	132.1	1643.000	41.5	2.2	18.45	8.97e-37
chr4-2133	chr4	21687929	21690657	+	132.1	2728.000	41.0	4.8	8.49	2.93e-24
chr5-2429	chr5	31094399	31096862	+	132.1	2463.000	41.0	5.0	8.16	1.26e-23
chr5-475	chr5	75153429	75155510	+	132.1	2081.000	43.0	2.9	14.78	8.57e-35
chr7-3506	chr7	99624663	99627296	+	132.1	2633.000	42.0	4.5	9.34	2.35e-26
chr7-170	chr7	116824537	116825819	+	132.1	1282.000	42.0	1.3	31.75	2.48e-47
chr11-2508	chr11	75171204	75173475	+	132.1	2271.000	41.5	4.2	9.80	2.38e-26
chr12-1012	chr12	111422524	111425353	+	132.1	2829.000	41.5	4.0	10.29	4.03e-27
chr12-1015	chr12	112142565	112145303	+	132.1	2738.000	41.0	3.0	13.48	9.98e-32
chr13-741	chr13	31807209	31809301	+	132.1	2092.000	41.0	3.5	11.70	2.12e-29
chr13-1354	chr13	54737236	54740272	+	132.1	3036.000	43.0	4.6	9.29	7.51e-27
chr13-278	chr13	56438055	56439435	+	132.1	1380.000	45.5	2.7	16.78	1.85e-38
chr14-469	chr14	70175745	70178778	+	132.1	3033.000	41.0	4.9	8.38	4.80e-24
chr15-687	chr15	7814457	7816541	+	132.1	2084.000	41.0	3.1	13.19	2.26e-31
chrX-725	chrX	137102361	137105908	+	132.1	3547.000	42.5	4.2	10.20	1.31e-27
chr1-559	chr1	136951061	136953067	+	130.5	2006.000	41.0	3.2	12.65	1.10e-30
chr2-1218	chr2	35581769	35584165	+	130.5	2396.000	40.5	4.0	10.21	2.26e-26
chr3-281	chr3	104960107	104962497	+	130.5	2390.000	41.5	4.2	9.80	2.38e-26
chr4-2395	chr4	99661651	99663849	+	130.5	2198.000	41.0	3.9	10.51	1.17e-27
chr4-1070	chr4	123104257	123105810	+	130.5	1553.000	41.5	3.0	13.94	4.32e-32
chr5-1151	chr5	28116513	28118824	+	130.5	2311.000	41.5	5.4	7.75	1.24e-22
chr5-1351	chr5	33544606	33546855	+	130.5	2249.000	40.5	3.5	11.55	2.48e-28
chr6-3338	chr6	55116641	55119350	+	130.5	2709.000	42.5	4.7	9.05	1.19e-25
chr7-1417	chr7	70280444	70282562	+	130.5	2118.000	42.0	4.4	9.62	7.64e-27
chr9-384	chr9	74856723	74859199	+	130.5	2476.000	43.0	5.0	8.55	1.75e-25
chr11-1416	chr11	44619798	44622482	+	130.5	2684.000	42.5	4.2	10.04	2.39e-27
chr12-1683	chr12	111270328	111272361	+	130.5	2033.000	41.5	4.8	8.60	2.93e-24
chr17-53	chr17	51767753	51768387	+	130.5	634.000	41.5	1.3	31.37	7.88e-46
chr18-2034	chr18	64334445	64336852	+	130.5	2407.000	41.5	2.7	15.30	1.23e-33
chr1-841	chr1	64734700	64737370	+	128.9	2670.000	40.5	4.8	8.50	1.53e-23
chr2-1712	chr2	180103496	180105930	+	128.9	2434.000	40.5	3.4	11.78	1.23e-28
chr5-445	chr5	147400028	147402287	+	128.9	2259.000	41.5	3.0	13.64	9.98e-32
chr6-803	chr6	52193854	52196132	+	128.9	2278.000	41.0	3.6	11.27	8.49e-29
chr7-397	chr7	142663861	142666620	+	128.9	2759.000	41.0	4.6	8.86	6.36e-25
chr8-1535	chr8	12387539	12390049	+	128.9	2510.000	40.5	3.5	11.55	2.48e-28
chr9-459	chr9	21960276	21962532	+	128.9	2256.000	41.5	4.0	10.29	4.03e-27
chr9-1613	chr9	71214321	71217023	+	128.9	2702.000	41.0	3.2	12.91	5.02e-31
chr9-4110	chr9	78395063	78396684	+	128.9	1621.000	41.0	2.2	18.23	8.97e-37
chr10-127	chr10	127165382	127167648	+	128.9	2266.000	41.5	2.4	17.43	8.21e-36
chr11-1400	chr11	119547378	119549898	+	128.9	2520.000	40.0	4.7	8.52	9.35e-24
chr15-2031	chr15	79802411	79805285	+	128.9	2874.000	41.5	3.9	10.63	1.17e-27
chr15-799	chr15	83250157	83252357	+	128.9	2200.000	40.5	4.6	8.75	5.65e-24
chr15-720	chr15	98788746	98790669	+	128.9	1923.000	41.0	4.1	10.00	7.35e-27
chr17-889	chr17	25430857	25433503	+	128.9	2646.000	42.0	4.0	10.41	3.86e-28
chr1-3795	chr1	75217236	75220031	+	127.3	2795.000	39.5	4.5	8.78	1.80e-23
chr2-1474	chr2	148032570	148035287	+	127.3	2717.000	40.0	5.0	7.96	1.03e-22
chr2-1019	chr2	180499139	180501065	+	127.3	1926.000	40.5	2.8	14.24	1.10e-31
chr3-143	chr3	129209131	129211329	+	127.3	2198.000	40.0	4.0	10.08	2.26e-26
chr4-2102	chr4	9849057	9852278	+	127.3	3221.000	41.0	4.8	8.61	1.78e-24
chr7-618	chr7	24931228	24933221	+	127.3	1993.000	40.5	3.8	10.56	6.62e-27
chr7-2507	chr7	44336177	44338440	+	127.3	2263.000	43.0	3.0	14.13	5.10e-34
chr9-1487	chr9	122637805	122640330	+	127.3	2525.000	39.5	3.5	11.27	2.84e-27
chr16-71	chr16	93683295	93685011	+	127.3	1716.000	42.5	3.0	14.28	3.06e-33
chr2-1480	chr2	148405837	148408239	+	125.7	2402.000	39.0	4.0	9.67	4.08e-25
chr4-187	chr4	21674193	21675657	+	125.7	1464.000	39.5	2.0	19.91	2.86e-36
chr4-1946	chr4	124893513	124895759	+	125.7	2246.000	39.5	1.7	22.97	1.40e-38
chr5-1616	chr5	110543616	110545603	+	125.7	1987.000	39.0	3.2	12.03	1.72e-28
chr5-3615	chr5	138992432	138994853	+	125.7	2421.000	39.0	3.8	10.34	3.74e-26
chr5-1002	chr5	150951738	150953812	+	125.7	2074.000	39.0	3.8	10.34	3.74e-26
chr7-1545	chr7	19576829	19578661	+	125.7	1832.000	39.0	1.7	22.68	1.40e-38
chr7-731	chr7	30455089	30457957	+	125.7	2868.000	39.5	4.6	8.66	2.98e-23
chr7-3704	chr7	140048025	140050059	+	125.7	2034.000	39.0	2.8	13.71	1.55e-30
chr9-1993	chr9	55024324	55027787	+	125.7	3463.000	39.0	3.8	10.34	3.74e-26
chr10-445	chr10	19352112	19353799	+	125.7	1687.000	41.0	3.0	13.78	4.32e-32
chr13-2030	chr13	98389082	98392072	+	125.7	2990.000	39.0	3.2	12.03	1.72e-28
chr17-361	chr17	47408918	47410975	+	125.7	2057.000	39.0	2.8	13.71	1.55e-30
chr19-693	chr19	6419082	6421345	+	125.7	2263.000	39.0	3.9	9.99	1.26e-25
chr19-728	chr19	44674407	44676333	+	125.7	1926.000	40.0	3.7	10.80	1.85e-27
chr19-875	chr19	45222060	45224472	+	125.7	2412.000	40.0	3.6	11.20	4.91e-28
chr4-1810	chr4	44662799	44665831	+	124.1	3032.000	39.0	4.3	9.07	3.75e-24
chr6-422	chr6	18030140	18032050	+	124.1	1910.000	39.0	3.3	11.79	3.55e-28
chr7-182	chr7	12925350	12927579	+	124.1	2229.000	39.0	4.7	8.30	7.99e-23
chr7-965	chr7	27370078	27372838	+	124.1	2760.000	41.0	4.8	8.49	2.93e-24
chr9-529	chr9	120959260	120960587	+	124.1	1327.000	39.0	2.6	15.12	4.45e-32
chr11-1071	chr11	4947649	4950078	+	124.1	2429.000	41.0	4.8	8.61	1.78e-24
chr11-778	chr11	72960371	72962382	+	124.1	2011.000	38.5	3.0	12.94	1.05e-28
chr11-1125	chr11	95912780	95915776	+	124.1	2996.000	40.0	4.2	9.45	2.31e-25
chr13-74	chr13	40743309	40745094	+	124.1	1785.000	43.0	4.1	10.49	6.81e-29
chr13-1211	chr13	96130806	96134149	+	124.1	3343.000	39.0	4.8	8.08	2.07e-22
chr16-210	chr16	18624213	18626615	+	124.1	2402.000	39.0	4.2	9.36	1.26e-24
chr1-3581	chr1	56982925	56984806	+	122.5	1881.000	38.5	2.6	14.55	1.66e-30
chr1-529	chr1	74899761	74901842	+	122.5	2081.000	39.0	3.9	9.99	1.26e-25
chr1-1155	chr1	187605957	187607945	+	122.5	1988.000	38.0	3.4	11.27	8.34e-27
chr2-3571	chr2	70561406	70564012	+	122.5	2606.000	38.5	5.0	7.66	6.41e-21
chr2-1862	chr2	74710662	74712853	+	122.5	2191.000	39.0	2.2	17.87	9.71e-35
chr3-132	chr3	87796336	87798552	+	122.5	2216.000	40.5	4.5	9.00	2.02e-24
chr3-405	chr3	154331704	154333963	+	122.5	2259.000	38.5	2.7	14.20	3.97e-30
chr4-1418	chr4	44713115	44715936	+	122.5	2821.000	38.0	4.4	8.58	9.50e-23
chr4-2719	chr4	134342026	134344495	+	122.5	2469.000	40.0	3.0	13.15	1.35e-30
chr4-276	chr4	136423651	136425711	+	122.5	2060.000	38.0	4.1	9.27	6.88e-24
chr5-1542	chr5	41754034	41756177	+	122.5	2143.000	39.0	3.7	10.53	2.00e-26
chr5-3093	chr5	75081603	75084140	+	122.5	2537.000	38.0	4.3	8.84	3.42e-23
chr5-2346	chr5	139912457	139914278	+	122.5	1821.000	38.0	3.0	12.49	2.28e-28
chr6-432	chr6	49822394	49824343	+	122.5	1949.000	39.5	2.5	15.72	1.73e-32
chr6-3249	chr6	52221304	52223315	+	122.5	2011.000	38.0	4.2	9.12	1.18e-23
chr7-1450	chr7	109195238	109197628	+	122.5	2390.000	40.5	3.4	12.01	6.05e-29
chr7-205	chr7	137322051	137323630	+	122.5	1579.000	38.5	2.3	16.63	1.43e-32
chr10-269	chr10	67534456	67536242	+	122.5	1786.000	38.0	2.7	14.01	3.97e-30
chr11-3376	chr11	52764078	52765852	+	122.5	1774.000	38.0	3.6	10.45	1.14e-25
chr12-138	chr12	96922378	96923133	+	122.5	755.000	38.0	2.1	17.95	5.75e-34
chr13-596	chr13	56752241	56754065	+	122.5	1824.000	39.5	2.4	16.59	2.38e-33
chr13-794	chr13	57905719	57908275	+	122.5	2556.000	38.0	3.6	10.64	6.04e-26
chr14-1163	chr14	57103951	57106711	+	122.5	2760.000	39.0	5.4	7.28	7.16e-21
chr14-474	chr14	70554000	70556599	+	122.5	2599.000	39.0	3.3	11.79	3.55e-28
chr15-413	chr15	103015036	103016581	+	122.5	1545.000	39.0	2.9	13.40	3.57e-30
chr4-793	chr4	123340599	123342589	+	120.9	1990.000	37.5	3.8	9.95	3.93e-24
chr4-3362	chr4	138250707	138253479	+	120.9	2772.000	38.0	3.9	9.74	1.27e-24
chr5-2555	chr5	106562476	106565344	+	120.9	2868.000	38.5	4.2	9.24	1.18e-23
chr5-1642	chr5	119841419	119843915	+	120.9	2496.000	39.0	3.5	11.13	2.84e-27
chr9-712	chr9	110742885	110745230	+	120.9	2345.000	39.5	4.0	9.79	4.08e-25
chr10-341	chr10	103028071	103030441	+	120.9	2370.000	39.0	2.9	13.40	3.57e-30
chr11-5722	chr11	70213597	70216030	+	120.9	2433.000	38.0	3.6	10.64	6.04e-26
chr11-1376	chr11	102106106	102108395	+	120.9	2289.000	38.5	3.4	11.41	8.34e-27
chr13-1423	chr13	94706501	94708428	+	120.9	1927.000	38.0	2.4	15.53	1.04e-31
chr15-3757	chr15	98166854	98169276	+	120.9	2422.000	38.0	2.8	13.68	9.30e-30
chr16-254	chr16	5130811	5132891	+	120.9	2080.000	40.0	4.1	9.75	7.37e-26
chr18-396	chr18	64331772	64333844	+	120.9	2072.000	38.5	3.5	10.98	3.16e-26
chr1-2746	chr1	60703830	60704949	+	119.2	1119.000	37.5	2.3	16.20	2.35e-31
chr1-1038	chr1	74890828	74893427	+	119.2	2599.000	37.0	4.8	7.66	1.33e-20
chr1-2784	chr1	75262568	75265438	+	119.2	2870.000	37.0	3.8	9.81	3.93e-24
chr1-616	chr1	78192214	78194182	+	119.2	1968.000	37.5	3.4	10.90	1.81e-25
chr2-1710	chr2	174297772	174300547	+	119.2	2775.000	37.0	4.1	9.02	6.39e-23
chr2-26	chr2	174346176	174346803	+	119.2	627.000	37.0	1.4	26.64	3.58e-39
chr2-2015	chr2	180333582	180335463	+	119.2	1881.000	38.0	4.2	9.12	1.18e-23
chr3-439	chr3	87808693	87811119	+	119.2	2426.000	38.0	3.6	10.64	6.04e-26
chr4-1503	chr4	108030307	108032668	+	119.2	2361.000	37.0	3.0	12.16	2.85e-27
chr4-3357	chr4	136955286	136957473	+	119.2	2187.000	37.5	3.2	11.57	2.44e-26
chr5-2005	chr5	28464497	28466810	+	119.2	2313.000	37.5	3.2	11.57	2.44e-26
chr5-2501	chr5	67229943	67231631	+	119.2	1688.000	38.0	1.1	33.80	5.50e-44
chr5-816	chr5	101654443	101656733	+	119.2	2290.000	38.0	2.6	14.73	6.75e-31
chr6-1591	chr6	92243911	92246083	+	119.2	2172.000	37.0	3.7	9.99	2.17e-24
chr8-1625	chr8	78425676	78428053	+	119.2	2377.000	37.0	3.4	10.76	1.81e-25
chr8-4595	chr8	124750088	124752593	+	119.2	2505.000	37.0	4.0	9.32	2.16e-23
chr9-1637	chr9	98951009	98952768	+	119.2	1759.000	37.0	3.7	9.99	2.17e-24
chr11-1501	chr11	95583851	95586419	+	119.2	2568.000	37.0	5.0	7.46	3.18e-20
chr11-2280	chr11	115257708	115260492	+	119.2	2784.000	37.0	3.8	9.81	3.93e-24
chr12-439	chr12	84875507	84877275	+	119.2	1768.000	38.5	3.8	10.21	3.88e-25
chr12-74	chr12	108701575	108702821	+	119.2	1246.000	38.5	3.2	12.13	1.01e-27
chr14-339	chr14	51737704	51739981	+	119.2	2277.000	37.5	3.0	12.60	1.35e-27
chr17-1485	chr17	35424050	35426279	+	119.2	2229.000	38.0	5.1	7.46	9.88e-21
chr1-1184	chr1	19230861	19233017	+	117.6	2156.000	36.5	2.3	15.77	3.76e-30
chr1-1579	chr1	74855624	74857452	+	117.6	1828.000	38.5	2.8	13.54	2.13e-29
chr2-1429	chr2	115852688	115855467	+	117.6	2779.000	36.5	3.7	9.85	2.18e-23
chr2-989	chr2	119743291	119745005	+	117.6	1714.000	39.5	2.4	16.59	2.38e-33
chr2-668	chr2	152093468	152095710	+	117.6	2242.000	39.5	4.1	9.63	7.21e-25
chr3-76	chr3	87794370	87795796	+	117.6	1426.000	38.0	2.2	17.41	1.74e-33
chr5-1794	chr5	41751637	41753310	+	117.6	1673.000	36.5	2.3	15.77	3.76e-30
chr5-2344	chr5	139682494	139684495	+	117.6	2001.000	37.5	2.1	18.29	3.41e-33
chr7-3657	chr7	135409820	135412343	+	117.6	2523.000	38.0	2.8	13.68	9.30e-30
chr7-5755	chr7	138938769	138942227	+	117.6	3458.000	36.5	4.0	9.20	2.02e-22
chr7-3725	chr7	143458232	143460390	+	117.6	2158.000	36.5	4.0	9.20	2.02e-22
chr8-448	chr8	120887041	120889545	+	117.6	2504.000	36.5	3.4	10.82	1.04e-24
chr9-2767	chr9	98031932	98034738	+	117.6	2806.000	36.5	2.8	12.83	3.72e-27
chr10-496	chr10	7391603	7393910	+	117.6	2307.000	36.5	3.4	10.61	1.95e-24
chr11-669	chr11	44613014	44615679	+	117.6	2665.000	38.0	4.0	9.58	2.25e-24
chr11-1361	chr11	98315939	98318198	+	117.6	2259.000	37.5	2.8	13.19	2.85e-28
chr19-1359	chr19	45302715	45305232	+	117.6	2517.000	38.0	4.3	8.84	3.42e-23
chr1-5061	chr1	180696431	180698898	+	116.0	2467.000	36.5	4.2	8.62	1.60e-21
chr1-5071	chr1	180935873	180937947	+	116.0	2074.000	37.0	4.2	8.74	1.82e-22
chr2-1467	chr2	147190654	147192766	+	116.0	2112.000	41.5	4.0	10.46	2.18e-27
chr2-4847	chr2	164402716	164405601	+	116.0	2885.000	36.0	2.8	12.66	3.72e-27
chr3-552	chr3	96474641	96476689	+	116.0	2048.000	37.0	2.3	15.98	2.35e-31
chr3-2651	chr3	104780835	104783438	+	116.0	2603.000	36.5	4.2	8.76	9.65e-22
chr4-1215	chr4	46338149	46340595	+	116.0	2446.000	37.0	3.6	10.17	1.19e-24
chr4-511	chr4	124657959	124659958	+	116.0	1999.000	39.0	1.3	29.48	7.39e-43
chr4-328	chr4	126148527	126150272	+	116.0	1745.000	36.5	3.6	10.03	1.21e-23
chr4-2080	chr4	156254438	156256050	+	116.0	1612.000	36.5	2.5	14.52	5.99e-29
chr7-1352	chr7	25180346	25182975	+	116.0	2629.000	37.5	5.0	7.56	3.18e-20
chr7-1594	chr7	29171014	29173166	+	116.0	2152.000	36.5	3.8	9.51	6.78e-23
chr7-767	chr7	109169227	109171492	+	116.0	2265.000	36.5	3.8	9.51	6.78e-23
chr9-1051	chr9	56633493	56636174	+	116.0	2681.000	36.0	4.6	7.78	2.73e-20
chr9-1481	chr9	121495419	121497454	+	116.0	2035.000	37.0	4.2	8.74	1.82e-22
chr11-1832	chr11	11114103	11116772	+	116.0	2669.000	36.0	4.8	7.56	6.63e-20
chr11-1575	chr11	103100787	103103295	+	116.0	2508.000	36.5	4.5	8.12	1.10e-20
chr12-409	chr12	33962075	33964758	+	116.0	2683.000	36.0	4.4	8.25	4.25e-21
chr13-828	chr13	94595441	94597509	+	116.0	2068.000	37.5	3.6	10.50	6.44e-25
chr15-1209	chr15	86413149	86415193	+	116.0	2044.000	37.5	4.2	9.00	1.08e-22
chr15-607	chr15	103056304	103057776	+	116.0	1472.000	36.0	4.6	7.89	1.74e-20
chr16-120	chr16	28444796	28446531	+	116.0	1735.000	38.0	2.1	18.53	1.84e-34
chr17-508	chr17	35469768	35471368	+	116.0	1600.000	37.5	3.9	9.61	1.24e-23
chr17-1047	chr17	85608123	85610687	+	116.0	2564.000	36.5	2.9	12.54	7.98e-27
chr19-921	chr19	5083904	5085826	+	116.0	1922.000	37.5	3.4	10.90	1.81e-25
chr19-954	chr19	41742629	41744871	+	116.0	2242.000	36.0	4.4	8.25	4.25e-21
chr2-1621	chr2	94238454	94241070	+	114.4	2616.000	35.5	3.2	11.18	1.61e-24
chr2-2224	chr2	153070376	153072573	+	114.4	2197.000	37.5	2.2	17.18	3.03e-32
chr3-58	chr3	66969980	66971566	+	114.4	1586.000	36.5	1.9	19.03	6.35e-33
chr5-354	chr5	134619876	134621631	+	114.4	1755.000	35.5	3.0	11.93	2.04e-25
chr7-1315	chr7	144676830	144679934	+	114.4	3104.000	37.0	4.3	8.61	3.03e-22
chr8-810	chr8	17532887	17535453	+	114.4	2566.000	35.5	4.0	8.80	3.08e-21
chr8-364	chr8	57312015	57314395	+	114.4	2380.000	35.5	4.2	8.52	8.37e-21
chr8-2457	chr8	126138229	126140178	+	114.4	1949.000	36.0	3.1	11.58	7.08e-26
chr9-312	chr9	40871178	40872708	+	114.4	1530.000	36.0	3.4	10.67	1.04e-24
chr14-161	chr14	63264424	63265988	+	114.4	1564.000	36.5	2.1	17.80	6.16e-32
chr15-1645	chr15	89067494	89069765	+	114.4	2271.000	35.5	4.4	8.01	5.58e-20
chr18-8	chr18	20666278	20666778	+	114.4	500.000	35.5	1.8	19.88	1.11e-32
chr18-146	chr18	34862140	34863792	+	114.4	1652.000	36.5	3.4	10.82	1.04e-24
chr1-727	chr1	75358994	75361141	+	112.8	2147.000	35.5	3.6	9.76	1.21e-22
chr1-1411	chr1	156302328	156304363	+	112.8	2035.000	35.0	2.0	17.64	3.67e-31
chr2-1148	chr2	160360118	160362282	+	112.8	2164.000	37.0	4.8	7.66	1.33e-20
chr5-539	chr5	34286740	34288511	+	112.8	1771.000	37.0	3.3	11.19	4.83e-26
chr6-1014	chr6	7554510	7556958	+	112.8	2448.000	37.0	3.6	10.36	6.44e-25
chr6-598	chr6	126643221	126644748	+	112.8	1527.000	35.5	3.8	9.25	6.38e-22
chr7-292	chr7	118489636	118491527	+	112.8	1891.000	37.5	2.8	13.19	2.85e-28
chr11-1455	chr11	70253934	70255231	+	112.8	1297.000	38.0	2.4	15.53	1.04e-31
chr12-341	chr12	86213561	86215660	+	112.8	2099.000	35.0	3.3	10.58	5.91e-24
chr13-516	chr13	72816642	72818330	+	112.8	1688.000	35.0	2.7	12.91	1.01e-26
chr13-85	chr13	98365870	98367345	+	112.8	1475.000	36.0	3.2	11.11	2.79e-25
chr15-1030	chr15	79028572	79030316	+	112.8	1744.000	35.0	4.0	8.82	1.84e-21
chr15-1215	chr15	89557036	89559053	+	112.8	2017.000	36.0	3.2	11.34	1.42e-25
chr15-2521	chr15	101045624	101047579	+	112.8	1955.000	35.5	2.7	13.09	1.01e-26
chr17-2396	chr17	26202669	26204461	+	112.8	1792.000	35.0	3.4	10.18	2.05e-23
chr18-403	chr18	66458596	66460237	+	112.8	1641.000	37.0	3.5	10.56	3.44e-25
chrX-5	chrX	104347122	104348245	+	112.8	1123.000	37.0	2.4	15.54	6.25e-31
chr1-7	chr1	56897767	56898267	+	111.2	500.000	34.5	0.7	52.16	1.38e-45
chr1-619	chr1	78203979	78206397	+	111.2	2418.000	35.0	4.0	8.68	3.08e-21
chr1-562	chr1	154725629	154728612	+	111.2	2983.000	36.0	5.4	6.64	3.77e-18
chr3-1620	chr3	108225660	108227174	+	111.2	1514.000	35.5	3.1	11.42	8.22e-25
chr5-2654	chr5	135132918	135135529	+	111.2	2611.000	35.0	5.2	6.78	5.65e-18
chr5-587	chr5	137287786	137289635	+	111.2	1849.000	36.0	2.3	15.55	3.76e-30
chr7-1020	chr7	81453507	81455418	+	111.2	1911.000	35.5	2.5	14.12	8.60e-28
chr8-816	chr8	25101747	25103853	+	111.2	2106.000	35.0	3.8	9.28	3.70e-22
chr8-1039	chr8	121728210	121730207	+	111.2	1997.000	35.5	3.0	11.67	4.13e-25
chr10-913	chr10	127178095	127180020	+	111.2	1925.000	36.0	2.4	14.71	2.45e-29
chr11-4246	chr11	50849260	50851831	+	111.2	2571.000	35.5	3.5	10.13	3.75e-23
chr11-4443	chr11	84957338	84959005	+	111.2	1667.000	35.0	2.5	13.93	8.60e-28
chr13-466	chr13	98572369	98574565	+	111.2	2196.000	35.5	3.6	9.94	6.76e-23
chr14-218	chr14	67228716	67230812	+	111.2	2096.000	35.0	4.2	8.27	1.36e-20
chr14-1323	chr14	78724982	78727325	+	111.2	2343.000	34.5	3.2	10.87	1.78e-23
chr14-500	chr14	118233837	118235997	+	111.2	2160.000	36.0	3.2	11.11	2.79e-25
chr18-166	chr18	80362053	80363963	+	111.2	1910.000	35.5	3.9	9.10	1.09e-21
chr19-1036	chr19	6828848	6831202	+	111.2	2354.000	36.0	2.9	12.37	7.98e-27
chr19-57	chr19	23892731	23894130	+	111.2	1399.000	35.0	2.7	12.91	1.01e-26
chr19-1077	chr19	25505337	25507209	+	111.2	1872.000	35.5	2.7	13.09	1.01e-26
chr1-2818	chr1	87126316	87128800	+	109.6	2484.000	35.0	4.4	7.90	5.58e-20
chr1-246	chr1	127677766	127679924	+	109.6	2158.000	36.0	3.4	10.67	1.04e-24
chr2-2073	chr2	32081655	32083887	+	109.6	2232.000	34.5	4.6	7.45	1.62e-18
chr2-932	chr2	33646067	33648088	+	109.6	2021.000	36.5	3.5	10.41	3.64e-24
chr2-4555	chr2	73269536	73271456	+	109.6	1920.000	35.0	4.0	8.68	3.08e-21
chr2-1846	chr2	74660369	74661620	+	109.6	1251.000	35.0	2.1	17.07	1.08e-30
chr2-1013	chr2	165233172	165234922	+	109.6	1750.000	34.5	3.3	10.43	6.27e-23
chr5-1563	chr5	73013379	73015167	+	109.6	1788.000	34.0	2.6	12.85	6.04e-26
chr6-4362	chr6	128298749	128301202	+	109.6	2453.000	34.0	3.8	9.02	3.45e-21
chr7-358	chr7	19821774	19823701	+	109.6	1927.000	34.5	4.5	7.67	6.87e-19
chr7-1591	chr7	29018612	29020157	+	109.6	1545.000	34.5	2.9	11.85	1.19e-24
chr7-755	chr7	51624275	51626580	+	109.6	2305.000	35.0	4.6	7.56	2.13e-19
chr7-329	chr7	99345468	99346435	+	109.6	967.000	34.0	2.3	14.69	8.88e-28
chr8-3834	chr8	84976970	84978866	+	109.6	1896.000	34.0	2.9	11.68	1.19e-24
chr9-613	chr9	21031965	21033862	+	109.6	1897.000	35.0	2.2	15.56	2.27e-29
chr10-1176	chr10	22841953	22844269	+	109.6	2316.000	34.0	4.1	8.29	4.37e-20
chr10-8	chr10	79717182	79718514	+	109.6	1332.000	34.5	1.8	19.32	2.18e-31
chr11-3339	chr11	48752445	48753885	+	109.6	1440.000	34.0	3.6	9.35	1.16e-21
chr11-2671	chr11	101163449	101165888	+	109.6	2439.000	34.0	3.4	9.89	2.09e-22
chr11-4606	chr11	103191476	103194087	+	109.6	2611.000	34.0	4.2	8.03	1.13e-19
chr12-475	chr12	31558339	31560389	+	109.6	2050.000	34.0	4.6	7.45	1.06e-18
chr12-2595	chr12	56679225	56682304	+	109.6	3079.000	35.0	4.0	8.82	1.84e-21
chr13-804	chr13	71961928	71963687	+	109.6	1759.000	35.5	2.5	14.12	8.60e-28
chr14-1862	chr14	24001762	24004021	+	109.6	2259.000	34.5	1.8	19.32	2.18e-31
chr14-130	chr14	55787844	55789137	+	109.6	1293.000	34.0	1.3	25.70	1.27e-35
chr15-727	chr15	99582823	99584307	+	109.6	1484.000	35.5	2.8	12.78	2.21e-26
chr16-780	chr16	17277027	17278533	+	109.6	1506.000	35.0	2.6	13.23	4.55e-27
chr17-884	chr17	24687478	24689688	+	109.6	2210.000	36.0	3.7	9.72	2.18e-23
chr18-156	chr18	64337661	64339556	+	109.6	1895.000	36.0	2.3	15.55	3.76e-30
chr19-1699	chr19	45737804	45740410	+	109.6	2606.000	35.0	3.8	9.28	3.70e-22
chrX-35	chrX	169993404	169994911	+	109.6	1507.000	34.0	6.3	5.41	1.06e-14
chr1-703	chr1	40680292	40682672	+	108.0	2380.000	34.0	3.0	11.18	4.76e-24
chr2-741	chr2	74730054	74731674	+	108.0	1620.000	34.0	2.5	13.53	1.20e-26
chr2-2495	chr2	94242293	94244332	+	108.0	2039.000	33.5	3.6	9.21	1.09e-20
chr2-6782	chr2	143546766	143549532	+	108.0	2766.000	34.0	3.7	9.18	2.01e-21
chr2-1132	chr2	146222812	146224484	+	108.0	1672.000	34.0	3.3	10.28	6.27e-23
chr3-226	chr3	89318509	89320052	+	108.0	1543.000	33.5	1.9	18.09	1.30e-29
chr4-393	chr4	115970128	115972667	+	108.0	2539.000	34.0	4.0	8.57	1.63e-20
chr4-695	chr4	133517936	133520742	+	108.0	2806.000	33.5	3.0	11.01	5.33e-23
chr4-92	chr4	133600280	133602311	+	108.0	2031.000	35.0	2.4	14.30	3.60e-28
chr4-1170	chr4	155042391	155044662	+	108.0	2271.000	34.0	4.0	8.57	1.63e-20
chr5-1033	chr5	35398344	35400259	+	108.0	1915.000	34.5	3.6	9.66	6.65e-22
chr7-615	chr7	24584944	24587054	+	108.0	2110.000	34.0	3.9	8.71	9.80e-21
chr7-1950	chr7	143501353	143503331	+	108.0	1978.000	34.5	2.2	15.81	1.37e-28
chr8-475	chr8	70111623	70113295	+	108.0	1672.000	37.0	3.8	9.81	3.93e-24
chr8-755	chr8	104170020	104172914	+	108.0	2894.000	34.0	3.9	8.71	9.80e-21
chr9-1186	chr9	24773294	24775198	+	108.0	1904.000	35.0	2.5	13.93	8.60e-28
chr9-1380	chr9	91364538	91367132	+	108.0	2594.000	34.0	3.5	9.70	3.75e-22
chr9-974	chr9	111439072	111441179	+	108.0	2107.000	33.5	3.6	9.38	6.35e-21
chr10-1272	chr10	50902146	50903667	+	108.0	1521.000	34.5	3.0	11.34	4.76e-24
chr11-4342	chr11	70225563	70227959	+	108.0	2396.000	34.0	4.4	7.67	4.43e-19
chr11-4386	chr11	77960360	77962815	+	108.0	2455.000	35.0	3.2	11.02	1.61e-24
chr11-2175	chr11	78923763	78926125	+	108.0	2362.000	34.0	4.2	8.16	7.05e-20
chr11-2737	chr11	115249264	115250776	+	108.0	1512.000	35.0	3.7	9.45	2.12e-22
chr13-2626	chr13	22008134	22011126	+	108.0	2992.000	35.0	3.4	10.18	2.05e-23
chr13-2261	chr13	55378043	55380109	+	108.0	2066.000	34.5	4.8	7.15	5.57e-18
chr15-1085	chr15	102002875	102004515	+	108.0	1640.000	35.0	2.8	12.60	2.21e-26
chr16-2273	chr16	92497966	92499678	+	108.0	1712.000	35.0	2.8	12.31	4.72e-26
chr17-466	chr17	85799286	85800922	+	108.0	1636.000	34.5	3.3	10.43	6.27e-23
chr18-1128	chr18	21651184	21653640	+	108.0	2456.000	33.5	3.9	8.58	8.57e-20
chr19-1183	chr19	47178505	47181069	+	108.0	2564.000	35.0	4.4	7.90	5.58e-20
chrX-1	chrX	167207043	167207675	+	108.0	632.000	35.5	1.6	22.36	2.19e-34
chr2-1785	chr2	31502483	31504588	+	106.4	2105.000	33.5	4.2	7.91	9.12e-19
chr2-995	chr2	146218154	146219983	+	106.4	1829.000	33.5	2.9	11.51	1.40e-23
chr4-1035	chr4	109982292	109983819	+	106.4	1527.000	34.0	2.1	16.06	5.11e-29
chr4-1114	chr4	135397069	135398921	+	106.4	1852.000	33.0	3.2	10.18	3.54e-22
chr4-1329	chr4	139850644	139852635	+	106.4	1991.000	34.5	2.6	13.37	2.72e-26
chr5-152	chr5	100845165	100846969	+	106.4	1804.000	34.0	4.0	8.57	1.63e-20
chr5-3184	chr5	101538081	101540481	+	106.4	2400.000	34.0	2.8	11.95	5.82e-25
chr5-2540	chr5	101665330	101667363	+	106.4	2033.000	33.0	2.4	13.48	7.19e-26
chr6-1028	chr6	30747308	30748321	+	106.4	1013.000	33.0	1.7	19.19	1.28e-30
chr6-24	chr6	66875326	66875826	+	106.4	500.000	33.0	1.3	24.95	3.26e-34
chr7-808	chr7	19403089	19404974	+	106.4	1885.000	34.5	3.4	10.23	1.15e-22
chr7-4146	chr7	31124958	31127389	+	106.4	2431.000	34.0	2.6	12.85	6.04e-26
chr7-851	chr7	40898186	40900827	+	106.4	2641.000	34.0	3.0	11.42	2.40e-24
chr7-2093	chr7	66426948	66429013	+	106.4	2065.000	33.0	3.0	11.09	2.75e-23
chr7-1268	chr7	131538148	131539596	+	106.4	1448.000	34.0	2.1	16.58	1.85e-29
chr7-3184	chr7	142968555	142970428	+	106.4	1873.000	34.0	2.8	11.95	5.82e-25
chr8-1664	chr8	94695063	94697059	+	106.4	1996.000	35.5	3.4	10.32	2.05e-23
chr9-1905	chr9	44334697	44336185	+	106.4	1488.000	33.0	3.5	9.41	3.65e-21
chr9-1372	chr9	87733667	87736338	+	106.4	2671.000	33.0	3.6	9.24	6.35e-21
chr10-1021	chr10	80014142	80015633	+	106.4	1491.000	34.5	3.0	11.59	2.40e-24
chr11-4353	chr11	72264430	72267156	+	106.4	2726.000	33.5	4.5	7.45	5.22e-18
chr11-1934	chr11	84514786	84516760	+	106.4	1974.000	34.5	3.4	10.03	2.09e-22
chr11-6362	chr11	98051155	98053077	+	106.4	1922.000	34.0	3.1	10.94	9.27e-24
chr11-2756	chr11	116022370	116023720	+	106.4	1350.000	33.0	1.8	18.48	4.16e-30
chr13-1464	chr13	116304792	116306597	+	106.4	1805.000	33.0	1.9	17.20	3.87e-29
chr14-297	chr14	63270613	63272599	+	106.4	1986.000	34.0	3.0	11.42	2.40e-24
chr16-1307	chr16	97609822	97611895	+	106.4	2073.000	33.5	3.0	11.01	5.33e-23
chr17-252	chr17	74046703	74048076	+	106.4	1373.000	34.0	2.8	11.95	5.82e-25
chr19-618	chr19	24897001	24898424	+	106.4	1423.000	33.5	2.7	12.35	1.65e-24
chr19-161	chr19	59162459	59164110	+	106.4	1651.000	36.0	2.4	15.12	9.73e-30
chr1-575	chr1	184716854	184718701	+	104.7	1847.000	33.0	2.8	11.60	6.98e-24
chr2-1644	chr2	127481494	127484574	+	104.7	3080.000	33.0	4.2	7.92	5.78e-19
chr2-2249	chr2	164969274	164971498	+	104.7	2224.000	34.5	3.7	9.31	2.01e-21
chr4-914	chr4	124881845	124884018	+	104.7	2173.000	33.5	3.0	11.26	2.75e-23
chr5-3928	chr5	67094905	67096801	+	104.7	1896.000	32.5	1.7	18.90	2.46e-29
chr5-2156	chr5	98184234	98186559	+	104.7	2325.000	32.5	2.4	13.65	4.31e-25
chr6-1044	chr6	51183581	51185792	+	104.7	2211.000	33.0	3.1	10.62	1.02e-22
chr7-622	chr7	24951326	24953667	+	104.7	2341.000	33.5	2.8	11.78	6.98e-24
chr7-25	chr7	103812425	103812925	+	104.7	500.000	32.5	0.9	35.10	1.28e-37
chr7-105	chr7	113766267	113767867	+	104.7	1600.000	33.0	1.5	22.68	6.66e-33
chr8-110	chr8	111889926	111891211	+	104.7	1285.000	35.0	1.9	18.25	1.19e-31
chr9-329	chr9	65390413	65392141	+	104.7	1728.000	34.5	2.8	12.13	5.82e-25
chr9-684	chr9	69838414	69840453	+	104.7	2039.000	33.0	4.6	7.23	7.93e-18
chr9-1402	chr9	98971673	98973901	+	104.7	2228.000	32.5	3.5	9.27	3.45e-20
chr9-19	chr9	120304224	120305116	+	104.7	892.000	33.5	1.6	21.10	1.04e-31
chr11-530	chr11	73019561	73020964	+	104.7	1403.000	33.0	3.0	10.85	5.33e-23
chr12-434	chr12	76405060	76406422	+	104.7	1362.000	35.5	2.2	16.26	8.50e-30
chr15-389	chr15	80286303	80288033	+	104.7	1730.000	32.5	2.2	14.45	7.87e-26
chr17-981	chr17	46296474	46299139	+	104.7	2665.000	33.5	4.0	8.44	1.40e-19
chr18-347	chr18	75820790	75822356	+	104.7	1566.000	33.0	2.2	14.67	5.35e-27
chr1-1489	chr1	184882037	184883880	+	103.1	1843.000	32.0	2.4	13.08	9.72e-25
chr2-1074	chr2	36090465	36092369	+	103.1	1904.000	32.0	3.6	8.96	5.89e-20
chr4-3062	chr4	48050842	48052292	+	103.1	1450.000	32.5	2.4	13.65	4.31e-25
chr4-1020	chr4	89300068	89302282	+	103.1	2214.000	32.0	2.6	12.10	9.73e-24
chr4-684	chr4	127970646	127971939	+	103.1	1293.000	32.5	2.3	14.04	1.87e-25
chr7-762	chr7	100006251	100008098	+	103.1	1847.000	32.5	3.2	10.24	1.99e-21
chr9-215	chr9	57696083	57697720	+	103.1	1637.000	32.0	3.8	8.49	2.74e-19
chr9-1472	chr9	118486291	118488265	+	103.1	1974.000	33.0	2.3	14.26	1.31e-26
chr10-573	chr10	81193899	81195740	+	103.1	1841.000	32.5	3.0	10.68	5.80e-22
chr11-3690	chr11	83854706	83856831	+	103.1	2125.000	32.0	2.6	12.10	9.73e-24
chr11-903	chr11	96180857	96183165	+	103.1	2308.000	35.0	3.0	11.50	4.13e-25
chr11-1800	chr11	118906631	118909000	+	103.1	2369.000	33.0	2.4	13.86	3.11e-26
chr12-582	chr12	57552142	57553839	+	103.1	1697.000	33.0	3.7	8.91	1.85e-20
chr13-581	chr13	48731495	48732744	+	103.1	1249.000	33.5	2.5	13.33	1.63e-25
chr13-1947	chr13	92130788	92132989	+	103.1	2201.000	32.0	3.4	9.49	1.14e-20
chr13-1420	chr13	94605609	94607742	+	103.1	2133.000	33.5	3.0	11.01	5.33e-23
chr13-239	chr13	94874689	94876023	+	103.1	1334.000	32.0	1.9	16.68	6.68e-28
chr14-231	chr14	34817874	34819644	+	103.1	1770.000	33.5	2.4	13.69	7.19e-26
chr14-278	chr14	48665295	48667724	+	103.1	2429.000	32.0	3.2	9.87	3.62e-21
chr17-507	chr17	35319530	35322008	+	103.1	2478.000	32.0	4.3	7.44	1.10e-17
chr18-408	chr18	74440435	74441910	+	103.1	1475.000	33.0	1.7	19.19	1.28e-30
chr1-1655	chr1	120608070	120610680	+	101.5	2610.000	32.0	4.6	6.91	8.56e-17
chr1-687	chr1	187609216	187611448	+	101.5	2232.000	34.0	4.8	7.04	5.57e-18
chr2-1278	chr2	130634384	130636481	+	101.5	2097.000	33.5	3.7	9.04	1.85e-20
chr2-2020	chr2	181211790	181214105	+	101.5	2315.000	32.0	5.6	5.76	1.20e-14
chr5-14	chr5	33435969	33437158	+	101.5	1189.000	33.0	1.6	20.79	1.04e-31
chr5-555	chr5	73006825	73008683	+	101.5	1858.000	31.5	3.4	9.16	1.87e-19
chr5-202	chr5	101520248	101521913	+	101.5	1665.000	34.0	4.1	8.29	4.37e-20
chr5-2676	chr5	139323883	139325578	+	101.5	1695.000	32.5	2.6	12.28	9.73e-24
chr7-504	chr7	126081701	126083612	+	101.5	1911.000	33.5	3.7	9.04	1.85e-20
chr8-3967	chr8	92959800	92961197	+	101.5	1397.000	34.0	2.1	16.06	5.11e-29
chr9-463	chr9	31130212	31132386	+	101.5	2174.000	33.0	4.6	7.13	1.20e-17
chr9-2597	chr9	54764252	54766348	+	101.5	2096.000	32.5	2.1	15.85	4.96e-27
chr11-2327	chr11	18875019	18877322	+	101.5	2303.000	32.5	3.0	10.68	5.80e-22
chr11-2667	chr11	100957914	100959491	+	101.5	1577.000	34.0	2.8	11.95	5.82e-25
chr17-428	chr17	24207076	24208724	+	101.5	1648.000	33.0	3.0	11.09	2.75e-23
chr18-320	chr18	33437090	33438907	+	101.5	1817.000	31.5	3.2	9.72	3.58e-20
chr18-213	chr18	53468045	53470169	+	101.5	2124.000	33.5	3.4	9.93	1.17e-21
chr1-338	chr1	91344280	91346111	+	99.9	1831.000	31.0	1.8	17.36	1.38e-27
chr2-2523	chr2	114012621	114014469	+	99.9	1848.000	32.5	2.8	11.43	8.12e-23
chr2-873	chr2	148021922	148024063	+	99.9	2141.000	31.0	3.3	9.37	6.29e-20
chr3-193	chr3	96388491	96390844	+	99.9	2353.000	32.0	2.2	14.66	3.23e-26
chr3-353	chr3	157566748	157568413	+	99.9	1665.000	31.0	3.0	10.42	3.30e-21
chr5-1508	chr5	29487361	29488914	+	99.9	1553.000	31.0	2.8	10.90	9.17e-22
chr7-4311	chr7	44586760	44588764	+	99.9	2004.000	32.0	4.1	7.80	2.94e-18
chr8-646	chr8	84011885	84013644	+	99.9	1759.000	31.0	2.2	14.20	4.74e-25
chr10-664	chr10	81133996	81135722	+	99.9	1726.000	31.5	2.2	14.01	1.12e-24
chr11-2200	chr11	90387572	90389961	+	99.9	2389.000	31.0	2.7	11.43	2.38e-22
chr11-1977	chr11	96185831	96187790	+	99.9	1959.000	31.0	3.6	8.52	8.77e-19
chr12-411	chr12	33967797	33969154	+	99.9	1357.000	31.5	2.8	11.34	4.71e-22
chr13-2182	chr13	38345565	38347601	+	99.9	2036.000	31.5	2.9	10.82	1.75e-21
chr13-245	chr13	116293645	116294861	+	99.9	1216.000	32.5	2.0	16.38	1.85e-27
chr14-533	chr14	61689129	61690382	+	99.9	1253.000	31.0	2.1	14.65	1.95e-25
chr14-2454	chr14	63942347	63944810	+	99.9	2463.000	31.5	3.6	8.82	5.29e-19
chr14-361	chr14	66909566	66911682	+	99.9	2116.000	31.5	2.6	11.91	1.18e-22
chr15-1696	chr15	102357020	102359091	+	99.9	2071.000	31.0	2.2	13.79	1.12e-24
chr16-458	chr16	9991974	9994249	+	99.9	2275.000	32.0	4.3	7.44	1.10e-17
chr19-617	chr19	24029507	24031469	+	99.9	1962.000	32.0	3.1	10.29	1.08e-21
chr3-181	chr3	154329344	154330924	+	98.3	1580.000	31.5	3.2	9.72	3.58e-20
chr4-1813	chr4	44710551	44712138	+	98.3	1587.000	31.0	2.7	11.43	2.38e-22
chr5-1159	chr5	29466614	29468600	+	98.3	1986.000	31.5	3.0	10.35	6.12e-21
chr5-2482	chr5	41758031	41759757	+	98.3	1726.000	31.0	3.1	9.97	1.12e-20
chr6-1196	chr6	30956625	30958400	+	98.3	1775.000	30.5	3.6	8.38	7.51e-18
chr6-833	chr6	70956229	70958391	+	98.3	2162.000	32.0	2.8	11.25	8.12e-23
chr7-39	chr7	141177867	141178534	+	98.3	667.000	31.0	3.4	9.01	1.87e-19
chr8-1446	chr8	119698721	119700726	+	98.3	2005.000	30.5	3.2	9.61	1.98e-19
chr11-1829	chr11	5861075	5862808	+	98.3	1733.000	31.0	2.9	10.65	1.75e-21
chr11-4078	chr11	116653422	116655082	+	98.3	1660.000	30.5	4.3	7.09	5.96e-16
chr12-1897	chr12	80108673	80110254	+	98.3	1581.000	30.5	2.0	15.37	4.69e-25
chr12-621	chr12	117150575	117152329	+	98.3	1754.000	32.0	2.7	11.80	2.01e-23
chr13-680	chr13	56250968	56252605	+	98.3	1637.000	31.0	3.2	9.76	2.02e-20
chr15-1458	chr15	98772470	98774559	+	98.3	2089.000	32.5	3.5	9.27	3.45e-20
chr2-3203	chr2	18697657	18699801	+	96.7	2144.000	30.5	3.0	10.02	6.26e-20
chr2-4409	chr2	29044359	29046669	+	96.7	2310.000	31.0	3.4	9.01	1.87e-19
chr2-1924	chr2	131545844	131547771	+	96.7	1927.000	32.0	3.0	10.75	3.06e-22
chr4-1288	chr4	129120368	129122715	+	96.7	2347.000	31.0	5.1	6.09	7.31e-15
chr5-1374	chr5	72503077	72504963	+	96.7	1886.000	30.0	2.5	11.94	3.38e-22
chr5-3231	chr5	106573842	106575608	+	96.7	1766.000	30.0	4.1	7.32	1.75e-16
chr5-3714	chr5	144544986	144546973	+	96.7	1987.000	30.0	2.6	11.34	1.39e-21
chr6-1079	chr6	52305901	52307679	+	96.7	1778.000	33.0	2.6	12.47	7.78e-25
chr6-2005	chr6	83720005	83722082	+	96.7	2077.000	30.0	2.4	12.26	1.62e-22
chr6-2203	chr6	118065947	118067737	+	96.7	1790.000	30.0	3.2	9.45	1.98e-19
chr7-1126	chr7	25314961	25316029	+	96.7	1068.000	31.5	1.4	22.68	8.40e-31
chr7-1419	chr7	70331595	70334542	+	96.7	2947.000	31.0	3.5	8.84	3.16e-19
chr7-5051	chr7	101010972	101013697	+	96.7	2725.000	30.0	4.6	6.57	2.77e-15
chr10-43	chr10	41070430	41071691	+	96.7	1261.000	30.5	2.9	10.48	1.87e-20
chr10-226	chr10	50904549	50906264	+	96.7	1715.000	30.0	3.0	10.08	3.45e-20
chr10-1366	chr10	69398145	69400269	+	96.7	2124.000	33.0	2.4	13.48	7.19e-26
chr15-1567	chr15	35295483	35297529	+	96.7	2046.000	31.5	3.0	10.35	6.12e-21
chr19-1426	chr19	5080601	5082624	+	96.7	2023.000	30.5	2.3	13.18	3.47e-23
chr19-2695	chr19	44305388	44306588	+	96.7	1200.000	31.0	2.3	13.39	2.59e-24
chr1-1387	chr1	138838026	138840187	+	95.1	2161.000	29.5	2.3	12.74	4.51e-22
chr2-300	chr2	61804807	61806207	+	95.1	1400.000	30.5	2.8	10.72	1.00e-20
chr2-6461	chr2	118676410	118677903	+	95.1	1493.000	29.5	2.1	14.39	1.72e-23
chr2-1692	chr2	164399607	164401213	+	95.1	1606.000	31.0	3.1	9.97	1.12e-20
chr4-738	chr4	46039187	46040977	+	95.1	1790.000	31.0	3.2	9.76	2.02e-20
chr4-2726	chr4	135139448	135141090	+	95.1	1642.000	30.0	3.5	8.56	2.81e-18
chr5-976	chr5	128601335	128602958	+	95.1	1623.000	31.0	3.0	10.19	6.12e-21
chr7-357	chr7	19488842	19490064	+	95.1	1222.000	31.5	2.7	11.62	2.38e-22
chr7-156	chr7	29231830	29233234	+	95.1	1404.000	30.0	1.6	18.90	8.51e-28
chr7-1754	chr7	81212392	81214418	+	95.1	2026.000	31.0	3.6	8.52	8.77e-19
chr7-589	chr7	120200983	120202468	+	95.1	1485.000	29.5	2.0	14.87	7.10e-24
chr11-869	chr11	72133975	72135825	+	95.1	1850.000	30.0	3.0	9.86	6.26e-20
chr11-4384	chr11	77914272	77916060	+	95.1	1788.000	31.5	2.8	11.34	4.71e-22
chr11-1782	chr11	103810123	103812581	+	95.1	2458.000	30.0	3.2	9.26	3.44e-19
chr13-1771	chr13	55840055	55842548	+	95.1	2493.000	29.5	3.6	8.26	3.89e-17
chr14-145	chr14	104458136	104459954	+	95.1	1818.000	31.5	3.3	9.53	6.29e-20
chr15-2003	chr15	78711239	78713224	+	95.1	1985.000	30.0	2.7	11.06	2.73e-21
chr15-1663	chr15	98794694	98796695	+	95.1	2001.000	32.0	3.6	8.80	9.93e-20
chr15-232	chr15	102408298	102409730	+	95.1	1432.000	30.0	2.4	12.60	7.59e-23
chr16-382	chr16	94077983	94079746	+	95.1	1763.000	30.5	2.0	15.37	4.69e-25
chr17-87	chr17	17345611	17346239	+	95.1	628.000	31.5	1.0	31.75	3.53e-35
chr2-898	chr2	18800361	18802230	+	93.5	1869.000	29.5	2.6	11.15	1.58e-20
chr2-1240	chr2	74686761	74688427	+	93.5	1666.000	29.0	2.6	11.24	8.06e-21
chr2-6658	chr2	131041515	131043358	+	93.5	1843.000	29.0	3.0	9.53	6.19e-19
chr4-1902	chr4	115053836	115055459	+	93.5	1623.000	29.0	2.8	10.44	5.71e-20
chr5-1909	chr5	133981249	133983073	+	93.5	1824.000	29.0	2.4	12.18	9.58e-22
chr7-1566	chr7	25367491	25369278	+	93.5	1787.000	29.0	2.5	11.54	4.05e-21
chr7-4172	chr7	34810507	34812669	+	93.5	2162.000	29.0	2.8	10.44	5.71e-20
chr8-2	chr8	15519674	15520174	+	93.5	500.000	29.0	4.9	5.93	1.01e-13
chr8-1104	chr8	57335013	57336684	+	93.5	1671.000	29.5	3.3	8.92	5.39e-18
chr9-560	chr9	52677560	52678749	+	93.5	1189.000	29.0	2.4	11.85	1.99e-21
chr9-1622	chr9	87738832	87740655	+	93.5	1823.000	30.0	3.1	9.65	1.12e-19
chr11-301	chr11	35121524	35122534	+	93.5	1010.000	29.0	1.9	15.12	2.83e-24
chr11-1090	chr11	66524100	66525925	+	93.5	1825.000	29.5	2.2	13.12	2.07e-22
chr11-2903	chr11	68397453	68399669	+	93.5	2216.000	29.0	3.4	8.43	1.48e-17
chr11-2180	chr11	82433577	82435263	+	93.5	1686.000	29.5	2.1	14.39	1.72e-23
chr11-2213	chr11	95916492	95918615	+	93.5	2123.000	30.0	3.3	9.07	5.92e-19
chr11-1597	chr11	115323165	115324233	+	93.5	1068.000	29.5	2.3	12.74	4.51e-22
chr15-3910	chr15	102143771	102145955	+	93.5	2184.000	29.0	4.0	7.19	8.55e-16
chr16-494	chr16	29722036	29723772	+	93.5	1736.000	29.0	4.0	7.31	5.64e-16
chr17-773	chr17	28363145	28364646	+	93.5	1501.000	30.5	2.1	14.41	2.86e-24
chr17-61	chr17	51785338	51785838	+	93.5	500.000	29.0	0.6	48.72	1.83e-38
chr17-1008	chr17	56754816	56756807	+	93.5	1991.000	29.5	2.6	11.15	1.58e-20
chr17-223	chr17	57061831	57062907	+	93.5	1076.000	30.0	1.9	15.64	1.81e-25
chr18-161	chr18	76542371	76543634	+	93.5	1263.000	32.0	2.4	13.44	4.31e-25
chr19-1096	chr19	37172595	37174952	+	93.5	2357.000	31.0	3.7	8.37	1.44e-18
chr19-1202	chr19	56873848	56875217	+	93.5	1369.000	29.0	3.3	8.77	5.39e-18
chr19-191	chr19	59193560	59194850	+	93.5	1290.000	30.5	3.0	10.02	6.26e-20
chr4-1379	chr4	9843938	9845840	+	91.9	1902.000	28.5	3.3	8.62	4.74e-17
chr4-1001	chr4	49844257	49845674	+	91.9	1417.000	29.0	2.6	10.96	1.58e-20
chr4-84	chr4	69925353	69926238	+	91.9	885.000	35.0	1.2	29.40	1.36e-38
chr5-2316	chr5	135887309	135889137	+	91.9	1828.000	29.5	3.4	8.58	1.48e-17
chr7-469	chr7	28546170	28547410	+	91.9	1240.000	28.5	1.6	17.95	2.95e-25
chr7-999	chr7	45698705	45700731	+	91.9	2026.000	29.5	3.8	7.69	2.40e-16
chr8-4292	chr8	113847691	113849359	+	91.9	1668.000	30.0	2.7	11.06	2.73e-21
chr8-88	chr8	119447277	119448933	+	91.9	1656.000	34.0	2.4	13.89	5.17e-27
chr8-1490	chr8	123420683	123421888	+	91.9	1205.000	28.5	3.0	9.37	5.93e-18
chr11-4854	chr11	12034599	12037550	+	91.9	2951.000	28.5	4.0	7.06	6.18e-15
chr11-1171	chr11	97500273	97501664	+	91.9	1391.000	31.0	3.0	10.42	3.30e-21
chr11-839	chr11	115858159	115859747	+	91.9	1588.000	30.5	3.4	8.87	1.69e-18
chr18-339	chr18	65933913	65935806	+	91.9	1893.000	29.5	2.6	11.44	8.06e-21
chr18-340	chr18	65962658	65964492	+	91.9	1834.000	29.5	3.0	9.70	6.19e-19
chr18-409	chr18	74442424	74444468	+	91.9	2044.000	31.0	3.5	8.84	3.16e-19
chr19-1978	chr19	45065011	45066505	+	91.9	1494.000	29.0	1.9	15.66	1.09e-24
chr19-3004	chr19	60466527	60468445	+	91.9	1918.000	29.0	2.9	9.97	1.94e-19
chr1-434	chr1	74805690	74807926	+	90.2	2236.000	29.0	4.0	7.19	8.55e-16
chr1-584	chr1	191184472	191186108	+	90.2	1636.000	29.0	3.3	8.77	5.39e-18
chr2-600	chr2	25395668	25397192	+	90.2	1524.000	28.5	2.6	10.77	1.73e-19
chr2-1374	chr2	57111217	57113019	+	90.2	1802.000	30.0	3.2	9.45	1.98e-19
chr2-3039	chr2	150688005	150689904	+	90.2	1899.000	28.0	3.4	8.30	7.75e-17
chr2-2644	chr2	155629485	155631324	+	90.2	1839.000	28.5	2.5	11.34	4.68e-20
chr2-2238	chr2	160579749	160581356	+	90.2	1607.000	28.5	2.8	10.26	5.99e-19
chr4-568	chr4	102087270	102088893	+	90.2	1623.000	29.0	3.2	8.95	3.20e-18
chr4-385	chr4	109656904	109658138	+	90.2	1234.000	29.0	1.7	16.86	1.45e-25
chr4-180	chr4	143242091	143243086	+	90.2	995.000	28.0	1.9	15.12	1.71e-23
chr5-548	chr5	37823741	37824646	+	90.2	905.000	28.5	1.9	15.39	1.71e-23
chr5-1788	chr5	37832651	37834678	+	90.2	2027.000	29.0	3.6	8.12	3.89e-17
chr6-1041	chr6	48741888	48743827	+	90.2	1939.000	28.0	3.0	9.41	3.41e-18
chr6-530	chr6	121412745	121414019	+	90.2	1274.000	28.0	3.4	8.30	7.75e-17
chr7-3882	chr7	19278689	19280164	+	90.2	1475.000	30.0	2.8	10.80	5.27e-21
chr7-114	chr7	28630141	28631348	+	90.2	1207.000	28.0	3.6	7.84	3.17e-16
chr7-294	chr7	128417524	128419250	+	90.2	1726.000	28.5	2.5	11.34	4.68e-20
chr8-107	chr8	102864853	102865882	+	90.2	1029.000	28.0	2.1	13.66	2.45e-22
chr8-1004	chr8	105289662	105290959	+	90.2	1297.000	28.5	2.4	11.65	2.37e-20
chr9-3922	chr9	66065264	66066731	+	90.2	1467.000	28.5	2.4	11.65	2.37e-20
chr9-386	chr9	74860189	74861433	+	90.2	1244.000	28.5	3.4	8.29	1.25e-16
chr11-205	chr11	46727882	46728382	+	90.2	500.000	28.5	0.1	215.45	7.25e-55
chr11-1103	chr11	76998515	77000001	+	90.2	1486.000	28.0	2.0	14.11	1.04e-22
chr11-1795	chr11	116693679	116695503	+	90.2	1824.000	28.0	3.8	7.30	1.82e-15
chr12-108	chr12	9571314	9572428	+	90.2	1114.000	30.0	3.0	9.86	6.26e-20
chr12-348	chr12	111429528	111430859	+	90.2	1331.000	30.5	3.0	10.02	6.26e-20
chr12-1712	chr12	112876265	112878052	+	90.2	1787.000	29.5	3.2	9.10	3.20e-18
chr13-1492	chr13	10359481	10361512	+	90.2	2031.000	28.0	2.8	9.85	1.09e-18
chr15-640	chr15	81692744	81693962	+	90.2	1218.000	28.0	2.0	14.11	1.04e-22
chr15-2206	chr15	101127759	101129877	+	90.2	2118.000	28.0	3.2	8.64	2.87e-17
chr17-207	chr17	24657914	24659188	+	90.2	1274.000	29.5	2.1	14.39	1.72e-23
chr17-1098	chr17	25715774	25717496	+	90.2	1722.000	28.0	2.6	10.58	1.73e-19
chr18-451	chr18	42394927	42396109	+	90.2	1182.000	28.0	1.5	18.41	9.55e-26
chr1-479	chr1	125911395	125913212	+	88.6	1817.000	29.0	2.8	10.44	5.71e-20
chr2-1142	chr2	153030327	153032193	+	88.6	1866.000	28.0	2.9	9.62	1.94e-18
chr2-2248	chr2	164967049	164968587	+	88.6	1538.000	29.0	2.2	13.29	9.31e-23
chr3-363	chr3	84478068	84480030	+	88.6	1962.000	28.0	1.9	15.12	1.71e-23
chr3-401	chr3	129219395	129221626	+	88.6	2231.000	27.5	2.0	13.86	1.47e-21
chr4-2783	chr4	139832198	139834036	+	88.6	1838.000	29.0	2.8	10.44	5.71e-20
chr4-1746	chr4	152290626	152292363	+	88.6	1737.000	28.0	2.4	11.76	1.17e-20
chr5-1240	chr5	101658768	101660041	+	88.6	1273.000	28.0	1.3	21.17	2.31e-27
chr6-2413	chr6	28133485	28135952	+	88.6	2467.000	27.5	2.8	9.67	1.07e-17
chr6-1198	chr6	31216530	31218873	+	88.6	2343.000	27.5	3.2	8.49	2.49e-16
chr6-106	chr6	116173542	116174042	+	88.6	500.000	28.0	0.5	52.92	3.51e-38
chr9-2662	chr9	64386245	64387697	+	88.6	1452.000	27.5	2.4	11.24	2.72e-19
chr10-702	chr10	4711146	4713131	+	88.6	1985.000	28.0	4.0	7.06	4.14e-15
chr11-1836	chr11	16752763	16754210	+	88.6	1447.000	29.0	2.1	14.14	1.72e-23
chr11-4311	chr11	64435377	64436918	+	88.6	1541.000	28.5	2.3	12.31	5.67e-21
chr11-931	chr11	101263852	101265614	+	88.6	1762.000	28.0	3.6	7.84	3.17e-16
chr13-1268	chr13	116296120	116297888	+	88.6	1768.000	28.0	3.2	8.64	2.87e-17
chr15-1148	chr15	35293411	35294767	+	88.6	1356.000	28.5	2.5	11.34	4.68e-20
chr16-421	chr16	35870939	35872777	+	88.6	1838.000	27.5	2.4	11.24	2.72e-19
chr1-1663	chr1	121177549	121180115	+	87.0	2566.000	28.5	3.8	7.56	1.19e-15
chr2-1330	chr2	19440515	19442211	+	87.0	1696.000	29.0	2.9	9.97	1.94e-19
chr2-1795	chr2	33543653	33545018	+	87.0	1365.000	28.0	2.8	9.85	1.09e-18
chr2-2908	chr2	74662907	74664761	+	87.0	1854.000	28.0	2.2	12.83	1.24e-21
chr2-2957	chr2	105666398	105668144	+	87.0	1746.000	27.5	2.8	9.67	1.07e-17
chr4-1631	chr4	130837517	130839335	+	87.0	1818.000	27.5	2.4	11.55	1.38e-19
chr4-353	chr4	152287084	152288778	+	87.0	1694.000	28.5	3.6	7.98	3.17e-16
chr5-3840	chr5	30621758	30623246	+	87.0	1488.000	28.0	1.9	15.12	1.71e-23
chr5-1523	chr5	34631033	34632337	+	87.0	1304.000	28.0	2.1	13.66	2.45e-22
chr5-2217	chr5	114657077	114658333	+	87.0	1256.000	27.5	2.2	12.23	3.35e-20
chr5-2303	chr5	134945894	134947469	+	87.0	1575.000	27.0	1.9	14.58	2.60e-22
chr5-1682	chr5	139658984	139660410	+	87.0	1426.000	28.0	2.8	9.85	1.09e-18
chr6-66	chr6	67205576	67206222	+	87.0	646.000	27.0	2.1	13.17	3.35e-21
chr6-764	chr6	125129654	125130437	+	87.0	783.000	28.5	1.3	21.55	2.31e-27
chr6-1409	chr6	128033304	128034847	+	87.0	1543.000	28.5	2.5	11.34	4.68e-20
chr7-462	chr7	19796052	19797237	+	87.0	1185.000	27.5	3.0	9.04	5.48e-17
chr8-735	chr8	71700643	71702210	+	87.0	1567.000	27.0	2.6	10.47	9.91e-19
chr9-467	chr9	32545296	32546688	+	87.0	1392.000	29.0	2.0	14.62	7.10e-24
chr9-1307	chr9	59678499	59679331	+	87.0	832.000	27.0	2.0	13.61	1.47e-21
chr9-521	chr9	107382276	107383674	+	87.0	1398.000	28.0	1.3	21.17	2.31e-27
chr10-691	chr10	128083128	128084493	+	87.0	1365.000	27.0	3.2	8.33	2.49e-16
chr11-4666	chr11	116221446	116223163	+	87.0	1717.000	27.0	2.3	11.66	6.88e-20
chr14-31	chr14	8799950	8800579	+	87.0	629.000	27.0	1.5	17.75	1.76e-24
chr14-1089	chr14	46397091	46399001	+	87.0	1910.000	27.0	3.2	8.33	2.49e-16
chr14-828	chr14	48673677	48675665	+	87.0	1988.000	27.0	2.1	12.76	7.41e-21
chr14-435	chr14	61684195	61686226	+	87.0	2031.000	28.5	4.1	6.95	9.14e-15
chr15-1192	chr15	79251365	79253207	+	87.0	1842.000	28.0	3.2	8.64	2.87e-17
chr15-2033	chr15	80091279	80092536	+	87.0	1257.000	27.5	2.6	10.66	9.91e-19
chr16-971	chr16	53984661	53985979	+	87.0	1318.000	28.5	4.3	6.63	2.84e-14
chr16-220	chr16	92296645	92298121	+	87.0	1476.000	27.0	1.8	15.12	1.04e-22
chr17-396	chr17	34264219	34265668	+	87.0	1449.000	29.5	2.7	10.88	3.03e-20
chr19-635	chr19	43595472	43596580	+	87.0	1108.000	28.5	1.5	18.73	9.55e-26
chr1-486	chr1	155728611	155730470	+	85.4	1859.000	30.0	1.7	18.14	2.72e-27
chr1-780	chr1	167691730	167693392	+	85.4	1662.000	26.5	2.8	9.54	5.91e-17
chr1-583	chr1	191180521	191182592	+	85.4	2071.000	27.0	2.5	10.74	5.24e-19
chr2-1349	chr2	28920714	28922857	+	85.4	2143.000	27.5	3.9	7.05	1.99e-14
chr2-3580	chr2	71522677	71524109	+	85.4	1432.000	28.0	1.2	23.52	1.37e-28
chr2-978	chr2	109674350	109675692	+	85.4	1342.000	28.0	2.1	13.23	5.58e-22
chr5-1023	chr5	33463763	33464683	+	85.4	920.000	27.0	1.9	14.08	6.28e-22
chr5-6110	chr5	131305217	131306799	+	85.4	1582.000	27.5	2.4	11.55	1.38e-19
chr6-728	chr6	52275846	52278430	+	85.4	2584.000	27.0	4.6	5.83	1.00e-12
chr7-3259	chr7	19022465	19023857	+	85.4	1392.000	27.0	2.8	9.72	6.06e-18
chr7-550	chr7	27332417	27333765	+	85.4	1348.000	27.0	3.1	8.69	9.19e-17
chr7-1364	chr7	29167313	29169516	+	85.4	2203.000	27.5	3.8	7.17	1.34e-14
chr7-485	chr7	49246917	49248084	+	85.4	1167.000	28.0	2.5	11.14	4.68e-20
chr8-3021	chr8	12211644	12213746	+	85.4	2102.000	26.5	4.6	5.72	5.88e-12
chr8-45	chr8	42246923	42247549	+	85.4	626.000	30.0	1.3	22.68	4.63e-30
chr9-187	chr9	32690422	32691773	+	85.4	1351.000	26.5	1.4	19.08	3.34e-24
chr9-288	chr9	69668074	69669362	+	85.4	1288.000	27.5	0.9	29.70	4.56e-30
chr9-433	chr9	78442602	78444105	+	85.4	1503.000	28.5	1.7	17.24	8.68e-25
chr9-514	chr9	99356797	99358415	+	85.4	1618.000	27.0	1.8	15.12	1.04e-22
chr10-1689	chr10	128547725	128548586	+	85.4	861.000	26.5	1.7	16.03	2.41e-22
chr11-1244	chr11	35797602	35799354	+	85.4	1752.000	28.0	2.3	12.10	5.67e-21
chr11-5815	chr11	74619237	74621173	+	85.4	1936.000	27.0	2.6	10.47	9.91e-19
chr11-1494	chr11	88049903	88051393	+	85.4	1490.000	27.0	4.1	6.58	6.28e-14
chr11-1598	chr11	115497519	115498495	+	85.4	976.000	27.0	2.1	12.76	7.41e-21
chr12-918	chr12	72831491	72833240	+	85.4	1749.000	28.0	2.4	11.44	2.37e-20
chr13-499	chr13	51567005	51568582	+	85.4	1577.000	29.5	2.6	11.44	8.06e-21
chr14-313	chr14	76506549	76507709	+	85.4	1160.000	30.0	1.9	16.20	6.72e-26
chr14-12	chr14	104715593	104716093	+	85.4	500.000	26.5	2.1	12.92	4.42e-20
chr15-637	chr15	79513981	79515553	+	85.4	1572.000	27.0	3.6	7.42	3.85e-15
chr16-1297	chr16	94096721	94098422	+	85.4	1701.000	28.0	2.6	10.85	9.10e-20
chr17-578	chr17	34630648	34632583	+	85.4	1935.000	27.5	3.8	7.29	8.90e-15
chr17-544	chr17	87635988	87637275	+	85.4	1287.000	27.5	2.2	12.23	3.35e-20
chr1-952	chr1	156203781	156205011	+	83.8	1230.000	30.0	1.9	15.64	1.81e-25
chr1-1130	chr1	167689681	167690891	+	83.8	1210.000	26.0	1.5	17.09	3.13e-23
chr1-965	chr1	180933483	180935114	+	83.8	1631.000	26.0	4.2	6.24	5.92e-13
chr1-5073	chr1	180940808	180942975	+	83.8	2167.000	26.0	4.0	6.55	2.01e-13
chr2-185	chr2	13574353	13574989	+	83.8	636.000	27.0	2.6	10.21	1.84e-18
chr2-2291	chr2	19909968	19911330	+	83.8	1362.000	26.5	2.1	12.52	9.48e-20
chr2-4085	chr2	157940148	157941733	+	83.8	1585.000	26.0	3.4	7.71	5.20e-15
chr4-617	chr4	137276483	137278500	+	83.8	2017.000	26.5	3.2	8.35	1.30e-15
chr4-835	chr4	148271479	148272877	+	83.8	1398.000	26.0	2.8	9.36	5.91e-17
chr4-185	chr4	154081282	154082300	+	83.8	1018.000	27.0	3.2	8.33	2.49e-16
chr7-459	chr7	18962641	18964363	+	83.8	1722.000	27.5	3.0	9.24	3.22e-17
chr7-2013	chr7	28887897	28889250	+	83.8	1353.000	26.5	3.6	7.28	2.87e-14
chr7-2521	chr7	44637571	44639438	+	83.8	1867.000	26.0	2.6	10.08	1.04e-17
chr7-2668	chr7	70359112	70360515	+	83.8	1403.000	26.5	2.8	9.54	5.91e-17
chr7-231	chr7	131556842	131557758	+	83.8	916.000	26.5	1.6	16.69	8.89e-23
chr8-1712	chr8	122336700	122338457	+	83.8	1757.000	26.5	3.3	8.01	3.31e-15
chr10-776	chr10	60684767	60686390	+	83.8	1623.000	27.0	3.4	8.00	6.46e-16
chr11-1069	chr11	3773668	3775428	+	83.8	1760.000	27.0	1.4	19.44	1.72e-25
chr11-1962	chr11	95380455	95381612	+	83.8	1157.000	26.0	3.3	7.86	3.31e-15
chr11-4566	chr11	98345895	98347459	+	83.8	1564.000	26.5	2.1	12.92	4.42e-20
chr11-1367	chr11	99051493	99052601	+	83.8	1108.000	26.0	1.5	17.09	3.13e-23
chr12-85	chr12	78910725	78911705	+	83.8	980.000	28.5	1.9	15.39	1.71e-23
chr13-1316	chr13	38150763	38152542	+	83.8	1779.000	27.0	2.7	9.96	3.37e-18
chr13-1200	chr13	94685596	94686814	+	83.8	1218.000	27.5	1.9	14.85	2.60e-22
chr14-827	chr14	48657854	48659320	+	83.8	1466.000	26.0	2.6	9.83	1.89e-17
chr14-285	chr14	55761059	55762682	+	83.8	1623.000	28.0	4.6	6.14	1.17e-13
chr15-71	chr15	34837834	34838619	+	83.8	785.000	28.5	0.9	30.78	1.51e-31
chr15-1729	chr15	103021147	103022911	+	83.8	1764.000	27.0	2.2	12.37	1.59e-20
chr17-173	chr17	35155314	35156273	+	83.8	959.000	26.0	2.0	13.10	2.01e-20
chr18-1165	chr18	37840446	37841510	+	83.8	1064.000	26.0	2.8	9.36	5.91e-17
chr19-457	chr19	5448048	5449233	+	83.8	1185.000	28.0	1.9	14.60	4.29e-23
chr19-1924	chr19	37884494	37886184	+	83.8	1690.000	26.0	2.3	11.23	8.05e-19
chr19-1790	chr19	59458226	59460231	+	83.8	2005.000	27.0	2.4	11.34	1.38e-19
chrX-131	chrX	37048094	37049850	+	83.8	1756.000	26.5	2.7	9.77	3.37e-17
chr1-72	chr1	64994074	64994699	+	82.2	625.000	28.0	1.5	19.24	2.93e-26
chr2-4780	chr2	152143012	152144746	+	82.2	1734.000	27.0	3.0	8.87	5.48e-17
chr3-74	chr3	67514902	67516272	+	82.2	1370.000	26.0	1.8	14.56	1.57e-21
chr4-1357	chr4	154299657	154301099	+	82.2	1442.000	25.5	2.8	9.18	5.56e-16
chr7-873	chr7	57508602	57509882	+	82.2	1280.000	26.0	1.7	15.12	6.27e-22
chr9-848	chr9	24769503	24771669	+	82.2	2166.000	26.5	2.8	9.54	5.91e-17
chr10-187	chr10	128588987	128590203	+	82.2	1216.000	25.5	2.2	11.34	4.68e-18
chr11-1247	chr11	50602525	50604627	+	82.2	2102.000	27.0	3.0	9.07	3.22e-17
chr11-1282	chr11	83443485	83445163	+	82.2	1678.000	26.0	2.9	8.93	1.74e-16
chr12-566	chr12	56476610	56477808	+	82.2	1198.000	26.0	2.5	10.34	5.64e-18
chr13-849	chr13	103332886	103334113	+	82.2	1227.000	27.0	2.4	11.34	1.38e-19
chr14-1629	chr14	104464769	104466329	+	82.2	1560.000	26.0	1.5	17.87	1.05e-23
chr15-1950	chr15	74528489	74530227	+	82.2	1738.000	25.5	2.7	9.40	3.24e-16
chr15-148	chr15	98931421	98932065	+	82.2	644.000	26.5	0.7	36.42	3.07e-31
chr15-536	chr15	103069361	103071146	+	82.2	1785.000	29.0	3.4	8.60	8.98e-18
chr17-2281	chr17	23660643	23662101	+	82.2	1458.000	25.5	1.9	13.77	5.34e-20
chr17-587	chr17	36119118	36120684	+	82.2	1566.000	26.0	2.2	11.56	4.04e-19
chr17-226	chr17	85463454	85465234	+	82.2	1780.000	27.5	4.3	6.40	1.86e-13
chr17-1782	chr17	90453925	90455357	+	82.2	1432.000	25.5	2.2	11.34	4.68e-18
chrX-670	chrX	71662351	71664736	+	82.2	2385.000	26.0	1.7	15.12	6.27e-22
chrX-468	chrX	98149452	98151304	+	82.2	1852.000	26.0	2.2	11.56	4.04e-19
chr1-702	chr1	40325416	40327164	+	80.6	1748.000	27.0	3.2	8.50	1.52e-16
chr1-64	chr1	97948988	97949613	+	80.6	625.000	25.0	1.5	17.18	1.88e-22
chr1-789	chr1	181353219	181354636	+	80.6	1417.000	27.0	3.0	8.87	5.48e-17
chr2-2331	chr2	29249453	29251498	+	80.6	2045.000	27.5	4.8	5.77	1.89e-12
chr2-517	chr2	130361580	130362531	+	80.6	951.000	26.5	2.0	13.36	2.01e-20
chr2-4096	chr2	158668136	158669730	+	80.6	1594.000	25.5	2.2	11.68	2.37e-18
chr2-1307	chr2	164997064	164998460	+	80.6	1396.000	25.5	1.4	18.36	6.27e-23
chr2-7542	chr2	180640852	180642409	+	80.6	1557.000	26.0	2.5	10.34	5.64e-18
chr3-925	chr3	8510122	8511758	+	80.6	1636.000	25.0	2.6	9.45	1.86e-16
chr3-37	chr3	53692493	53692993	+	80.6	500.000	25.0	1.1	23.62	9.60e-26
chr4-1793	chr4	22478890	22480445	+	80.6	1555.000	25.0	3.2	7.87	1.07e-14
chr4-1505	chr4	108216921	108219009	+	80.6	2088.000	25.5	1.6	16.06	1.46e-21
chr4-2483	chr4	115932676	115934287	+	80.6	1611.000	26.0	2.8	9.36	5.91e-17
chr4-1270	chr4	121038480	121040275	+	80.6	1795.000	26.0	4.0	6.44	2.90e-13
chr5-1500	chr5	28177883	28179883	+	80.6	2000.000	26.0	2.4	10.92	1.57e-18
chr5-1386	chr5	98189130	98190615	+	80.6	1485.000	25.0	3.2	7.71	1.68e-14
chr5-1896	chr5	120647920	120649787	+	80.6	1867.000	26.5	3.3	8.01	3.31e-15
chr5-300	chr5	129128206	129128706	+	80.6	500.000	25.0	1.7	15.12	3.80e-21
chr7-713	chr7	19419142	19420707	+	80.6	1565.000	26.5	1.8	14.84	1.57e-21
chr7-2577	chr7	49661838	49664776	+	80.6	2938.000	26.0	2.6	9.83	1.89e-17
chr7-2921	chr7	118118564	118120538	+	80.6	1974.000	26.5	3.7	7.15	4.31e-14
chr7-3125	chr7	139186520	139188356	+	80.6	1836.000	25.0	2.3	10.80	9.07e-18
chr7-932	chr7	141461502	141462941	+	80.6	1439.000	26.0	2.7	9.59	3.37e-17
chr8-4440	chr8	120734053	120736379	+	80.6	2326.000	25.0	3.2	7.87	1.07e-14
chr9-1122	chr9	108339146	108340295	+	80.6	1149.000	26.5	2.0	13.36	2.01e-20
chr9-805	chr9	110726244	110727702	+	80.6	1458.000	25.5	3.5	7.27	9.29e-14
chr10-950	chr10	22150394	22151963	+	80.6	1569.000	26.0	1.2	21.84	7.35e-26
chr11-963	chr11	58932841	58934323	+	80.6	1482.000	25.0	1.9	13.50	5.34e-20
chr11-4497	chr11	95513167	95514646	+	80.6	1479.000	25.0	2.1	11.81	1.17e-18
chr11-2013	chr11	97113900	97115575	+	80.6	1675.000	25.5	3.0	8.57	2.58e-15
chr12-798	chr12	109032777	109034271	+	80.6	1494.000	25.0	2.1	12.19	5.63e-19
chr13-546	chr13	28951536	28952845	+	80.6	1309.000	25.0	2.2	11.12	4.68e-18
chr13-1434	chr13	96923339	96925172	+	80.6	1833.000	26.0	2.9	8.93	1.74e-16
chr13-527	chr13	98357989	98359310	+	80.6	1321.000	25.5	2.2	11.34	4.68e-18
chr14-649	chr14	48654276	48655840	+	80.6	1564.000	25.5	2.1	12.44	5.63e-19
chr14-669	chr14	57132386	57133783	+	80.6	1397.000	26.0	2.0	13.10	2.01e-20
chr15-3984	chr15	103101953	103103339	+	80.6	1386.000	26.5	2.1	12.92	4.42e-20
chr17-1890	chr17	32113055	32114497	+	80.6	1442.000	26.0	2.4	10.92	1.57e-18
chr17-1504	chr17	36205182	36206515	+	80.6	1333.000	25.0	3.0	8.40	2.58e-15
chr19-957	chr19	42430640	42432049	+	80.6	1409.000	26.5	1.9	13.82	8.87e-21
chr1-287	chr1	136259308	136260284	+	79.0	976.000	26.0	2.8	9.36	5.91e-17
chr1-29	chr1	178337004	178337637	+	79.0	633.000	26.0	1.5	17.87	1.05e-23
chr2-515	chr2	127540912	127542097	+	79.0	1185.000	25.0	2.2	11.12	4.68e-18
chr2-1960	chr2	152942202	152943930	+	79.0	1728.000	25.5	2.8	9.18	5.56e-16
chr3-699	chr3	96409046	96410318	+	79.0	1272.000	25.0	3.0	8.22	4.19e-15
chr4-724	chr4	9846485	9847903	+	79.0	1418.000	27.5	1.9	14.85	2.60e-22
chr4-622	chr4	143349348	143351070	+	79.0	1722.000	25.0	3.5	7.13	9.29e-14
chr5-1026	chr5	33547574	33549190	+	79.0	1616.000	25.0	3.2	7.87	1.07e-14
chr7-947	chr7	13029341	13030873	+	79.0	1532.000	25.5	3.6	7.01	2.07e-13
chr7-958	chr7	24933740	24935184	+	79.0	1444.000	25.0	2.0	12.60	2.64e-19
chr7-248	chr7	30186991	30187645	+	79.0	654.000	26.0	1.3	19.66	1.00e-24
chr7-495	chr7	98194127	98195039	+	79.0	912.000	26.0	1.6	16.38	8.89e-23
chr8-1622	chr8	76899422	76900883	+	79.0	1461.000	25.0	3.6	6.87	2.07e-13
chr9-1317	chr9	63133898	63135609	+	79.0	1711.000	25.5	3.1	8.20	6.74e-15
chr10-321	chr10	73201738	73202851	+	79.0	1113.000	24.5	1.9	13.23	7.23e-19
chr10-473	chr10	79612305	79613788	+	79.0	1483.000	25.5	1.9	13.77	5.34e-20
chr10-932	chr10	128743490	128744994	+	79.0	1504.000	25.0	2.8	9.00	5.56e-16
chr11-6384	chr11	98458006	98459881	+	79.0	1875.000	25.5	3.0	8.57	2.58e-15
chr14-67	chr14	46389612	46390863	+	79.0	1251.000	25.0	1.7	15.12	3.80e-21
chr15-1174	chr15	76089686	76090932	+	79.0	1246.000	25.0	3.6	6.87	2.07e-13
chr16-665	chr16	31934775	31936151	+	79.0	1376.000	25.5	2.1	12.44	5.63e-19
chr17-471	chr17	6738796	6740141	+	79.0	1345.000	28.0	2.3	12.10	5.67e-21
chr17-123	chr17	26438813	26440125	+	79.0	1312.000	26.0	1.5	17.09	3.13e-23
chr18-1036	chr18	77184283	77186455	+	79.0	2172.000	25.0	2.8	9.00	5.56e-16
chr19-83	chr19	46136724	46137668	+	79.0	944.000	25.5	2.9	8.76	1.57e-15
chr1-71	chr1	34751006	34751884	+	77.3	878.000	24.0	1.3	18.14	3.74e-22
chr2-703	chr2	28206125	28207064	+	77.3	939.000	25.0	1.1	23.62	9.60e-26
chr2-965	chr2	74713533	74714806	+	77.3	1273.000	25.0	2.0	12.60	2.64e-19
chr2-3879	chr2	128122726	128124003	+	77.3	1277.000	27.0	1.7	16.33	1.47e-23
chr4-554	chr4	43663819	43665230	+	77.3	1411.000	24.0	1.1	21.34	9.14e-24
chr4-2706	chr4	132973590	132975269	+	77.3	1679.000	24.0	2.4	9.81	3.29e-16
chr4-837	chr4	148951645	148953177	+	77.3	1532.000	24.0	2.2	11.00	2.72e-17
chr5-5458	chr5	106386093	106388048	+	77.3	1955.000	24.0	2.6	9.30	1.03e-15
chr5-1465	chr5	143372661	143374267	+	77.3	1606.000	26.0	2.8	9.36	5.91e-17
chr6-552	chr6	52149618	52151080	+	77.3	1462.000	25.0	3.4	7.27	6.15e-14
chr6-866	chr6	124997134	124998398	+	77.3	1264.000	26.0	2.8	9.14	1.02e-16
chr7-4312	chr7	44590892	44592067	+	77.3	1175.000	25.0	2.2	11.12	4.68e-18
chr7-563	chr7	45869518	45870898	+	77.3	1380.000	26.5	2.5	10.54	5.64e-18
chr7-3154	chr7	141099382	141100944	+	77.3	1562.000	24.0	3.3	7.26	1.99e-13
chr8-482	chr8	71507276	71508752	+	77.3	1476.000	24.0	2.0	12.10	3.34e-18
chr8-1356	chr8	84787514	84789060	+	77.3	1546.000	24.0	2.4	10.08	1.82e-16
chr9-871	chr9	43205324	43206499	+	77.3	1175.000	25.0	2.4	10.50	1.72e-17
chr9-572	chr9	63152293	63153523	+	77.3	1230.000	24.5	1.7	14.25	1.39e-19
chr9-252	chr9	64178112	64178612	+	77.3	500.000	24.0	0.6	40.32	3.48e-30
chr11-2097	chr11	3761252	3762704	+	77.3	1452.000	24.0	2.8	8.64	5.02e-15
chr11-526	chr11	63921280	63922273	+	77.3	993.000	24.5	1.4	17.64	1.13e-21
chr11-4039	chr11	114791057	114792562	+	77.3	1505.000	25.5	2.5	10.15	5.86e-17
chr11-1605	chr11	117890750	117892555	+	77.3	1805.000	25.0	3.8	6.52	6.45e-13
chr13-798	chr13	63568766	63569772	+	77.3	1006.000	25.5	2.1	12.44	5.63e-19
chr14-678	chr14	59971291	59973477	+	77.3	2186.000	24.5	3.4	7.12	4.50e-13
chr14-698	chr14	64584851	64586259	+	77.3	1408.000	24.0	3.0	8.06	2.18e-14
chr17-2783	chr17	44733518	44735360	+	77.3	1842.000	25.5	2.5	10.15	5.86e-17
chr18-1353	chr18	7001582	7003178	+	77.3	1596.000	25.0	2.2	11.12	4.68e-18
chr19-930	chr19	6846829	6848325	+	77.3	1496.000	25.0	3.0	8.22	4.19e-15
chr1-3229	chr1	19106244	19108288	+	75.7	2044.000	24.0	2.1	11.34	1.38e-17
chr2-545	chr2	19658588	19659566	+	75.7	978.000	25.0	1.7	14.54	9.51e-21
chr2-3352	chr2	30471790	30473371	+	75.7	1581.000	24.0	2.2	11.00	2.72e-17
chr2-293	chr2	31653839	31654839	+	75.7	1000.000	24.0	2.6	9.30	1.03e-15
chr2-826	chr2	38368784	38369742	+	75.7	958.000	23.5	2.3	10.15	1.02e-15
chr2-1917	chr2	126552760	126554249	+	75.7	1489.000	24.5	2.3	10.58	9.84e-17
chr2-3019	chr2	146225127	146226703	+	75.7	1576.000	24.0	2.1	11.34	1.38e-17
chr2-794	chr2	180597563	180599010	+	75.7	1447.000	23.5	2.8	8.46	4.36e-14
chr3-418	chr3	30510471	30512298	+	75.7	1827.000	24.0	3.4	6.98	4.50e-13
chr5-1898	chr5	121828621	121830406	+	75.7	1785.000	23.5	2.3	10.15	1.02e-15
chr5-742	chr5	137028427	137030000	+	75.7	1573.000	24.5	2.2	10.89	5.23e-17
chr6-1037	chr6	39117390	39119269	+	75.7	1879.000	24.5	3.2	7.72	8.48e-14
chr6-846	chr6	87732229	87733342	+	75.7	1113.000	24.0	1.7	13.96	1.39e-19
chr11-2905	chr11	68953622	68955268	+	75.7	1646.000	24.5	3.0	8.23	2.18e-14
chr11-1667	chr11	73159655	73161473	+	75.7	1818.000	24.0	2.0	12.10	3.34e-18
chr11-276	chr11	95201874	95202908	+	75.7	1034.000	27.0	1.1	24.01	7.37e-28
chr13-286	chr13	71964263	71965644	+	75.7	1381.000	23.5	2.1	11.46	8.09e-17
chr13-829	chr13	94598423	94600063	+	75.7	1640.000	23.5	2.4	9.87	1.84e-15
chr14-275	chr14	48651307	48652494	+	75.7	1187.000	24.5	1.5	16.11	8.84e-21
chr15-3176	chr15	74538006	74539753	+	75.7	1747.000	24.5	3.0	8.23	2.18e-14
chr15-1998	chr15	78409207	78410752	+	75.7	1545.000	23.5	1.6	14.80	3.49e-19
chr15-271	chr15	102743074	102744363	+	75.7	1289.000	24.0	2.6	9.07	1.77e-15
chr19-999	chr19	59074934	59076308	+	75.7	1374.000	25.0	2.6	9.45	1.86e-16
chrX-57	chrX	12089795	12090764	+	75.7	969.000	23.5	2.0	11.84	4.05e-17
chr1-595	chr1	39649729	39651322	+	74.1	1593.000	24.0	3.2	7.56	8.48e-14
chr3-335	chr3	104942611	104943904	+	74.1	1293.000	23.0	2.2	10.23	5.60e-16
chr4-5044	chr4	130863695	130865621	+	74.1	1926.000	23.5	3.4	6.83	3.16e-12
chr4-2684	chr4	130867618	130868795	+	74.1	1177.000	23.0	2.1	11.22	8.09e-17
chr4-547	chr4	156034701	156035950	+	74.1	1249.000	24.0	3.4	6.98	4.50e-13
chr5-2898	chr5	35400989	35402962	+	74.1	1973.000	24.0	3.0	8.06	2.18e-14
chr5-2457	chr5	35758208	35759673	+	74.1	1465.000	24.0	1.9	12.51	1.58e-18
chr5-630	chr5	98181956	98183626	+	74.1	1670.000	24.5	2.8	8.61	8.29e-15
chr5-79	chr5	135851992	135852880	+	74.1	888.000	25.0	1.5	17.18	1.88e-22
chr5-985	chr5	139540275	139541959	+	74.1	1684.000	23.0	2.2	10.54	3.00e-16
chr5-2371	chr5	147220955	147222672	+	74.1	1717.000	23.5	1.9	12.69	9.41e-18
chr6-1429	chr6	142570038	142571554	+	74.1	1516.000	23.5	3.3	7.11	1.45e-12
chr7-492	chr7	73740752	73742164	+	74.1	1412.000	24.5	3.2	7.56	1.31e-13
chr7-228	chr7	121864181	121865358	+	74.1	1177.000	24.0	2.1	11.34	1.38e-17
chr8-1247	chr8	23669147	23670380	+	74.1	1233.000	23.0	2.0	11.59	4.05e-17
chr8-388	chr8	94179703	94180590	+	74.1	887.000	25.0	2.9	8.59	1.57e-15
chr8-1161	chr8	106336620	106338235	+	74.1	1615.000	24.0	2.5	9.55	5.86e-16
chr8-2886	chr8	125994742	125996710	+	74.1	1968.000	23.5	2.1	11.46	8.09e-17
chr9-994	chr9	8900388	8901914	+	74.1	1526.000	23.5	2.4	9.87	1.84e-15
chr9-1535	chr9	37528030	37529648	+	74.1	1618.000	25.0	1.1	23.62	9.60e-26
chr9-564	chr9	56637004	56638400	+	74.1	1396.000	24.0	2.3	10.37	9.84e-17
chr9-171	chr9	95560115	95561313	+	74.1	1198.000	23.0	2.7	8.48	2.67e-14
chr9-708	chr9	108574180	108575353	+	74.1	1173.000	23.0	2.8	8.28	4.36e-14
chr9-2842	chr9	114056543	114058202	+	74.1	1659.000	23.5	2.4	9.87	1.84e-15
chr9-721	chr9	121493151	121494624	+	74.1	1473.000	23.0	3.4	6.69	3.16e-12
chr11-1260	chr11	69196820	69197849	+	74.1	1029.000	23.0	2.5	9.15	5.62e-15
chr11-1117	chr11	94563609	94565125	+	74.1	1516.000	23.0	1.8	12.88	4.34e-18
chr11-3879	chr11	98545945	98547266	+	74.1	1321.000	23.5	2.1	11.10	1.58e-16
chr12-556	chr12	14148885	14150249	+	74.1	1364.000	23.0	2.6	8.92	9.59e-15
chr12-463	chr12	117154891	117156196	+	74.1	1305.000	24.0	2.0	12.10	3.34e-18
chr13-573	chr13	43784800	43786335	+	74.1	1535.000	23.0	3.3	6.95	1.45e-12
chr13-1442	chr13	98500251	98501675	+	74.1	1424.000	24.5	3.0	8.23	2.18e-14
chr14-429	chr14	57057378	57058942	+	74.1	1564.000	24.0	2.8	8.64	5.02e-15
chr15-1132	chr15	103299091	103300084	+	74.1	993.000	24.0	2.1	11.34	1.38e-17
chr16-812	chr16	20530866	20531861	+	74.1	995.000	23.5	1.1	20.90	1.95e-22
chr18-215	chr18	63386151	63387996	+	74.1	1845.000	25.0	3.0	8.22	4.19e-15
chr19-796	chr19	6400060	6401453	+	74.1	1393.000	23.0	1.3	18.30	2.22e-21
chr1-485	chr1	152955118	152956345	+	72.5	1227.000	24.0	3.2	7.56	8.48e-14
chr2-1840	chr2	73263701	73264887	+	72.5	1186.000	25.0	3.0	8.40	2.58e-15
chr2-3021	chr2	146832240	146833702	+	72.5	1462.000	23.0	2.5	9.15	5.62e-15
chr2-3989	chr2	148029409	148030865	+	72.5	1456.000	23.0	1.9	11.99	1.98e-17
chr3-125	chr3	97824163	97825067	+	72.5	904.000	22.5	1.5	15.46	8.50e-19
chr4-3175	chr4	115052246	115053257	+	72.5	1011.000	23.0	2.4	9.66	1.84e-15
chr5-3810	chr5	28122152	28123737	+	72.5	1585.000	23.5	2.4	9.60	3.24e-15
chr5-3610	chr5	137644813	137646200	+	72.5	1387.000	22.5	2.4	9.19	3.06e-14
chr5-1713	chr5	147277033	147278250	+	72.5	1217.000	25.0	2.4	10.50	1.72e-17
chr6-547	chr6	51173652	51174982	+	72.5	1330.000	24.0	2.3	10.37	9.84e-17
chr6-1504	chr6	51186672	51187801	+	72.5	1129.000	24.0	1.5	15.78	8.84e-21
chr6-3672	chr6	87980369	87981299	+	72.5	930.000	22.5	2.1	10.97	9.11e-16
chr6-146	chr6	115361064	115362118	+	72.5	1054.000	23.5	1.6	14.80	3.49e-19
chr6-122	chr6	124913741	124914381	+	72.5	640.000	22.5	2.3	9.72	1.02e-14
chr7-537	chr7	5052617	5053705	+	72.5	1088.000	23.0	2.5	9.15	5.62e-15
chr7-366	chr7	35116848	35118180	+	72.5	1332.000	23.0	2.6	8.92	9.59e-15
chr8-1795	chr8	12391084	12392767	+	72.5	1683.000	24.0	2.1	11.34	1.38e-17
chr8-1966	chr8	48844885	48846590	+	72.5	1705.000	23.5	3.2	7.40	6.45e-13
chr8-853	chr8	84010179	84011301	+	72.5	1122.000	23.0	2.3	9.94	1.02e-15
chr9-337	chr9	73103262	73104508	+	72.5	1246.000	25.0	2.8	9.00	5.56e-16
chr9-4431	chr9	103007322	103009239	+	72.5	1917.000	23.0	2.2	10.23	5.60e-16
chr10-951	chr10	22814795	22816646	+	72.5	1851.000	22.5	2.2	10.31	3.18e-15
chr10-313	chr10	52026836	52028208	+	72.5	1372.000	23.5	2.0	11.84	4.05e-17
chr11-2414	chr11	53979213	53980617	+	72.5	1404.000	24.5	3.2	7.56	1.31e-13
chr11-2502	chr11	74523462	74524692	+	72.5	1230.000	22.5	1.6	14.17	5.08e-18
chr11-2235	chr11	96293984	96295018	+	72.5	1034.000	23.5	1.8	13.16	4.34e-18
chr11-4031	chr11	114065046	114066461	+	72.5	1415.000	22.5	2.6	8.72	8.59e-14
chr11-3128	chr11	119394718	119396600	+	72.5	1882.000	23.0	2.8	8.28	4.36e-14
chr11-1402	chr11	120578359	120579340	+	72.5	981.000	22.5	1.9	12.15	1.17e-16
chr12-199	chr12	73034816	73035758	+	72.5	942.000	24.0	0.8	30.24	2.85e-27
chr12-1486	chr12	82616639	82618634	+	72.5	1995.000	25.0	3.1	8.04	6.74e-15
chr13-1551	chr13	23394413	23395871	+	72.5	1458.000	23.5	2.2	10.77	3.00e-16
chr13-2764	chr13	34651253	34652705	+	72.5	1452.000	22.5	2.6	8.72	8.59e-14
chr13-557	chr13	36722705	36724250	+	72.5	1545.000	24.0	3.2	7.41	1.31e-13
chr13-617	chr13	73535353	73536691	+	72.5	1338.000	23.5	1.8	13.16	4.34e-18
chr13-2417	chr13	105444009	105445187	+	72.5	1178.000	23.0	1.1	21.73	5.16e-23
chr14-1050	chr14	33923285	33924781	+	72.5	1496.000	23.0	2.6	8.92	9.59e-15
chr15-871	chr15	5242878	5244162	+	72.5	1284.000	23.5	2.2	10.77	3.00e-16
chr15-910	chr15	82206983	82208036	+	72.5	1053.000	23.0	0.7	31.61	1.24e-26
chr16-488	chr16	28564406	28565813	+	72.5	1407.000	23.0	1.7	13.91	8.39e-19
chr18-281	chr18	38599472	38600891	+	72.5	1419.000	24.0	3.8	6.26	4.23e-12
chr1-601	chr1	59592138	59593947	+	70.9	1809.000	22.0	2.6	8.32	1.41e-13
chr1-1261	chr1	74946861	74948432	+	70.9	1571.000	22.5	1.9	12.15	1.17e-16
chr1-2054	chr1	78215781	78217123	+	70.9	1342.000	23.0	1.6	14.49	3.49e-19
chr1-4487	chr1	134297760	134299385	+	70.9	1625.000	22.0	1.9	11.47	2.38e-16
chr1-563	chr1	155244030	155244944	+	70.9	914.000	23.5	2.2	10.45	5.60e-16
chr2-1025	chr2	9870901	9872322	+	70.9	1421.000	22.5	2.4	9.45	1.78e-14
chr2-1032	chr2	13792884	13793648	+	70.9	764.000	22.5	1.9	11.73	2.38e-16
chr2-1201	chr2	29252756	29253794	+	70.9	1038.000	23.0	1.5	15.12	1.40e-19
chr2-1088	chr2	73280418	73281631	+	70.9	1213.000	22.5	2.1	10.63	1.72e-15
chr2-2918	chr2	74707438	74709050	+	70.9	1612.000	23.0	2.1	10.87	1.58e-16
chr4-2487	chr4	115959333	115960885	+	70.9	1552.000	22.5	2.2	10.01	5.75e-15
chr5-1489	chr5	24501246	24502041	+	70.9	795.000	25.0	1.8	14.00	2.29e-20
chr5-4485	chr5	26816625	26818118	+	70.9	1493.000	22.5	1.8	12.60	5.61e-17
chr5-1152	chr5	28124245	28125311	+	70.9	1066.000	23.5	1.3	18.70	2.22e-21
chr5-4743	chr5	36574292	36575677	+	70.9	1385.000	22.0	1.4	15.84	3.25e-19
chr5-168	chr5	73405996	73406926	+	70.9	930.000	23.5	2.8	8.26	7.04e-14
chr5-662	chr5	144761119	144762044	+	70.9	925.000	22.0	2.2	9.78	5.75e-15
chr6-2747	chr6	6847558	6848872	+	70.9	1314.000	22.0	1.5	15.12	8.50e-19
chr6-1047	chr6	51462582	51463424	+	70.9	842.000	22.0	1.2	18.48	1.32e-20
chr6-4551	chr6	145862600	145864787	+	70.9	2187.000	23.5	2.7	8.67	2.67e-14
chr7-1145	chr7	29212726	29214214	+	70.9	1488.000	22.0	2.0	11.09	4.71e-16
chr7-976	chr7	31041634	31043238	+	70.9	1604.000	23.0	2.0	11.59	4.05e-17
chr7-88	chr7	45324849	45325480	+	70.9	631.000	24.0	2.1	11.34	1.38e-17
chr7-225	chr7	103826411	103826911	+	70.9	500.000	22.0	1.1	20.79	1.12e-21
chr7-1816	chr7	111073996	111075434	+	70.9	1438.000	23.0	1.1	20.46	1.95e-22
chr7-1042	chr7	126950290	126951372	+	70.9	1082.000	23.0	1.4	16.56	1.96e-20
chr8-245	chr8	47412158	47412937	+	70.9	779.000	22.0	1.6	13.86	5.08e-18
chr8-2762	chr8	105613397	105614780	+	70.9	1383.000	22.0	2.2	10.08	3.18e-15
chr9-477	chr9	47902376	47903798	+	70.9	1422.000	24.0	3.1	7.72	5.45e-14
chr9-4437	chr9	103109619	103111217	+	70.9	1598.000	22.0	2.9	7.56	8.91e-13
chr9-970	chr9	108448323	108449889	+	70.9	1566.000	22.0	2.1	10.73	9.11e-16
chr10-501	chr10	19360688	19361817	+	70.9	1129.000	22.0	2.2	9.78	5.75e-15
chr10-455	chr10	37134966	37136098	+	70.9	1132.000	22.5	2.5	8.95	5.17e-14
chr10-485	chr10	112271060	112272270	+	70.9	1210.000	23.0	2.2	10.54	3.00e-16
chr11-460	chr11	9118552	9119648	+	70.9	1096.000	23.5	2.3	10.15	1.02e-15
chr11-1420	chr11	49634844	49636307	+	70.9	1463.000	23.5	3.4	6.83	3.16e-12
chr11-409	chr11	68390609	68392103	+	70.9	1494.000	23.0	3.0	7.56	2.75e-13
chr11-986	chr11	85824937	85826208	+	70.9	1271.000	22.0	4.4	4.96	2.19e-09
chr11-1952	chr11	94932925	94934497	+	70.9	1572.000	22.0	2.8	7.74	5.72e-13
chr11-1384	chr11	115265626	115266768	+	70.9	1142.000	23.5	2.8	8.46	4.36e-14
chr13-1682	chr13	47121737	47123472	+	70.9	1735.000	22.0	2.2	9.78	5.75e-15
chr13-791	chr13	56253303	56254506	+	70.9	1203.000	22.5	1.6	14.17	5.08e-18
chr13-2314	chr13	72627129	72628561	+	70.9	1432.000	22.0	2.1	10.73	9.11e-16
chr14-262	chr14	31176552	31177677	+	70.9	1125.000	22.0	2.3	9.50	1.02e-14
chr14-87	chr14	78307465	78308422	+	70.9	957.000	22.5	1.6	14.17	5.08e-18
chr14-190	chr14	119138454	119139582	+	70.9	1128.000	22.0	2.8	7.74	5.72e-13
chr16-405	chr16	17834298	17836201	+	70.9	1903.000	24.0	2.8	8.44	8.29e-15
chr16-427	chr16	91138614	91140854	+	70.9	2240.000	22.0	2.4	9.24	1.78e-14
chr17-131	chr17	34198430	34199408	+	70.9	978.000	23.5	1.6	14.80	3.49e-19
chr17-589	chr17	36215489	36216781	+	70.9	1292.000	22.0	2.1	10.73	9.11e-16
chr19-994	chr19	47342388	47343336	+	70.9	948.000	24.0	1.5	16.49	3.24e-21
chr1-939	chr1	154204703	154205884	+	69.3	1181.000	23.0	2.8	8.09	7.04e-14
chr2-2428	chr2	70558929	70560623	+	69.3	1694.000	21.5	3.0	7.22	1.02e-11
chr2-1112	chr2	79458315	79459721	+	69.3	1406.000	22.5	2.8	8.10	3.63e-13
chr3-96	chr3	129206961	129207867	+	69.3	906.000	23.0	1.5	15.81	5.36e-20
chr4-2543	chr4	120748073	120749491	+	69.3	1418.000	22.0	2.1	10.39	1.72e-15
chr4-273	chr4	129105225	129106401	+	69.3	1176.000	24.0	2.5	9.55	5.86e-16
chr5-1596	chr5	101542485	101543414	+	69.3	929.000	22.0	0.9	23.76	6.49e-23
chr6-3899	chr6	99693054	99694209	+	69.3	1155.000	22.0	2.1	10.73	9.11e-16
chr7-1213	chr7	70335116	70336755	+	69.3	1639.000	22.0	3.6	6.16	4.30e-11
chr7-226	chr7	108950559	108951330	+	69.3	771.000	23.0	2.2	10.23	5.60e-16
chr7-2179	chr7	122289235	122290790	+	69.3	1555.000	22.0	1.5	15.12	8.50e-19
chr8-200	chr8	84784651	84785469	+	69.3	818.000	23.0	2.4	9.66	1.84e-15
chr8-76	chr8	123600430	123601196	+	69.3	766.000	21.5	1.6	13.54	7.06e-17
chr10-316	chr10	61417694	61418805	+	69.3	1111.000	22.0	1.6	13.86	5.08e-18
chr10-386	chr10	61625176	61626356	+	69.3	1180.000	21.5	3.1	6.92	2.24e-11
chr11-2135	chr11	61684278	61685636	+	69.3	1358.000	21.5	2.1	10.16	1.80e-14
chr11-1469	chr11	76672489	76673629	+	69.3	1140.000	23.0	2.4	9.66	1.84e-15
chr12-1985	chr12	109452325	109453883	+	69.3	1558.000	22.0	2.7	8.11	2.28e-13
chr13-150	chr13	40716818	40717676	+	69.3	858.000	22.5	2.2	10.01	5.75e-15
chr13-637	chr13	98588863	98590003	+	69.3	1140.000	22.0	1.9	11.47	2.38e-16
chr15-615	chr15	11904463	11905549	+	69.3	1086.000	22.0	1.1	20.79	1.12e-21
chr15-1000	chr15	64922900	64924327	+	69.3	1427.000	22.0	1.5	15.12	8.50e-19
chr15-432	chr15	76668712	76670123	+	69.3	1411.000	21.5	3.2	6.77	3.28e-11
chr15-2273	chr15	103049991	103051700	+	69.3	1709.000	22.5	2.2	10.31	3.18e-15
chr17-1230	chr17	87283245	87284366	+	69.3	1121.000	23.5	1.9	12.25	1.98e-17
chr17-828	chr17	87796412	87797969	+	69.3	1557.000	23.5	1.9	12.25	1.98e-17
chr18-519	chr18	25678338	25679848	+	69.3	1510.000	22.0	2.1	10.39	1.72e-15
chr18-694	chr18	67389190	67390616	+	69.3	1426.000	21.5	2.7	7.93	1.86e-12
chr19-692	chr19	5750696	5751768	+	69.3	1072.000	23.5	2.1	11.46	8.09e-17
chr19-248	chr19	43384754	43385815	+	69.3	1061.000	22.0	1.5	15.12	8.50e-19
chr19-1325	chr19	44723268	44724655	+	69.3	1387.000	21.5	2.7	7.93	1.86e-12
chrX-12	chrX	94539878	94540520	+	69.3	642.000	21.5	0.8	27.09	6.91e-23
chr1-721	chr1	74895712	74897164	+	67.7	1452.000	21.0	2.3	9.07	9.76e-14
chr1-1097	chr1	131244054	131244939	+	67.7	885.000	21.0	1.7	12.21	3.34e-16
chr1-112	chr1	143093386	143094180	+	67.7	794.000	21.0	2.6	8.14	7.37e-13
chr1-362	chr1	180482571	180483483	+	67.7	912.000	22.0	1.9	11.88	1.17e-16
chr2-1337	chr2	24474728	24476153	+	67.7	1425.000	22.0	2.9	7.56	8.91e-13
chr2-1790	chr2	31886618	31888091	+	67.7	1473.000	22.5	2.1	10.97	9.11e-16
chr2-3640	chr2	75136419	75137942	+	67.7	1523.000	21.0	3.0	6.90	1.52e-11
chr2-1492	chr2	157914877	157916274	+	67.7	1397.000	22.0	1.7	12.79	2.60e-17
chr2-592	chr2	165111506	165112446	+	67.7	940.000	21.0	2.2	9.34	5.66e-14
chr2-2690	chr2	165180419	165182450	+	67.7	2031.000	22.5	2.9	7.73	8.91e-13
chr2-1506	chr2	165594428	165596006	+	67.7	1578.000	21.5	2.2	9.56	5.66e-14
chr2-1158	chr2	167188310	167189467	+	67.7	1157.000	22.0	1.6	13.86	5.08e-18
chr2-4184	chr2	167475467	167476326	+	67.7	859.000	21.0	1.4	15.12	5.17e-18
chr3-421	chr3	34650900	34651568	+	67.7	668.000	21.0	1.5	13.80	3.08e-17
chr3-520	chr3	66978226	66979430	+	67.7	1204.000	21.0	0.9	24.42	3.47e-22
chr3-166	chr3	103740326	103741210	+	67.7	884.000	21.0	2.6	7.94	1.18e-12
chr4-484	chr4	46535570	46536783	+	67.7	1213.000	21.0	3.6	5.77	3.69e-10
chr4-2682	chr4	130860673	130861726	+	67.7	1053.000	21.5	2.2	9.56	5.66e-14
chr4-2032	chr4	148160819	148161961	+	67.7	1142.000	21.5	1.3	16.25	1.97e-18
chr4-1768	chr4	154960315	154961804	+	67.7	1489.000	21.0	1.9	10.95	2.74e-15
chr5-1175	chr5	33248221	33249998	+	67.7	1777.000	22.0	3.5	6.28	3.04e-11
chr5-5109	chr5	73650976	73652233	+	67.7	1257.000	21.0	1.8	11.76	6.94e-16
chr5-3159	chr5	98854339	98856137	+	67.7	1798.000	22.0	2.8	7.92	3.63e-13
chr5-3322	chr5	113639252	113640793	+	67.7	1541.000	21.5	2.4	9.03	1.66e-13
chr6-885	chr6	23243398	23244416	+	67.7	1018.000	21.5	2.8	7.56	4.46e-12
chr6-729	chr6	53818767	53819704	+	67.7	937.000	24.5	1.7	14.82	5.76e-20
chr6-1120	chr6	105677599	105679470	+	67.7	1871.000	21.0	2.4	8.58	2.77e-13
chr6-986	chr6	113282195	113283455	+	67.7	1260.000	21.0	2.4	8.58	2.77e-13
chr7-803	chr7	13044264	13045412	+	67.7	1148.000	22.5	2.8	8.10	3.63e-13
chr7-966	chr7	27407845	27409160	+	67.7	1315.000	21.0	2.7	7.74	1.86e-12
chr7-4377	chr7	45856163	45857796	+	67.7	1633.000	21.5	3.5	6.13	1.92e-10
chr9-1074	chr9	66068034	66069639	+	67.7	1605.000	21.0	2.1	9.92	1.80e-14
chr9-1095	chr9	85844267	85845408	+	67.7	1141.000	21.0	2.2	9.34	5.66e-14
chr10-207	chr10	80834678	80835968	+	67.7	1290.000	23.0	2.3	9.94	1.02e-15
chr10-334	chr10	81257251	81258211	+	67.7	960.000	21.0	1.4	15.12	5.17e-18
chr11-1435	chr11	59211668	59212685	+	67.7	1017.000	21.0	2.1	9.92	1.80e-14
chr11-5944	chr11	80153578	80155126	+	67.7	1548.000	21.5	3.3	6.50	6.82e-11
chr12-589	chr12	73049957	73051148	+	67.7	1191.000	21.0	1.5	14.43	1.29e-17
chr12-961	chr12	86882095	86882953	+	67.7	858.000	21.0	2.0	10.58	5.25e-15
chr12-601	chr12	105337250	105338843	+	67.7	1593.000	21.5	2.6	8.13	1.18e-12
chr13-677	chr13	55419842	55421340	+	67.7	1498.000	21.0	2.5	8.36	4.55e-13
chr14-407	chr14	33350800	33352021	+	67.7	1221.000	21.0	2.1	9.92	1.80e-14
chr14-1484	chr14	34660869	34662592	+	67.7	1723.000	21.0	3.4	6.11	1.37e-10
chr14-107	chr14	70206030	70207448	+	67.7	1418.000	21.0	1.7	12.21	3.34e-16
chr14-1652	chr14	122475114	122476660	+	67.7	1546.000	21.0	3.6	5.88	2.67e-10
chr15-757	chr15	103177730	103179009	+	67.7	1279.000	21.0	2.1	9.92	1.80e-14
chr16-2066	chr16	62717422	62718498	+	67.7	1076.000	21.0	1.9	10.95	2.74e-15
chr17-631	chr17	8798959	8800554	+	67.7	1595.000	22.0	3.2	6.93	4.70e-12
chr17-153	chr17	35060027	35060658	+	67.7	631.000	21.0	2.1	9.92	1.80e-14
chr17-1180	chr17	47833492	47835303	+	67.7	1811.000	22.5	1.9	12.15	1.17e-16
chr18-463	chr18	61014038	61015151	+	67.7	1113.000	21.5	1.9	11.61	1.40e-15
chr19-470	chr19	36055715	36057151	+	67.7	1436.000	22.5	3.0	7.40	2.09e-12
chrX-22	chrX	31730803	31731978	+	67.7	1175.000	21.0	3.8	5.47	9.33e-10
chr1-592	chr1	19225825	19227049	+	66.1	1224.000	20.5	1.2	17.22	4.33e-18
chr1-337	chr1	89968613	89969643	+	66.1	1030.000	22.0	1.2	18.48	1.32e-20
chr3-535	chr3	88214277	88215866	+	66.1	1589.000	22.0	2.7	8.11	2.28e-13
chr5-3794	chr5	15934561	15936211	+	66.1	1650.000	20.5	1.5	14.09	1.87e-16
chr5-3383	chr5	118160491	118162054	+	66.1	1563.000	20.5	1.7	12.40	1.99e-15
chr5-1287	chr5	120251687	120252882	+	66.1	1195.000	21.0	1.5	13.80	3.08e-17
chr6-867	chr6	127768753	127770214	+	66.1	1461.000	21.0	2.2	9.34	5.66e-14
chr7-2262	chr7	3423639	3424907	+	66.1	1268.000	21.0	0.4	52.92	4.90e-29
chr7-1535	chr7	16915699	16916867	+	66.1	1168.000	20.5	1.8	11.48	8.19e-15
chr8-151	chr8	84842322	84842957	+	66.1	635.000	20.5	1.7	12.40	1.99e-15
chr8-754	chr8	95677603	95678834	+	66.1	1231.000	22.0	1.6	13.86	5.08e-18
chr8-664	chr8	105966374	105967513	+	66.1	1139.000	21.0	2.2	9.62	3.22e-14
chr9-476	chr9	47895414	47896779	+	66.1	1365.000	20.5	2.6	7.75	9.41e-12
chr9-1303	chr9	58310990	58312479	+	66.1	1489.000	20.5	3.3	6.20	4.37e-10
chr9-399	chr9	121640691	121641783	+	66.1	1092.000	20.5	2.1	10.00	1.01e-13
chr10-716	chr10	14543649	14545159	+	66.1	1510.000	21.0	2.1	9.92	1.80e-14
chr10-1938	chr10	117629089	117631228	+	66.1	2139.000	20.5	2.3	8.86	8.91e-13
chr10-1100	chr10	128584250	128586133	+	66.1	1883.000	22.0	2.2	10.08	3.18e-15
chr11-1838	chr11	19015674	19017144	+	66.1	1470.000	20.5	2.0	10.33	5.58e-14
chr11-5085	chr11	32745175	32746716	+	66.1	1541.000	21.0	1.3	16.71	7.16e-19
chr11-1307	chr11	95222561	95223916	+	66.1	1355.000	21.0	2.1	10.24	9.82e-15
chr11-1042	chr11	100860385	100861376	+	66.1	991.000	21.0	2.1	9.92	1.80e-14
chr11-2692	chr11	102991203	102992453	+	66.1	1250.000	22.0	1.6	13.86	5.08e-18
chr11-2695	chr11	103171073	103172621	+	66.1	1548.000	21.5	1.9	11.21	2.74e-15
chr12-514	chr12	76821348	76822202	+	66.1	854.000	21.0	2.6	7.94	1.18e-12
chr13-282	chr13	69481156	69482355	+	66.1	1199.000	21.0	1.9	11.34	1.40e-15
chr13-975	chr13	98584097	98585335	+	66.1	1238.000	20.5	1.9	10.69	3.02e-14
chr14-257	chr14	21984580	21985744	+	66.1	1164.000	22.0	2.8	7.74	5.72e-13
chr15-983	chr15	11036096	11037622	+	66.1	1526.000	22.0	2.9	7.56	8.91e-13
chr15-1058	chr15	94402906	94404359	+	66.1	1453.000	21.0	2.6	8.14	7.37e-13
chr16-660	chr16	30308164	30309349	+	66.1	1185.000	20.5	2.0	10.33	5.58e-14
chr17-675	chr17	35195537	35196533	+	66.1	996.000	21.5	1.5	14.13	3.08e-17
chr17-1182	chr17	48057257	48058382	+	66.1	1125.000	20.5	1.9	11.07	1.59e-14
chr18-716	chr18	80295909	80297704	+	66.1	1795.000	21.0	2.4	8.58	2.77e-13
chr19-913	chr19	4476368	4477574	+	66.1	1206.000	20.5	1.8	11.48	8.19e-15
chr19-360	chr19	38095987	38097375	+	66.1	1388.000	22.0	1.9	11.47	2.38e-16
chr19-99	chr19	43441315	43442116	+	66.1	801.000	21.0	1.6	13.23	7.06e-17
chr1-1231	chr1	57612048	57613651	+	64.5	1603.000	20.0	2.6	7.75	6.04e-12
chr1-1234	chr1	62704635	62705972	+	64.5	1337.000	20.5	2.2	9.12	5.31e-13
chr1-734	chr1	78310053	78311277	+	64.5	1224.000	21.0	2.2	9.34	5.66e-14
chr1-168	chr1	86909131	86909765	+	64.5	634.000	20.0	0.7	27.49	3.43e-22
chr1-624	chr1	87185244	87186368	+	64.5	1124.000	20.0	2.1	9.45	1.79e-13
chr2-3169	chr2	9895653	9897012	+	64.5	1359.000	21.0	2.6	8.14	7.37e-13
chr2-2875	chr2	60799218	60800641	+	64.5	1423.000	21.5	2.2	9.85	3.22e-14
chr2-1902	chr2	109693000	109694375	+	64.5	1375.000	20.0	2.4	8.40	1.47e-12
chr3-946	chr3	18051883	18053624	+	64.5	1741.000	21.5	3.0	7.22	1.02e-11
chr3-1664	chr3	135825329	135826684	+	64.5	1355.000	20.0	2.2	8.89	5.31e-13
chr4-560	chr4	46533934	46534888	+	64.5	954.000	20.5	2.1	10.00	1.01e-13
chr4-327	chr4	125008556	125009056	+	64.5	500.000	20.5	2.2	9.12	5.31e-13
chr5-2083	chr5	37900179	37901572	+	64.5	1393.000	20.0	2.6	7.75	6.04e-12
chr5-917	chr5	41748869	41749949	+	64.5	1080.000	22.0	1.5	15.12	8.50e-19
chr5-2528	chr5	98178902	98180606	+	64.5	1704.000	21.5	3.0	7.22	1.02e-11
chr5-5685	chr5	114567794	114569248	+	64.5	1454.000	20.5	2.3	8.86	8.91e-13
chr6-1033	chr6	32586385	32587504	+	64.5	1119.000	20.5	2.1	10.00	1.01e-13
chr6-592	chr6	110645963	110647204	+	64.5	1241.000	21.0	0.9	22.68	1.54e-21
chr7-1361	chr7	27373458	27374515	+	64.5	1057.000	20.0	1.6	12.60	9.38e-16
chr7-2543	chr7	45758476	45759953	+	64.5	1477.000	20.0	2.4	8.17	2.39e-12
chr7-2628	chr7	65155798	65157430	+	64.5	1632.000	20.0	3.0	6.57	1.06e-10
chr7-1221	chr7	79052573	79053737	+	64.5	1164.000	20.5	1.1	19.37	4.66e-19
chr7-5013	chr7	99479207	99480170	+	64.5	963.000	20.0	1.8	11.20	8.19e-15
chr8-1351	chr8	84338448	84339596	+	64.5	1148.000	21.0	0.8	26.46	6.91e-23
chr8-744	chr8	84935363	84936331	+	64.5	968.000	20.5	1.7	11.92	4.10e-15
chr8-2845	chr8	122282854	122283753	+	64.5	899.000	20.5	2.0	10.33	5.58e-14
chr9-1272	chr9	56619705	56621053	+	64.5	1348.000	20.0	2.8	7.03	3.31e-11
chr9-1424	chr9	106654082	106655578	+	64.5	1496.000	20.5	2.4	8.61	1.47e-12
chr11-2891	chr11	59963983	59964991	+	64.5	1008.000	21.0	2.1	9.92	1.80e-14
chr11-3738	chr11	87760179	87761767	+	64.5	1588.000	21.0	1.9	11.34	1.40e-15
chr11-1168	chr11	96371735	96373189	+	64.5	1454.000	21.5	3.1	6.92	2.24e-11
chr11-1201	chr11	113727387	113728231	+	64.5	844.000	20.0	1.7	11.63	4.10e-15
chr11-1608	chr11	118998665	119000159	+	64.5	1494.000	20.0	2.5	7.96	3.82e-12
chr11-2811	chr11	121702829	121704326	+	64.5	1497.000	22.0	1.5	14.46	2.12e-18
chr12-2347	chr12	30883975	30885278	+	64.5	1303.000	21.0	3.3	6.35	6.82e-11
chr12-336	chr12	73048121	73049285	+	64.5	1164.000	20.0	1.7	11.63	4.10e-15
chr12-591	chr12	80692449	80693443	+	64.5	994.000	21.0	1.7	12.21	3.34e-16
chr13-322	chr13	70840978	70841973	+	64.5	995.000	20.0	1.5	13.74	1.87e-16
chr13-467	chr13	99899731	99901204	+	64.5	1473.000	21.0	3.0	6.90	1.52e-11
chr13-977	chr13	100551393	100552832	+	64.5	1439.000	20.0	3.0	6.57	1.06e-10
chr13-4000	chr13	120024828	120026098	+	64.5	1270.000	20.0	1.0	20.16	1.30e-19
chr14-153	chr14	56865016	56866454	+	64.5	1438.000	21.0	2.6	8.14	7.37e-13
chr14-126	chr14	104460511	104461416	+	64.5	905.000	20.0	1.9	10.80	1.59e-14
chr15-1657	chr15	96370206	96371647	+	64.5	1441.000	20.0	2.9	6.87	4.93e-11
chr16-129	chr16	8424487	8425312	+	64.5	825.000	20.5	1.7	11.92	4.10e-15
chr16-1133	chr16	10837780	10839499	+	64.5	1719.000	20.0	2.4	8.40	1.47e-12
chr16-216	chr16	35155927	35157059	+	64.5	1132.000	20.0	3.3	6.05	4.37e-10
chr16-186	chr16	43609345	43610383	+	64.5	1038.000	21.0	2.8	7.56	2.89e-12
chr16-42	chr16	92699117	92699906	+	64.5	789.000	20.5	1.5	13.48	4.26e-16
chr16-224	chr16	94327737	94329047	+	64.5	1310.000	21.0	1.5	14.43	1.29e-17
chr17-925	chr17	30208907	30209766	+	64.5	859.000	20.0	1.9	10.80	1.59e-14
chr17-968	chr17	36178092	36179382	+	64.5	1290.000	20.0	1.4	14.40	7.83e-17
chr18-45	chr18	86712861	86713710	+	64.5	849.000	20.0	1.1	18.90	4.66e-19
chr19-1233	chr19	4214050	4215859	+	64.5	1809.000	21.5	3.4	6.37	9.71e-11
chr19-1646	chr19	43593183	43594724	+	64.5	1541.000	20.0	2.5	7.96	3.82e-12
chr19-486	chr19	44698574	44700068	+	64.5	1494.000	20.0	2.7	7.38	1.45e-11
chr19-1705	chr19	46131743	46133099	+	64.5	1356.000	20.0	2.7	7.38	1.45e-11
chrX-127	chrX	12136861	12138123	+	64.5	1262.000	20.0	1.8	11.20	8.19e-15
chr1-890	chr1	89935262	89936810	+	62.8	1548.000	21.0	2.6	8.14	7.37e-13
chr1-2508	chr1	172561566	172562639	+	62.8	1073.000	19.5	1.7	11.34	4.79e-14
chr1-969	chr1	182584952	182585780	+	62.8	828.000	19.5	2.7	7.19	1.08e-10
chr2-3178	chr2	10374519	10375823	+	62.8	1304.000	20.0	2.8	7.20	2.20e-11
chr2-4593	chr2	84882421	84884153	+	62.8	1732.000	21.5	2.5	8.55	4.55e-13
chr2-1434	chr2	118974382	118975886	+	62.8	1504.000	21.0	2.5	8.36	4.55e-13
chr2-1288	chr2	147358603	147359966	+	62.8	1363.000	20.5	2.2	9.39	3.11e-13
chr3-142	chr3	116251259	116252443	+	62.8	1184.000	22.0	2.1	10.39	1.72e-15
chr4-474	chr4	3677612	3678596	+	62.8	984.000	20.5	2.0	10.33	5.58e-14
chr4-750	chr4	89288850	89289830	+	62.8	980.000	20.0	1.4	14.40	7.83e-17
chr5-1537	chr5	37162011	37163456	+	62.8	1445.000	19.5	1.5	12.82	5.63e-15
chr5-1367	chr5	41745904	41747353	+	62.8	1449.000	20.0	2.1	9.75	1.01e-13
chr5-3056	chr5	67223505	67224857	+	62.8	1352.000	20.0	1.7	12.10	1.99e-15
chr5-3156	chr5	98255317	98256634	+	62.8	1317.000	20.0	2.3	8.64	8.91e-13
chr5-2565	chr5	108549859	108551073	+	62.8	1214.000	21.5	2.2	9.85	3.22e-14
chr5-1290	chr5	130447101	130448808	+	62.8	1707.000	20.0	2.3	8.64	8.91e-13
chr5-6293	chr5	138364345	138365553	+	62.8	1208.000	20.0	1.7	11.63	4.10e-15
chr6-3019	chr6	37299374	37300694	+	62.8	1320.000	20.0	2.8	7.03	3.31e-11
chr6-506	chr6	52267989	52269111	+	62.8	1122.000	20.0	2.4	8.40	1.47e-12
chr6-509	chr6	52311419	52313026	+	62.8	1607.000	21.5	2.5	8.55	4.55e-13
chr6-3852	chr6	97058708	97060466	+	62.8	1758.000	19.5	1.4	14.04	1.13e-15
chr7-1096	chr7	16944770	16945734	+	62.8	964.000	20.5	3.0	6.89	7.26e-11
chr7-723	chr7	27325354	27326760	+	62.8	1406.000	20.0	2.2	8.89	5.31e-13
chr7-844	chr7	35584338	35585376	+	62.8	1038.000	20.5	1.6	12.91	9.38e-16
chr7-2087	chr7	62348809	62349469	+	62.8	660.000	19.5	1.4	14.04	1.13e-15
chr7-675	chr7	109167537	109168306	+	62.8	769.000	20.0	1.5	13.15	4.26e-16
chr7-3050	chr7	132600281	132601644	+	62.8	1363.000	20.0	1.3	15.12	3.14e-17
chr7-789	chr7	140046027	140047148	+	62.8	1121.000	21.0	2.3	9.07	9.76e-14
chr8-1064	chr8	4205389	4206581	+	62.8	1192.000	22.0	2.2	9.78	5.75e-15
chr8-2753	chr8	105257961	105259097	+	62.8	1136.000	20.0	2.1	9.75	1.01e-13
chr9-1000	chr9	20727019	20728290	+	62.8	1271.000	20.0	2.0	10.08	5.58e-14
chr9-192	chr9	62677786	62678692	+	62.8	906.000	22.0	1.3	16.63	1.18e-19
chr9-436	chr9	91378559	91379728	+	62.8	1169.000	20.5	1.8	11.48	8.19e-15
chr10-160	chr10	42274222	42275319	+	62.8	1097.000	22.0	2.3	9.50	1.02e-14
chr10-98	chr10	50900711	50901646	+	62.8	935.000	20.5	1.6	12.91	9.38e-16
chr10-3567	chr10	127169707	127171341	+	62.8	1634.000	20.5	2.7	7.56	1.45e-11
chr10-1966	chr10	127340028	127341215	+	62.8	1187.000	20.0	1.9	10.80	1.59e-14
chr11-670	chr11	52388581	52389232	+	62.8	651.000	24.5	0.8	30.87	2.85e-27
chr11-6136	chr11	88999076	89000178	+	62.8	1102.000	20.0	1.1	17.79	1.47e-18
chr13-497	chr13	49247165	49248248	+	62.8	1083.000	21.0	2.4	8.82	1.66e-13
chr14-1007	chr14	27335355	27337020	+	62.8	1665.000	20.0	2.3	8.64	8.91e-13
chr15-1017	chr15	76064984	76066170	+	62.8	1186.000	20.0	1.6	12.60	9.38e-16
chr17-1119	chr17	30900800	30902304	+	62.8	1504.000	21.0	3.4	6.23	9.71e-11
chr17-1716	chr17	79933377	79934529	+	62.8	1152.000	20.0	3.0	6.72	7.26e-11
chr1-2200	chr1	105781323	105782531	+	61.2	1208.000	19.5	1.5	13.40	2.57e-15
chr1-760	chr1	120642286	120643542	+	61.2	1256.000	20.5	1.6	12.91	9.38e-16
chr1-2319	chr1	134234378	134235584	+	61.2	1206.000	19.5	2.0	9.83	5.66e-13
chr1-86	chr1	136050551	136051176	+	61.2	625.000	19.0	1.4	13.68	1.13e-15
chr2-3399	chr2	32889531	32890773	+	61.2	1242.000	19.0	1.5	13.06	2.57e-15
chr2-1802	chr2	33616037	33617285	+	61.2	1248.000	19.0	2.1	8.98	1.70e-12
chr2-1417	chr2	91930854	91931631	+	61.2	777.000	19.0	2.4	7.76	1.96e-11
chr2-3758	chr2	109676720	109678152	+	61.2	1432.000	19.0	1.4	13.68	1.13e-15
chr2-1488	chr2	153108431	153109522	+	61.2	1091.000	19.0	2.2	8.45	4.75e-12
chr3-672	chr3	88019554	88021314	+	61.2	1760.000	19.0	2.8	6.84	1.60e-10
chr3-445	chr3	88200240	88201850	+	61.2	1610.000	19.0	3.1	6.11	9.91e-10
chr3-1578	chr3	96338890	96340534	+	61.2	1644.000	20.0	1.6	12.60	9.38e-16
chr3-129	chr3	121457193	121457840	+	61.2	647.000	19.0	2.2	8.45	4.75e-12
chr4-2991	chr4	13781506	13782417	+	61.2	911.000	20.0	2.3	8.64	8.91e-13
chr4-1218	chr4	46600364	46601603	+	61.2	1239.000	20.0	1.1	18.90	4.66e-19
chr4-1016	chr4	89281032	89282620	+	61.2	1588.000	20.0	2.6	7.75	6.04e-12
chr4-1343	chr4	152008012	152009083	+	61.2	1071.000	19.0	2.0	9.58	5.66e-13
chr4-2067	chr4	154171172	154172836	+	61.2	1664.000	19.5	2.5	7.76	3.06e-11
chr5-311	chr5	5783054	5783690	+	61.2	636.000	20.0	1.0	20.16	1.30e-19
chr5-2791	chr5	27841970	27843165	+	61.2	1195.000	19.5	1.3	14.74	4.77e-16
chr5-1995	chr5	28126368	28127361	+	61.2	993.000	19.0	1.9	10.26	1.73e-13
chr5-1791	chr5	38319497	38320491	+	61.2	994.000	19.0	2.1	9.27	9.91e-13
chr5-723	chr5	107717312	107718271	+	61.2	959.000	20.5	2.6	7.75	9.41e-12
chr5-1659	chr5	127563269	127564536	+	61.2	1267.000	28.0	1.7	16.28	2.44e-24
chr5-1291	chr5	134238023	134238714	+	61.2	691.000	19.0	1.7	11.05	4.79e-14
chr6-338	chr6	6870175	6871119	+	61.2	944.000	19.0	0.6	31.92	2.38e-22
chr6-879	chr6	6872123	6873346	+	61.2	1223.000	19.0	1.7	11.05	4.79e-14
chr6-1238	chr6	51206744	51208075	+	61.2	1331.000	19.5	2.1	9.51	9.91e-13
chr6-3394	chr6	64729760	64731074	+	61.2	1314.000	19.5	1.6	12.28	1.19e-14
chr7-802	chr7	5056716	5057851	+	61.2	1135.000	20.0	1.8	11.20	8.19e-15
chr7-2434	chr7	30461967	30463373	+	61.2	1406.000	19.0	2.2	8.45	4.75e-12
chr7-1643	chr7	43475842	43477263	+	61.2	1421.000	20.5	1.7	12.40	1.99e-15
chr7-1698	chr7	49679361	49680472	+	61.2	1111.000	19.5	2.0	9.83	5.66e-13
chr8-434	chr8	92674709	92676057	+	61.2	1348.000	19.0	2.0	9.58	5.66e-13
chr8-603	chr8	125054333	125055361	+	61.2	1028.000	19.0	1.9	10.26	1.73e-13
chr8-608	chr8	129252911	129253411	+	61.2	500.000	19.0	0.7	26.12	9.42e-21
chr9-559	chr9	52087148	52088591	+	61.2	1443.000	23.0	2.6	8.69	1.61e-14
chr9-567	chr9	57483049	57484436	+	61.2	1387.000	19.0	1.8	10.64	9.22e-14
chr9-683	chr9	69823434	69825260	+	61.2	1826.000	21.0	2.4	8.58	2.77e-13
chr9-988	chr9	122594969	122595833	+	61.2	864.000	19.0	1.5	12.49	5.63e-15
chr10-423	chr10	112925499	112926636	+	61.2	1137.000	19.0	1.7	11.05	4.79e-14
chr10-1638	chr10	123264672	123266177	+	61.2	1505.000	20.0	1.6	12.60	9.38e-16
chr11-1273	chr11	76621343	76622520	+	61.2	1177.000	20.0	2.3	8.64	8.91e-13
chr11-1679	chr11	82951120	82952419	+	61.2	1299.000	19.0	2.6	7.37	4.71e-11
chr11-797	chr11	87762411	87763631	+	61.2	1220.000	19.0	2.7	7.01	1.08e-10
chr11-1767	chr11	101166406	101167584	+	61.2	1178.000	19.0	1.5	12.49	5.63e-15
chr11-2678	chr11	101963439	101964526	+	61.2	1087.000	20.0	2.7	7.38	1.45e-11
chr11-2773	chr11	117199051	117200050	+	61.2	999.000	19.0	1.6	11.97	1.19e-14
chr13-212	chr13	9834151	9834651	+	61.2	500.000	19.0	1.2	15.96	7.30e-17
chr13-412	chr13	36729290	36730849	+	61.2	1559.000	21.0	1.6	13.23	7.06e-17
chr13-1145	chr13	72294439	72295917	+	61.2	1478.000	19.0	1.7	11.05	4.79e-14
chr13-339	chr13	111493156	111493895	+	61.2	739.000	19.0	1.8	10.64	9.22e-14
chr14-660	chr14	54478971	54479881	+	61.2	910.000	19.0	1.8	10.64	9.22e-14
chr15-768	chr15	54571654	54573141	+	61.2	1487.000	19.0	2.4	7.98	1.24e-11
chr15-804	chr15	86274281	86275299	+	61.2	1018.000	20.0	1.9	10.43	3.02e-14
chr16-348	chr16	23469040	23469975	+	61.2	935.000	19.0	1.7	11.49	2.42e-14
chr16-272	chr16	29662922	29664379	+	61.2	1457.000	20.0	3.2	6.30	2.19e-10
chr16-173	chr16	37883112	37883752	+	61.2	640.000	19.0	0.4	47.88	1.31e-25
chr16-77	chr16	76403186	76403686	+	61.2	500.000	19.0	0.4	47.88	1.31e-25
chr16-574	chr16	94468002	94469018	+	61.2	1016.000	19.0	1.3	14.36	4.77e-16
chr17-212	chr17	35394215	35395401	+	61.2	1186.000	19.0	0.8	23.94	4.61e-20
chr17-697	chr17	47467397	47468531	+	61.2	1134.000	19.5	3.0	6.41	7.01e-10
chr18-277	chr18	36016159	36017551	+	61.2	1392.000	19.0	1.9	9.91	3.16e-13
chr19-1194	chr19	53674310	53675612	+	61.2	1302.000	19.0	2.4	7.76	1.96e-11
chrX-154	chrX	12086837	12088561	+	61.2	1724.000	19.5	1.6	12.28	1.19e-14
chr1-1815	chr1	19241478	19242944	+	59.6	1466.000	18.5	1.3	13.99	6.88e-15
chr1-311	chr1	34535530	34536407	+	59.6	877.000	18.5	1.3	13.99	6.88e-15
chr1-203	chr1	89992946	89993767	+	59.6	821.000	19.5	1.7	11.79	2.42e-14
chr2-1618	chr2	92058858	92060030	+	59.6	1172.000	18.5	2.4	7.77	9.98e-11
chr2-644	chr2	94413402	94413902	+	59.6	500.000	19.0	1.4	13.68	1.13e-15
chr2-4665	chr2	118372437	118373504	+	59.6	1067.000	18.5	1.7	11.19	2.79e-13
chr4-690	chr4	132141463	132142485	+	59.6	1022.000	19.5	2.1	9.21	1.70e-12
chr4-704	chr4	136463119	136463949	+	59.6	830.000	19.0	1.9	9.91	3.16e-13
chr5-1459	chr5	139584565	139585807	+	59.6	1242.000	19.5	1.4	14.04	1.13e-15
chr5-1302	chr5	139669724	139670516	+	59.6	792.000	18.5	1.7	10.76	5.32e-13
chr6-2382	chr6	6850512	6851467	+	59.6	955.000	19.5	1.7	11.34	4.79e-14
chr6-812	chr6	52241139	52241985	+	59.6	846.000	20.0	0.9	23.26	8.49e-21
chr7-2017	chr7	30453328	30454484	+	59.6	1156.000	19.5	1.3	14.74	4.77e-16
chr7-839	chr7	30459272	30460727	+	59.6	1455.000	18.5	3.0	6.08	4.42e-09
chr7-375	chr7	45457820	45458320	+	59.6	500.000	18.5	0.9	21.52	4.36e-18
chr7-1427	chr7	79616888	79617838	+	59.6	950.000	18.5	2.2	8.23	4.04e-11
chr7-580	chr7	99348767	99349431	+	59.6	664.000	18.5	1.1	16.45	4.45e-16
chr7-1789	chr7	100973864	100975211	+	59.6	1347.000	19.5	2.2	8.67	4.75e-12
chr8-215	chr8	3754144	3754644	+	59.6	500.000	18.5	1.6	11.65	1.43e-13
chr8-3267	chr8	27116666	27117781	+	59.6	1115.000	18.5	2.1	8.74	1.54e-11
chr8-758	chr8	104630428	104631398	+	59.6	970.000	19.5	1.9	10.17	3.16e-13
chr8-1480	chr8	122457935	122459191	+	59.6	1256.000	19.5	1.6	12.28	1.19e-14
chr9-3093	chr9	22016332	22017891	+	59.6	1559.000	18.5	2.4	7.56	1.54e-10
chr9-153	chr9	34489605	34490237	+	59.6	632.000	20.0	1.1	17.79	1.47e-18
chr9-4553	chr9	108081594	108082843	+	59.6	1249.000	18.5	1.7	10.76	5.32e-13
chr9-4601	chr9	110085710	110086776	+	59.6	1066.000	18.5	1.6	11.65	1.43e-13
chr10-973	chr10	44456660	44458205	+	59.6	1545.000	18.5	1.5	12.71	3.37e-14
chr10-2955	chr10	80889078	80890465	+	59.6	1387.000	19.0	2.2	8.71	2.87e-12
chr10-1626	chr10	121309105	121310528	+	59.6	1423.000	18.5	2.4	7.56	1.54e-10
chr11-551	chr11	96291769	96293099	+	59.6	1330.000	18.5	2.2	8.48	2.51e-11
chr11-1588	chr11	107914692	107915741	+	59.6	1049.000	19.0	2.2	8.71	2.87e-12
chr11-1807	chr11	119080807	119081885	+	59.6	1078.000	20.5	2.5	8.16	3.82e-12
chr14-547	chr14	66308880	66310126	+	59.6	1246.000	20.0	2.1	9.75	1.01e-13
chr15-3978	chr15	103064306	103065698	+	59.6	1392.000	20.0	1.8	11.20	8.19e-15
chr17-440	chr17	27056721	27057822	+	59.6	1101.000	19.5	1.6	12.28	1.19e-14
chr17-994	chr17	51811790	51812513	+	59.6	723.000	19.0	0.9	22.10	1.97e-19
chr18-172	chr18	9848391	9849177	+	59.6	786.000	20.5	1.2	17.22	4.33e-18
chr18-201	chr18	15064672	15066389	+	59.6	1717.000	21.0	2.1	10.24	9.82e-15
chr19-192	chr19	5493486	5494114	+	59.6	628.000	19.5	1.1	17.34	2.62e-17
chr19-708	chr19	30548104	30549078	+	59.6	974.000	19.0	1.1	16.90	2.62e-17
chr19-1337	chr19	45025681	45026500	+	59.6	819.000	19.5	2.1	9.21	1.70e-12
chrX-76	chrX	7921614	7922680	+	59.6	1066.000	19.0	2.0	9.58	5.66e-13
chrX-125	chrX	12076985	12078271	+	59.6	1286.000	21.5	1.3	16.25	1.97e-18
chrX-383	chrX	48452917	48454485	+	59.6	1568.000	19.5	1.4	14.04	1.13e-15
chr1-835	chr1	56979728	56980969	+	58.0	1241.000	18.5	2.1	9.02	9.23e-12
chr1-389	chr1	89970340	89971478	+	58.0	1138.000	19.0	1.3	15.12	1.92e-16
chr1-1739	chr1	184810699	184812269	+	58.0	1570.000	19.0	3.2	5.86	1.93e-09
chr2-4325	chr2	9893524	9894783	+	58.0	1259.000	18.0	1.6	11.34	1.43e-13
chr2-2867	chr2	49787041	49788284	+	58.0	1243.000	19.0	2.0	9.58	5.66e-13
chr2-2111	chr2	70569093	70570194	+	58.0	1101.000	18.0	2.3	7.78	6.40e-11
chr2-273	chr2	122313038	122313823	+	58.0	785.000	21.0	2.2	9.62	3.22e-14
chr2-6600	chr2	127728816	127730465	+	58.0	1649.000	19.5	2.8	7.02	1.60e-10
chr2-442	chr2	130696389	130697155	+	58.0	766.000	18.0	0.7	27.21	4.73e-20
chr2-778	chr2	157559953	157560453	+	58.0	500.000	18.0	1.5	12.37	3.37e-14
chr2-4123	chr2	162659693	162660983	+	58.0	1290.000	18.0	1.9	9.72	1.78e-12
chr2-1986	chr2	163375262	163376453	+	58.0	1191.000	18.0	2.4	7.56	9.98e-11
chr2-1153	chr2	163853218	163854138	+	58.0	920.000	20.0	1.3	15.12	3.14e-17
chr2-7331	chr2	168765581	168766734	+	58.0	1153.000	18.0	1.5	11.83	7.06e-14
chr2-395	chr2	178413235	178414152	+	58.0	917.000	21.5	1.8	12.04	6.94e-16
chr3-514	chr3	36520203	36521640	+	58.0	1437.000	18.0	1.8	10.08	9.86e-13
chr3-217	chr3	82902862	82904168	+	58.0	1306.000	18.0	1.3	13.61	6.88e-15
chr4-3029	chr4	44508262	44509335	+	58.0	1073.000	18.0	1.2	15.12	1.17e-15
chr4-203	chr4	117927046	117927744	+	58.0	698.000	18.5	1.5	12.71	3.37e-14
chr4-920	chr4	126731386	126732535	+	58.0	1149.000	18.0	2.2	8.00	4.04e-11
chr4-1716	chr4	148184541	148185664	+	58.0	1123.000	18.5	1.9	9.99	1.78e-12
chr4-5646	chr4	153227094	153228224	+	58.0	1130.000	19.0	0.4	47.88	1.31e-25
chr5-3819	chr5	28206481	28207467	+	58.0	986.000	18.0	1.9	9.72	1.78e-12
chr5-1243	chr5	105250307	105251508	+	58.0	1201.000	20.0	1.5	13.74	1.87e-16
chr5-1852	chr5	113287214	113288557	+	58.0	1343.000	19.0	2.8	6.68	2.35e-10
chr5-1895	chr5	120439353	120440640	+	58.0	1287.000	18.5	2.6	7.17	3.50e-10
chr5-503	chr5	120710821	120711580	+	58.0	759.000	18.5	1.1	17.48	1.59e-16
chr5-353	chr5	121843537	121844328	+	58.0	791.000	18.0	1.7	10.89	2.79e-13
chr5-2306	chr5	135089053	135090229	+	58.0	1176.000	19.5	1.5	12.82	5.63e-15
chr5-1662	chr5	135107131	135108703	+	58.0	1572.000	18.5	2.4	7.56	1.54e-10
chr6-3773	chr6	91842589	91843869	+	58.0	1280.000	18.5	1.5	12.16	7.06e-14
chr6-4318	chr6	127125596	127126498	+	58.0	902.000	20.0	2.1	9.45	1.79e-13
chr6-202	chr6	136661480	136662280	+	58.0	800.000	22.5	1.3	17.90	4.08e-20
chr7-1323	chr7	4472754	4474235	+	58.0	1481.000	18.0	2.1	8.50	1.54e-11
chr7-1343	chr7	24636194	24637256	+	58.0	1062.000	18.0	1.6	11.34	1.43e-13
chr7-987	chr7	44356523	44357671	+	58.0	1148.000	18.0	2.2	8.25	2.51e-11
chr7-661	chr7	70337423	70338518	+	58.0	1095.000	18.0	2.2	8.25	2.51e-11
chr7-5547	chr7	130598763	130600122	+	58.0	1359.000	18.5	2.4	7.77	9.98e-11
chr8-435	chr8	92678114	92679195	+	58.0	1081.000	20.0	2.6	7.75	6.04e-12
chr9-1702	chr9	3257105	3258128	+	58.0	1023.000	18.0	1.5	11.83	7.06e-14
chr9-1163	chr9	21029645	21030683	+	58.0	1038.000	18.0	1.3	13.61	6.88e-15
chr9-1169	chr9	21247976	21249075	+	58.0	1099.000	18.5	1.1	17.48	1.59e-16
chr9-1011	chr9	30941416	30942897	+	58.0	1481.000	18.5	3.0	6.22	3.17e-09
chr9-1651	chr9	102506090	102507389	+	58.0	1299.000	18.0	1.9	9.72	1.78e-12
chr10-864	chr10	87493153	87494687	+	58.0	1534.000	19.0	1.7	11.05	4.79e-14
chr11-2321	chr11	12021449	12022738	+	58.0	1289.000	18.0	2.5	7.16	2.33e-10
chr11-5060	chr11	31370532	31371700	+	58.0	1168.000	19.0	2.4	7.76	1.96e-11
chr11-1426	chr11	52121881	52122381	+	58.0	500.000	18.0	1.0	18.14	5.02e-17
chr11-2872	chr11	53464712	53465649	+	58.0	937.000	20.0	2.2	9.16	3.11e-13
chr12-664	chr12	56686234	56687014	+	58.0	780.000	19.0	0.9	22.10	1.97e-19
chr12-2982	chr12	86188961	86190425	+	58.0	1464.000	18.0	2.2	8.25	2.51e-11
chr12-702	chr12	87026157	87027263	+	58.0	1106.000	19.0	2.1	9.27	9.91e-13
chr12-708	chr12	102129501	102130934	+	58.0	1433.000	18.0	3.1	5.79	6.12e-09
chr13-162	chr13	56073865	56074493	+	58.0	628.000	22.0	1.0	22.18	2.77e-22
chr13-3523	chr13	78172065	78173455	+	58.0	1390.000	19.0	2.4	7.98	1.24e-11
chr13-1929	chr13	83740746	83742177	+	58.0	1431.000	18.0	2.1	8.50	1.54e-11
chr14-1150	chr14	55568356	55569692	+	58.0	1336.000	18.0	1.9	9.72	1.78e-12
chr14-465	chr14	68124021	68125230	+	58.0	1209.000	18.0	2.1	8.78	9.23e-12
chr14-189	chr14	118225453	118226387	+	58.0	934.000	19.5	2.6	7.37	7.16e-11
chr15-1045	chr15	82216390	82217396	+	58.0	1006.000	18.0	0.9	19.44	1.55e-17
chr15-390	chr15	98375090	98375734	+	58.0	644.000	18.0	1.3	14.32	2.91e-15
chr15-1123	chr15	103018827	103020223	+	58.0	1396.000	18.0	1.9	9.38	3.15e-12
chr16-170	chr16	23050381	23050881	+	58.0	500.000	18.0	0.8	22.68	1.10e-18
chr17-548	chr17	5395863	5397090	+	58.0	1227.000	19.0	3.2	5.98	1.39e-09
chr17-691	chr17	46486692	46488130	+	58.0	1438.000	19.0	1.8	10.64	9.22e-14
chr18-1684	chr18	36067350	36069045	+	58.0	1695.000	18.5	1.5	12.71	3.37e-14
chr18-279	chr18	36322955	36324159	+	58.0	1204.000	18.5	1.9	9.65	3.15e-12
chr18-723	chr18	80980169	80981536	+	58.0	1367.000	18.0	2.6	6.80	5.18e-10
chr19-1803	chr19	3442278	3443700	+	58.0	1422.000	18.5	2.1	9.02	9.23e-12
chr19-941	chr19	28678681	28679783	+	58.0	1102.000	18.5	2.1	9.02	9.23e-12
chr19-726	chr19	44510835	44512142	+	58.0	1307.000	19.0	3.4	5.52	4.96e-09
chr19-557	chr19	44719453	44720595	+	58.0	1142.000	18.0	1.7	10.47	5.32e-13
chr19-903	chr19	58858619	58859832	+	58.0	1213.000	18.5	3.2	5.71	1.14e-08
chrX-676	chrX	73503017	73504435	+	58.0	1418.000	18.0	1.1	17.01	1.59e-16
chrX-53	chrX	166386791	166387428	+	58.0	637.000	18.0	1.2	15.12	1.17e-15
chr1-265	chr1	72861770	72862590	+	56.4	820.000	17.5	2.2	7.78	3.26e-10
chr1-1159	chr1	190172408	190173473	+	56.4	1065.000	23.0	2.5	9.15	5.62e-15
chr2-2340	chr2	30800185	30801543	+	56.4	1358.000	18.0	2.1	8.78	9.23e-12
chr2-1445	chr2	125673175	125673818	+	56.4	643.000	18.0	0.7	24.74	2.46e-19
chr2-3972	chr2	147183836	147185001	+	56.4	1165.000	19.0	1.7	11.05	4.79e-14
chr2-2645	chr2	155634407	155635331	+	56.4	924.000	19.0	2.1	8.98	1.70e-12
chr2-1702	chr2	168050171	168051318	+	56.4	1147.000	18.0	2.6	6.98	3.50e-10
chr3-73	chr3	66980897	66981716	+	56.4	819.000	19.0	1.3	15.12	1.92e-16
chr3-460	chr3	95629080	95630156	+	56.4	1076.000	20.0	1.6	12.60	9.38e-16
chr3-570	chr3	123447073	123448517	+	56.4	1444.000	18.0	2.3	7.78	6.40e-11
chr3-583	chr3	154327494	154328425	+	56.4	931.000	18.0	1.6	11.34	1.43e-13
chr4-1843	chr4	63214459	63215473	+	56.4	1014.000	19.5	0.9	21.06	7.55e-19
chr4-791	chr4	122008739	122009239	+	56.4	500.000	17.5	0.9	20.35	9.13e-17
chr4-3266	chr4	127330169	127331164	+	56.4	995.000	18.0	2.8	6.48	1.10e-09
chr4-927	chr4	129741893	129742538	+	56.4	645.000	19.5	1.6	12.28	1.19e-14
chr5-2471	chr5	37818956	37820332	+	56.4	1376.000	20.0	3.2	6.30	2.19e-10
chr5-3064	chr5	69340520	69341491	+	56.4	971.000	18.0	1.8	10.08	9.86e-13
chr5-478	chr5	98167081	98167876	+	56.4	795.000	18.0	1.6	11.34	1.43e-13
chr6-1701	chr6	22287702	22288887	+	56.4	1185.000	18.5	1.4	13.32	1.55e-14
chr6-2427	chr6	29754370	29755584	+	56.4	1214.000	17.5	2.2	7.78	3.26e-10
chr6-199	chr6	99725771	99726593	+	56.4	822.000	19.0	1.7	11.49	2.42e-14
chr7-276	chr7	19469432	19470058	+	56.4	626.000	18.0	1.1	17.01	1.59e-16
chr7-4858	chr7	82334025	82335364	+	56.4	1339.000	18.0	2.8	6.33	1.58e-09
chr8-1167	chr8	108699051	108700246	+	56.4	1195.000	18.0	1.6	11.34	1.43e-13
chr8-1050	chr8	124141766	124142645	+	56.4	879.000	18.0	1.2	15.12	1.17e-15
chr10-365	chr10	22158173	22159373	+	56.4	1200.000	17.5	1.2	14.70	1.77e-14
chr10-222	chr10	42634890	42636327	+	56.4	1437.000	18.5	1.5	12.16	7.06e-14
chr10-182	chr10	120201150	120201935	+	56.4	785.000	18.5	0.9	19.98	1.55e-17
chr11-1859	chr11	50237487	50238620	+	56.4	1133.000	19.0	2.1	8.98	1.70e-12
chr11-3381	chr11	53462709	53463866	+	56.4	1157.000	18.0	3.3	5.44	1.55e-08
chr12-833	chr12	8921949	8922913	+	56.4	964.000	17.5	2.6	6.61	3.56e-09
chr12-2716	chr12	72849404	72850610	+	56.4	1206.000	18.0	2.3	7.78	6.40e-11
chr13-1078	chr13	48672380	48673626	+	56.4	1246.000	18.0	1.9	9.38	3.15e-12
chr13-1347	chr13	51840559	51841988	+	56.4	1429.000	17.5	2.0	8.82	4.97e-11
chr14-45	chr14	104293874	104294653	+	56.4	779.000	21.5	2.2	9.56	5.66e-14
chr15-433	chr15	78203574	78204484	+	56.4	910.000	17.5	1.7	10.58	3.06e-12
chr15-488	chr15	79042354	79043397	+	56.4	1043.000	19.0	2.2	8.45	4.75e-12
chr15-1613	chr15	79527826	79528760	+	56.4	934.000	18.0	1.1	16.01	4.45e-16
chr16-1579	chr16	18617977	18619613	+	56.4	1636.000	17.5	1.6	11.02	1.63e-12
chr17-1384	chr17	27579677	27580580	+	56.4	903.000	17.5	0.9	18.90	3.01e-16
chr17-1952	chr17	46294416	46295709	+	56.4	1293.000	17.5	2.5	6.96	1.68e-09
chr19-654	chr19	44758997	44759909	+	56.4	912.000	18.5	1.7	10.76	5.32e-13
chr1-1165	chr1	5916552	5917610	+	54.8	1058.000	17.0	1.5	11.18	8.39e-13
chr1-1789	chr1	13422888	13423692	+	54.8	804.000	20.0	1.5	13.74	1.87e-16
chr1-126	chr1	95498639	95499139	+	54.8	500.000	17.5	1.1	15.56	7.15e-15
chr2-817	chr2	29038098	29038915	+	54.8	817.000	17.0	1.9	9.18	1.74e-11
chr2-3008	chr2	131176758	131177653	+	54.8	895.000	17.0	2.6	6.43	3.56e-09
chr2-1017	chr2	172509339	172509839	+	54.8	500.000	17.0	1.2	14.28	1.77e-14
chr3-975	chr3	30650110	30651217	+	54.8	1107.000	17.0	1.9	8.86	2.97e-11
chr3-458	chr3	95426234	95427660	+	54.8	1426.000	17.0	2.4	7.14	7.60e-10
chr3-2602	chr3	101703059	101704441	+	54.8	1382.000	17.0	2.5	6.76	1.68e-09
chr4-552	chr4	22474734	22475703	+	54.8	969.000	18.0	2.1	8.78	9.23e-12
chr4-1206	chr4	44424781	44425947	+	54.8	1166.000	17.0	1.8	9.52	9.99e-12
chr4-1225	chr4	57141581	57142606	+	54.8	1025.000	19.0	2.1	9.27	9.91e-13
chr4-232	chr4	117491734	117492366	+	54.8	632.000	18.0	1.2	15.12	1.17e-15
chr4-1581	chr4	124656152	124657334	+	54.8	1182.000	18.5	1.3	13.99	6.88e-15
chr4-1966	chr4	130140239	130141737	+	54.8	1498.000	18.5	2.9	6.36	2.25e-09
chr5-1328	chr5	24730457	24731431	+	54.8	974.000	18.0	1.6	11.34	1.43e-13
chr5-2869	chr5	33722421	33723541	+	54.8	1120.000	17.5	1.3	13.23	9.40e-14
chr5-1550	chr5	67093546	67094306	+	54.8	760.000	17.0	1.1	15.12	7.15e-15
chr5-3212	chr5	106343999	106345060	+	54.8	1061.000	18.0	0.9	19.44	1.55e-17
chr5-1088	chr5	119626996	119627891	+	54.8	895.000	17.5	2.2	8.02	2.09e-10
chr5-1117	chr5	121837427	121838742	+	54.8	1315.000	18.0	1.9	9.72	1.78e-12
chr5-1656	chr5	125532665	125533670	+	54.8	1005.000	17.0	2.2	7.56	3.26e-10
chr5-1926	chr5	138997279	138998559	+	54.8	1280.000	19.0	2.2	8.45	4.75e-12
chr5-750	chr5	142972101	142972727	+	54.8	626.000	17.0	0.5	32.13	3.31e-20
chr5-2694	chr5	143293850	143294994	+	54.8	1144.000	18.0	1.9	9.72	1.78e-12
chr6-132	chr6	52239812	52240579	+	54.8	767.000	18.0	1.5	11.83	7.06e-14
chr6-583	chr6	83718337	83719256	+	54.8	919.000	19.0	2.3	8.21	7.74e-12
chr6-955	chr6	83762124	83763413	+	54.8	1289.000	18.0	2.2	8.00	4.04e-11
chr7-710	chr7	5054403	5055328	+	54.8	925.000	19.5	2.6	7.37	7.16e-11
chr7-1527	chr7	13042790	13043646	+	54.8	856.000	18.0	1.1	16.01	4.45e-16
chr7-631	chr7	28290529	28291755	+	54.8	1226.000	20.0	1.9	10.80	1.59e-14
chr7-991	chr7	45047610	45048282	+	54.8	672.000	18.0	2.2	8.00	4.04e-11
chr7-1780	chr7	99266676	99268099	+	54.8	1423.000	17.0	2.3	7.34	5.01e-10
chr8-616	chr8	29286319	29286819	+	54.8	500.000	17.0	1.0	17.14	9.11e-16
chr8-1357	chr8	84912221	84913231	+	54.8	1010.000	18.5	1.9	9.99	1.78e-12
chr8-1037	chr8	121395265	121396600	+	54.8	1335.000	17.0	2.0	8.57	4.97e-11
chr9-1193	chr9	27790707	27791853	+	54.8	1146.000	17.0	1.5	11.18	8.39e-13
chr9-740	chr9	32645412	32646659	+	54.8	1247.000	18.0	2.2	8.00	4.04e-11
chr9-2028	chr9	58731640	58733024	+	54.8	1384.000	17.0	2.7	6.27	5.09e-09
chr9-1382	chr9	91383637	91384427	+	54.8	790.000	18.0	1.7	10.89	2.79e-13
chr9-1124	chr9	109118128	109118890	+	54.8	762.000	18.0	0.7	24.74	2.46e-19
chr9-718	chr9	118480542	118481214	+	54.8	672.000	17.0	1.5	11.18	8.39e-13
chr11-1245	chr11	43835659	43837043	+	54.8	1384.000	17.0	2.8	5.98	1.01e-08
chr11-2892	chr11	62250366	62251266	+	54.8	900.000	17.0	2.1	8.03	1.32e-10
chr11-1660	chr11	69236077	69237258	+	54.8	1181.000	18.5	2.0	9.32	5.45e-12
chr11-2151	chr11	69998669	70000076	+	54.8	1407.000	17.0	2.2	7.56	3.26e-10
chr11-3619	chr11	77461896	77462918	+	54.8	1022.000	17.0	1.2	14.28	1.77e-14
chr11-1478	chr11	82920271	82921559	+	54.8	1288.000	17.0	2.4	6.95	1.14e-09
chr11-2666	chr11	100650040	100651312	+	54.8	1272.000	18.0	1.7	10.89	2.79e-13
chr11-1180	chr11	101176998	101178445	+	54.8	1447.000	17.0	2.8	5.98	1.01e-08
chr11-6667	chr11	109483182	109484455	+	54.8	1273.000	17.0	2.2	7.79	2.09e-10
chr11-1203	chr11	114786647	114788245	+	54.8	1598.000	17.0	2.6	6.59	2.46e-09
chr11-2282	chr11	115974791	115975921	+	54.8	1130.000	17.0	1.8	9.52	9.99e-12
chr12-2561	chr12	55534713	55535750	+	54.8	1037.000	19.0	3.3	5.75	2.67e-09
chr12-793	chr12	99965185	99966166	+	54.8	981.000	18.5	1.8	10.36	9.86e-13
chr12-1720	chr12	113240248	113241451	+	54.8	1203.000	17.0	2.2	7.79	2.09e-10
chr13-2885	chr13	42301535	42303175	+	54.8	1640.000	17.0	1.9	8.86	2.97e-11
chr13-227	chr13	58452477	58453339	+	54.8	862.000	18.0	1.1	17.01	1.59e-16
chr13-533	chr13	117602696	117604020	+	54.8	1324.000	17.0	1.6	10.71	1.63e-12
chr14-602	chr14	27114253	27115434	+	54.8	1181.000	17.0	2.1	8.29	8.16e-11
chr15-759	chr15	6873674	6874672	+	54.8	998.000	18.0	1.6	11.34	1.43e-13
chr15-1300	chr15	25490283	25491485	+	54.8	1202.000	17.0	1.7	10.28	3.06e-12
chr15-491	chr15	79529940	79530440	+	54.8	500.000	17.0	0.9	18.36	3.01e-16
chr15-827	chr15	100424133	100425361	+	54.8	1228.000	18.5	2.1	9.02	9.23e-12
chr16-598	chr16	5885080	5886689	+	54.8	1609.000	17.0	2.1	8.03	1.32e-10
chr16-610	chr16	11984732	11985655	+	54.8	923.000	17.5	1.7	10.18	5.60e-12
chr16-649	chr16	22656336	22657496	+	54.8	1160.000	18.0	1.5	12.37	3.37e-14
chr16-375	chr16	91234969	91235917	+	54.8	948.000	17.0	2.2	7.56	3.26e-10
chr17-2379	chr17	25882545	25883504	+	54.8	959.000	17.0	2.4	7.14	7.60e-10
chr17-778	chr17	32165887	32166921	+	54.8	1034.000	17.0	1.6	10.71	1.63e-12
chr17-614	chr17	85611743	85612802	+	54.8	1059.000	17.5	1.9	9.12	2.97e-11
chr18-344	chr18	66290890	66291739	+	54.8	849.000	17.0	2.2	7.56	3.26e-10
chr18-412	chr18	74961561	74962619	+	54.8	1058.000	19.5	2.7	7.19	1.08e-10
chr19-789	chr19	5099868	5100685	+	54.8	817.000	19.0	0.6	31.92	2.38e-22
chr19-702	chr19	10026649	10027301	+	54.8	652.000	17.0	1.1	15.12	7.15e-15
chr19-2289	chr19	14238334	14239926	+	54.8	1592.000	17.0	1.9	9.18	1.74e-11
chr19-1672	chr19	44881007	44882182	+	54.8	1175.000	17.5	2.5	6.96	1.68e-09
chr19-985	chr19	45543079	45543899	+	54.8	820.000	17.0	2.2	7.79	2.09e-10
chrX-105	chrX	135799979	135801149	+	54.8	1170.000	17.5	1.7	10.18	5.60e-12
chr1-1783	chr1	12858884	12859822	+	53.2	938.000	18.0	2.3	7.78	6.40e-11
chr1-1812	chr1	19239076	19240884	+	53.2	1808.000	17.0	1.5	11.68	4.19e-13
chr1-796	chr1	189796206	189796847	+	53.2	641.000	16.5	1.7	9.98	3.16e-11
chr1-1513	chr1	192856206	192857356	+	53.2	1150.000	17.0	1.2	14.28	1.77e-14
chr2-2806	chr2	25343305	25343997	+	53.2	692.000	16.5	1.5	10.85	9.43e-12
chr2-1675	chr2	148395650	148397027	+	53.2	1377.000	17.5	2.5	6.96	1.68e-09
chr2-2642	chr2	154550336	154551039	+	53.2	703.000	17.0	2.7	6.27	5.09e-09
chr4-3228	chr4	123322369	123323821	+	53.2	1452.000	17.0	1.3	12.85	9.40e-14
chr4-451	chr4	133009994	133010783	+	53.2	789.000	17.0	1.5	11.18	8.39e-13
chr4-1319	chr4	136636369	136637830	+	53.2	1461.000	17.5	2.6	6.78	2.46e-09
chr4-1718	chr4	148804985	148806552	+	53.2	1567.000	16.5	1.7	9.59	5.57e-11
chr4-3491	chr4	155558502	155559402	+	53.2	900.000	16.5	1.8	9.24	9.57e-11
chr5-1295	chr5	137528211	137529008	+	53.2	797.000	16.5	2.2	7.56	1.64e-09
chr5-1734	chr5	148183025	148183865	+	53.2	840.000	16.5	1.5	11.34	4.92e-12
chr6-2152	chr6	107529209	107529944	+	53.2	735.000	16.5	1.1	15.59	4.38e-14
chr6-1139	chr6	126738872	126739879	+	53.2	1007.000	18.0	1.4	12.96	1.55e-14
chr6-600	chr6	127153188	127154135	+	53.2	947.000	17.0	1.2	14.28	1.77e-14
chr6-1640	chr6	138577291	138578907	+	53.2	1616.000	16.5	2.0	8.32	4.29e-10
chr7-4168	chr7	34674585	34675590	+	53.2	1005.000	16.5	2.4	6.74	7.98e-09
chr7-739	chr7	45164451	45165722	+	53.2	1271.000	19.0	2.6	7.18	7.16e-11
chr7-1035	chr7	109198425	109199396	+	53.2	971.000	18.5	1.0	18.65	5.02e-17
chr7-1296	chr7	140153236	140154240	+	53.2	1004.000	18.0	1.9	9.72	1.78e-12
chr8-1309	chr8	70116565	70117954	+	53.2	1389.000	17.5	2.1	8.27	1.32e-10
chr8-2268	chr8	106510135	106511774	+	53.2	1639.000	17.0	1.9	9.18	1.74e-11
chr9-1022	chr9	32677218	32678295	+	53.2	1077.000	16.5	1.7	9.98	3.16e-11
chr9-677	chr9	65631510	65632560	+	53.2	1050.000	18.0	1.9	9.72	1.78e-12
chr9-1338	chr9	69828335	69829705	+	53.2	1370.000	18.0	2.6	6.80	5.18e-10
chr9-1120	chr9	107233414	107234751	+	53.2	1337.000	17.0	2.6	6.43	3.56e-09
chr9-604	chr9	119092654	119093482	+	53.2	828.000	16.5	2.1	7.80	1.06e-09
chr9-817	chr9	122643221	122644438	+	53.2	1217.000	16.5	1.7	9.59	5.57e-11
chr10-934	chr10	128932562	128933453	+	53.2	891.000	17.0	1.7	9.89	5.60e-12
chr11-664	chr11	32058030	32058669	+	53.2	639.000	16.5	1.1	15.59	4.38e-14
chr11-6017	chr11	83418607	83419638	+	53.2	1031.000	16.5	1.8	9.24	9.57e-11
chr11-915	chr11	96374061	96374904	+	53.2	843.000	17.0	1.3	12.85	9.40e-14
chr11-2765	chr11	116333836	116334910	+	53.2	1074.000	18.0	2.5	7.16	2.33e-10
chr12-469	chr12	14151198	14152194	+	53.2	996.000	18.0	1.4	12.96	1.55e-14
chr13-213	chr13	23411486	23412296	+	53.2	810.000	17.5	4.2	4.20	1.94e-06
chr14-514	chr14	30352227	30353280	+	53.2	1053.000	16.5	1.2	13.86	2.54e-13
chr15-512	chr15	102913054	102913949	+	53.2	895.000	17.0	2.5	6.76	1.68e-09
chr16-201	chr16	8659723	8660591	+	53.2	868.000	16.5	1.1	14.67	1.08e-13
chr16-110	chr16	95585377	95586007	+	53.2	630.000	18.0	1.9	9.38	3.15e-12
chr17-926	chr17	30902843	30904090	+	53.2	1247.000	17.0	1.7	9.89	5.60e-12
chr17-594	chr17	46441786	46442779	+	53.2	993.000	17.0	1.6	10.71	1.63e-12
chr18-633	chr18	15062623	15063607	+	53.2	984.000	16.5	1.1	15.59	4.38e-14
chr18-677	chr18	61400673	61401899	+	53.2	1226.000	16.5	2.1	7.80	1.06e-09
chr19-523	chr19	5538475	5539416	+	53.2	941.000	17.0	1.1	16.06	2.71e-15
chr19-391	chr19	47015637	47016654	+	53.2	1017.000	18.0	2.3	7.78	6.40e-11
chr19-229	chr19	58454078	58454876	+	53.2	798.000	17.5	2.2	8.02	2.09e-10
chrX-250	chrX	12005518	12007176	+	53.2	1658.000	17.5	1.7	10.18	5.60e-12
chr1-1811	chr1	19228566	19229973	+	51.6	1407.000	16.5	0.9	19.19	1.81e-15
chr1-3336	chr1	34261803	34262964	+	51.6	1161.000	16.0	1.1	14.23	1.08e-13
chr1-1275	chr1	78176730	78177992	+	51.6	1262.000	16.0	2.1	7.56	1.06e-09
chr1-386	chr1	87509647	87510273	+	51.6	626.000	16.0	0.4	40.32	1.22e-20
chr1-635	chr1	92858342	92858968	+	51.6	626.000	18.0	2.0	9.07	5.45e-12
chr1-918	chr1	127523187	127524081	+	51.6	894.000	16.0	1.3	12.10	1.21e-12
chr1-1369	chr1	133163799	133165050	+	51.6	1251.000	16.0	1.7	9.30	5.57e-11
chr1-366	chr1	189787927	189788699	+	51.6	772.000	18.0	1.1	17.01	1.59e-16
chr2-2287	chr2	18677440	18678764	+	51.6	1324.000	17.0	1.7	10.28	3.06e-12
chr2-697	chr2	25222104	25222746	+	51.6	642.000	16.0	1.9	8.64	1.61e-10
chr2-5292	chr2	27020015	27020855	+	51.6	840.000	16.5	1.5	11.34	4.92e-12
chr2-1561	chr2	31495920	31496823	+	51.6	903.000	17.5	1.9	9.45	1.74e-11
chr2-2074	chr2	32233449	32234239	+	51.6	790.000	16.5	1.5	11.34	4.92e-12
chr2-2839	chr2	33136625	33137536	+	51.6	911.000	16.0	1.7	9.30	5.57e-11
chr2-2846	chr2	33586414	33587910	+	51.6	1496.000	16.0	2.8	5.76	4.46e-08
chr2-934	chr2	35900467	35901116	+	51.6	649.000	16.0	1.3	12.10	1.21e-12
chr2-480	chr2	38379009	38379725	+	51.6	716.000	17.0	1.9	8.86	2.97e-11
chr2-6000	chr2	73278981	73279888	+	51.6	907.000	16.0	1.3	12.10	1.21e-12
chr2-4701	chr2	127655792	127657021	+	51.6	1229.000	18.0	1.5	12.37	3.37e-14
chr2-4002	chr2	149830795	149832149	+	51.6	1354.000	16.0	3.0	5.38	1.12e-07
chr2-4863	chr2	167538286	167539487	+	51.6	1201.000	17.5	1.7	10.18	5.60e-12
chr3-1539	chr3	88228009	88228861	+	51.6	852.000	17.0	2.0	8.57	4.97e-11
chr4-2413	chr4	103563051	103563791	+	51.6	740.000	17.0	0.9	18.36	3.01e-16
chr4-1534	chr4	115967317	115968176	+	51.6	859.000	16.5	1.2	13.86	2.54e-13
chr4-2525	chr4	119725778	119726589	+	51.6	811.000	16.0	0.9	18.61	1.81e-15
chr4-1269	chr4	120285938	120287189	+	51.6	1251.000	17.0	2.4	6.95	1.14e-09
chr4-325	chr4	123239734	123240377	+	51.6	643.000	17.0	1.0	17.14	9.11e-16
chr4-602	chr4	129899003	129899816	+	51.6	813.000	16.5	1.5	11.34	4.92e-12
chr5-1518	chr5	33532448	33533468	+	51.6	1020.000	16.0	2.2	7.11	2.48e-09
chr5-3867	chr5	35376565	35377756	+	51.6	1191.000	16.0	2.4	6.54	7.98e-09
chr5-1214	chr5	67426185	67427172	+	51.6	987.000	17.0	1.7	9.89	5.60e-12
chr5-1575	chr5	75978104	75979532	+	51.6	1428.000	16.0	2.6	6.20	1.64e-08
chr5-1598	chr5	101651054	101652513	+	51.6	1459.000	17.0	2.1	8.29	8.16e-11
chr5-1391	chr5	101657348	101658177	+	51.6	829.000	16.5	0.8	20.79	5.36e-16
chr5-6049	chr5	128442885	128443982	+	51.6	1097.000	17.5	1.3	13.23	9.40e-14
chr6-304	chr6	52154250	52154969	+	51.6	719.000	16.0	2.1	7.56	1.06e-09
chr6-460	chr6	64734349	64735113	+	51.6	764.000	17.0	2.0	8.57	4.97e-11
chr6-749	chr6	87843533	87844167	+	51.6	634.000	16.0	2.4	6.72	5.48e-09
chr6-2605	chr6	97486835	97487905	+	51.6	1070.000	16.0	1.5	11.00	4.92e-12
chr6-1127	chr6	118197052	118198629	+	51.6	1577.000	16.0	2.1	7.56	1.06e-09
chr6-1382	chr6	120448105	120448840	+	51.6	735.000	16.0	0.9	18.61	1.81e-15
chr6-480	chr6	136026980	136027773	+	51.6	793.000	16.0	1.4	11.52	2.49e-12
chr7-1516	chr7	3705982	3707012	+	51.6	1030.000	17.0	1.1	15.12	7.15e-15
chr7-607	chr7	4133697	4134361	+	51.6	664.000	18.0	0.5	34.02	9.73e-22
chr7-4015	chr7	27445610	27446991	+	51.6	1381.000	17.0	2.1	8.03	1.32e-10
chr7-843	chr7	35184835	35185676	+	51.6	841.000	16.5	1.5	11.34	4.92e-12
chr7-744	chr7	45797893	45798886	+	51.6	993.000	16.0	1.9	8.34	2.65e-10
chr7-5139	chr7	109193674	109194521	+	51.6	847.000	16.0	2.3	6.91	3.71e-09
chr7-2901	chr7	114719294	114720444	+	51.6	1150.000	16.0	1.7	9.30	5.57e-11
chr7-5798	chr7	139914714	139916203	+	51.6	1489.000	16.0	2.1	7.80	6.82e-10
chr7-5924	chr7	143513685	143514474	+	51.6	789.000	16.0	1.5	10.52	9.43e-12
chr8-1882	chr8	27229835	27231222	+	51.6	1387.000	17.0	2.2	7.56	3.26e-10
chr8-745	chr8	84945316	84946126	+	51.6	810.000	17.5	1.8	9.80	9.99e-12
chr8-3961	chr8	92673031	92674144	+	51.6	1113.000	16.0	1.3	12.73	5.68e-13
chr8-274	chr8	122551041	122551699	+	51.6	658.000	16.0	1.7	9.30	5.57e-11
chr8-682	chr8	123617120	123617917	+	51.6	797.000	18.0	0.9	20.93	4.36e-18
chr8-4652	chr8	126738407	126740296	+	51.6	1889.000	16.0	2.1	7.56	1.06e-09
chr9-3079	chr9	21588343	21589192	+	51.6	849.000	16.0	2.1	7.56	1.06e-09
chr9-1007	chr9	22051374	22052389	+	51.6	1015.000	16.5	1.4	11.88	2.49e-12
chr9-121	chr9	32540715	32541342	+	51.6	627.000	16.0	1.3	12.73	5.68e-13
chr9-124	chr9	32681541	32682302	+	51.6	761.000	17.0	1.7	9.89	5.60e-12
chr9-650	chr9	47963900	47964693	+	51.6	793.000	16.0	1.1	14.23	1.08e-13
chr9-1267	chr9	54982217	54982996	+	51.6	779.000	16.0	1.4	11.52	2.49e-12
chr10-624	chr10	42633050	42634153	+	51.6	1103.000	17.0	1.3	12.85	9.40e-14
chr10-978	chr10	50890196	50891117	+	51.6	921.000	16.5	1.0	16.63	1.56e-14
chr10-311	chr10	50897581	50898618	+	51.6	1037.000	17.0	1.6	10.71	1.63e-12
chr10-1411	chr10	78391401	78392518	+	51.6	1117.000	17.0	1.1	15.12	7.15e-15
chr10-286	chr10	81529577	81530207	+	51.6	630.000	16.0	1.4	11.52	2.49e-12
chr10-345	chr10	127064083	127064743	+	51.6	660.000	16.5	1.9	8.91	1.61e-10
chr11-5125	chr11	34239923	34240668	+	51.6	745.000	16.0	1.5	11.00	4.92e-12
chr11-517	chr11	49633519	49634288	+	51.6	769.000	17.0	0.9	19.77	9.13e-17
chr11-675	chr11	61341909	61342739	+	51.6	830.000	17.0	1.3	12.85	9.40e-14
chr11-1887	chr11	62598192	62598692	+	51.6	500.000	16.0	1.0	16.13	1.56e-14
chr11-2909	chr11	69823541	69824394	+	51.6	853.000	16.0	2.4	6.54	7.98e-09
chr11-1280	chr11	79711795	79712569	+	51.6	774.000	16.0	0.7	24.19	3.31e-17
chr11-2625	chr11	96356097	96356946	+	51.6	849.000	17.5	1.1	16.54	2.71e-15
chr11-1789	chr11	115826468	115827435	+	51.6	967.000	16.0	1.5	11.00	4.92e-12
chr11-2778	chr11	117541293	117542587	+	51.6	1294.000	16.0	1.5	11.00	4.92e-12
chr11-2781	chr11	117779832	117780936	+	51.6	1104.000	16.0	1.6	10.08	1.75e-11
chr12-757	chr12	56471576	56473002	+	51.6	1426.000	16.0	2.0	8.06	4.29e-10
chr13-1083	chr13	51599291	51600671	+	51.6	1380.000	16.0	2.8	5.76	4.46e-08
chr13-775	chr13	53467832	53468680	+	51.6	848.000	18.0	0.8	22.68	1.10e-18
chr13-1089	chr13	53471204	53472289	+	51.6	1085.000	18.0	2.0	9.07	5.45e-12
chr13-428	chr13	54946225	54947131	+	51.6	906.000	18.0	2.6	6.80	5.18e-10
chr14-530	chr14	61273983	61275405	+	51.6	1422.000	16.0	2.4	6.54	7.98e-09
chr14-473	chr14	70477914	70478715	+	51.6	801.000	18.0	1.7	10.47	5.32e-13
chr15-616	chr15	25496071	25496835	+	51.6	764.000	16.0	1.7	9.30	5.57e-11
chr15-3220	chr15	75892770	75893558	+	51.6	788.000	16.0	1.7	9.30	5.57e-11
chr15-1213	chr15	89147699	89148515	+	51.6	816.000	16.0	1.3	12.73	5.68e-13
chr15-3744	chr15	97767181	97768106	+	51.6	925.000	16.0	2.1	7.80	6.82e-10
chr15-833	chr15	101438249	101439217	+	51.6	968.000	16.0	1.5	10.52	9.43e-12
chr16-746	chr16	10786515	10787718	+	51.6	1203.000	16.0	2.6	6.20	1.64e-08
chr16-182	chr16	16213356	16214328	+	51.6	972.000	17.0	1.1	16.06	2.71e-15
chr17-2078	chr17	3642638	3643881	+	51.6	1243.000	16.0	1.7	9.30	5.57e-11
chr17-872	chr17	23644344	23645384	+	51.6	1040.000	17.0	1.3	13.53	4.18e-14
chr17-2766	chr17	43629221	43630062	+	51.6	841.000	16.0	1.7	9.30	5.57e-11
chr17-694	chr17	46564691	46565191	+	51.6	500.000	16.0	2.2	7.11	2.48e-09
chr17-620	chr17	85625763	85627002	+	51.6	1239.000	17.0	2.1	8.29	8.16e-11
chr18-200	chr18	11059092	11060039	+	51.6	947.000	16.0	1.5	11.00	4.92e-12
chr18-206	chr18	34809124	34809624	+	51.6	500.000	16.0	1.5	11.00	4.92e-12
chr19-1189	chr19	48204337	48205469	+	51.6	1132.000	16.0	1.8	8.96	9.57e-11
chrX-334	chrX	12080291	12081403	+	51.6	1112.000	16.5	1.6	10.39	1.75e-11
chrX-399	chrX	57503177	57504376	+	51.6	1199.000	17.0	2.0	8.57	4.97e-11
chrX-194	chrX	99401524	99402702	+	51.6	1178.000	17.0	1.5	11.68	4.19e-13
chrX-19	chrX	137098050	137099086	+	51.6	1036.000	19.5	1.9	10.53	1.73e-13
chr1-115	chr1	56796720	56797220	+	50.0	500.000	15.5	0.8	19.53	1.08e-14
chr1-636	chr1	93235576	93236457	+	50.0	881.000	17.0	2.5	6.76	1.68e-09
chr1-655	chr1	135232564	135233327	+	50.0	763.000	15.5	0.7	23.43	8.00e-16
chr2-1244	chr2	74718666	74719302	+	50.0	636.000	16.0	1.5	11.00	4.92e-12
chr2-1617	chr2	91929687	91930187	+	50.0	500.000	15.5	0.3	58.59	1.28e-21
chr2-4029	chr2	153052495	153053496	+	50.0	1001.000	17.0	2.4	6.95	1.14e-09
chr2-4866	chr2	168280375	168281313	+	50.0	938.000	15.5	2.1	7.32	8.12e-09
chr2-7561	chr2	181134733	181136124	+	50.0	1391.000	15.5	1.3	11.72	1.47e-11
chr3-1181	chr3	96334430	96335323	+	50.0	893.000	16.5	1.2	13.86	2.54e-13
chr3-2524	chr3	97283355	97284628	+	50.0	1273.000	16.0	1.4	11.52	2.49e-12
chr3-277	chr3	102203624	102204460	+	50.0	836.000	16.5	2.0	8.32	4.29e-10
chr3-474	chr3	102469007	102469979	+	50.0	972.000	15.5	1.1	13.79	1.55e-12
chr4-480	chr4	41190668	41191334	+	50.0	666.000	15.5	1.5	10.65	5.45e-11
chr4-996	chr4	47207951	47209049	+	50.0	1098.000	16.5	1.5	11.34	4.92e-12
chr4-3077	chr4	58205751	58206906	+	50.0	1155.000	16.5	1.3	12.47	1.21e-12
chr4-809	chr4	133251180	133252004	+	50.0	824.000	16.0	1.3	12.73	5.68e-13
chr4-721	chr4	154489860	154490666	+	50.0	806.000	15.5	2.6	6.01	1.03e-07
chr5-5500	chr5	107235942	107237502	+	50.0	1560.000	16.0	2.1	7.56	1.06e-09
chr5-2570	chr5	111838302	111839311	+	50.0	1009.000	16.0	1.1	14.23	1.08e-13
chr5-2715	chr5	147751206	147752152	+	50.0	946.000	15.5	1.4	11.16	2.88e-11
chr6-1541	chr6	52323994	52325493	+	50.0	1499.000	15.5	2.1	7.56	5.36e-09
chr6-3415	chr6	67534254	67535229	+	50.0	975.000	17.5	1.8	9.80	9.99e-12
chr6-1558	chr6	83064110	83065087	+	50.0	977.000	16.5	1.9	8.60	2.65e-10
chr6-2020	chr6	85125370	85126742	+	50.0	1372.000	16.5	2.2	7.34	2.48e-09
chr6-225	chr6	124740561	124741200	+	50.0	639.000	17.0	2.5	6.76	1.68e-09
chr7-2139	chr7	99268768	99269753	+	50.0	985.000	15.5	1.3	12.33	7.27e-12
chr7-2994	chr7	128415688	128417014	+	50.0	1326.000	16.0	2.1	7.80	6.82e-10
chr7-3101	chr7	137254082	137255442	+	50.0	1360.000	16.5	2.1	7.80	1.06e-09
chr7-1488	chr7	139248658	139249984	+	50.0	1326.000	19.0	2.2	8.45	4.75e-12
chr8-799	chr8	12245963	12246663	+	50.0	700.000	15.5	1.7	9.37	3.08e-10
chr9-3547	chr9	48134734	48136093	+	50.0	1359.000	16.5	1.8	9.24	9.57e-11
chr9-2604	chr9	55539320	55540167	+	50.0	847.000	16.0	2.1	7.80	6.82e-10
chr10-308	chr10	22817672	22818448	+	50.0	776.000	16.5	1.4	11.88	2.49e-12
chr10-995	chr10	60965253	60966494	+	50.0	1241.000	15.5	2.3	6.70	2.59e-08
chr10-832	chr10	80344976	80345905	+	50.0	929.000	16.0	0.9	17.28	5.53e-15
chr10-662	chr10	80809177	80810687	+	50.0	1510.000	16.0	2.6	6.05	2.31e-08
chr11-5341	chr11	52169273	52170461	+	50.0	1188.000	15.5	1.1	13.79	1.55e-12
chr11-2195	chr11	84550933	84551807	+	50.0	874.000	16.0	1.9	8.34	2.65e-10
chr11-2658	chr11	98853189	98853961	+	50.0	772.000	15.5	1.2	13.02	3.44e-12
chr11-6446	chr11	100414958	100416068	+	50.0	1110.000	16.0	2.2	7.33	1.64e-09
chr11-1198	chr11	103775620	103776493	+	50.0	873.000	15.5	1.5	10.65	5.45e-11
chr12-619	chr12	112510226	112511129	+	50.0	903.000	16.0	2.1	7.56	1.06e-09
chr13-2847	chr13	40725274	40726307	+	50.0	1033.000	16.0	0.9	18.61	1.81e-15
chr13-3383	chr13	69737412	69738498	+	50.0	1086.000	16.5	1.9	8.60	2.65e-10
chr13-96	chr13	120027415	120028047	+	50.0	632.000	16.5	0.5	35.64	1.34e-19
chr14-863	chr14	66637408	66638437	+	50.0	1029.000	17.0	1.5	11.68	4.19e-13
chr15-994	chr15	48790552	48791822	+	50.0	1270.000	17.0	2.1	8.03	1.32e-10
chr15-1199	chr15	80289023	80290455	+	50.0	1432.000	16.0	2.4	6.54	7.98e-09
chr15-1664	chr15	98801588	98802543	+	50.0	955.000	15.5	1.2	13.02	3.44e-12
chr17-308	chr17	29094306	29095104	+	50.0	798.000	15.5	1.8	8.68	8.64e-10
chr18-467	chr18	61910425	61911685	+	50.0	1260.000	17.0	1.5	11.18	8.39e-13
chr18-1031	chr18	76847922	76849319	+	50.0	1397.000	16.0	1.5	11.00	4.92e-12
chr19-1020	chr19	5068000	5069073	+	50.0	1073.000	15.5	2.2	7.10	1.21e-08
chr19-825	chr19	32386997	32388034	+	50.0	1037.000	17.0	2.3	7.34	5.01e-10
chr19-974	chr19	45067039	45068106	+	50.0	1067.000	16.0	1.1	15.12	4.38e-14
chr19-1748	chr19	56191859	56193088	+	50.0	1229.000	16.0	2.1	7.56	1.06e-09
chrX-183	chrX	84912508	84913631	+	50.0	1123.000	16.0	1.2	13.44	2.54e-13
chrX-14	chrX	102251062	102251700	+	50.0	638.000	17.0	0.7	25.70	1.29e-18
chrX-4	chrX	106186673	106187298	+	50.0	625.000	15.5	1.3	12.33	7.27e-12
chr1-309	chr1	19236529	19237345	+	48.3	816.000	16.5	2.1	8.05	6.82e-10
chr1-823	chr1	39669926	39670883	+	48.3	957.000	15.5	1.9	8.08	2.23e-09
chr1-836	chr1	57602181	57603211	+	48.3	1030.000	15.0	0.7	20.62	3.13e-15
chr1-3610	chr1	58622082	58623206	+	48.3	1124.000	15.0	1.4	10.80	2.88e-11
chr1-454	chr1	80405354	80406085	+	48.3	731.000	18.0	1.7	10.47	5.32e-13
chr1-2113	chr1	89742968	89744489	+	48.3	1521.000	16.0	2.9	5.50	8.29e-08
chr1-897	chr1	91411770	91412270	+	48.3	500.000	15.0	0.9	16.20	9.56e-14
chr1-2222	chr1	118448437	118449936	+	48.3	1499.000	15.0	2.0	7.56	3.49e-09
chr1-648	chr1	127676002	127677164	+	48.3	1162.000	15.0	1.7	9.07	3.08e-10
chr1-672	chr1	172066489	172067114	+	48.3	625.000	16.0	1.0	16.13	1.56e-14
chr2-1744	chr2	19456610	19457415	+	48.3	805.000	15.0	0.8	18.90	1.08e-14
chr2-4421	chr2	30118861	30119835	+	48.3	974.000	15.0	2.0	7.56	3.49e-09
chr2-1783	chr2	31469957	31471009	+	48.3	1052.000	17.0	2.2	7.79	2.09e-10
chr2-922	chr2	33595401	33596172	+	48.3	771.000	16.5	2.4	6.93	5.48e-09
chr2-3493	chr2	49256375	49257470	+	48.3	1095.000	15.0	1.5	9.86	9.97e-11
chr2-2868	chr2	49788834	49789904	+	48.3	1070.000	15.0	1.8	8.40	8.64e-10
chr2-669	chr2	152736319	152736949	+	48.3	630.000	15.5	1.0	15.62	2.52e-13
chr2-2649	chr2	156614224	156615140	+	48.3	916.000	15.5	2.8	5.58	2.60e-07
chr2-1493	chr2	157964422	157965333	+	48.3	911.000	15.0	2.2	6.87	1.21e-08
chr2-2654	chr2	158375794	158376423	+	48.3	629.000	15.5	1.7	9.01	5.22e-10
chr2-7138	chr2	160909689	160910956	+	48.3	1267.000	15.0	1.7	9.07	3.08e-10
chr2-1688	chr2	160911532	160912455	+	48.3	923.000	16.0	1.9	8.64	1.61e-10
chr2-4290	chr2	181038133	181039373	+	48.3	1240.000	15.5	2.3	6.70	2.59e-08
chr3-988	chr3	33141925	33143076	+	48.3	1151.000	15.0	1.7	9.07	3.08e-10
chr3-754	chr3	127633629	127634752	+	48.3	1123.000	15.0	1.9	7.82	2.23e-09
chr4-432	chr4	114648815	114649766	+	48.3	951.000	17.0	2.2	7.56	3.26e-10
chr4-1892	chr4	114666177	114667384	+	48.3	1207.000	15.0	2.2	6.67	1.78e-08
chr4-323	chr4	117316806	117317471	+	48.3	665.000	16.0	0.9	17.28	5.53e-15
chr4-170	chr4	127224666	127225321	+	48.3	655.000	16.0	0.9	18.61	1.81e-15
chr4-805	chr4	129627541	129628178	+	48.3	637.000	15.0	2.1	7.09	8.12e-09
chr5-526	chr5	28212042	28212677	+	48.3	635.000	16.0	1.0	16.13	1.56e-14
chr5-4929	chr5	52893097	52893868	+	48.3	771.000	15.0	1.9	7.82	2.23e-09
chr5-5480	chr5	106569925	106571156	+	48.3	1231.000	15.0	2.2	6.67	1.78e-08
chr5-4041	chr5	108691927	108693258	+	48.3	1331.000	15.0	2.1	7.09	8.12e-09
chr5-2587	chr5	115191992	115192804	+	48.3	812.000	15.5	1.3	12.33	7.27e-12
chr5-2311	chr5	135244421	135245413	+	48.3	992.000	19.0	1.5	13.06	2.57e-15
chr5-1320	chr5	147722580	147723911	+	48.3	1331.000	16.5	1.6	10.39	1.75e-11
chr6-1704	chr6	22537985	22539104	+	48.3	1119.000	15.0	1.3	11.34	1.47e-11
chr6-1491	chr6	36388888	36390038	+	48.3	1150.000	15.0	1.7	9.07	3.08e-10
chr6-645	chr6	58017488	58017988	+	48.3	500.000	15.0	1.1	13.34	1.55e-12
chr6-3916	chr6	100172289	100173347	+	48.3	1058.000	15.0	1.2	12.60	3.44e-12
chr6-596	chr6	120492747	120493671	+	48.3	924.000	16.5	1.9	8.60	2.65e-10
chr7-711	chr7	15288478	15288978	+	48.3	500.000	15.0	1.1	14.17	6.64e-13
chr7-2359	chr7	25177472	25179011	+	48.3	1539.000	15.0	2.0	7.56	3.49e-09
chr7-1651	chr7	44711502	44712926	+	48.3	1424.000	18.0	2.1	8.78	9.23e-12
chr7-992	chr7	45125559	45126059	+	48.3	500.000	16.0	0.6	26.88	6.55e-18
chr7-3384	chr7	45259256	45260698	+	48.3	1442.000	15.0	2.4	6.30	3.72e-08
chr7-2074	chr7	49688395	49689992	+	48.3	1597.000	15.5	2.1	7.56	5.36e-09
chr7-1217	chr7	70787135	70788408	+	48.3	1273.000	15.0	2.1	7.09	8.12e-09
chr7-667	chr7	83120246	83120746	+	48.3	500.000	16.0	0.5	34.56	1.34e-19
chr7-2123	chr7	84085009	84086541	+	48.3	1532.000	15.0	2.2	6.67	1.78e-08
chr7-2830	chr7	101982597	101983363	+	48.3	766.000	15.0	1.7	8.72	5.22e-10
chr7-893	chr7	101999968	102000739	+	48.3	771.000	17.0	2.2	7.56	3.26e-10
chr7-683	chr7	122846150	122846650	+	48.3	500.000	15.0	0.9	17.45	3.36e-14
chr7-3697	chr7	139895399	139896393	+	48.3	994.000	19.0	1.7	11.05	4.79e-14
chr7-1913	chr7	140055020	140056436	+	48.3	1416.000	15.0	2.2	6.67	1.78e-08
chr8-1907	chr8	34389002	34390135	+	48.3	1133.000	15.0	2.4	6.30	3.72e-08
chr8-1603	chr8	70816401	70817493	+	48.3	1092.000	16.0	1.1	14.23	1.08e-13
chr8-2126	chr8	85013331	85014495	+	48.3	1164.000	15.0	2.6	5.67	1.41e-07
chr8-869	chr8	92461003	92461887	+	48.3	884.000	17.0	1.6	10.71	1.63e-12
chr8-1691	chr8	116863995	116864815	+	48.3	820.000	15.0	1.8	8.40	8.64e-10
chr8-357	chr8	121436418	121437048	+	48.3	630.000	15.0	1.5	9.86	9.97e-11
chr8-517	chr8	124433436	124434078	+	48.3	642.000	15.0	1.1	13.34	1.55e-12
chr9-823	chr9	14545566	14546066	+	48.3	500.000	15.0	1.1	13.34	1.55e-12
chr9-1549	chr9	45042144	45043252	+	48.3	1108.000	16.0	2.2	7.11	2.48e-09
chr9-4005	chr9	69787084	69788306	+	48.3	1222.000	15.0	2.4	6.30	3.72e-08
chr9-299	chr9	98970339	98971106	+	48.3	767.000	18.5	1.4	13.32	1.55e-14
chr10-397	chr10	75049017	75049839	+	48.3	822.000	19.0	1.4	13.68	1.13e-15
chr10-322	chr10	75317188	75318226	+	48.3	1038.000	16.0	2.3	6.91	3.71e-09
chr11-1422	chr11	50200393	50200893	+	48.3	500.000	15.0	0.8	18.90	1.08e-14
chr11-2401	chr11	51623071	51624344	+	48.3	1273.000	16.0	2.5	6.37	1.15e-08
chr11-1869	chr11	55118162	55118883	+	48.3	721.000	17.0	1.1	15.12	7.15e-15
chr11-3509	chr11	67348521	67349789	+	48.3	1268.000	15.0	2.0	7.56	3.49e-09
chr11-1893	chr11	68193519	68194481	+	48.3	962.000	15.0	1.9	7.82	2.23e-09
chr11-5903	chr11	77973110	77974545	+	48.3	1435.000	15.0	1.9	7.82	2.23e-09
chr11-5951	chr11	80395431	80396284	+	48.3	853.000	15.0	1.3	11.34	1.47e-11
chr11-927	chr11	98695594	98696094	+	48.3	500.000	15.0	1.7	8.72	5.22e-10
chr11-1045	chr11	103199913	103200557	+	48.3	644.000	16.5	1.1	14.67	1.08e-13
chr11-2056	chr11	103794948	103795905	+	48.3	957.000	15.0	1.3	11.34	1.47e-11
chr11-2734	chr11	115091549	115092441	+	48.3	892.000	15.0	1.1	13.34	1.55e-12
chr11-4131	chr11	120604648	120605718	+	48.3	1070.000	15.0	1.3	11.34	1.47e-11
chr12-472	chr12	27335380	27336013	+	48.3	633.000	17.0	1.4	12.24	2.02e-13
chr12-962	chr12	86983308	86984547	+	48.3	1239.000	16.0	2.2	7.11	2.48e-09
chr13-2464	chr13	3669152	3670544	+	48.3	1392.000	15.0	2.9	5.15	4.62e-07
chr13-580	chr13	48670641	48671647	+	48.3	1006.000	17.0	1.5	11.68	4.19e-13
chr13-1820	chr13	62886923	62888439	+	48.3	1516.000	15.5	2.0	7.81	3.49e-09
chr13-465	chr13	98502334	98503236	+	48.3	902.000	16.0	1.1	15.12	4.38e-14
chr13-2070	chr13	107477185	107478372	+	48.3	1187.000	17.0	1.5	11.68	4.19e-13
chr13-2439	chr13	113034527	113035374	+	48.3	847.000	16.0	1.0	16.13	1.56e-14
chr13-2112	chr13	120029167	120030547	+	48.3	1380.000	15.0	0.1	226.79	1.45e-30
chr14-1705	chr14	12338338	12339526	+	48.3	1188.000	15.0	1.2	12.60	3.44e-12
chr14-326	chr14	32380278	32381072	+	48.3	794.000	15.0	1.7	8.72	5.22e-10
chr14-2476	chr14	64743477	64744669	+	48.3	1192.000	15.0	2.0	7.56	3.49e-09
chr14-2861	chr14	101729890	101730947	+	48.3	1057.000	15.5	2.0	7.81	3.49e-09
chr15-2006	chr15	78767210	78767952	+	48.3	742.000	15.0	0.8	18.90	1.08e-14
chr15-402	chr15	102243889	102244559	+	48.3	670.000	15.0	2.1	7.32	5.36e-09
chr16-357	chr16	35542225	35543177	+	48.3	952.000	17.0	1.9	8.86	2.97e-11
chr16-434	chr16	91655829	91656483	+	48.3	654.000	15.0	0.7	20.62	3.13e-15
chr16-388	chr16	94996528	94997408	+	48.3	880.000	16.5	1.5	11.34	4.92e-12
chr17-683	chr17	36224878	36225659	+	48.3	781.000	15.0	1.5	10.31	5.45e-11
chr17-1532	chr17	45601068	45602042	+	48.3	974.000	15.0	2.1	7.32	5.36e-09
chr17-177	chr17	56149191	56149823	+	48.3	632.000	16.0	1.5	11.00	4.92e-12
chr17-411	chr17	70974022	70974522	+	48.3	500.000	17.0	0.6	28.56	2.29e-19
chr17-3299	chr17	80325608	80326805	+	48.3	1197.000	15.0	1.3	11.94	7.27e-12
chr18-1524	chr18	23040755	23042128	+	48.3	1373.000	16.5	1.3	13.13	5.68e-13
chr18-643	chr18	31629893	31631125	+	48.3	1232.000	15.0	1.7	8.72	5.22e-10
chr18-186	chr18	66460792	66461529	+	48.3	737.000	15.5	1.4	11.16	2.88e-11
chr18-188	chr18	77794329	77795164	+	48.3	835.000	16.0	1.9	8.34	2.65e-10
chr18-309	chr18	80985060	80985958	+	48.3	898.000	15.0	1.7	9.07	3.08e-10
chr19-1045	chr19	6931230	6932274	+	48.3	1044.000	18.0	1.6	11.34	1.43e-13
chr19-1088	chr19	31762693	31763720	+	48.3	1027.000	16.0	1.1	14.23	1.08e-13
chr19-1630	chr19	42312528	42313502	+	48.3	974.000	15.0	1.7	8.72	5.22e-10
chr19-1185	chr19	47252965	47253986	+	48.3	1021.000	16.0	1.6	10.08	1.75e-11
chrX-84	chrX	48202027	48202527	+	48.3	500.000	15.0	0.7	20.62	3.13e-15
chrX-173	chrX	71050667	71051955	+	48.3	1288.000	15.0	1.9	7.82	2.23e-09
chrX-1066	chrX	73719178	73720659	+	48.3	1481.000	16.0	1.7	9.30	5.57e-11
chrX-7	chrX	140575104	140575732	+	48.3	628.000	17.5	1.1	16.54	2.71e-15
chr1-697	chr1	19104293	19105091	+	46.7	798.000	16.0	2.1	7.56	1.06e-09
chr1-709	chr1	66685602	66686231	+	46.7	629.000	15.0	0.9	17.45	3.36e-14
chr1-710	chr1	74279827	74281099	+	46.7	1272.000	14.5	2.3	6.26	1.70e-07
chr1-2042	chr1	78159858	78161183	+	46.7	1325.000	14.5	1.7	8.43	4.59e-09
chr1-865	chr1	78170950	78171826	+	46.7	876.000	15.0	1.6	9.45	1.78e-10
chr1-1303	chr1	88700250	88700907	+	46.7	657.000	15.0	1.1	14.17	6.64e-13
chr1-1665	chr1	124044095	124045137	+	46.7	1042.000	16.0	1.1	15.12	4.38e-14
chr1-931	chr1	136953939	136954710	+	46.7	771.000	14.5	0.8	18.27	2.04e-13
chr1-2489	chr1	171077700	171079005	+	46.7	1305.000	15.0	1.0	15.12	2.52e-13
chr1-674	chr1	172196865	172197365	+	46.7	500.000	17.0	1.0	17.14	9.11e-16
chr1-1460	chr1	178529125	178530191	+	46.7	1066.000	16.0	2.2	7.11	2.48e-09
chr1-1499	chr1	189209010	189210236	+	46.7	1226.000	14.5	1.3	10.96	1.68e-10
chr1-506	chr1	189785877	189786690	+	46.7	813.000	16.5	1.6	10.39	1.75e-11
chr2-1205	chr2	31652037	31652899	+	46.7	862.000	15.5	1.3	12.33	7.27e-12
chr2-1581	chr2	60533227	60533865	+	46.7	638.000	14.5	1.0	14.62	3.81e-12
chr2-2131	chr2	74689256	74690526	+	46.7	1270.000	15.5	0.9	18.03	3.36e-14
chr2-1874	chr2	77815543	77816458	+	46.7	915.000	18.0	1.3	14.32	2.91e-15
chr2-3131	chr2	181155713	181156740	+	46.7	1027.000	15.0	1.1	14.17	6.64e-13
chr3-249	chr3	59431929	59432561	+	46.7	632.000	14.5	2.0	7.31	2.66e-08
chr3-259	chr3	88218519	88219019	+	46.7	500.000	14.5	1.2	12.18	4.35e-11
chr3-461	chr3	96332884	96333791	+	46.7	907.000	15.0	1.3	11.34	1.47e-11
chr3-554	chr3	99237535	99238419	+	46.7	884.000	17.0	2.3	7.34	5.01e-10
chr3-66	chr3	99259567	99260340	+	46.7	773.000	19.0	2.2	8.71	2.87e-12
chr3-1392	chr3	152106161	152107561	+	46.7	1400.000	15.5	2.1	7.32	8.12e-09
chr4-264	chr4	89302974	89303645	+	46.7	671.000	15.5	1.7	9.37	3.08e-10
chr4-1974	chr4	132795675	132796348	+	46.7	673.000	14.5	0.4	36.54	1.85e-17
chr4-525	chr4	134019426	134020244	+	46.7	818.000	14.5	1.5	9.97	5.65e-10
chr4-536	chr4	149770118	149770618	+	46.7	500.000	14.5	0.9	15.66	1.55e-12
chr4-842	chr4	154072354	154072854	+	46.7	500.000	14.5	1.2	12.18	4.35e-11
chr5-2822	chr5	29489620	29490593	+	46.7	973.000	15.0	1.2	12.60	3.44e-12
chr5-2036	chr5	33528708	33530015	+	46.7	1307.000	15.0	2.8	5.40	2.60e-07
chr6-4353	chr6	128095859	128096989	+	46.7	1130.000	14.5	1.3	11.54	8.72e-11
chr7-3767	chr7	4832854	4833973	+	46.7	1119.000	14.5	1.1	13.70	9.46e-12
chr7-364	chr7	30466847	30467642	+	46.7	795.000	14.5	0.9	15.66	1.55e-12
chr7-1770	chr7	95685467	95686319	+	46.7	852.000	14.5	1.7	8.77	2.82e-09
chr7-384	chr7	97325641	97326289	+	46.7	648.000	14.5	1.7	8.77	2.82e-09
chr7-1454	chr7	111072047	111072686	+	46.7	639.000	14.5	1.3	11.54	8.72e-11
chr7-1929	chr7	142371160	142371990	+	46.7	830.000	15.5	1.9	8.08	2.23e-09
chr8-522	chr8	4257930	4258565	+	46.7	635.000	15.0	1.5	9.86	9.97e-11
chr8-1080	chr8	12133598	12134632	+	46.7	1034.000	14.5	1.1	13.70	9.46e-12
chr8-325	chr8	70500679	70501328	+	46.7	649.000	15.0	1.9	8.10	1.40e-09
chr9-638	chr9	32548692	32549896	+	46.7	1204.000	15.5	1.5	10.65	5.45e-11
chr9-1209	chr9	32636631	32637815	+	46.7	1184.000	15.5	1.3	11.72	1.47e-11
chr9-3273	chr9	32696244	32697629	+	46.7	1385.000	15.0	2.1	7.09	8.12e-09
chr9-1533	chr9	37461188	37462067	+	46.7	879.000	15.5	1.7	9.37	3.08e-10
chr9-903	chr9	59670311	59670811	+	46.7	500.000	14.5	2.0	7.31	2.66e-08
chr9-797	chr9	103499663	103500163	+	46.7	500.000	14.5	1.1	12.90	2.08e-11
chr10-315	chr10	58223868	58224368	+	46.7	500.000	14.5	3.0	4.77	3.98e-06
chr10-1035	chr10	80843751	80844718	+	46.7	967.000	15.0	1.5	10.31	5.45e-11
chr10-847	chr10	81251757	81252793	+	46.7	1036.000	15.5	1.9	8.37	1.40e-09
chr10-290	chr10	103031316	103032149	+	46.7	833.000	16.0	1.6	10.08	1.75e-11
chr10-357	chr10	128538917	128539564	+	46.7	647.000	14.5	1.0	14.62	3.81e-12
chr11-4735	chr11	3997006	3998293	+	46.7	1287.000	15.0	1.2	12.60	3.44e-12
chr11-865	chr11	68150962	68151462	+	46.7	500.000	15.0	0.4	37.80	4.90e-19
chr11-2921	chr11	75508449	75509372	+	46.7	923.000	15.0	2.1	7.09	8.12e-09
chr11-2962	chr11	85525584	85526681	+	46.7	1097.000	14.5	1.0	14.62	3.81e-12
chr11-1350	chr11	96817609	96818109	+	46.7	500.000	14.5	2.0	7.31	2.66e-08
chr11-1749	chr11	97015906	97016650	+	46.7	744.000	15.0	2.1	7.32	5.36e-09
chr12-513	chr12	76532208	76533082	+	46.7	874.000	15.0	1.0	15.12	2.52e-13
chr12-819	chr12	117153076	117154297	+	46.7	1221.000	14.5	1.4	10.44	3.13e-10
chr13-457	chr13	78178938	78179854	+	46.7	916.000	16.0	0.6	26.88	6.55e-18
chr13-1273	chr13	118715601	118716513	+	46.7	912.000	16.0	0.9	18.61	1.81e-15
chr14-389	chr14	21991224	21992773	+	46.7	1549.000	14.5	1.9	7.56	1.76e-08
chr14-1907	chr14	25841694	25842530	+	46.7	836.000	15.0	2.1	7.09	8.12e-09
chr14-1604	chr14	78731229	78732195	+	46.7	966.000	14.5	1.9	7.56	1.76e-08
chr16-1175	chr16	20619998	20621274	+	46.7	1276.000	16.0	2.1	7.56	1.06e-09
chr17-378	chr17	6754508	6755008	+	46.7	500.000	14.5	1.7	8.43	4.59e-09
chr17-2134	chr17	7826035	7826733	+	46.7	698.000	14.5	0.8	18.27	2.04e-13
chr18-445	chr18	35858678	35859307	+	46.7	629.000	15.0	1.7	8.72	5.22e-10
chr18-406	chr18	67132764	67133635	+	46.7	871.000	15.0	1.9	7.82	2.23e-09
chr18-705	chr18	76059269	76060329	+	46.7	1060.000	16.0	1.4	11.52	2.49e-12
chrX-61	chrX	73353532	73354399	+	46.7	867.000	18.0	1.1	17.01	1.59e-16
chrX-1210	chrX	99820812	99822186	+	46.7	1374.000	15.0	1.1	13.34	1.55e-12
chr1-1189	chr1	24586281	24587455	+	45.1	1174.000	14.0	2.1	6.61	5.81e-08
chr1-705	chr1	63264399	63265276	+	45.1	877.000	14.0	2.2	6.41	8.41e-08
chr1-524	chr1	72848926	72849426	+	45.1	500.000	14.0	1.7	8.47	2.82e-09
chr1-2786	chr1	75277050	75277743	+	45.1	693.000	14.5	1.6	9.13	1.69e-09
chr1-453	chr1	80213143	80213643	+	45.1	500.000	14.0	1.3	11.14	8.72e-11
chr1-332	chr1	89918052	89918685	+	45.1	633.000	15.5	1.2	13.02	3.44e-12
chr1-213	chr1	170907048	170907676	+	45.1	628.000	14.0	0.7	19.24	6.45e-14
chr1-298	chr1	171073636	171074264	+	45.1	628.000	15.0	0.5	28.35	3.21e-17
chr1-2493	chr1	171195241	171196349	+	45.1	1108.000	14.0	1.9	7.56	1.14e-08
chr1-1720	chr1	172316179	172317113	+	45.1	934.000	14.0	1.3	10.58	1.68e-10
chr1-1468	chr1	180874861	180875535	+	45.1	674.000	14.0	1.7	8.47	2.82e-09
chr1-1157	chr1	189727419	189728263	+	45.1	844.000	14.5	1.7	8.43	4.59e-09
chr2-3152	chr2	6176432	6177187	+	45.1	755.000	14.0	1.6	8.82	1.69e-09
chr2-5059	chr2	11552876	11553670	+	45.1	794.000	14.0	1.3	11.14	8.72e-11
chr2-1751	chr2	24700060	24700560	+	45.1	500.000	14.0	2.6	5.43	6.05e-07
chr2-2301	chr2	24773667	24774324	+	45.1	657.000	15.0	2.4	6.13	5.27e-08
chr2-3260	chr2	25400594	25401946	+	45.1	1352.000	14.0	1.7	8.47	2.82e-09
chr2-915	chr2	29747108	29748006	+	45.1	898.000	15.0	2.0	7.56	3.49e-09
chr2-3388	chr2	31845305	31846471	+	45.1	1166.000	15.0	2.3	6.48	2.59e-08
chr2-5516	chr2	33604553	33605779	+	45.1	1226.000	14.5	1.6	9.13	1.69e-09
chr2-2085	chr2	34874126	34875026	+	45.1	900.000	14.5	1.4	10.44	3.13e-10
chr2-628	chr2	73268040	73268811	+	45.1	771.000	15.0	1.0	15.12	2.52e-13
chr2-6419	chr2	115410359	115411734	+	45.1	1375.000	14.0	2.7	5.16	1.08e-06
chr2-865	chr2	138895619	138896119	+	45.1	500.000	14.0	1.2	11.76	4.35e-11
chr2-7206	chr2	164487323	164488524	+	45.1	1201.000	15.0	0.9	16.20	9.56e-14
chr2-4204	chr2	168339966	168340816	+	45.1	850.000	14.0	0.7	21.17	1.82e-14
chr2-3104	chr2	168590237	168591735	+	45.1	1498.000	15.0	2.1	7.32	5.36e-09
chr3-213	chr3	57842329	57842992	+	45.1	663.000	14.0	1.3	10.58	1.68e-10
chr3-307	chr3	87952087	87952712	+	45.1	625.000	14.0	2.2	6.41	8.41e-08
chr3-1562	chr3	93449626	93450564	+	45.1	938.000	14.0	0.9	15.12	1.55e-12
chr3-322	chr3	96455333	96455984	+	45.1	651.000	14.0	1.2	11.76	4.35e-11
chr3-866	chr3	99261142	99262552	+	45.1	1410.000	15.5	1.8	8.68	8.64e-10
chr3-500	chr3	144596705	144597507	+	45.1	802.000	14.0	1.5	9.20	9.90e-10
chr4-429	chr4	89306511	89307291	+	45.1	780.000	17.0	1.7	9.89	5.60e-12
chr4-755	chr4	89307845	89308796	+	45.1	951.000	15.5	1.0	15.62	2.52e-13
chr4-764	chr4	106588026	106588526	+	45.1	500.000	14.0	0.9	15.12	1.55e-12
chr4-1258	chr4	115948629	115949569	+	45.1	940.000	14.0	2.1	6.61	5.81e-08
chr4-1915	chr4	115954046	115954999	+	45.1	953.000	14.0	1.3	11.14	8.72e-11
chr4-792	chr4	123181968	123182768	+	45.1	800.000	16.5	2.1	7.80	1.06e-09
chr4-4967	chr4	128716931	128718150	+	45.1	1219.000	14.0	2.1	6.61	5.81e-08
chr4-3314	chr4	133495899	133496635	+	45.1	736.000	14.5	0.7	21.92	1.82e-14
chr4-5384	chr4	141240851	141242169	+	45.1	1318.000	14.0	1.3	10.58	1.68e-10
chr4-3402	chr4	141247099	141248251	+	45.1	1152.000	14.5	1.7	8.43	4.59e-09
chr4-1163	chr4	153924680	153925180	+	45.1	500.000	14.0	1.1	13.23	9.46e-12
chr4-2965	chr4	155589404	155590501	+	45.1	1097.000	14.0	1.4	10.08	3.13e-10
chr5-2474	chr5	37821758	37822752	+	45.1	994.000	16.5	1.2	13.86	2.54e-13
chr5-1545	chr5	52114592	52115347	+	45.1	755.000	15.0	1.5	10.31	5.45e-11
chr5-5086	chr5	72580147	72581510	+	45.1	1363.000	14.0	0.9	15.12	1.55e-12
chr5-3113	chr5	77642803	77643733	+	45.1	930.000	14.0	1.8	7.84	7.32e-09
chr5-1583	chr5	93047250	93047750	+	45.1	500.000	14.0	0.6	23.52	4.44e-15
chr5-4036	chr5	108370154	108371343	+	45.1	1189.000	14.0	1.3	10.58	1.68e-10
chr5-1076	chr5	108556709	108557358	+	45.1	649.000	14.0	1.7	8.47	2.82e-09
chr5-827	chr5	110590472	110591114	+	45.1	642.000	15.0	0.9	16.20	9.56e-14
chr5-1627	chr5	118168651	118169476	+	45.1	825.000	15.0	2.0	7.56	3.49e-09
chr5-5884	chr5	120682277	120683213	+	45.1	936.000	16.0	2.1	7.56	1.06e-09
chr5-975	chr5	124962315	124962943	+	45.1	628.000	14.0	1.5	9.62	5.65e-10
chr5-2322	chr5	137294782	137295282	+	45.1	500.000	14.0	1.5	9.62	5.65e-10
chr5-6299	chr5	138648763	138649606	+	45.1	843.000	14.0	0.5	26.46	9.11e-16
chr6-936	chr6	61580321	61581236	+	45.1	915.000	14.0	1.1	13.23	9.46e-12
chr6-731	chr6	64727593	64728093	+	45.1	500.000	14.0	0.9	16.28	5.86e-13
chr6-4064	chr6	114130510	114131540	+	45.1	1030.000	14.0	0.9	15.12	1.55e-12
chr6-4067	chr6	114189257	114190547	+	45.1	1290.000	14.0	1.7	8.47	2.82e-09
chr6-2281	chr6	127129172	127129948	+	45.1	776.000	14.0	0.6	23.52	4.44e-15
chr6-766	chr6	129228687	129229187	+	45.1	500.000	14.0	0.9	16.28	5.86e-13
chr6-768	chr6	145049030	145049659	+	45.1	629.000	14.0	1.0	14.11	3.81e-12
chr7-990	chr7	44839871	44840814	+	45.1	943.000	14.0	1.7	8.14	4.59e-09
chr7-647	chr7	45376876	45377517	+	45.1	641.000	14.0	1.5	9.62	5.65e-10
chr7-866	chr7	46855167	46855667	+	45.1	500.000	15.0	1.0	15.12	2.52e-13
chr7-2083	chr7	50403863	50404573	+	45.1	710.000	14.0	1.6	8.82	1.69e-09
chr7-1773	chr7	96907514	96908176	+	45.1	662.000	14.0	1.1	12.45	2.08e-11
chr7-5354	chr7	121338215	121339165	+	45.1	950.000	14.0	2.2	6.41	8.41e-08
chr7-1879	chr7	131645342	131646565	+	45.1	1223.000	14.5	2.4	6.09	2.37e-07
chr7-3664	chr7	136211378	136212657	+	45.1	1279.000	15.5	1.5	10.19	9.97e-11
chr7-3099	chr7	137250430	137251356	+	45.1	926.000	14.0	1.0	14.11	3.81e-12
chr7-1904	chr7	139260256	139260955	+	45.1	699.000	14.0	1.0	14.11	3.81e-12
chr8-1546	chr8	19497552	19498433	+	45.1	881.000	14.0	1.6	8.82	1.69e-09
chr8-553	chr8	71658816	71659676	+	45.1	860.000	18.0	2.0	9.07	5.45e-12
chr8-859	chr8	85011027	85011947	+	45.1	920.000	16.5	2.6	6.40	1.64e-08
chr8-1649	chr8	91798135	91799098	+	45.1	963.000	14.5	1.8	8.12	7.32e-09
chr8-2197	chr8	94172539	94173419	+	45.1	880.000	15.0	0.7	20.62	3.13e-15
chr8-1012	chr8	108786721	108787528	+	45.1	807.000	15.0	1.6	9.45	1.78e-10
chr8-4248	chr8	110739965	110740745	+	45.1	780.000	14.0	1.3	11.14	8.72e-11
chr8-2811	chr8	119897534	119898570	+	45.1	1036.000	14.5	1.3	10.96	1.68e-10
chr8-599	chr8	123427433	123428065	+	45.1	632.000	14.5	0.7	21.92	1.82e-14
chr8-796	chr8	125895313	125895813	+	45.1	500.000	14.0	0.9	16.28	5.86e-13
chr9-366	chr9	48138140	48138947	+	45.1	807.000	14.0	1.0	14.11	3.81e-12
chr9-1964	chr9	50375723	50376848	+	45.1	1125.000	14.0	1.5	9.20	9.90e-10
chr9-3949	chr9	67409848	67410495	+	45.1	647.000	14.0	0.9	15.12	1.55e-12
chr9-938	chr9	82360709	82361209	+	45.1	500.000	14.0	0.5	26.46	9.11e-16
chr9-4660	chr9	114439237	114440476	+	45.1	1239.000	14.0	1.7	8.47	2.82e-09
chr9-2876	chr9	121957665	121958379	+	45.1	714.000	14.0	1.3	11.14	8.72e-11
chr10-374	chr10	45875295	45875795	+	45.1	500.000	14.0	0.9	16.28	5.86e-13
chr10-1312	chr10	61272466	61273423	+	45.1	957.000	14.0	1.6	8.82	1.69e-09
chr10-811	chr10	75833503	75834251	+	45.1	748.000	14.0	2.1	6.83	3.96e-08
chr10-141	chr10	79711527	79712027	+	45.1	500.000	14.0	1.3	10.58	1.68e-10
chr10-1868	chr10	80698186	80699484	+	45.1	1298.000	14.0	1.5	9.62	5.65e-10
chr10-245	chr10	81022209	81022979	+	45.1	770.000	14.0	1.5	9.20	9.90e-10
chr11-1228	chr11	4748691	4749547	+	45.1	856.000	15.0	1.5	9.86	9.97e-11
chr11-2347	chr11	23067438	23068086	+	45.1	648.000	14.0	1.5	9.62	5.65e-10
chr11-1856	chr11	46165873	46166654	+	45.1	781.000	14.0	2.0	7.06	2.66e-08
chr11-1642	chr11	47987335	47988192	+	45.1	857.000	15.0	2.1	7.09	8.12e-09
chr11-1689	chr11	84533176	84534063	+	45.1	887.000	14.5	1.2	12.18	4.35e-11
chr11-1763	chr11	99041467	99041967	+	45.1	500.000	14.0	1.1	12.45	2.08e-11
chr11-2768	chr11	116537987	116538672	+	45.1	685.000	15.5	0.5	29.29	3.21e-17
chr12-1187	chr12	5175954	5177367	+	45.1	1413.000	14.0	1.7	8.14	4.59e-09
chr12-843	chr12	11149917	11151147	+	45.1	1230.000	14.0	1.6	8.82	1.69e-09
chr12-1244	chr12	21144832	21146116	+	45.1	1284.000	14.5	1.9	7.83	1.14e-08
chr12-2284	chr12	26307899	26308822	+	45.1	923.000	14.0	1.5	9.20	9.90e-10
chr12-2735	chr12	73550574	73551710	+	45.1	1136.000	14.0	1.8	7.84	7.32e-09
chr13-1281	chr13	18949058	18950014	+	45.1	956.000	14.0	1.9	7.56	1.14e-08
chr13-735	chr13	23991116	23991931	+	45.1	815.000	14.0	1.1	13.23	9.46e-12
chr13-482	chr13	31711989	31712620	+	45.1	631.000	15.5	0.7	23.43	8.00e-16
chr13-2259	chr13	54958570	54959750	+	45.1	1180.000	14.0	1.5	9.62	5.65e-10
chr13-1405	chr13	78194427	78195469	+	45.1	1042.000	16.5	2.1	7.80	1.06e-09
chr13-1960	chr13	93673897	93674739	+	45.1	842.000	14.0	1.3	10.58	1.68e-10
chr13-2043	chr13	99206475	99207194	+	45.1	719.000	14.0	1.8	7.84	7.32e-09
chr14-341	chr14	52198546	52199174	+	45.1	628.000	14.5	1.3	11.54	8.72e-11
chr14-862	chr14	66280964	66281976	+	45.1	1012.000	15.0	1.3	11.34	1.47e-11
chr14-125	chr14	70891476	70892110	+	45.1	634.000	14.0	1.1	12.45	2.08e-11
chr14-2691	chr14	75107485	75108666	+	45.1	1181.000	14.0	1.3	11.14	8.72e-11
chr15-2776	chr15	30920183	30920992	+	45.1	809.000	14.0	1.5	9.62	5.65e-10
chr15-883	chr15	37230677	37231618	+	45.1	941.000	14.0	1.9	7.56	1.14e-08
chr15-1371	chr15	74588420	74589274	+	45.1	854.000	15.0	1.6	9.45	1.78e-10
chr15-1374	chr15	75667592	75668092	+	45.1	500.000	14.0	0.5	26.46	9.11e-16
chr15-1019	chr15	76457186	76458064	+	45.1	878.000	15.0	0.8	18.90	1.08e-14
chr15-1412	chr15	82356751	82357251	+	45.1	500.000	14.0	0.7	21.17	1.82e-14
chr15-244	chr15	103030205	103030871	+	45.1	666.000	14.0	0.4	35.28	1.85e-17
chr16-258	chr16	11982981	11983874	+	45.1	893.000	15.0	2.0	7.56	3.49e-09
chr16-582	chr16	96121729	96122229	+	45.1	500.000	14.0	1.6	8.82	1.69e-09
chr17-480	chr17	23820789	23821289	+	45.1	500.000	14.0	1.8	7.84	7.32e-09
chr17-242	chr17	32398971	32399609	+	45.1	638.000	15.0	0.7	22.68	8.00e-16
chr17-395	chr17	34187878	34188658	+	45.1	780.000	14.0	1.1	12.45	2.08e-11
chr17-1524	chr17	44737266	44738485	+	45.1	1219.000	16.0	1.7	9.30	5.57e-11
chr17-1559	chr17	47394131	47394987	+	45.1	856.000	15.0	1.1	14.17	6.64e-13
chr17-996	chr17	52762274	52762774	+	45.1	500.000	14.0	1.4	10.08	3.13e-10
chr18-280	chr18	38096107	38096754	+	45.1	647.000	14.0	1.5	9.62	5.65e-10
chr18-208	chr18	38993656	38994294	+	45.1	638.000	15.5	1.9	8.37	1.40e-09
chr18-96	chr18	61037340	61038032	+	45.1	692.000	16.0	1.5	11.00	4.92e-12
chr18-1016	chr18	75841964	75843103	+	45.1	1139.000	14.0	1.8	7.84	7.32e-09
chr19-945	chr19	34474047	34474952	+	45.1	905.000	15.5	2.0	7.81	3.49e-09
chr19-498	chr19	45040181	45040946	+	45.1	765.000	14.0	2.1	6.83	3.96e-08
chrX-21	chrX	12187852	12188352	+	45.1	500.000	14.0	1.2	11.76	4.35e-11
chrX-32	chrX	136246426	136247062	+	45.1	636.000	14.0	0.5	26.46	9.11e-16
chr1-594	chr1	39192891	39193807	+	43.5	916.000	15.0	1.2	12.60	3.44e-12
chr1-573	chr1	180194569	180195069	+	43.5	500.000	13.5	1.2	11.34	5.15e-10
chr1-252	chr1	181413311	181413952	+	43.5	641.000	14.0	1.9	7.30	1.76e-08
chr2-1533	chr2	10367871	10368826	+	43.5	955.000	16.0	1.7	9.30	5.57e-11
chr2-945	chr2	61806905	61807633	+	43.5	728.000	15.5	2.3	6.70	2.59e-08
chr2-1831	chr2	69585569	69586379	+	43.5	810.000	15.0	1.7	9.07	3.08e-10
chr2-2148	chr2	74759898	74760747	+	43.5	849.000	14.5	0.8	18.27	2.04e-13
chr2-6192	chr2	92383726	92384583	+	43.5	857.000	13.5	1.5	8.87	9.19e-09
chr3-647	chr3	66982259	66982976	+	43.5	717.000	14.5	1.5	9.97	5.65e-10
chr3-152	chr3	89321122	89321749	+	43.5	627.000	14.0	2.2	6.41	8.41e-08
chr3-2554	chr3	98427509	98428570	+	43.5	1061.000	14.0	0.7	19.24	6.45e-14
chr3-576	chr3	129212306	129213524	+	43.5	1218.000	13.5	0.7	18.56	1.24e-12
chr3-409	chr3	154334712	154335372	+	43.5	660.000	13.5	1.8	7.56	5.79e-08
chr4-262	chr4	46852971	46853610	+	43.5	639.000	13.5	1.4	9.72	3.18e-09
chr4-1014	chr4	82536596	82537248	+	43.5	652.000	13.5	1.5	9.28	5.48e-09
chr4-714	chr4	152282699	152283469	+	43.5	770.000	14.5	0.8	18.27	2.04e-13
chr5-599	chr5	28119776	28120430	+	43.5	654.000	14.0	1.3	11.14	8.72e-11
chr5-1547	chr5	64459142	64459936	+	43.5	794.000	14.0	0.7	21.17	1.82e-14
chr5-1373	chr5	71657526	71658288	+	43.5	762.000	15.0	0.9	17.45	3.36e-14
chr5-1856	chr5	114535216	114536066	+	43.5	850.000	15.0	1.3	11.94	7.27e-12
chr5-1269	chr5	118877277	118878052	+	43.5	775.000	15.0	0.5	28.35	3.21e-17
chr5-1434	chr5	120716118	120716746	+	43.5	628.000	14.0	1.2	11.76	4.35e-11
chr5-2647	chr5	131647746	131648572	+	43.5	826.000	14.5	1.2	12.18	4.35e-11
chr5-1664	chr5	135248687	135249316	+	43.5	629.000	14.0	1.1	13.23	9.46e-12
chr6-1735	chr6	28981369	28982652	+	43.5	1283.000	14.0	2.2	6.23	1.20e-07
chr6-1085	chr6	64732195	64733190	+	43.5	995.000	13.5	0.4	34.02	6.54e-16
chr6-520	chr6	87730593	87731370	+	43.5	777.000	15.0	1.9	7.82	2.23e-09
chr6-855	chr6	97623481	97623981	+	43.5	500.000	14.0	1.0	14.11	3.81e-12
chr6-1122	chr6	113389151	113389651	+	43.5	500.000	13.5	1.1	12.01	2.60e-10
chr6-2177	chr6	114396865	114398233	+	43.5	1368.000	14.0	2.0	7.06	2.66e-08
chr6-2212	chr6	118476821	118477588	+	43.5	767.000	17.0	1.3	12.85	9.40e-14
chr6-1396	chr6	125380110	125381457	+	43.5	1347.000	15.0	2.2	6.67	1.78e-08
chr7-2097	chr7	70288089	70289153	+	43.5	1064.000	15.5	2.2	6.89	1.78e-08
chr7-5213	chr7	112954923	112956034	+	43.5	1111.000	14.0	1.6	8.82	1.69e-09
chr8-609	chr8	5640341	5640841	+	43.5	500.000	13.5	2.1	6.38	3.89e-07
chr8-920	chr8	11120533	11121257	+	43.5	724.000	15.5	1.3	12.33	7.27e-12
chr8-809	chr8	16457503	16458003	+	43.5	500.000	13.5	1.4	9.72	3.18e-09
chr8-276	chr8	22975321	22975955	+	43.5	634.000	15.0	1.4	10.80	2.88e-11
chr8-2079	chr8	80056982	80057641	+	43.5	659.000	13.5	0.5	25.51	2.41e-14
chr8-571	chr8	99415065	99415936	+	43.5	871.000	14.0	1.0	14.11	3.81e-12
chr8-2823	chr8	120963287	120964538	+	43.5	1251.000	14.5	2.0	7.31	2.66e-08
chr9-1509	chr9	22099317	22100230	+	43.5	913.000	13.5	1.1	12.76	1.26e-10
chr9-862	chr9	37551611	37552497	+	43.5	886.000	15.0	1.1	13.34	1.55e-12
chr9-247	chr9	56743845	56744490	+	43.5	645.000	14.5	1.7	8.77	2.82e-09
chr9-3996	chr9	69672428	69673227	+	43.5	799.000	14.0	1.7	8.14	4.59e-09
chr9-2224	chr9	89621637	89623136	+	43.5	1499.000	14.0	1.5	9.20	9.90e-10
chr9-4425	chr9	102719226	102720462	+	43.5	1236.000	14.0	1.5	9.20	9.90e-10
chr9-1128	chr9	110879228	110880165	+	43.5	937.000	14.0	1.6	8.82	1.69e-09
chr9-603	chr9	118607551	118608178	+	43.5	627.000	16.0	1.0	16.13	1.56e-14
chr10-229	chr10	61594675	61595428	+	43.5	753.000	15.0	0.9	16.20	9.56e-14
chr10-915	chr10	127248782	127249865	+	43.5	1083.000	15.0	1.4	10.80	2.88e-11
chr11-4905	chr11	18871071	18871884	+	43.5	813.000	14.0	0.8	17.64	2.04e-13
chr11-2855	chr11	35796117	35797056	+	43.5	939.000	13.5	0.9	14.58	2.34e-11
chr11-1643	chr11	48800156	48800827	+	43.5	671.000	15.5	1.1	14.65	6.64e-13
chr11-2907	chr11	69748441	69749248	+	43.5	807.000	14.0	1.4	10.08	3.13e-10
chr11-1200	chr11	112691256	112691915	+	43.5	659.000	14.0	1.3	10.58	1.68e-10
chr12-247	chr12	31074006	31074911	+	43.5	905.000	15.0	1.9	8.10	1.40e-09
chr12-917	chr12	72822594	72823549	+	43.5	955.000	13.5	1.7	7.85	3.77e-08
chr12-811	chr12	112679425	112680214	+	43.5	789.000	16.0	1.7	9.68	3.16e-11
chr13-924	chr13	55474868	55475368	+	43.5	500.000	13.5	1.3	10.21	1.79e-09
chr13-1837	chr13	69487631	69488688	+	43.5	1057.000	13.5	1.5	9.28	5.48e-09
chr13-1179	chr13	83739512	83740140	+	43.5	628.000	13.5	0.8	17.01	3.60e-12
chr13-721	chr13	112998822	112999469	+	43.5	647.000	13.5	1.7	7.85	3.77e-08
chr13-393	chr13	116313289	116314121	+	43.5	832.000	15.0	2.1	7.09	8.12e-09
chr13-1467	chr13	116705220	116705991	+	43.5	771.000	15.0	0.7	22.68	8.00e-16
chr14-193	chr14	22019711	22020211	+	43.5	500.000	14.0	1.0	14.11	3.81e-12
chr14-322	chr14	22278125	22278768	+	43.5	643.000	14.0	1.6	8.82	1.69e-09
chr14-391	chr14	24283103	24283792	+	43.5	689.000	14.0	1.3	11.14	8.72e-11
chr14-65	chr14	25303835	25304467	+	43.5	632.000	13.5	1.7	7.85	3.77e-08
chr14-793	chr14	30008304	30009075	+	43.5	771.000	15.0	1.8	8.40	8.64e-10
chr14-2218	chr14	51988790	51990016	+	43.5	1226.000	14.0	2.0	7.06	2.66e-08
chr14-422	chr14	54642692	54643336	+	43.5	644.000	15.0	2.4	6.30	3.72e-08
chr15-248	chr15	31297067	31297695	+	43.5	628.000	14.0	1.2	11.76	4.35e-11
chr15-1175	chr15	76295165	76296020	+	43.5	855.000	14.5	1.5	9.53	9.90e-10
chr16-1229	chr16	38449825	38450489	+	43.5	664.000	14.0	1.3	10.58	1.68e-10
chr17-860	chr17	14203113	14204254	+	43.5	1141.000	15.0	1.2	12.60	3.44e-12
chr17-443	chr17	31636226	31637014	+	43.5	788.000	15.0	1.3	11.34	1.47e-11
chr17-444	chr17	33998748	33999517	+	43.5	769.000	14.5	1.6	9.13	1.69e-09
chr17-313	chr17	36942905	36943742	+	43.5	837.000	14.0	1.3	11.14	8.72e-11
chr17-605	chr17	56138247	56138922	+	43.5	675.000	14.0	1.7	8.14	4.59e-09
chr17-1051	chr17	85628935	85629573	+	43.5	638.000	14.0	1.0	14.11	3.81e-12
chr18-219	chr18	64660135	64660972	+	43.5	837.000	15.0	1.4	10.80	2.88e-11
chr18-1034	chr18	76891849	76892744	+	43.5	895.000	13.5	1.5	8.87	9.19e-09
chr18-168	chr18	80991887	80992387	+	43.5	500.000	14.0	0.7	19.24	6.45e-14
chr19-1450	chr19	6015101	6016009	+	43.5	908.000	14.5	1.6	9.13	1.69e-09
chr19-1252	chr19	6839213	6840347	+	43.5	1134.000	14.5	1.1	12.90	2.08e-11
chr19-448	chr19	48206153	48206936	+	43.5	783.000	13.5	2.0	6.80	1.90e-07
chr19-1222	chr19	59464775	59465417	+	43.5	642.000	13.5	1.1	12.01	2.60e-10
chrX-476	chrX	99294671	99295424	+	43.5	753.000	13.5	1.7	7.85	3.77e-08
chrX-106	chrX	136994367	136995019	+	43.5	652.000	14.5	1.0	14.62	3.81e-12
chr1-509	chr1	5020417	5021244	+	41.9	827.000	13.0	1.5	8.93	5.48e-09
chr1-1528	chr1	19109795	19110676	+	41.9	881.000	13.0	1.7	7.56	3.77e-08
chr1-1809	chr1	19223483	19224416	+	41.9	933.000	13.0	1.1	11.56	2.60e-10
chr1-264	chr1	63272850	63273498	+	41.9	648.000	14.0	1.0	14.11	3.81e-12
chr1-1614	chr1	81591452	81591952	+	41.9	500.000	13.0	1.1	12.28	1.26e-10
chr1-881	chr1	88263420	88263920	+	41.9	500.000	13.0	3.0	4.27	1.86e-05
chr1-1634	chr1	91342242	91343196	+	41.9	954.000	13.5	1.0	13.61	5.37e-11
chr1-650	chr1	134482229	134482729	+	41.9	500.000	13.0	0.9	15.12	9.54e-12
chr1-1112	chr1	136955308	136956071	+	41.9	763.000	13.0	1.1	11.56	2.60e-10
chr1-1119	chr1	139928372	139929055	+	41.9	683.000	13.0	1.7	7.56	3.77e-08
chr1-1412	chr1	156310567	156311626	+	41.9	1059.000	15.0	1.2	12.60	3.44e-12
chr1-669	chr1	167688210	167688972	+	41.9	762.000	14.5	1.9	7.56	1.76e-08
chr1-675	chr1	177683920	177684420	+	41.9	500.000	13.0	0.9	14.04	2.34e-11
chr1-786	chr1	179234527	179235183	+	41.9	656.000	13.0	1.4	9.36	3.18e-09
chr2-812	chr2	24752317	24752817	+	41.9	500.000	13.5	3.2	4.25	2.87e-05
chr2-1046	chr2	26121583	26122358	+	41.9	775.000	15.0	1.5	10.31	5.45e-11
chr2-4384	chr2	27576156	27576939	+	41.9	783.000	14.5	2.2	6.45	1.20e-07
chr2-1772	chr2	28973274	28974052	+	41.9	778.000	15.0	1.5	9.86	9.97e-11
chr2-1054	chr2	28994579	28995079	+	41.9	500.000	13.0	1.7	7.56	3.77e-08
chr2-1778	chr2	29194777	29195418	+	41.9	641.000	13.0	0.8	16.38	3.60e-12
chr2-2842	chr2	33571418	33571918	+	41.9	500.000	13.0	0.7	17.87	1.24e-12
chr2-3436	chr2	35878971	35879792	+	41.9	821.000	13.0	1.9	6.78	1.30e-07
chr2-1076	chr2	44996716	44997216	+	41.9	500.000	13.0	0.7	19.66	3.84e-13
chr2-1372	chr2	55435907	55436587	+	41.9	680.000	14.0	1.5	9.62	5.65e-10
chr2-4632	chr2	105120058	105120850	+	41.9	792.000	13.0	1.6	8.19	1.50e-08
chr2-2558	chr2	127365280	127365990	+	41.9	710.000	13.5	1.8	7.56	5.79e-08
chr2-6661	chr2	131063314	131064176	+	41.9	862.000	13.5	2.0	6.80	1.90e-07
chr2-6925	chr2	151842643	151843495	+	41.9	852.000	14.5	1.3	10.96	1.68e-10
chr2-1151	chr2	162934636	162935136	+	41.9	500.000	14.0	1.1	12.45	2.08e-11
chr2-2676	chr2	163237472	163238132	+	41.9	660.000	13.0	1.6	8.19	1.50e-08
chr2-1507	chr2	166074261	166074761	+	41.9	500.000	13.0	1.7	7.86	2.40e-08
chr2-3106	chr2	169224834	169225566	+	41.9	732.000	13.0	1.7	7.56	3.77e-08
chr2-1165	chr2	178119941	178120441	+	41.9	500.000	13.0	0.7	19.66	3.84e-13
chr2-2018	chr2	180890895	180891556	+	41.9	661.000	13.0	1.2	10.92	5.15e-10
chr3-301	chr3	55534456	55534956	+	41.9	500.000	13.0	1.1	12.28	1.26e-10
chr3-117	chr3	66977028	66977658	+	41.9	630.000	13.0	0.7	19.66	3.84e-13
chr3-254	chr3	85886667	85887488	+	41.9	821.000	13.0	1.3	10.34	9.78e-10
chr3-219	chr3	86539592	86540222	+	41.9	630.000	13.5	1.6	8.50	1.50e-08
chr3-669	chr3	87869706	87870206	+	41.9	500.000	13.0	0.5	24.57	2.41e-14
chr3-151	chr3	88001500	88002314	+	41.9	814.000	14.5	1.4	10.44	3.13e-10
chr3-681	chr3	89582310	89582810	+	41.9	500.000	13.0	1.5	8.55	9.19e-09
chr3-457	chr3	95148673	95149173	+	41.9	500.000	13.0	0.3	49.14	3.83e-18
chr3-869	chr3	102200099	102201003	+	41.9	904.000	13.5	2.1	6.58	2.74e-07
chr3-482	chr3	107100269	107101242	+	41.9	973.000	15.0	2.1	7.32	5.36e-09
chr3-170	chr3	107585716	107586216	+	41.9	500.000	13.0	0.8	16.38	3.60e-12
chr3-242	chr3	146838863	146839363	+	41.9	500.000	19.0	0.1	287.27	2.99e-40
chr4-3511	chr4	4137435	4138639	+	41.9	1204.000	13.0	1.4	9.36	3.18e-09
chr4-980	chr4	41726484	41727382	+	41.9	898.000	14.0	1.5	9.62	5.65e-10
chr4-2294	chr4	58669244	58670053	+	41.9	809.000	13.0	1.7	7.86	2.40e-08
chr4-757	chr4	98816842	98817563	+	41.9	721.000	13.5	1.6	8.50	1.50e-08
chr4-758	chr4	99643647	99644147	+	41.9	500.000	16.0	0.5	30.24	1.06e-18
chr4-493	chr4	101496642	101497409	+	41.9	767.000	14.0	1.1	13.23	9.46e-12
chr4-4444	chr4	103489429	103490553	+	41.9	1124.000	13.0	0.6	21.84	1.04e-13
chr4-1057	chr4	117267984	117268484	+	41.9	500.000	13.0	1.3	10.34	9.78e-10
chr4-1550	chr4	118137759	118138393	+	41.9	634.000	15.0	1.3	11.34	1.47e-11
chr4-1605	chr4	127021144	127021644	+	41.9	500.000	13.0	0.7	19.66	3.84e-13
chr4-1606	chr4	127214357	127215082	+	41.9	725.000	14.5	0.9	16.86	5.86e-13
chr4-1290	chr4	130138869	130139525	+	41.9	656.000	13.0	1.8	7.28	5.79e-08
chr4-1968	chr4	130862243	130863134	+	41.9	891.000	14.0	1.7	8.47	2.82e-09
chr4-2008	chr4	138555797	138557196	+	41.9	1399.000	13.5	1.9	7.29	8.74e-08
chr4-824	chr4	139345203	139346032	+	41.9	829.000	14.0	1.5	9.62	5.65e-10
chr4-1341	chr4	150028258	150029282	+	41.9	1024.000	13.5	1.0	13.61	5.37e-11
chr4-2063	chr4	153481332	153482152	+	41.9	820.000	13.5	1.5	8.87	9.19e-09
chr4-1766	chr4	154836219	154837079	+	41.9	860.000	13.0	1.7	7.56	3.77e-08
chr4-2960	chr4	155359087	155360071	+	41.9	984.000	13.5	0.9	15.70	9.54e-12
chr5-2728	chr5	5531745	5532576	+	41.9	831.000	13.0	1.5	8.55	9.19e-09
chr5-2729	chr5	5703748	5704491	+	41.9	743.000	13.0	1.3	9.83	1.79e-09
chr5-1987	chr5	24475166	24475878	+	41.9	712.000	14.0	1.3	11.14	8.72e-11
chr5-1522	chr5	34074363	34075134	+	41.9	771.000	13.0	1.2	10.92	5.15e-10
chr5-2508	chr5	72867793	72868610	+	41.9	817.000	13.0	2.0	6.55	1.90e-07
chr5-1580	chr5	90132224	90132724	+	41.9	500.000	13.0	1.5	8.93	5.48e-09
chr5-1590	chr5	99777259	99777926	+	41.9	667.000	15.5	1.7	9.37	3.08e-10
chr5-422	chr5	119678944	119679444	+	41.9	500.000	15.0	1.1	14.17	6.64e-13
chr5-1637	chr5	119690030	119690923	+	41.9	893.000	13.5	0.9	15.70	9.54e-12
chr5-974	chr5	121937710	121938210	+	41.9	500.000	13.0	0.7	17.87	1.24e-12
chr5-3492	chr5	124861191	124862130	+	41.9	939.000	13.0	1.9	7.02	8.74e-08
chr5-3534	chr5	128782919	128783839	+	41.9	920.000	13.0	1.6	8.19	1.50e-08
chr5-1920	chr5	137026488	137027271	+	41.9	783.000	13.0	0.9	14.04	2.34e-11
chr6-1742	chr6	29409148	29409786	+	41.9	638.000	13.0	1.4	9.36	3.18e-09
chr6-302	chr6	51433478	51434120	+	41.9	642.000	14.0	1.4	10.08	3.13e-10
chr6-369	chr6	83757655	83758311	+	41.9	656.000	13.5	1.7	8.16	2.40e-08
chr6-2080	chr6	90766064	90766968	+	41.9	904.000	13.0	1.7	7.86	2.40e-08
chr6-666	chr6	91411055	91411833	+	41.9	778.000	13.0	1.5	8.55	9.19e-09
chr6-984	chr6	111650686	111651379	+	41.9	693.000	13.0	1.1	12.28	1.26e-10
chr6-763	chr6	124810781	124811281	+	41.9	500.000	13.0	1.1	12.28	1.26e-10
chr6-1433	chr6	143445499	143446277	+	41.9	778.000	13.0	1.1	12.28	1.26e-10
chr7-1131	chr7	26771133	26771633	+	41.9	500.000	13.0	1.7	7.56	3.77e-08
chr7-2052	chr7	45210976	45212070	+	41.9	1094.000	13.5	1.2	11.34	5.15e-10
chr7-4786	chr7	79591978	79593015	+	41.9	1037.000	13.0	1.3	10.34	9.78e-10
chr7-1781	chr7	99391952	99392585	+	41.9	633.000	13.0	1.2	10.92	5.15e-10
chr7-499	chr7	109144691	109145325	+	41.9	634.000	13.5	2.2	6.00	7.58e-07
chr7-906	chr7	121734483	121735214	+	41.9	731.000	13.0	1.3	9.83	1.79e-09
chr7-1870	chr7	130910660	130911160	+	41.9	500.000	13.0	1.0	13.10	5.37e-11
chr7-3715	chr7	142081928	142082857	+	41.9	929.000	13.5	1.3	10.21	1.79e-09
chr8-1233	chr8	13434918	13435896	+	41.9	978.000	14.0	1.8	7.84	7.32e-09
chr8-2527	chr8	22616644	22617328	+	41.9	684.000	13.0	1.3	9.83	1.79e-09
chr8-1252	chr8	25649155	25649655	+	41.9	500.000	13.0	0.8	16.38	3.60e-12
chr8-618	chr8	36611987	36612673	+	41.9	686.000	14.0	1.9	7.30	1.76e-08
chr8-1395	chr8	95137177	95138289	+	41.9	1112.000	13.0	1.5	8.55	9.19e-09
chr8-1428	chr8	111319009	111319509	+	41.9	500.000	13.0	0.7	17.87	1.24e-12
chr8-2341	chr8	116566701	116567517	+	41.9	816.000	13.0	1.4	9.36	3.18e-09
chr8-669	chr8	120114563	120115332	+	41.9	769.000	15.0	2.4	6.30	3.72e-08
chr8-1458	chr8	120845524	120846364	+	41.9	840.000	13.0	1.9	6.78	1.30e-07
chr8-1042	chr8	122341451	122341951	+	41.9	500.000	13.0	1.1	11.56	2.60e-10
chr9-819	chr9	7005136	7005636	+	41.9	500.000	13.0	0.8	16.38	3.60e-12
chr9-1148	chr9	8898948	8899448	+	41.9	500.000	13.0	0.5	24.57	2.41e-14
chr9-726	chr9	20725772	20726450	+	41.9	678.000	13.0	1.2	10.92	5.15e-10
chr9-542	chr9	22022846	22023346	+	41.9	500.000	13.5	0.9	14.58	2.34e-11
chr9-630	chr9	31463802	31464564	+	41.9	762.000	15.0	1.7	9.07	3.08e-10
chr9-3239	chr9	31859407	31860252	+	41.9	845.000	13.0	1.0	13.10	5.37e-11
chr9-874	chr9	44044354	44045076	+	41.9	722.000	13.0	1.1	12.28	1.26e-10
chr9-276	chr9	44733587	44734225	+	41.9	638.000	13.0	1.5	8.55	9.19e-09
chr9-1942	chr9	47906125	47906786	+	41.9	661.000	13.0	0.8	16.38	3.60e-12
chr9-2009	chr9	56914884	56915799	+	41.9	915.000	13.0	2.1	6.34	2.74e-07
chr9-3759	chr9	58824943	58825877	+	41.9	934.000	13.0	1.9	6.78	1.30e-07
chr9-773	chr9	66138190	66138690	+	41.9	500.000	13.0	1.0	13.10	5.37e-11
chr9-2128	chr9	68667872	68668527	+	41.9	655.000	13.0	1.3	10.34	9.78e-10
chr9-289	chr9	69757127	69757771	+	41.9	644.000	13.0	0.7	17.87	1.24e-12
chr9-781	chr9	79719926	79720690	+	41.9	764.000	13.0	1.6	8.19	1.50e-08
chr9-945	chr9	90262525	90263153	+	41.9	628.000	13.0	1.3	10.34	9.78e-10
chr9-968	chr9	103192319	103193096	+	41.9	777.000	15.5	1.5	10.65	5.45e-11
chr9-1441	chr9	108949415	108949915	+	41.9	500.000	13.0	2.0	6.55	1.90e-07
chr9-4588	chr9	109377053	109378032	+	41.9	979.000	13.0	1.2	10.92	5.15e-10
chr9-1450	chr9	113422201	113423042	+	41.9	841.000	13.0	1.3	10.34	9.78e-10
chr10-724	chr10	22153400	22154064	+	41.9	664.000	15.0	0.9	16.20	9.56e-14
chr10-514	chr10	42860553	42861053	+	41.9	500.000	13.0	1.2	10.92	5.15e-10
chr10-1283	chr10	52028781	52029774	+	41.9	993.000	14.0	0.5	30.24	1.50e-16
chr10-990	chr10	60301632	60302406	+	41.9	774.000	13.0	1.2	10.92	5.15e-10
chr10-387	chr10	61738923	61739578	+	41.9	655.000	13.0	1.8	7.28	5.79e-08
chr10-2859	chr10	78283993	78285405	+	41.9	1412.000	13.0	2.5	5.17	2.52e-06
chr10-1853	chr10	80180343	80181099	+	41.9	756.000	15.0	2.1	7.32	5.36e-09
chr10-211	chr10	126373782	126374282	+	41.9	500.000	13.0	1.0	13.10	5.37e-11
chr10-302	chr10	127723137	127723766	+	41.9	629.000	13.0	1.3	10.34	9.78e-10
chr11-4218	chr11	43775264	43776206	+	41.9	942.000	13.0	1.1	12.28	1.26e-10
chr11-5320	chr11	51409428	51410166	+	41.9	738.000	13.0	1.1	12.28	1.26e-10
chr11-3474	chr11	61647155	61647964	+	41.9	809.000	13.0	0.9	15.12	9.54e-12
chr11-1886	chr11	62524984	62525484	+	41.9	500.000	13.5	1.1	12.01	2.60e-10
chr11-1447	chr11	66526741	66527527	+	41.9	786.000	13.0	1.5	8.93	5.48e-09
chr11-2144	chr11	67920572	67921387	+	41.9	815.000	13.0	2.0	6.55	1.90e-07
chr11-5662	chr11	68373458	68374276	+	41.9	818.000	13.5	1.4	9.72	3.18e-09
chr11-601	chr11	84549710	84550337	+	41.9	627.000	13.0	1.1	11.56	2.60e-10
chr11-1944	chr11	87220638	87221138	+	41.9	500.000	13.0	1.3	9.83	1.79e-09
chr11-1493	chr11	87753732	87754368	+	41.9	636.000	13.0	1.7	7.86	2.40e-08
chr11-1177	chr11	99160681	99161181	+	41.9	500.000	13.0	1.8	7.28	5.79e-08
chr11-2050	chr11	103732872	103733512	+	41.9	640.000	14.0	1.6	8.82	1.69e-09
chr11-6621	chr11	106781202	106782110	+	41.9	908.000	13.0	0.7	17.87	1.24e-12
chr11-2278	chr11	114852550	114853608	+	41.9	1058.000	14.0	1.3	11.14	8.72e-11
chr11-4059	chr11	115824113	115825006	+	41.9	893.000	13.0	1.2	10.92	5.15e-10
chr12-471	chr12	25733385	25733885	+	41.9	500.000	13.0	0.9	14.04	2.34e-11
chr12-2286	chr12	26309776	26310401	+	41.9	625.000	13.0	0.8	16.38	3.60e-12
chr12-323	chr12	56457249	56457881	+	41.9	632.000	13.0	0.9	15.12	9.54e-12
chr12-565	chr12	56466111	56466916	+	41.9	805.000	13.0	1.3	9.83	1.79e-09
chr12-523	chr12	86422482	86423152	+	41.9	670.000	15.0	0.9	16.20	9.56e-14
chr12-973	chr12	100898546	100899436	+	41.9	890.000	13.5	1.1	12.01	2.60e-10
chr12-1159	chr12	109055689	109056375	+	41.9	686.000	13.5	1.4	9.72	3.18e-09
chr12-1677	chr12	110737227	110738051	+	41.9	824.000	13.0	1.6	8.19	1.50e-08
chr12-540	chr12	112994093	112994741	+	41.9	648.000	13.0	1.2	10.92	5.15e-10
chr13-748	chr13	34653303	34653931	+	41.9	628.000	14.0	1.1	12.45	2.08e-11
chr13-761	chr13	40720892	40721867	+	41.9	975.000	14.0	1.8	7.84	7.32e-09
chr13-438	chr13	70296737	70297366	+	41.9	629.000	13.0	1.1	12.28	1.26e-10
chr13-820	chr13	75644835	75645335	+	41.9	500.000	13.0	0.9	15.12	9.54e-12
chr13-341	chr13	120046464	120047093	+	41.9	629.000	13.5	0.9	15.70	9.54e-12
chr14-192	chr14	21993819	21994452	+	41.9	633.000	13.0	0.8	16.38	3.60e-12
chr14-411	chr14	36876226	36876726	+	41.9	500.000	13.0	1.2	10.92	5.15e-10
chr14-1498	chr14	46385259	46386132	+	41.9	873.000	13.5	1.1	12.76	1.26e-10
chr14-338	chr14	47187907	47188705	+	41.9	798.000	13.5	0.6	22.68	1.04e-13
chr14-177	chr14	55783916	55784604	+	41.9	688.000	13.0	0.8	16.38	3.60e-12
chr14-289	chr14	56364673	56365490	+	41.9	817.000	14.0	1.4	10.08	3.13e-10
chr14-1220	chr14	63743526	63744565	+	41.9	1039.000	13.0	1.5	8.93	5.48e-09
chr14-693	chr14	63940343	63941563	+	41.9	1220.000	15.5	1.8	8.68	8.64e-10
chr14-1244	chr14	66364227	66365285	+	41.9	1058.000	13.0	1.5	8.55	9.19e-09
chr14-2947	chr14	115092783	115093579	+	41.9	796.000	15.0	0.8	18.90	1.08e-14
chr14-499	chr14	118226975	118227883	+	41.9	908.000	13.5	1.7	8.16	2.40e-08
chr15-1136	chr15	6976452	6977077	+	41.9	625.000	13.0	0.9	15.12	9.54e-12
chr15-1319	chr15	35758336	35758984	+	41.9	648.000	13.0	1.1	11.56	2.60e-10
chr15-1889	chr15	58742782	58743845	+	41.9	1063.000	13.0	1.3	9.83	1.79e-09
chr15-3413	chr15	81690705	81692138	+	41.9	1433.000	13.0	2.2	5.96	5.46e-07
chr15-642	chr15	82275368	82275868	+	41.9	500.000	13.0	0.9	14.04	2.34e-11
chr15-3488	chr15	83723869	83724696	+	41.9	827.000	13.0	1.9	7.02	8.74e-08
chr15-440	chr15	84105506	84106136	+	41.9	630.000	13.0	1.6	8.19	1.50e-08
chr15-2495	chr15	98771107	98771938	+	41.9	831.000	13.0	1.7	7.56	3.77e-08
chr15-1133	chr15	103453453	103454079	+	41.9	626.000	13.0	0.6	21.84	1.04e-13
chr16-309	chr16	21647768	21648268	+	41.9	500.000	14.0	1.6	8.82	1.69e-09
chr16-1861	chr16	35598179	35599441	+	41.9	1262.000	14.5	1.5	9.53	9.90e-10
chr16-217	chr16	72697878	72698378	+	41.9	500.000	13.0	1.9	6.78	1.30e-07
chr16-2238	chr16	91327509	91328718	+	41.9	1209.000	14.0	1.3	11.14	8.72e-11
chr16-1052	chr16	92540528	92541197	+	41.9	669.000	13.0	1.1	11.56	2.60e-10
chr17-627	chr17	4754416	4754916	+	41.9	500.000	13.0	0.7	17.87	1.24e-12
chr17-870	chr17	23537633	23538714	+	41.9	1081.000	14.0	0.9	15.12	1.55e-12
chr17-292	chr17	23679259	23679892	+	41.9	633.000	13.0	1.0	13.10	5.37e-11
chr17-2306	chr17	24405452	24406476	+	41.9	1024.000	13.0	0.7	17.87	1.24e-12
chr17-435	chr17	26435542	26436180	+	41.9	638.000	13.5	1.6	8.50	1.50e-08
chr17-566	chr17	26854691	26855428	+	41.9	737.000	13.5	1.1	12.76	1.26e-10
chr17-2473	chr17	28165521	28166378	+	41.9	857.000	13.0	1.7	7.86	2.40e-08
chr17-934	chr17	32354495	32354995	+	41.9	500.000	13.0	0.9	15.12	9.54e-12
chr17-946	chr17	34205099	34205972	+	41.9	873.000	13.0	2.1	6.14	3.89e-07
chr17-1459	chr17	34340483	34341193	+	41.9	710.000	13.0	1.6	8.19	1.50e-08
chr17-580	chr17	35068177	35069108	+	41.9	931.000	14.0	1.9	7.56	1.14e-08
chr17-1135	chr17	35262834	35264040	+	41.9	1206.000	14.5	2.6	5.48	8.11e-07
chr17-1145	chr17	35698026	35698883	+	41.9	857.000	13.0	1.1	12.28	1.26e-10
chr17-403	chr17	45545238	45546010	+	41.9	772.000	14.0	1.1	12.45	2.08e-11
chr17-1029	chr17	75811460	75812124	+	41.9	664.000	13.0	2.1	6.14	3.89e-07
chr17-282	chr17	83547494	83548133	+	41.9	639.000	13.0	1.6	8.19	1.50e-08
chr17-626	chr17	87474985	87475485	+	41.9	500.000	13.5	1.3	10.74	9.78e-10
chr17-546	chr17	91649167	91649667	+	41.9	500.000	13.0	1.0	13.10	5.37e-11
chr18-286	chr18	52551059	52551559	+	41.9	500.000	13.0	0.6	21.84	1.04e-13
chr18-554	chr18	61933790	61935289	+	41.9	1499.000	13.0	1.7	7.86	2.40e-08
chr19-912	chr19	4149838	4150469	+	41.9	631.000	14.5	1.5	9.53	9.90e-10
chr19-611	chr19	9984605	9985246	+	41.9	641.000	13.0	1.2	10.92	5.15e-10
chr19-1634	chr19	42433549	42434643	+	41.9	1094.000	13.0	2.1	6.34	2.74e-07
chr19-1973	chr19	44886230	44887170	+	41.9	940.000	14.5	1.5	9.53	9.90e-10
chr19-678	chr19	58328855	58329355	+	41.9	500.000	13.0	1.3	9.83	1.79e-09
chrX-166	chrX	41404968	41406115	+	41.9	1147.000	13.0	1.4	9.36	3.18e-09
chrX-187	chrX	93296109	93297102	+	41.9	993.000	14.0	1.1	12.45	2.08e-11
chrX-1336	chrX	115435849	115436535	+	41.9	686.000	13.0	0.7	17.87	1.24e-12
chr1-419	chr1	13426820	13427320	+	40.3	500.000	13.0	0.4	32.76	6.54e-16
chr1-816	chr1	34816380	34817068	+	40.3	688.000	19.0	1.4	13.68	1.13e-15
chr1-1983	chr1	74123705	74124900	+	40.3	1195.000	12.5	2.0	6.30	1.26e-06
chr1-1314	chr1	89943723	89944512	+	40.3	789.000	12.5	2.0	6.30	1.26e-06
chr1-555	chr1	121151167	121151987	+	40.3	820.000	15.0	1.0	15.12	2.52e-13
chr1-572	chr1	172194644	172195144	+	40.3	500.000	15.0	0.3	45.36	3.40e-20
chr1-3029	chr1	172285994	172286896	+	40.3	902.000	16.0	2.1	7.80	6.82e-10
chr2-1041	chr2	19450375	19451037	+	40.3	662.000	13.5	1.3	10.74	9.78e-10
chr2-1334	chr2	21368469	21369342	+	40.3	873.000	12.5	2.1	6.10	1.76e-06
chr2-2338	chr2	30584207	30584857	+	40.3	650.000	13.0	0.7	19.66	3.84e-13
chr2-4447	chr2	32617722	32618363	+	40.3	641.000	13.0	0.5	28.08	4.54e-15
chr2-941	chr2	38348078	38348774	+	40.3	696.000	12.5	1.5	8.59	4.94e-08
chr3-678	chr3	88536512	88537155	+	40.3	643.000	12.5	1.4	9.00	3.00e-08
chr3-224	chr3	88563028	88563528	+	40.3	500.000	13.0	0.3	49.14	3.83e-18
chr3-891	chr3	121531722	121532415	+	40.3	693.000	12.5	0.8	15.75	5.90e-11
chr4-1213	chr4	46084450	46085177	+	40.3	727.000	13.0	1.7	7.56	3.77e-08
chr4-1240	chr4	99560374	99560874	+	40.3	500.000	13.0	0.6	21.84	1.04e-13
chr4-311	chr4	101717057	101717709	+	40.3	652.000	13.0	1.0	13.10	5.37e-11
chr4-662	chr4	115051194	115051694	+	40.3	500.000	14.0	2.2	6.23	1.20e-07
chr4-442	chr4	123343250	123343891	+	40.3	641.000	13.0	1.5	8.55	9.19e-09
chr4-804	chr4	128959706	128960206	+	40.3	500.000	13.0	1.1	12.28	1.26e-10
chr4-820	chr4	137070829	137071501	+	40.3	672.000	13.0	1.5	8.93	5.48e-09
chr4-533	chr4	138558227	138558860	+	40.3	633.000	13.0	1.6	8.19	1.50e-08
chr4-5434	chr4	142737664	142738884	+	40.3	1220.000	12.5	1.3	9.95	1.02e-08
chr4-5548	chr4	149586646	149587797	+	40.3	1151.000	12.5	1.1	11.12	3.03e-09
chr4-959	chr4	152339305	152339938	+	40.3	633.000	13.0	1.7	7.86	2.40e-08
chr4-1364	chr4	155398026	155399049	+	40.3	1023.000	13.0	1.4	9.36	3.18e-09
chr5-623	chr5	41756832	41757473	+	40.3	641.000	13.0	0.9	14.04	2.34e-11
chr5-1255	chr5	106513290	106513790	+	40.3	500.000	13.0	0.9	15.12	9.54e-12
chr5-1070	chr5	107288624	107289249	+	40.3	625.000	13.0	0.9	14.04	2.34e-11
chr5-1079	chr5	113348138	113348638	+	40.3	500.000	13.0	0.9	15.12	9.54e-12
chr5-1860	chr5	115248686	115249186	+	40.3	500.000	12.5	1.3	9.45	1.78e-08
chr5-4134	chr5	122352758	122354000	+	40.3	1242.000	12.5	1.9	6.75	6.21e-07
chr5-1674	chr5	137442816	137443644	+	40.3	828.000	15.0	1.9	7.82	2.23e-09
chr5-3613	chr5	138755486	138756294	+	40.3	808.000	14.0	1.7	8.47	2.82e-09
chr5-1131	chr5	140735860	140736485	+	40.3	625.000	14.0	1.6	8.82	1.69e-09
chr5-2393	chr5	151322546	151323046	+	40.3	500.000	13.0	1.0	13.10	5.37e-11
chr6-405	chr6	83065739	83066392	+	40.3	653.000	12.5	1.4	9.00	3.00e-08
chr6-1090	chr6	83083505	83084423	+	40.3	918.000	13.0	1.7	7.86	2.40e-08
chr6-1104	chr6	85480394	85481059	+	40.3	665.000	14.0	1.5	9.20	9.90e-10
chr6-409	chr6	85484234	85484891	+	40.3	657.000	12.5	1.1	11.81	1.56e-09
chr6-1618	chr6	116677639	116678296	+	40.3	657.000	13.0	1.1	12.28	1.26e-10
chr6-2205	chr6	118079080	118079786	+	40.3	706.000	13.0	1.5	8.55	9.19e-09
chr7-945	chr7	6624506	6625006	+	40.3	500.000	13.0	1.6	8.19	1.50e-08
chr7-854	chr7	44641667	44642532	+	40.3	865.000	13.0	1.7	7.56	3.77e-08
chr7-1695	chr7	49630363	49631141	+	40.3	778.000	15.0	1.1	13.34	1.55e-12
chr7-2649	chr7	68225785	68226472	+	40.3	687.000	15.5	1.5	10.19	9.97e-11
chr7-766	chr7	109166193	109166827	+	40.3	634.000	13.5	1.7	8.16	2.40e-08
chr7-1248	chr7	109227974	109228474	+	40.3	500.000	13.0	1.5	8.93	5.48e-09
chr7-3548	chr7	110221782	110222437	+	40.3	655.000	13.0	0.8	16.38	3.60e-12
chr7-1467	chr7	127023257	127023757	+	40.3	500.000	12.5	1.1	11.81	1.56e-09
chr7-5573	chr7	131647417	131648532	+	40.3	1115.000	13.0	1.8	7.28	5.79e-08
chr7-781	chr7	132154406	132155287	+	40.3	881.000	13.5	0.9	14.58	2.34e-11
chr7-2215	chr7	133396045	133396850	+	40.3	805.000	13.0	2.2	5.96	5.46e-07
chr8-1078	chr8	12131757	12132932	+	40.3	1175.000	14.0	0.7	21.17	1.82e-14
chr8-3029	chr8	12315355	12316353	+	40.3	998.000	13.0	1.4	9.36	3.18e-09
chr8-584	chr8	120229599	120230237	+	40.3	638.000	13.0	1.5	8.93	5.48e-09
chr9-1024	chr9	35175402	35176072	+	40.3	670.000	13.5	0.9	15.70	9.54e-12
chr9-873	chr9	43879255	43880084	+	40.3	829.000	13.0	1.6	8.19	1.50e-08
chr9-1545	chr9	43897795	43898502	+	40.3	707.000	12.5	0.9	14.54	1.44e-10
chr9-1312	chr9	61133863	61134644	+	40.3	781.000	13.0	0.9	15.12	9.54e-12
chr9-2648	chr9	62679237	62679941	+	40.3	704.000	13.5	1.9	7.04	1.30e-07
chr9-1139	chr9	122596998	122597498	+	40.3	500.000	12.5	1.3	9.95	1.02e-08
chr10-722	chr10	19362419	19363064	+	40.3	645.000	13.5	1.5	8.87	9.19e-09
chr10-1278	chr10	52019733	52020683	+	40.3	950.000	13.5	0.9	14.58	2.34e-11
chr10-180	chr10	81363398	81364174	+	40.3	776.000	14.5	1.6	9.13	1.69e-09
chr10-669	chr10	81387450	81388100	+	40.3	650.000	12.5	1.3	9.45	1.78e-08
chr10-936	chr10	128934610	128935749	+	40.3	1139.000	13.5	1.4	9.72	3.18e-09
chr11-1231	chr11	6062896	6063396	+	40.3	500.000	15.5	1.0	15.62	2.52e-13
chr11-1235	chr11	6428023	6428523	+	40.3	500.000	12.5	1.4	9.00	3.00e-08
chr11-3215	chr11	18880925	18882175	+	40.3	1250.000	13.0	1.5	8.93	5.48e-09
chr11-2877	chr11	57775366	57776241	+	40.3	875.000	12.5	1.3	9.45	1.78e-08
chr11-1474	chr11	78154193	78154693	+	40.3	500.000	12.5	1.3	9.45	1.78e-08
chr11-1277	chr11	78490949	78491727	+	40.3	778.000	12.5	1.0	12.60	7.04e-10
chr11-1771	chr11	102989985	102990485	+	40.3	500.000	12.5	1.3	9.95	1.02e-08
chr11-3078	chr11	107072564	107073433	+	40.3	869.000	12.5	1.2	10.50	5.66e-09
chr11-1199	chr11	109653452	109653952	+	40.3	500.000	13.0	1.7	7.56	3.77e-08
chr11-2078	chr11	116426733	116427435	+	40.3	702.000	12.5	1.7	7.56	1.91e-07
chr11-2094	chr11	121298619	121299119	+	40.3	500.000	12.5	1.6	7.87	1.24e-07
chr12-743	chr12	20285457	20285957	+	40.3	500.000	12.5	1.4	9.00	3.00e-08
chr12-1270	chr12	30157406	30158056	+	40.3	650.000	12.5	1.5	8.22	7.92e-08
chr12-1073	chr12	54068618	54069373	+	40.3	755.000	13.0	1.7	7.86	2.40e-08
chr12-190	chr12	56532023	56532523	+	40.3	500.000	12.5	0.9	13.50	3.29e-10
chr12-429	chr12	69560848	69561473	+	40.3	625.000	13.0	1.5	8.93	5.48e-09
chr12-521	chr12	86210964	86211592	+	40.3	628.000	13.0	0.8	16.38	3.60e-12
chr12-596	chr12	86423866	86424610	+	40.3	744.000	14.0	1.7	8.47	2.82e-09
chr12-990	chr12	105623143	105623828	+	40.3	685.000	14.0	0.8	17.64	2.04e-13
chr12-1671	chr12	110283911	110284860	+	40.3	949.000	12.5	1.5	8.22	7.92e-08
chr13-682	chr13	56779217	56779717	+	40.3	500.000	12.5	2.2	5.56	4.44e-06
chr13-1169	chr13	74122585	74123621	+	40.3	1036.000	13.5	0.6	22.68	1.04e-13
chr13-723	chr13	114456970	114457739	+	40.3	769.000	14.0	1.1	13.23	9.46e-12
chr14-343	chr14	55786597	55787239	+	40.3	642.000	13.0	1.9	6.78	1.30e-07
chr14-1293	chr14	71940196	71941010	+	40.3	814.000	12.5	1.8	7.00	4.26e-07
chr14-478	chr14	72403522	72404022	+	40.3	500.000	13.0	1.0	13.10	5.37e-11
chr14-2707	chr14	75828709	75830051	+	40.3	1342.000	13.0	1.3	10.34	9.78e-10
chr15-542	chr15	25364467	25364967	+	40.3	500.000	12.5	1.0	12.60	7.04e-10
chr15-1356	chr15	68365552	68366052	+	40.3	500.000	13.0	1.1	12.28	1.26e-10
chr15-1157	chr15	68411352	68412045	+	40.3	693.000	12.5	1.5	8.22	7.92e-08
chr15-773	chr15	72589595	72590221	+	40.3	626.000	13.0	1.1	11.56	2.60e-10
chr15-3201	chr15	75566297	75567098	+	40.3	801.000	13.5	1.2	11.34	5.15e-10
chr15-485	chr15	76718029	76718819	+	40.3	790.000	13.5	1.6	8.50	1.50e-08
chr15-3572	chr15	86410538	86411901	+	40.3	1363.000	13.0	1.6	8.19	1.50e-08
chr15-1472	chr15	99228383	99229136	+	40.3	753.000	12.5	1.8	7.00	4.26e-07
chr16-656	chr16	29714521	29715021	+	40.3	500.000	13.0	1.4	9.36	3.18e-09
chr16-1262	chr16	88289289	88290066	+	40.3	777.000	13.0	1.9	6.78	1.30e-07
chr17-294	chr17	24351011	24351645	+	40.3	634.000	14.0	2.0	7.06	2.66e-08
chr17-788	chr17	35439328	35440161	+	40.3	833.000	15.0	1.5	10.31	5.45e-11
chr17-600	chr17	47918128	47918628	+	40.3	500.000	12.5	1.4	9.00	3.00e-08
chr17-527	chr17	69077159	69077846	+	40.3	687.000	13.5	1.3	10.21	1.79e-09
chr18-322	chr18	33837676	33838176	+	40.3	500.000	12.5	1.4	9.00	3.00e-08
chr18-1788	chr18	42385664	42386509	+	40.3	845.000	12.5	1.1	11.81	1.56e-09
chr18-1819	chr18	45560469	45561326	+	40.3	857.000	13.5	1.4	9.72	3.18e-09
chr18-109	chr18	64266470	64267115	+	40.3	645.000	14.0	1.5	9.20	9.90e-10
chr18-187	chr18	67343552	67344178	+	40.3	626.000	13.0	1.3	9.83	1.79e-09
chr18-1258	chr18	75741309	75742739	+	40.3	1430.000	12.5	1.2	10.50	5.66e-09
chr19-1235	chr19	4983587	4984495	+	40.3	908.000	16.0	1.5	10.52	9.43e-12
chr19-1244	chr19	5653855	5654546	+	40.3	691.000	13.5	1.7	8.16	2.40e-08
chr19-1399	chr19	60460512	60461372	+	40.3	860.000	13.0	1.9	6.78	1.30e-07
chrX-124	chrX	11854085	11854585	+	40.3	500.000	12.5	1.2	10.50	5.66e-09
chrX-176	chrX	73790310	73791152	+	40.3	842.000	14.0	1.3	10.58	1.68e-10
chrX-1122	chrX	93299691	93300483	+	40.3	792.000	13.0	1.2	10.92	5.15e-10
chrX-191	chrX	94538565	94539195	+	40.3	630.000	14.0	1.5	9.20	9.90e-10
chrX-208	chrX	105764654	105765745	+	40.3	1091.000	12.5	1.3	9.45	1.78e-08
chrX-299	chrX	141714932	141715432	+	40.3	500.000	12.5	0.9	14.54	1.44e-10
chr1-1224	chr1	55638839	55639658	+	38.7	819.000	12.0	1.6	7.56	1.24e-07
chr1-429	chr1	64738642	64739457	+	38.7	815.000	15.0	1.5	10.31	5.45e-11
chr1-2002	chr1	75036092	75037429	+	38.7	1337.000	12.0	1.7	7.26	1.91e-07
chr1-3799	chr1	75278462	75279599	+	38.7	1137.000	12.0	1.7	7.26	1.91e-07
chr1-874	chr1	86018518	86019338	+	38.7	820.000	13.0	1.2	10.92	5.15e-10
chr1-2904	chr1	121098989	121099737	+	38.7	748.000	13.0	1.6	8.19	1.50e-08
chr1-2344	chr1	135597313	135598207	+	38.7	894.000	12.0	0.9	12.96	3.29e-10
chr1-1686	chr1	136034157	136034961	+	38.7	804.000	14.5	0.9	16.86	5.86e-13
chr1-1715	chr1	165839094	165840029	+	38.7	935.000	12.0	1.3	9.07	1.78e-08
chr1-1426	chr1	166397174	166397674	+	38.7	500.000	12.0	2.1	5.67	2.42e-06
chr1-361	chr1	174921387	174921887	+	38.7	500.000	12.0	1.3	9.07	1.78e-08
chr1-1455	chr1	176667592	176668441	+	38.7	849.000	12.0	1.7	7.26	1.91e-07
chr1-495	chr1	178533975	178534475	+	38.7	500.000	12.0	0.7	18.14	7.55e-12
chr1-1476	chr1	182313221	182313721	+	38.7	500.000	12.0	0.4	30.24	2.14e-14
chr1-582	chr1	189792813	189793446	+	38.7	633.000	12.5	2.1	6.10	1.76e-06
chr1-1514	chr1	193107140	193107859	+	38.7	719.000	14.0	1.9	7.56	1.14e-08
chr2-3145	chr2	5135696	5136196	+	38.7	500.000	12.0	1.7	7.26	1.91e-07
chr2-5055	chr2	11360556	11361342	+	38.7	786.000	13.0	2.5	5.17	2.52e-06
chr2-1729	chr2	13009767	13010647	+	38.7	880.000	14.0	1.7	8.14	4.59e-09
chr2-695	chr2	18695278	18695904	+	38.7	626.000	12.5	1.5	8.59	4.94e-08
chr2-1757	chr2	25351865	25352365	+	38.7	500.000	14.0	1.3	10.58	1.68e-10
chr2-4393	chr2	28775100	28776041	+	38.7	941.000	12.5	1.7	7.56	1.91e-07
chr2-2077	chr2	33564379	33565118	+	38.7	739.000	13.0	1.4	9.36	3.18e-09
chr2-1798	chr2	33568453	33568953	+	38.7	500.000	12.0	1.5	7.89	7.92e-08
chr2-2101	chr2	49309005	49309505	+	38.7	500.000	12.0	0.7	18.14	7.55e-12
chr2-2476	chr2	85046547	85047047	+	38.7	500.000	12.0	1.1	11.34	1.56e-09
chr2-1440	chr2	120147944	120148586	+	38.7	642.000	17.0	0.9	18.36	3.01e-16
chr2-6610	chr2	128786152	128786919	+	38.7	767.000	13.0	0.9	15.12	9.54e-12
chr2-1668	chr2	147860787	147861287	+	38.7	500.000	13.0	0.5	28.08	4.54e-15
chr2-4039	chr2	153535282	153535782	+	38.7	500.000	12.0	0.9	12.96	3.29e-10
chr2-4055	chr2	155249827	155250545	+	38.7	718.000	13.0	1.1	11.56	2.60e-10
chr2-1969	chr2	156312561	156313221	+	38.7	660.000	12.0	2.2	5.34	4.44e-06
chr2-7133	chr2	160721585	160722354	+	38.7	769.000	12.0	0.8	15.12	5.90e-11
chr2-2244	chr2	163855311	163856129	+	38.7	818.000	14.5	1.9	7.83	1.14e-08
chr2-1997	chr2	168042782	168043282	+	38.7	500.000	12.0	1.3	9.55	1.02e-08
chr2-7567	chr2	181424327	181424960	+	38.7	633.000	12.0	1.1	11.34	1.56e-09
chr3-412	chr3	21823122	21823839	+	38.7	717.000	13.0	2.1	6.14	3.89e-07
chr3-655	chr3	79218037	79218537	+	38.7	500.000	12.0	0.8	15.12	5.90e-11
chr3-448	chr3	89091632	89092460	+	38.7	828.000	14.0	1.4	10.08	3.13e-10
chr3-1141	chr3	89169075	89169820	+	38.7	745.000	13.0	0.6	21.84	1.04e-13
chr3-728	chr3	104944873	104945373	+	38.7	500.000	12.0	0.9	13.96	1.44e-10
chr3-1315	chr3	124385454	124385954	+	38.7	500.000	12.0	1.1	11.34	1.56e-09
chr3-3169	chr3	149620785	149621700	+	38.7	915.000	12.0	2.0	6.05	1.26e-06
chr3-916	chr3	150072431	150073264	+	38.7	833.000	13.0	0.7	17.87	1.24e-12
chr4-296	chr4	36951681	36952330	+	38.7	649.000	12.5	1.2	10.50	5.66e-09
chr4-873	chr4	53327191	53327691	+	38.7	500.000	12.5	0.7	17.18	2.22e-11
chr4-1829	chr4	55277206	55278540	+	38.7	1334.000	12.0	1.8	6.72	4.26e-07
chr4-1003	chr4	57070700	57071200	+	38.7	500.000	13.0	0.9	15.12	9.54e-12
chr4-746	chr4	87081611	87082111	+	38.7	500.000	12.0	0.9	12.96	3.29e-10
chr4-427	chr4	89279814	89280447	+	38.7	633.000	13.5	0.5	25.51	2.41e-14
chr4-1024	chr4	99592083	99592834	+	38.7	751.000	13.0	1.0	13.10	5.37e-11
chr4-3140	chr4	103193860	103194723	+	38.7	863.000	12.5	0.9	14.54	1.44e-10
chr4-2496	chr4	116066803	116067303	+	38.7	500.000	12.0	1.0	12.10	7.04e-10
chr4-788	chr4	118209116	118209790	+	38.7	674.000	15.0	0.8	18.90	1.08e-14
chr4-1083	chr4	126024629	126025255	+	38.7	626.000	13.0	1.8	7.28	5.79e-08
chr4-603	chr4	130866548	130867048	+	38.7	500.000	13.5	1.7	7.85	3.77e-08
chr4-808	chr4	131925205	131925705	+	38.7	500.000	12.0	1.4	8.64	3.00e-08
chr4-1104	chr4	134238219	134238857	+	38.7	638.000	12.0	1.1	10.67	3.03e-09
chr4-615	chr4	135165069	135165697	+	38.7	628.000	12.0	1.5	8.25	4.94e-08
chr4-2012	chr4	139290772	139291585	+	38.7	813.000	12.5	1.3	9.95	1.02e-08
chr4-1705	chr4	141199704	141200353	+	38.7	649.000	12.0	2.0	6.05	1.26e-06
chr4-2918	chr4	152360225	152360935	+	38.7	710.000	12.0	1.2	10.08	5.66e-09
chr4-355	chr4	153231222	153231722	+	38.7	500.000	13.0	0.9	15.12	9.54e-12
chr4-5655	chr4	153603432	153604318	+	38.7	886.000	12.0	1.9	6.26	8.90e-07
chr4-1758	chr4	154332121	154332767	+	38.7	646.000	12.0	1.5	8.25	4.94e-08
chr5-902	chr5	33006397	33007047	+	38.7	650.000	12.5	2.4	5.25	7.82e-06
chr5-1189	chr5	35300818	35301318	+	38.7	500.000	12.0	0.9	12.96	3.29e-10
chr5-2968	chr5	38559495	38559995	+	38.7	500.000	12.0	0.7	16.49	2.22e-11
chr5-3069	chr5	71308778	71309472	+	38.7	694.000	12.0	0.9	13.96	1.44e-10
chr5-1588	chr5	98253537	98254390	+	38.7	853.000	13.0	1.6	8.19	1.50e-08
chr5-2164	chr5	100822439	100823081	+	38.7	642.000	12.0	1.1	10.67	3.03e-09
chr5-3277	chr5	111553011	111553684	+	38.7	673.000	12.0	0.9	13.96	1.44e-10
chr5-1263	chr5	114574068	114574718	+	38.7	650.000	12.0	0.9	12.96	3.29e-10
chr5-3345	chr5	115144690	115145190	+	38.7	500.000	12.0	1.3	9.07	1.78e-08
chr5-3366	chr5	117292251	117292894	+	38.7	643.000	12.0	1.5	8.25	4.94e-08
chr5-3423	chr5	120090549	120091987	+	38.7	1438.000	12.0	1.6	7.56	1.24e-07
chr5-973	chr5	121010171	121010806	+	38.7	635.000	12.0	1.0	12.10	7.04e-10
chr5-3467	chr5	122253998	122254498	+	38.7	500.000	12.0	1.1	10.67	3.03e-09
chr5-978	chr5	131616176	131616972	+	38.7	796.000	12.5	1.3	9.45	1.78e-08
chr5-1125	chr5	136260251	136260751	+	38.7	500.000	12.0	1.2	10.08	5.66e-09
chr5-3598	chr5	136912614	136913114	+	38.7	500.000	12.0	1.4	8.64	3.00e-08
chr5-6256	chr5	137110155	137110912	+	38.7	757.000	12.0	1.8	6.72	4.26e-07
chr5-6313	chr5	139109237	139109978	+	38.7	741.000	12.0	1.7	6.98	2.88e-07
chr5-3633	chr5	139619311	139620825	+	38.7	1514.000	14.0	1.6	8.82	1.69e-09
chr5-2356	chr5	141881896	141882801	+	38.7	905.000	12.0	1.3	9.07	1.78e-08
chr5-1471	chr5	147193952	147194594	+	38.7	642.000	12.5	1.3	9.95	1.02e-08
chr6-1150	chr6	6058475	6059248	+	38.7	773.000	12.0	1.9	6.26	8.90e-07
chr6-1019	chr6	17065531	17066162	+	38.7	631.000	12.0	0.9	12.96	3.29e-10
chr6-1180	chr6	28789071	28789571	+	38.7	500.000	12.0	0.8	15.12	5.90e-11
chr6-540	chr6	29495712	29496475	+	38.7	763.000	12.5	1.6	7.87	1.24e-07
chr6-893	chr6	30320413	30321187	+	38.7	774.000	13.0	1.1	12.28	1.26e-10
chr6-2434	chr6	35334890	35335570	+	38.7	680.000	12.0	1.7	7.26	1.91e-07
chr6-904	chr6	38634917	38635417	+	38.7	500.000	12.0	1.1	11.34	1.56e-09
chr6-905	chr6	46762085	46762585	+	38.7	500.000	12.0	0.9	13.96	1.44e-10
chr6-1506	chr6	51188350	51189282	+	38.7	932.000	12.0	1.7	7.26	1.91e-07
chr6-1256	chr6	52197386	52198193	+	38.7	807.000	13.0	0.8	16.38	3.60e-12
chr6-459	chr6	54428679	54429308	+	38.7	629.000	13.0	0.6	21.84	1.04e-13
chr6-1912	chr6	55442010	55443279	+	38.7	1269.000	12.0	2.1	5.85	1.76e-06
chr6-3404	chr6	66568080	66568928	+	38.7	848.000	12.0	1.7	6.98	2.88e-07
chr6-1936	chr6	67748274	67749567	+	38.7	1293.000	13.0	1.2	10.92	5.15e-10
chr6-585	chr6	83723385	83723885	+	38.7	500.000	13.0	1.1	12.28	1.26e-10
chr6-1343	chr6	97656892	97657591	+	38.7	699.000	13.0	1.3	9.83	1.79e-09
chr6-1363	chr6	114042339	114043188	+	38.7	849.000	13.5	1.5	9.28	5.48e-09
chr6-860	chr6	114282876	114283655	+	38.7	779.000	12.5	0.9	13.50	3.29e-10
chr6-1387	chr6	121378933	121379433	+	38.7	500.000	13.0	0.8	16.38	3.60e-12
chr6-2249	chr6	124813180	124813869	+	38.7	689.000	12.0	1.8	6.72	4.26e-07
chr6-1000	chr6	127648611	127649111	+	38.7	500.000	12.0	1.5	8.25	4.94e-08
chr6-2344	chr6	144859567	144860429	+	38.7	862.000	12.0	1.7	6.98	2.88e-07
chr6-603	chr6	148442667	148443462	+	38.7	795.000	16.0	1.5	10.52	9.43e-12
chr7-1089	chr7	15987514	15988150	+	38.7	636.000	12.5	1.4	9.00	3.00e-08
chr7-1093	chr7	16491926	16492426	+	38.7	500.000	12.0	0.5	25.92	1.27e-13
chr7-3847	chr7	16882336	16882999	+	38.7	663.000	12.0	1.1	11.34	1.56e-09
chr7-1098	chr7	18241035	18241760	+	38.7	725.000	12.0	1.3	9.55	1.02e-08
chr7-1101	chr7	19395137	19395637	+	38.7	500.000	12.0	0.4	30.24	2.14e-14
chr7-1570	chr7	25735728	25736555	+	38.7	827.000	12.0	0.7	18.14	7.55e-12
chr7-1360	chr7	27334317	27335172	+	38.7	855.000	12.5	0.8	15.75	5.90e-11
chr7-1580	chr7	27375860	27376717	+	38.7	857.000	12.5	0.9	14.54	1.44e-10
chr7-1139	chr7	28288990	28289661	+	38.7	671.000	12.5	1.0	12.60	7.04e-10
chr7-1588	chr7	28755846	28756699	+	38.7	853.000	12.0	2.4	5.04	7.82e-06
chr7-845	chr7	35922508	35923177	+	38.7	669.000	13.0	1.1	12.28	1.26e-10
chr7-1638	chr7	40345953	40346453	+	38.7	500.000	13.0	1.2	10.92	5.15e-10
chr7-1684	chr7	46582458	46582958	+	38.7	500.000	12.0	0.9	13.96	1.44e-10
chr7-2629	chr7	65497987	65498487	+	38.7	500.000	12.0	1.3	9.55	1.02e-08
chr7-1015	chr7	70330017	70330982	+	38.7	965.000	12.5	1.3	9.95	1.02e-08
chr7-573	chr7	70357794	70358428	+	38.7	634.000	12.0	1.1	11.34	1.56e-09
chr7-1755	chr7	81858983	81859803	+	38.7	820.000	12.5	1.5	8.59	4.94e-08
chr7-1023	chr7	82193007	82193704	+	38.7	697.000	13.0	1.7	7.56	3.77e-08
chr7-3475	chr7	82336702	82337568	+	38.7	866.000	13.5	1.4	9.72	3.18e-09
chr7-2769	chr7	92180356	92181062	+	38.7	706.000	12.0	2.1	5.67	2.42e-06
chr7-885	chr7	98192558	98193194	+	38.7	636.000	12.0	1.2	10.08	5.66e-09
chr7-2790	chr7	98440752	98441252	+	38.7	500.000	12.0	0.8	15.12	5.90e-11
chr7-440	chr7	105425327	105425966	+	38.7	639.000	14.0	1.2	11.76	4.35e-11
chr7-2857	chr7	109202099	109202870	+	38.7	771.000	12.5	1.7	7.27	2.88e-07
chr7-5343	chr7	120756609	120757312	+	38.7	703.000	12.0	0.7	16.49	2.22e-11
chr7-2941	chr7	121329043	121330000	+	38.7	957.000	12.0	0.7	18.14	7.55e-12
chr7-1845	chr7	121970952	121971933	+	38.7	981.000	12.0	1.2	10.08	5.66e-09
chr7-1264	chr7	127611015	127611664	+	38.7	649.000	12.0	0.8	15.12	5.90e-11
chr7-919	chr7	136430536	136431259	+	38.7	723.000	13.0	1.1	11.56	2.60e-10
chr7-2240	chr7	142380577	142381077	+	38.7	500.000	12.0	1.1	11.34	1.56e-09
chr7-5950	chr7	144436188	144436865	+	38.7	677.000	13.0	1.3	9.83	1.79e-09
chr8-1808	chr8	13492656	13493712	+	38.7	1056.000	13.0	1.5	8.93	5.48e-09
chr8-3170	chr8	22017053	22018296	+	38.7	1243.000	12.0	1.6	7.56	1.24e-07
chr8-931	chr8	23157527	23158374	+	38.7	847.000	12.0	2.1	5.85	1.76e-06
chr8-466	chr8	32883209	32883834	+	38.7	625.000	13.0	1.5	8.55	9.19e-09
chr8-1279	chr8	54954761	54955261	+	38.7	500.000	12.0	1.3	9.07	1.78e-08
chr8-974	chr8	72576227	72576727	+	38.7	500.000	12.0	0.7	16.49	2.22e-11
chr8-2078	chr8	79575568	79576196	+	38.7	628.000	13.0	0.9	14.04	2.34e-11
chr8-1360	chr8	84974022	84974703	+	38.7	681.000	14.0	1.5	9.20	9.90e-10
chr8-2173	chr8	91862209	91863177	+	38.7	968.000	12.0	1.9	6.26	8.90e-07
chr8-3956	chr8	92545273	92546135	+	38.7	862.000	12.0	1.7	7.26	1.91e-07
chr8-870	chr8	92676727	92677376	+	38.7	649.000	12.5	1.5	8.59	4.94e-08
chr8-1400	chr8	103449490	103450244	+	38.7	754.000	12.0	1.9	6.26	8.90e-07
chr8-2755	chr8	105263528	105264348	+	38.7	820.000	12.0	1.1	10.67	3.03e-09
chr8-447	chr8	107439112	107439612	+	38.7	500.000	12.0	0.9	12.96	3.29e-10
chr8-4179	chr8	107944072	107944922	+	38.7	850.000	12.0	0.5	22.68	5.92e-13
chr8-1170	chr8	111536807	111537505	+	38.7	698.000	12.0	1.5	7.89	7.92e-08
chr8-1449	chr8	120119571	120120071	+	38.7	500.000	12.0	0.6	20.16	2.28e-12
chr8-2418	chr8	123618871	123620035	+	38.7	1164.000	12.0	0.5	22.68	5.92e-13
chr8-1055	chr8	124431873	124432611	+	38.7	738.000	12.0	1.6	7.56	1.24e-07
chr8-404	chr8	125897919	125898564	+	38.7	645.000	14.0	0.9	16.28	5.86e-13
chr8-1731	chr8	125912906	125913406	+	38.7	500.000	12.0	0.4	30.24	2.14e-14
chr8-1508	chr8	125963682	125964694	+	38.7	1012.000	12.0	0.5	22.68	5.92e-13
chr9-1757	chr9	21139167	21139855	+	38.7	688.000	12.0	1.2	10.08	5.66e-09
chr9-3507	chr9	46421038	46421816	+	38.7	778.000	12.0	1.1	10.67	3.03e-09
chr9-885	chr9	50232489	50233182	+	38.7	693.000	13.0	2.0	6.55	1.90e-07
chr9-1271	chr9	56136190	56136690	+	38.7	500.000	12.0	1.1	11.34	1.56e-09
chr9-2618	chr9	58488342	58489015	+	38.7	673.000	13.0	1.2	10.92	5.15e-10
chr9-667	chr9	58821170	58821954	+	38.7	784.000	15.0	1.1	13.34	1.55e-12
chr9-2668	chr9	64736861	64737695	+	38.7	834.000	12.0	1.7	6.98	2.88e-07
chr9-1345	chr9	71483120	71483620	+	38.7	500.000	12.0	1.4	8.64	3.00e-08
chr9-4060	chr9	72874615	72875509	+	38.7	894.000	12.0	1.5	7.89	7.92e-08
chr9-389	chr9	89602198	89602834	+	38.7	636.000	13.0	0.9	15.12	9.54e-12
chr9-2247	chr9	95558568	95559397	+	38.7	829.000	12.5	1.9	6.75	6.21e-07
chr9-789	chr9	98361359	98361993	+	38.7	634.000	12.0	0.9	12.96	3.29e-10
chr9-1412	chr9	100579939	100580439	+	38.7	500.000	12.0	1.4	8.64	3.00e-08
chr9-800	chr9	107550505	107551162	+	38.7	657.000	13.0	1.9	7.02	8.74e-08
chr9-2338	chr9	108604045	108604895	+	38.7	850.000	12.0	1.9	6.48	6.21e-07
chr9-4574	chr9	108912856	108913747	+	38.7	891.000	12.0	0.9	13.96	1.44e-10
chr9-981	chr9	120713550	120714050	+	38.7	500.000	12.0	1.6	7.56	1.24e-07
chr9-402	chr9	123678997	123679624	+	38.7	627.000	13.0	1.3	10.34	9.78e-10
chr10-2089	chr10	13127113	13127915	+	38.7	802.000	13.0	1.8	7.28	5.79e-08
chr10-451	chr10	22813548	22814230	+	38.7	682.000	12.0	1.2	10.08	5.66e-09
chr10-1234	chr10	41707857	41708357	+	38.7	500.000	12.0	1.1	11.34	1.56e-09
chr10-743	chr10	42534649	42535149	+	38.7	500.000	12.0	1.6	7.56	1.24e-07
chr10-370	chr10	42924695	42925195	+	38.7	500.000	12.0	0.7	18.14	7.55e-12
chr10-458	chr10	50891664	50892437	+	38.7	773.000	13.5	1.6	8.50	1.50e-08
chr10-538	chr10	67530355	67531008	+	38.7	653.000	12.0	2.1	5.85	1.76e-06
chr10-541	chr10	68507465	68507965	+	38.7	500.000	12.0	1.4	8.64	3.00e-08
chr10-816	chr10	78404875	78405375	+	38.7	500.000	13.0	0.8	16.38	3.60e-12
chr10-1438	chr10	80583775	80584275	+	38.7	500.000	12.0	1.6	7.56	1.24e-07
chr10-579	chr10	83502138	83502792	+	38.7	654.000	12.0	1.5	8.25	4.94e-08
chr10-483	chr10	88144688	88145188	+	38.7	500.000	12.5	1.0	12.60	7.04e-10
chr11-3147	chr11	3705281	3705781	+	38.7	500.000	12.0	0.7	16.49	2.22e-11
chr11-1817	chr11	3885086	3885586	+	38.7	500.000	12.0	1.2	10.08	5.66e-09
chr11-856	chr11	18885666	18886166	+	38.7	500.000	12.0	0.4	30.24	2.14e-14
chr11-3340	chr11	49129400	49130201	+	38.7	801.000	12.0	0.6	20.16	2.28e-12
chr11-2391	chr11	50202377	50202877	+	38.7	500.000	12.0	1.5	8.25	4.94e-08
chr11-3535	chr11	69734380	69735093	+	38.7	713.000	13.0	0.9	15.12	9.54e-12
chr11-5727	chr11	70274177	70275237	+	38.7	1060.000	13.0	1.0	13.10	5.37e-11
chr11-5743	chr11	70647156	70647888	+	38.7	732.000	12.0	1.3	9.55	1.02e-08
chr11-1470	chr11	76814479	76815162	+	38.7	683.000	12.0	1.0	12.10	7.04e-10
chr11-2527	chr11	78326069	78326569	+	38.7	500.000	13.0	0.7	17.87	1.24e-12
chr11-1928	chr11	80983398	80983898	+	38.7	500.000	13.0	0.3	49.14	3.83e-18
chr11-2187	chr11	83462575	83463402	+	38.7	827.000	13.5	2.0	6.80	1.90e-07
chr11-2563	chr11	84778931	84779431	+	38.7	500.000	12.0	1.9	6.26	8.90e-07
chr11-2565	chr11	85640677	85641403	+	38.7	726.000	12.0	1.5	8.25	4.94e-08
chr11-3735	chr11	87478811	87479311	+	38.7	500.000	12.0	1.3	9.55	1.02e-08
chr11-3740	chr11	87893024	87893807	+	38.7	783.000	12.5	1.2	10.50	5.66e-09
chr11-1116	chr11	93098076	93098725	+	38.7	649.000	12.5	0.4	31.50	2.14e-14
chr11-1503	chr11	95824830	95825706	+	38.7	876.000	15.0	0.7	20.62	3.13e-15
chr11-1751	chr11	97022730	97023516	+	38.7	786.000	12.0	0.5	22.68	5.92e-13
chr11-2014	chr11	97161631	97162131	+	38.7	500.000	12.0	0.8	15.12	5.90e-11
chr11-2641	chr11	98155807	98156629	+	38.7	822.000	13.0	1.3	9.83	1.79e-09
chr11-2712	chr11	104334502	104335002	+	38.7	500.000	12.0	1.1	10.67	3.03e-09
chr11-6599	chr11	105349570	105350506	+	38.7	936.000	12.0	1.3	9.07	1.78e-08
chr11-2067	chr11	114850798	114851611	+	38.7	813.000	13.0	1.3	10.34	9.78e-10
chr11-6774	chr11	115180674	115181518	+	38.7	844.000	12.0	1.8	6.72	4.26e-07
chr11-2081	chr11	117855197	117855697	+	38.7	500.000	12.0	0.9	12.96	3.29e-10
chr11-2786	chr11	117997330	117997830	+	38.7	500.000	13.0	1.7	7.56	3.77e-08
chr12-848	chr12	16857843	16858489	+	38.7	646.000	13.0	1.7	7.86	2.40e-08
chr12-638	chr12	24681389	24682196	+	38.7	807.000	12.0	1.3	9.07	1.78e-08
chr12-2439	chr12	40873301	40874394	+	38.7	1093.000	12.0	0.9	12.96	3.29e-10
chr12-871	chr12	41581600	41582100	+	38.7	500.000	12.0	0.4	30.24	2.14e-14
chr12-2542	chr12	53603239	53604433	+	38.7	1194.000	12.0	1.5	7.89	7.92e-08
chr12-581	chr12	57539278	57540122	+	38.7	844.000	13.5	1.0	13.61	5.37e-11
chr12-227	chr12	57546164	57546791	+	38.7	627.000	12.0	0.9	12.96	3.29e-10
chr12-909	chr12	69372945	69373445	+	38.7	500.000	12.0	1.6	7.56	1.24e-07
chr12-2697	chr12	71562304	71563048	+	38.7	744.000	12.0	1.7	7.26	1.91e-07
chr12-525	chr12	86456004	86456636	+	38.7	632.000	12.5	1.3	9.45	1.78e-08
chr12-1581	chr12	100912340	100913180	+	38.7	840.000	12.0	1.4	8.64	3.00e-08
chr12-1628	chr12	105683006	105683506	+	38.7	500.000	12.0	0.9	12.96	3.29e-10
chr12-992	chr12	106379432	106380224	+	38.7	792.000	14.0	1.2	11.76	4.35e-11
chr12-728	chr12	111669493	111670143	+	38.7	650.000	12.0	1.6	7.56	1.24e-07
chr13-544	chr13	24462775	24463275	+	38.7	500.000	12.0	1.3	9.55	1.02e-08
chr13-765	chr13	41105504	41106004	+	38.7	500.000	12.0	1.1	10.67	3.03e-09
chr13-1061	chr13	41410676	41411317	+	38.7	641.000	12.0	1.0	12.10	7.04e-10
chr13-2896	chr13	43212603	43213318	+	38.7	715.000	12.0	1.7	6.98	2.88e-07
chr13-572	chr13	43650501	43651206	+	38.7	705.000	13.0	1.5	8.55	9.19e-09
chr13-575	chr13	46312895	46313395	+	38.7	500.000	12.0	1.2	10.08	5.66e-09
chr13-584	chr13	52472973	52473813	+	38.7	840.000	12.0	1.0	12.10	7.04e-10
chr13-1760	chr13	54948269	54948992	+	38.7	723.000	12.0	1.4	8.64	3.00e-08
chr13-1785	chr13	56571165	56571857	+	38.7	692.000	12.0	2.3	5.18	5.92e-06
chr13-1841	chr13	70044112	70044612	+	38.7	500.000	12.0	0.5	25.92	1.27e-13
chr13-605	chr13	72362473	72363107	+	38.7	634.000	12.0	0.8	15.12	5.90e-11
chr13-1274	chr13	120031823	120032614	+	38.7	791.000	12.0	0.2	60.48	6.38e-18
chr14-948	chr14	18250800	18251300	+	38.7	500.000	12.0	1.2	10.08	5.66e-09
chr14-323	chr14	22440285	22441229	+	38.7	944.000	12.0	0.6	20.16	2.28e-12
chr14-227	chr14	27008925	27009604	+	38.7	679.000	12.0	1.2	10.08	5.66e-09
chr14-1144	chr14	55109456	55110417	+	38.7	961.000	12.0	1.5	8.25	4.94e-08
chr14-683	chr14	62424213	62424713	+	38.7	500.000	12.0	0.7	18.14	7.55e-12
chr14-1549	chr14	63508369	63509293	+	38.7	924.000	12.5	1.1	11.12	3.03e-09
chr14-2556	chr14	68082126	68082948	+	38.7	822.000	12.0	1.3	9.55	1.02e-08
chr14-738	chr14	78120492	78120992	+	38.7	500.000	12.0	0.7	18.14	7.55e-12
chr14-749	chr14	98726959	98727614	+	38.7	655.000	12.0	1.3	9.07	1.78e-08
chr14-2871	chr14	102980369	102981554	+	38.7	1185.000	12.5	1.7	7.56	1.91e-07
chr14-497	chr14	106762474	106762974	+	38.7	500.000	12.0	1.0	12.10	7.04e-10
chr14-1390	chr14	116379602	116380102	+	38.7	500.000	12.0	1.5	8.25	4.94e-08
chr14-506	chr14	120437509	120438009	+	38.7	500.000	13.0	1.1	12.28	1.26e-10
chr14-3030	chr14	121717212	121718388	+	38.7	1176.000	12.0	2.2	5.50	3.30e-06
chr15-2762	chr15	28540361	28541121	+	38.7	760.000	12.0	1.1	10.67	3.03e-09
chr15-1812	chr15	31594111	31594611	+	38.7	500.000	12.0	0.8	15.12	5.90e-11
chr15-557	chr15	76898895	76899521	+	38.7	626.000	12.0	1.8	6.72	4.26e-07
chr15-1022	chr15	78345430	78345930	+	38.7	500.000	12.0	1.5	7.89	7.92e-08
chr15-1041	chr15	79933288	79934163	+	38.7	875.000	12.0	0.8	15.12	5.90e-11
chr15-3378	chr15	79979433	79980167	+	38.7	734.000	12.0	2.1	5.67	2.42e-06
chr15-3518	chr15	84753695	84754850	+	38.7	1155.000	13.0	1.5	8.55	9.19e-09
chr15-801	chr15	85644552	85645178	+	38.7	626.000	12.5	1.3	9.45	1.78e-08
chr15-2170	chr15	98367456	98368182	+	38.7	726.000	12.0	0.5	22.68	5.92e-13
chr15-537	chr15	103090499	103090999	+	38.7	500.000	12.0	0.6	20.16	2.28e-12
chr16-1438	chr16	10843886	10845139	+	38.7	1253.000	12.0	1.4	8.64	3.00e-08
chr16-1605	chr16	20399497	20400239	+	38.7	742.000	12.0	1.4	8.64	3.00e-08
chr16-1675	chr16	23889773	23891022	+	38.7	1249.000	12.0	1.3	9.07	1.78e-08
chr16-352	chr16	30170391	30170891	+	38.7	500.000	12.0	1.3	9.55	1.02e-08
chr16-172	chr16	30600418	30601116	+	38.7	698.000	13.0	1.2	10.92	5.15e-10
chr16-919	chr16	37808957	37809890	+	38.7	933.000	12.0	1.3	9.07	1.78e-08
chr16-1006	chr16	78109879	78110379	+	38.7	500.000	12.0	0.8	15.12	5.90e-11
chr16-1084	chr16	95904655	95905415	+	38.7	760.000	14.0	2.5	5.57	4.47e-07
chr16-161	chr16	97763540	97764174	+	38.7	634.000	12.5	0.9	13.50	3.29e-10
chr17-551	chr17	12494960	12495599	+	38.7	639.000	12.0	0.9	12.96	3.29e-10
chr17-753	chr17	23286705	23287348	+	38.7	643.000	12.0	1.5	8.25	4.94e-08
chr17-882	chr17	24503014	24503741	+	38.7	727.000	13.0	2.0	6.55	1.90e-07
chr17-657	chr17	27520790	27521572	+	38.7	782.000	13.0	1.2	10.92	5.15e-10
chr17-942	chr17	34037472	34037972	+	38.7	500.000	12.0	1.3	9.07	1.78e-08
chr17-781	chr17	34138350	34139158	+	38.7	808.000	13.0	1.7	7.86	2.40e-08
chr17-947	chr17	34211517	34212360	+	38.7	843.000	13.0	0.8	16.38	3.60e-12
chr17-1461	chr17	34344483	34344983	+	38.7	500.000	12.0	1.1	11.34	1.56e-09
chr17-579	chr17	35065170	35065951	+	38.7	781.000	14.5	1.3	11.54	8.72e-11
chr17-1168	chr17	46244657	46245461	+	38.7	804.000	13.5	1.5	9.28	5.48e-09
chr17-595	chr17	46444674	46445510	+	38.7	836.000	12.5	1.5	8.59	4.94e-08
chr17-517	chr17	46796780	46797461	+	38.7	681.000	13.0	0.7	19.66	3.84e-13
chr17-706	chr17	48497722	48498485	+	38.7	763.000	13.0	0.7	19.66	3.84e-13
chr17-1736	chr17	84120318	84121348	+	38.7	1030.000	12.0	1.5	8.25	4.94e-08
chr17-533	chr17	85522773	85523440	+	38.7	667.000	12.5	1.5	8.59	4.94e-08
chr18-195	chr18	9707861	9708361	+	38.7	500.000	12.0	0.3	36.29	2.57e-15
chr18-276	chr18	34846556	34847056	+	38.7	500.000	12.0	1.9	6.26	8.90e-07
chr18-526	chr18	35650751	35651472	+	38.7	721.000	12.5	1.7	7.27	2.88e-07
chr18-883	chr18	42404441	42404941	+	38.7	500.000	12.0	1.3	9.07	1.78e-08
chr18-183	chr18	66018678	66019355	+	38.7	677.000	13.5	1.2	11.34	5.15e-10
chr18-404	chr18	67082799	67083299	+	38.7	500.000	12.0	1.5	7.89	7.92e-08
chr19-2139	chr19	5425719	5426350	+	38.7	631.000	12.0	1.6	7.56	1.24e-07
chr19-1260	chr19	10390340	10391123	+	38.7	783.000	12.5	1.1	11.12	3.03e-09
chr19-1069	chr19	24799063	24799772	+	38.7	709.000	12.0	0.9	12.96	3.29e-10
chr19-1075	chr19	25054226	25054726	+	38.7	500.000	12.0	1.2	10.08	5.66e-09
chr19-1085	chr19	27037738	27038368	+	38.7	630.000	13.0	0.5	24.57	2.41e-14
chr19-1093	chr19	34609054	34609554	+	38.7	500.000	12.0	2.4	5.04	7.82e-06
chr19-761	chr19	45339342	45339842	+	38.7	500.000	13.0	1.1	12.28	1.26e-10
chr19-446	chr19	46762511	46763163	+	38.7	652.000	13.5	2.0	6.80	1.90e-07
chr19-2822	chr19	47734660	47735303	+	38.7	643.000	12.5	1.2	10.50	5.66e-09
chr19-1784	chr19	59191980	59192761	+	38.7	781.000	12.0	1.1	11.34	1.56e-09
chrX-27	chrX	12130146	12130789	+	38.7	643.000	13.5	0.8	17.01	3.60e-12
chrX-254	chrX	12150277	12151021	+	38.7	744.000	12.0	1.1	11.34	1.56e-09
chrX-339	chrX	12151657	12152814	+	38.7	1157.000	12.0	1.4	8.64	3.00e-08
chrX-58	chrX	33506165	33506829	+	38.7	664.000	14.5	0.8	18.27	2.04e-13
chrX-384	chrX	48671493	48672330	+	38.7	837.000	12.5	0.3	37.80	2.57e-15
chrX-171	chrX	57921457	57922354	+	38.7	897.000	12.5	0.5	23.62	5.92e-13
chrX-29	chrX	73943069	73943569	+	38.7	500.000	12.5	0.7	18.90	7.55e-12
chrX-272	chrX	75722668	75723633	+	38.7	965.000	12.0	0.9	12.96	3.29e-10
chrX-96	chrX	102725415	102725915	+	38.7	500.000	12.0	0.5	25.92	1.27e-13
chrX-1260	chrX	103163644	103164356	+	38.7	712.000	12.0	0.5	22.68	5.92e-13
chrX-225	chrX	141981896	141982396	+	38.7	500.000	12.0	1.0	12.10	7.04e-10
chr1-1862	chr1	36698628	36699128	+	37.1	500.000	12.0	1.5	7.89	7.92e-08
chr1-1253	chr1	74797189	74797890	+	37.1	701.000	12.0	1.3	9.55	1.02e-08
chr1-2040	chr1	78139084	78139845	+	37.1	761.000	12.0	1.3	9.55	1.02e-08
chr1-2083	chr1	87265605	87266538	+	37.1	933.000	12.5	1.6	7.87	1.24e-07
chr1-2151	chr1	91367032	91367532	+	37.1	500.000	12.0	1.1	11.34	1.56e-09
chr1-907	chr1	120074217	120074717	+	37.1	500.000	12.0	0.8	15.12	5.90e-11
chr1-645	chr1	121168995	121169749	+	37.1	754.000	14.0	2.0	7.06	2.66e-08
chr1-948	chr1	155731470	155732339	+	37.1	869.000	14.0	1.7	8.14	4.59e-09
chr1-414	chr1	156309428	156309928	+	37.1	500.000	12.5	1.0	12.60	7.04e-10
chr1-1716	chr1	165902012	165902644	+	37.1	632.000	11.5	1.5	7.90	4.11e-07
chr1-2497	chr1	171747548	171748303	+	37.1	755.000	12.0	1.5	7.89	7.92e-08
chr2-1327	chr2	17730044	17730747	+	37.1	703.000	12.5	1.3	9.95	1.02e-08
chr2-2035	chr2	19452383	19453245	+	37.1	862.000	13.0	1.4	9.36	3.18e-09
chr2-1338	chr2	24678698	24679362	+	37.1	664.000	13.5	2.9	4.64	1.18e-05
chr2-1193	chr2	25615589	25616278	+	37.1	689.000	14.0	1.2	11.76	4.35e-11
chr2-1057	chr2	29054215	29054875	+	37.1	660.000	12.0	1.0	12.10	7.04e-10
chr2-2335	chr2	29922116	29922616	+	37.1	500.000	11.5	0.7	15.81	3.66e-10
chr2-1217	chr2	35173785	35174423	+	37.1	638.000	11.5	1.1	10.23	3.26e-08
chr2-1576	chr2	38351490	38352280	+	37.1	790.000	12.0	0.5	22.68	5.92e-13
chr2-720	chr2	41987401	41987901	+	37.1	500.000	14.0	1.5	9.62	5.65e-10
chr2-2502	chr2	103936755	103937255	+	37.1	500.000	12.0	0.9	12.96	3.29e-10
chr2-4652	chr2	109952436	109953254	+	37.1	818.000	12.0	1.8	6.72	4.26e-07
chr2-588	chr2	155774663	155775296	+	37.1	633.000	13.0	0.1	98.28	5.34e-22
chr2-4082	chr2	157526009	157526509	+	37.1	500.000	12.0	1.6	7.56	1.24e-07
chr3-1495	chr3	62460510	62461010	+	37.1	500.000	12.0	0.8	15.12	5.90e-11
chr3-537	chr3	88502655	88503441	+	37.1	786.000	12.5	1.7	7.56	1.91e-07
chr3-679	chr3	89174057	89174557	+	37.1	500.000	11.5	1.1	10.23	3.26e-08
chr3-1175	chr3	95738541	95739215	+	37.1	674.000	12.0	0.9	12.96	3.29e-10
chr3-1191	chr3	96607833	96608534	+	37.1	701.000	11.5	1.4	8.28	2.62e-07
chr3-349	chr3	146886773	146887273	+	37.1	500.000	12.0	0.8	15.12	5.90e-11
chr4-2206	chr4	43453303	43454256	+	37.1	953.000	13.0	1.2	10.92	5.15e-10
chr4-648	chr4	44707588	44708254	+	37.1	666.000	11.5	0.5	24.84	3.30e-12
chr4-2234	chr4	45712340	45713220	+	37.1	880.000	13.0	1.8	7.28	5.79e-08
chr4-882	chr4	104864762	104865401	+	37.1	639.000	12.0	1.5	7.89	7.92e-08
chr4-1029	chr4	106463403	106464163	+	37.1	760.000	12.5	1.9	6.52	8.90e-07
chr4-777	chr4	115906971	115907643	+	37.1	672.000	12.0	1.1	10.67	3.03e-09
chr4-2509	chr4	117489627	117490454	+	37.1	827.000	14.5	1.7	8.77	2.82e-09
chr4-396	chr4	125911297	125911927	+	37.1	630.000	12.5	0.6	21.00	2.28e-12
chr4-3281	chr4	129490947	129491638	+	37.1	691.000	12.0	1.3	9.55	1.02e-08
chr4-1301	chr4	134124574	134125213	+	37.1	639.000	12.0	1.5	8.25	4.94e-08
chr4-1704	chr4	141015228	141015728	+	37.1	500.000	11.5	0.9	13.37	2.01e-09
chr4-1337	chr4	141599234	141599906	+	37.1	672.000	11.5	1.0	11.59	8.51e-09
chr4-2823	chr4	141972638	141973273	+	37.1	635.000	12.0	1.7	7.26	1.91e-07
chr4-2881	chr4	150008750	150009380	+	37.1	630.000	12.0	1.3	9.55	1.02e-08
chr4-3459	chr4	152281391	152282191	+	37.1	800.000	12.0	1.1	10.67	3.03e-09
chr4-2076	chr4	155554610	155555261	+	37.1	651.000	12.5	2.2	5.73	3.30e-06
chr5-2074	chr5	37768164	37768664	+	37.1	500.000	12.0	1.8	6.72	4.26e-07
chr5-1809	chr5	73649115	73649885	+	37.1	770.000	12.0	0.7	16.49	2.22e-11
chr5-3208	chr5	105823836	105824626	+	37.1	790.000	12.0	1.9	6.48	6.21e-07
chr5-1864	chr5	117394422	117395056	+	37.1	634.000	11.5	2.1	5.61	1.04e-05
chr5-1899	chr5	122469338	122469838	+	37.1	500.000	11.5	1.7	6.95	1.40e-06
chr6-1451	chr6	5693020	5693661	+	37.1	641.000	13.0	0.9	15.12	9.54e-12
chr6-2935	chr6	30675014	30676081	+	37.1	1067.000	12.0	0.5	22.68	5.92e-13
chr6-787	chr6	31219881	31220737	+	37.1	856.000	14.5	1.5	9.97	5.65e-10
chr6-1799	chr6	39874544	39875044	+	37.1	500.000	12.0	1.3	9.07	1.78e-08
chr6-582	chr6	83717149	83717790	+	37.1	641.000	11.5	1.1	10.87	1.78e-08
chr6-2546	chr6	84102248	84103169	+	37.1	921.000	12.0	1.4	8.64	3.00e-08
chr6-1574	chr6	85187508	85188272	+	37.1	764.000	12.0	1.8	6.72	4.26e-07
chr6-1612	chr6	113712244	113712944	+	37.1	700.000	11.5	0.7	15.81	3.66e-10
chr6-2653	chr6	118010851	118011768	+	37.1	917.000	13.0	0.9	15.12	9.54e-12
chr6-670	chr6	119330453	119331249	+	37.1	796.000	14.5	2.2	6.64	8.41e-08
chr6-1129	chr6	119574823	119575323	+	37.1	500.000	11.5	1.3	8.69	1.63e-07
chr6-2357	chr6	146140157	146140889	+	37.1	732.000	13.0	1.5	8.93	5.48e-09
chr7-951	chr7	16810638	16811421	+	37.1	783.000	12.0	1.2	10.08	5.66e-09
chr7-954	chr7	19809384	19810160	+	37.1	776.000	12.0	1.7	6.98	2.88e-07
chr7-823	chr7	25816292	25816955	+	37.1	663.000	13.0	1.7	7.56	3.77e-08
chr7-1589	chr7	28905183	28905683	+	37.1	500.000	12.0	0.7	18.14	7.55e-12
chr7-2527	chr7	44950650	44951492	+	37.1	842.000	12.5	1.4	9.00	3.00e-08
chr7-2069	chr7	48960329	48961110	+	37.1	781.000	12.0	0.9	12.96	3.29e-10
chr7-1200	chr7	51622179	51622817	+	37.1	638.000	12.5	1.1	11.81	1.56e-09
chr7-1222	chr7	79361396	79362023	+	37.1	627.000	13.0	0.2	65.52	9.73e-20
chr7-680	chr7	121866854	121867479	+	37.1	625.000	11.5	1.3	9.15	9.82e-08
chr7-1859	chr7	126293582	126294264	+	37.1	682.000	12.0	1.3	9.55	1.02e-08
chr7-1266	chr7	127944779	127945415	+	37.1	636.000	11.5	1.9	6.21	4.08e-06
chr7-1276	chr7	131925611	131926111	+	37.1	500.000	12.0	2.2	5.50	3.30e-06
chr7-2237	chr7	141392191	141392691	+	37.1	500.000	11.5	1.5	7.56	6.32e-07
chr7-1921	chr7	141482140	141482952	+	37.1	812.000	14.5	1.7	8.77	2.82e-09
chr8-610	chr8	9835082	9835729	+	37.1	647.000	11.5	1.1	10.23	3.26e-08
chr8-612	chr8	11999177	11999824	+	37.1	647.000	12.0	1.7	7.26	1.91e-07
chr8-363	chr8	35825664	35826295	+	37.1	631.000	13.0	1.7	7.86	2.40e-08
chr8-819	chr8	40286197	40287036	+	37.1	839.000	12.5	1.5	8.59	4.94e-08
chr8-2102	chr8	84020629	84021504	+	37.1	875.000	12.0	1.6	7.56	1.24e-07
chr8-565	chr8	86533230	86533862	+	37.1	632.000	12.5	1.3	9.95	1.02e-08
chr8-862	chr8	88591468	88592118	+	37.1	650.000	14.0	1.5	9.20	9.90e-10
chr8-993	chr8	94865104	94865604	+	37.1	500.000	12.0	2.0	6.05	1.26e-06
chr8-2306	chr8	110094506	110095147	+	37.1	641.000	11.5	1.1	10.23	3.26e-08
chr8-2796	chr8	117498417	117499468	+	37.1	1051.000	13.0	1.3	10.34	9.78e-10
chr8-1484	chr8	122839867	122840676	+	37.1	809.000	12.0	0.9	13.96	1.44e-10
chr9-886	chr9	51278972	51279472	+	37.1	500.000	11.5	0.6	19.32	4.59e-11
chr9-1308	chr9	60025969	60026649	+	37.1	680.000	13.0	1.5	8.93	5.48e-09
chr9-924	chr9	69731597	69732097	+	37.1	500.000	12.0	0.2	60.48	6.38e-18
chr9-1628	chr9	91360550	91361197	+	37.1	647.000	12.5	1.3	9.45	1.78e-08
chr9-706	chr9	107571938	107572714	+	37.1	776.000	12.0	1.7	7.26	1.91e-07
chr9-1482	chr9	121777444	121778235	+	37.1	791.000	11.5	1.7	6.69	2.03e-06
chr10-1734	chr10	25168811	25169311	+	37.1	500.000	12.0	1.3	9.55	1.02e-08
chr10-336	chr10	81451101	81451757	+	37.1	656.000	11.5	1.0	11.59	8.51e-09
chr10-1494	chr10	84308589	84309270	+	37.1	681.000	11.5	1.5	7.56	6.32e-07
chr10-884	chr10	116732404	116732904	+	37.1	500.000	12.0	0.8	15.12	5.90e-11
chr10-426	chr10	121350899	121351650	+	37.1	751.000	12.0	1.6	7.56	1.24e-07
chr10-1685	chr10	128210206	128210893	+	37.1	687.000	11.5	1.3	8.69	1.63e-07
chr11-1827	chr11	5064481	5065263	+	37.1	782.000	12.5	1.5	8.59	4.94e-08
chr11-4229	chr11	46785715	46786215	+	37.1	500.000	11.5	0.5	21.73	1.34e-11
chr11-958	chr11	48825894	48826394	+	37.1	500.000	11.5	0.3	43.47	8.55e-15
chr11-2130	chr11	58097169	58098044	+	37.1	875.000	11.5	0.7	15.81	3.66e-10
chr11-1881	chr11	61146748	61147470	+	37.1	722.000	13.0	1.3	10.34	9.78e-10
chr11-2451	chr11	63454104	63454964	+	37.1	860.000	11.5	0.8	14.49	8.92e-10
chr11-1659	chr11	63463524	63464168	+	37.1	644.000	11.5	1.1	10.23	3.26e-08
chr11-5591	chr11	64520553	64521493	+	37.1	940.000	12.0	0.9	13.96	1.44e-10
chr11-1707	chr11	95587175	95588052	+	37.1	877.000	13.5	1.4	9.72	3.18e-09
chr11-2009	chr11	96369653	96370406	+	37.1	753.000	12.0	1.4	8.64	3.00e-08
chr11-3861	chr11	97985513	97986276	+	37.1	763.000	11.5	1.3	8.69	1.63e-07
chr11-2677	chr11	101951489	101952291	+	37.1	802.000	12.0	2.1	5.85	1.76e-06
chr11-2045	chr11	102994075	102994795	+	37.1	720.000	13.5	1.2	11.34	5.15e-10
chr12-749	chr12	49377203	49378003	+	37.1	800.000	12.5	1.1	11.12	3.03e-09
chr12-482	chr12	53867616	53868116	+	37.1	500.000	11.5	1.3	8.69	1.63e-07
chr12-885	chr12	56469006	56469644	+	37.1	638.000	12.0	0.7	18.14	7.55e-12
chr12-1867	chr12	69962349	69963706	+	37.1	1357.000	11.5	1.8	6.44	2.90e-06
chr12-924	chr12	72853430	72854225	+	37.1	795.000	12.0	1.9	6.48	6.21e-07
chr12-517	chr12	80701197	80701697	+	37.1	500.000	12.0	0.9	13.96	1.44e-10
chr12-1565	chr12	99504641	99505141	+	37.1	500.000	12.0	0.7	16.49	2.22e-11
chr12-995	chr12	108417047	108417677	+	37.1	630.000	12.0	2.2	5.34	4.44e-06
chr12-1023	chr12	112928077	112928758	+	37.1	681.000	13.0	1.1	12.28	1.26e-10
chr12-817	chr12	117057044	117057738	+	37.1	694.000	11.5	1.1	10.87	1.78e-08
chr13-1905	chr13	74120704	74121551	+	37.1	847.000	11.5	1.2	9.66	5.75e-08
chr13-1910	chr13	76055830	76056653	+	37.1	823.000	12.0	1.9	6.48	6.21e-07
chr13-525	chr13	94614322	94614979	+	37.1	657.000	11.5	1.4	8.28	2.62e-07
chr14-608	chr14	28508649	28509444	+	37.1	795.000	12.0	1.0	12.10	7.04e-10
chr14-1494	chr14	44858075	44858961	+	37.1	886.000	13.0	1.3	9.83	1.79e-09
chr14-810	chr14	44989033	44989869	+	37.1	836.000	13.0	1.3	9.83	1.79e-09
chr14-273	chr14	46646957	46647457	+	37.1	500.000	12.0	0.8	15.12	5.90e-11
chr14-116	chr14	48416152	48416830	+	37.1	678.000	16.0	0.9	17.28	5.53e-15
chr14-420	chr14	54487731	54488457	+	37.1	726.000	12.5	1.7	7.56	1.91e-07
chr14-730	chr14	70777896	70778658	+	37.1	762.000	11.5	1.3	8.69	1.63e-07
chr14-496	chr14	104474526	104475164	+	37.1	638.000	12.0	1.3	9.07	1.78e-08
chr15-1750	chr15	7166908	7167673	+	37.1	765.000	12.0	1.2	10.08	5.66e-09
chr15-1757	chr15	10661901	10662637	+	37.1	736.000	12.0	1.1	11.34	1.56e-09
chr15-1341	chr15	59012559	59013276	+	37.1	717.000	11.5	1.2	9.66	5.75e-08
chr15-911	chr15	82224447	82225083	+	37.1	636.000	13.0	1.2	10.92	5.15e-10
chr15-643	chr15	84446801	84447301	+	37.1	500.000	11.5	0.4	28.98	6.48e-13
chr15-1051	chr15	85732210	85732881	+	37.1	671.000	13.0	1.1	12.28	1.26e-10
chr15-1426	chr15	85877328	85877980	+	37.1	652.000	11.5	0.8	14.49	8.92e-10
chr16-717	chr16	5145550	5146717	+	37.1	1167.000	12.0	1.8	6.72	4.26e-07
chr16-1386	chr16	7343723	7344615	+	37.1	892.000	12.0	2.0	6.05	1.26e-06
chr16-677	chr16	57398238	57399039	+	37.1	801.000	13.0	1.4	9.36	3.18e-09
chr16-371	chr16	90991133	90991633	+	37.1	500.000	11.5	1.1	10.23	3.26e-08
chr17-2349	chr17	25481691	25482607	+	37.1	916.000	13.0	1.5	8.55	9.19e-09
chr17-1844	chr17	25487291	25487791	+	37.1	500.000	11.5	1.0	11.59	8.51e-09
chr17-334	chr17	25818878	25819520	+	37.1	642.000	12.5	1.2	10.50	5.66e-09
chr17-265	chr17	26847883	26848516	+	37.1	633.000	12.0	0.5	22.68	5.92e-13
chr17-516	chr17	46460629	46461384	+	37.1	755.000	11.5	1.2	9.66	5.75e-08
chr17-1955	chr17	46735595	46736095	+	37.1	500.000	11.5	1.0	11.59	8.51e-09
chr17-2880	chr17	47336599	47337425	+	37.1	826.000	12.0	0.7	16.49	2.22e-11
chr17-453	chr17	47908109	47908760	+	37.1	651.000	12.0	1.1	11.34	1.56e-09
chr18-202	chr18	18014609	18015109	+	37.1	500.000	13.0	1.1	12.28	1.26e-10
chr18-655	chr18	38596107	38597212	+	37.1	1105.000	13.0	1.4	9.36	3.18e-09
chr18-584	chr18	76531060	76531720	+	37.1	660.000	12.0	1.1	11.34	1.56e-09
chr18-310	chr18	81917594	81918219	+	37.1	625.000	11.5	1.4	8.28	2.62e-07
chr19-602	chr19	3814648	3815291	+	37.1	643.000	11.5	1.6	7.24	9.50e-07
chr19-1560	chr19	26016917	26017833	+	37.1	916.000	12.0	1.1	10.67	3.03e-09
chr19-594	chr19	52052906	52053406	+	37.1	500.000	12.5	0.8	15.75	5.90e-11
chrX-330	chrX	11926301	11926958	+	37.1	657.000	11.5	0.5	21.73	1.34e-11
chrX-880	chrX	20719164	20720060	+	37.1	896.000	11.5	0.7	17.39	1.37e-10
chrX-193	chrX	99362376	99363043	+	37.1	667.000	12.0	0.9	12.96	3.29e-10
chrX-100	chrX	104345769	104346269	+	37.1	500.000	14.0	1.5	9.62	5.65e-10
chrX-74	chrX	140556742	140557242	+	37.1	500.000	12.0	0.7	18.14	7.55e-12
chr1-1774	chr1	7135450	7135950	+	35.5	500.000	11.0	0.5	20.79	1.34e-11
chr1-587	chr1	9949081	9949581	+	35.5	500.000	11.0	0.3	33.26	9.31e-14
chr1-593	chr1	20593166	20593666	+	35.5	500.000	11.0	1.1	10.39	1.78e-08
chr1-2702	chr1	36582739	36583570	+	35.5	831.000	11.5	1.1	10.23	3.26e-08
chr1-819	chr1	38836677	38837312	+	35.5	635.000	11.0	1.1	9.78	3.26e-08
chr1-1915	chr1	54756949	54757449	+	35.5	500.000	11.0	1.3	8.32	1.63e-07
chr1-1561	chr1	63248350	63249138	+	35.5	788.000	12.0	0.6	20.16	2.28e-12
chr1-528	chr1	74893967	74894648	+	35.5	681.000	11.5	1.3	9.15	9.82e-08
chr1-863	chr1	75671071	75671782	+	35.5	711.000	12.0	1.7	6.98	2.88e-07
chr1-1273	chr1	78135128	78135813	+	35.5	685.000	12.0	1.2	10.08	5.66e-09
chr1-544	chr1	78218641	78219300	+	35.5	659.000	11.5	1.7	6.95	1.40e-06
chr1-463	chr1	88296229	88296729	+	35.5	500.000	11.0	1.9	5.73	5.65e-06
chr1-752	chr1	92803194	92803820	+	35.5	626.000	12.0	1.6	7.56	1.24e-07
chr1-2194	chr1	101853261	101853761	+	35.5	500.000	11.0	1.3	8.32	1.63e-07
chr1-908	chr1	120334120	120334867	+	35.5	747.000	12.0	1.5	8.25	4.94e-08
chr1-398	chr1	120606934	120607560	+	35.5	626.000	12.5	1.3	9.45	1.78e-08
chr1-477	chr1	120771570	120772070	+	35.5	500.000	11.0	1.2	9.24	5.75e-08
chr1-915	chr1	123760608	123761108	+	35.5	500.000	11.0	0.5	23.76	3.30e-12
chr1-917	chr1	124708284	124708784	+	35.5	500.000	11.0	0.7	16.63	1.37e-10
chr1-919	chr1	129598463	129598963	+	35.5	500.000	11.0	0.5	20.79	1.34e-11
chr1-1671	chr1	132190796	132191866	+	35.5	1070.000	12.0	1.1	10.67	3.03e-09
chr1-2941	chr1	134513188	134513989	+	35.5	801.000	11.5	0.6	19.32	4.59e-11
chr1-1687	chr1	136261516	136262394	+	35.5	878.000	11.5	1.2	9.66	5.75e-08
chr1-936	chr1	152689343	152689843	+	35.5	500.000	11.0	0.9	12.79	2.01e-09
chr1-769	chr1	153247056	153247556	+	35.5	500.000	11.0	0.7	16.63	1.37e-10
chr1-491	chr1	156218492	156218992	+	35.5	500.000	11.0	0.8	13.86	8.92e-10
chr1-2432	chr1	159003400	159003900	+	35.5	500.000	11.0	1.5	7.56	4.11e-07
chr1-1417	chr1	161019585	161020085	+	35.5	500.000	11.0	0.6	18.48	4.59e-11
chr1-2993	chr1	162179398	162180024	+	35.5	626.000	11.5	1.5	7.56	6.32e-07
chr1-2476	chr1	168155736	168156236	+	35.5	500.000	11.0	0.9	11.88	4.26e-09
chr1-3020	chr1	171129271	171129943	+	35.5	672.000	11.0	1.0	11.09	8.51e-09
chr1-671	chr1	172053719	172054421	+	35.5	702.000	15.5	2.4	6.33	5.27e-08
chr1-2504	chr1	172342101	172343059	+	35.5	958.000	11.5	2.1	5.43	1.39e-05
chr1-993	chr1	190356831	190357331	+	35.5	500.000	11.0	0.8	13.86	8.92e-10
chr2-4976	chr2	5137366	5138256	+	35.5	890.000	11.0	1.2	9.24	5.75e-08
chr2-4309	chr2	5612744	5613244	+	35.5	500.000	11.0	1.2	9.24	5.75e-08
chr2-1321	chr2	6100124	6100768	+	35.5	644.000	12.0	1.8	6.72	4.26e-07
chr2-2274	chr2	9577824	9578465	+	35.5	641.000	11.0	1.8	6.16	2.90e-06
chr2-2284	chr2	11852183	11852683	+	35.5	500.000	11.0	0.7	15.12	3.66e-10
chr2-1188	chr2	24681039	24681664	+	35.5	625.000	12.0	2.3	5.18	5.92e-06
chr2-1543	chr2	24698346	24698846	+	35.5	500.000	11.5	2.4	4.83	4.01e-05
chr2-2042	chr2	24791458	24791958	+	35.5	500.000	12.0	2.3	5.18	5.92e-06
chr2-1553	chr2	29003758	29004390	+	35.5	632.000	11.0	1.3	8.32	1.63e-07
chr2-3351	chr2	30447033	30447533	+	35.5	500.000	11.0	0.9	11.88	4.26e-09
chr2-2342	chr2	30896295	30896989	+	35.5	694.000	11.0	1.1	9.78	3.26e-08
chr2-2353	chr2	31996057	31996557	+	35.5	500.000	11.0	1.9	5.94	4.08e-06
chr2-1066	chr2	32287603	32288103	+	35.5	500.000	11.0	0.9	11.88	4.26e-09
chr2-1365	chr2	34646035	34646666	+	35.5	631.000	11.5	1.3	8.69	1.63e-07
chr2-2375	chr2	34683064	34683564	+	35.5	500.000	11.0	1.5	7.23	6.32e-07
chr2-4477	chr2	35760380	35761203	+	35.5	823.000	11.0	1.0	11.09	8.51e-09
chr2-1830	chr2	69242939	69243439	+	35.5	500.000	11.0	0.8	13.86	8.92e-10
chr2-3668	chr2	84773240	84773889	+	35.5	649.000	11.0	1.8	6.16	2.90e-06
chr2-1888	chr2	93638300	93638941	+	35.5	641.000	11.0	0.5	23.76	3.30e-12
chr2-1897	chr2	102451054	102451554	+	35.5	500.000	11.0	1.5	7.56	4.11e-07
chr2-2513	chr2	105684869	105685369	+	35.5	500.000	12.0	1.1	11.34	1.56e-09
chr2-4713	chr2	130708636	130709136	+	35.5	500.000	11.0	1.5	7.23	6.32e-07
chr2-3951	chr2	144157674	144158174	+	35.5	500.000	11.0	0.9	11.88	4.26e-09
chr2-4005	chr2	150667162	150667854	+	35.5	692.000	11.0	1.9	5.73	5.65e-06
chr2-1484	chr2	152005382	152005882	+	35.5	500.000	11.0	1.5	7.56	4.11e-07
chr2-3048	chr2	152884514	152885144	+	35.5	630.000	12.0	0.9	13.96	1.44e-10
chr2-2639	chr2	153649801	153650443	+	35.5	642.000	14.0	1.5	9.62	5.65e-10
chr2-3061	chr2	155839048	155839548	+	35.5	500.000	11.5	0.7	15.81	3.66e-10
chr2-1970	chr2	156424895	156425575	+	35.5	680.000	14.0	0.9	15.12	1.55e-12
chr2-4817	chr2	158553818	158554543	+	35.5	725.000	11.5	1.0	11.59	8.51e-09
chr2-4171	chr2	165354353	165354853	+	35.5	500.000	11.0	1.1	9.78	3.26e-08
chr2-1996	chr2	167946720	167947220	+	35.5	500.000	11.0	0.9	12.79	2.01e-09
chr2-2727	chr2	173330181	173330681	+	35.5	500.000	11.0	1.3	8.32	1.63e-07
chr2-2740	chr2	178963633	178964281	+	35.5	648.000	11.0	1.7	6.65	1.40e-06
chr3-1426	chr3	6136361	6136861	+	35.5	500.000	11.0	0.3	33.26	9.31e-14
chr3-416	chr3	27861065	27861565	+	35.5	500.000	11.0	0.7	16.63	1.37e-10
chr3-601	chr3	27900343	27900843	+	35.5	500.000	11.0	1.1	9.78	3.26e-08
chr3-615	chr3	31984927	31985427	+	35.5	500.000	11.0	0.9	11.88	4.26e-09
chr3-980	chr3	32061586	32062216	+	35.5	630.000	11.0	0.6	18.48	4.59e-11
chr3-1017	chr3	41353459	41353959	+	35.5	500.000	11.0	1.3	8.75	9.82e-08
chr3-2071	chr3	53408542	53409259	+	35.5	717.000	11.0	1.2	9.24	5.75e-08
chr3-1053	chr3	60693523	60694023	+	35.5	500.000	11.0	0.9	12.79	2.01e-09
chr3-1085	chr3	75876954	75877454	+	35.5	500.000	11.0	0.1	83.16	4.76e-18
chr3-305	chr3	82875782	82876550	+	35.5	768.000	12.5	2.2	5.56	4.44e-06
chr3-118	chr3	86550889	86551389	+	35.5	500.000	12.0	1.3	9.07	1.78e-08
chr3-2423	chr3	90051865	90052626	+	35.5	761.000	11.5	1.2	9.66	5.75e-08
chr3-701	chr3	96526893	96527580	+	35.5	687.000	11.0	1.7	6.40	2.03e-06
chr3-1247	chr3	104940023	104940523	+	35.5	500.000	12.0	1.6	7.56	1.24e-07
chr3-749	chr3	123238887	123239387	+	35.5	500.000	11.0	0.8	13.86	8.92e-10
chr3-499	chr3	135084005	135084505	+	35.5	500.000	11.0	1.1	10.39	1.78e-08
chr3-777	chr3	145878796	145879296	+	35.5	500.000	11.0	0.9	12.79	2.01e-09
chr3-1396	chr3	152428201	152428701	+	35.5	500.000	11.0	1.0	11.09	8.51e-09
chr3-785	chr3	152875890	152876563	+	35.5	673.000	12.0	0.5	25.92	1.27e-13
chr3-787	chr3	154524059	154524559	+	35.5	500.000	11.0	1.2	9.24	5.75e-08
chr3-1425	chr3	159491251	159491751	+	35.5	500.000	11.0	2.4	4.49	5.11e-05
chr4-1178	chr4	7327775	7328508	+	35.5	733.000	13.0	1.0	13.10	5.37e-11
chr4-729	chr4	15881233	15881935	+	35.5	702.000	11.0	1.1	9.78	3.26e-08
chr4-856	chr4	22649018	22649518	+	35.5	500.000	11.0	0.7	15.12	3.66e-10
chr4-2215	chr4	44484463	44484963	+	35.5	500.000	11.0	1.5	7.56	4.11e-07
chr4-557	chr4	44709034	44709663	+	35.5	629.000	12.5	1.1	11.12	3.03e-09
chr4-3036	chr4	44905983	44906752	+	35.5	769.000	11.0	0.4	27.72	6.48e-13
chr4-1421	chr4	45332805	45333661	+	35.5	856.000	11.0	1.5	7.56	4.11e-07
chr4-485	chr4	57782735	57783371	+	35.5	636.000	11.5	0.9	12.42	4.26e-09
chr4-1227	chr4	62556959	62557459	+	35.5	500.000	11.0	0.7	16.63	1.37e-10
chr4-2326	chr4	66401240	66402066	+	35.5	826.000	11.0	1.0	11.09	8.51e-09
chr4-2328	chr4	66544689	66545189	+	35.5	500.000	11.0	0.3	33.26	9.31e-14
chr4-756	chr4	89309829	89310329	+	35.5	500.000	11.0	0.3	41.58	8.55e-15
chr4-4337	chr4	91906098	91907499	+	35.5	1401.000	11.0	0.8	13.86	8.92e-10
chr4-2376	chr4	95464531	95465168	+	35.5	637.000	11.0	1.2	9.24	5.75e-08
chr4-3143	chr4	105052859	105053609	+	35.5	750.000	12.0	1.1	10.67	3.03e-09
chr4-1032	chr4	107600831	107601331	+	35.5	500.000	11.0	1.3	8.32	1.63e-07
chr4-3174	chr4	114927975	114928662	+	35.5	687.000	13.0	1.3	10.34	9.78e-10
chr4-2501	chr4	117096378	117097195	+	35.5	817.000	11.0	2.0	5.54	7.72e-06
chr4-1055	chr4	117132749	117133465	+	35.5	716.000	13.0	1.7	7.56	3.77e-08
chr4-1064	chr4	118008460	118009095	+	35.5	635.000	11.0	1.7	6.65	1.40e-06
chr4-1552	chr4	118315018	118315518	+	35.5	500.000	11.0	1.5	7.56	4.11e-07
chr4-1555	chr4	119250590	119251090	+	35.5	500.000	11.0	1.5	7.23	6.32e-07
chr4-2523	chr4	119278760	119279260	+	35.5	500.000	11.0	0.7	16.63	1.37e-10
chr4-4830	chr4	123953061	123953835	+	35.5	774.000	11.0	1.7	6.40	2.03e-06
chr4-1685	chr4	138476592	138477224	+	35.5	632.000	11.5	0.1	173.87	2.48e-21
chr4-2786	chr4	139854067	139854862	+	35.5	795.000	11.0	1.3	8.32	1.63e-07
chr4-5353	chr4	140383424	140384247	+	35.5	823.000	11.0	1.3	8.75	9.82e-08
chr4-834	chr4	147901814	147902314	+	35.5	500.000	12.0	1.1	11.34	1.56e-09
chr4-3439	chr4	149675594	149676245	+	35.5	651.000	11.5	1.2	9.66	5.75e-08
chr4-1731	chr4	150528003	150528503	+	35.5	500.000	11.0	1.3	8.75	9.82e-08
chr4-1755	chr4	153941443	153941943	+	35.5	500.000	11.0	1.3	8.32	1.63e-07
chr4-1176	chr4	155870137	155870888	+	35.5	751.000	12.0	1.3	9.07	1.78e-08
chr5-873	chr5	3236439	3236939	+	35.5	500.000	11.0	0.4	27.72	6.48e-13
chr5-2405	chr5	24565566	24566207	+	35.5	641.000	11.0	1.7	6.40	2.03e-06
chr5-1502	chr5	28186799	28187613	+	35.5	814.000	11.0	1.3	8.32	1.63e-07
chr5-1174	chr5	32411403	32411903	+	35.5	500.000	11.0	1.0	11.09	8.51e-09
chr5-684	chr5	33438093	33438736	+	35.5	643.000	13.0	1.3	10.34	9.78e-10
chr5-2880	chr5	34527498	34527998	+	35.5	500.000	11.0	1.2	9.24	5.75e-08
chr5-2883	chr5	34581999	34582499	+	35.5	500.000	11.0	0.9	11.88	4.26e-09
chr5-2463	chr5	36988658	36989158	+	35.5	500.000	11.0	1.3	8.75	9.82e-08
chr5-1786	chr5	37234972	37235610	+	35.5	638.000	12.0	1.3	9.07	1.78e-08
chr5-1038	chr5	37933678	37934303	+	35.5	625.000	12.5	1.5	8.22	7.92e-08
chr5-2095	chr5	41744193	41745078	+	35.5	885.000	11.5	1.2	9.66	5.75e-08
chr5-4999	chr5	65253480	65254479	+	35.5	999.000	11.0	1.0	11.09	8.51e-09
chr5-1212	chr5	67186989	67187489	+	35.5	500.000	11.0	1.3	8.75	9.82e-08
chr5-1562	chr5	72502005	72502505	+	35.5	500.000	11.0	1.3	8.75	9.82e-08
chr5-703	chr5	76363954	76364617	+	35.5	663.000	12.0	0.8	15.12	5.90e-11
chr5-3108	chr5	77142454	77142954	+	35.5	500.000	11.0	1.4	7.92	2.62e-07
chr5-1579	chr5	86437575	86438075	+	35.5	500.000	11.0	1.3	8.32	1.63e-07
chr5-1379	chr5	90228815	90229449	+	35.5	634.000	11.0	0.7	15.12	3.66e-10
chr5-3143	chr5	93738065	93738565	+	35.5	500.000	11.0	0.5	23.76	3.30e-12
chr5-1238	chr5	101532393	101532893	+	35.5	500.000	11.0	0.8	13.86	8.92e-10
chr5-3258	chr5	108672142	108672642	+	35.5	500.000	11.0	1.7	6.40	2.03e-06
chr5-2195	chr5	112119692	112120396	+	35.5	704.000	16.0	1.8	8.96	9.57e-11
chr5-3295	chr5	112353013	112353688	+	35.5	675.000	11.0	1.5	7.56	4.11e-07
chr5-1862	chr5	116082222	116083021	+	35.5	799.000	12.0	1.5	7.89	7.92e-08
chr5-832	chr5	116317079	116317579	+	35.5	500.000	12.0	1.2	10.08	5.66e-09
chr5-1264	chr5	116487666	116488294	+	35.5	628.000	11.0	1.1	9.78	3.26e-08
chr5-2597	chr5	118497276	118498083	+	35.5	807.000	13.0	1.3	10.34	9.78e-10
chr5-3424	chr5	120128123	120128623	+	35.5	500.000	11.0	0.8	13.86	8.92e-10
chr5-1307	chr5	140457249	140457749	+	35.5	500.000	12.0	2.3	5.18	5.92e-06
chr5-3719	chr5	144854342	144854842	+	35.5	500.000	11.0	1.1	10.39	1.78e-08
chr5-1000	chr5	147398702	147399350	+	35.5	648.000	11.5	1.9	6.21	4.08e-06
chr5-1001	chr5	147752983	147753671	+	35.5	688.000	12.5	1.7	7.56	1.91e-07
chr5-6567	chr5	150892544	150893282	+	35.5	738.000	11.0	0.5	23.76	3.30e-12
chr6-874	chr6	6272494	6272994	+	35.5	500.000	11.0	0.7	15.12	3.66e-10
chr6-1685	chr6	11512783	11513283	+	35.5	500.000	11.0	0.7	15.12	3.66e-10
chr6-1216	chr6	38914220	38914720	+	35.5	500.000	11.0	0.7	15.12	3.66e-10
chr6-1807	chr6	41004993	41005493	+	35.5	500.000	11.0	0.7	16.63	1.37e-10
chr6-2462	chr6	51169197	51169988	+	35.5	791.000	11.5	1.2	9.66	5.75e-08
chr6-934	chr6	54047481	54048136	+	35.5	655.000	11.0	0.8	13.86	8.92e-10
chr6-1904	chr6	54224716	54225380	+	35.5	664.000	12.0	0.9	13.96	1.44e-10
chr6-1946	chr6	71724001	71724501	+	35.5	500.000	11.0	1.7	6.40	2.03e-06
chr6-2101	chr6	92671644	92672144	+	35.5	500.000	11.0	0.5	23.76	3.30e-12
chr6-1352	chr6	108389197	108389697	+	35.5	500.000	11.0	0.5	20.79	1.34e-11
chr6-985	chr6	112205790	112206447	+	35.5	657.000	12.0	0.7	16.49	2.22e-11
chr6-2175	chr6	114269831	114270519	+	35.5	688.000	13.0	1.0	13.10	5.37e-11
chr6-4186	chr6	119565111	119565955	+	35.5	844.000	11.0	1.1	9.78	3.26e-08
chr6-1625	chr6	119839082	119839582	+	35.5	500.000	11.0	0.5	20.79	1.34e-11
chr6-4316	chr6	127080285	127081038	+	35.5	753.000	11.0	1.7	6.40	2.03e-06
chr6-1145	chr6	134832243	134832874	+	35.5	631.000	11.0	1.0	11.09	8.51e-09
chr6-1005	chr6	138556683	138557183	+	35.5	500.000	12.0	1.6	7.56	1.24e-07
chr6-4533	chr6	144870613	144871239	+	35.5	626.000	11.0	1.1	9.78	3.26e-08
chr6-2365	chr6	147127050	147127550	+	35.5	500.000	11.0	1.1	9.78	3.26e-08
chr7-1539	chr7	19005868	19006368	+	35.5	500.000	12.0	1.5	8.25	4.94e-08
chr7-617	chr7	24610256	24610890	+	35.5	634.000	13.0	1.3	9.83	1.79e-09
chr7-548	chr7	24612399	24613027	+	35.5	628.000	12.0	1.3	9.07	1.78e-08
chr7-2350	chr7	24681035	24681661	+	35.5	626.000	11.0	1.4	7.92	2.62e-07
chr7-2001	chr7	25674182	25674883	+	35.5	701.000	12.0	1.1	10.67	3.03e-09
chr7-729	chr7	28466676	28467313	+	35.5	637.000	11.0	0.8	13.86	8.92e-10
chr7-4054	chr7	28691653	28692466	+	35.5	813.000	11.0	1.8	6.16	2.90e-06
chr7-471	chr7	29052926	29053563	+	35.5	637.000	13.5	1.2	11.34	5.15e-10
chr7-2016	chr7	29881033	29881783	+	35.5	750.000	12.0	1.4	8.64	3.00e-08
chr7-472	chr7	30465303	30465928	+	35.5	625.000	11.5	0.5	21.73	1.34e-11
chr7-2453	chr7	34699225	34699882	+	35.5	657.000	12.0	1.7	7.26	1.91e-07
chr7-2474	chr7	36778341	36779063	+	35.5	722.000	11.0	0.9	12.79	2.01e-09
chr7-861	chr7	45617323	45617823	+	35.5	500.000	11.5	1.5	7.90	4.11e-07
chr7-1677	chr7	46174067	46174567	+	35.5	500.000	11.0	1.1	10.39	1.78e-08
chr7-1185	chr7	46348617	46349467	+	35.5	850.000	13.0	1.6	8.19	1.50e-08
chr7-658	chr7	62715664	62716294	+	35.5	630.000	12.0	1.3	9.55	1.02e-08
chr7-2673	chr7	71405398	71405898	+	35.5	500.000	11.0	1.7	6.65	1.40e-06
chr7-878	chr7	73070557	73071301	+	35.5	744.000	11.0	0.8	13.86	8.92e-10
chr7-1219	chr7	75408253	75408753	+	35.5	500.000	11.0	1.3	8.32	1.63e-07
chr7-1017	chr7	79505292	79505954	+	35.5	662.000	12.5	1.1	11.81	1.56e-09
chr7-575	chr7	79793326	79793999	+	35.5	673.000	13.0	1.3	9.83	1.79e-09
chr7-2725	chr7	80081946	80082446	+	35.5	500.000	11.0	0.6	18.48	4.59e-11
chr7-2823	chr7	101348546	101349359	+	35.5	813.000	11.0	1.3	8.32	1.63e-07
chr7-1239	chr7	102098920	102099420	+	35.5	500.000	11.0	0.7	15.12	3.66e-10
chr7-2835	chr7	103813619	103814119	+	35.5	500.000	11.0	0.1	83.16	4.76e-18
chr7-2844	chr7	109154812	109155584	+	35.5	772.000	12.0	1.6	7.56	1.24e-07
chr7-2930	chr7	118974448	118974948	+	35.5	500.000	11.0	1.2	9.24	5.75e-08
chr7-1461	chr7	120821780	120822280	+	35.5	500.000	11.5	2.5	4.58	6.46e-05
chr7-2957	chr7	123581354	123581854	+	35.5	500.000	11.0	1.3	8.75	9.82e-08
chr7-1045	chr7	131463597	131464239	+	35.5	642.000	11.0	1.5	7.56	4.11e-07
chr7-3033	chr7	131747375	131748615	+	35.5	1240.000	11.5	1.8	6.44	2.90e-06
chr7-5941	chr7	144205249	144206593	+	35.5	1344.000	11.0	1.2	9.24	5.75e-08
chr8-1211	chr8	11450675	11451175	+	35.5	500.000	11.0	0.6	18.48	4.59e-11
chr8-3048	chr8	12401793	12402513	+	35.5	720.000	11.0	0.7	15.12	3.66e-10
chr8-926	chr8	13216711	13217211	+	35.5	500.000	12.0	1.2	10.08	5.66e-09
chr8-529	chr8	23411725	23412225	+	35.5	500.000	11.0	1.3	8.32	1.63e-07
chr8-699	chr8	25634585	25635218	+	35.5	633.000	12.0	1.8	6.72	4.26e-07
chr8-942	chr8	27227466	27228283	+	35.5	817.000	13.0	1.3	10.34	9.78e-10
chr8-1903	chr8	33794751	33795251	+	35.5	500.000	11.0	1.6	6.93	9.50e-07
chr8-946	chr8	33814309	33814809	+	35.5	500.000	11.0	0.9	11.88	4.26e-09
chr8-1262	chr8	34526426	34527141	+	35.5	715.000	12.0	0.2	60.48	6.38e-18
chr8-820	chr8	40908331	40908831	+	35.5	500.000	11.5	1.1	10.23	3.26e-08
chr8-3444	chr8	46916253	46917023	+	35.5	770.000	11.0	1.5	7.56	4.11e-07
chr8-1274	chr8	47697978	47698646	+	35.5	668.000	11.0	1.1	9.78	3.26e-08
chr8-1107	chr8	66086234	66086880	+	35.5	646.000	11.0	1.6	6.93	9.50e-07
chr8-2057	chr8	72563701	72564521	+	35.5	820.000	11.0	0.8	13.86	8.92e-10
chr8-1337	chr8	72754004	72754504	+	35.5	500.000	11.0	1.9	5.94	4.08e-06
chr8-741	chr8	84777342	84777987	+	35.5	645.000	13.0	0.4	32.76	6.54e-16
chr8-751	chr8	94673882	94674382	+	35.5	500.000	11.0	0.8	13.86	8.92e-10
chr8-4131	chr8	105952682	105953338	+	35.5	656.000	12.0	1.2	10.08	5.66e-09
chr8-2283	chr8	107878380	107879045	+	35.5	665.000	11.0	2.2	4.89	2.41e-05
chr8-1426	chr8	110628285	110628912	+	35.5	627.000	11.0	1.6	6.93	9.50e-07
chr8-1697	chr8	120890596	120891305	+	35.5	709.000	11.0	0.2	55.44	3.86e-16
chr8-4638	chr8	126083073	126083800	+	35.5	727.000	11.0	1.3	8.32	1.63e-07
chr9-450	chr9	14860309	14860962	+	35.5	653.000	12.0	1.1	11.34	1.56e-09
chr9-2459	chr9	20744879	20745746	+	35.5	867.000	11.5	1.5	7.90	4.11e-07
chr9-843	chr9	21232235	21232913	+	35.5	678.000	11.0	1.2	9.24	5.75e-08
chr9-1508	chr9	22057675	22058343	+	35.5	668.000	12.0	1.2	10.08	5.66e-09
chr9-1791	chr9	27299092	27299740	+	35.5	648.000	11.0	1.4	7.92	2.62e-07
chr9-637	chr9	32547303	32547931	+	35.5	628.000	11.0	1.6	6.93	9.50e-07
chr9-744	chr9	32674049	32674830	+	35.5	781.000	12.0	0.5	22.68	5.92e-13
chr9-746	chr9	37431509	37432216	+	35.5	707.000	11.0	1.1	10.39	1.78e-08
chr9-869	chr9	42340249	42340749	+	35.5	500.000	11.0	1.1	9.78	3.26e-08
chr9-2550	chr9	44344502	44345256	+	35.5	754.000	11.5	1.4	8.28	2.62e-07
chr9-2573	chr9	47388658	47389399	+	35.5	741.000	11.0	1.1	9.78	3.26e-08
chr9-880	chr9	47912187	47912687	+	35.5	500.000	11.0	1.0	11.09	8.51e-09
chr9-883	chr9	49339528	49340312	+	35.5	784.000	11.5	1.3	8.69	1.63e-07
chr9-1265	chr9	54700328	54701169	+	35.5	841.000	11.5	1.4	8.28	2.62e-07
chr9-1045	chr9	55022378	55023166	+	35.5	788.000	12.0	1.5	8.25	4.94e-08
chr9-889	chr9	56223287	56223934	+	35.5	647.000	11.0	1.5	7.56	4.11e-07
chr9-898	chr9	57940455	57941299	+	35.5	844.000	13.0	0.7	19.66	3.84e-13
chr9-2024	chr9	58321030	58321530	+	35.5	500.000	11.0	1.1	10.39	1.78e-08
chr9-1313	chr9	61240406	61240906	+	35.5	500.000	11.0	0.8	13.86	8.92e-10
chr9-1083	chr9	70849972	70850472	+	35.5	500.000	11.0	0.9	11.88	4.26e-09
chr9-1086	chr9	72455454	72456310	+	35.5	856.000	13.0	1.7	7.56	3.77e-08
chr9-2175	chr9	75387487	75387987	+	35.5	500.000	11.0	0.7	16.63	1.37e-10
chr9-785	chr9	87732180	87732943	+	35.5	763.000	11.0	0.7	15.12	3.66e-10
chr9-4283	chr9	96329847	96330642	+	35.5	795.000	11.0	1.4	7.92	2.62e-07
chr9-2277	chr9	99389424	99389924	+	35.5	500.000	11.0	1.1	10.39	1.78e-08
chr9-1403	chr9	99726441	99727072	+	35.5	631.000	12.0	1.8	6.72	4.26e-07
chr9-2812	chr9	106713160	106713660	+	35.5	500.000	11.0	1.1	9.78	3.26e-08
chr9-1660	chr9	108390768	108391676	+	35.5	908.000	13.0	1.6	8.19	1.50e-08
chr9-710	chr9	108831464	108832102	+	35.5	638.000	13.0	1.1	12.28	1.26e-10
chr9-1125	chr9	110280967	110281640	+	35.5	673.000	11.5	1.4	8.28	2.62e-07
chr9-2354	chr9	110891486	110892118	+	35.5	632.000	11.0	1.4	7.92	2.62e-07
chr9-979	chr9	116132554	116133179	+	35.5	625.000	11.0	1.1	10.39	1.78e-08
chr9-990	chr9	122641406	122641906	+	35.5	500.000	11.0	0.2	55.44	3.86e-16
chr10-493	chr10	3297647	3298147	+	35.5	500.000	13.0	0.6	21.84	1.04e-13
chr10-498	chr10	13140853	13141353	+	35.5	500.000	12.0	0.5	22.68	5.92e-13
chr10-1736	chr10	26722264	26722764	+	35.5	500.000	11.0	0.7	16.63	1.37e-10
chr10-508	chr10	39431013	39431513	+	35.5	500.000	11.0	0.5	23.76	3.30e-12
chr10-511	chr10	41973253	41973753	+	35.5	500.000	11.0	0.4	27.72	6.48e-13
chr10-535	chr10	62138851	62139351	+	35.5	500.000	11.0	0.7	15.12	3.66e-10
chr10-1386	chr10	74963532	74964157	+	35.5	625.000	11.0	0.7	15.12	3.66e-10
chr10-1836	chr10	76797621	76798121	+	35.5	500.000	11.0	0.8	13.86	8.92e-10
chr10-549	chr10	77266775	77267275	+	35.5	500.000	11.0	0.7	15.12	3.66e-10
chr10-1416	chr10	79710288	79710788	+	35.5	500.000	12.0	1.5	7.89	7.92e-08
chr10-828	chr10	80153695	80154195	+	35.5	500.000	11.0	0.9	12.79	2.01e-09
chr10-1036	chr10	81027000	81027500	+	35.5	500.000	11.5	0.7	17.39	1.37e-10
chr10-1043	chr10	81461442	81462233	+	35.5	791.000	12.5	2.1	6.10	1.76e-06
chr10-1480	chr10	82897162	82897662	+	35.5	500.000	11.0	0.8	13.86	8.92e-10
chr10-1481	chr10	82906034	82906534	+	35.5	500.000	11.0	1.3	8.32	1.63e-07
chr10-580	chr10	83504572	83505072	+	35.5	500.000	11.0	0.7	16.63	1.37e-10
chr10-3097	chr10	86701212	86701969	+	35.5	757.000	11.5	1.6	7.24	9.50e-07
chr10-887	chr10	119094927	119095643	+	35.5	716.000	14.0	1.7	8.47	2.82e-09
chr10-427	chr10	121358529	121359029	+	35.5	500.000	11.0	0.5	20.79	1.34e-11
chr10-1097	chr10	127576409	127577082	+	35.5	673.000	12.0	1.4	8.64	3.00e-08
chr11-1404	chr11	3862840	3863340	+	35.5	500.000	11.0	1.7	6.65	1.40e-06
chr11-2102	chr11	7063898	7064532	+	35.5	634.000	11.0	0.9	12.79	2.01e-09
chr11-1236	chr11	11684847	11685347	+	35.5	500.000	11.5	1.2	9.66	5.75e-08
chr11-2320	chr11	11965603	11966386	+	35.5	783.000	11.0	1.3	8.75	9.82e-08
chr11-2332	chr11	19022700	19023528	+	35.5	828.000	11.5	1.0	11.59	8.51e-09
chr11-1074	chr11	19027251	19027751	+	35.5	500.000	11.0	1.7	6.65	1.40e-06
chr11-2336	chr11	19720682	19721335	+	35.5	653.000	12.0	0.7	18.14	7.55e-12
chr11-3227	chr11	20451436	20451936	+	35.5	500.000	11.0	1.1	10.39	1.78e-08
chr11-5156	chr11	35458547	35459306	+	35.5	759.000	11.0	1.0	11.09	8.51e-09
chr11-2384	chr11	46509966	46510466	+	35.5	500.000	11.0	1.4	7.92	2.62e-07
chr11-2398	chr11	51072845	51073345	+	35.5	500.000	11.0	0.9	12.79	2.01e-09
chr11-2405	chr11	52383726	52384226	+	35.5	500.000	11.0	0.8	13.86	8.92e-10
chr11-1864	chr11	53430341	53430841	+	35.5	500.000	11.0	1.2	9.24	5.75e-08
chr11-2435	chr11	59449831	59450485	+	35.5	654.000	11.0	1.5	7.23	6.32e-07
chr11-2500	chr11	72833369	72834024	+	35.5	655.000	11.5	1.0	11.59	8.51e-09
chr11-1468	chr11	75797111	75797738	+	35.5	627.000	13.0	0.8	16.38	3.60e-12
chr11-3601	chr11	75994450	75994950	+	35.5	500.000	11.0	0.5	20.79	1.34e-11
chr11-2516	chr11	76645482	76646127	+	35.5	645.000	11.0	1.3	8.75	9.82e-08
chr11-3618	chr11	77294984	77295484	+	35.5	500.000	11.0	0.3	41.58	8.55e-15
chr11-2526	chr11	77953611	77954111	+	35.5	500.000	11.0	1.1	9.78	3.26e-08
chr11-5946	chr11	80302514	80303227	+	35.5	713.000	11.0	1.1	9.78	3.26e-08
chr11-3654	chr11	81143609	81144109	+	35.5	500.000	11.0	0.9	11.88	4.26e-09
chr11-1929	chr11	82861499	82861999	+	35.5	500.000	11.0	1.1	10.39	1.78e-08
chr11-6021	chr11	83639646	83640422	+	35.5	776.000	11.0	1.2	9.24	5.75e-08
chr11-3700	chr11	84544716	84545216	+	35.5	500.000	11.0	1.4	7.92	2.62e-07
chr11-2555	chr11	84554117	84554754	+	35.5	637.000	12.5	0.6	21.00	2.28e-12
chr11-3703	chr11	84571096	84571596	+	35.5	500.000	11.0	0.7	16.63	1.37e-10
chr11-889	chr11	85924614	85925114	+	35.5	500.000	11.0	1.2	9.24	5.75e-08
chr11-2198	chr11	88450676	88451461	+	35.5	785.000	11.0	1.7	6.40	2.03e-06
chr11-2581	chr11	93099618	93100287	+	35.5	669.000	11.0	1.5	7.56	4.11e-07
chr11-1495	chr11	95082519	95083019	+	35.5	500.000	11.0	0.8	13.86	8.92e-10
chr11-6280	chr11	96290017	96290972	+	35.5	955.000	11.0	1.4	7.92	2.62e-07
chr11-1551	chr11	97532466	97533112	+	35.5	646.000	12.0	1.5	7.89	7.92e-08
chr11-1360	chr11	98313619	98314119	+	35.5	500.000	12.0	0.9	12.96	3.29e-10
chr11-2034	chr11	101258980	101259480	+	35.5	500.000	11.0	1.0	11.09	8.51e-09
chr11-1587	chr11	106020358	106020858	+	35.5	500.000	12.0	1.4	8.64	3.00e-08
chr11-6749	chr11	114439379	114440157	+	35.5	778.000	11.0	1.1	9.78	3.26e-08
chr11-2767	chr11	116513861	116514361	+	35.5	500.000	15.0	1.5	10.31	5.45e-11
chr11-2286	chr11	116623458	116624171	+	35.5	713.000	11.5	1.9	6.21	4.08e-06
chr11-1796	chr11	117413354	117413982	+	35.5	628.000	12.5	1.4	9.00	3.00e-08
chr11-949	chr11	120469849	120470349	+	35.5	500.000	11.5	1.1	10.23	3.26e-08
chr11-6987	chr11	120542672	120543332	+	35.5	660.000	12.0	1.3	9.55	1.02e-08
chr12-319	chr12	33966550	33967193	+	35.5	643.000	11.5	1.4	8.28	2.62e-07
chr12-653	chr12	50653255	50653894	+	35.5	639.000	11.0	0.9	12.79	2.01e-09
chr12-1827	chr12	54260203	54260895	+	35.5	692.000	11.0	0.4	27.72	6.48e-13
chr12-369	chr12	55982644	55983144	+	35.5	500.000	11.0	0.9	12.79	2.01e-09
chr12-1406	chr12	61324093	61324593	+	35.5	500.000	11.0	1.9	5.94	4.08e-06
chr12-1868	chr12	70195496	70195996	+	35.5	500.000	11.0	0.6	18.48	4.59e-11
chr12-1518	chr12	85942728	85943228	+	35.5	500.000	11.0	0.3	33.26	9.31e-14
chr12-1522	chr12	86209220	86210017	+	35.5	797.000	11.0	0.7	16.63	1.37e-10
chr12-695	chr12	86212156	86212944	+	35.5	788.000	11.0	1.5	7.56	4.11e-07
chr12-1561	chr12	99226536	99227036	+	35.5	500.000	11.0	1.3	8.75	9.82e-08
chr12-986	chr12	105431577	105432077	+	35.5	500.000	11.0	0.5	23.76	3.30e-12
chr12-1704	chr12	112654083	112654583	+	35.5	500.000	11.0	1.7	6.40	2.03e-06
chr12-1021	chr12	112800538	112801452	+	35.5	914.000	12.5	1.2	10.50	5.66e-09
chr12-1168	chr12	112874781	112875568	+	35.5	787.000	12.0	1.6	7.56	1.24e-07
chr12-1026	chr12	113004733	113005233	+	35.5	500.000	11.0	1.1	9.78	3.26e-08
chr12-1718	chr12	113144914	113145414	+	35.5	500.000	11.0	0.7	16.63	1.37e-10
chr12-730	chr12	116205827	116206327	+	35.5	500.000	11.0	2.1	5.36	1.04e-05
chr13-1276	chr13	8203400	8204186	+	35.5	786.000	11.0	1.6	6.93	9.50e-07
chr13-996	chr13	12120691	12121344	+	35.5	653.000	11.0	0.6	18.48	4.59e-11
chr13-398	chr13	23286270	23286903	+	35.5	633.000	12.0	1.2	10.08	5.66e-09
chr13-1564	chr13	24941748	24942248	+	35.5	500.000	11.0	1.0	11.09	8.51e-09
chr13-545	chr13	28710043	28710543	+	35.5	500.000	11.0	1.2	9.24	5.75e-08
chr13-1081	chr13	51228793	51229293	+	35.5	500.000	12.0	1.7	6.98	2.88e-07
chr13-913	chr13	51564732	51565357	+	35.5	625.000	12.0	1.0	12.10	7.04e-10
chr13-1094	chr13	54168649	54169149	+	35.5	500.000	11.0	0.4	27.72	6.48e-13
chr13-778	chr13	54662137	54662637	+	35.5	500.000	12.0	1.5	8.25	4.94e-08
chr13-1097	chr13	54677910	54678410	+	35.5	500.000	11.0	0.5	20.79	1.34e-11
chr13-3208	chr13	56246581	56247450	+	35.5	869.000	11.0	2.0	5.54	7.72e-06
chr13-2289	chr13	64162287	64162922	+	35.5	635.000	11.0	0.7	15.12	3.66e-10
chr13-439	chr13	71652331	71652983	+	35.5	652.000	11.0	1.8	6.16	2.90e-06
chr13-1900	chr13	73687583	73688492	+	35.5	909.000	11.0	1.0	11.09	8.51e-09
chr13-2339	chr13	78181894	78182647	+	35.5	753.000	12.0	1.0	12.10	7.04e-10
chr13-458	chr13	88102240	88102740	+	35.5	500.000	12.0	0.8	15.12	5.90e-11
chr13-1189	chr13	93976437	93977100	+	35.5	663.000	11.0	1.3	8.32	1.63e-07
chr13-1192	chr13	94126494	94126994	+	35.5	500.000	11.0	0.7	15.12	3.66e-10
chr13-1194	chr13	94575602	94576283	+	35.5	681.000	12.5	0.9	13.50	3.29e-10
chr13-2007	chr13	95523356	95524230	+	35.5	874.000	11.0	0.8	13.86	8.92e-10
chr13-1243	chr13	100577178	100577678	+	35.5	500.000	11.0	0.9	11.88	4.26e-09
chr13-1252	chr13	107912483	107912983	+	35.5	500.000	11.0	0.7	15.12	3.66e-10
chr14-573	chr14	9666488	9666988	+	35.5	500.000	11.0	0.6	18.48	4.59e-11
chr14-972	chr14	22651398	22651898	+	35.5	500.000	11.0	1.0	11.09	8.51e-09
chr14-990	chr14	25083927	25084721	+	35.5	794.000	11.0	0.9	12.79	2.01e-09
chr14-393	chr14	25118889	25119389	+	35.5	500.000	11.0	2.2	5.04	1.84e-05
chr14-197	chr14	31171059	31171559	+	35.5	500.000	11.0	1.3	8.32	1.63e-07
chr14-399	chr14	32309575	32310075	+	35.5	500.000	11.0	1.6	6.93	9.50e-07
chr14-2210	chr14	50896541	50897378	+	35.5	837.000	13.5	0.7	20.41	3.84e-13
chr14-656	chr14	51905532	51906032	+	35.5	500.000	11.0	1.2	9.24	5.75e-08
chr14-657	chr14	52074331	52074974	+	35.5	643.000	12.5	0.6	21.00	2.28e-12
chr14-283	chr14	55095314	55095814	+	35.5	500.000	11.0	1.3	8.32	1.63e-07
chr14-529	chr14	58076481	58077130	+	35.5	649.000	12.0	1.3	9.07	1.78e-08
chr14-1205	chr14	63037466	63037966	+	35.5	500.000	11.0	0.9	11.88	4.26e-09
chr14-349	chr14	63236928	63237428	+	35.5	500.000	11.5	1.0	11.59	8.51e-09
chr14-2486	chr14	65151932	65152603	+	35.5	671.000	11.0	1.6	6.93	9.50e-07
chr14-1574	chr14	67227138	67227858	+	35.5	720.000	11.5	0.9	13.37	2.01e-09
chr14-714	chr14	68584718	68585218	+	35.5	500.000	11.0	1.2	9.24	5.75e-08
chr14-310	chr14	70579574	70580074	+	35.5	500.000	12.0	0.9	12.96	3.29e-10
chr14-735	chr14	76415579	76416325	+	35.5	746.000	11.0	1.2	9.24	5.75e-08
chr14-373	chr14	84448377	84448877	+	35.5	500.000	11.5	1.3	9.15	9.82e-08
chr14-1349	chr14	99761827	99762608	+	35.5	781.000	11.0	0.5	20.79	1.34e-11
chr14-896	chr14	101908509	101909009	+	35.5	500.000	11.5	0.9	13.37	2.01e-09
chr14-321	chr14	118195137	118195764	+	35.5	627.000	11.5	1.4	8.28	2.62e-07
chr14-509	chr14	124192439	124193094	+	35.5	655.000	11.0	0.6	18.48	4.59e-11
chr15-1773	chr15	16648869	16649508	+	35.5	639.000	11.0	1.5	7.56	4.11e-07
chr15-1796	chr15	26306296	26306796	+	35.5	500.000	12.0	1.1	10.67	3.03e-09
chr15-1145	chr15	31590683	31591183	+	35.5	500.000	11.0	0.1	83.16	4.76e-18
chr15-1822	chr15	33875982	33876482	+	35.5	500.000	11.0	0.4	27.72	6.48e-13
chr15-2336	chr15	54747436	54748126	+	35.5	690.000	11.0	0.9	12.79	2.01e-09
chr15-997	chr15	58598453	58598953	+	35.5	500.000	11.0	0.7	15.12	3.66e-10
chr15-1405	chr15	80074460	80075098	+	35.5	638.000	12.0	1.6	7.56	1.24e-07
chr15-1204	chr15	83515241	83515741	+	35.5	500.000	11.5	0.7	17.39	1.37e-10
chr15-2128	chr15	88529199	88529699	+	35.5	500.000	11.0	1.1	9.78	3.26e-08
chr15-2137	chr15	89146060	89146756	+	35.5	696.000	11.0	2.1	5.20	1.39e-05
chr15-1449	chr15	96687677	96688336	+	35.5	659.000	11.0	1.1	10.39	1.78e-08
chr15-834	chr15	101665578	101666078	+	35.5	500.000	11.0	0.9	11.88	4.26e-09
chr15-1505	chr15	102750130	102750630	+	35.5	500.000	11.0	0.7	16.63	1.37e-10
chr16-253	chr16	4302421	4303183	+	35.5	762.000	11.0	1.5	7.56	4.11e-07
chr16-200	chr16	5535673	5536302	+	35.5	629.000	11.0	1.7	6.65	1.40e-06
chr16-459	chr16	11611835	11612570	+	35.5	735.000	12.0	1.4	8.64	3.00e-08
chr16-212	chr16	20733952	20734586	+	35.5	634.000	11.5	1.7	6.95	1.40e-06
chr16-816	chr16	21032998	21033633	+	35.5	635.000	11.0	1.9	5.73	5.65e-06
chr16-817	chr16	21115387	21115887	+	35.5	500.000	11.0	2.6	4.26	8.10e-05
chr16-912	chr16	35860190	35860690	+	35.5	500.000	11.0	1.5	7.56	4.11e-07
chr16-930	chr16	38980928	38981428	+	35.5	500.000	11.0	1.0	11.09	8.51e-09
chr16-279	chr16	59492966	59493466	+	35.5	500.000	11.0	1.1	9.78	3.26e-08
chr16-1258	chr16	85795184	85795684	+	35.5	500.000	11.0	0.6	18.48	4.59e-11
chr16-1068	chr16	93874629	93875129	+	35.5	500.000	11.5	1.3	9.15	9.82e-08
chr17-840	chr17	5975425	5975925	+	35.5	500.000	11.0	2.1	5.36	1.04e-05
chr17-1255	chr17	6767982	6768482	+	35.5	500.000	11.0	1.1	10.39	1.78e-08
chr17-630	chr17	8438407	8438907	+	35.5	500.000	11.0	1.1	10.39	1.78e-08
chr17-865	chr17	15475394	15475894	+	35.5	500.000	11.0	1.1	9.78	3.26e-08
chr17-1319	chr17	24077570	24078070	+	35.5	500.000	11.0	1.3	8.75	9.82e-08
chr17-2331	chr17	25164632	25165774	+	35.5	1142.000	11.0	1.1	10.39	1.78e-08
chr17-894	chr17	25796268	25796898	+	35.5	630.000	12.5	0.8	15.75	5.90e-11
chr17-2417	chr17	26613519	26614359	+	35.5	840.000	11.0	1.6	6.93	9.50e-07
chr17-1108	chr17	27425630	27426463	+	35.5	833.000	11.0	1.5	7.56	4.11e-07
chr17-915	chr17	28856361	28856992	+	35.5	631.000	11.0	1.1	10.39	1.78e-08
chr17-1117	chr17	29321729	29322395	+	35.5	666.000	11.0	2.1	5.36	1.04e-05
chr17-662	chr17	29332261	29332970	+	35.5	709.000	12.0	0.7	18.14	7.55e-12
chr17-919	chr17	29336029	29336529	+	35.5	500.000	11.0	0.9	12.79	2.01e-09
chr17-572	chr17	29993681	29994181	+	35.5	500.000	14.0	0.9	15.12	1.55e-12
chr17-665	chr17	30886550	30887050	+	35.5	500.000	11.0	1.0	11.09	8.51e-09
chr17-344	chr17	32415247	32415884	+	35.5	637.000	12.0	1.2	10.08	5.66e-09
chr17-2689	chr17	35351483	35352114	+	35.5	631.000	11.0	0.9	11.88	4.26e-09
chr17-991	chr17	48520916	48521416	+	35.5	500.000	11.0	1.3	8.75	9.82e-08
chr17-602	chr17	50724340	50724840	+	35.5	500.000	11.5	0.7	15.81	3.66e-10
chr17-604	chr17	56123795	56124486	+	35.5	691.000	11.0	1.3	8.32	1.63e-07
chr17-807	chr17	56412796	56413296	+	35.5	500.000	11.0	1.4	7.92	2.62e-07
chr17-1642	chr17	58456049	58456682	+	35.5	633.000	12.0	1.3	9.55	1.02e-08
chr17-528	chr17	74712814	74713540	+	35.5	726.000	11.5	1.5	7.56	6.32e-07
chr17-722	chr17	77937972	77938472	+	35.5	500.000	11.0	1.0	11.09	8.51e-09
chr17-1737	chr17	84186422	84186922	+	35.5	500.000	11.0	1.6	6.93	9.50e-07
chr17-2039	chr17	85472991	85473694	+	35.5	703.000	11.5	0.7	17.39	1.37e-10
chr17-1056	chr17	86950280	86950780	+	35.5	500.000	11.0	0.9	12.79	2.01e-09
chr17-375	chr17	87061933	87062564	+	35.5	631.000	12.5	1.9	6.52	8.90e-07
chr17-1780	chr17	88525111	88525770	+	35.5	659.000	12.0	1.3	9.55	1.02e-08
chr18-194	chr18	6788447	6788947	+	35.5	500.000	14.0	1.3	10.58	1.68e-10
chr18-1419	chr18	12190921	12191566	+	35.5	645.000	11.0	0.7	16.63	1.37e-10
chr18-790	chr18	22064936	22065436	+	35.5	500.000	11.0	1.0	11.09	8.51e-09
chr18-513	chr18	22918009	22918509	+	35.5	500.000	11.0	1.0	11.09	8.51e-09
chr18-446	chr18	36513692	36514329	+	35.5	637.000	11.0	1.3	8.75	9.82e-08
chr18-534	chr18	36797634	36798134	+	35.5	500.000	11.0	0.4	27.72	6.48e-13
chr18-1736	chr18	38394908	38395556	+	35.5	648.000	11.0	1.3	8.32	1.63e-07
chr18-1789	chr18	42391612	42392436	+	35.5	824.000	11.0	0.6	18.48	4.59e-11
chr18-544	chr18	46465255	46465755	+	35.5	500.000	11.0	1.4	7.92	2.62e-07
chr18-473	chr18	65959929	65960692	+	35.5	763.000	11.0	1.5	7.56	4.11e-07
chr18-576	chr18	71646086	71646755	+	35.5	669.000	11.0	0.4	27.72	6.48e-13
chr18-348	chr18	76378294	76378794	+	35.5	500.000	12.0	1.2	10.08	5.66e-09
chr18-486	chr18	77798521	77799021	+	35.5	500.000	11.5	1.2	9.66	5.75e-08
chr18-429	chr18	83827856	83828356	+	35.5	500.000	13.0	0.9	15.12	9.54e-12
chr19-785	chr19	4712265	4713065	+	35.5	800.000	13.0	1.4	9.36	3.18e-09
chr19-1429	chr19	5177887	5178387	+	35.5	500.000	11.0	0.3	33.26	9.31e-14
chr19-1431	chr19	5364604	5365104	+	35.5	500.000	11.0	1.7	6.65	1.40e-06
chr19-1030	chr19	5891329	5891829	+	35.5	500.000	11.0	0.5	20.79	1.34e-11
chr19-1449	chr19	5974121	5974621	+	35.5	500.000	11.0	0.9	11.88	4.26e-09
chr19-803	chr19	7274489	7274989	+	35.5	500.000	11.0	1.5	7.23	6.32e-07
chr19-1046	chr19	7423095	7423595	+	35.5	500.000	11.0	1.0	11.09	8.51e-09
chr19-1479	chr19	8832369	8832869	+	35.5	500.000	11.0	1.1	9.78	3.26e-08
chr19-933	chr19	10905132	10905632	+	35.5	500.000	11.0	0.8	13.86	8.92e-10
chr19-1511	chr19	15833729	15834229	+	35.5	500.000	11.0	1.5	7.23	6.32e-07
chr19-1094	chr19	36206926	36207426	+	35.5	500.000	11.0	0.9	12.79	2.01e-09
chr19-628	chr19	38124214	38124877	+	35.5	663.000	11.0	0.4	27.72	6.48e-13
chr19-834	chr19	41247964	41248464	+	35.5	500.000	11.0	0.7	16.63	1.37e-10
chr19-850	chr19	44406765	44407265	+	35.5	500.000	11.0	1.0	11.09	8.51e-09
chr19-1988	chr19	45167276	45168080	+	35.5	804.000	12.0	1.6	7.56	1.24e-07
chr19-2881	chr19	55192626	55193485	+	35.5	859.000	11.0	1.7	6.65	1.40e-06
chr19-1205	chr19	57314109	57314778	+	35.5	669.000	11.0	1.4	7.92	2.62e-07
chr19-1217	chr19	59178535	59179348	+	35.5	813.000	11.0	0.7	15.12	3.66e-10
chrX-56	chrX	11529063	11529563	+	35.5	500.000	11.0	0.9	11.88	4.26e-09
chrX-648	chrX	13377805	13378467	+	35.5	662.000	11.0	1.2	9.24	5.75e-08
chrX-259	chrX	46437282	46437782	+	35.5	500.000	11.5	0.7	17.39	1.37e-10
chrX-87	chrX	56970208	56970708	+	35.5	500.000	11.0	0.3	33.26	9.31e-14
chrX-418	chrX	71667421	71668050	+	35.5	629.000	11.0	0.8	13.86	8.92e-10
chrX-426	chrX	73635199	73636021	+	35.5	822.000	12.0	0.5	22.68	5.92e-13
chrX-434	chrX	74297100	74297600	+	35.5	500.000	11.0	0.4	27.72	6.48e-13
chrX-182	chrX	79956754	79957254	+	35.5	500.000	11.0	0.5	23.76	3.30e-12
chrX-63	chrX	80533928	80534428	+	35.5	500.000	11.0	0.5	23.76	3.30e-12
chrX-133	chrX	86390305	86390805	+	35.5	500.000	12.0	0.4	30.24	2.14e-14
chrX-190	chrX	94170945	94171445	+	35.5	500.000	11.0	0.1	83.16	4.76e-18
chrX-515	chrX	105082907	105083407	+	35.5	500.000	11.0	1.1	10.39	1.78e-08
chrX-103	chrX	106015762	106016262	+	35.5	500.000	11.0	0.7	16.63	1.37e-10
chrX-104	chrX	107677489	107678134	+	35.5	645.000	11.0	0.7	15.12	3.66e-10
chrX-26	chrX	135854734	135855374	+	35.5	640.000	11.0	0.5	20.79	1.34e-11
chrX-304	chrX	155519739	155520239	+	35.5	500.000	11.0	0.5	20.79	1.34e-11
chrX-627	chrX	169688406	169688906	+	35.5	500.000	11.0	0.4	27.72	6.48e-13
chr1-1795	chr1	14730412	14730912	+	33.8	500.000	11.0	0.9	12.79	2.01e-09
chr1-1558	chr1	59195881	59196381	+	33.8	500.000	10.5	1.2	8.82	5.37e-07
chr1-521	chr1	63255123	63255754	+	33.8	631.000	11.0	0.9	11.88	4.26e-09
chr1-537	chr1	75424858	75425489	+	33.8	631.000	11.5	1.1	10.87	1.78e-08
chr1-1045	chr1	77254452	77254952	+	33.8	500.000	10.5	1.1	9.92	1.86e-07
chr1-1613	chr1	80758213	80758916	+	33.8	703.000	10.5	1.5	7.22	3.15e-06
chr1-1640	chr1	92696022	92696522	+	33.8	500.000	10.5	1.4	7.56	2.10e-06
chr1-4511	chr1	135163881	135164381	+	33.8	500.000	13.0	0.8	16.38	3.60e-12
chr1-1114	chr1	136957182	136957866	+	33.8	684.000	10.5	0.9	12.21	2.58e-08
chr1-4667	chr1	153057282	153058060	+	33.8	778.000	11.0	0.9	11.88	4.26e-09
chr1-1697	chr1	153320552	153321052	+	33.8	500.000	10.5	0.9	11.34	5.06e-08
chr1-670	chr1	169185215	169185715	+	33.8	500.000	11.0	0.8	13.86	8.92e-10
chr1-1145	chr1	182953123	182953623	+	33.8	500.000	10.5	1.2	8.82	5.37e-07
chr1-3056	chr1	184137409	184137909	+	33.8	500.000	11.5	0.5	21.73	1.34e-11
chr2-1524	chr2	6392009	6392509	+	33.8	500.000	10.5	0.7	14.43	5.53e-09
chr2-3297	chr2	27860136	27860962	+	33.8	826.000	11.5	2.1	5.61	1.04e-05
chr2-2426	chr2	70158665	70159165	+	33.8	500.000	10.5	1.2	8.82	5.37e-07
chr2-2135	chr2	74716190	74716965	+	33.8	775.000	12.5	1.5	8.59	4.94e-08
chr2-1875	chr2	78205578	78206078	+	33.8	500.000	11.0	0.7	16.63	1.37e-10
chr2-1880	chr2	84670250	84670885	+	33.8	635.000	10.5	1.3	8.36	8.69e-07
chr2-1906	chr2	117987973	117988473	+	33.8	500.000	11.0	1.1	10.39	1.78e-08
chr2-2983	chr2	127337537	127338037	+	33.8	500.000	10.5	0.5	19.84	2.79e-10
chr2-1449	chr2	127480172	127480672	+	33.8	500.000	11.0	0.4	27.72	6.48e-13
chr2-2569	chr2	130281409	130282130	+	33.8	721.000	10.5	0.7	15.88	2.28e-09
chr2-2619	chr2	148874998	148875642	+	33.8	644.000	11.0	0.7	16.63	1.37e-10
chr2-4058	chr2	155387555	155388055	+	33.8	500.000	12.0	0.9	13.96	1.44e-10
chr2-3062	chr2	155860258	155860758	+	33.8	500.000	11.0	1.6	6.93	9.50e-07
chr2-7018	chr2	155990675	155991460	+	33.8	785.000	11.0	1.1	9.78	3.26e-08
chr2-1162	chr2	168796972	168797601	+	33.8	629.000	11.5	1.1	10.87	1.78e-08
chr2-1515	chr2	178629844	178630471	+	33.8	627.000	11.0	1.3	8.32	1.63e-07
chr2-3119	chr2	179942500	179943000	+	33.8	500.000	11.0	1.4	7.92	2.62e-07
chr3-593	chr3	10903507	10904370	+	33.8	863.000	13.0	1.3	9.83	1.79e-09
chr3-2470	chr3	95106137	95106764	+	33.8	627.000	11.0	1.1	10.39	1.78e-08
chr3-851	chr3	96160338	96160838	+	33.8	500.000	10.5	1.2	8.82	5.37e-07
chr3-282	chr3	107342731	107343371	+	33.8	640.000	12.0	1.9	6.26	8.90e-07
chr3-565	chr3	118433019	118433770	+	33.8	751.000	12.0	1.3	9.07	1.78e-08
chr3-2809	chr3	120056914	120057414	+	33.8	500.000	10.5	0.9	11.34	5.06e-08
chr4-1851	chr4	76344388	76344888	+	33.8	500.000	11.0	1.4	7.92	2.62e-07
chr4-2499	chr4	116589996	116590636	+	33.8	640.000	10.5	1.3	7.94	1.37e-06
chr4-1941	chr4	123936334	123936834	+	33.8	500.000	11.5	1.2	9.66	5.75e-08
chr4-4971	chr4	128752231	128752882	+	33.8	651.000	11.0	1.1	10.39	1.78e-08
chr4-1624	chr4	129607420	129608058	+	33.8	638.000	13.5	1.1	12.76	1.26e-10
chr4-1643	chr4	132314043	132314543	+	33.8	500.000	11.0	1.3	8.75	9.82e-08
chr4-1298	chr4	132826267	132826767	+	33.8	500.000	10.5	0.3	39.69	3.55e-13
chr4-1975	chr4	133038088	133038862	+	33.8	774.000	12.0	1.3	9.55	1.02e-08
chr4-948	chr4	150617016	150617643	+	33.8	627.000	14.0	1.7	8.47	2.82e-09
chr5-3048	chr5	66834724	66835224	+	33.8	500.000	11.0	0.6	18.48	4.59e-11
chr5-1045	chr5	73218221	73218858	+	33.8	637.000	10.5	1.2	8.82	5.37e-07
chr5-5116	chr5	74125850	74126717	+	33.8	867.000	13.0	1.1	12.28	1.26e-10
chr5-1242	chr5	101766261	101766893	+	33.8	632.000	11.5	0.9	12.42	4.26e-09
chr5-946	chr5	106557907	106558577	+	33.8	670.000	13.0	1.6	8.19	1.50e-08
chr5-3257	chr5	108600445	108601180	+	33.8	735.000	12.0	1.0	12.10	7.04e-10
chr5-952	chr5	111958201	111958844	+	33.8	643.000	11.0	1.3	8.75	9.82e-08
chr5-1115	chr5	121386546	121387223	+	33.8	677.000	10.5	1.1	9.34	3.22e-07
chr5-4130	chr5	121842119	121842930	+	33.8	811.000	11.0	1.2	9.24	5.75e-08
chr5-5992	chr5	125017177	125017978	+	33.8	801.000	13.0	1.3	10.34	9.78e-10
chr5-3496	chr5	125026763	125027263	+	33.8	500.000	11.0	0.7	16.63	1.37e-10
chr5-2634	chr5	128431861	128432557	+	33.8	696.000	11.5	1.3	8.69	1.63e-07
chr5-2283	chr5	128642427	128642927	+	33.8	500.000	11.0	0.9	12.79	2.01e-09
chr5-2642	chr5	129743644	129744144	+	33.8	500.000	11.0	1.1	10.39	1.78e-08
chr5-851	chr5	130957288	130957919	+	33.8	631.000	10.5	1.7	6.35	9.46e-06
chr5-3619	chr5	139111676	139112304	+	33.8	628.000	11.0	2.0	5.54	7.72e-06
chr5-3690	chr5	143159523	143160157	+	33.8	634.000	11.0	1.4	7.92	2.62e-07
chr5-1698	chr5	144669205	144669705	+	33.8	500.000	10.5	1.1	9.92	1.86e-07
chr5-1736	chr5	150517664	150518164	+	33.8	500.000	11.0	0.9	12.79	2.01e-09
chr6-1466	chr6	8247560	8248266	+	33.8	706.000	12.5	1.6	7.87	1.24e-07
chr6-1480	chr6	28848597	28849367	+	33.8	770.000	11.0	1.6	6.93	9.50e-07
chr6-1088	chr6	77243610	77244242	+	33.8	632.000	10.5	0.9	12.21	2.58e-08
chr6-865	chr6	124994709	124995348	+	33.8	639.000	11.5	1.0	11.59	8.51e-09
chr6-1141	chr6	127766716	127767216	+	33.8	500.000	10.5	0.5	19.84	2.79e-10
chr7-718	chr7	25010452	25011088	+	33.8	636.000	11.0	1.0	11.09	8.51e-09
chr7-2036	chr7	37567992	37568492	+	33.8	500.000	10.5	0.8	13.23	1.24e-08
chr7-1386	chr7	44863087	44863721	+	33.8	634.000	10.5	1.3	7.94	1.37e-06
chr7-1184	chr7	46179796	46180641	+	33.8	845.000	12.5	0.8	15.75	5.90e-11
chr7-572	chr7	70289882	70290382	+	33.8	500.000	11.5	0.5	24.84	3.30e-12
chr7-877	chr7	71861592	71862092	+	33.8	500.000	11.0	1.5	7.56	4.11e-07
chr7-4880	chr7	83755701	83756327	+	33.8	626.000	10.5	1.3	8.36	8.69e-07
chr7-5027	chr7	99962198	99963074	+	33.8	876.000	11.0	1.3	8.32	1.63e-07
chr7-2809	chr7	100003933	100004601	+	33.8	668.000	12.5	1.5	8.22	7.92e-08
chr7-2168	chr7	114564565	114565195	+	33.8	630.000	11.5	0.7	17.39	1.37e-10
chr7-681	chr7	121874021	121874675	+	33.8	654.000	11.0	1.6	6.93	9.50e-07
chr7-2975	chr7	126847326	126848187	+	33.8	861.000	12.0	1.3	9.55	1.02e-08
chr7-3666	chr7	136214990	136215630	+	33.8	640.000	10.5	2.1	5.12	5.70e-05
chr7-1891	chr7	136491178	136491880	+	33.8	702.000	11.0	1.2	9.24	5.75e-08
chr8-694	chr8	14967520	14968020	+	33.8	500.000	12.0	1.2	10.08	5.66e-09
chr8-1560	chr8	29218818	29219677	+	33.8	859.000	11.0	1.3	8.75	9.82e-08
chr8-1573	chr8	48236385	48236885	+	33.8	500.000	10.5	0.9	12.21	2.58e-08
chr8-1134	chr8	83388125	83388625	+	33.8	500.000	11.0	1.1	10.39	1.78e-08
chr8-861	chr8	87473403	87473903	+	33.8	500.000	11.0	0.9	11.88	4.26e-09
chr8-750	chr8	94353914	94354551	+	33.8	637.000	11.0	1.0	11.09	8.51e-09
chr8-2751	chr8	104701451	104702181	+	33.8	730.000	13.0	0.7	19.66	3.84e-13
chr8-790	chr8	122335472	122336099	+	33.8	627.000	11.5	1.4	8.28	2.62e-07
chr8-2408	chr8	122460675	122461361	+	33.8	686.000	12.5	1.3	9.45	1.78e-08
chr8-1195	chr8	123270665	123271165	+	33.8	500.000	10.5	1.5	6.90	4.63e-06
chr9-2456	chr9	15179916	15180543	+	33.8	627.000	10.5	1.0	10.58	9.44e-08
chr9-623	chr9	21701010	21701510	+	33.8	500.000	10.5	0.7	14.43	5.53e-09
chr9-1023	chr9	32688293	32688954	+	33.8	661.000	12.0	1.2	10.08	5.66e-09
chr9-666	chr9	58535152	58535801	+	33.8	649.000	13.0	1.9	6.78	1.30e-07
chr9-1063	chr9	60871725	60872407	+	33.8	682.000	12.0	1.2	10.08	5.66e-09
chr9-1064	chr9	61650399	61650899	+	33.8	500.000	11.0	1.6	6.93	9.50e-07
chr9-592	chr9	99856073	99856573	+	33.8	500.000	11.0	1.2	9.24	5.75e-08
chr9-2861	chr9	119082435	119082935	+	33.8	500.000	10.5	0.4	26.46	1.80e-11
chr9-528	chr9	119579390	119579890	+	33.8	500.000	12.0	2.1	5.85	1.76e-06
chr9-1696	chr9	123259440	123260112	+	33.8	672.000	10.5	0.8	13.23	1.24e-08
chr10-712	chr10	13008593	13009093	+	33.8	500.000	11.0	1.3	8.32	1.63e-07
chr10-618	chr10	13739567	13740067	+	33.8	500.000	11.0	1.1	9.78	3.26e-08
chr10-450	chr10	22273905	22274405	+	33.8	500.000	10.5	1.1	9.34	3.22e-07
chr10-962	chr10	39926390	39926890	+	33.8	500.000	10.5	1.9	5.67	2.46e-05
chr10-974	chr10	44884478	44885325	+	33.8	847.000	11.0	1.5	7.56	4.11e-07
chr10-2687	chr10	67593049	67593829	+	33.8	780.000	10.5	1.1	9.92	1.86e-07
chr10-1420	chr10	79923191	79923834	+	33.8	643.000	11.0	1.7	6.40	2.03e-06
chr10-276	chr10	79970646	79971275	+	33.8	629.000	10.5	1.5	7.22	3.15e-06
chr10-656	chr10	80415093	80415593	+	33.8	500.000	11.5	1.7	6.69	2.03e-06
chr10-480	chr10	81119409	81119909	+	33.8	500.000	12.0	0.8	15.12	5.90e-11
chr10-856	chr10	83201401	83202029	+	33.8	628.000	11.0	0.9	12.79	2.01e-09
chr10-871	chr10	90969276	90970028	+	33.8	752.000	11.0	1.2	9.24	5.75e-08
chr10-340	chr10	95412050	95412550	+	33.8	500.000	10.5	1.1	9.92	1.86e-07
chr10-905	chr10	126296636	126297267	+	33.8	631.000	13.0	1.3	10.34	9.78e-10
chr10-937	chr10	128964653	128965153	+	33.8	500.000	11.0	0.8	13.86	8.92e-10
chr11-1632	chr11	12031590	12032090	+	33.8	500.000	11.5	0.8	14.49	8.92e-10
chr11-2342	chr11	22857945	22858654	+	33.8	709.000	11.0	1.7	6.40	2.03e-06
chr11-1078	chr11	34137030	34137662	+	33.8	632.000	12.0	0.8	15.12	5.90e-11
chr11-957	chr11	44611338	44611838	+	33.8	500.000	11.5	1.3	8.69	1.63e-07
chr11-1419	chr11	49611191	49611818	+	33.8	627.000	10.5	0.9	11.34	5.06e-08
chr11-1433	chr11	57841412	57842042	+	33.8	630.000	10.5	0.7	15.88	2.28e-09
chr11-2893	chr11	63707015	63707889	+	33.8	874.000	12.0	1.2	10.08	5.66e-09
chr11-2467	chr11	68036627	68037127	+	33.8	500.000	11.0	1.3	8.32	1.63e-07
chr11-2495	chr11	71032386	71032886	+	33.8	500.000	13.0	0.9	14.04	2.34e-11
chr11-5839	chr11	75756664	75757164	+	33.8	500.000	10.5	0.6	17.64	8.49e-10
chr11-4408	chr11	81211953	81212453	+	33.8	500.000	11.0	1.0	11.09	8.51e-09
chr11-4467	chr11	88193129	88193903	+	33.8	774.000	11.5	1.4	8.28	2.62e-07
chr11-3899	chr11	100648384	100649078	+	33.8	694.000	11.5	1.2	9.66	5.75e-08
chr11-4609	chr11	103197964	103198789	+	33.8	825.000	12.0	1.3	9.55	1.02e-08
chr11-3091	chr11	115144669	115145323	+	33.8	654.000	11.0	1.2	9.24	5.75e-08
chr11-4064	chr11	116074432	116075146	+	33.8	714.000	10.5	0.7	15.88	2.28e-09
chr11-1391	chr11	117782347	117782983	+	33.8	636.000	11.0	1.6	6.93	9.50e-07
chr11-3130	chr11	119402467	119403098	+	33.8	631.000	10.5	1.9	5.67	2.46e-05
chr11-4129	chr11	120534254	120535110	+	33.8	856.000	11.0	0.9	11.88	4.26e-09
chr11-1623	chr11	121156056	121156737	+	33.8	681.000	11.5	1.1	10.87	1.78e-08
chr12-366	chr12	44330190	44330824	+	33.8	634.000	10.5	1.2	8.82	5.37e-07
chr12-563	chr12	55540230	55540730	+	33.8	500.000	10.5	0.7	15.88	2.28e-09
chr12-913	chr12	70346120	70346764	+	33.8	644.000	12.0	1.8	6.72	4.26e-07
chr12-711	chr12	102350272	102350772	+	33.8	500.000	11.0	1.1	10.39	1.78e-08
chr12-534	chr12	110041573	110042073	+	33.8	500.000	11.0	1.5	7.23	6.32e-07
chr12-731	chr12	116928791	116929291	+	33.8	500.000	12.0	0.7	18.14	7.55e-12
chr12-620	chr12	117040141	117040641	+	33.8	500.000	10.5	1.3	8.36	8.69e-07
chr13-1487	chr13	9665297	9665797	+	33.8	500.000	11.5	1.5	7.90	4.11e-07
chr13-410	chr13	35740496	35740996	+	33.8	500.000	11.0	1.6	6.93	9.50e-07
chr13-359	chr13	45390286	45390786	+	33.8	500.000	10.5	1.7	6.35	9.46e-06
chr13-2226	chr13	49045887	49046575	+	33.8	688.000	12.0	1.6	7.56	1.24e-07
chr13-674	chr13	52856331	52856831	+	33.8	500.000	11.0	0.7	15.12	3.66e-10
chr13-675	chr13	53425521	53426021	+	33.8	500.000	11.5	1.3	9.15	9.82e-08
chr13-429	chr13	54951923	54952566	+	33.8	643.000	11.0	1.4	7.92	2.62e-07
chr13-1127	chr13	59725871	59726533	+	33.8	662.000	12.0	1.4	8.64	3.00e-08
chr13-2280	chr13	60512866	60513366	+	33.8	500.000	10.5	1.9	5.67	2.46e-05
chr13-1374	chr13	63570629	63571417	+	33.8	788.000	11.0	0.9	12.79	2.01e-09
chr13-708	chr13	94862649	94863149	+	33.8	500.000	10.5	0.8	13.23	1.24e-08
chr13-1438	chr13	97277834	97278644	+	33.8	810.000	10.5	0.6	17.64	8.49e-10
chr13-1231	chr13	98393625	98394125	+	33.8	500.000	11.0	1.2	9.24	5.75e-08
chr13-2039	chr13	98629362	98629862	+	33.8	500.000	11.0	1.1	9.78	3.26e-08
chr13-473	chr13	120033637	120034281	+	33.8	644.000	12.0	0.5	22.68	5.92e-13
chr14-775	chr14	14142691	14143376	+	33.8	685.000	11.0	1.3	8.32	1.63e-07
chr14-1489	chr14	36160596	36161096	+	33.8	500.000	10.5	0.7	15.88	2.28e-09
chr14-1227	chr14	64277304	64277804	+	33.8	500.000	11.0	1.6	6.93	9.50e-07
chr14-311	chr14	70642512	70643012	+	33.8	500.000	11.0	1.4	7.92	2.62e-07
chr14-477	chr14	70888700	70889525	+	33.8	825.000	12.5	1.7	7.27	2.88e-07
chr14-763	chr14	118223799	118224691	+	33.8	892.000	12.0	1.4	8.64	3.00e-08
chr15-873	chr15	25363403	25363903	+	33.8	500.000	13.0	1.2	10.92	5.15e-10
chr15-986	chr15	25494658	25495432	+	33.8	774.000	11.0	0.9	11.88	4.26e-09
chr15-1147	chr15	34606356	34607015	+	33.8	659.000	11.0	1.1	10.39	1.78e-08
chr15-1856	chr15	43022049	43022549	+	33.8	500.000	12.0	0.8	15.12	5.90e-11
chr15-1934	chr15	73747074	73747953	+	33.8	879.000	11.5	2.2	5.27	1.84e-05
chr15-3233	chr15	76070923	76071618	+	33.8	695.000	11.0	1.1	9.78	3.26e-08
chr15-1602	chr15	76905866	76906366	+	33.8	500.000	10.5	1.0	10.58	9.44e-08
chr15-1033	chr15	79260188	79260853	+	33.8	665.000	10.5	1.8	5.88	1.81e-05
chr15-1445	chr15	89261777	89262435	+	33.8	658.000	11.0	0.4	27.72	6.48e-13
chr15-1060	chr15	98700880	98701566	+	33.8	686.000	11.0	1.4	7.92	2.62e-07
chr15-1227	chr15	98797978	98798478	+	33.8	500.000	11.5	1.1	10.23	3.26e-08
chr15-1742	chr15	103114115	103114805	+	33.8	690.000	12.5	1.2	10.50	5.66e-09
chr16-1160	chr16	17919097	17919900	+	33.8	803.000	11.0	1.1	10.39	1.78e-08
chr16-651	chr16	24219578	24220222	+	33.8	644.000	10.5	1.5	7.22	3.15e-06
chr16-506	chr16	33829973	33830602	+	33.8	629.000	11.5	1.5	7.90	4.11e-07
chr16-280	chr16	62701577	62702077	+	33.8	500.000	11.0	1.1	9.78	3.26e-08
chr16-1271	chr16	91305267	91306140	+	33.8	873.000	10.5	0.8	13.23	1.24e-08
chr17-956	chr17	35135391	35135891	+	33.8	500.000	10.5	1.1	9.92	1.86e-07
chr17-2705	chr17	35837867	35838367	+	33.8	500.000	10.5	0.6	17.64	8.49e-10
chr17-1153	chr17	36157769	36158637	+	33.8	868.000	10.5	1.2	8.82	5.37e-07
chr17-804	chr17	50698738	50699426	+	33.8	688.000	12.0	0.4	30.24	2.14e-14
chr17-708	chr17	51833278	51833778	+	33.8	500.000	13.0	1.4	9.36	3.18e-09
chr17-606	chr17	56511774	56512406	+	33.8	632.000	11.0	1.3	8.75	9.82e-08
chr17-610	chr17	66033261	66033761	+	33.8	500.000	10.5	1.1	9.34	3.22e-07
chr17-1204	chr17	69970241	69971075	+	33.8	834.000	12.0	1.6	7.56	1.24e-07
chr18-756	chr18	11954605	11955268	+	33.8	663.000	11.0	1.3	8.32	1.63e-07
chr18-1681	chr18	36020708	36021472	+	33.8	764.000	11.0	1.0	11.09	8.51e-09
chr18-375	chr18	36319852	36320658	+	33.8	806.000	12.0	0.8	15.12	5.90e-11
chr18-237	chr18	36514899	36515399	+	33.8	500.000	10.5	1.9	5.67	2.46e-05
chr18-148	chr18	39363221	39363721	+	33.8	500.000	11.0	1.2	9.24	5.75e-08
chr18-925	chr18	58837283	58838116	+	33.8	833.000	10.5	0.9	12.21	2.58e-08
chr18-476	chr18	67131311	67131811	+	33.8	500.000	10.5	1.3	8.36	8.69e-07
chr18-575	chr18	69567395	69567895	+	33.8	500.000	11.0	0.7	15.12	3.66e-10
chr18-1286	chr18	78856454	78856954	+	33.8	500.000	10.5	1.3	7.94	1.37e-06
chr18-1050	chr18	80299471	80299971	+	33.8	500.000	12.0	0.8	15.12	5.90e-11
chr19-1232	chr19	4194859	4195499	+	33.8	640.000	11.5	1.3	8.69	1.63e-07
chr19-1812	chr19	4303033	4303968	+	33.8	935.000	11.0	0.7	16.63	1.37e-10
chr19-1022	chr19	5415548	5416048	+	33.8	500.000	10.5	0.7	14.43	5.53e-09
chr19-1048	chr19	8916027	8916527	+	33.8	500.000	11.0	0.4	27.72	6.48e-13
chr19-701	chr19	9982537	9983037	+	33.8	500.000	10.5	1.5	6.90	4.63e-06
chr19-1862	chr19	16469455	16470087	+	33.8	632.000	11.0	1.0	11.09	8.51e-09
chr19-2383	chr19	23135194	23136090	+	33.8	896.000	10.5	1.5	6.90	4.63e-06
chr19-1273	chr19	25608755	25609511	+	33.8	756.000	11.0	0.6	18.48	4.59e-11
chr19-1150	chr19	44887815	44888540	+	33.8	725.000	11.5	1.5	7.90	4.11e-07
chr19-2921	chr19	56342487	56343156	+	33.8	669.000	11.0	1.5	7.56	4.11e-07
chrX-60	chrX	40927630	40928130	+	33.8	500.000	11.0	0.9	11.88	4.26e-09
chrX-49	chrX	103356496	103357263	+	33.8	767.000	11.0	1.1	9.78	3.26e-08
chrX-50	chrX	136993006	136993635	+	33.8	629.000	12.0	1.0	12.10	7.04e-10
chrX-20	chrX	137118482	137118982	+	33.8	500.000	10.5	1.1	9.92	1.86e-07
chrX-237	chrX	159703673	159704537	+	33.8	864.000	11.0	0.3	33.26	9.31e-14
chr1-799	chr1	4880077	4880577	+	32.2	500.000	10.0	0.8	12.60	1.24e-08
chr1-1766	chr1	5578551	5579051	+	32.2	500.000	10.0	1.4	7.20	2.10e-06
chr1-2660	chr1	12690264	12690938	+	32.2	674.000	10.0	1.1	9.45	1.86e-07
chr1-1782	chr1	12855745	12856400	+	32.2	655.000	13.0	0.8	16.38	3.60e-12
chr1-3185	chr1	13586982	13587482	+	32.2	500.000	10.5	0.9	11.34	5.06e-08
chr1-1176	chr1	13791528	13792028	+	32.2	500.000	10.0	1.0	10.08	9.44e-08
chr1-1187	chr1	21511827	21512505	+	32.2	678.000	11.0	0.8	13.86	8.92e-10
chr1-1824	chr1	23440787	23441287	+	32.2	500.000	10.0	0.7	13.74	5.53e-09
chr1-1010	chr1	23547418	23548088	+	32.2	670.000	10.5	0.6	17.64	8.49e-10
chr1-1194	chr1	34748971	34749471	+	32.2	500.000	10.0	1.6	6.30	6.67e-06
chr1-1871	chr1	37595447	37595947	+	32.2	500.000	10.5	1.5	7.22	3.15e-06
chr1-3503	chr1	44463852	44464352	+	32.2	500.000	10.0	0.5	21.60	7.85e-11
chr1-1909	chr1	52140271	52140771	+	32.2	500.000	10.0	1.1	9.45	1.86e-07
chr1-1222	chr1	54143972	54144610	+	32.2	638.000	10.0	1.2	8.40	5.37e-07
chr1-1227	chr1	56257107	56257607	+	32.2	500.000	10.0	1.1	8.89	3.22e-07
chr1-517	chr1	56890963	56891463	+	32.2	500.000	10.0	0.4	25.20	1.80e-11
chr1-1947	chr1	63251423	63251923	+	32.2	500.000	10.0	1.5	6.87	3.15e-06
chr1-603	chr1	63771502	63772002	+	32.2	500.000	10.0	0.5	21.60	7.85e-11
chr1-1955	chr1	64503891	64504391	+	32.2	500.000	10.0	1.9	5.40	2.46e-05
chr1-1961	chr1	64924469	64924969	+	32.2	500.000	10.0	1.5	6.57	4.63e-06
chr1-1288	chr1	78570376	78571162	+	32.2	786.000	12.5	1.4	9.00	3.00e-08
chr1-2076	chr1	86353029	86353529	+	32.2	500.000	10.0	0.8	12.60	1.24e-08
chr1-2080	chr1	86973323	86973823	+	32.2	500.000	10.0	1.1	9.45	1.86e-07
chr1-464	chr1	88307758	88308258	+	32.2	500.000	10.0	1.9	5.40	2.46e-05
chr1-2141	chr1	90572953	90573453	+	32.2	500.000	10.0	1.2	8.40	5.37e-07
chr1-4043	chr1	90939969	90940726	+	32.2	757.000	10.0	1.1	8.89	3.22e-07
chr1-2152	chr1	91373984	91374677	+	32.2	693.000	10.0	0.8	12.60	1.24e-08
chr1-4058	chr1	91394469	91394969	+	32.2	500.000	10.0	1.5	6.87	3.15e-06
chr1-902	chr1	105185724	105186224	+	32.2	500.000	10.0	1.2	8.40	5.37e-07
chr1-2875	chr1	105779899	105780608	+	32.2	709.000	10.0	1.2	8.40	5.37e-07
chr1-637	chr1	118168648	118169148	+	32.2	500.000	10.0	0.9	10.80	5.06e-08
chr1-1329	chr1	118647595	118648095	+	32.2	500.000	11.0	1.4	7.92	2.62e-07
chr1-1080	chr1	119948070	119948795	+	32.2	725.000	11.0	0.8	13.86	8.92e-10
chr1-1340	chr1	120119126	120119626	+	32.2	500.000	10.0	0.4	25.20	1.80e-11
chr1-4314	chr1	121230589	121231301	+	32.2	712.000	11.0	1.5	7.23	6.32e-07
chr1-2274	chr1	125791310	125792099	+	32.2	789.000	10.0	1.7	6.05	9.46e-06
chr1-1362	chr1	125945829	125946329	+	32.2	500.000	10.0	1.4	7.20	2.10e-06
chr1-2290	chr1	128554471	128554971	+	32.2	500.000	10.0	0.5	21.60	7.85e-11
chr1-1370	chr1	133216319	133216819	+	32.2	500.000	12.0	1.5	8.25	4.94e-08
chr1-2311	chr1	133296281	133296781	+	32.2	500.000	10.0	1.2	8.40	5.37e-07
chr1-4552	chr1	136714564	136715394	+	32.2	830.000	10.0	1.0	10.08	9.44e-08
chr1-4628	chr1	150483915	150484415	+	32.2	500.000	10.0	0.4	25.20	1.80e-11
chr1-2386	chr1	151236909	151237409	+	32.2	500.000	10.0	0.9	11.63	2.58e-08
chr1-2393	chr1	153127670	153128170	+	32.2	500.000	10.0	0.6	16.80	8.49e-10
chr1-1407	chr1	155816498	155816998	+	32.2	500.000	10.0	0.5	18.90	2.79e-10
chr1-1408	chr1	155882520	155883020	+	32.2	500.000	10.0	0.9	11.63	2.58e-08
chr1-4738	chr1	156524879	156525379	+	32.2	500.000	10.0	0.8	12.60	1.24e-08
chr1-4753	chr1	158009632	158010132	+	32.2	500.000	10.0	0.4	25.20	1.80e-11
chr1-2466	chr1	167373960	167374460	+	32.2	500.000	10.0	1.3	7.96	8.69e-07
chr1-1442	chr1	171680931	171681558	+	32.2	627.000	10.5	1.6	6.61	6.67e-06
chr1-4943	chr1	172210002	172210502	+	32.2	500.000	10.0	0.7	15.12	2.28e-09
chr1-1452	chr1	175978186	175978686	+	32.2	500.000	10.0	0.8	12.60	1.24e-08
chr1-968	chr1	181709378	181709878	+	32.2	500.000	10.0	0.5	21.60	7.85e-11
chr1-2566	chr1	182058586	182059086	+	32.2	500.000	10.0	0.7	13.74	5.53e-09
chr1-1481	chr1	183356286	183356972	+	32.2	686.000	15.0	0.9	17.45	3.36e-14
chr1-1483	chr1	183943441	183943941	+	32.2	500.000	10.0	1.2	8.40	5.37e-07
chr1-980	chr1	185631733	185632233	+	32.2	500.000	10.0	0.6	16.80	8.49e-10
chr1-991	chr1	189790355	189790855	+	32.2	500.000	10.0	1.1	9.45	1.86e-07
chr1-1504	chr1	190812439	190812939	+	32.2	500.000	10.0	0.9	11.63	2.58e-08
chr1-3087	chr1	191812968	191813468	+	32.2	500.000	10.0	0.3	37.80	3.55e-13
chr1-996	chr1	192366518	192367018	+	32.2	500.000	11.0	0.5	20.79	1.34e-11
chr2-4970	chr2	4979578	4980078	+	32.2	500.000	10.0	1.1	8.89	3.22e-07
chr2-2267	chr2	5000566	5001259	+	32.2	693.000	11.0	1.5	7.56	4.11e-07
chr2-2271	chr2	5805376	5805876	+	32.2	500.000	10.0	0.9	11.63	2.58e-08
chr2-2762	chr2	6884150	6884650	+	32.2	500.000	10.5	0.8	13.23	1.24e-08
chr2-5006	chr2	7962978	7963478	+	32.2	500.000	10.0	0.9	10.80	5.06e-08
chr2-1731	chr2	14957650	14958150	+	32.2	500.000	10.0	1.0	10.08	9.44e-08
chr2-3217	chr2	20566971	20567471	+	32.2	500.000	10.0	0.4	25.20	1.80e-11
chr2-2302	chr2	24953947	24954742	+	32.2	795.000	11.5	1.1	10.87	1.78e-08
chr2-3304	chr2	28613955	28614692	+	32.2	737.000	10.0	1.3	7.56	1.37e-06
chr2-1767	chr2	28890489	28890989	+	32.2	500.000	10.0	1.7	5.82	1.32e-05
chr2-2341	chr2	30845003	30845634	+	32.2	631.000	11.0	1.3	8.32	1.63e-07
chr2-5496	chr2	32944569	32945069	+	32.2	500.000	10.0	0.9	11.63	2.58e-08
chr2-3400	chr2	32984072	32984787	+	32.2	715.000	10.0	1.3	7.96	8.69e-07
chr2-2851	chr2	34469672	34470172	+	32.2	500.000	11.5	0.9	12.42	4.26e-09
chr2-1813	chr2	35730256	35730756	+	32.2	500.000	11.0	0.9	11.88	4.26e-09
chr2-2383	chr2	35850645	35851275	+	32.2	630.000	10.0	1.0	10.08	9.44e-08
chr2-1075	chr2	38375164	38375664	+	32.2	500.000	11.0	1.6	6.93	9.50e-07
chr2-3486	chr2	45257331	45257831	+	32.2	500.000	10.5	0.3	39.69	3.55e-13
chr2-3488	chr2	45780541	45781041	+	32.2	500.000	10.0	0.7	13.74	5.53e-09
chr2-3492	chr2	48460904	48461404	+	32.2	500.000	10.0	1.1	8.89	3.22e-07
chr2-5730	chr2	49547280	49547780	+	32.2	500.000	10.0	0.9	11.63	2.58e-08
chr2-3507	chr2	52480339	52480839	+	32.2	500.000	10.0	1.2	8.40	5.37e-07
chr2-1376	chr2	61809421	61809921	+	32.2	500.000	10.0	0.4	25.20	1.80e-11
chr2-1828	chr2	62672853	62673353	+	32.2	500.000	10.0	1.2	8.40	5.37e-07
chr2-1829	chr2	63528695	63529195	+	32.2	500.000	10.0	0.5	18.90	2.79e-10
chr2-3555	chr2	66651535	66652035	+	32.2	500.000	10.0	1.1	9.45	1.86e-07
chr2-4531	chr2	68443349	68443849	+	32.2	500.000	10.0	1.7	6.05	9.46e-06
chr2-5936	chr2	70475895	70476607	+	32.2	712.000	10.5	0.6	17.64	8.49e-10
chr2-2432	chr2	71211678	71212178	+	32.2	500.000	10.0	1.6	6.30	6.67e-06
chr2-2900	chr2	71571394	71571894	+	32.2	500.000	10.0	0.5	18.90	2.79e-10
chr2-5990	chr2	73176418	73176918	+	32.2	500.000	10.0	0.8	12.60	1.24e-08
chr2-1593	chr2	73669923	73670423	+	32.2	500.000	10.0	0.7	15.12	2.28e-09
chr2-3608	chr2	74643628	74644465	+	32.2	837.000	10.0	1.1	9.45	1.86e-07
chr2-6046	chr2	74825461	74825961	+	32.2	500.000	10.0	1.1	9.45	1.86e-07
chr2-2464	chr2	75696002	75696502	+	32.2	500.000	11.0	0.9	11.88	4.26e-09
chr2-6138	chr2	85055337	85056102	+	32.2	765.000	10.0	0.6	16.80	8.49e-10
chr2-6161	chr2	91055761	91056261	+	32.2	500.000	10.0	1.1	9.45	1.86e-07
chr2-2942	chr2	91976365	91976992	+	32.2	627.000	10.0	1.3	7.56	1.37e-06
chr2-1885	chr2	92254763	92255263	+	32.2	500.000	10.0	0.7	15.12	2.28e-09
chr2-2484	chr2	92403702	92404202	+	32.2	500.000	10.0	1.0	10.08	9.44e-08
chr2-1887	chr2	92847005	92847505	+	32.2	500.000	10.0	1.3	7.56	1.37e-06
chr2-6229	chr2	94032657	94033157	+	32.2	500.000	10.0	0.5	21.60	7.85e-11
chr2-1423	chr2	94392019	94392519	+	32.2	500.000	10.0	1.1	8.89	3.22e-07
chr2-4622	chr2	94411800	94412300	+	32.2	500.000	10.0	0.7	15.12	2.28e-09
chr2-2497	chr2	102302718	102303218	+	32.2	500.000	11.0	0.3	41.58	8.55e-15
chr2-3737	chr2	103796530	103797030	+	32.2	500.000	10.0	1.3	7.96	8.69e-07
chr2-2503	chr2	104429891	104430391	+	32.2	500.000	10.0	0.7	13.74	5.53e-09
chr2-3772	chr2	112343745	112344245	+	32.2	500.000	10.0	0.8	12.60	1.24e-08
chr2-6392	chr2	112765020	112765520	+	32.2	500.000	10.0	1.1	9.45	1.86e-07
chr2-1905	chr2	114614680	114615180	+	32.2	500.000	10.0	0.4	25.20	1.80e-11
chr2-1119	chr2	116020805	116021431	+	32.2	626.000	11.0	1.6	6.93	9.50e-07
chr2-2964	chr2	118102720	118103220	+	32.2	500.000	10.5	0.9	12.21	2.58e-08
chr2-3815	chr2	119257861	119258361	+	32.2	500.000	11.0	0.8	13.86	8.92e-10
chr2-6501	chr2	120300599	120301099	+	32.2	500.000	10.0	1.4	7.20	2.10e-06
chr2-1126	chr2	124090789	124091422	+	32.2	633.000	11.0	0.8	13.86	8.92e-10
chr2-6582	chr2	127236496	127236996	+	32.2	500.000	10.0	1.1	8.89	3.22e-07
chr2-2562	chr2	128321718	128322358	+	32.2	640.000	10.0	1.3	7.96	8.69e-07
chr2-1920	chr2	129133596	129134096	+	32.2	500.000	10.0	0.9	10.80	5.06e-08
chr2-3898	chr2	131146625	131147125	+	32.2	500.000	10.0	1.5	6.57	4.63e-06
chr2-2202	chr2	132891975	132892605	+	32.2	630.000	10.0	0.7	15.12	2.28e-09
chr2-3933	chr2	139704211	139704711	+	32.2	500.000	10.0	0.9	10.80	5.06e-08
chr2-2598	chr2	144341144	144341644	+	32.2	500.000	10.0	0.4	25.20	1.80e-11
chr2-6804	chr2	144456725	144457366	+	32.2	641.000	10.5	1.5	7.22	3.15e-06
chr2-3961	chr2	146114003	146114503	+	32.2	500.000	10.0	1.3	7.56	1.37e-06
chr2-1955	chr2	151702390	151703028	+	32.2	638.000	10.0	0.8	12.60	1.24e-08
chr2-2627	chr2	152107492	152108337	+	32.2	845.000	10.0	1.1	8.89	3.22e-07
chr2-6960	chr2	153065952	153066768	+	32.2	816.000	10.0	1.1	8.89	3.22e-07
chr2-2636	chr2	153397396	153397896	+	32.2	500.000	10.0	1.0	10.08	9.44e-08
chr2-1490	chr2	155624800	155625300	+	32.2	500.000	10.0	1.8	5.60	1.81e-05
chr2-1968	chr2	156017863	156018620	+	32.2	757.000	14.0	1.3	10.58	1.68e-10
chr2-2652	chr2	157396201	157396701	+	32.2	500.000	10.0	1.0	10.08	9.44e-08
chr2-7062	chr2	157435379	157435879	+	32.2	500.000	11.0	1.3	8.75	9.82e-08
chr2-3069	chr2	158371017	158371517	+	32.2	500.000	10.5	1.2	8.82	5.37e-07
chr2-1978	chr2	158884873	158885373	+	32.2	500.000	10.0	0.8	12.60	1.24e-08
chr2-1982	chr2	162663119	162663619	+	32.2	500.000	10.0	1.1	9.45	1.86e-07
chr2-2681	chr2	164017443	164017943	+	32.2	500.000	11.0	0.5	23.76	3.30e-12
chr2-4151	chr2	164464294	164464794	+	32.2	500.000	10.0	0.8	12.60	1.24e-08
chr2-3093	chr2	165195361	165196003	+	32.2	642.000	10.0	1.5	6.57	4.63e-06
chr2-1995	chr2	166605450	166605950	+	32.2	500.000	11.0	1.7	6.40	2.03e-06
chr2-2702	chr2	166863569	166864222	+	32.2	653.000	10.0	1.6	6.30	6.67e-06
chr2-2707	chr2	167497131	167497631	+	32.2	500.000	10.0	0.8	12.60	1.24e-08
chr2-1509	chr2	168049057	168049557	+	32.2	500.000	10.0	1.9	5.21	3.29e-05
chr2-2000	chr2	168282366	168282866	+	32.2	500.000	11.0	1.4	7.92	2.62e-07
chr2-1310	chr2	169633786	169634422	+	32.2	636.000	11.0	0.5	20.79	1.34e-11
chr2-2004	chr2	170087289	170087789	+	32.2	500.000	10.0	1.7	6.05	9.46e-06
chr2-2007	chr2	170881767	170882267	+	32.2	500.000	10.0	0.8	12.60	1.24e-08
chr2-2735	chr2	178249549	178250179	+	32.2	630.000	11.0	1.2	9.24	5.75e-08
chr2-2743	chr2	179797493	179798149	+	32.2	656.000	10.0	1.1	9.45	1.86e-07
chr3-587	chr3	3025714	3026214	+	32.2	500.000	11.0	1.4	7.92	2.62e-07
chr3-1433	chr3	13101930	13102430	+	32.2	500.000	10.0	1.1	9.45	1.86e-07
chr3-957	chr3	25749443	25750077	+	32.2	634.000	10.0	0.9	11.63	2.58e-08
chr3-1868	chr3	29034321	29034821	+	32.2	500.000	10.0	1.1	9.45	1.86e-07
chr3-603	chr3	29082051	29082753	+	32.2	702.000	10.0	1.1	8.89	3.22e-07
chr3-605	chr3	30260844	30261344	+	32.2	500.000	10.0	1.0	10.08	9.44e-08
chr3-1947	chr3	35204246	35204746	+	32.2	500.000	10.0	0.8	12.60	1.24e-08
chr3-814	chr3	40952355	40953062	+	32.2	707.000	10.5	1.7	6.11	1.32e-05
chr3-624	chr3	44291818	44292318	+	32.2	500.000	10.0	1.1	9.45	1.86e-07
chr3-2271	chr3	80159407	80159907	+	32.2	500.000	10.0	1.1	9.45	1.86e-07
chr3-661	chr3	83931282	83931782	+	32.2	500.000	10.0	0.7	13.74	5.53e-09
chr3-311	chr3	88014494	88014994	+	32.2	500.000	11.0	1.1	9.78	3.26e-08
chr3-315	chr3	88253486	88254119	+	32.2	633.000	12.0	0.9	12.96	3.29e-10
chr3-447	chr3	88746123	88746623	+	32.2	500.000	10.0	0.7	13.74	5.53e-09
chr3-2404	chr3	89501773	89502273	+	32.2	500.000	10.0	0.3	30.24	3.10e-12
chr3-1148	chr3	89912343	89913085	+	32.2	742.000	14.0	1.0	14.11	3.81e-12
chr3-2462	chr3	94496868	94497368	+	32.2	500.000	10.0	0.6	16.80	8.49e-10
chr3-1171	chr3	95139632	95140132	+	32.2	500.000	10.0	0.7	15.12	2.28e-09
chr3-463	chr3	96404173	96404673	+	32.2	500.000	10.0	1.5	6.57	4.63e-06
chr3-230	chr3	96707820	96708320	+	32.2	500.000	10.0	1.8	5.60	1.81e-05
chr3-1243	chr3	104752751	104753251	+	32.2	500.000	10.5	1.1	9.92	1.86e-07
chr3-731	chr3	105809994	105810626	+	32.2	632.000	10.0	1.2	8.40	5.37e-07
chr3-1260	chr3	106333213	106333713	+	32.2	500.000	10.0	1.1	9.45	1.86e-07
chr3-2712	chr3	107699679	107700179	+	32.2	500.000	10.0	0.6	16.80	8.49e-10
chr3-1631	chr3	116518019	116518519	+	32.2	500.000	11.0	1.5	7.56	4.11e-07
chr3-744	chr3	121097017	121097517	+	32.2	500.000	11.0	0.8	13.86	8.92e-10
chr3-893	chr3	121935552	121936052	+	32.2	500.000	10.0	1.1	8.89	3.22e-07
chr3-1308	chr3	122120702	122121202	+	32.2	500.000	10.0	0.4	25.20	1.80e-11
chr3-1310	chr3	122541007	122541712	+	32.2	705.000	10.0	1.2	8.40	5.37e-07
chr3-571	chr3	126219786	126220286	+	32.2	500.000	10.0	1.1	9.45	1.86e-07
chr3-1326	chr3	128954502	128955002	+	32.2	500.000	10.0	1.2	8.40	5.37e-07
chr3-1351	chr3	135257789	135258289	+	32.2	500.000	10.0	0.5	21.60	7.85e-11
chr3-403	chr3	144396769	144397397	+	32.2	628.000	10.0	1.5	6.87	3.15e-06
chr3-1390	chr3	150993682	150994182	+	32.2	500.000	10.0	1.3	7.56	1.37e-06
chr3-1684	chr3	152832492	152833239	+	32.2	747.000	10.0	1.8	5.60	1.81e-05
chr3-3214	chr3	152980493	152980993	+	32.2	500.000	10.0	1.3	7.96	8.69e-07
chr3-504	chr3	153160872	153161544	+	32.2	672.000	10.0	1.1	8.89	3.22e-07
chr4-3533	chr4	6817705	6818205	+	32.2	500.000	10.0	1.3	7.56	1.37e-06
chr4-2097	chr4	8283849	8284349	+	32.2	500.000	10.0	0.7	15.12	2.28e-09
chr4-3558	chr4	9645020	9645520	+	32.2	500.000	10.0	0.8	12.60	1.24e-08
chr4-3609	chr4	13744055	13744694	+	32.2	639.000	10.0	0.7	13.74	5.53e-09
chr4-2118	chr4	14766158	14766896	+	32.2	738.000	10.0	1.5	6.57	4.63e-06
chr4-1395	chr4	32811359	32811859	+	32.2	500.000	10.0	0.8	12.60	1.24e-08
chr4-1801	chr4	41518263	41518763	+	32.2	500.000	10.0	0.6	16.80	8.49e-10
chr4-2200	chr4	42917381	42918085	+	32.2	704.000	10.0	0.9	10.80	5.06e-08
chr4-1439	chr4	48527649	48528149	+	32.2	500.000	10.0	0.7	15.12	2.28e-09
chr4-1000	chr4	48560600	48561243	+	32.2	643.000	12.0	1.2	10.08	5.66e-09
chr4-2261	chr4	49476564	49477064	+	32.2	500.000	10.0	1.0	10.08	9.44e-08
chr4-3984	chr4	52298107	52298733	+	32.2	626.000	11.0	0.8	13.86	8.92e-10
chr4-1223	chr4	53522846	53523346	+	32.2	500.000	10.0	0.9	11.63	2.58e-08
chr4-1446	chr4	57322678	57323178	+	32.2	500.000	10.0	1.5	6.87	3.15e-06
chr4-1447	chr4	57538804	57539532	+	32.2	728.000	10.5	1.1	9.92	1.86e-07
chr4-1448	chr4	57956870	57957507	+	32.2	637.000	10.0	1.4	7.20	2.10e-06
chr4-1453	chr4	62523498	62524162	+	32.2	664.000	11.0	1.8	6.16	2.90e-06
chr4-1458	chr4	65249026	65249526	+	32.2	500.000	10.0	1.3	7.56	1.37e-06
chr4-1463	chr4	73559939	73560576	+	32.2	637.000	10.0	0.7	15.12	2.28e-09
chr4-487	chr4	73790280	73790780	+	32.2	500.000	12.0	1.3	9.07	1.78e-08
chr4-1465	chr4	74954048	74954548	+	32.2	500.000	10.0	0.8	12.60	1.24e-08
chr4-4203	chr4	76546406	76546906	+	32.2	500.000	10.0	0.8	12.60	1.24e-08
chr4-4220	chr4	80463901	80464690	+	32.2	789.000	10.0	0.6	16.80	8.49e-10
chr4-4237	chr4	83027862	83028362	+	32.2	500.000	10.0	1.1	9.45	1.86e-07
chr4-1234	chr4	83288800	83289300	+	32.2	500.000	11.0	0.1	83.16	4.76e-18
chr4-2366	chr4	89350901	89351401	+	32.2	500.000	10.0	0.7	15.12	2.28e-09
chr4-4369	chr4	96586487	96587251	+	32.2	764.000	10.5	0.9	12.21	2.58e-08
chr4-1025	chr4	99660115	99660740	+	32.2	625.000	10.0	1.2	8.40	5.37e-07
chr4-4407	chr4	99941315	99941948	+	32.2	633.000	10.5	1.5	7.22	3.15e-06
chr4-1497	chr4	103824735	103825235	+	32.2	500.000	10.0	1.0	10.08	9.44e-08
chr4-2435	chr4	107083150	107083650	+	32.2	500.000	10.0	1.8	5.60	1.81e-05
chr4-2442	chr4	107869223	107869723	+	32.2	500.000	10.0	1.0	10.08	9.44e-08
chr4-1541	chr4	117137542	117138042	+	32.2	500.000	10.0	0.4	25.20	1.80e-11
chr4-1065	chr4	119733943	119734443	+	32.2	500.000	10.0	1.3	7.56	1.37e-06
chr4-1068	chr4	120268175	120268876	+	32.2	701.000	13.0	0.3	49.14	3.83e-18
chr4-1570	chr4	123191799	123192643	+	32.2	844.000	10.0	0.7	13.74	5.53e-09
chr4-677	chr4	125283435	125283935	+	32.2	500.000	11.0	1.6	6.93	9.50e-07
chr4-2597	chr4	125317661	125318161	+	32.2	500.000	10.0	0.8	12.60	1.24e-08
chr4-1591	chr4	125492191	125492904	+	32.2	713.000	11.0	1.7	6.40	2.03e-06
chr4-1609	chr4	127396139	127396766	+	32.2	627.000	11.0	0.8	13.86	8.92e-10
chr4-2647	chr4	129135895	129136395	+	32.2	500.000	10.0	0.7	15.12	2.28e-09
chr4-1628	chr4	130173819	130174319	+	32.2	500.000	10.0	0.7	13.74	5.53e-09
chr4-1101	chr4	132227769	132228269	+	32.2	500.000	10.0	1.1	9.45	1.86e-07
chr4-2703	chr4	132792380	132792880	+	32.2	500.000	10.0	1.0	10.08	9.44e-08
chr4-5202	chr4	136143560	136144060	+	32.2	500.000	10.0	0.7	15.12	2.28e-09
chr4-5223	chr4	136895472	136896144	+	32.2	672.000	10.5	0.7	15.88	2.28e-09
chr4-3360	chr4	137752590	137753263	+	32.2	673.000	10.5	1.2	8.82	5.37e-07
chr4-1707	chr4	141959972	141960472	+	32.2	500.000	10.0	0.7	15.12	2.28e-09
chr4-1132	chr4	142305631	142306131	+	32.2	500.000	10.0	1.5	6.87	3.15e-06
chr4-832	chr4	145211933	145212433	+	32.2	500.000	10.0	0.9	11.63	2.58e-08
chr4-3425	chr4	147866122	147866937	+	32.2	815.000	11.0	1.0	11.09	8.51e-09
chr4-2851	chr4	147966527	147967282	+	32.2	755.000	10.0	1.1	8.89	3.22e-07
chr4-464	chr4	148173158	148173784	+	32.2	626.000	11.0	1.5	7.56	4.11e-07
chr4-836	chr4	148384243	148384743	+	32.2	500.000	10.0	0.6	16.80	8.49e-10
chr4-839	chr4	149956060	149956560	+	32.2	500.000	10.0	1.5	6.57	4.63e-06
chr4-1750	chr4	152333444	152333944	+	32.2	500.000	10.0	1.1	9.45	1.86e-07
chr4-722	chr4	154492399	154492899	+	32.2	500.000	11.0	1.5	7.56	4.11e-07
chr4-1763	chr4	154634310	154634951	+	32.2	641.000	10.0	1.4	7.20	2.10e-06
chr4-962	chr4	154635533	154636033	+	32.2	500.000	11.0	1.8	6.16	2.90e-06
chr5-4301	chr5	4754740	4755240	+	32.2	500.000	10.0	1.5	6.57	4.63e-06
chr5-1740	chr5	8073641	8074416	+	32.2	775.000	10.0	1.3	7.56	1.37e-06
chr5-2737	chr5	12305609	12306109	+	32.2	500.000	10.0	1.2	8.40	5.37e-07
chr5-1984	chr5	23368060	23368560	+	32.2	500.000	10.0	0.1	75.60	3.96e-16
chr5-2770	chr5	24386370	24386870	+	32.2	500.000	10.0	1.5	6.57	4.63e-06
chr5-2815	chr5	28722619	28723119	+	32.2	500.000	10.0	0.6	16.80	8.49e-10
chr5-2008	chr5	29377376	29378079	+	32.2	703.000	10.5	0.7	15.88	2.28e-09
chr5-2009	chr5	29421258	29421939	+	32.2	681.000	10.0	0.9	10.80	5.06e-08
chr5-2020	chr5	29796862	29797554	+	32.2	692.000	10.0	1.0	10.08	9.44e-08
chr5-2432	chr5	32978328	32978828	+	32.2	500.000	10.0	1.2	8.40	5.37e-07
chr5-2866	chr5	33666540	33667040	+	32.2	500.000	10.0	1.7	6.05	9.46e-06
chr5-1521	chr5	33995282	33995782	+	32.2	500.000	10.0	1.1	8.89	3.22e-07
chr5-2881	chr5	34564463	34564963	+	32.2	500.000	10.0	0.4	25.20	1.80e-11
chr5-2889	chr5	35318456	35318956	+	32.2	500.000	10.0	0.9	10.80	5.06e-08
chr5-3872	chr5	35403829	35404544	+	32.2	715.000	10.0	1.3	7.56	1.37e-06
chr5-2063	chr5	36028036	36028536	+	32.2	500.000	11.0	0.6	18.48	4.59e-11
chr5-2075	chr5	37770924	37771561	+	32.2	637.000	10.0	1.5	6.57	4.63e-06
chr5-2945	chr5	37862479	37862979	+	32.2	500.000	10.0	1.8	5.60	1.81e-05
chr5-4833	chr5	38842967	38843467	+	32.2	500.000	10.0	1.1	9.45	1.86e-07
chr5-2993	chr5	45239732	45240232	+	32.2	500.000	10.0	1.1	8.89	3.22e-07
chr5-2106	chr5	63812254	63812754	+	32.2	500.000	10.0	0.7	15.12	2.28e-09
chr5-5007	chr5	65898275	65898775	+	32.2	500.000	10.0	1.3	7.56	1.37e-06
chr5-5058	chr5	67583086	67583586	+	32.2	500.000	10.0	1.3	7.96	8.69e-07
chr5-2127	chr5	73166095	73166595	+	32.2	500.000	10.0	1.3	7.96	8.69e-07
chr5-2131	chr5	73992779	73993279	+	32.2	500.000	11.0	0.9	11.88	4.26e-09
chr5-3107	chr5	76503707	76504207	+	32.2	500.000	10.0	1.2	8.40	5.37e-07
chr5-3142	chr5	93391502	93392135	+	32.2	633.000	10.0	1.6	6.30	6.67e-06
chr5-5331	chr5	99023976	99024780	+	32.2	804.000	10.0	1.3	7.96	8.69e-07
chr5-5349	chr5	99711095	99711595	+	32.2	500.000	10.0	1.1	9.45	1.86e-07
chr5-2163	chr5	100371362	100371862	+	32.2	500.000	10.0	1.5	6.57	4.63e-06
chr5-3170	chr5	100595052	100595552	+	32.2	500.000	10.0	0.7	15.12	2.28e-09
chr5-818	chr5	101667866	101668494	+	32.2	628.000	11.5	0.5	21.73	1.34e-11
chr5-3246	chr5	108110469	108110969	+	32.2	500.000	10.0	0.4	25.20	1.80e-11
chr5-3268	chr5	110550983	110551483	+	32.2	500.000	10.0	1.8	5.60	1.81e-05
chr5-1850	chr5	110916651	110917151	+	32.2	500.000	11.0	2.1	5.36	1.04e-05
chr5-1404	chr5	112227119	112227751	+	32.2	632.000	10.5	0.9	12.21	2.58e-08
chr5-2197	chr5	112264294	112265080	+	32.2	786.000	11.0	0.7	15.12	3.66e-10
chr5-1622	chr5	114638425	114639072	+	32.2	647.000	10.0	0.6	16.80	8.49e-10
chr5-3347	chr5	115240354	115240997	+	32.2	643.000	11.0	1.2	9.24	5.75e-08
chr5-1623	chr5	115560728	115561228	+	32.2	500.000	10.0	1.1	9.45	1.86e-07
chr5-3359	chr5	116370519	116371332	+	32.2	813.000	12.0	2.0	6.05	1.26e-06
chr5-5786	chr5	118123495	118124253	+	32.2	758.000	10.0	0.9	10.80	5.06e-08
chr5-5816	chr5	119491538	119492038	+	32.2	500.000	10.0	1.1	9.45	1.86e-07
chr5-1644	chr5	120197674	120198369	+	32.2	695.000	11.0	1.1	10.39	1.78e-08
chr5-4137	chr5	123371989	123372489	+	32.2	500.000	10.0	0.6	16.80	8.49e-10
chr5-2270	chr5	124126060	124126795	+	32.2	735.000	10.0	0.7	15.12	2.28e-09
chr5-6102	chr5	130779133	130779633	+	32.2	500.000	10.0	1.0	10.08	9.44e-08
chr5-2305	chr5	135050241	135050741	+	32.2	500.000	10.0	0.9	11.63	2.58e-08
chr5-1665	chr5	135410234	135410734	+	32.2	500.000	10.0	0.9	10.80	5.06e-08
chr5-3587	chr5	136012068	136012568	+	32.2	500.000	10.0	1.5	6.57	4.63e-06
chr5-1296	chr5	138015988	138016488	+	32.2	500.000	10.0	1.0	10.08	9.44e-08
chr5-6320	chr5	139316408	139316908	+	32.2	500.000	10.0	0.7	13.74	5.53e-09
chr5-2343	chr5	139672042	139672542	+	32.2	500.000	10.0	0.7	15.12	2.28e-09
chr5-2355	chr5	141827393	141827893	+	32.2	500.000	10.0	1.3	7.96	8.69e-07
chr5-1310	chr5	142529798	142530430	+	32.2	632.000	10.0	1.7	5.82	1.32e-05
chr5-3710	chr5	144472348	144472996	+	32.2	648.000	10.0	0.8	12.60	1.24e-08
chr5-1699	chr5	145862141	145862778	+	32.2	637.000	10.0	1.1	9.45	1.86e-07
chr5-1701	chr5	147170811	147171311	+	32.2	500.000	10.0	0.7	15.12	2.28e-09
chr5-2388	chr5	149341690	149342190	+	32.2	500.000	10.5	1.3	7.94	1.37e-06
chr5-2390	chr5	150155197	150155878	+	32.2	681.000	12.0	1.3	9.07	1.78e-08
chr6-1161	chr6	6922363	6923010	+	32.2	647.000	11.0	0.8	13.86	8.92e-10
chr6-882	chr6	9069967	9070467	+	32.2	500.000	10.0	1.4	7.20	2.10e-06
chr6-1687	chr6	12320187	12320687	+	32.2	500.000	10.0	0.5	18.90	2.79e-10
chr6-1170	chr6	13836591	13837091	+	32.2	500.000	10.0	1.3	7.56	1.37e-06
chr6-2816	chr6	18801046	18801546	+	32.2	500.000	11.0	1.5	7.56	4.11e-07
chr6-1698	chr6	21984867	21985727	+	32.2	860.000	10.0	0.9	10.80	5.06e-08
chr6-2835	chr6	23001826	23002326	+	32.2	500.000	10.0	1.3	7.96	8.69e-07
chr6-691	chr6	30047637	30048137	+	32.2	500.000	10.0	1.7	5.82	1.32e-05
chr6-2947	chr6	31125008	31125871	+	32.2	863.000	10.0	0.6	16.80	8.49e-10
chr6-896	chr6	31555796	31556296	+	32.2	500.000	10.0	0.9	11.63	2.58e-08
chr6-1204	chr6	33072152	33072796	+	32.2	644.000	11.0	1.1	9.78	3.26e-08
chr6-3003	chr6	35509107	35509607	+	32.2	500.000	10.0	0.5	18.90	2.79e-10
chr6-1804	chr6	40130556	40131056	+	32.2	500.000	10.0	0.9	10.80	5.06e-08
chr6-3087	chr6	42678450	42678950	+	32.2	500.000	10.0	1.9	5.40	2.46e-05
chr6-696	chr6	50704848	50705488	+	32.2	640.000	11.0	1.5	7.56	4.11e-07
chr6-3303	chr6	53545683	53546183	+	32.2	500.000	10.0	0.9	11.63	2.58e-08
chr6-1899	chr6	53921367	53921867	+	32.2	500.000	10.0	0.8	12.60	1.24e-08
chr6-3324	chr6	54668965	54669465	+	32.2	500.000	10.0	1.0	10.08	9.44e-08
chr6-3399	chr6	65288301	65288801	+	32.2	500.000	10.0	0.7	15.12	2.28e-09
chr6-3460	chr6	72216367	72217037	+	32.2	670.000	10.5	0.6	17.64	8.49e-10
chr6-944	chr6	73945350	73945850	+	32.2	500.000	10.0	1.4	7.20	2.10e-06
chr6-1965	chr6	74755284	74755784	+	32.2	500.000	10.0	1.2	8.40	5.37e-07
chr6-1980	chr6	82416613	82417113	+	32.2	500.000	10.0	0.9	11.63	2.58e-08
chr6-2545	chr6	83882875	83883543	+	32.2	668.000	10.0	0.5	21.60	7.85e-11
chr6-959	chr6	85209038	85209538	+	32.2	500.000	10.0	1.7	6.05	9.46e-06
chr6-745	chr6	85446136	85446636	+	32.2	500.000	10.0	1.3	7.56	1.37e-06
chr6-2038	chr6	86791434	86791934	+	32.2	500.000	10.0	1.5	6.87	3.15e-06
chr6-750	chr6	87893719	87894219	+	32.2	500.000	10.0	0.8	12.60	1.24e-08
chr6-1114	chr6	89356216	89356716	+	32.2	500.000	10.5	0.5	22.68	7.85e-11
chr6-2075	chr6	89631175	89631675	+	32.2	500.000	13.0	1.5	8.55	9.19e-09
chr6-971	chr6	91347662	91348162	+	32.2	500.000	11.0	1.1	10.39	1.78e-08
chr6-3802	chr6	93120751	93121251	+	32.2	500.000	10.0	0.9	11.63	2.58e-08
chr6-3831	chr6	94885167	94885667	+	32.2	500.000	10.0	0.5	18.90	2.79e-10
chr6-1348	chr6	99016932	99017562	+	32.2	630.000	14.0	0.8	17.64	2.04e-13
chr6-982	chr6	100680097	100680597	+	32.2	500.000	10.0	0.9	10.80	5.06e-08
chr6-2142	chr6	102155650	102156150	+	32.2	500.000	10.0	0.4	25.20	1.80e-11
chr6-2620	chr6	102731973	102732715	+	32.2	742.000	10.0	1.0	10.08	9.44e-08
chr6-4028	chr6	112487674	112488318	+	32.2	644.000	12.5	0.8	15.75	5.90e-11
chr6-2167	chr6	113183145	113183645	+	32.2	500.000	10.0	0.9	10.80	5.06e-08
chr6-4038	chr6	113243210	113243710	+	32.2	500.000	10.0	1.2	8.40	5.37e-07
chr6-990	chr6	115812525	115813166	+	32.2	641.000	11.0	1.7	6.65	1.40e-06
chr6-1379	chr6	118940264	118940911	+	32.2	647.000	12.0	0.8	15.12	5.90e-11
chr6-4183	chr6	119408325	119408972	+	32.2	647.000	10.0	0.4	25.20	1.80e-11
chr6-2662	chr6	124519592	124520221	+	32.2	629.000	11.0	1.3	8.32	1.63e-07
chr6-4274	chr6	125160894	125161599	+	32.2	705.000	10.0	1.4	7.20	2.10e-06
chr6-531	chr6	126642065	126642565	+	32.2	500.000	10.0	1.5	6.57	4.63e-06
chr6-2276	chr6	126845546	126846046	+	32.2	500.000	10.0	0.8	12.60	1.24e-08
chr6-2300	chr6	129884200	129884700	+	32.2	500.000	10.0	1.0	10.08	9.44e-08
chr6-1002	chr6	135379903	135380535	+	32.2	632.000	10.0	1.6	6.30	6.67e-06
chr6-2323	chr6	137155441	137155941	+	32.2	500.000	10.0	0.8	12.60	1.24e-08
chr6-2330	chr6	140296198	140296882	+	32.2	684.000	10.0	1.3	7.56	1.37e-06
chr6-2701	chr6	144999386	144999886	+	32.2	500.000	10.5	0.7	15.88	2.28e-09
chr7-1087	chr7	10494821	10495321	+	32.2	500.000	10.0	0.7	15.12	2.28e-09
chr7-952	chr7	19472771	19473558	+	32.2	787.000	11.0	0.7	15.12	3.66e-10
chr7-2334	chr7	19812428	19813072	+	32.2	644.000	11.0	1.1	9.78	3.26e-08
chr7-1362	chr7	27395750	27396421	+	32.2	671.000	10.0	0.8	12.60	1.24e-08
chr7-1149	chr7	30161915	30162592	+	32.2	677.000	11.5	1.8	6.44	2.90e-06
chr7-1611	chr7	31134831	31135331	+	32.2	500.000	10.0	0.8	12.60	1.24e-08
chr7-2458	chr7	35269381	35270052	+	32.2	671.000	11.0	0.6	18.48	4.59e-11
chr7-2459	chr7	35358666	35359166	+	32.2	500.000	10.0	1.4	7.20	2.10e-06
chr7-2479	chr7	37888865	37889365	+	32.2	500.000	10.0	0.8	12.60	1.24e-08
chr7-2483	chr7	38061193	38061693	+	32.2	500.000	10.0	1.1	9.45	1.86e-07
chr7-642	chr7	40902092	40902718	+	32.2	626.000	11.0	0.9	11.88	4.26e-09
chr7-4290	chr7	43887685	43888456	+	32.2	771.000	10.0	1.4	7.20	2.10e-06
chr7-1663	chr7	45362119	45362789	+	32.2	670.000	10.0	1.2	8.40	5.37e-07
chr7-650	chr7	46350036	46350536	+	32.2	500.000	10.0	0.5	21.60	7.85e-11
chr7-2565	chr7	46833318	46833957	+	32.2	639.000	10.0	1.1	9.45	1.86e-07
chr7-2566	chr7	46844928	46845586	+	32.2	658.000	10.0	1.5	6.57	4.63e-06
chr7-656	chr7	49920342	49920992	+	32.2	650.000	10.5	1.3	8.36	8.69e-07
chr7-1198	chr7	49971218	49971718	+	32.2	500.000	10.0	1.0	10.08	9.44e-08
chr7-4464	chr7	50244269	50244769	+	32.2	500.000	11.0	1.0	11.09	8.51e-09
chr7-1706	chr7	53932666	53933166	+	32.2	500.000	10.0	1.1	8.89	3.22e-07
chr7-1203	chr7	63447610	63448110	+	32.2	500.000	10.0	1.0	10.08	9.44e-08
chr7-2619	chr7	63660574	63661074	+	32.2	500.000	10.0	1.3	7.56	1.37e-06
chr7-1208	chr7	67036436	67037144	+	32.2	708.000	10.5	0.9	12.21	2.58e-08
chr7-2643	chr7	67884224	67884724	+	32.2	500.000	10.0	0.9	10.80	5.06e-08
chr7-2094	chr7	68903615	68904306	+	32.2	691.000	10.0	0.9	10.80	5.06e-08
chr7-2106	chr7	73372561	73373061	+	32.2	500.000	10.5	1.2	8.82	5.37e-07
chr7-1743	chr7	74518132	74518632	+	32.2	500.000	10.0	2.0	5.04	4.36e-05
chr7-2735	chr7	80906195	80907084	+	32.2	889.000	11.0	1.8	6.16	2.90e-06
chr7-1765	chr7	83759421	83759921	+	32.2	500.000	10.0	1.1	9.45	1.86e-07
chr7-4901	chr7	89118262	89118762	+	32.2	500.000	10.0	1.4	7.20	2.10e-06
chr7-1025	chr7	89848418	89848918	+	32.2	500.000	10.5	1.2	8.82	5.37e-07
chr7-4948	chr7	96501853	96502511	+	32.2	658.000	10.5	1.2	8.82	5.37e-07
chr7-5007	chr7	99395190	99395690	+	32.2	500.000	10.0	1.1	9.45	1.86e-07
chr7-5095	chr7	105753271	105753910	+	32.2	639.000	10.0	1.0	10.08	9.44e-08
chr7-5097	chr7	105761796	105762296	+	32.2	500.000	10.0	1.1	9.45	1.86e-07
chr7-2877	chr7	111055208	111055708	+	32.2	500.000	10.0	1.5	6.87	3.15e-06
chr7-5269	chr7	116141242	116141742	+	32.2	500.000	10.0	0.5	21.60	7.85e-11
chr7-2913	chr7	116501522	116502022	+	32.2	500.000	10.0	0.4	25.20	1.80e-11
chr7-5319	chr7	119419094	119419594	+	32.2	500.000	10.0	1.3	7.96	8.69e-07
chr7-2934	chr7	119520496	119521255	+	32.2	759.000	10.0	1.3	7.96	8.69e-07
chr7-1855	chr7	125802902	125803402	+	32.2	500.000	10.0	1.0	10.08	9.44e-08
chr7-1863	chr7	127290133	127290633	+	32.2	500.000	10.0	0.9	11.63	2.58e-08
chr7-5521	chr7	129525949	129526449	+	32.2	500.000	10.0	0.8	12.60	1.24e-08
chr7-5539	chr7	130213320	130213820	+	32.2	500.000	10.0	1.2	8.40	5.37e-07
chr7-3057	chr7	132760098	132760598	+	32.2	500.000	11.0	1.2	9.24	5.75e-08
chr7-1889	chr7	134062305	134063026	+	32.2	721.000	10.0	0.6	16.80	8.49e-10
chr7-5635	chr7	134072198	134072698	+	32.2	500.000	10.0	1.0	10.08	9.44e-08
chr7-1280	chr7	135377536	135378036	+	32.2	500.000	11.0	0.1	166.31	2.48e-21
chr7-5735	chr7	138382101	138382954	+	32.2	853.000	10.0	1.4	7.20	2.10e-06
chr7-5750	chr7	138844406	138845218	+	32.2	812.000	10.0	1.4	7.20	2.10e-06
chr7-3687	chr7	139546836	139547611	+	32.2	775.000	11.0	1.2	9.24	5.75e-08
chr7-1920	chr7	141475668	141476168	+	32.2	500.000	10.0	0.9	10.80	5.06e-08
chr7-1939	chr7	142681727	142682227	+	32.2	500.000	10.0	1.1	8.89	3.22e-07
chr7-5968	chr7	144717809	144718309	+	32.2	500.000	10.0	1.1	9.45	1.86e-07
chr8-918	chr8	10323309	10323959	+	32.2	650.000	11.0	0.7	16.63	1.37e-10
chr8-921	chr8	11279009	11279509	+	32.2	500.000	10.0	0.9	10.80	5.06e-08
chr8-1216	chr8	11522862	11523362	+	32.2	500.000	10.0	0.9	11.63	2.58e-08
chr8-923	chr8	12262855	12263355	+	32.2	500.000	10.0	1.7	5.82	1.32e-05
chr8-1231	chr8	12648935	12649435	+	32.2	500.000	10.0	0.9	10.80	5.06e-08
chr8-695	chr8	15028624	15029257	+	32.2	633.000	11.0	0.9	12.79	2.01e-09
chr8-1830	chr8	18820196	18820696	+	32.2	500.000	10.0	1.7	5.82	1.32e-05
chr8-3226	chr8	25243710	25244210	+	32.2	500.000	10.0	0.8	12.60	1.24e-08
chr8-1871	chr8	26466240	26466920	+	32.2	680.000	11.0	1.7	6.65	1.40e-06
chr8-938	chr8	26710072	26710572	+	32.2	500.000	10.0	0.7	13.74	5.53e-09
chr8-2554	chr8	27199985	27200485	+	32.2	500.000	10.0	2.2	4.58	9.47e-05
chr8-1894	chr8	31263854	31264354	+	32.2	500.000	10.0	1.2	8.40	5.37e-07
chr8-3336	chr8	34583672	34584172	+	32.2	500.000	10.0	1.4	7.20	2.10e-06
chr8-965	chr8	70120686	70121186	+	32.2	500.000	10.0	1.1	9.45	1.86e-07
chr8-1310	chr8	70194248	70194748	+	32.2	500.000	10.0	1.3	7.56	1.37e-06
chr8-2022	chr8	70423466	70424363	+	32.2	897.000	10.0	0.8	12.60	1.24e-08
chr8-2027	chr8	70731286	70731786	+	32.2	500.000	10.0	1.6	6.30	6.67e-06
chr8-3669	chr8	72149141	72149641	+	32.2	500.000	10.0	1.5	6.87	3.15e-06
chr8-3697	chr8	74846898	74847793	+	32.2	895.000	10.0	1.7	6.05	9.46e-06
chr8-561	chr8	78441283	78441783	+	32.2	500.000	10.0	0.7	15.12	2.28e-09
chr8-2074	chr8	78753882	78754382	+	32.2	500.000	10.0	0.6	16.80	8.49e-10
chr8-2088	chr8	81372939	81373439	+	32.2	500.000	10.0	0.8	12.60	1.24e-08
chr8-738	chr8	83747654	83748154	+	32.2	500.000	10.0	0.8	12.60	1.24e-08
chr8-746	chr8	88313571	88314071	+	32.2	500.000	11.0	0.5	20.79	1.34e-11
chr8-2167	chr8	91622417	91623076	+	32.2	659.000	11.0	1.2	9.24	5.75e-08
chr8-985	chr8	91796417	91797046	+	32.2	629.000	10.0	1.7	6.05	9.46e-06
chr8-1379	chr8	91827193	91827848	+	32.2	655.000	10.0	0.9	11.63	2.58e-08
chr8-1146	chr8	91838569	91839196	+	32.2	627.000	11.0	1.3	8.75	9.82e-08
chr8-2219	chr8	96329182	96329682	+	32.2	500.000	10.5	0.9	11.34	5.06e-08
chr8-4049	chr8	99747455	99747955	+	32.2	500.000	10.0	1.9	5.40	2.46e-05
chr8-881	chr8	108829202	108829702	+	32.2	500.000	10.0	1.2	8.40	5.37e-07
chr8-1424	chr8	108899424	108900054	+	32.2	630.000	10.0	0.7	15.12	2.28e-09
chr8-2297	chr8	109007649	109008328	+	32.2	679.000	11.0	1.3	8.32	1.63e-07
chr8-4245	chr8	110729826	110730561	+	32.2	735.000	11.0	1.0	11.09	8.51e-09
chr8-4307	chr8	114521327	114521827	+	32.2	500.000	10.0	0.5	18.90	2.79e-10
chr8-4337	chr8	116235076	116235893	+	32.2	817.000	10.0	1.1	9.45	1.86e-07
chr8-1488	chr8	123138679	123139179	+	32.2	500.000	10.0	1.1	8.89	3.22e-07
chr8-1517	chr8	127977836	127978533	+	32.2	697.000	13.0	1.7	7.86	2.40e-08
chr8-1519	chr8	129107606	129108106	+	32.2	500.000	10.0	0.5	21.60	7.85e-11
chr9-831	chr9	19142772	19143272	+	32.2	500.000	10.0	0.7	15.12	2.28e-09
chr9-1770	chr9	21984127	21984945	+	32.2	818.000	12.0	1.9	6.26	8.90e-07
chr9-847	chr9	23504444	23504944	+	32.2	500.000	10.0	0.7	13.74	5.53e-09
chr9-735	chr9	31133830	31134466	+	32.2	636.000	10.0	1.2	8.40	5.37e-07
chr9-1201	chr9	31901691	31902191	+	32.2	500.000	10.0	0.5	18.90	2.79e-10
chr9-1220	chr9	37666753	37667253	+	32.2	500.000	10.0	1.5	6.87	3.15e-06
chr9-1538	chr9	40276183	40276683	+	32.2	500.000	10.0	0.7	13.74	5.53e-09
chr9-1228	chr9	42088804	42089304	+	32.2	500.000	10.0	0.7	15.12	2.28e-09
chr9-748	chr9	42123480	42124105	+	32.2	625.000	10.0	1.5	6.87	3.15e-06
chr9-1878	chr9	42432645	42433286	+	32.2	641.000	10.0	1.1	8.89	3.22e-07
chr9-1237	chr9	43964281	43964951	+	32.2	670.000	11.0	1.0	11.09	8.51e-09
chr9-1907	chr9	44785763	44786263	+	32.2	500.000	11.0	1.5	7.56	4.11e-07
chr9-1925	chr9	46307129	46307629	+	32.2	500.000	10.0	0.5	18.90	2.79e-10
chr9-1945	chr9	48049920	48050420	+	32.2	500.000	10.0	0.7	13.74	5.53e-09
chr9-1563	chr9	49341500	49342152	+	32.2	652.000	10.5	1.1	9.92	1.86e-07
chr9-2013	chr9	57369983	57370483	+	32.2	500.000	10.0	0.9	11.63	2.58e-08
chr9-3767	chr9	59508276	59508776	+	32.2	500.000	10.0	1.3	7.96	8.69e-07
chr9-908	chr9	61980949	61981593	+	32.2	644.000	10.0	1.6	6.30	6.67e-06
chr9-909	chr9	62792205	62792705	+	32.2	500.000	10.0	0.8	12.60	1.24e-08
chr9-919	chr9	66220131	66220631	+	32.2	500.000	10.0	0.9	10.80	5.06e-08
chr9-2118	chr9	67733241	67733741	+	32.2	500.000	10.0	0.9	11.63	2.58e-08
chr9-1368	chr9	81677881	81678381	+	32.2	500.000	10.0	0.6	16.80	8.49e-10
chr9-782	chr9	87015444	87016271	+	32.2	827.000	11.5	1.1	10.87	1.78e-08
chr9-510	chr9	89881319	89881953	+	32.2	634.000	11.0	0.4	27.72	6.48e-13
chr9-1375	chr9	89906772	89907630	+	32.2	858.000	10.0	1.4	7.20	2.10e-06
chr9-4222	chr9	89941950	89942794	+	32.2	844.000	10.0	0.7	13.74	5.53e-09
chr9-4287	chr9	96423950	96424742	+	32.2	792.000	10.0	1.5	6.57	4.63e-06
chr9-952	chr9	97014862	97015592	+	32.2	730.000	13.0	1.5	8.55	9.19e-09
chr9-1644	chr9	99156215	99156715	+	32.2	500.000	10.0	0.4	25.20	1.80e-11
chr9-2274	chr9	99221161	99221856	+	32.2	695.000	10.0	0.7	15.12	2.28e-09
chr9-1411	chr9	100071233	100071733	+	32.2	500.000	10.0	0.9	10.80	5.06e-08
chr9-963	chr9	100090650	100091150	+	32.2	500.000	10.0	1.2	8.40	5.37e-07
chr9-4400	chr9	101465698	101466198	+	32.2	500.000	10.0	0.6	16.80	8.49e-10
chr9-2284	chr9	101842387	101842887	+	32.2	500.000	10.0	0.5	18.90	2.79e-10
chr9-4524	chr9	107487943	107488666	+	32.2	723.000	10.0	1.1	8.89	3.22e-07
chr9-2343	chr9	109436108	109436608	+	32.2	500.000	10.0	1.0	10.08	9.44e-08
chr9-4757	chr9	119114538	119115038	+	32.2	500.000	10.0	0.5	18.90	2.79e-10
chr10-718	chr10	16028528	16029028	+	32.2	500.000	10.0	0.9	11.63	2.58e-08
chr10-506	chr10	22840379	22840879	+	32.2	500.000	10.0	0.9	10.80	5.06e-08
chr10-1230	chr10	41381749	41382249	+	32.2	500.000	10.0	1.2	8.40	5.37e-07
chr10-2395	chr10	43583719	43584219	+	32.2	500.000	10.0	0.5	18.90	2.79e-10
chr10-764	chr10	53299623	53300123	+	32.2	500.000	11.5	1.6	7.24	9.50e-07
chr10-527	chr10	57440473	57440973	+	32.2	500.000	10.0	1.8	5.60	1.81e-05
chr10-766	chr10	58939408	58939908	+	32.2	500.000	10.0	1.6	6.30	6.67e-06
chr10-2534	chr10	59371681	59372181	+	32.2	500.000	10.0	1.1	9.45	1.86e-07
chr10-1779	chr10	59575580	59576080	+	32.2	500.000	11.0	0.9	11.88	4.26e-09
chr10-1311	chr10	61067390	61067890	+	32.2	500.000	10.0	1.2	8.40	5.37e-07
chr10-390	chr10	64181633	64182133	+	32.2	500.000	10.0	0.7	15.12	2.28e-09
chr10-1334	chr10	64459507	64460007	+	32.2	500.000	10.0	0.7	13.74	5.53e-09
chr10-1342	chr10	67124137	67124637	+	32.2	500.000	10.0	1.3	7.56	1.37e-06
chr10-645	chr10	67320867	67321520	+	32.2	653.000	11.0	1.5	7.56	4.11e-07
chr10-1812	chr10	68818069	68818569	+	32.2	500.000	10.5	1.6	6.61	6.67e-06
chr10-543	chr10	70171160	70171825	+	32.2	665.000	10.5	1.2	8.82	5.37e-07
chr10-2764	chr10	73522994	73523494	+	32.2	500.000	10.0	1.0	10.08	9.44e-08
chr10-548	chr10	76009186	76009686	+	32.2	500.000	10.0	0.6	16.80	8.49e-10
chr10-1400	chr10	76207283	76207783	+	32.2	500.000	10.0	1.2	8.40	5.37e-07
chr10-2810	chr10	76293642	76294142	+	32.2	500.000	10.0	0.9	10.80	5.06e-08
chr10-814	chr10	78165762	78166262	+	32.2	500.000	10.0	0.4	25.20	1.80e-11
chr10-817	chr10	78578354	78578854	+	32.2	500.000	10.0	0.4	25.20	1.80e-11
chr10-575	chr10	81249242	81249742	+	32.2	500.000	10.0	1.0	10.08	9.44e-08
chr10-284	chr10	81427894	81428394	+	32.2	500.000	10.0	1.3	7.96	8.69e-07
chr10-854	chr10	83019350	83019850	+	32.2	500.000	10.5	0.3	39.69	3.55e-13
chr10-672	chr10	88590751	88591382	+	32.2	631.000	11.0	0.9	12.79	2.01e-09
chr10-870	chr10	90947725	90948225	+	32.2	500.000	10.0	1.3	7.56	1.37e-06
chr10-591	chr10	91714567	91715067	+	32.2	500.000	10.0	1.4	7.20	2.10e-06
chr10-1542	chr10	93641547	93642047	+	32.2	500.000	10.0	0.5	18.90	2.79e-10
chr10-1544	chr10	93833771	93834604	+	32.2	833.000	10.5	1.2	8.82	5.37e-07
chr10-674	chr10	94311911	94312411	+	32.2	500.000	10.5	1.5	7.22	3.15e-06
chr10-3231	chr10	95548721	95549363	+	32.2	642.000	10.0	1.4	7.20	2.10e-06
chr10-1575	chr10	103990127	103990627	+	32.2	500.000	10.0	0.9	10.80	5.06e-08
chr10-1583	chr10	110786885	110787385	+	32.2	500.000	10.0	0.8	12.60	1.24e-08
chr10-676	chr10	111367692	111368192	+	32.2	500.000	10.0	0.7	15.12	2.28e-09
chr10-599	chr10	115266046	115266546	+	32.2	500.000	10.5	0.8	13.23	1.24e-08
chr10-1069	chr10	115586064	115586706	+	32.2	642.000	11.0	0.5	23.76	3.30e-12
chr10-292	chr10	117672654	117673154	+	32.2	500.000	11.0	0.9	11.88	4.26e-09
chr10-1080	chr10	120197145	120197799	+	32.2	654.000	11.0	1.0	11.09	8.51e-09
chr10-896	chr10	121877336	121877836	+	32.2	500.000	10.0	1.1	8.89	3.22e-07
chr11-3157	chr11	4953444	4954265	+	32.2	821.000	11.0	0.9	11.88	4.26e-09
chr11-2310	chr11	5174624	5175124	+	32.2	500.000	10.0	0.9	11.63	2.58e-08
chr11-3189	chr11	8781699	8782199	+	32.2	500.000	10.0	1.2	8.40	5.37e-07
chr11-4909	chr11	18911554	18912054	+	32.2	500.000	10.0	0.8	12.60	1.24e-08
chr11-1075	chr11	19259567	19260067	+	32.2	500.000	10.0	0.9	10.80	5.06e-08
chr11-2334	chr11	19528918	19529570	+	32.2	652.000	10.0	0.6	16.80	8.49e-10
chr11-2351	chr11	27071405	27072087	+	32.2	682.000	11.0	1.3	8.32	1.63e-07
chr11-5070	chr11	32116104	32116792	+	32.2	688.000	10.0	1.3	7.96	8.69e-07
chr11-2359	chr11	33207335	33207835	+	32.2	500.000	10.0	1.3	7.56	1.37e-06
chr11-5108	chr11	33553203	33553703	+	32.2	500.000	10.0	0.7	13.74	5.53e-09
chr11-2365	chr11	35450187	35450687	+	32.2	500.000	10.0	1.4	7.20	2.10e-06
chr11-2372	chr11	40351163	40351663	+	32.2	500.000	10.0	0.9	10.80	5.06e-08
chr11-3301	chr11	41499290	41499790	+	32.2	500.000	10.0	0.9	10.80	5.06e-08
chr11-2118	chr11	44777077	44777708	+	32.2	631.000	10.0	1.5	6.87	3.15e-06
chr11-2386	chr11	48803913	48804413	+	32.2	500.000	10.0	1.3	7.56	1.37e-06
chr11-5289	chr11	49426208	49426943	+	32.2	735.000	10.0	1.0	10.08	9.44e-08
chr11-3351	chr11	50382442	50382942	+	32.2	500.000	10.0	0.7	13.74	5.53e-09
chr11-1423	chr11	50422329	50422829	+	32.2	500.000	10.0	1.5	6.57	4.63e-06
chr11-5330	chr11	51602387	51602887	+	32.2	500.000	10.0	0.9	11.63	2.58e-08
chr11-3410	chr11	56607591	56608091	+	32.2	500.000	10.0	1.3	7.56	1.37e-06
chr11-1651	chr11	57940386	57941054	+	32.2	668.000	10.0	0.7	13.74	5.53e-09
chr11-2426	chr11	58117949	58118449	+	32.2	500.000	10.0	0.9	11.63	2.58e-08
chr11-5480	chr11	59502896	59503545	+	32.2	649.000	10.0	0.9	11.63	2.58e-08
chr11-3472	chr11	61512541	61513041	+	32.2	500.000	10.0	0.3	37.80	3.55e-13
chr11-2464	chr11	67598806	67599306	+	32.2	500.000	10.0	0.7	13.74	5.53e-09
chr11-3532	chr11	69133307	69134012	+	32.2	705.000	10.0	1.5	6.87	3.15e-06
chr11-5697	chr11	69746269	69747204	+	32.2	935.000	11.0	1.1	9.78	3.26e-08
chr11-2490	chr11	70351216	70351867	+	32.2	651.000	12.0	1.0	12.10	7.04e-10
chr11-3574	chr11	72374930	72375430	+	32.2	500.000	10.5	0.9	12.21	2.58e-08
chr11-3630	chr11	78208572	78209072	+	32.2	500.000	10.0	1.1	9.45	1.86e-07
chr11-3631	chr11	78386078	78386578	+	32.2	500.000	10.0	1.5	6.87	3.15e-06
chr11-1926	chr11	79550549	79551049	+	32.2	500.000	10.0	1.2	8.40	5.37e-07
chr11-3656	chr11	81234093	81234593	+	32.2	500.000	10.0	0.9	11.63	2.58e-08
chr11-5975	chr11	81498185	81499066	+	32.2	881.000	10.5	1.4	7.56	2.10e-06
chr11-3670	chr11	82414230	82414937	+	32.2	707.000	10.5	0.9	11.34	5.06e-08
chr11-1480	chr11	83441367	83441998	+	32.2	631.000	10.5	1.7	6.35	9.46e-06
chr11-2557	chr11	84642489	84643157	+	32.2	668.000	11.0	0.9	12.79	2.01e-09
chr11-3707	chr11	84663206	84663706	+	32.2	500.000	10.0	0.7	13.74	5.53e-09
chr11-3711	chr11	84763167	84763667	+	32.2	500.000	10.0	0.8	12.60	1.24e-08
chr11-6057	chr11	84789794	84790569	+	32.2	775.000	10.0	1.1	8.89	3.22e-07
chr11-2961	chr11	85485855	85486355	+	32.2	500.000	10.0	0.9	10.80	5.06e-08
chr11-4468	chr11	88200252	88200897	+	32.2	645.000	11.0	1.5	7.56	4.11e-07
chr11-3758	chr11	89767215	89767998	+	32.2	783.000	10.0	0.7	15.12	2.28e-09
chr11-1308	chr11	95581432	95582097	+	32.2	665.000	12.5	1.0	12.60	7.04e-10
chr11-1968	chr11	96060939	96061439	+	32.2	500.000	10.0	1.1	9.45	1.86e-07
chr11-1320	chr11	96206043	96206729	+	32.2	686.000	10.0	0.9	10.80	5.06e-08
chr11-1348	chr11	96363501	96364170	+	32.2	669.000	12.5	1.6	7.87	1.24e-07
chr11-1553	chr11	97667965	97668465	+	32.2	500.000	10.0	0.9	10.80	5.06e-08
chr11-2025	chr11	98341383	98341883	+	32.2	500.000	10.0	0.7	13.74	5.53e-09
chr11-6398	chr11	98682394	98682894	+	32.2	500.000	12.5	1.3	9.45	1.78e-08
chr11-2259	chr11	101965668	101966446	+	32.2	778.000	11.0	1.6	6.93	9.50e-07
chr11-2685	chr11	102410954	102411454	+	32.2	500.000	10.0	1.1	9.45	1.86e-07
chr11-2688	chr11	102800133	102800633	+	32.2	500.000	10.0	1.2	8.40	5.37e-07
chr11-2043	chr11	102934298	102934798	+	32.2	500.000	10.0	0.5	18.90	2.79e-10
chr11-1578	chr11	103333161	103333661	+	32.2	500.000	10.0	0.9	11.63	2.58e-08
chr11-2719	chr11	107596680	107597180	+	32.2	500.000	10.0	1.1	8.89	3.22e-07
chr11-4012	chr11	110396296	110397147	+	32.2	851.000	12.0	1.8	6.72	4.26e-07
chr11-3084	chr11	113432695	113433195	+	32.2	500.000	10.0	0.7	15.12	2.28e-09
chr11-2728	chr11	113545496	113545996	+	32.2	500.000	10.0	0.7	15.12	2.28e-09
chr11-2729	chr11	113768716	113769355	+	32.2	639.000	10.0	1.3	7.96	8.69e-07
chr11-1590	chr11	114785367	114785867	+	32.2	500.000	11.0	0.7	15.12	3.66e-10
chr11-2754	chr11	115965028	115965655	+	32.2	627.000	11.0	1.1	9.78	3.26e-08
chr11-1792	chr11	116286224	116286867	+	32.2	643.000	10.5	0.7	15.88	2.28e-09
chr11-2077	chr11	116331815	116332315	+	32.2	500.000	10.0	1.7	6.05	9.46e-06
chr11-3114	chr11	118082409	118083112	+	32.2	703.000	10.0	1.7	5.82	1.32e-05
chr11-2795	chr11	119390054	119390554	+	32.2	500.000	10.0	0.8	12.60	1.24e-08
chr11-4125	chr11	119488581	119489081	+	32.2	500.000	12.0	0.9	12.96	3.29e-10
chr12-627	chr12	3881169	3881669	+	32.2	500.000	10.0	1.0	10.08	9.44e-08
chr12-1215	chr12	12324111	12324746	+	32.2	635.000	10.0	0.9	10.80	5.06e-08
chr12-1240	chr12	17658717	17659217	+	32.2	500.000	10.0	1.1	9.45	1.86e-07
chr12-1269	chr12	29880978	29881478	+	32.2	500.000	12.0	1.7	6.98	2.88e-07
chr12-474	chr12	31264804	31265304	+	32.2	500.000	10.0	1.3	7.56	1.37e-06
chr12-1286	chr12	32989318	32989818	+	32.2	500.000	10.0	1.2	8.40	5.37e-07
chr12-477	chr12	33655737	33656237	+	32.2	500.000	10.0	1.3	7.96	8.69e-07
chr12-644	chr12	34950324	34950824	+	32.2	500.000	10.0	1.5	6.87	3.15e-06
chr12-1324	chr12	47190202	47190702	+	32.2	500.000	10.0	1.1	8.89	3.22e-07
chr12-1858	chr12	58421384	58421884	+	32.2	500.000	11.0	0.5	23.76	3.30e-12
chr12-1098	chr12	72393214	72393714	+	32.2	500.000	10.0	1.4	7.20	2.10e-06
chr12-1099	chr12	72604093	72604800	+	32.2	707.000	10.0	0.7	15.12	2.28e-09
chr12-938	chr12	74453116	74453616	+	32.2	500.000	10.0	1.5	6.57	4.63e-06
chr12-515	chr12	77206541	77207041	+	32.2	500.000	10.0	0.7	13.74	5.53e-09
chr12-516	chr12	79131154	79131804	+	32.2	650.000	12.0	1.3	9.55	1.02e-08
chr12-941	chr12	79132316	79132816	+	32.2	500.000	10.0	1.1	9.45	1.86e-07
chr12-1481	chr12	81783116	81783868	+	32.2	752.000	13.5	0.9	15.70	9.54e-12
chr12-2876	chr12	81862138	81862638	+	32.2	500.000	10.0	0.6	16.80	8.49e-10
chr12-947	chr12	82777753	82778385	+	32.2	632.000	10.0	1.0	10.08	9.44e-08
chr12-1121	chr12	85475479	85476305	+	32.2	826.000	12.0	1.2	10.08	5.66e-09
chr12-1542	chr12	90617113	90617613	+	32.2	500.000	10.0	0.4	25.20	1.80e-11
chr12-1582	chr12	101497968	101498468	+	32.2	500.000	10.0	0.6	16.80	8.49e-10
chr12-712	chr12	104574267	104574767	+	32.2	500.000	10.0	1.1	8.89	3.22e-07
chr12-3217	chr12	105219253	105220118	+	32.2	865.000	10.0	1.1	9.45	1.86e-07
chr12-1695	chr12	111828571	111829071	+	32.2	500.000	10.0	1.8	5.60	1.81e-05
chr12-2010	chr12	112642463	112643116	+	32.2	653.000	11.0	1.3	8.75	9.82e-08
chr12-1033	chr12	117270620	117271120	+	32.2	500.000	10.5	0.9	12.21	2.58e-08
chr12-1035	chr12	118073913	118074557	+	32.2	644.000	10.0	1.5	6.57	4.63e-06
chr12-1038	chr12	118642774	118643274	+	32.2	500.000	10.0	0.5	18.90	2.79e-10
chr12-736	chr12	118837218	118837718	+	32.2	500.000	10.0	1.1	9.45	1.86e-07
chr13-1491	chr13	10290228	10290728	+	32.2	500.000	10.0	0.5	21.60	7.85e-11
chr13-1511	chr13	13989185	13989685	+	32.2	500.000	10.0	0.5	18.90	2.79e-10
chr13-1005	chr13	14542517	14543017	+	32.2	500.000	10.0	1.1	9.45	1.86e-07
chr13-1012	chr13	21982443	21982943	+	32.2	500.000	10.0	0.9	10.80	5.06e-08
chr13-2150	chr13	25119827	25120558	+	32.2	731.000	10.0	1.7	6.05	9.46e-06
chr13-1028	chr13	29450766	29451512	+	32.2	746.000	11.0	1.3	8.32	1.63e-07
chr13-744	chr13	34129956	34130591	+	32.2	635.000	10.0	1.1	9.45	1.86e-07
chr13-556	chr13	34964795	34965433	+	32.2	638.000	11.5	1.5	7.90	4.11e-07
chr13-749	chr13	35982678	35983178	+	32.2	500.000	10.0	0.8	12.60	1.24e-08
chr13-2797	chr13	37504199	37504699	+	32.2	500.000	10.0	0.5	18.90	2.79e-10
chr13-751	chr13	38143006	38143506	+	32.2	500.000	10.0	0.8	12.60	1.24e-08
chr13-1062	chr13	42156730	42157230	+	32.2	500.000	10.0	0.5	18.90	2.79e-10
chr13-769	chr13	48043913	48044545	+	32.2	632.000	11.0	1.7	6.40	2.03e-06
chr13-1731	chr13	52647562	52648062	+	32.2	500.000	10.0	1.4	7.20	2.10e-06
chr13-2237	chr13	52872899	52873399	+	32.2	500.000	10.0	0.9	10.80	5.06e-08
chr13-1751	chr13	54424950	54425450	+	32.2	500.000	10.0	1.3	7.56	1.37e-06
chr13-1777	chr13	55963957	55964611	+	32.2	654.000	11.0	1.2	9.24	5.75e-08
chr13-3252	chr13	58176932	58177432	+	32.2	500.000	10.0	1.1	9.45	1.86e-07
chr13-1121	chr13	58263476	58263976	+	32.2	500.000	10.0	1.6	6.30	6.67e-06
chr13-1830	chr13	64898696	64899196	+	32.2	500.000	10.0	1.1	8.89	3.22e-07
chr13-3396	chr13	70731496	70731996	+	32.2	500.000	10.0	0.6	16.80	8.49e-10
chr13-618	chr13	76054712	76055212	+	32.2	500.000	10.0	0.7	13.74	5.53e-09
chr13-620	chr13	78211596	78212403	+	32.2	807.000	12.0	1.1	10.67	3.03e-09
chr13-954	chr13	79233565	79234065	+	32.2	500.000	10.5	1.3	7.94	1.37e-06
chr13-1177	chr13	80955105	80955605	+	32.2	500.000	10.0	1.2	8.40	5.37e-07
chr13-3549	chr13	81783217	81783717	+	32.2	500.000	10.0	2.1	4.88	5.70e-05
chr13-3568	chr13	84603056	84603556	+	32.2	500.000	10.0	0.9	10.80	5.06e-08
chr13-1938	chr13	90373196	90373696	+	32.2	500.000	10.0	0.7	15.12	2.28e-09
chr13-1414	chr13	91844629	91845129	+	32.2	500.000	10.0	0.4	25.20	1.80e-11
chr13-621	chr13	91992451	91992951	+	32.2	500.000	11.0	2.0	5.54	7.72e-06
chr13-1184	chr13	92105448	92105948	+	32.2	500.000	10.0	0.7	15.12	2.28e-09
chr13-3733	chr13	97757272	97757966	+	32.2	694.000	10.0	1.3	7.96	8.69e-07
chr13-1235	chr13	98514203	98514844	+	32.2	641.000	11.0	0.8	13.86	8.92e-10
chr13-2050	chr13	101601193	101601693	+	32.2	500.000	11.0	0.7	15.12	3.66e-10
chr13-3810	chr13	102840130	102840630	+	32.2	500.000	10.0	0.5	18.90	2.79e-10
chr13-1253	chr13	108056713	108057213	+	32.2	500.000	10.0	1.1	9.45	1.86e-07
chr13-851	chr13	111045157	111045657	+	32.2	500.000	10.0	1.0	10.08	9.44e-08
chr13-3964	chr13	116309028	116309786	+	32.2	758.000	11.5	1.2	9.66	5.75e-08
chr14-925	chr14	10932428	10932928	+	32.2	500.000	10.0	0.9	10.80	5.06e-08
chr14-382	chr14	17660683	17661320	+	32.2	637.000	10.0	0.7	15.12	2.28e-09
chr14-1429	chr14	18506659	18507159	+	32.2	500.000	10.0	0.4	25.20	1.80e-11
chr14-385	chr14	20712985	20713485	+	32.2	500.000	10.0	2.0	5.04	4.36e-05
chr14-589	chr14	22354159	22354809	+	32.2	650.000	10.0	1.1	8.89	3.22e-07
chr14-261	chr14	24542591	24543091	+	32.2	500.000	10.0	1.7	5.82	1.32e-05
chr14-396	chr14	28480901	28481401	+	32.2	500.000	10.0	1.0	10.08	9.44e-08
chr14-1033	chr14	32311256	32311756	+	32.2	500.000	10.0	1.1	9.45	1.86e-07
chr14-1479	chr14	34194698	34195538	+	32.2	840.000	11.0	1.3	8.32	1.63e-07
chr14-1061	chr14	34814281	34814919	+	32.2	638.000	10.0	1.2	8.40	5.37e-07
chr14-1074	chr14	37111442	37111942	+	32.2	500.000	10.0	0.7	13.74	5.53e-09
chr14-1493	chr14	44080663	44081335	+	32.2	672.000	12.0	0.8	15.12	5.90e-11
chr14-1092	chr14	47096157	47096806	+	32.2	649.000	10.0	1.0	10.08	9.44e-08
chr14-2226	chr14	52311684	52312184	+	32.2	500.000	10.0	1.1	9.45	1.86e-07
chr14-662	chr14	54576156	54576656	+	32.2	500.000	10.0	0.9	10.80	5.06e-08
chr14-2269	chr14	55138871	55139541	+	32.2	670.000	10.0	0.5	18.90	2.79e-10
chr14-832	chr14	55274217	55275125	+	32.2	908.000	11.0	1.5	7.23	6.32e-07
chr14-1180	chr14	58805910	58806410	+	32.2	500.000	10.0	1.1	8.89	3.22e-07
chr14-2361	chr14	60070831	60071331	+	32.2	500.000	10.0	1.0	10.08	9.44e-08
chr14-2369	chr14	60511889	60512768	+	32.2	879.000	10.0	0.7	15.12	2.28e-09
chr14-2481	chr14	64991087	64991587	+	32.2	500.000	10.0	0.7	15.12	2.28e-09
chr14-704	chr14	66090738	66091576	+	32.2	838.000	11.0	1.5	7.56	4.11e-07
chr14-2565	chr14	68983721	68984221	+	32.2	500.000	10.0	1.2	8.40	5.37e-07
chr14-479	chr14	76308552	76309052	+	32.2	500.000	10.0	0.7	13.74	5.53e-09
chr14-744	chr14	83178247	83178747	+	32.2	500.000	10.0	0.9	10.80	5.06e-08
chr14-487	chr14	88467944	88468444	+	32.2	500.000	10.0	0.8	12.60	1.24e-08
chr14-748	chr14	90918411	90918911	+	32.2	500.000	10.0	0.8	12.60	1.24e-08
chr14-488	chr14	99372212	99372712	+	32.2	500.000	10.0	0.8	12.60	1.24e-08
chr14-559	chr14	102709207	102709707	+	32.2	500.000	10.0	0.9	10.80	5.06e-08
chr14-2873	chr14	103455799	103456520	+	32.2	721.000	10.0	1.3	7.56	1.37e-06
chr14-1627	chr14	104301537	104302286	+	32.2	749.000	11.0	0.8	13.86	8.92e-10
chr14-2898	chr14	105303258	105303758	+	32.2	500.000	10.0	1.1	8.89	3.22e-07
chr14-2915	chr14	108092427	108092927	+	32.2	500.000	10.0	0.4	25.20	1.80e-11
chr14-1379	chr14	109918815	109919315	+	32.2	500.000	10.0	1.1	8.89	3.22e-07
chr14-1380	chr14	110779230	110779730	+	32.2	500.000	10.0	0.6	16.80	8.49e-10
chr14-902	chr14	117931486	117931986	+	32.2	500.000	10.0	0.9	11.63	2.58e-08
chr14-507	chr14	121353438	121353938	+	32.2	500.000	10.0	1.1	8.89	3.22e-07
chr14-1408	chr14	121430437	121430937	+	32.2	500.000	10.0	0.8	12.60	1.24e-08
chr14-3034	chr14	122158723	122159223	+	32.2	500.000	10.0	0.3	37.80	3.55e-13
chr14-3040	chr14	122409223	122409723	+	32.2	500.000	10.0	1.1	8.89	3.22e-07
chr15-1749	chr15	6911932	6912432	+	32.2	500.000	10.0	1.1	8.89	3.22e-07
chr15-2623	chr15	7820090	7820923	+	32.2	833.000	11.0	1.3	8.32	1.63e-07
chr15-2673	chr15	13049945	13050445	+	32.2	500.000	10.0	0.9	11.63	2.58e-08
chr15-2301	chr15	19786180	19786842	+	32.2	662.000	10.0	0.7	13.74	5.53e-09
chr15-1780	chr15	22833633	22834133	+	32.2	500.000	10.0	0.1	75.60	3.96e-16
chr15-2727	chr15	26437261	26438045	+	32.2	784.000	10.0	1.2	8.40	5.37e-07
chr15-2734	chr15	27266384	27266884	+	32.2	500.000	10.5	0.5	19.84	2.79e-10
chr15-2799	chr15	31728808	31729542	+	32.2	734.000	10.0	1.2	8.40	5.37e-07
chr15-1846	chr15	38981634	38982134	+	32.2	500.000	10.0	0.5	18.90	2.79e-10
chr15-1859	chr15	44194895	44195395	+	32.2	500.000	10.0	0.9	11.63	2.58e-08
chr15-1868	chr15	53202108	53202608	+	32.2	500.000	10.0	0.6	16.80	8.49e-10
chr15-2947	chr15	53361869	53362369	+	32.2	500.000	10.0	0.7	13.74	5.53e-09
chr15-1334	chr15	57466937	57467437	+	32.2	500.000	10.0	0.9	10.80	5.06e-08
chr15-1888	chr15	58643690	58644190	+	32.2	500.000	10.0	1.9	5.40	2.46e-05
chr15-1339	chr15	58898433	58898933	+	32.2	500.000	10.0	0.5	18.90	2.79e-10
chr15-999	chr15	59549102	59549602	+	32.2	500.000	10.0	1.5	6.87	3.15e-06
chr15-1349	chr15	64018584	64019084	+	32.2	500.000	10.0	0.6	16.80	8.49e-10
chr15-3157	chr15	73801262	73801762	+	32.2	500.000	10.0	1.3	7.56	1.37e-06
chr15-1021	chr15	77916092	77916592	+	32.2	500.000	10.0	1.3	7.56	1.37e-06
chr15-788	chr15	79089635	79090135	+	32.2	500.000	10.0	0.7	15.12	2.28e-09
chr15-639	chr15	80150631	80151131	+	32.2	500.000	10.0	0.7	15.12	2.28e-09
chr15-2037	chr15	80480934	80481434	+	32.2	500.000	10.0	0.7	15.12	2.28e-09
chr15-641	chr15	81972451	81972951	+	32.2	500.000	13.0	0.8	16.38	3.60e-12
chr15-1044	chr15	82197575	82198211	+	32.2	636.000	10.0	0.7	13.74	5.53e-09
chr15-1636	chr15	85578447	85578947	+	32.2	500.000	10.5	0.5	19.84	2.79e-10
chr15-644	chr15	86279192	86279692	+	32.2	500.000	11.0	1.1	9.78	3.26e-08
chr15-1435	chr15	87698585	87699085	+	32.2	500.000	11.0	1.3	8.32	1.63e-07
chr15-3718	chr15	95615487	95616165	+	32.2	678.000	11.0	0.9	12.79	2.01e-09
chr15-825	chr15	99586761	99587261	+	32.2	500.000	10.0	1.4	7.20	2.10e-06
chr15-1698	chr15	102691789	102692490	+	32.2	701.000	10.0	0.7	15.12	2.28e-09
chr15-1127	chr15	103093679	103094311	+	32.2	632.000	10.5	1.7	6.11	1.32e-05
chr15-1541	chr15	103145753	103146459	+	32.2	706.000	10.5	1.4	7.56	2.10e-06
chr16-394	chr16	4397193	4397819	+	32.2	626.000	10.0	1.3	7.56	1.37e-06
chr16-329	chr16	9273751	9274407	+	32.2	656.000	10.0	0.8	12.60	1.24e-08
chr16-749	chr16	11018000	11018752	+	32.2	752.000	10.0	0.8	12.60	1.24e-08
chr16-617	chr16	14703723	14704223	+	32.2	500.000	10.5	0.6	17.64	8.49e-10
chr16-333	chr16	16166393	16166893	+	32.2	500.000	10.0	0.9	11.63	2.58e-08
chr16-646	chr16	21337101	21337601	+	32.2	500.000	10.5	0.9	11.34	5.06e-08
chr16-910	chr16	35658014	35658705	+	32.2	691.000	10.0	0.7	15.12	2.28e-09
chr16-920	chr16	37834564	37835064	+	32.2	500.000	10.0	1.1	8.89	3.22e-07
chr16-519	chr16	45486403	45487127	+	32.2	724.000	10.0	0.7	15.12	2.28e-09
chr16-1983	chr16	48487795	48488295	+	32.2	500.000	10.0	0.8	12.60	1.24e-08
chr16-524	chr16	51231508	51232008	+	32.2	500.000	10.0	0.7	15.12	2.28e-09
chr16-366	chr16	57883235	57883860	+	32.2	625.000	11.5	1.2	9.66	5.75e-08
chr16-2132	chr16	78339296	78339796	+	32.2	500.000	10.0	1.2	8.40	5.37e-07
chr16-1060	chr16	93051497	93051997	+	32.2	500.000	10.0	1.1	9.45	1.86e-07
chr16-1291	chr16	94080476	94081312	+	32.2	836.000	13.0	1.2	10.92	5.15e-10
chr17-2126	chr17	7551247	7551747	+	32.2	500.000	10.0	2.1	4.72	7.38e-05
chr17-1263	chr17	8405617	8406117	+	32.2	500.000	10.0	1.1	9.45	1.86e-07
chr17-633	chr17	11538944	11539444	+	32.2	500.000	10.0	1.3	7.96	8.69e-07
chr17-850	chr17	12423889	12424522	+	32.2	633.000	11.0	2.4	4.49	5.11e-05
chr17-2239	chr17	15316462	15316962	+	32.2	500.000	10.0	0.7	13.74	5.53e-09
chr17-2257	chr17	18409362	18409862	+	32.2	500.000	10.0	1.1	8.89	3.22e-07
chr17-643	chr17	23819418	23819918	+	32.2	500.000	11.0	2.1	5.36	1.04e-05
chr17-644	chr17	23974368	23974868	+	32.2	500.000	10.0	1.0	10.08	9.44e-08
chr17-646	chr17	24487839	24488466	+	32.2	627.000	10.0	0.5	21.60	7.85e-11
chr17-336	chr17	26834990	26835619	+	32.2	629.000	12.0	1.7	6.98	2.88e-07
chr17-1381	chr17	27302360	27303001	+	32.2	641.000	10.0	1.9	5.40	2.46e-05
chr17-911	chr17	28301174	28301997	+	32.2	823.000	11.0	0.7	15.12	3.66e-10
chr17-914	chr17	28434671	28435171	+	32.2	500.000	10.0	0.8	12.60	1.24e-08
chr17-1428	chr17	30829499	30829999	+	32.2	500.000	10.0	1.5	6.87	3.15e-06
chr17-930	chr17	31487272	31487772	+	32.2	500.000	10.0	1.0	10.08	9.44e-08
chr17-1475	chr17	35152458	35152958	+	32.2	500.000	10.0	0.6	16.80	8.49e-10
chr17-1489	chr17	35648903	35649610	+	32.2	707.000	10.0	0.9	11.63	2.58e-08
chr17-2799	chr17	45529917	45530417	+	32.2	500.000	10.0	0.9	11.63	2.58e-08
chr17-2807	chr17	45652992	45653492	+	32.2	500.000	10.0	1.3	7.56	1.37e-06
chr17-518	chr17	47331084	47331717	+	32.2	633.000	10.0	1.2	8.40	5.37e-07
chr17-997	chr17	54298342	54298842	+	32.2	500.000	10.5	0.8	13.23	1.24e-08
chr17-1631	chr17	56824212	56824712	+	32.2	500.000	10.0	1.5	6.87	3.15e-06
chr17-1012	chr17	63707272	63707920	+	32.2	648.000	10.0	2.0	5.04	4.36e-05
chr17-811	chr17	66852583	66853221	+	32.2	638.000	10.0	1.3	7.56	1.37e-06
chr17-526	chr17	67913535	67914035	+	32.2	500.000	10.0	0.9	10.80	5.06e-08
chr17-3235	chr17	73709671	73710458	+	32.2	787.000	10.0	1.0	10.08	9.44e-08
chr17-1043	chr17	84046490	84046990	+	32.2	500.000	10.0	0.9	10.80	5.06e-08
chr17-1741	chr17	84490639	84491139	+	32.2	500.000	10.0	1.0	10.08	9.44e-08
chr17-1743	chr17	84826068	84826568	+	32.2	500.000	10.0	0.7	13.74	5.53e-09
chr17-737	chr17	85796797	85797297	+	32.2	500.000	11.0	0.1	83.16	4.76e-18
chr17-739	chr17	86709681	86710181	+	32.2	500.000	10.0	1.2	8.40	5.37e-07
chr17-742	chr17	93934102	93934602	+	32.2	500.000	11.0	0.5	23.76	3.30e-12
chr18-618	chr18	3698377	3698877	+	32.2	500.000	10.5	0.5	19.84	2.79e-10
chr18-734	chr18	4503257	4503757	+	32.2	500.000	10.0	1.0	10.08	9.44e-08
chr18-360	chr18	10324184	10324834	+	32.2	650.000	10.0	0.7	13.74	5.53e-09
chr18-781	chr18	18211972	18212472	+	32.2	500.000	10.0	0.8	12.60	1.24e-08
chr18-275	chr18	25488339	25488839	+	32.2	500.000	10.0	0.7	15.12	2.28e-09
chr18-1160	chr18	36753242	36753742	+	32.2	500.000	10.0	1.5	6.57	4.63e-06
chr18-861	chr18	37937127	37937627	+	32.2	500.000	10.0	1.4	7.20	2.10e-06
chr18-898	chr18	47213753	47214253	+	32.2	500.000	10.0	1.1	8.89	3.22e-07
chr18-1192	chr18	49767425	49768131	+	32.2	706.000	11.0	1.3	8.75	9.82e-08
chr18-570	chr18	66043966	66044466	+	32.2	500.000	10.0	0.8	12.60	1.24e-08
chr18-577	chr18	72695777	72696277	+	32.2	500.000	14.0	0.8	17.64	2.04e-13
chr18-2157	chr18	74303381	74303881	+	32.2	500.000	10.0	0.6	16.80	8.49e-10
chr18-1009	chr18	74631333	74631833	+	32.2	500.000	10.0	1.2	8.40	5.37e-07
chr18-1012	chr18	74967333	74967833	+	32.2	500.000	10.0	1.7	6.05	9.46e-06
chr18-2224	chr18	77508834	77509334	+	32.2	500.000	10.0	0.9	11.63	2.58e-08
chr18-598	chr18	80555167	80555813	+	32.2	646.000	10.5	1.1	9.34	3.22e-07
chr18-1054	chr18	80687413	80688039	+	32.2	626.000	11.0	0.9	11.88	4.26e-09
chr18-1081	chr18	83278692	83279192	+	32.2	500.000	10.0	1.3	7.56	1.37e-06
chr18-616	chr18	84690786	84691286	+	32.2	500.000	10.0	0.8	12.60	1.24e-08
chr19-1013	chr19	4286926	4287426	+	32.2	500.000	10.0	0.8	12.60	1.24e-08
chr19-1015	chr19	4698184	4698684	+	32.2	500.000	10.0	0.7	13.74	5.53e-09
chr19-787	chr19	4831543	4832227	+	32.2	684.000	10.0	0.8	12.60	1.24e-08
chr19-1245	chr19	5745018	5745652	+	32.2	634.000	10.0	1.4	7.20	2.10e-06
chr19-1032	chr19	6276721	6277221	+	32.2	500.000	11.0	1.3	8.75	9.82e-08
chr19-1033	chr19	6409058	6409876	+	32.2	818.000	10.0	1.1	8.89	3.22e-07
chr19-1047	chr19	8819946	8820446	+	32.2	500.000	10.0	0.4	25.20	1.80e-11
chr19-1056	chr19	13033806	13034306	+	32.2	500.000	10.0	0.8	12.60	1.24e-08
chr19-1524	chr19	18467976	18468476	+	32.2	500.000	10.0	1.3	7.96	8.69e-07
chr19-813	chr19	19109460	19110134	+	32.2	674.000	11.0	1.1	9.78	3.26e-08
chr19-2389	chr19	23311513	23312171	+	32.2	658.000	10.0	0.9	11.63	2.58e-08
chr19-814	chr19	23675768	23676395	+	32.2	627.000	10.0	1.5	6.87	3.15e-06
chr19-1883	chr19	25025946	25026652	+	32.2	706.000	10.0	1.3	7.56	1.37e-06
chr19-818	chr19	25056231	25056731	+	32.2	500.000	10.0	1.1	8.89	3.22e-07
chr19-819	chr19	25563551	25564051	+	32.2	500.000	10.0	0.9	10.80	5.06e-08
chr19-2647	chr19	42224670	42225295	+	32.2	625.000	10.0	0.8	12.60	1.24e-08
chr19-1637	chr19	42804157	42804657	+	32.2	500.000	10.0	0.4	25.20	1.80e-11
chr19-2732	chr19	44879076	44879576	+	32.2	500.000	10.0	1.1	9.45	1.86e-07
chr19-1175	chr19	45782700	45783200	+	32.2	500.000	10.0	1.9	5.40	2.46e-05
chr19-2783	chr19	46032837	46033650	+	32.2	813.000	11.5	1.3	9.15	9.82e-08
chr19-2820	chr19	47642755	47643255	+	32.2	500.000	10.0	1.5	6.87	3.15e-06
chr19-2020	chr19	48240789	48241289	+	32.2	500.000	10.5	0.7	15.88	2.28e-09
chr19-1198	chr19	55903665	55904315	+	32.2	650.000	11.0	1.3	8.32	1.63e-07
chr19-898	chr19	56720230	56720862	+	32.2	632.000	10.0	1.2	8.40	5.37e-07
chr19-900	chr19	56801676	56802435	+	32.2	759.000	12.0	1.3	9.07	1.78e-08
chr19-1390	chr19	59145023	59145523	+	32.2	500.000	11.0	1.3	8.75	9.82e-08
chr19-1219	chr19	59447990	59448490	+	32.2	500.000	10.0	0.6	16.80	8.49e-10
chrX-319	chrX	10089539	10090039	+	32.2	500.000	11.0	0.9	11.88	4.26e-09
chrX-348	chrX	13218229	13218975	+	32.2	746.000	11.0	0.5	20.79	1.34e-11
chrX-924	chrX	42579949	42580449	+	32.2	500.000	10.0	0.7	13.74	5.53e-09
chrX-925	chrX	42749091	42749875	+	32.2	784.000	11.0	0.7	16.63	1.37e-10
chrX-941	chrX	48310638	48311138	+	32.2	500.000	10.0	1.3	7.96	8.69e-07
chrX-978	chrX	52988070	52988570	+	32.2	500.000	10.0	0.7	13.74	5.53e-09
chrX-992	chrX	55361500	55362000	+	32.2	500.000	10.0	0.5	18.90	2.79e-10
chrX-132	chrX	57386914	57387414	+	32.2	500.000	10.0	0.3	37.80	3.55e-13
chrX-415	chrX	71089287	71089938	+	32.2	651.000	10.0	1.0	10.08	9.44e-08
chrX-451	chrX	91180532	91181032	+	32.2	500.000	10.0	0.8	12.60	1.24e-08
chrX-1172	chrX	98803814	98804838	+	32.2	1024.000	10.0	0.4	25.20	1.80e-11
chrX-1182	chrX	99207909	99208771	+	32.2	862.000	10.0	1.2	8.40	5.37e-07
chrX-24	chrX	99316467	99316967	+	32.2	500.000	10.5	0.7	14.43	5.53e-09
chrX-196	chrX	100362289	100362928	+	32.2	639.000	10.0	1.1	9.45	1.86e-07
chrX-137	chrX	102497179	102497679	+	32.2	500.000	10.5	1.1	9.34	3.22e-07
chrX-1265	chrX	103322073	103322864	+	32.2	791.000	10.0	0.9	10.80	5.06e-08
chrX-201	chrX	103447434	103448208	+	32.2	774.000	11.5	0.9	12.42	4.26e-09
chrX-99	chrX	103878942	103879442	+	32.2	500.000	10.0	1.1	8.89	3.22e-07
chrX-203	chrX	103915381	103915881	+	32.2	500.000	10.0	0.4	25.20	1.80e-11
chrX-102	chrX	105141181	105141816	+	32.2	635.000	11.0	0.3	33.26	9.31e-14
chrX-531	chrX	121334970	121335470	+	32.2	500.000	11.0	0.8	13.86	8.92e-10
chrX-217	chrX	136271401	136271901	+	32.2	500.000	10.0	1.6	6.30	6.67e-06
chrX-1395	chrX	137099877	137100801	+	32.2	924.000	10.0	0.6	16.80	8.49e-10
chrX-222	chrX	137123414	137123914	+	32.2	500.000	10.0	0.7	15.12	2.28e-09
chrX-555	chrX	139480886	139481386	+	32.2	500.000	10.0	0.4	25.20	1.80e-11
chrX-110	chrX	140678043	140678543	+	32.2	500.000	10.0	1.0	10.08	9.44e-08
chrX-1440	chrX	141214127	141214627	+	32.2	500.000	10.0	0.5	21.60	7.85e-11
chrX-1456	chrX	142211270	142211770	+	32.2	500.000	10.0	0.4	25.20	1.80e-11
chrX-227	chrX	144427482	144427982	+	32.2	500.000	10.0	0.7	15.12	2.28e-09
chrX-577	chrX	147596318	147596818	+	32.2	500.000	10.0	1.1	9.45	1.86e-07
chrX-113	chrX	150871917	150872417	+	32.2	500.000	10.0	0.7	15.12	2.28e-09
chrX-581	chrX	151934260	151934760	+	32.2	500.000	10.0	0.7	13.74	5.53e-09
chrX-301	chrX	152144302	152145158	+	32.2	856.000	10.0	0.9	10.80	5.06e-08
chrX-602	chrX	159982206	159982706	+	32.2	500.000	10.0	0.6	16.80	8.49e-10
chrX-618	chrX	166388168	166388668	+	32.2	500.000	10.0	1.1	9.45	1.86e-07
chrX-309	chrX	167612588	167613088	+	32.2	500.000	10.0	0.5	18.90	2.79e-10
chr1-1762	chr1	4489056	4489921	+	30.6	865.000	10.0	1.0	10.08	9.44e-08
chr1-1833	chr1	31662539	31663039	+	30.6	500.000	9.5	0.4	23.94	4.52e-10
chr1-2755	chr1	64111230	64111730	+	30.6	500.000	9.5	1.5	6.53	2.20e-05
chr1-605	chr1	67040648	67041148	+	30.6	500.000	10.0	0.7	13.74	5.53e-09
chr1-2759	chr1	70036157	70036657	+	30.6	500.000	9.5	0.6	15.96	1.43e-08
chr1-1244	chr1	72851899	72852399	+	30.6	500.000	9.5	1.4	6.84	1.53e-05
chr1-1245	chr1	74098634	74099134	+	30.6	500.000	10.0	1.7	6.05	9.46e-06
chr1-1249	chr1	74773904	74774549	+	30.6	645.000	10.0	1.3	7.96	8.69e-07
chr1-715	chr1	74800662	74801162	+	30.6	500.000	10.5	1.0	10.58	9.44e-08
chr1-728	chr1	75374982	75375482	+	30.6	500.000	9.5	0.9	11.05	3.00e-07
chr1-2788	chr1	75471970	75472470	+	30.6	500.000	9.5	0.7	14.36	3.45e-08
chr1-1598	chr1	78143445	78143945	+	30.6	500.000	9.5	0.1	71.82	2.99e-14
chr1-2138	chr1	90422454	90423158	+	30.6	704.000	12.0	0.9	13.96	1.44e-10
chr1-2909	chr1	121418113	121418613	+	30.6	500.000	10.0	0.7	13.74	5.53e-09
chr1-1667	chr1	129181076	129181576	+	30.6	500.000	9.5	0.6	15.96	1.43e-08
chr1-763	chr1	132167583	132168083	+	30.6	500.000	9.5	0.9	11.05	3.00e-07
chr1-1672	chr1	133138677	133139177	+	30.6	500.000	9.5	0.9	10.26	5.46e-07
chr1-1678	chr1	134470761	134471261	+	30.6	500.000	10.5	0.4	26.46	1.80e-11
chr1-4506	chr1	135086177	135086846	+	30.6	669.000	10.0	0.8	12.60	1.24e-08
chr1-1106	chr1	135754190	135754690	+	30.6	500.000	9.5	1.0	9.58	9.51e-07
chr1-1121	chr1	154441126	154441768	+	30.6	642.000	10.0	1.0	10.08	9.44e-08
chr1-4707	chr1	155060286	155060919	+	30.6	633.000	11.0	0.9	11.88	4.26e-09
chr1-4808	chr1	162476934	162477434	+	30.6	500.000	9.5	0.7	14.36	3.45e-08
chr1-1713	chr1	164199057	164199557	+	30.6	500.000	10.0	1.4	7.20	2.10e-06
chr1-571	chr1	171437543	171438043	+	30.6	500.000	10.0	1.9	5.21	3.29e-05
chr1-1441	chr1	171573509	171574009	+	30.6	500.000	10.0	1.3	7.56	1.37e-06
chr1-1456	chr1	177594942	177595572	+	30.6	630.000	10.0	1.3	7.56	1.37e-06
chr1-1482	chr1	183835659	183836159	+	30.6	500.000	9.5	1.5	6.53	2.20e-05
chr1-1493	chr1	187597911	187598411	+	30.6	500.000	12.0	0.9	12.96	3.29e-10
chr1-2608	chr1	189729110	189729610	+	30.6	500.000	10.0	1.1	8.89	3.22e-07
chr1-5262	chr1	191294107	191294926	+	30.6	819.000	10.0	0.7	15.12	2.28e-09
chr1-2648	chr1	194044853	194045353	+	30.6	500.000	11.0	0.7	16.63	1.37e-10
chr2-3154	chr2	6505770	6506403	+	30.6	633.000	10.0	1.7	5.82	1.32e-05
chr2-5361	chr2	28807916	28808605	+	30.6	689.000	11.0	1.3	8.32	1.63e-07
chr2-2334	chr2	29815855	29816355	+	30.6	500.000	10.0	1.1	8.89	3.22e-07
chr2-5763	chr2	52424394	52425160	+	30.6	766.000	11.0	0.7	16.63	1.37e-10
chr2-5825	chr2	59247054	59247845	+	30.6	791.000	9.5	1.0	9.58	9.51e-07
chr2-2881	chr2	61913380	61913880	+	30.6	500.000	9.5	1.1	8.45	2.89e-06
chr2-4574	chr2	74787502	74788216	+	30.6	714.000	9.5	1.3	7.56	7.00e-06
chr2-1257	chr2	79453810	79454310	+	30.6	500.000	9.5	1.1	8.98	1.78e-06
chr2-6102	chr2	80353021	80353521	+	30.6	500.000	10.0	0.5	18.90	2.79e-10
chr2-4590	chr2	82353546	82354046	+	30.6	500.000	9.5	0.3	28.73	9.37e-11
chr2-2159	chr2	101673683	101674313	+	30.6	630.000	10.0	0.7	13.74	5.53e-09
chr2-2500	chr2	102900929	102901429	+	30.6	500.000	9.5	0.9	10.26	5.46e-07
chr2-4629	chr2	103567270	103568125	+	30.6	855.000	9.5	1.3	7.18	1.05e-05
chr2-3851	chr2	125831664	125832164	+	30.6	500.000	10.0	1.2	8.40	5.37e-07
chr2-4704	chr2	128864064	128864564	+	30.6	500.000	9.5	1.7	5.52	7.81e-05
chr2-1933	chr2	136514030	136514530	+	30.6	500.000	9.5	1.0	9.58	9.51e-07
chr2-1287	chr2	147205148	147205648	+	30.6	500.000	10.0	1.0	10.08	9.44e-08
chr2-1944	chr2	147369785	147370416	+	30.6	631.000	11.0	0.8	13.86	8.92e-10
chr2-4003	chr2	150499998	150500893	+	30.6	895.000	12.0	0.8	15.12	5.90e-11
chr2-2637	chr2	153416542	153417042	+	30.6	500.000	9.5	1.1	8.98	1.78e-06
chr2-4808	chr2	157471257	157471757	+	30.6	500.000	10.5	1.1	9.34	3.22e-07
chr2-4814	chr2	158374475	158374975	+	30.6	500.000	10.0	0.5	21.60	7.85e-11
chr2-4129	chr2	163205115	163205941	+	30.6	826.000	10.0	0.6	16.80	8.49e-10
chr2-4842	chr2	163857648	163858448	+	30.6	800.000	11.0	0.7	16.63	1.37e-10
chr2-2254	chr2	165742098	165742598	+	30.6	500.000	10.5	1.4	7.56	2.10e-06
chr2-2003	chr2	169774566	169775200	+	30.6	634.000	10.0	1.1	9.45	1.86e-07
chr2-3111	chr2	172741674	172742174	+	30.6	500.000	10.0	1.4	7.20	2.10e-06
chr2-7486	chr2	179563351	179563851	+	30.6	500.000	10.0	1.1	9.45	1.86e-07
chr3-797	chr3	16142421	16142921	+	30.6	500.000	9.5	0.8	11.97	1.56e-07
chr3-1457	chr3	33908527	33909226	+	30.6	699.000	11.5	1.6	7.24	9.50e-07
chr3-654	chr3	75601707	75602207	+	30.6	500.000	9.5	0.5	20.52	1.70e-09
chr3-2355	chr3	88016409	88016909	+	30.6	500.000	10.0	0.9	11.63	2.58e-08
chr3-674	chr3	88025547	88026182	+	30.6	635.000	9.5	1.1	8.45	2.89e-06
chr3-550	chr3	96436840	96437340	+	30.6	500.000	9.5	1.1	8.98	1.78e-06
chr3-1593	chr3	99245804	99246443	+	30.6	639.000	10.0	1.3	7.96	8.69e-07
chr3-895	chr3	122320316	122320816	+	30.6	500.000	9.5	1.5	6.24	3.09e-05
chr3-1640	chr3	123107391	123107891	+	30.6	500.000	9.5	0.9	11.05	3.00e-07
chr3-1645	chr3	126400543	126401043	+	30.6	500.000	9.5	1.2	7.98	4.56e-06
chr4-3768	chr4	38556378	38556878	+	30.6	500.000	10.0	1.5	6.57	4.63e-06
chr4-4086	chr4	59847406	59847906	+	30.6	500.000	10.0	0.6	16.80	8.49e-10
chr4-1011	chr4	61918866	61919366	+	30.6	500.000	10.0	1.3	7.56	1.37e-06
chr4-1012	chr4	63495309	63495809	+	30.6	500.000	10.0	0.7	13.74	5.53e-09
chr4-1022	chr4	91380951	91381451	+	30.6	500.000	11.0	0.8	13.86	8.92e-10
chr4-1239	chr4	91402827	91403327	+	30.6	500.000	10.0	0.4	25.20	1.80e-11
chr4-1868	chr4	91805734	91806492	+	30.6	758.000	11.5	1.1	10.87	1.78e-08
chr4-658	chr4	109658726	109659226	+	30.6	500.000	9.5	0.8	11.97	1.56e-07
chr4-1048	chr4	115950191	115950827	+	30.6	636.000	10.5	1.3	7.94	1.37e-06
chr4-506	chr4	120160977	120161477	+	30.6	500.000	10.5	1.2	8.82	5.37e-07
chr4-671	chr4	120667528	120668028	+	30.6	500.000	11.5	0.9	13.37	2.01e-09
chr4-678	chr4	125729120	125729620	+	30.6	500.000	9.5	0.7	14.36	3.45e-08
chr4-3272	chr4	128070992	128071492	+	30.6	500.000	10.0	0.8	12.60	1.24e-08
chr4-1630	chr4	130833060	130833560	+	30.6	500.000	10.0	1.1	9.45	1.86e-07
chr4-813	chr4	134437906	134438406	+	30.6	500.000	10.0	0.7	13.74	5.53e-09
chr4-2770	chr4	139257015	139257515	+	30.6	500.000	9.5	0.7	14.36	3.45e-08
chr4-5376	chr4	140974300	140974800	+	30.6	500.000	10.5	0.7	15.88	2.28e-09
chr4-5381	chr4	141036643	141037342	+	30.6	699.000	9.5	0.7	13.06	7.60e-08
chr4-830	chr4	141770573	141771073	+	30.6	500.000	9.5	1.1	8.45	2.89e-06
chr4-5461	chr4	145158174	145158674	+	30.6	500.000	9.5	1.1	8.98	1.78e-06
chr4-5487	chr4	148000485	148001112	+	30.6	627.000	10.5	0.9	11.34	5.06e-08
chr4-2862	chr4	148771092	148771592	+	30.6	500.000	10.0	0.7	13.74	5.53e-09
chr4-1733	chr4	151014300	151014800	+	30.6	500.000	11.0	1.2	9.24	5.75e-08
chr4-3449	chr4	151875195	151875878	+	30.6	683.000	10.0	0.6	16.80	8.49e-10
chr4-1753	chr4	153475429	153475929	+	30.6	500.000	10.0	0.7	13.74	5.53e-09
chr4-1754	chr4	153829296	153829964	+	30.6	668.000	10.0	1.6	6.30	6.67e-06
chr5-1977	chr5	16152907	16153407	+	30.6	500.000	11.0	1.2	9.24	5.75e-08
chr5-1979	chr5	17119468	17119968	+	30.6	500.000	10.0	1.4	7.20	2.10e-06
chr5-1327	chr5	24388061	24388561	+	30.6	500.000	10.0	1.3	7.96	8.69e-07
chr5-1772	chr5	30421703	30422203	+	30.6	500.000	9.5	1.5	6.24	3.09e-05
chr5-1179	chr5	33444016	33444516	+	30.6	500.000	11.0	1.1	9.78	3.26e-08
chr5-2065	chr5	36484571	36485071	+	30.6	500.000	10.0	1.1	9.45	1.86e-07
chr5-4749	chr5	36736658	36737592	+	30.6	934.000	11.5	1.4	8.28	2.62e-07
chr5-1202	chr5	38318455	38318955	+	30.6	500.000	9.5	1.1	8.45	2.89e-06
chr5-2101	chr5	48302263	48302891	+	30.6	628.000	10.0	1.1	8.89	3.22e-07
chr5-3922	chr5	64994791	64995424	+	30.6	633.000	9.5	0.8	11.97	1.56e-07
chr5-3042	chr5	65440723	65441367	+	30.6	644.000	10.0	0.6	16.80	8.49e-10
chr5-3058	chr5	67528735	67529235	+	30.6	500.000	12.0	1.5	7.89	7.92e-08
chr5-4011	chr5	102419253	102419753	+	30.6	500.000	9.5	1.2	7.98	4.56e-06
[truncated: 1,049,896 more chars]
