# Supplementary material for: Regulation of chromatin accessibility and gene expression in the developing hippocampal primordium by LIM-HD transcription factor LHX2
Source: PLoS Genet. 2023 Aug 18;19(8):e1010874. doi: 10.1371/journal.pgen.1010874 (PMC10482279; doi:10.1371/journal.pgen.1010874)
Supplement: S2 Data — (ZIP) [file pgen.1010874.s013.zip › DiffPEAKS__E12.5_CNT_Hcp_H3K4Me1_Input.txt]

# HOMER Differential Peaks
# Original Peak File = Peaks_E12.5_CNT_HC_H3K4Me1_Input.txt
# Peak File Tag Directory = E12.5_CNT_HC_H3K4Me1/
# Background Tag Directory = E12.5_CNT_HC_Input/
#
# Mode = Peaks enriched over background
# Differential peaks = 68572
# Fraction of original peaks = 87.67%
# Original number of peaks = 78215
# Size of region used to count tags = given peak sizes (-fixed)
# Fold change cutoff = 4.00
# Poisson p-value cutoff = 1.00e-04
# strand = 2 (tags counted on 0=+strand, 1=-strand, 2=both strands)
# peak directory tagAdjust = 73
# background directory tagAdjust = 61
#
# cmd = getDifferentialPeaks Peaks_E12.5_CNT_HC_H3K4Me1_Input.txt E12.5_CNT_HC_H3K4Me1/ E12.5_CNT_HC_Input/
#
#PeakID	chr	start	end	strand	score	focus ratio/other	Total Tags	Background Tags	Fold Change vs. Background	p-value
chr8-14284	chr8	84720021	84754247	+	2945.1	34226.000	2988.0	181.4	16.48	0.00e+00
chr15-11242	chr15	82916069	82944437	+	2549.6	28368.000	2589.0	150.9	17.16	0.00e+00
chr7-20821	chr7	79507802	79541345	+	2084.7	33543.000	2116.5	177.7	11.91	0.00e+00
chr9-27266	chr9	44481944	44502565	+	2063.5	20621.000	2095.5	108.1	19.39	0.00e+00
chr4-9355	chr4	107817364	107839563	+	2054.6	22199.000	2084.5	129.5	16.10	0.00e+00
chr3-17287	chr3	88219084	88244285	+	2043.8	25201.000	2073.0	131.6	15.75	0.00e+00
chr8-20458	chr8	120496335	120522790	+	2042.8	26455.000	2071.5	140.3	14.77	0.00e+00
chr8-18413	chr8	120544991	120567981	+	2027.5	22990.000	2058.0	126.0	16.33	0.00e+00
chr8-20018	chr8	84768732	84799737	+	2016.2	31005.000	2047.5	148.3	13.81	0.00e+00
chr2-19808	chr2	26482045	26508848	+	1972.3	26803.000	2004.5	137.7	14.56	0.00e+00
chr18-1884	chr18	75371316	75399333	+	1963.4	28017.000	1996.5	131.2	15.22	0.00e+00
chr18-4626	chr18	35827714	35852572	+	1950.1	24858.000	1979.0	135.5	14.60	0.00e+00
chr9-20836	chr9	63956327	63986323	+	1779.0	29996.000	1805.0	155.0	11.65	0.00e+00
chr6-20206	chr6	114872428	114895005	+	1737.6	22577.000	1763.0	129.5	13.62	0.00e+00
chr5-16195	chr5	33687063	33707867	+	1686.3	20804.000	1712.0	112.0	15.29	0.00e+00
chr8-21128	chr8	84698122	84719457	+	1650.8	21335.000	1675.5	99.0	16.92	0.00e+00
chr4-36255	chr4	120266540	120288764	+	1574.9	22224.000	1598.0	116.7	13.69	0.00e+00
chr11-21457	chr11	98959150	98972389	+	1566.5	13239.000	1590.5	82.1	19.36	0.00e+00
chr8-15214	chr8	120407242	120428994	+	1512.7	21752.000	1538.0	118.9	12.94	0.00e+00
chr11-26878	chr11	98737776	98755094	+	1448.1	17318.000	1470.0	84.9	17.30	0.00e+00
chr4-41056	chr4	120246759	120265412	+	1387.0	18653.000	1407.0	97.7	14.40	0.00e+00
chr11-35764	chr11	108923583	108943250	+	1376.6	19667.000	1397.0	108.5	12.87	0.00e+00
chr2-26470	chr2	165873424	165889953	+	1372.7	16529.000	1394.5	89.3	15.62	0.00e+00
chr2-21006	chr2	35674821	35698129	+	1351.5	23308.000	1371.5	128.2	10.70	0.00e+00
chr5-19411	chr5	125145420	125161280	+	1351.0	15860.000	1373.0	85.8	16.00	0.00e+00
chr12-4084	chr12	107963008	107982916	+	1321.9	19908.000	1342.5	116.1	11.57	0.00e+00
chr12-8059	chr12	86881603	86901245	+	1312.5	19642.000	1332.0	80.0	16.65	0.00e+00
chr17-13611	chr17	56458567	56476096	+	1305.6	17529.000	1325.5	101.8	13.02	0.00e+00
chr2-31152	chr2	173245742	173267986	+	1298.2	22244.000	1321.0	149.6	8.83	0.00e+00
chr9-34198	chr9	107694822	107710873	+	1289.4	16051.000	1308.5	86.2	15.17	0.00e+00
chr4-31441	chr4	154496507	154517550	+	1277.0	21043.000	1298.0	109.2	11.89	0.00e+00
chr10-778	chr10	80928781	80941598	+	1252.4	12817.000	1271.5	65.9	19.29	0.00e+00
chr19-8756	chr19	7128270	7145453	+	1252.4	17183.000	1272.0	96.0	13.25	0.00e+00
chr2-11339	chr2	30716046	30726656	+	1197.7	10610.000	1218.0	64.0	19.04	0.00e+00
chr9-18712	chr9	62516061	62538123	+	1196.2	22062.000	1217.0	119.5	10.18	0.00e+00
chr1-7254	chr1	172012178	172029505	+	1183.9	17327.000	1202.5	100.3	11.99	0.00e+00
chr11-23444	chr11	98935227	98946356	+	1180.4	11129.000	1198.5	63.1	18.99	0.00e+00
chr4-20132	chr4	154590298	154605840	+	1156.2	15542.000	1173.5	83.7	14.03	0.00e+00
chr12-22489	chr12	112658273	112668713	+	1152.3	10440.000	1174.5	65.9	17.81	0.00e+00
chr11-16469	chr11	97803973	97819886	+	1121.7	15913.000	1143.0	72.2	15.83	0.00e+00
chr15-20344	chr15	89168653	89185543	+	1119.8	16890.000	1135.5	76.7	14.80	0.00e+00
chr9-33313	chr9	61372772	61389579	+	1113.3	16807.000	1130.5	83.2	13.58	0.00e+00
chr11-13580	chr11	119077793	119092002	+	1107.9	14209.000	1124.5	78.2	14.37	0.00e+00
chr11-16215	chr11	70014244	70031618	+	1098.6	17374.000	1116.0	85.6	13.04	0.00e+00
chr6-13822	chr6	72211017	72224356	+	1095.1	13339.000	1113.0	63.5	17.51	0.00e+00
chr5-11372	chr5	125161902	125178522	+	1093.6	16620.000	1110.5	95.1	11.68	0.00e+00
chr11-20527	chr11	98921863	98933858	+	1087.2	11995.000	1103.0	70.0	15.75	0.00e+00
chr15-9008	chr15	97989013	98005914	+	1063.1	16901.000	1081.5	96.8	11.17	0.00e+00
chr12-20968	chr12	108234113	108247771	+	1047.8	13658.000	1063.0	75.0	14.17	0.00e+00
chr9-26636	chr9	107623513	107634834	+	1040.4	11321.000	1055.0	51.9	20.34	0.00e+00
chr15-688	chr15	103295454	103307568	+	1026.6	12114.000	1043.5	65.3	15.99	0.00e+00
chr4-17521	chr4	41669607	41683532	+	1023.6	13925.000	1040.5	78.2	13.30	0.00e+00
chr5-27342	chr5	24593666	24608829	+	995.5	15163.000	1010.0	75.9	13.31	0.00e+00
chr4-13609	chr4	133041492	133053712	+	993.5	12220.000	1009.5	68.3	14.78	0.00e+00
chr8-16758	chr8	126658544	126670409	+	989.1	11865.000	1004.0	57.5	17.46	0.00e+00
chr11-19604	chr11	97563072	97577477	+	978.7	14405.000	996.0	73.5	13.55	0.00e+00
chr3-8519	chr3	87149225	87166705	+	967.4	17480.000	987.5	85.4	11.57	0.00e+00
chr11-15301	chr11	117337921	117351215	+	959.0	13294.000	977.5	67.4	14.49	0.00e+00
chr4-12488	chr4	141010050	141023043	+	956.1	12993.000	972.5	76.1	12.78	0.00e+00
chr8-12698	chr8	120483686	120495757	+	936.8	12071.000	951.5	65.7	14.48	0.00e+00
chr11-25344	chr11	76347631	76365488	+	930.9	17857.000	945.0	88.0	10.74	0.00e+00
chr13-17436	chr13	55462766	55476850	+	928.0	14084.000	942.5	78.9	11.95	0.00e+00
chr11-12541	chr11	119034130	119049169	+	918.1	15039.000	935.0	83.0	11.26	0.00e+00
chr8-23539	chr8	87829908	87839053	+	911.7	9145.000	925.5	46.0	20.10	0.00e+00
chr4-25699	chr4	156184044	156197209	+	905.8	13165.000	919.5	65.3	14.09	0.00e+00
chr5-16559	chr5	115430620	115441675	+	898.9	11055.000	913.0	51.7	17.67	0.00e+00
chr10-13817	chr10	81405725	81419391	+	896.9	13666.000	911.5	75.2	12.12	0.00e+00
chr19-13795	chr19	46521833	46534791	+	895.9	12958.000	912.5	59.2	15.41	0.00e+00
chr11-30352	chr11	69407714	69422058	+	891.5	14344.000	905.5	80.8	11.20	0.00e+00
chr15-8516	chr15	82897715	82914008	+	890.0	16293.000	903.5	86.9	10.40	0.00e+00
chr10-11708	chr10	81558676	81576862	+	878.2	18186.000	890.5	94.5	9.43	0.00e+00
chr8-30480	chr8	120530883	120541226	+	872.2	10343.000	886.0	53.0	16.73	0.00e+00
chr7-19713	chr7	73388918	73404566	+	866.3	15648.000	881.0	79.1	11.14	0.00e+00
chr7-14287	chr7	127013959	127026310	+	866.3	12351.000	880.0	67.9	12.97	0.00e+00
chr2-15386	chr2	157456543	157468373	+	858.4	11830.000	873.5	73.1	11.96	0.00e+00
chr15-16407	chr15	27776481	27790580	+	856.5	14099.000	870.5	73.1	11.91	0.00e+00
chr4-38806	chr4	128726031	128738879	+	848.6	12848.000	861.5	58.8	14.65	0.00e+00
chr10-2792	chr10	127508111	127517828	+	847.1	9717.000	863.5	63.1	13.68	0.00e+00
chr12-19713	chr12	111686136	111696791	+	838.2	10655.000	852.5	54.9	15.53	0.00e+00
chr9-14452	chr9	61394620	61407524	+	829.3	12904.000	842.0	73.5	11.46	0.00e+00
chr12-2884	chr12	86798853	86809272	+	829.3	10419.000	844.0	43.2	19.52	0.00e+00
chr1-30495	chr1	132189288	132203548	+	825.9	14260.000	837.5	67.4	12.42	0.00e+00
chr16-2299	chr16	18392221	18403412	+	825.9	11191.000	840.5	65.7	12.79	0.00e+00
chr11-7975	chr11	116328632	116338357	+	822.4	9725.000	835.5	59.0	14.16	0.00e+00
chr13-1291	chr13	15537067	15555135	+	821.0	18068.000	833.5	94.5	8.82	0.00e+00
chr5-17524	chr5	120562689	120572246	+	816.0	9557.000	828.5	53.6	15.46	0.00e+00
chr15-21446	chr15	85454105	85466873	+	811.1	12768.000	824.5	71.1	11.59	0.00e+00
chr1-16247	chr1	132316994	132328835	+	795.8	11841.000	815.5	72.0	11.33	0.00e+00
chr10-22846	chr10	80150760	80162857	+	793.8	12097.000	807.5	69.6	11.60	0.00e+00
chr11-26741	chr11	88580736	88591451	+	793.8	10715.000	808.0	63.5	12.71	0.00e+00
chr10-6070	chr10	127524269	127538379	+	785.9	14110.000	801.5	70.9	11.30	0.00e+00
chr3-14018	chr3	34656306	34672473	+	783.5	16167.000	795.5	69.4	11.46	0.00e+00
chr11-24756	chr11	117961799	117971605	+	783.5	9806.000	796.0	43.4	18.32	0.00e+00
chr4-24000	chr4	133019437	133028463	+	782.0	9026.000	795.0	48.6	16.35	0.00e+00
chr3-4101	chr3	88533490	88543845	+	780.5	10355.000	793.0	64.4	12.31	0.00e+00
chr2-45056	chr2	25174253	25187141	+	771.6	12888.000	782.5	63.1	12.40	0.00e+00
chr8-21525	chr8	120372229	120384705	+	770.7	12476.000	783.0	59.7	13.12	0.00e+00
chr4-33169	chr4	154624474	154643711	+	769.2	19237.000	781.5	95.3	8.20	0.00e+00
chr15-10146	chr15	76459905	76467487	+	768.7	7582.000	780.5	40.4	19.31	0.00e+00
chr1-15213	chr1	89921273	89936639	+	766.7	15366.000	778.5	66.8	11.66	0.00e+00
chr2-17073	chr2	172928456	172941405	+	765.2	12949.000	780.5	75.7	10.32	0.00e+00
chr8-30042	chr8	93914639	93926514	+	765.2	11875.000	777.0	54.3	14.32	0.00e+00
chr5-21686	chr5	138987499	138999698	+	762.8	12199.000	775.0	57.5	13.48	0.00e+00
chr11-32168	chr11	94464070	94476555	+	760.3	12485.000	771.5	65.1	11.86	0.00e+00
chr3-804	chr3	98032959	98047860	+	758.8	14901.000	770.5	81.1	9.51	0.00e+00
chr4-19367	chr4	45815388	45827631	+	756.4	12243.000	770.0	58.4	13.19	0.00e+00
chr5-17097	chr5	37891735	37903799	+	755.9	12064.000	768.0	60.1	12.78	0.00e+00
chr7-13874	chr7	25275667	25285626	+	752.9	9959.000	764.0	62.9	12.15	0.00e+00
chr9-2253	chr9	35326746	35337533	+	752.4	10787.000	764.0	61.2	12.49	0.00e+00
chr9-33501	chr9	65151680	65164388	+	749.5	12708.000	762.0	81.3	9.38	0.00e+00
chr18-5729	chr18	37813011	37827815	+	742.1	14804.000	754.5	80.4	9.38	0.00e+00
chr11-34198	chr11	115806142	115816400	+	738.1	10258.000	749.5	45.4	16.51	0.00e+00
chr4-24164	chr4	139816789	139829193	+	735.2	12404.000	748.0	65.7	11.38	0.00e+00
chr5-6165	chr5	114564844	114576638	+	735.2	11794.000	746.5	68.3	10.93	0.00e+00
chr19-12686	chr19	7263766	7271612	+	731.7	7846.000	745.5	44.3	16.82	0.00e+00
chr4-18299	chr4	154956495	154966788	+	726.3	10293.000	738.0	56.0	13.18	0.00e+00
chr4-30606	chr4	106933741	106945285	+	725.8	11544.000	737.0	54.7	13.48	0.00e+00
chr4-27478	chr4	98097336	98108362	+	724.8	11026.000	737.0	48.6	15.15	0.00e+00
chr12-16447	chr12	112327539	112341340	+	723.3	13801.000	735.0	72.2	10.18	0.00e+00
chr7-19976	chr7	112683478	112700722	+	722.8	17244.000	737.0	99.6	7.40	0.00e+00
chr4-18079	chr4	136748664	136758667	+	720.9	10003.000	731.5	47.8	15.31	0.00e+00
chr11-30354	chr11	69551218	69562401	+	720.4	11183.000	731.5	65.3	11.21	0.00e+00
chr15-11816	chr15	82980811	82990769	+	720.4	9958.000	731.0	56.0	13.06	0.00e+00
chr9-29905	chr9	102719000	102727793	+	719.4	8793.000	732.0	45.0	16.28	0.00e+00
chr17-10916	chr17	25827949	25838598	+	719.4	10649.000	732.0	62.5	11.72	0.00e+00
chr19-7983	chr19	7415974	7425306	+	714.0	9332.000	726.5	47.6	15.28	0.00e+00
chr11-27649	chr11	59305102	59317200	+	712.5	12098.000	725.0	53.6	13.52	0.00e+00
chr1-23387	chr1	134058128	134068234	+	711.5	10106.000	722.5	54.7	13.21	0.00e+00
chr8-13878	chr8	120224293	120235691	+	709.0	11398.000	720.0	64.0	11.25	0.00e+00
chr11-30695	chr11	88617630	88631284	+	702.1	13654.000	716.0	65.3	10.97	0.00e+00
chr4-21162	chr4	155211918	155222468	+	701.1	10550.000	713.0	55.8	12.79	0.00e+00
chr15-10722	chr15	83032120	83044570	+	699.7	12450.000	711.5	70.0	10.16	0.00e+00
chr19-6357	chr19	7177732	7187956	+	693.3	10224.000	704.0	54.7	12.87	0.00e+00
chr15-13710	chr15	82955690	82965493	+	692.8	9803.000	702.5	53.0	13.27	0.00e+00
chr5-36507	chr5	118072132	118086976	+	691.3	14844.000	702.0	74.1	9.47	0.00e+00
chr2-2739	chr2	84733783	84744841	+	685.4	11058.000	697.0	53.2	13.11	0.00e+00
chr9-15826	chr9	48727791	48741921	+	685.4	14130.000	695.5	75.9	9.17	0.00e+00
chr12-5261	chr12	108216397	108228281	+	685.4	11884.000	698.5	67.0	10.42	0.00e+00
chr4-18736	chr4	118271594	118280955	+	681.4	9361.000	693.0	50.8	13.64	0.00e+00
chr11-43650	chr11	88546668	88559566	+	681.4	12898.000	692.0	68.5	10.10	0.00e+00
chr8-19905	chr8	70591476	70602262	+	680.4	10786.000	694.5	62.9	11.04	0.00e+00
chr17-13879	chr17	6735051	6749701	+	679.9	14650.000	690.5	62.5	11.05	0.00e+00
chr8-16333	chr8	84197117	84204672	+	677.5	7555.000	687.0	37.4	18.37	0.00e+00
chr19-8978	chr19	44506827	44519726	+	675.5	12899.000	685.0	70.9	9.66	0.00e+00
chr17-9477	chr17	26945399	26954382	+	675.0	8983.000	687.0	50.4	13.64	0.00e+00
chr5-18441	chr5	123131439	123139883	+	674.5	8444.000	686.0	53.4	12.85	0.00e+00
chr11-34413	chr11	5054605	5065755	+	674.5	11150.000	686.0	54.3	12.64	0.00e+00
chr12-9879	chr12	84184340	84198952	+	674.5	14612.000	686.5	85.4	8.04	0.00e+00
chr16-15073	chr16	18376949	18389593	+	673.0	12644.000	682.5	70.5	9.69	0.00e+00
chr11-9567	chr11	77485081	77498875	+	672.5	13794.000	686.0	77.8	8.82	0.00e+00
chr2-40587	chr2	93244711	93259898	+	671.6	15187.000	685.0	80.0	8.56	0.00e+00
chr6-5517	chr6	127142963	127155997	+	671.6	13034.000	682.5	64.4	10.60	0.00e+00
chr15-17149	chr15	98981678	98994006	+	671.1	12328.000	681.5	55.6	12.27	0.00e+00
chr19-14551	chr19	46036052	46046921	+	670.6	10869.000	680.5	53.8	12.64	0.00e+00
chr19-8356	chr19	7064735	7074737	+	666.1	10002.000	677.0	56.2	12.05	0.00e+00
chr10-17961	chr10	126979925	126989021	+	662.2	9096.000	673.0	52.7	12.76	0.00e+00
chr6-6301	chr6	88933836	88944617	+	661.7	10781.000	674.5	62.0	10.87	0.00e+00
chr2-23668	chr2	137105799	137116476	+	657.8	10677.000	671.0	58.4	11.50	0.00e+00
chr4-44685	chr4	141238336	141249313	+	657.8	10977.000	669.0	57.5	11.64	0.00e+00
chr6-22646	chr6	83437359	83445964	+	657.8	8605.000	668.0	49.1	13.61	0.00e+00
chr2-31557	chr2	30684598	30696812	+	656.3	12214.000	666.5	72.4	9.20	0.00e+00
chr12-11717	chr12	107927067	107938645	+	654.8	11578.000	665.5	63.3	10.51	0.00e+00
chr8-17640	chr8	10920405	10929785	+	652.8	9380.000	665.0	48.6	13.67	0.00e+00
chr11-37201	chr11	88533192	88544651	+	652.8	11459.000	666.5	51.4	12.96	0.00e+00
chr8-12685	chr8	120288031	120297398	+	651.3	9367.000	660.5	50.8	13.00	0.00e+00
chr4-31278	chr4	148802874	148814187	+	650.8	11313.000	665.5	56.6	11.75	0.00e+00
chr2-18259	chr2	70560594	70569261	+	650.4	8667.000	662.5	52.7	12.56	0.00e+00
chr7-13271	chr7	29312748	29321653	+	650.4	8905.000	660.0	46.3	14.27	0.00e+00
chr11-17366	chr11	116655588	116665133	+	648.9	9545.000	660.5	47.3	13.95	0.00e+00
chr11-19054	chr11	120223442	120232862	+	645.4	9420.000	656.0	54.5	12.04	0.00e+00
chrX-5763	chrX	99138569	99153521	+	644.9	14952.000	657.0	58.4	11.26	0.00e+00
chr3-9505	chr3	88142572	88152603	+	644.4	10031.000	657.0	51.2	12.82	0.00e+00
chr2-34093	chr2	118542453	118550696	+	640.5	8243.000	651.5	44.5	14.63	0.00e+00
chr8-9685	chr8	120260528	120271875	+	639.5	11347.000	650.5	71.1	9.15	0.00e+00
chr5-19543	chr5	139427134	139436448	+	638.0	9314.000	647.5	52.5	12.33	0.00e+00
chr17-9170	chr17	35696561	35712755	+	637.5	16194.000	649.0	81.1	8.01	0.00e+00
chr1-12073	chr1	77493807	77512066	+	637.0	18259.000	649.5	82.4	7.89	0.00e+00
chr16-6441	chr16	32658122	32668658	+	637.0	10536.000	648.5	51.7	12.55	0.00e+00
chr11-37899	chr11	117930001	117942280	+	636.1	12279.000	645.5	71.8	8.99	0.00e+00
chr10-14078	chr10	126925224	126932247	+	633.1	7023.000	643.0	35.9	17.92	0.00e+00
chr5-2494	chr5	125136310	125143546	+	632.6	7236.000	644.0	42.2	15.28	0.00e+00
chrX-2632	chrX	12061264	12075487	+	629.6	14223.000	639.0	41.5	15.40	0.00e+00
chr1-5178	chr1	86433195	86444410	+	629.2	11215.000	640.5	54.3	11.81	0.00e+00
chr17-9154	chr17	34025179	34034206	+	627.2	9027.000	638.5	47.8	13.37	0.00e+00
chr1-29051	chr1	172199521	172208070	+	626.7	8549.000	636.0	44.1	14.42	0.00e+00
chr12-23595	chr12	84174100	84183169	+	626.7	9069.000	637.0	50.1	12.70	0.00e+00
chr17-13969	chr17	24204084	24212919	+	626.7	8835.000	636.5	51.4	12.37	0.00e+00
chr15-7044	chr15	59068413	59083999	+	626.2	15586.000	637.5	84.5	7.54	2.68e-321
chr1-21583	chr1	85893747	85903506	+	625.2	9759.000	636.5	44.3	14.36	0.00e+00
chr14-14365	chr14	25599901	25612798	+	622.7	12897.000	632.5	74.6	8.48	0.00e+00
chr2-14976	chr2	30654370	30662091	+	622.3	7721.000	633.0	37.2	17.03	0.00e+00
chr17-3677	chr17	15371584	15383267	+	622.3	11683.000	631.0	69.4	9.09	0.00e+00
chr7-27209	chr7	100924399	100933546	+	621.8	9147.000	631.0	47.6	13.27	0.00e+00
chr9-14689	chr9	106450107	106459180	+	621.8	9073.000	631.5	51.7	12.22	0.00e+00
chr11-24526	chr11	101168395	101178594	+	620.3	10199.000	629.0	63.1	9.97	0.00e+00
chr2-27434	chr2	101996191	102009320	+	619.8	13129.000	630.5	65.7	9.59	0.00e+00
chr4-24205	chr4	141047635	141054716	+	619.3	7081.000	629.5	43.2	14.56	0.00e+00
chr12-16986	chr12	79837053	79849735	+	618.3	12682.000	629.0	67.0	9.39	0.00e+00
chr15-16054	chr15	85572424	85583692	+	616.8	11268.000	626.0	59.2	10.57	0.00e+00
chr2-32578	chr2	157469648	157483706	+	615.3	14058.000	624.5	67.4	9.26	0.00e+00
chr2-36790	chr2	165129162	165141899	+	612.9	12737.000	623.5	63.3	9.84	0.00e+00
chr4-11824	chr4	128714292	128725502	+	612.4	11210.000	621.0	61.2	10.15	0.00e+00
chr12-22174	chr12	99225042	99238055	+	610.9	13013.000	620.0	61.8	10.03	0.00e+00
chr11-44578	chr11	119545005	119553755	+	610.4	8750.000	620.0	50.4	12.31	0.00e+00
chr3-7404	chr3	138849372	138861917	+	609.9	12545.000	620.0	65.1	9.53	0.00e+00
chr7-12077	chr7	27328935	27338222	+	608.0	9287.000	617.0	41.1	15.02	0.00e+00
chr7-24976	chr7	4119054	4127270	+	607.5	8216.000	618.5	49.5	12.50	0.00e+00
chr9-18960	chr9	97009742	97020117	+	607.0	10375.000	616.5	51.7	11.93	0.00e+00
chr8-30459	chr8	120302391	120311526	+	605.0	9135.000	615.0	40.6	15.13	0.00e+00
chr15-12646	chr15	102099483	102109389	+	605.0	9906.000	616.5	60.3	10.22	0.00e+00
chr9-10776	chr9	44719273	44728057	+	603.5	8784.000	615.0	49.5	12.42	0.00e+00
chr7-3708	chr7	79542091	79551566	+	601.5	9475.000	612.0	49.9	12.26	0.00e+00
chr2-13674	chr2	37774701	37783665	+	600.6	8964.000	611.5	39.1	15.63	0.00e+00
chr11-30245	chr11	59325450	59338458	+	599.1	13008.000	607.5	69.2	8.78	0.00e+00
chr8-13105	chr8	88446846	88456263	+	598.6	9417.000	608.0	54.7	11.12	0.00e+00
chr10-16228	chr10	59893070	59901536	+	598.6	8466.000	610.5	46.9	13.02	0.00e+00
chr4-25161	chr4	125483887	125493924	+	598.1	10037.000	609.0	50.8	11.99	0.00e+00
chr4-31736	chr4	45487283	45496514	+	597.1	9231.000	607.0	52.7	11.51	0.00e+00
chr11-46335	chr11	88116353	88127256	+	594.1	10903.000	603.5	49.9	12.09	0.00e+00
chr9-17250	chr9	119976584	119984966	+	593.7	8382.000	603.0	44.7	13.48	0.00e+00
chr1-16320	chr1	136130328	136143949	+	593.2	13621.000	606.0	69.2	8.76	0.00e+00
chr8-16367	chr8	87684824	87693405	+	592.2	8581.000	602.0	58.1	10.35	0.00e+00
chr12-11230	chr12	3884061	3895219	+	590.7	11158.000	601.5	55.8	10.79	0.00e+00
chr12-21375	chr12	17689741	17703539	+	590.7	13798.000	601.0	69.2	8.69	0.00e+00
chr11-34349	chr11	120237639	120247509	+	589.7	9870.000	600.0	49.9	12.02	0.00e+00
chr3-15435	chr3	104788325	104796861	+	587.2	8536.000	600.0	53.0	11.33	0.00e+00
chr5-29171	chr5	30104503	30112152	+	585.3	7649.000	594.5	39.8	14.95	0.00e+00
chr13-11750	chr13	53229488	53238248	+	584.3	8760.000	596.0	45.6	13.07	0.00e+00
chr2-25237	chr2	172545590	172555302	+	583.8	9712.000	593.0	47.6	12.47	0.00e+00
chr11-15719	chr11	88520599	88530538	+	582.3	9939.000	595.0	49.7	11.97	0.00e+00
chr5-15272	chr5	140604805	140613296	+	578.4	8491.000	589.5	44.5	13.24	0.00e+00
chr17-4255	chr17	34585795	34596391	+	578.4	10596.000	590.5	49.5	11.93	0.00e+00
chr19-7869	chr19	55742331	55753382	+	578.4	11051.000	588.0	49.5	11.88	0.00e+00
chr4-21020	chr4	148855411	148863220	+	577.9	7809.000	591.0	40.9	14.47	0.00e+00
chr3-8555	chr3	89330223	89342605	+	576.9	12382.000	585.0	73.3	7.98	5.41e-308
chr9-27145	chr9	37451213	37461697	+	576.4	10484.000	585.5	54.3	10.79	0.00e+00
chr9-15203	chr9	62359972	62371120	+	576.4	11148.000	585.0	55.3	10.57	0.00e+00
chr11-28120	chr11	94985032	94996524	+	574.9	11492.000	587.5	58.4	10.07	0.00e+00
chr3-20319	chr3	127624907	127635216	+	573.9	10309.000	584.0	45.2	12.93	0.00e+00
chr15-17004	chr15	85990976	86003003	+	573.9	12027.000	585.0	72.8	8.03	2.62e-309
chr7-9522	chr7	44350488	44361432	+	572.5	10944.000	585.5	61.0	9.61	0.00e+00
chr3-17279	chr3	87980938	87989414	+	571.5	8476.000	580.5	41.3	14.06	0.00e+00
chr17-15545	chr17	25403661	25411955	+	571.5	8294.000	580.5	46.3	12.55	0.00e+00
chr3-8968	chr3	87944415	87953071	+	570.5	8656.000	580.0	46.7	12.42	0.00e+00
chr7-34414	chr7	96642289	96653331	+	570.0	11042.000	579.0	65.9	8.78	0.00e+00
chr19-11385	chr19	7106848	7117360	+	570.0	10512.000	580.5	75.2	7.72	9.87e-298
chr3-5155	chr3	144546519	144560144	+	568.5	13625.000	577.0	68.5	8.42	1.51e-315
chr19-11788	chr19	53849668	53859754	+	568.5	10086.000	578.0	59.9	9.65	0.00e+00
chr2-37125	chr2	179528837	179540510	+	568.0	11673.000	576.5	55.8	10.34	0.00e+00
chr5-20125	chr5	111413844	111425101	+	567.5	11257.000	576.5	54.7	10.54	0.00e+00
chr11-27828	chr11	75165280	75174653	+	566.5	9373.000	575.5	52.5	10.96	0.00e+00
chr11-10938	chr11	97692486	97699320	+	565.5	6834.000	575.0	37.2	15.47	0.00e+00
chr2-40539	chr2	92368393	92376703	+	563.6	8310.000	572.0	50.4	11.36	0.00e+00
chr19-2980	chr19	5843042	5850544	+	563.6	7502.000	576.0	36.1	15.96	0.00e+00
chr14-4626	chr14	25584241	25590301	+	563.1	6060.000	575.0	37.0	15.56	0.00e+00
chr9-14188	chr9	27297672	27309702	+	562.1	12030.000	572.5	60.7	9.43	0.00e+00
chr8-11834	chr8	70486810	70496256	+	560.6	9446.000	569.5	52.7	10.80	0.00e+00
chr16-5217	chr16	35584664	35593389	+	560.6	8725.000	571.0	42.6	13.41	0.00e+00
chr2-34636	chr2	166148254	166156604	+	560.1	8350.000	568.0	44.5	12.76	0.00e+00
chr2-36081	chr2	105666506	105676380	+	559.1	9874.000	570.5	48.9	11.68	0.00e+00
chr6-17468	chr6	84582795	84590430	+	558.2	7635.000	567.0	36.7	15.43	0.00e+00
chr7-23071	chr7	80185797	80196590	+	558.2	10793.000	567.5	53.2	10.67	0.00e+00
chr5-24541	chr5	33719974	33733271	+	557.7	13297.000	570.5	72.2	7.90	9.54e-298
chr9-16005	chr9	64603155	64613883	+	557.7	10728.000	567.5	59.9	9.48	0.00e+00
chr17-15684	chr17	29705394	29713722	+	557.7	8328.000	567.0	41.1	13.81	0.00e+00
chr14-4218	chr14	60633974	60649771	+	557.2	15797.000	568.5	89.9	6.32	1.77e-249
chr19-6232	chr19	47312393	47321730	+	556.7	9337.000	567.0	41.5	13.66	0.00e+00
chr6-21352	chr6	94673470	94685719	+	555.2	12249.000	566.0	61.8	9.16	0.00e+00
chr15-11057	chr15	58974302	58985937	+	555.2	11635.000	564.5	59.9	9.43	0.00e+00
chr4-20863	chr4	135564830	135575205	+	553.7	10375.000	564.0	60.3	9.35	0.00e+00
chr13-20599	chr13	99440390	99451683	+	553.2	11293.000	561.5	54.9	10.23	0.00e+00
chr7-7335	chr7	99348869	99357921	+	552.7	9052.000	564.0	55.3	10.19	0.00e+00
chr16-9234	chr16	44526200	44536964	+	552.2	10764.000	560.0	54.9	10.20	0.00e+00
chr17-17503	chr17	28140178	28148334	+	552.2	8156.000	560.0	39.3	14.23	0.00e+00
chr4-18955	chr4	136138395	136149365	+	551.7	10970.000	560.5	47.8	11.73	0.00e+00
chr8-14985	chr8	88564199	88576839	+	550.8	12640.000	561.0	67.4	8.32	3.08e-304
chr4-7331	chr4	137484179	137490750	+	550.3	6571.000	561.0	45.4	12.36	0.00e+00
chr13-17322	chr13	51916304	51923488	+	549.8	7184.000	560.5	35.9	15.62	0.00e+00
chr11-29305	chr11	88399196	88409226	+	549.3	10030.000	560.0	56.2	9.96	0.00e+00
chr1-7422	chr1	74788971	74801351	+	547.8	12380.000	556.5	65.3	8.52	1.42e-306
chr8-13798	chr8	108704740	108719023	+	547.8	14283.000	557.5	57.9	9.62	0.00e+00
chr3-17323	chr3	89389963	89396955	+	547.3	6992.000	557.0	37.4	14.90	0.00e+00
chr9-29421	chr9	65174481	65180872	+	547.3	6391.000	558.5	35.2	15.85	0.00e+00
chr1-7167	chr1	134092259	134100529	+	546.3	8270.000	557.5	44.3	12.58	0.00e+00
chr6-8701	chr6	114912086	114919853	+	546.3	7767.000	556.5	42.6	13.07	0.00e+00
chr4-35779	chr4	82530284	82540965	+	544.8	10681.000	552.5	56.4	9.79	0.00e+00
chr4-6542	chr4	154945036	154955042	+	544.8	10006.000	555.0	59.2	9.37	0.00e+00
chr11-39762	chr11	114788498	114797513	+	543.9	9015.000	553.5	51.2	10.80	0.00e+00
chr5-21730	chr5	140657282	140665215	+	541.9	7933.000	551.0	45.6	12.08	0.00e+00
chr11-36775	chr11	69798537	69806135	+	541.9	7598.000	549.5	42.4	12.97	0.00e+00
chr8-21745	chr8	10999494	11011578	+	539.4	12084.000	548.5	58.1	9.43	1.48e-323
chr11-44371	chr11	115170968	115179988	+	536.5	9020.000	545.0	42.4	12.86	0.00e+00
chr9-25918	chr9	58040269	58050400	+	536.0	10131.000	545.0	46.7	11.67	0.00e+00
chr7-35498	chr7	17055474	17063299	+	534.0	7825.000	542.0	42.2	12.86	0.00e+00
chr5-27087	chr5	140578495	140585153	+	531.5	6658.000	541.0	35.9	15.08	0.00e+00
chr4-25272	chr4	133010262	133018453	+	531.0	8191.000	541.5	42.2	12.85	0.00e+00
chr5-8148	chr5	120187827	120197311	+	531.0	9484.000	540.5	55.8	9.69	0.00e+00
chr7-23024	chr7	75848787	75856684	+	530.5	7897.000	540.5	41.1	13.16	0.00e+00
chr11-19631	chr11	98949272	98956772	+	530.5	7500.000	538.5	43.0	12.52	0.00e+00
chr7-14213	chr7	112820645	112829848	+	529.6	9203.000	540.5	42.4	12.76	0.00e+00
chr7-34218	chr7	78881003	78891063	+	528.1	10060.000	535.5	56.2	9.53	4.64e-318
chr6-10698	chr6	112969671	112977827	+	527.6	8156.000	538.5	40.4	13.32	0.00e+00
chr6-21503	chr6	112895104	112905010	+	526.1	9906.000	535.0	52.7	10.14	0.00e+00
chr9-25219	chr9	121328901	121339145	+	526.1	10244.000	535.5	51.4	10.41	0.00e+00
chr13-6673	chr13	97241691	97252432	+	523.6	10741.000	539.5	67.9	7.95	7.24e-283
chr8-19012	chr8	87710757	87720298	+	523.1	9541.000	532.0	60.3	8.82	1.31e-300
chr5-11310	chr5	118268652	118277664	+	521.7	9012.000	529.0	58.6	9.03	1.04e-303
chr4-40152	chr4	45762467	45771944	+	521.2	9477.000	533.5	55.1	9.68	3.95e-320
chr7-24537	chr7	112805704	112817238	+	520.2	11534.000	529.0	57.3	9.24	2.72e-308
chr3-14300	chr3	88195453	88207407	+	519.7	11954.000	527.5	58.6	9.01	8.45e-302
chr5-20002	chr5	93123902	93134471	+	519.7	10569.000	529.0	46.0	11.49	0.00e+00
chr8-6227	chr8	91799484	91807625	+	518.7	8141.000	526.5	43.2	12.18	0.00e+00
chr15-18014	chr15	84298008	84304400	+	518.7	6392.000	527.0	36.3	14.51	0.00e+00
chr17-12966	chr17	56808745	56816072	+	518.7	7327.000	528.0	41.9	12.59	0.00e+00
chr9-23890	chr9	121308903	121318041	+	516.7	9138.000	524.5	57.1	9.19	3.07e-304
chr7-33499	chr7	25149403	25156305	+	514.8	6902.000	523.5	33.5	15.62	0.00e+00
chr2-16113	chr2	151961047	151972016	+	513.8	10969.000	522.5	53.4	9.79	8.24e-316
chr18-9263	chr18	65576040	65586073	+	513.8	10033.000	524.5	51.7	10.15	0.00e+00
chr1-17970	chr1	75442247	75451269	+	513.3	9022.000	522.5	45.2	11.57	0.00e+00
chr2-26499	chr2	166673793	166680729	+	512.8	6936.000	523.5	42.6	12.29	0.00e+00
chr3-17451	chr3	98058870	98067173	+	512.8	8303.000	522.5	40.4	12.93	0.00e+00
chr1-22281	chr1	172481065	172490668	+	512.3	9603.000	523.0	52.3	10.00	5.60e-321
chr10-8775	chr10	39550790	39560568	+	511.8	9778.000	520.0	55.1	9.43	2.21e-307
chr2-21263	chr2	101975579	101984905	+	509.8	9326.000	519.5	44.7	11.61	0.00e+00
chr10-16568	chr10	81399416	81405163	+	509.8	5747.000	518.0	33.5	15.46	0.00e+00
chr11-37419	chr11	98764596	98769822	+	509.3	5226.000	518.0	27.5	18.87	0.00e+00
chr7-7637	chr7	79571772	79581231	+	508.4	9459.000	518.5	47.3	10.95	0.00e+00
chr14-9606	chr14	54569261	54578812	+	505.9	9551.000	514.5	47.8	10.77	0.00e+00
chr11-17369	chr11	116809966	116817024	+	505.4	7058.000	514.5	44.5	11.55	0.00e+00
chr19-10020	chr19	46502060	46509678	+	504.9	7618.000	512.5	44.1	11.62	0.00e+00
chr8-28468	chr8	111729261	111738067	+	504.4	8806.000	512.5	49.7	10.31	3.29e-320
chr18-4648	chr18	38209330	38217853	+	504.4	8523.000	515.0	38.0	13.54	0.00e+00
chr5-26046	chr5	37820719	37830164	+	503.4	9445.000	511.0	48.6	10.51	1.48e-323
chr8-10457	chr8	94995527	95002796	+	503.4	7269.000	511.0	43.4	11.76	0.00e+00
chr11-36756	chr11	69361024	69369065	+	502.9	8041.000	515.0	35.2	14.62	0.00e+00
chr11-33763	chr11	96822723	96829507	+	502.4	6784.000	510.5	32.0	15.96	0.00e+00
chr4-41411	chr4	133089287	133095972	+	501.4	6685.000	508.5	37.8	13.44	0.00e+00
chr14-2538	chr14	25472339	25483356	+	501.4	11017.000	509.0	54.5	9.34	4.85e-299
chr17-14751	chr17	25413739	25421683	+	500.5	7944.000	509.5	49.3	10.34	6.46e-319
chr16-14865	chr16	4639497	4648078	+	500.0	8581.000	508.0	42.6	11.93	0.00e+00
chr1-26275	chr1	89085975	89097948	+	499.5	11973.000	506.5	56.8	8.91	8.99e-288
chr5-8564	chr5	124162005	124169830	+	499.5	7825.000	509.0	50.4	10.11	1.37e-314
chr2-39609	chr2	25572434	25583552	+	499.0	11118.000	507.0	57.9	8.75	4.81e-285
chr11-13057	chr11	119051991	119059394	+	499.0	7403.000	507.0	38.7	13.10	0.00e+00
chr2-27356	chr2	92386958	92393708	+	498.5	6750.000	507.5	35.9	14.14	0.00e+00
chr5-23421	chr5	64805122	64813982	+	496.0	8860.000	507.0	50.6	10.02	9.88e-312
chr7-10302	chr7	133065594	133075180	+	495.0	9586.000	506.0	49.7	10.18	3.82e-314
chr18-9747	chr18	60727651	60737307	+	495.0	9656.000	503.5	52.5	9.59	2.49e-300
chr11-23696	chr11	117329050	117335553	+	494.5	6503.000	502.0	39.1	12.83	0.00e+00
chr16-5875	chr16	90417794	90426086	+	493.6	8292.000	503.0	48.2	10.44	3.21e-317
chr11-29712	chr11	115774968	115782260	+	492.1	7292.000	501.5	36.7	13.65	0.00e+00
chr2-16503	chr2	31492732	31501966	+	491.1	9234.000	501.0	52.5	9.54	2.28e-298
chr9-26633	chr9	107562373	107573271	+	491.1	10898.000	499.0	50.4	9.91	1.40e-304
chr11-28936	chr11	60172625	60179932	+	490.1	7307.000	497.0	42.4	11.73	0.00e+00
chr6-13181	chr6	90778662	90785076	+	489.1	6414.000	498.0	37.2	13.39	0.00e+00
chr4-39142	chr4	136831615	136839467	+	488.1	7852.000	495.0	31.1	15.90	0.00e+00
chr8-28024	chr8	84975155	84982359	+	487.2	7204.000	495.5	41.1	12.06	0.00e+00
chr12-19640	chr12	108270176	108279293	+	485.7	9117.000	495.5	38.0	13.02	0.00e+00
chr2-20887	chr2	30439600	30446269	+	485.2	6669.000	492.5	43.9	11.22	4.94e-324
chr11-32680	chr11	120250070	120257861	+	485.2	7791.000	496.0	46.5	10.67	3.15e-317
chr7-27598	chr7	133007678	133017085	+	484.7	9407.000	493.5	50.1	9.84	1.91e-299
chr5-34160	chr5	120430580	120440822	+	484.2	10242.000	491.5	48.6	10.11	2.45e-303
chr1-16464	chr1	167751594	167763803	+	483.7	12209.000	491.5	62.5	7.87	5.94e-256
chr4-26961	chr4	155233092	155239865	+	483.2	6773.000	491.0	37.8	12.98	0.00e+00
chr4-19808	chr4	129964500	129974116	+	482.7	9616.000	491.0	49.7	9.88	4.05e-299
chr11-26041	chr11	120258861	120266270	+	482.7	7409.000	491.0	39.1	12.55	0.00e+00
chr11-16666	chr11	119219112	119230595	+	482.2	11483.000	493.0	60.3	8.17	2.38e-264
chr4-10586	chr4	42946231	42955003	+	481.2	8772.000	489.0	39.6	12.36	0.00e+00
chr6-23752	chr6	29431179	29437640	+	481.2	6461.000	488.0	27.2	17.92	0.00e+00
chr9-12187	chr9	121297003	121307663	+	480.7	10660.000	489.0	59.2	8.26	4.46e-264
chr4-27799	chr4	124983404	124992083	+	480.2	8679.000	488.0	47.8	10.22	9.37e-304
chr9-32820	chr9	44069342	44081158	+	479.3	11816.000	487.5	70.0	6.96	1.78e-231
chr1-13913	chr1	166277416	166285454	+	478.8	8038.000	485.5	42.4	11.46	9.88e-324
chr2-27918	chr2	165851389	165860360	+	477.8	8971.000	489.0	48.2	10.14	4.87e-303
chr7-21502	chr7	25245165	25252746	+	476.8	7581.000	485.5	38.5	12.62	0.00e+00
chr14-6068	chr14	25461070	25471433	+	475.8	10363.000	487.0	43.9	11.10	4.99e-319
chr2-26885	chr2	28532085	28540544	+	474.8	8459.000	483.5	41.9	11.53	1.48e-323
chr8-11131	chr8	124281534	124287618	+	474.8	6084.000	483.0	29.2	16.55	0.00e+00
chr6-10581	chr6	88923601	88932553	+	473.8	8952.000	482.5	45.6	10.58	1.81e-306
chr18-11208	chr18	75497022	75504941	+	473.8	7919.000	484.0	45.0	10.77	3.01e-311
chr11-23283	chr11	88420726	88433007	+	473.3	12281.000	481.0	65.5	7.34	1.82e-238
chr11-30344	chr11	69094090	69101238	+	472.9	7148.000	480.5	35.9	13.39	0.00e+00
chr11-35410	chr11	94158121	94164150	+	472.9	6029.000	481.5	33.3	14.46	0.00e+00
chr8-9197	chr8	95425467	95434532	+	472.4	9065.000	483.0	46.7	10.34	4.76e-303
chr15-3591	chr15	98631122	98637657	+	472.4	6535.000	481.0	37.6	12.79	0.00e+00
chr4-31280	chr4	148865537	148873484	+	471.9	7947.000	480.5	40.2	11.95	0.00e+00
chr18-8148	chr18	54904889	54913645	+	471.9	8756.000	480.0	45.2	10.62	3.22e-306
chr17-6801	chr17	83953316	83961924	+	471.4	8608.000	480.5	43.0	11.17	1.67e-315
chr10-13749	chr10	79854905	79860684	+	470.9	5779.000	479.5	33.3	14.40	0.00e+00
chr4-20236	chr4	32242138	32252992	+	469.9	10854.000	477.0	59.4	8.02	1.80e-252
chr18-16616	chr18	60920751	60929555	+	469.4	8804.000	478.5	40.0	11.97	0.00e+00
chr2-27253	chr2	71538574	71547326	+	468.9	8752.000	477.5	48.0	9.95	7.36e-292
chr4-26352	chr4	122954242	122963574	+	468.4	9332.000	476.0	42.4	11.24	3.54e-314
chr10-15870	chr10	127284053	127293608	+	466.9	9555.000	475.0	48.0	9.90	7.26e-290
chr17-12663	chr17	25790519	25797958	+	466.9	7439.000	474.0	43.7	10.86	1.97e-306
chr7-4287	chr7	79589159	79595648	+	466.4	6489.000	475.0	31.3	15.16	0.00e+00
chr7-33570	chr7	28916862	28926091	+	465.9	9229.000	476.0	51.9	9.18	1.97e-276
chr9-24482	chr9	58110300	58119287	+	465.9	8987.000	473.5	45.6	10.38	2.77e-297
chr2-38418	chr2	119797858	119806234	+	463.0	8376.000	472.0	49.1	9.62	8.76e-283
chr19-6093	chr19	16870441	16880893	+	463.0	10452.000	469.5	46.7	10.06	6.34e-289
chr10-15168	chr10	42629798	42637310	+	462.5	7512.000	470.5	32.6	14.42	0.00e+00
chr11-15038	chr11	77890503	77898973	+	462.5	8470.000	471.5	49.1	9.61	8.43e-282
chr5-26493	chr5	111576241	111583451	+	461.5	7210.000	469.5	35.0	13.41	0.00e+00
chr15-16983	chr15	85563800	85571279	+	461.5	7479.000	468.5	44.1	10.62	2.05e-298
chr8-23843	chr8	111738577	111747398	+	461.0	8821.000	471.0	45.0	10.48	6.68e-298
chr2-40665	chr2	102032183	102041706	+	460.5	9523.000	469.0	49.5	9.47	3.08e-278
chr3-6958	chr3	108408257	108416629	+	460.5	8372.000	469.0	50.1	9.35	7.23e-276
chr7-18492	chr7	29303534	29310268	+	460.5	6734.000	467.5	39.1	11.95	1.70e-319
chr12-17139	chr12	91678375	91687493	+	460.0	9118.000	468.5	53.6	8.74	7.70e-263
chr8-22443	chr8	94980363	94987897	+	459.0	7534.000	467.0	43.2	10.80	4.96e-301
chr7-12033	chr7	16943632	16951388	+	458.6	7756.000	466.0	53.2	8.76	2.07e-262
chr8-11469	chr8	105466188	105475914	+	458.6	9726.000	467.5	51.0	9.16	7.81e-271
chr4-20708	chr4	124699342	124706270	+	457.6	6928.000	466.5	33.9	13.75	0.00e+00
chr11-28164	chr11	96896173	96904425	+	457.1	8252.000	463.5	44.3	10.46	2.09e-292
chr15-15782	chr15	73728603	73734123	+	457.1	5520.000	464.5	38.0	12.21	1.91e-321
chr4-41595	chr4	137475214	137482956	+	456.1	7742.000	463.5	35.9	12.92	0.00e+00
chr10-10437	chr10	80291745	80302911	+	456.1	11166.000	465.5	64.4	7.23	1.30e-227
chr14-18622	chr14	14061891	14073223	+	456.1	11332.000	463.5	54.0	8.58	1.03e-256
chr15-13604	chr15	76203991	76210013	+	456.1	6022.000	465.0	32.2	14.44	0.00e+00
chr2-9877	chr2	31635097	31643366	+	455.6	8269.000	467.0	46.0	10.14	1.78e-289
chr14-8249	chr14	79767898	79775289	+	455.1	7391.000	462.0	40.9	11.31	3.42e-306
chr4-20048	chr4	148947689	148953349	+	454.6	5660.000	463.0	29.2	15.87	0.00e+00
chr12-17342	chr12	108315763	108323879	+	454.6	8116.000	461.0	39.3	11.72	4.86e-312
chr13-20051	chr13	53150953	53161107	+	454.6	10154.000	463.0	43.0	10.76	8.12e-298
chr3-9182	chr3	122042538	122049989	+	453.1	7451.000	460.0	36.3	12.67	0.00e+00
chr9-14720	chr9	109093016	109100619	+	451.6	7603.000	459.5	42.8	10.74	1.32e-294
chr17-8709	chr17	29882889	29892649	+	451.6	9760.000	460.0	52.3	8.79	1.15e-259
chr1-308	chr1	42703146	42715568	+	451.2	12422.000	460.0	54.5	8.44	1.63e-252
chr18-13496	chr18	69514325	69526593	+	451.2	12268.000	459.0	52.7	8.70	2.86e-257
chr1-18039	chr1	86498662	86507225	+	450.7	8563.000	458.0	44.7	10.24	1.42e-285
chr8-12993	chr8	70604435	70612322	+	450.7	7887.000	459.0	39.1	11.73	6.59e-311
chr4-26209	chr4	106836867	106843891	+	449.2	7024.000	455.5	35.0	13.01	0.00e+00
chr8-13890	chr8	120436238	120442841	+	449.2	6603.000	459.0	36.5	12.56	1.98e-323
chr5-14958	chr5	113131425	113139753	+	448.7	8328.000	458.5	45.8	10.01	2.69e-281
chr5-10922	chr5	137778066	137786273	+	448.7	8207.000	456.5	51.7	8.84	4.37e-258
chr10-5381	chr10	80136369	80144001	+	448.7	7632.000	460.0	35.9	12.82	0.00e+00
chr7-31185	chr7	142087925	142096770	+	448.2	8845.000	456.5	48.9	9.34	6.06e-268
chr8-10120	chr8	120339476	120349403	+	448.2	9927.000	457.5	58.4	7.84	9.92e-238
chr8-19488	chr8	125522422	125534212	+	448.2	11790.000	455.5	49.9	9.12	4.06e-263
chr12-15261	chr12	99325983	99334432	+	448.2	8449.000	456.0	45.8	9.95	2.69e-279
chr8-15881	chr8	120331670	120337620	+	447.7	5950.000	455.5	25.9	17.56	0.00e+00
chr17-12273	chr17	45732653	45738048	+	447.2	5395.000	455.0	28.1	16.19	0.00e+00
chr19-4768	chr19	5802984	5813190	+	447.2	10206.000	454.5	45.0	10.11	1.10e-280
chr11-35619	chr11	102214034	102220433	+	446.7	6399.000	455.5	34.8	13.09	0.00e+00
chr7-19568	chr7	44865053	44871372	+	445.2	6319.000	455.0	30.0	15.14	0.00e+00
chr8-21171	chr8	87741958	87748564	+	445.2	6606.000	453.0	37.6	12.04	1.31e-311
chr11-22700	chr11	120703427	120710003	+	444.7	6576.000	451.5	36.1	12.51	7.78e-317
chr5-30284	chr5	125127553	125135664	+	444.3	8111.000	450.5	42.8	10.53	2.30e-285
chr18-6166	chr18	54973475	54984301	+	443.8	10826.000	450.5	49.5	9.10	7.68e-260
chr12-13057	chr12	107986160	107998848	+	443.3	12688.000	455.0	59.7	7.63	3.67e-232
chr5-20657	chr5	142791652	142806149	+	442.8	14497.000	453.0	72.0	6.29	8.45e-199
chr8-14940	chr8	84808446	84816496	+	442.8	8050.000	451.0	47.8	9.44	5.13e-267
chr9-26622	chr9	107478748	107487924	+	442.8	9176.000	449.0	47.6	9.44	7.39e-266
chr10-12790	chr10	42577235	42587643	+	442.8	10408.000	450.0	58.4	7.71	1.71e-231
chr11-10808	chr11	69833611	69839926	+	441.8	6315.000	450.0	35.0	12.85	3.28e-321
chr12-16485	chr12	113137222	113143831	+	440.8	6609.000	447.0	37.8	11.82	4.05e-304
chr11-33153	chr11	60206770	60214060	+	439.8	7290.000	448.0	44.5	10.06	2.30e-276
chr15-6958	chr15	102242693	102250745	+	439.3	8052.000	449.0	43.2	10.39	1.43e-282
chr6-22782	chr6	90709769	90718349	+	438.8	8580.000	447.0	45.2	9.89	7.77e-273
chr5-18773	chr5	24422370	24429342	+	438.3	6972.000	446.5	41.1	10.87	1.60e-288
chr8-19623	chr8	15001053	15006181	+	437.8	5128.000	445.0	29.4	15.14	0.00e+00
chr9-17456	chr9	37137969	37148336	+	437.8	10367.000	446.0	46.5	9.60	6.40e-267
chr3-16362	chr3	98023196	98031520	+	436.9	8324.000	445.0	49.5	8.99	4.67e-255
chr4-44296	chr4	134249049	134258870	+	435.9	9821.000	442.5	50.8	8.71	8.53e-248
chr11-46388	chr11	88642851	88652954	+	435.9	10103.000	443.5	39.1	11.34	6.54e-294
chr8-8369	chr8	87659209	87664833	+	435.4	5624.000	444.0	32.6	13.60	0.00e+00
chr8-24765	chr8	70694684	70702794	+	434.4	8110.000	441.5	42.6	10.37	4.44e-277
chr7-25029	chr7	16308429	16314716	+	433.9	6287.000	441.0	31.3	14.07	0.00e+00
chr4-34448	chr4	128794321	128805170	+	433.4	10849.000	440.0	61.6	7.14	9.77e-214
chr5-14379	chr5	124183887	124189411	+	433.4	5524.000	442.0	35.4	12.47	3.38e-310
chr7-19863	chr7	98353365	98362857	+	432.9	9492.000	440.0	48.4	9.09	4.77e-254
chr14-1388	chr14	60735036	60743105	+	432.4	8069.000	442.5	39.6	11.19	6.19e-291
chr2-9234	chr2	156716972	156727495	+	431.4	10523.000	442.0	52.5	8.41	4.05e-242
chr11-28068	chr11	88686066	88696167	+	431.4	10101.000	441.0	39.3	11.21	7.66e-291
chr11-25510	chr11	88438040	88446347	+	430.0	8307.000	438.5	42.8	10.25	3.63e-273
chr11-10887	chr11	88453973	88462730	+	429.5	8757.000	437.5	49.9	8.76	5.45e-246
chr11-25967	chr11	117263136	117270653	+	429.5	7517.000	435.5	43.9	9.92	6.77e-266
chr15-3654	chr15	58986472	58996740	+	429.0	10268.000	438.5	57.5	7.63	2.25e-223
chr4-19239	chr4	8795395	8803521	+	428.5	8126.000	435.5	35.2	12.36	1.31e-303
chr2-45456	chr2	33579356	33586288	+	428.0	6932.000	434.0	41.5	10.46	2.27e-274
chrX-3511	chrX	12080707	12092168	+	428.0	11461.000	436.5	41.3	10.57	2.63e-277
chr1-27593	chr1	39938885	39950900	+	427.5	12015.000	435.0	55.1	7.89	1.11e-227
chr4-31282	chr4	148884055	148891873	+	427.0	7818.000	435.0	39.1	11.12	1.66e-285
chr15-19105	chr15	85650953	85657645	+	427.0	6692.000	436.0	29.4	14.83	0.00e+00
chr5-19371	chr5	122984135	122992150	+	426.0	8015.000	432.5	32.6	13.25	1.46e-313
chr11-28096	chr11	94239079	94248315	+	426.0	9236.000	434.5	53.2	8.17	1.03e-232
chr4-30103	chr4	41657749	41666128	+	425.5	8379.000	433.5	38.3	11.33	3.05e-287
chr13-3779	chr13	97253254	97264033	+	425.0	10779.000	433.0	45.8	9.45	1.37e-256
chr1-15496	chr1	157439348	157451205	+	424.5	11857.000	430.5	57.1	7.54	1.44e-217
chr2-46945	chr2	137091149	137100468	+	424.5	9319.000	432.0	50.4	8.58	7.37e-240
chr7-24038	chr7	44586531	44595519	+	424.5	8988.000	432.5	47.1	9.18	6.13e-251
chr1-24886	chr1	132329748	132337695	+	424.0	7947.000	433.5	54.9	7.90	1.57e-226
chr1-16528	chr1	176992242	176999910	+	424.0	7668.000	430.0	37.2	11.57	5.74e-289
chr5-10753	chr5	115542345	115548096	+	423.5	5751.000	432.5	36.3	11.91	3.89e-295
chr19-6804	chr19	45013718	45022097	+	423.5	8379.000	431.5	47.6	9.07	1.87e-248
chr8-13476	chr8	25541996	25549394	+	423.1	7398.000	430.5	38.9	11.06	3.16e-281
chr12-14452	chr12	99214558	99224410	+	423.1	9852.000	431.0	51.7	8.34	9.96e-235
chr3-6654	chr3	145646152	145654350	+	422.6	8198.000	432.5	32.9	13.16	2.04e-312
chr4-22847	chr4	130074858	130083568	+	422.1	8710.000	429.0	45.2	9.50	4.56e-255
chr7-37926	chr7	144937186	144943753	+	422.1	6567.000	431.5	35.4	12.17	3.38e-298
chr9-31202	chr9	61617413	61625467	+	422.1	8054.000	429.5	35.7	12.04	5.45e-295
chr9-20717	chr9	58307521	58317258	+	420.1	9737.000	428.0	54.3	7.89	5.52e-224
chr12-13271	chr12	25092172	25101924	+	420.1	9752.000	427.0	44.5	9.59	1.63e-255
chr1-17660	chr1	190167516	190176073	+	419.6	8557.000	427.5	37.8	11.30	7.44e-283
chr19-12661	chr19	6496259	6505406	+	419.1	9147.000	426.5	47.8	8.93	6.23e-243
chr2-32255	chr2	119320973	119328967	+	417.6	7994.000	424.0	35.7	11.89	1.34e-289
chr15-1178	chr15	25757938	25766588	+	417.6	8650.000	424.0	40.4	10.49	1.31e-268
chr17-15900	chr17	47875643	47881137	+	417.6	5494.000	424.5	24.4	17.38	0.00e+00
chr2-37051	chr2	173234531	173244162	+	417.1	9631.000	423.0	43.4	9.74	1.23e-255
chrX-1556	chrX	11998169	12009503	+	417.1	11334.000	423.5	39.8	10.65	2.80e-270
chr3-8137	chr3	101103711	101113088	+	416.6	9377.000	424.5	45.4	9.35	2.10e-249
chr4-20652	chr4	118259007	118264226	+	415.7	5219.000	422.5	29.0	14.59	1.09e-322
chr2-25693	chr2	38529339	38542088	+	415.2	12749.000	422.5	79.1	5.34	2.96e-160
chr4-17928	chr4	125695245	125706001	+	415.2	10756.000	424.5	63.3	6.70	7.63e-196
chr11-24207	chr11	75189173	75196686	+	415.2	7513.000	421.0	40.9	10.31	8.57e-264
chr13-13411	chr13	55509193	55513747	+	414.7	4554.000	421.0	30.5	13.81	7.22e-313
chr9-6682	chr9	35399064	35406496	+	414.2	7432.000	421.0	32.4	12.98	2.13e-302
chr9-27611	chr9	61871132	61879182	+	414.2	8050.000	420.0	36.7	11.43	2.51e-280
chr10-4011	chr10	80673968	80679825	+	414.2	5857.000	421.5	33.7	12.50	8.67e-296
chr1-30967	chr1	168239769	168248677	+	412.7	8908.000	418.5	44.1	9.49	2.69e-248
chr11-47290	chr11	115407577	115414512	+	412.7	6935.000	419.0	33.5	12.51	1.13e-294
chr4-40694	chr4	100792472	100802613	+	412.2	10141.000	419.5	54.7	7.67	1.09e-214
chr11-46618	chr11	96871803	96877791	+	411.7	5988.000	420.5	34.6	12.16	1.90e-290
chr7-15987	chr7	27255665	27262773	+	411.2	7108.000	420.0	38.7	10.85	9.27e-272
chr12-16280	chr12	104820150	104828628	+	411.2	8478.000	419.0	46.5	9.02	9.52e-241
chr16-955	chr16	30058881	30064932	+	411.2	6051.000	420.0	32.0	13.13	1.52e-303
chr4-16741	chr4	45525886	45533944	+	410.7	8058.000	416.5	38.9	10.70	1.04e-266
chr5-14163	chr5	105490121	105499234	+	410.7	9113.000	418.5	42.8	9.78	3.73e-253
chr12-16995	chr12	80019750	80024994	+	410.7	5244.000	417.5	25.7	16.23	0.00e+00
chr3-13463	chr3	89318721	89323676	+	410.2	4955.000	418.0	32.2	12.98	3.51e-300
chr11-47475	chr11	118196544	118203758	+	410.2	7214.000	416.5	38.3	10.89	1.82e-269
chr12-6409	chr12	111668336	111673492	+	410.2	5156.000	416.0	24.4	17.03	0.00e+00
chr14-5894	chr14	70074225	70080615	+	410.2	6390.000	420.0	35.4	11.85	2.56e-286
chr15-7216	chr15	98803341	98809954	+	410.2	6613.000	416.5	38.5	10.82	1.53e-268
chr11-33885	chr11	101461843	101470852	+	409.7	9009.000	418.5	56.2	7.45	1.66e-209
chr11-35958	chr11	117306442	117315401	+	409.7	8959.000	416.0	53.2	7.82	1.88e-216
chr8-7663	chr8	84760340	84768178	+	409.2	7838.000	415.5	31.8	13.08	4.31e-299
chr11-16830	chr11	50222666	50232038	+	409.2	9372.000	417.0	52.3	7.97	6.08e-220
chr2-34440	chr2	157539454	157547555	+	408.8	8101.000	418.0	45.0	9.30	3.80e-245
chr5-25032	chr5	111213625	111223436	+	408.8	9811.000	415.5	59.2	7.02	9.42e-199
chr6-15545	chr6	85158776	85167713	+	408.3	8937.000	415.0	48.0	8.65	8.16e-232
chr7-15523	chr7	96653853	96664747	+	408.3	10894.000	415.0	60.1	6.91	1.63e-196
chr8-7689	chr8	88520018	88528742	+	408.3	8724.000	415.5	54.5	7.63	8.87e-212
chr9-14035	chr9	108448185	108454120	+	408.3	5935.000	417.0	26.8	15.56	0.00e+00
chr2-30945	chr2	165315715	165322653	+	407.8	6938.000	413.5	37.4	11.06	4.38e-270
chr5-802	chr5	114604460	114609928	+	407.3	5468.000	416.5	30.9	13.47	8.08e-305
chr5-32323	chr5	128595700	128604704	+	407.3	9004.000	414.5	34.2	12.14	4.95e-286
chr5-21622	chr5	135244135	135255892	+	407.3	11757.000	414.0	57.7	7.17	6.63e-202
chr7-11443	chr7	19091515	19097747	+	407.3	6232.000	414.5	32.2	12.87	9.83e-296
chr19-10208	chr19	5724064	5732445	+	407.3	8381.000	414.0	43.9	9.43	3.48e-245
chr4-27738	chr4	120239330	120246061	+	406.8	6731.000	413.5	31.3	13.19	3.94e-299
chr7-8950	chr7	140057252	140063200	+	406.8	5948.000	414.0	33.7	12.28	3.91e-288
chr10-17936	chr10	122883170	122890869	+	406.8	7699.000	412.5	37.8	10.90	3.58e-267
chr11-20489	chr11	97531592	97538532	+	406.8	6940.000	415.0	42.2	9.85	1.17e-252
chr9-25922	chr9	58128018	58136888	+	406.3	8870.000	413.5	49.3	8.39	1.02e-225
chr11-10908	chr11	94411978	94416628	+	406.3	4650.000	415.0	24.9	16.69	0.00e+00
chr5-9846	chr5	127334940	127341214	+	405.8	6274.000	412.0	25.3	16.29	0.00e+00
chr11-30258	chr11	60180905	60186742	+	405.8	5837.000	413.0	28.1	14.70	2.59e-317
chr19-16455	chr19	45073656	45081581	+	405.8	7925.000	413.0	35.7	11.58	7.92e-278
chr4-32484	chr4	126748442	126755379	+	405.3	6937.000	414.5	39.6	10.48	5.82e-262
chr4-41364	chr4	131918528	131925667	+	404.8	7139.000	412.0	31.6	13.05	7.10e-297
chr2-17000	chr2	165273202	165282903	+	404.3	9701.000	413.5	46.7	8.86	2.71e-234
chr4-29029	chr4	105174417	105183365	+	404.3	8948.000	412.5	35.9	11.50	8.91e-276
chr14-4645	chr14	31128209	31135837	+	404.3	7628.000	412.0	45.4	9.08	7.95e-238
chr15-18403	chr15	103513196	103520642	+	404.3	7446.000	411.0	44.5	9.23	6.31e-240
chr19-14131	chr19	7086198	7093570	+	404.3	7372.000	411.0	40.9	10.06	1.04e-253
chr7-16541	chr7	133111598	133120863	+	402.8	9265.000	409.5	48.4	8.46	8.40e-225
chr4-18460	chr4	45471347	45482388	+	401.8	11041.000	407.5	62.3	6.55	1.61e-184
chr4-32819	chr4	139806446	139814282	+	401.8	7836.000	409.0	44.1	9.28	1.53e-239
chr15-10008	chr15	27935420	27945256	+	400.4	9836.000	409.0	57.5	7.11	3.29e-198
chr3-10779	chr3	101065640	101074154	+	399.9	8514.000	406.5	44.5	9.13	4.13e-235
chr4-29065	chr4	106982264	106990998	+	399.9	8734.000	406.0	44.3	9.16	7.11e-236
chr11-42890	chr11	53758388	53765043	+	399.9	6655.000	405.5	42.2	9.62	8.99e-243
chr11-43387	chr11	78161219	78167171	+	399.9	5952.000	407.5	35.9	11.36	1.74e-270
chr11-41796	chr11	107758944	107765395	+	399.9	6451.000	406.0	38.5	10.55	3.01e-258
chr19-2119	chr19	5067148	5073232	+	399.9	6084.000	407.0	37.2	10.95	9.00e-265
chr1-18669	chr1	190721722	190730417	+	399.4	8695.000	405.5	41.7	9.72	2.13e-244
chr5-22967	chr5	139906275	139913525	+	399.4	7250.000	406.0	34.6	11.74	2.32e-275
chr7-18625	chr7	45703318	45708927	+	399.4	5609.000	405.5	31.1	13.03	2.52e-291
chr14-13282	chr14	122449038	122456845	+	399.4	7807.000	407.0	37.6	10.82	6.46e-263
chr3-10665	chr3	87995919	88003454	+	398.9	7535.000	406.5	31.1	13.06	1.93e-292
chr18-9270	chr18	65934317	65942444	+	398.9	8127.000	404.5	35.0	11.55	3.13e-271
chr3-6886	chr3	96595534	96604284	+	398.4	8750.000	405.5	47.3	8.57	1.33e-224
chr9-12978	chr9	43742196	43750683	+	398.4	8487.000	406.0	37.4	10.86	8.36e-263
chr8-6035	chr8	120176086	120180052	+	397.9	3966.000	407.0	19.0	21.40	0.00e+00
chr11-39158	chr11	88478768	88486769	+	397.4	8001.000	404.5	41.7	9.70	2.07e-243
chr11-37709	chr11	113012566	113019520	+	397.4	6954.000	404.0	46.5	8.69	1.57e-226
chr8-19007	chr8	87468361	87474445	+	396.4	6084.000	403.0	33.7	11.95	3.27e-276
chr19-12996	chr19	44294866	44302376	+	396.4	7510.000	403.0	28.7	14.02	5.64e-302
chr2-33707	chr2	70470706	70478344	+	395.9	7638.000	401.5	32.9	12.22	3.31e-278
chr7-11327	chr7	130256911	130265125	+	395.4	8214.000	404.0	49.3	8.20	1.90e-217
chr7-24619	chr7	118591664	118599267	+	394.9	7603.000	402.0	43.9	9.16	1.48e-233
chr19-10712	chr19	5093803	5100851	+	394.9	7048.000	401.5	35.7	11.26	3.93e-265
chr13-6973	chr13	55482759	55489016	+	394.5	6257.000	405.0	33.3	12.17	1.88e-280
chr14-4840	chr14	12386639	12395642	+	394.5	9003.000	401.0	43.0	9.32	1.10e-235
chr7-28978	chr7	117416465	117425194	+	394.0	8729.000	400.5	45.4	8.82	2.12e-226
chr11-39285	chr11	95987497	95994029	+	394.0	6532.000	401.0	36.5	10.98	2.46e-261
chr13-8896	chr13	60044294	60052462	+	394.0	8168.000	405.0	50.4	8.04	5.15e-215
chr2-36184	chr2	118699644	118704966	+	393.5	5322.000	399.0	30.3	13.18	3.67e-289
chr7-9055	chr7	28369792	28379802	+	393.5	10010.000	403.0	54.5	7.40	2.90e-201
chr8-16709	chr8	122802773	122808546	+	393.5	5773.000	401.5	30.5	13.17	2.93e-290
chr3-4930	chr3	34640891	34651453	+	393.0	10562.000	399.5	58.4	6.85	1.60e-187
chr11-39002	chr11	81586994	81596652	+	393.0	9658.000	400.0	45.2	8.85	3.90e-227
chr7-16341	chr7	107661365	107667493	+	392.5	6128.000	400.0	28.1	14.23	3.20e-302
chr9-11970	chr9	64014513	64024294	+	392.5	9781.000	401.5	54.9	7.31	2.45e-198
chr12-6562	chr12	80518080	80529401	+	392.0	11321.000	400.5	54.9	7.29	1.79e-197
chr2-17444	chr2	73269520	73275057	+	391.5	5537.000	402.0	30.3	13.28	1.58e-292
chr8-11439	chr8	92353330	92361009	+	391.5	7679.000	397.0	42.4	9.37	3.75e-234
chr11-38996	chr11	81495390	81502468	+	391.5	7078.000	398.0	28.1	14.16	6.48e-300
chr7-21200	chr7	129649384	129656795	+	391.0	7411.000	397.0	37.6	10.56	1.28e-252
chr14-8945	chr14	31657186	31665743	+	390.5	8557.000	399.5	39.3	10.15	1.25e-247
chr6-22562	chr6	72229684	72239337	+	390.0	9653.000	397.0	46.3	8.58	1.09e-220
chr9-15143	chr9	58453701	58459740	+	390.0	6039.000	396.5	28.3	14.00	2.17e-296
chr17-13441	chr17	34625550	34632764	+	390.0	7214.000	397.5	34.2	11.64	9.39e-268
chr11-37967	chr11	119935438	119945469	+	389.5	10031.000	399.5	60.3	6.62	1.11e-182
chr4-8756	chr4	151137633	151142034	+	388.0	4401.000	395.5	27.0	14.64	1.00e-302
chr12-21661	chr12	54190359	54199838	+	388.0	9479.000	394.5	45.6	8.65	5.02e-220
chr2-16375	chr2	4554931	4565755	+	387.6	10824.000	394.0	56.6	6.96	9.34e-188
chr2-7433	chr2	24761564	24763765	+	387.6	2201.000	393.5	27.0	14.56	2.14e-300
chr6-24763	chr6	112924467	112933972	+	387.6	9505.000	395.0	49.5	7.98	1.32e-208
chr17-15007	chr17	47592650	47599573	+	387.6	6923.000	395.5	32.2	12.28	7.66e-275
chr4-23212	chr4	154581207	154588986	+	387.1	7779.000	396.0	42.8	9.25	1.27e-231
chr8-11170	chr8	8647367	8657962	+	387.1	10595.000	395.5	55.1	7.18	1.37e-192
chr11-26602	chr11	77864348	77869900	+	387.1	5552.000	393.0	27.7	14.20	1.25e-296
chr11-43912	chr11	98771844	98778308	+	387.1	6464.000	394.5	31.3	12.59	4.91e-278
chr8-10191	chr8	126582963	126592375	+	386.6	9412.000	392.5	46.7	8.41	1.24e-214
chr11-31251	chr11	120182067	120187512	+	386.1	5445.000	393.5	28.5	13.79	9.45e-292
chr14-7578	chr14	40953390	40960888	+	385.1	7498.000	390.5	35.4	11.02	1.44e-254
chr15-8423	chr15	74666776	74675226	+	384.6	8450.000	391.5	50.4	7.77	1.95e-202
chr1-8453	chr1	168354047	168359659	+	384.1	5612.000	391.0	38.7	10.11	3.75e-242
chr12-17071	chr12	85173177	85178872	+	384.1	5695.000	390.5	31.8	12.29	1.64e-271
chr12-8098	chr12	101012092	101019346	+	384.1	7254.000	391.0	37.8	10.34	1.29e-245
chr17-14928	chr17	35044778	35053405	+	384.1	8627.000	392.0	39.1	10.02	1.87e-241
chr4-9175	chr4	154549161	154557914	+	382.6	8753.000	391.0	43.7	8.95	8.86e-224
chr5-34371	chr5	127318443	127325130	+	382.1	6687.000	387.5	36.1	10.73	1.11e-248
chr9-9817	chr9	44106232	44112240	+	382.1	6008.000	389.5	29.2	13.35	1.10e-283
chr12-16145	chr12	86972085	86978749	+	382.1	6664.000	389.5	33.1	11.78	3.17e-264
chr2-14172	chr2	180221836	180229010	+	381.1	7174.000	391.0	36.1	10.83	8.20e-253
chr3-1882	chr3	89222789	89229573	+	381.1	6784.000	388.0	41.1	9.45	4.02e-230
chr3-13548	chr3	98013726	98022047	+	381.1	8321.000	387.0	39.3	9.84	1.25e-235
chr11-28410	chr11	113747000	113756049	+	381.1	9049.000	386.5	40.9	9.46	5.79e-229
chr17-5526	chr17	28021881	28030332	+	381.1	8451.000	387.5	49.7	7.79	8.84e-201
chr6-5007	chr6	124808386	124815518	+	380.6	7132.000	390.5	43.4	8.99	1.42e-223
chr3-12936	chr3	127638081	127647459	+	380.2	9378.000	387.0	42.8	9.04	5.79e-223
chr4-32351	chr4	119069789	119077885	+	380.2	8096.000	387.5	47.6	8.15	2.58e-207
chr9-29345	chr9	63141588	63149649	+	380.2	8061.000	387.5	48.4	8.00	1.16e-204
chr14-7617	chr14	52008118	52014116	+	379.7	5998.000	385.5	33.7	11.43	5.53e-257
chr2-37167	chr2	180888567	180895770	+	378.7	7203.000	385.0	36.3	10.60	1.02e-245
chr3-15234	chr3	87970013	87975338	+	378.7	5325.000	387.5	24.4	15.86	2.83e-309
chr9-31015	chr9	55538292	55547218	+	378.2	8926.000	384.0	48.4	7.93	5.90e-202
chr17-8583	chr17	8366352	8373775	+	378.2	7423.000	384.5	40.2	9.56	2.12e-229
chr19-7568	chr19	59448608	59456873	+	378.2	8265.000	385.0	42.6	9.04	8.34e-222
chr4-39294	chr4	140242680	140249919	+	376.7	7239.000	383.5	36.3	10.56	1.15e-243
chr7-20601	chr7	44852480	44858915	+	376.7	6435.000	382.0	29.4	12.99	1.05e-274
chr11-32820	chr11	20644069	20653542	+	376.7	9473.000	385.5	53.0	7.28	7.73e-190
chr19-16556	chr19	47442080	47451530	+	376.7	9450.000	384.0	49.1	7.83	5.11e-200
chr5-26442	chr5	107720668	107727334	+	376.2	6666.000	382.5	28.1	13.61	1.26e-281
chr11-35623	chr11	102223451	102230871	+	376.2	7420.000	384.0	40.4	9.50	1.34e-228
chr11-47230	chr11	114173350	114180204	+	376.2	6854.000	382.5	41.9	9.12	3.33e-221
chr17-21353	chr17	48026206	48032557	+	376.2	6351.000	384.5	37.0	10.40	5.09e-242
chr11-34278	chr11	117888190	117891762	+	375.7	3572.000	382.0	19.2	19.86	0.00e+00
chr16-11484	chr16	21203915	21213286	+	375.7	9371.000	381.0	42.8	8.90	3.05e-217
chr1-28794	chr1	155080755	155087981	+	375.2	7226.000	381.5	33.9	11.24	8.52e-252
chr10-2787	chr10	127077605	127082549	+	375.2	4944.000	381.5	27.0	14.12	1.62e-286
chr12-20865	chr12	104470769	104479817	+	375.2	9048.000	382.0	39.6	9.66	7.37e-230
chr6-11764	chr6	89357963	89363738	+	374.7	5775.000	382.5	31.8	12.04	7.88e-263
chr11-19504	chr11	88137242	88143507	+	374.7	6265.000	382.5	30.0	12.73	2.30e-271
chr5-12542	chr5	137347882	137354827	+	374.2	6945.000	380.5	35.0	10.87	4.86e-246
chr2-22323	chr2	101961179	101968232	+	373.7	7053.000	381.5	32.0	11.93	1.01e-260
chr2-34067	chr2	116059496	116069979	+	373.7	10483.000	379.5	48.6	7.80	7.88e-197
chr6-1045	chr6	126162323	126167783	+	373.7	5460.000	379.5	31.3	12.11	1.16e-261
chr1-19518	chr1	155231853	155238092	+	373.3	6239.000	383.5	33.3	11.52	7.90e-257
chr2-43256	chr2	93225405	93230981	+	373.3	5576.000	378.5	30.5	12.42	8.52e-265
chr4-29354	chr4	129222091	129228717	+	373.3	6626.000	381.0	28.3	13.46	2.55e-279
chr4-20884	chr4	136730572	136736671	+	373.3	6099.000	380.5	40.2	9.46	1.73e-225
chr5-19567	chr5	140641103	140648209	+	372.8	7106.000	378.5	42.4	8.93	7.08e-216
chr2-13607	chr2	30261939	30267609	+	372.3	5670.000	379.5	39.3	9.65	1.03e-227
chr2-42551	chr2	32172978	32180162	+	372.3	7184.000	379.0	49.1	7.72	1.47e-195
chr11-42207	chr11	119509707	119517771	+	372.3	8064.000	382.5	35.4	10.79	2.89e-246
chr17-15719	chr17	31069591	31076004	+	372.3	6413.000	381.0	38.0	10.01	1.13e-234
chr2-47587	chr2	165740510	165749463	+	371.8	8953.000	378.0	45.2	8.37	1.50e-206
chr9-32613	chr9	35358849	35364580	+	371.8	5731.000	377.5	32.9	11.49	1.97e-252
chr11-9563	chr11	76379711	76386916	+	371.3	7205.000	379.5	38.0	9.98	1.13e-232
chr11-46001	chr11	76465801	76471057	+	371.3	5256.000	383.0	21.4	17.90	0.00e+00
chr8-15355	chr8	12427160	12433553	+	370.3	6393.000	376.5	27.2	13.82	1.42e-279
chr11-20171	chr11	62642131	62649380	+	370.3	7249.000	378.0	45.4	8.33	7.35e-206
chr11-32616	chr11	117972317	117977403	+	370.3	5086.000	375.5	28.5	13.16	2.03e-271
chr18-1431	chr18	54947371	54955245	+	370.3	7874.000	376.0	38.7	9.72	3.36e-227
chr2-37672	chr2	35618675	35625503	+	369.8	6828.000	376.5	33.5	11.24	1.84e-248
chr4-22908	chr4	133727357	133734549	+	369.8	7192.000	376.5	38.3	9.84	7.56e-229
chr18-3573	chr18	35936174	35940078	+	369.8	3904.000	375.0	22.7	16.52	3.69e-306
chr17-18733	chr17	35863917	35871131	+	369.3	7214.000	374.5	40.2	9.31	1.19e-219
chr5-13601	chr5	114587937	114595584	+	368.8	7647.000	376.0	40.6	9.25	4.95e-220
chr9-24385	chr9	50720337	50729072	+	368.8	8735.000	374.5	43.7	8.58	9.59e-208
chr11-8945	chr11	102604870	102612188	+	368.8	7318.000	377.5	42.2	8.96	1.14e-215
chr15-15877	chr15	78767067	78775340	+	368.8	8273.000	376.5	38.7	9.73	3.36e-227
chr5-19131	chr5	110414875	110420553	+	368.3	5678.000	376.0	30.0	12.51	9.35e-265
chr12-21925	chr12	79923264	79929423	+	367.8	6159.000	374.0	31.1	12.02	2.73e-257
chr15-9351	chr15	84839488	84845545	+	367.8	6057.000	375.5	32.4	11.58	2.77e-252
chr6-153	chr6	31596283	31603076	+	367.3	6793.000	375.5	34.4	10.93	1.23e-243
chr6-7456	chr6	125095426	125100500	+	367.3	5074.000	375.0	29.2	12.85	4.87e-268
chr1-29058	chr1	172499433	172505422	+	366.8	5989.000	375.0	31.6	11.88	2.60e-256
chr5-18879	chr5	37856062	37862557	+	366.8	6495.000	373.0	34.2	10.92	1.72e-242
chr9-7684	chr9	121369542	121374970	+	366.8	5428.000	374.5	26.6	14.09	6.30e-281
chr12-6556	chr12	80059609	80065718	+	366.8	6109.000	376.0	33.5	11.22	1.84e-248
chr14-16706	chr14	58070005	58077020	+	366.8	7015.000	373.5	38.5	9.71	4.70e-225
chr14-9747	chr14	75453829	75461845	+	366.8	8016.000	373.0	37.0	10.09	6.73e-231
chr2-25095	chr2	165073026	165081493	+	366.3	8467.000	374.5	49.1	7.63	3.93e-191
chr9-18931	chr9	91380323	91390585	+	366.3	10262.000	373.0	53.8	6.93	2.53e-177
chr19-7976	chr19	7147419	7155854	+	366.3	8435.000	373.5	48.9	7.65	7.16e-191
chr2-12152	chr2	152734489	152742805	+	365.4	8316.000	374.0	39.6	9.45	5.19e-222
chr5-29897	chr5	111673965	111680013	+	365.4	6048.000	371.0	40.6	9.13	3.27e-215
chr5-20686	chr5	144552976	144559610	+	365.4	6634.000	373.0	36.7	10.15	9.36e-232
chr4-18216	chr4	148914427	148923348	+	364.9	8921.000	371.5	46.3	8.03	8.96e-197
chr1-9906	chr1	168379157	168386392	+	364.4	7235.000	371.0	37.8	9.81	1.53e-225
chr5-16611	chr5	118512842	118521669	+	364.4	8827.000	370.0	46.5	7.96	3.25e-195
chr1-21912	chr1	133915221	133922625	+	362.9	7404.000	371.5	34.8	10.67	1.15e-237
chr4-18911	chr4	133195980	133201874	+	362.4	5894.000	370.0	34.2	10.83	2.23e-239
chr5-30464	chr5	135269438	135277331	+	361.9	7893.000	368.0	45.8	8.03	2.23e-195
chr12-9492	chr12	108209126	108215281	+	361.9	6155.000	370.0	43.7	8.47	5.09e-204
chr11-27466	chr11	33142637	33148822	+	361.4	6185.000	368.5	39.8	9.27	2.14e-215
chr2-18733	chr2	170217652	170224000	+	360.9	6348.000	366.5	35.9	10.21	3.82e-228
chr3-12800	chr3	98049050	98058231	+	360.9	9181.000	367.5	56.2	6.54	1.96e-166
chr11-37294	chr11	95005054	95013533	+	360.9	8479.000	366.0	50.1	7.30	4.12e-181
chr10-24198	chr10	60191366	60197879	+	360.4	6513.000	368.0	29.8	12.34	4.55e-257
chr2-22775	chr2	166666978	166672983	+	359.9	6005.000	367.5	30.0	12.23	6.40e-255
chr9-24165	chr9	37175792	37182232	+	359.9	6440.000	366.5	29.0	12.65	3.45e-259
chr5-30058	chr5	116413720	116421126	+	359.4	7406.000	367.0	38.7	9.49	2.36e-218
chr5-25579	chr5	137525390	137534274	+	359.4	8884.000	366.5	49.5	7.40	6.71e-183
chr9-31907	chr9	107601755	107609770	+	359.4	8015.000	365.0	44.7	8.16	5.55e-196
chr5-16534	chr5	113868213	113875407	+	359.0	7194.000	364.5	32.9	11.09	9.57e-239
chr11-31775	chr11	69678585	69687637	+	359.0	9052.000	365.0	50.8	7.19	1.72e-178
chr17-16833	chr17	47973103	47977478	+	359.0	4375.000	364.5	22.9	15.91	2.03e-291
chr1-6102	chr1	128588932	128597300	+	358.0	8368.000	366.5	45.8	8.00	1.44e-193
chr4-19179	chr4	154385002	154394878	+	358.0	9876.000	363.0	52.7	6.88	1.07e-171
chr8-12386	chr8	70861796	70867098	+	358.0	5302.000	367.5	24.2	15.18	8.13e-287
chr3-17718	chr3	127743677	127751571	+	357.0	7894.000	366.0	40.9	8.96	1.14e-209
chr18-6095	chr18	35872206	35876280	+	357.0	4074.000	363.0	25.5	14.23	1.96e-274
chr19-10145	chr19	59466250	59472598	+	357.0	6348.000	363.0	31.3	11.58	1.77e-244
chr4-7721	chr4	8909261	8915083	+	356.5	5822.000	364.5	30.5	11.96	1.36e-249
chr5-10322	chr5	125055799	125060701	+	356.5	4902.000	366.5	32.2	11.38	1.00e-243
chr11-39359	chr11	98293323	98299528	+	356.5	6205.000	362.5	32.9	11.03	1.17e-236
chr3-12965	chr3	131103201	131111726	+	356.0	8525.000	363.5	39.3	9.24	4.12e-212
chr6-19876	chr6	89350279	89356603	+	356.0	6324.000	361.5	36.1	10.01	2.90e-222
chr9-25359	chr9	21028889	21033997	+	356.0	5108.000	362.0	25.5	14.19	2.79e-273
chr1-14916	chr1	5018020	5025369	+	355.5	7349.000	362.0	30.5	11.88	1.94e-247
chr8-23703	chr8	95350969	95360472	+	355.5	9503.000	361.5	44.3	8.16	1.12e-193
chr1-16945	chr1	74802435	74808796	+	355.0	6361.000	363.0	36.7	9.88	9.65e-222
chr4-11319	chr4	129508212	129517567	+	355.0	9355.000	363.5	49.5	7.34	2.69e-180
chr11-27782	chr11	70650472	70657813	+	355.0	7341.000	364.0	37.8	9.62	1.27e-218
chrX-2915	chrX	12150205	12160840	+	355.0	10635.000	360.0	39.8	9.05	1.07e-207
chr5-17343	chr5	111428444	111436684	+	354.0	8240.000	363.5	47.1	7.71	5.00e-187
chr7-18807	chr7	80073827	80081395	+	354.0	7568.000	364.0	34.2	10.66	3.46e-233
chr16-7897	chr16	4600575	4607948	+	354.0	7373.000	361.0	44.7	8.07	2.42e-192
chr8-12468	chr8	87936878	87941364	+	353.5	4486.000	360.0	25.3	14.23	3.24e-272
chr12-7418	chr12	112213199	112219198	+	353.5	5999.000	359.5	33.3	10.80	1.10e-231
chr4-24616	chr4	45512546	45522728	+	353.0	10182.000	360.0	51.4	7.00	1.62e-172
chr4-34209	chr4	117653419	117659754	+	353.0	6335.000	358.5	32.9	10.91	1.70e-232
chr14-15715	chr14	64585527	64593192	+	353.0	7665.000	362.5	32.2	11.26	1.64e-239
chr2-22051	chr2	33752308	33756738	+	352.5	4430.000	359.0	25.3	14.20	4.62e-271
chr4-44057	chr4	129244724	129252634	+	352.5	7910.000	359.0	35.2	10.19	1.14e-223
chrX-3958	chrX	99212590	99221670	+	352.5	9080.000	360.0	30.7	11.73	2.81e-244
chr1-11564	chr1	131969062	131974550	+	352.0	5488.000	359.0	32.6	11.00	1.80e-234
chr4-31157	chr4	139245297	139253737	+	352.0	8440.000	358.5	47.3	7.57	5.49e-182
chr8-25397	chr8	120273161	120278722	+	352.0	5561.000	360.5	30.9	11.66	2.83e-243
chr9-14911	chr9	35312652	35320394	+	352.0	7742.000	363.0	38.9	9.33	1.15e-213
chr13-12699	chr13	63551186	63560088	+	352.0	8902.000	360.0	39.6	9.10	1.86e-208
chr1-17755	chr1	21072515	21080008	+	351.6	7493.000	358.0	37.0	9.69	5.82e-216
chr4-20657	chr4	119104893	119113272	+	351.6	8379.000	357.0	43.4	8.22	1.01e-192
chr2-39143	chr2	168761561	168767721	+	351.1	6160.000	357.0	29.0	12.33	2.58e-249
chr1-1972	chr1	74094391	74100723	+	350.6	6332.000	355.5	37.0	9.62	5.25e-213
chr6-13312	chr6	112879001	112886044	+	350.6	7043.000	356.5	40.4	8.82	1.17e-201
chr17-23279	chr17	83212222	83221192	+	350.6	8970.000	356.0	42.4	8.40	3.11e-195
chr2-35280	chr2	29249481	29254029	+	350.1	4548.000	357.5	24.6	14.51	1.66e-272
chr8-10704	chr8	23419681	23430098	+	350.1	10417.000	357.0	51.0	7.00	4.16e-171
chr11-42627	chr11	33199128	33204944	+	349.6	5816.000	356.5	24.0	14.86	3.47e-275
chr1-4100	chr1	172216817	172222780	+	349.1	5963.000	356.5	32.4	11.00	2.78e-232
chr4-41661	chr4	139594497	139600568	+	349.1	6071.000	354.5	28.5	12.42	3.59e-248
chr8-12551	chr8	94990378	94994740	+	348.6	4362.000	355.5	20.5	17.31	1.63e-296
chr10-4923	chr10	93259667	93265330	+	348.6	5663.000	356.5	33.9	10.50	6.92e-226
chr11-37666	chr11	109355953	109363789	+	348.6	7836.000	356.5	41.9	8.50	1.24e-196
chr1-20026	chr1	42683833	42690941	+	348.1	7108.000	353.5	40.0	8.84	2.74e-200
chr2-25587	chr2	32165281	32170835	+	348.1	5554.000	356.5	32.6	10.92	2.38e-231
chr2-26596	chr2	172726580	172733980	+	348.1	7400.000	355.0	30.7	11.57	6.07e-239
chr11-21198	chr11	78175898	78184373	+	348.1	8475.000	354.5	47.6	7.45	7.15e-178
chr15-13114	chr15	86082149	86088908	+	348.1	6759.000	355.0	38.5	9.23	1.78e-207
chr16-12265	chr16	18143636	18150959	+	348.1	7323.000	353.0	29.8	11.83	7.98e-241
chr9-30286	chr9	121343205	121353401	+	347.1	10196.000	353.0	45.4	7.78	3.39e-183
chr11-27708	chr11	63918865	63925878	+	347.1	7013.000	354.5	36.7	9.65	7.85e-213
chr2-29242	chr2	153525067	153531056	+	346.6	5989.000	352.0	31.8	11.08	6.18e-231
chr3-8675	chr3	108431167	108436594	+	346.6	5427.000	352.5	31.1	11.32	8.32e-234
chr12-6953	chr12	86821420	86827861	+	346.1	6441.000	352.5	39.6	8.91	8.12e-201
chr14-9625	chr14	55851570	55858254	+	346.1	6684.000	352.5	31.1	11.32	8.32e-234
chr19-4212	chr19	6529484	6535274	+	346.1	5790.000	352.5	28.5	12.35	5.51e-246
chr1-15575	chr1	168401856	168412258	+	345.6	10402.000	350.5	45.4	7.72	1.58e-180
chr2-22221	chr2	71624482	71630798	+	345.6	6316.000	352.0	33.3	10.57	1.77e-224
chr7-15896	chr7	4921488	4926618	+	345.6	5130.000	354.0	29.8	11.87	6.72e-242
chr11-34908	chr11	61483168	61488290	+	345.6	5122.000	351.0	34.2	10.28	6.41e-220
chr2-25631	chr2	33874162	33880642	+	345.1	6480.000	350.5	28.7	12.19	9.47e-243
chr5-36225	chr5	111769645	111774975	+	345.1	5330.000	351.0	27.0	12.99	1.52e-252
chr8-9593	chr8	94912810	94918607	+	345.1	5797.000	350.5	38.3	9.16	2.00e-203
chr9-18440	chr9	41934415	41940804	+	344.7	6389.000	352.5	24.4	14.43	5.77e-268
chr16-4834	chr16	17557957	17564450	+	344.7	6493.000	351.5	39.6	8.89	7.23e-200
chr2-6283	chr2	105685625	105691794	+	344.2	6169.000	349.0	33.9	10.28	9.14e-219
chr4-30715	chr4	117282284	117290162	+	344.2	7878.000	349.5	39.3	8.88	1.04e-198
chr7-29578	chr7	19002090	19008173	+	344.2	6083.000	351.0	31.8	11.05	6.85e-230
chr11-38576	chr11	60111382	60116441	+	344.2	5059.000	349.5	29.6	11.80	1.51e-237
chr18-14048	chr18	35915373	35921866	+	344.2	6493.000	350.0	31.1	11.24	1.06e-231
chr4-8949	chr4	117644410	117652401	+	343.7	7991.000	351.5	40.2	8.74	1.14e-197
chr4-44828	chr4	148875619	148883217	+	343.7	7598.000	351.0	47.6	7.38	2.93e-175
chr2-15712	chr2	30603054	30608635	+	343.2	5581.000	350.0	30.5	11.48	1.28e-234
chr5-21470	chr5	122156958	122167109	+	343.2	10151.000	349.0	52.7	6.62	4.47e-160
chr11-12487	chr11	114464856	114470941	+	343.2	6085.000	348.0	34.4	10.13	5.00e-216
chr3-8753	chr3	144196177	144206562	+	342.7	10385.000	347.5	47.6	7.31	8.56e-172
chr5-30571	chr5	139794054	139800624	+	342.2	6570.000	347.0	37.4	9.28	1.29e-203
chr3-11977	chr3	89642898	89649507	+	341.7	6609.000	347.0	29.0	11.98	1.84e-238
chr1-5478	chr1	118980389	118985003	+	341.2	4614.000	347.5	25.9	13.40	8.82e-254
chr11-9861	chr11	24096382	24103884	+	341.2	7502.000	348.0	32.9	10.59	3.54e-222
chr17-17147	chr17	87326015	87333298	+	341.2	7283.000	347.0	40.0	8.68	1.25e-194
chr9-14663	chr9	102245278	102250926	+	340.7	5648.000	348.0	29.2	11.93	1.64e-238
chr11-35635	chr11	102444205	102450068	+	340.7	5863.000	348.0	28.3	12.29	1.11e-242
chr17-8462	chr17	56506529	56512424	+	340.7	5895.000	349.0	34.2	10.22	6.75e-218
chr19-8291	chr19	4212096	4217743	+	340.7	5647.000	346.5	32.6	10.62	5.01e-221
chr1-17637	chr1	187603981	187610776	+	340.2	6795.000	346.0	39.1	8.84	1.33e-196
chr13-3920	chr13	52975416	52983232	+	340.2	7816.000	345.5	31.1	11.10	1.86e-226
chr15-13933	chr15	101159480	101164864	+	340.2	5384.000	348.0	25.7	13.53	4.43e-256
chr8-10189	chr8	126535837	126540235	+	339.7	4398.000	348.5	24.0	14.52	7.54e-266
chr18-9344	chr18	74955251	74962911	+	339.7	7660.000	344.5	41.9	8.22	1.45e-185
chr7-25034	chr7	16918503	16923676	+	339.2	5173.000	348.0	21.2	16.43	1.85e-283
chr11-11596	chr11	5411121	5417567	+	338.7	6446.000	351.0	40.9	8.59	1.64e-195
chr7-26316	chr7	141463913	141470499	+	337.8	6586.000	344.0	40.4	8.51	2.12e-190
chr12-17516	chr12	3831771	3838318	+	337.8	6547.000	342.5	35.9	9.55	2.87e-204
chr2-12755	chr2	160364164	160370700	+	337.3	6536.000	342.0	27.2	12.56	1.78e-241
chr7-21874	chr7	79311614	79318414	+	337.3	6800.000	345.0	33.1	10.43	3.24e-218
chr7-17225	chr7	113248733	113253122	+	337.3	4389.000	344.5	27.9	12.35	1.92e-240
chr9-8584	chr9	58438033	58444814	+	337.3	6781.000	342.5	38.3	8.95	9.08e-196
chr11-41412	chr11	94132732	94138611	+	337.3	5879.000	346.5	35.0	9.90	1.73e-211
chr18-12165	chr18	25542965	25550420	+	337.3	7455.000	343.0	32.4	10.58	7.53e-219
chr2-15920	chr2	93186834	93194594	+	336.8	7760.000	345.5	48.2	7.17	2.55e-168
chr6-11098	chr6	85189608	85198892	+	336.8	9284.000	344.0	52.5	6.55	1.67e-156
chr6-3121	chr6	91718108	91722269	+	336.8	4161.000	343.5	24.2	14.19	8.22e-259
chr17-16891	chr17	56534989	56544083	+	336.8	9094.000	343.0	54.9	6.25	4.02e-150
chr3-12858	chr3	104960579	104968823	+	336.3	8244.000	344.5	37.0	9.32	2.89e-202
chr12-7612	chr12	79748200	79753856	+	336.3	5656.000	342.0	26.2	13.08	5.06e-247
chr19-16981	chr19	6975337	6981617	+	336.3	6280.000	342.5	38.5	8.90	5.03e-195
chr2-25452	chr2	26296225	26301252	+	335.8	5027.000	342.0	24.4	14.00	1.96e-256
chr2-31463	chr2	27930257	27937413	+	335.8	7156.000	341.5	34.2	10.00	7.43e-210
chr4-24021	chr4	133669490	133678041	+	335.8	8551.000	344.5	43.7	7.89	2.82e-180
chr4-35213	chr4	155170768	155175503	+	335.8	4735.000	341.5	20.3	16.81	9.00e-281
chr15-20469	chr15	98672349	98678185	+	335.8	5836.000	342.0	24.9	13.76	5.15e-254
chr2-7967	chr2	118201700	118207532	+	335.3	5832.000	340.5	32.9	10.36	5.19e-214
chr4-21706	chr4	126250799	126257933	+	335.3	7134.000	340.0	35.4	9.59	6.49e-204
chr6-14966	chr6	114898952	114904175	+	335.3	5223.000	341.5	24.6	13.86	4.47e-254
chr7-13268	chr7	29167556	29172737	+	335.3	5181.000	342.0	25.3	13.52	1.22e-251
chr4-21046	chr4	149732572	149737909	+	334.8	5337.000	339.5	28.5	11.90	6.78e-232
chr7-29100	chr7	126270763	126278031	+	334.3	7268.000	339.0	48.0	7.06	8.90e-164
chr8-27103	chr8	126729175	126737364	+	334.3	8189.000	340.0	33.9	10.02	1.06e-209
chr11-35527	chr11	98018608	98023942	+	334.3	5334.000	341.5	33.9	10.06	1.06e-210
chr9-11728	chr9	32540114	32546167	+	333.8	6053.000	339.5	30.7	11.06	4.43e-222
chr11-24826	chr11	3290658	3297293	+	333.8	6635.000	341.5	32.2	10.60	1.06e-217
chr11-17196	chr11	98337281	98343080	+	333.8	5799.000	340.5	27.2	12.50	2.80e-239
chr15-15888	chr15	78981936	78989196	+	333.8	7260.000	340.0	39.8	8.55	8.55e-189
chr11-34898	chr11	60774975	60783045	+	333.3	8070.000	340.5	52.5	6.48	3.02e-153
chr12-14476	chr12	100288102	100292281	+	333.3	4179.000	339.5	23.1	14.68	1.81e-260
chr15-4562	chr15	79025469	79031838	+	333.3	6369.000	340.0	37.6	9.04	4.13e-196
chr2-25561	chr2	31262568	31269326	+	332.8	6758.000	339.0	34.2	9.93	7.39e-208
chr11-44510	chr11	117822633	117831175	+	332.3	8542.000	337.5	45.4	7.44	4.33e-169
chr17-10760	chr17	84362663	84369434	+	332.3	6771.000	339.5	34.8	9.76	2.27e-205
chr19-9933	chr19	41108662	41115982	+	332.3	7320.000	338.5	42.8	7.91	1.78e-177
chr2-27350	chr2	91946243	91952258	+	331.8	6015.000	336.5	29.4	11.45	1.08e-224
chr7-18629	chr7	45865982	45871442	+	331.8	5460.000	337.5	29.0	11.65	9.85e-228
chr9-6450	chr9	43269393	43274236	+	331.8	4843.000	339.0	33.7	10.05	1.51e-209
chr12-634	chr12	112674425	112680263	+	331.8	5838.000	339.0	28.1	12.06	5.89e-234
chr11-38634	chr11	62627659	62632391	+	331.3	4732.000	336.0	25.3	13.29	7.13e-245
chr7-36314	chr7	70343015	70351690	+	330.4	8675.000	339.0	38.7	8.76	1.89e-191
chr1-3960	chr1	64734599	64739425	+	329.9	4826.000	335.5	25.9	12.93	2.40e-240
chr3-7381	chr3	131133955	131141344	+	329.9	7389.000	337.0	29.6	11.38	8.98e-225
chr16-6649	chr16	4595059	4599494	+	329.9	4435.000	337.5	25.3	13.35	5.35e-246
chr18-8408	chr18	9209997	9218215	+	329.9	8218.000	336.0	42.4	7.93	5.61e-177
chr2-32246	chr2	118899052	118904284	+	329.4	5232.000	336.0	35.7	9.42	3.36e-199
chr11-37765	chr11	114441995	114450112	+	329.4	8117.000	336.5	39.6	8.51	8.93e-186
chr7-22117	chr7	112785145	112790901	+	328.9	5756.000	334.5	30.7	10.90	7.08e-217
chr8-27324	chr8	14989030	14995619	+	328.9	6589.000	334.5	36.5	9.16	3.75e-194
chr11-20737	chr11	117862711	117867977	+	328.9	5266.000	336.0	36.3	9.25	7.50e-197
chr15-13629	chr15	78401284	78407906	+	328.9	6622.000	335.0	40.9	8.20	1.03e-180
chr4-11841	chr4	129981080	129984881	+	328.4	3801.000	335.0	22.5	14.90	1.14e-259
chr6-16518	chr6	88195963	88201192	+	328.4	5229.000	334.5	24.4	13.69	2.68e-247
chr12-24197	chr12	112142983	112148334	+	328.4	5351.000	336.5	25.5	13.19	1.00e-243
chr17-16797	chr17	46616288	46621861	+	328.4	5573.000	333.5	33.7	9.89	1.50e-203
chr2-16688	chr2	84882492	84889875	+	327.9	7383.000	335.5	47.1	7.12	1.17e-162
chr10-19672	chr10	60825810	60832502	+	327.9	6692.000	333.0	37.4	8.90	3.50e-190
chr15-9898	chr15	99051856	99057433	+	327.9	5577.000	334.5	33.5	9.98	2.19e-205
chr2-45055	chr2	25166684	25171883	+	327.4	5199.000	333.0	27.9	11.94	1.65e-228
chr2-36190	chr2	118760583	118764793	+	327.4	4210.000	335.0	25.5	13.13	1.32e-242
chr5-23202	chr5	24480488	24486835	+	327.4	6347.000	334.0	30.3	11.04	9.54e-219
chr11-18595	chr11	76321811	76330569	+	327.4	8758.000	336.0	52.1	6.45	5.00e-151
chr1-17877	chr1	59309240	59317089	+	326.9	7849.000	332.5	38.5	8.64	1.36e-185
chr6-16903	chr6	127765477	127771598	+	326.9	6121.000	334.0	30.9	10.81	5.95e-216
chr8-29086	chr8	12499448	12505463	+	326.9	6015.000	331.5	29.0	11.44	2.34e-221
chr15-11713	chr15	76653448	76661492	+	326.9	8044.000	334.5	39.1	8.55	2.52e-185
chr4-19718	chr4	122995239	123002042	+	326.4	6803.000	333.5	35.0	9.52	1.18e-198
chr5-24373	chr5	149523144	149530522	+	326.4	7378.000	333.0	33.1	10.07	4.45e-206
chr8-24402	chr8	25533983	25538878	+	326.4	4895.000	332.5	26.8	12.41	1.16e-232
chr19-14879	chr19	5739571	5744211	+	326.4	4640.000	331.5	24.9	13.34	1.47e-241
chr3-2212	chr3	97937230	97943204	+	325.9	5974.000	331.0	33.5	9.88	2.15e-202
chr11-11299	chr11	82386586	82390890	+	325.9	4304.000	332.0	22.5	14.77	3.74e-256
chr16-7393	chr16	90383206	90391448	+	325.9	8242.000	333.5	43.7	7.64	1.75e-170
chr2-12631	chr2	118529024	118534573	+	325.4	5549.000	331.5	29.4	11.28	2.05e-219
chr4-24141	chr4	138688205	138694006	+	325.4	5801.000	335.5	25.7	13.04	1.80e-241
chr5-34085	chr5	118025725	118029972	+	325.4	4247.000	331.5	19.0	17.43	1.68e-277
chr16-10903	chr16	31588835	31594535	+	325.4	5700.000	331.5	27.7	11.98	2.22e-227
chr7-24943	chr7	144625016	144631174	+	324.9	6158.000	331.0	37.0	8.95	9.07e-190
chr9-9590	chr9	96977055	96983528	+	324.9	6473.000	330.5	46.9	7.05	5.62e-159
chr1-3439	chr1	119047643	119055282	+	324.4	7639.000	331.5	37.2	8.92	5.04e-189
chr10-16283	chr10	61378916	61384776	+	324.4	5860.000	332.0	33.3	9.97	3.14e-204
chr2-36635	chr2	157074187	157080199	+	323.9	6012.000	328.5	27.9	11.78	3.90e-223
chr8-17237	chr8	93837824	93845663	+	323.9	7839.000	331.0	37.8	8.75	8.08e-187
chr5-18581	chr5	137028895	137033623	+	323.5	4728.000	328.0	28.1	11.67	3.95e-222
chr9-15421	chr9	102188972	102195582	+	323.5	6610.000	329.0	35.0	9.40	9.49e-195
chr13-10438	chr13	49126633	49133233	+	323.5	6600.000	329.5	42.4	7.78	1.04e-170
chr5-14371	chr5	124010480	124015914	+	323.0	5434.000	328.5	22.5	14.61	1.75e-251
chr8-15550	chr8	71568198	71575065	+	323.0	6867.000	328.0	33.3	9.85	3.05e-200
chr12-13807	chr12	108913167	108919422	+	323.0	6255.000	329.5	30.9	10.66	8.52e-211
chr13-12157	chr13	113612201	113618542	+	323.0	6341.000	328.0	36.5	8.98	2.10e-188
chr2-12086	chr2	122347919	122355576	+	322.5	7657.000	330.5	38.0	8.69	3.74e-185
chr2-22781	chr2	167537119	167544769	+	322.5	7650.000	328.0	40.2	8.16	2.42e-176
chr6-12165	chr6	30614464	30620022	+	322.5	5558.000	329.0	29.0	11.36	3.05e-219
chr9-22470	chr9	110681235	110687587	+	322.5	6352.000	328.0	35.0	9.37	8.92e-194
chr11-41435	chr11	94425333	94430844	+	322.5	5511.000	328.0	28.7	11.41	3.68e-219
chr11-27099	chr11	114063902	114069173	+	322.5	5271.000	327.5	33.7	9.71	1.33e-197
chrX-1703	chrX	12122377	12131660	+	322.5	9283.000	331.0	32.9	10.07	6.36e-205
chr1-11743	chr1	168323517	168330762	+	322.0	7245.000	328.0	45.4	7.23	2.67e-161
chr2-24265	chr2	30467880	30476514	+	322.0	8634.000	329.0	37.0	8.90	7.26e-188
chr13-6680	chr13	97743149	97752023	+	322.0	8874.000	327.0	47.1	6.94	7.04e-156
chr4-22063	chr4	151126175	151131911	+	321.5	5736.000	329.0	33.5	9.82	2.09e-200
chr10-17741	chr10	94939677	94946163	+	321.5	6486.000	330.0	33.5	9.85	2.13e-201
chr18-14624	chr18	75461322	75465995	+	321.5	4673.000	326.0	19.9	16.39	2.16e-265
chr2-20927	chr2	32152110	32159334	+	321.0	7224.000	326.5	35.7	9.15	1.62e-189
chr4-33160	chr4	154540167	154546385	+	321.0	6218.000	325.5	28.7	11.32	5.42e-216
chr5-29927	chr5	112517869	112522843	+	321.0	4974.000	328.5	28.5	11.51	3.84e-220
chr8-21781	chr8	12382546	12387835	+	320.5	5289.000	326.0	31.6	10.33	4.64e-205
chr7-28122	chr7	37561645	37569395	+	320.0	7750.000	328.5	42.2	7.79	1.88e-170
chr10-118	chr10	77150050	77153103	+	320.0	3053.000	326.5	16.2	20.14	1.00e-292
chr10-11294	chr10	127187103	127191664	+	319.5	4561.000	327.0	26.6	12.30	2.88e-228
chr11-29432	chr11	97626025	97632299	+	319.5	6274.000	325.0	34.2	9.52	5.10e-194
chr15-16287	chr15	102114738	102121260	+	319.5	6522.000	324.0	30.9	10.48	1.13e-205
chr17-18732	chr17	35833668	35837154	+	319.5	3486.000	325.0	24.4	13.31	4.02e-237
chr4-40822	chr4	106970981	106979710	+	319.0	8729.000	324.0	51.7	6.27	2.21e-142
chr8-8343	chr8	83897079	83904897	+	318.5	7818.000	324.5	30.5	10.65	1.81e-207
chr11-14957	chr11	69394386	69400531	+	318.5	6145.000	325.0	31.6	10.30	4.80e-204
chr11-29799	chr11	118954060	118959122	+	318.5	5062.000	323.5	35.2	9.18	3.68e-188
chr1-17524	chr1	172309267	172316444	+	318.0	7177.000	325.0	45.0	7.23	6.87e-160
chr4-5212	chr4	136132722	136136975	+	318.0	4253.000	328.0	25.1	13.08	4.74e-237
chr1-10153	chr1	62704901	62710828	+	317.5	5927.000	326.0	34.2	9.55	5.34e-195
chr5-21914	chr5	24450877	24456602	+	317.5	5725.000	324.0	30.5	10.63	1.81e-207
chr5-22830	chr5	131641104	131648977	+	317.0	7873.000	324.0	37.6	8.61	5.78e-181
chr16-15184	chr16	23980111	23987555	+	317.0	7444.000	322.5	38.5	8.38	2.73e-176
chr18-4360	chr18	13892841	13900179	+	317.0	7338.000	324.5	34.4	9.44	3.02e-192
chr7-30485	chr7	98834222	98839945	+	316.5	5723.000	321.0	31.6	10.17	5.30e-200
chr11-22710	chr11	3910714	3915048	+	316.5	4334.000	322.0	22.9	14.05	4.84e-242
chr11-33148	chr11	60138123	60145136	+	316.5	7013.000	325.0	41.5	7.83	1.09e-169
chr8-15430	chr8	34804376	34810960	+	316.1	6584.000	321.0	34.8	9.22	9.02e-188
chr8-12926	chr8	44991555	44999847	+	316.1	8292.000	324.0	32.6	9.93	9.21e-199
chr19-12019	chr19	8980127	8986637	+	316.1	6510.000	324.0	26.4	12.29	4.67e-226
chr6-9933	chr6	54550807	54556319	+	315.6	5512.000	322.0	29.2	11.03	6.18e-211
chr9-19474	chr9	43753624	43762208	+	315.6	8584.000	320.5	42.6	7.53	3.96e-162
chr9-23732	chr9	107734039	107737078	+	315.6	3039.000	320.5	18.2	17.65	5.12e-270
chr11-39976	chr11	120348470	120354146	+	315.1	5676.000	319.5	22.3	14.35	2.68e-242
chr2-7109	chr2	22619539	22624517	+	314.6	4978.000	320.0	27.5	11.66	1.36e-216
chr5-23324	chr5	37240652	37247495	+	314.6	6843.000	321.0	35.7	9.00	1.01e-184
chr5-28477	chr5	124172378	124179323	+	314.6	6945.000	319.5	38.7	8.26	7.64e-173
chr2-8978	chr2	27421329	27428351	+	314.1	7022.000	321.5	35.7	9.01	1.01e-184
chr12-16257	chr12	103312549	103317985	+	314.1	5436.000	319.0	25.9	12.30	1.00e-222
chr14-14675	chr14	60983340	60992239	+	314.1	8899.000	320.5	46.0	6.96	8.98e-153
chr2-20451	chr2	156839098	156846025	+	313.6	6927.000	321.0	43.7	7.35	5.58e-160
chr4-26643	chr4	137916266	137921463	+	313.6	5197.000	318.5	30.3	10.52	3.23e-202
chr4-31372	chr4	152025053	152030598	+	313.6	5545.000	319.0	28.1	11.35	1.43e-212
chr6-18941	chr6	116668759	116674828	+	313.6	6069.000	319.5	35.9	8.90	4.50e-182
chr18-9653	chr18	47329421	47338346	+	313.6	8925.000	319.0	33.5	9.52	1.53e-190
chr11-32079	chr11	88168037	88174398	+	313.1	6361.000	320.0	29.2	10.97	7.50e-209
chr7-21212	chr7	130208913	130216899	+	312.6	7986.000	319.0	44.3	7.20	1.74e-156
chr13-7375	chr13	54882878	54889553	+	312.6	6675.000	318.5	39.6	8.05	3.00e-169
chr18-7117	chr18	15059694	15066757	+	312.6	7063.000	319.0	26.2	12.20	1.14e-221
chr1-9708	chr1	89564236	89571450	+	312.1	7214.000	319.0	42.2	7.57	1.77e-162
chr4-15281	chr4	62696314	62701337	+	312.1	5023.000	318.5	26.8	11.88	1.76e-217
chr9-22403	chr9	106366597	106373111	+	312.1	6514.000	318.5	37.8	8.42	1.13e-174
chr14-7643	chr14	55113683	55117308	+	312.1	3625.000	319.5	23.1	13.81	2.15e-237
chr2-22424	chr2	119171928	119176401	+	311.6	4473.000	317.0	25.5	12.43	1.13e-222
chr6-22633	chr6	83118936	83126260	+	311.6	7324.000	317.5	42.4	7.49	4.12e-160
chr10-24348	chr10	66918577	66923894	+	311.6	5317.000	317.0	28.7	11.03	1.33e-207
chr18-4729	chr18	62863327	62870228	+	311.6	6901.000	319.5	39.6	8.08	3.72e-170
chr1-32754	chr1	118909137	118917170	+	311.1	8033.000	316.5	40.4	7.83	7.58e-165
chr2-37560	chr2	31804687	31811165	+	311.1	6478.000	316.5	39.1	8.09	9.24e-169
chr5-35154	chr5	30911300	30917073	+	311.1	5773.000	315.5	35.0	9.01	3.01e-181
chr7-35561	chr7	25002782	25011151	+	311.1	8369.000	316.5	48.6	6.51	5.17e-143
chr16-5184	chr16	31543166	31548731	+	311.1	5565.000	317.0	30.0	10.55	4.34e-202
chr19-10375	chr19	25620283	25626503	+	311.1	6220.000	316.5	44.3	7.14	6.44e-154
chr8-9561	chr8	89040789	89047733	+	310.6	6944.000	316.0	33.3	9.49	2.10e-188
chr10-14594	chr10	79850031	79854276	+	310.6	4245.000	315.5	23.3	13.51	1.15e-231
chr2-35632	chr2	57107796	57116957	+	310.1	9161.000	316.0	47.1	6.71	1.07e-146
chr8-11831	chr8	70315071	70318434	+	310.1	3363.000	317.5	24.2	13.11	2.69e-229
chr11-31749	chr11	68143633	68148143	+	310.1	4510.000	315.5	25.5	12.37	1.74e-220
chr1-2474	chr1	56969337	56974133	+	309.6	4796.000	315.5	21.6	14.60	1.91e-241
chr2-19289	chr2	106851460	106857869	+	309.6	6409.000	315.5	33.9	9.30	4.55e-185
chr8-18624	chr8	12870131	12875495	+	309.6	5364.000	315.5	36.7	8.59	2.11e-175
chr8-21117	chr8	84178318	84184775	+	309.6	6457.000	318.5	38.9	8.19	2.99e-171
chr11-43364	chr11	77512165	77517471	+	309.6	5306.000	316.0	33.9	9.31	4.88e-186
chr1-13467	chr1	74386495	74394045	+	309.2	7550.000	314.0	34.4	9.14	1.46e-182
chr2-19457	chr2	153432832	153438092	+	309.2	5260.000	314.5	30.9	10.17	1.58e-195
chr4-21575	chr4	107800762	107809764	+	309.2	9002.000	315.5	48.4	6.52	1.02e-142
chr11-13507	chr11	113389448	113396917	+	309.2	7469.000	314.5	36.1	8.71	1.29e-176
chr15-15180	chr15	82945715	82954632	+	309.2	8917.000	315.5	52.3	6.03	7.96e-134
chr19-5870	chr19	43614070	43617624	+	309.2	3554.000	314.5	17.5	17.96	3.07e-267
chr1-20637	chr1	135507771	135516022	+	308.7	8251.000	315.0	42.4	7.44	2.30e-158
chr5-28903	chr5	142959072	142966250	+	308.7	7178.000	314.0	37.8	8.30	5.54e-171
chr7-4043	chr7	45124596	45130218	+	308.7	5622.000	314.0	32.9	9.56	4.78e-188
chr11-12455	chr11	107791691	107798057	+	308.7	6366.000	314.5	31.1	10.10	1.13e-194
chr12-20976	chr12	108325881	108330477	+	308.7	4596.000	315.5	24.0	13.15	3.38e-228
chr2-12067	chr2	116971769	116980385	+	308.2	8616.000	315.0	32.4	9.72	1.18e-190
chr5-14996	chr5	115402151	115408531	+	308.2	6380.000	313.5	30.0	10.43	5.28e-198
chr7-13096	chr7	132807232	132814584	+	308.2	7352.000	314.5	33.3	9.45	1.88e-186
chr8-21826	chr8	15008432	15013967	+	308.2	5535.000	312.5	26.8	11.66	4.69e-211
chr8-25851	chr8	25461585	25466767	+	308.2	5182.000	316.5	27.9	11.35	2.24e-210
chr15-18431	chr15	7809693	7816220	+	308.2	6527.000	313.5	31.8	9.87	3.81e-191
chr15-10396	chr15	101220132	101226027	+	308.2	5895.000	314.0	24.0	13.09	4.44e-227
chr18-5012	chr18	79047791	79054066	+	308.2	6275.000	316.0	28.3	11.16	1.88e-208
chr11-47275	chr11	115224699	115230412	+	307.7	5713.000	314.0	34.6	9.08	8.43e-182
chr11-39920	chr11	118905797	118911596	+	307.7	5799.000	313.5	17.9	17.47	7.40e-263
chr1-2045	chr1	167799968	167806410	+	307.2	6442.000	313.0	41.5	7.54	4.73e-159
chr7-33958	chr7	63955561	63959550	+	307.2	3989.000	312.5	20.3	15.38	8.82e-246
chr9-13297	chr9	106417221	106422108	+	307.2	4887.000	314.0	26.6	11.81	3.34e-214
chr11-25800	chr11	108944249	108950260	+	307.2	6011.000	313.0	28.3	11.05	2.59e-205
chr12-6058	chr12	107949450	107954891	+	307.2	5441.000	313.5	27.9	11.24	3.23e-207
chr2-17498	chr2	93282214	93288466	+	306.7	6252.000	314.0	35.0	8.97	2.71e-180
chr5-1104	chr5	137737834	137742652	+	306.7	4818.000	314.0	31.6	9.95	5.61e-193
chr14-6413	chr14	25316446	25320784	+	306.7	4338.000	312.0	24.9	12.55	2.01e-220
chr14-19082	chr14	54427336	54434624	+	306.7	7288.000	315.0	43.7	7.21	8.43e-155
chr17-18695	chr17	33949819	33955341	+	306.7	5522.000	312.5	35.2	8.87	1.20e-177
chr17-6730	chr17	47906815	47911442	+	306.7	4627.000	312.0	31.3	9.95	8.05e-192
chr1-603	chr1	178527500	178531563	+	306.2	4063.000	315.5	22.7	13.90	3.08e-235
chr2-24941	chr2	152046953	152052458	+	306.2	5505.000	313.0	33.1	9.46	2.87e-186
chr16-15397	chr16	33733949	33742510	+	306.2	8561.000	311.5	41.5	7.51	2.68e-157
chr2-11300	chr2	27677627	27685521	+	305.7	7894.000	311.5	35.9	8.68	1.61e-174
chr2-32576	chr2	157430439	157436631	+	305.7	6192.000	312.0	36.1	8.64	9.74e-175
chr4-11467	chr4	150234393	150242600	+	305.7	8207.000	313.0	43.4	7.20	1.15e-153
chr16-7995	chr16	21244965	21249479	+	305.7	4514.000	312.0	23.8	13.12	5.59e-226
chr16-4171	chr16	29833027	29840441	+	305.7	7414.000	313.0	41.9	7.46	7.88e-158
chr19-6383	chr19	10389256	10396112	+	305.7	6856.000	314.0	34.4	9.14	1.46e-182
chr4-24373	chr4	153478017	153484571	+	304.7	6554.000	311.5	31.1	10.01	1.15e-191
chr5-15501	chr5	52112000	52116763	+	304.7	4763.000	311.0	24.4	12.73	1.66e-221
chr10-11734	chr10	84754049	84761050	+	304.7	7001.000	310.0	39.6	7.84	4.81e-162
chr12-5513	chr12	109436216	109442490	+	304.7	6274.000	309.5	37.4	8.28	9.34e-168
chr4-5412	chr4	129985383	129991508	+	304.2	6125.000	311.5	25.9	12.01	4.81e-214
chr8-14592	chr8	122522697	122527330	+	304.2	4633.000	312.5	28.5	10.95	2.48e-203
chr10-9125	chr10	127613767	127622881	+	304.2	9114.000	312.5	48.6	6.43	9.06e-140
chr15-5881	chr15	75907529	75913535	+	304.2	6006.000	310.0	30.0	10.32	5.92e-195
chr18-11495	chr18	35929366	35935042	+	304.2	5676.000	310.5	26.4	11.77	6.30e-211
chr3-6023	chr3	9518882	9524796	+	303.7	5914.000	308.0	33.9	9.08	2.53e-178
chr7-25525	chr7	73205759	73211172	+	303.7	5413.000	308.5	30.9	9.98	1.66e-189
chr9-9621	chr9	106390638	106396282	+	303.7	5644.000	310.5	27.7	11.22	5.03e-205
chr11-25117	chr11	55021486	55027089	+	303.7	5603.000	311.0	29.0	10.74	1.89e-200
chr1-21899	chr1	133250603	133256884	+	303.2	6281.000	309.0	35.7	8.66	2.32e-173
chr2-16093	chr2	146220510	146224423	+	303.2	3913.000	308.0	17.3	17.81	2.63e-261
chr10-14419	chr10	60810455	60818227	+	303.2	7772.000	308.0	45.8	6.72	2.71e-143
chr10-14769	chr10	93272794	93279867	+	303.2	7073.000	308.5	35.4	8.70	3.83e-173
chr18-8536	chr18	35887101	35891462	+	303.2	4361.000	311.0	25.1	12.40	3.00e-218
chr17-15281	chr17	85612821	85622345	+	302.7	9524.000	309.5	53.4	5.80	6.87e-127
chr2-23727	chr2	153490715	153495296	+	302.2	4581.000	311.5	27.9	11.17	4.06e-205
chr4-30608	chr4	106952140	106957762	+	302.2	5622.000	307.5	27.7	11.11	7.02e-202
chr8-19505	chr8	126594079	126598184	+	302.2	4105.000	310.5	21.4	14.51	6.71e-237
chr17-16046	chr17	66443774	66451977	+	302.2	8203.000	308.0	41.1	7.50	6.85e-156
chr18-5136	chr18	38143872	38149121	+	302.2	5249.000	309.0	25.5	12.11	5.89e-214
chr11-21664	chr11	117116240	117122411	+	301.8	6171.000	311.0	31.1	9.99	1.15e-191
chr1-25426	chr1	180329143	180335783	+	301.3	6640.000	306.0	29.6	10.33	1.20e-192
chr5-3623	chr5	31092378	31096010	+	301.3	3632.000	308.0	23.6	13.07	1.21e-222
chr11-24149	chr11	69116816	69123284	+	301.3	6468.000	307.0	38.5	7.98	1.36e-162
chr11-41429	chr11	94340099	94345457	+	301.3	5358.000	308.5	22.7	13.59	2.86e-227
chr13-7879	chr13	59968445	59973053	+	301.3	4608.000	308.5	24.2	12.74	2.72e-219
chr15-11820	chr15	83008960	83013814	+	301.3	4854.000	308.0	29.6	10.40	1.11e-194
chr18-8870	chr18	82915703	82922947	+	300.8	7244.000	309.5	36.5	8.47	1.60e-170
chr4-34031	chr4	105198762	105207447	+	300.3	8685.000	305.5	41.3	7.40	1.15e-152
chr7-27841	chr7	16127959	16133477	+	300.3	5518.000	304.5	32.9	9.27	2.64e-178
chr7-22589	chr7	19357643	19363906	+	300.3	6263.000	308.0	30.7	10.03	2.37e-190
chr11-29762	chr11	117316098	117320684	+	300.3	4586.000	306.0	34.6	8.85	3.57e-174
chr2-13770	chr2	79453901	79460931	+	299.8	7030.000	306.5	32.4	9.45	8.15e-182
chr5-12318	chr5	112212771	112219748	+	299.8	6977.000	309.0	36.7	8.41	8.01e-170
chr7-13932	chr7	31049252	31056096	+	299.8	6844.000	307.5	32.0	9.61	2.15e-184
chr7-24624	chr7	118990213	118996488	+	299.8	6275.000	305.5	30.7	9.95	2.37e-187
chr8-14491	chr8	114504157	114512253	+	299.8	8096.000	306.5	45.4	6.75	1.03e-142
chr9-14706	chr9	107980770	107986940	+	299.8	6170.000	306.0	31.3	9.76	7.47e-186
chr11-21547	chr11	107412120	107417854	+	299.8	5734.000	308.0	31.3	9.83	7.76e-188
chr13-1844	chr13	51845051	51850965	+	299.8	5914.000	308.0	25.7	11.97	7.74e-212
chr14-10013	chr14	25554433	25559215	+	299.8	4782.000	305.5	20.3	15.04	1.66e-237
chr16-9070	chr16	29880666	29885866	+	299.8	5200.000	304.5	27.2	11.18	1.22e-200
chr17-9084	chr17	27554486	27560529	+	299.8	6043.000	306.5	26.8	11.44	1.11e-204
chr7-16115	chr7	49245149	49252005	+	299.3	6856.000	307.0	34.6	8.88	4.02e-175
chr10-14972	chr10	128917710	128924373	+	299.3	6663.000	305.0	41.7	7.31	1.79e-151
chr11-26556	chr11	75278708	75283433	+	299.3	4725.000	304.0	24.4	12.45	8.41e-214
chr18-15134	chr18	37839589	37845507	+	299.3	5918.000	304.5	32.9	9.27	2.64e-178
chr5-10367	chr5	135723731	135727146	+	298.8	3415.000	303.5	22.3	13.63	5.78e-224
chr6-11781	chr6	91156067	91162349	+	298.8	6282.000	305.5	31.8	9.61	3.10e-183
chr9-20173	chr9	119031466	119038032	+	298.8	6566.000	305.5	40.0	7.64	2.47e-156
chr10-19230	chr10	127338849	127343286	+	298.8	4437.000	304.5	25.5	11.94	1.49e-208
chr11-24410	chr11	94438932	94446051	+	298.8	7119.000	304.0	39.3	7.73	2.49e-157
chr15-9425	chr15	97765022	97768816	+	298.8	3794.000	305.0	20.5	14.85	3.38e-236
chr19-15811	chr19	3321175	3327387	+	298.8	6212.000	305.5	33.7	9.06	3.31e-176
chr2-36286	chr2	128122269	128127390	+	298.3	5121.000	303.0	28.5	10.62	4.94e-194
chr3-7228	chr3	89243177	89248201	+	298.3	5024.000	304.5	32.6	9.33	4.40e-179
chr4-8851	chr4	62659179	62664236	+	298.3	5057.000	306.0	25.5	12.00	1.04e-210
chr11-35077	chr11	75209620	75216040	+	298.3	6420.000	304.0	26.8	11.34	1.45e-202
chr11-46570	chr11	95639401	95646289	+	298.3	6888.000	303.0	37.8	8.01	6.01e-161
chr11-27174	chr11	117406267	117410759	+	298.3	4492.000	303.0	24.0	12.63	7.20e-215
chr13-17461	chr13	56108016	56114501	+	298.3	6485.000	304.5	34.6	8.80	2.79e-172
chr19-13249	chr19	4299818	4307084	+	298.3	7266.000	305.5	28.1	10.87	6.34e-198
chr1-23339	chr1	132370614	132378085	+	297.8	7471.000	302.0	33.1	9.13	1.32e-175
chr1-29355	chr1	191181726	191187057	+	297.8	5331.000	304.5	26.2	11.64	1.61e-205
chr4-23166	chr4	152007181	152011832	+	297.8	4651.000	303.0	23.6	12.86	4.48e-217
chr13-7495	chr13	84343293	84352138	+	297.8	8845.000	302.0	43.2	6.99	7.21e-145
chr3-10531	chr3	45374882	45382367	+	297.3	7485.000	302.5	34.6	8.75	2.15e-170
chr3-5907	chr3	101598857	101605865	+	297.3	7008.000	304.0	41.9	7.25	5.07e-150
chr7-22993	chr7	73371584	73380306	+	297.3	8722.000	302.5	42.4	7.14	3.82e-147
chr8-26170	chr8	69899488	69905573	+	297.3	6085.000	303.5	26.8	11.32	1.64e-201
chr11-34366	chr11	120658418	120663731	+	297.3	5313.000	305.5	30.3	10.10	4.82e-189
chr2-24578	chr2	85046338	85051419	+	296.8	5081.000	302.5	28.3	10.68	6.55e-194
chr2-21553	chr2	157339048	157343814	+	296.8	4766.000	301.5	21.8	13.81	4.49e-224
chr10-10384	chr10	77127954	77134471	+	296.8	6517.000	301.0	34.4	8.76	3.53e-170
chr11-37384	chr11	97658935	97665617	+	296.8	6682.000	302.5	26.2	11.57	2.17e-203
chr11-30997	chr11	108889358	108895022	+	296.8	5664.000	302.0	30.5	9.91	3.38e-185
chr19-13716	chr19	44278574	44286546	+	296.8	7972.000	301.0	39.8	7.57	1.99e-153
chr8-18211	chr8	105855062	105862744	+	296.3	7682.000	302.5	32.0	9.46	1.70e-179
chr11-8545	chr11	96461224	96467175	+	296.3	5951.000	304.0	30.5	9.97	3.41e-187
chr14-16694	chr14	57533562	57538871	+	296.3	5309.000	302.0	22.5	13.43	1.17e-221
chr9-12264	chr9	27188905	27193978	+	295.8	5073.000	303.5	32.9	9.24	2.44e-177
chr10-8976	chr10	81423928	81427854	+	295.8	3926.000	301.0	23.6	12.78	7.39e-215
chr5-5986	chr5	137733029	137736266	+	295.3	3237.000	301.5	24.0	12.57	1.14e-212
chr8-14552	chr8	120458752	120463028	+	295.3	4276.000	300.5	22.3	13.50	1.44e-220
chr9-18511	chr9	46438285	46445069	+	295.3	6784.000	300.5	35.0	8.58	4.41e-167
chr16-14462	chr16	44549424	44555071	+	295.3	5647.000	300.5	28.7	10.45	4.55e-190
chr9-31224	chr9	62342751	62351405	+	294.9	8654.000	302.0	40.6	7.43	7.33e-152
chr4-14647	chr4	82399555	82406358	+	294.4	6803.000	301.0	36.3	8.29	8.00e-164
chr6-20037	chr6	99199245	99207936	+	294.4	8691.000	300.0	38.5	7.80	2.63e-156
chr7-19412	chr7	27160050	27167762	+	294.4	7712.000	300.5	43.0	6.99	9.68e-144
chr7-4923	chr7	38182755	38185752	+	294.4	2997.000	298.5	57.9	5.15	5.58e-110
chr11-14620	chr11	107773280	107780282	+	294.4	7002.000	301.5	42.8	7.04	3.77e-145
chr13-12098	chr13	104032169	104039249	+	294.4	7080.000	299.5	43.4	6.89	8.74e-142
chr17-14978	chr17	45591331	45597612	+	294.4	6281.000	298.5	39.1	7.63	1.22e-152
chr1-23627	chr1	166043484	166049894	+	293.9	6410.000	300.5	29.6	10.15	1.40e-186
chr4-9955	chr4	140267247	140272850	+	293.9	5603.000	299.0	30.7	9.74	2.18e-181
chr17-8441	chr17	48094810	48099431	+	293.9	4621.000	301.0	28.1	10.71	8.63e-194
chr1-24388	chr1	72868658	72876889	+	293.4	8231.000	299.5	36.7	8.15	1.23e-160
chr8-29974	chr8	90867317	90872176	+	293.4	4859.000	299.5	23.6	12.71	1.20e-212
chr1-21760	chr1	119032292	119037082	+	292.9	4790.000	297.0	19.9	14.93	1.01e-230
chr2-31721	chr2	38093935	38102296	+	292.9	8361.000	298.5	42.2	7.08	2.62e-144
chr2-7219	chr2	71528586	71533290	+	292.9	4704.000	297.5	24.4	12.18	3.64e-206
chr10-11612	chr10	75555479	75561284	+	292.9	5805.000	299.5	28.3	10.58	7.88e-191
chr11-35534	chr11	98287139	98292515	+	292.9	5376.000	298.0	28.7	10.37	4.94e-188
chr7-17193	chr7	110625669	110631374	+	292.4	5705.000	298.5	29.4	10.15	2.00e-185
chr2-4023	chr2	51138679	51145477	+	291.9	6798.000	299.5	32.0	9.36	1.41e-176
chr3-14327	chr3	89213741	89221979	+	291.9	8238.000	301.5	50.4	5.99	3.81e-127
chr4-22625	chr4	107730227	107734405	+	291.9	4178.000	298.0	30.3	9.85	4.76e-182
chr11-21526	chr11	103807505	103811666	+	291.9	4161.000	296.5	21.4	13.86	8.95e-221
chr19-15861	chr19	5486534	5494127	+	291.9	7593.000	296.5	34.4	8.63	1.76e-165
chr19-6339	chr19	6415356	6421271	+	291.9	5915.000	298.5	31.6	9.46	3.53e-177
chr19-5049	chr19	10294000	10298263	+	291.4	4263.000	297.5	19.7	15.12	4.89e-232
chr19-9111	chr19	58452860	58457105	+	291.4	4245.000	302.0	22.9	13.18	2.41e-219
chr3-3666	chr3	87907339	87911934	+	290.9	4595.000	298.0	29.2	10.21	2.75e-186
chr7-12144	chr7	37334951	37339467	+	290.9	4516.000	296.0	23.6	12.56	2.44e-209
chr10-10457	chr10	81137955	81143299	+	290.9	5344.000	295.0	25.3	11.66	6.48e-200
chr2-20968	chr2	33783410	33791373	+	290.4	7963.000	295.0	37.6	7.84	2.13e-154
chr3-6638	chr3	138799763	138805095	+	290.4	5332.000	295.5	24.2	12.21	4.83e-205
chr5-3761	chr5	139887702	139894727	+	290.4	7025.000	297.5	35.4	8.39	6.84e-163
chr11-26314	chr11	52281016	52287638	+	290.4	6622.000	295.0	34.4	8.58	1.52e-164
chr15-5646	chr15	76327753	76333473	+	290.4	5720.000	298.5	36.3	8.22	4.52e-161
chr19-12134	chr19	23133017	23137092	+	290.4	4075.000	296.5	23.6	12.58	2.44e-209
chr1-32207	chr1	74769164	74774669	+	289.9	5505.000	295.0	28.5	10.34	7.30e-186
chr11-34050	chr11	109103497	109110848	+	289.9	7351.000	294.0	43.7	6.73	4.54e-137
chr11-19814	chr11	116530120	116534582	+	289.9	4462.000	296.5	22.7	13.06	9.01e-214
chr14-16986	chr14	76252659	76260012	+	289.9	7353.000	294.5	41.1	7.17	9.10e-144
chr2-38638	chr2	145857603	145864456	+	289.4	6853.000	296.5	36.3	8.16	3.04e-159
chr8-18888	chr8	70772405	70776593	+	289.4	4188.000	297.0	20.3	14.62	3.91e-228
chr9-8146	chr9	44133072	44137654	+	289.4	4582.000	294.0	29.6	9.93	1.44e-180
chr10-1378	chr10	39539935	39544428	+	289.4	4493.000	300.5	25.5	11.78	2.95e-204
chr14-10593	chr14	25494898	25500912	+	289.4	6014.000	294.0	30.7	9.58	1.85e-176
chr18-14264	chr18	54118885	54128031	+	289.4	9146.000	296.5	37.6	7.88	2.70e-155
chr19-16955	chr19	6444585	6449770	+	289.4	5185.000	295.5	27.9	10.60	1.58e-188
chr1-19515	chr1	155209642	155214376	+	288.9	4734.000	295.0	31.3	9.41	4.81e-175
chr3-9524	chr3	89087633	89093791	+	288.9	6158.000	293.5	36.1	8.13	3.51e-157
chr3-7306	chr3	103733005	103738539	+	288.9	5534.000	293.5	29.8	9.84	9.69e-179
chr4-37023	chr4	150224669	150232474	+	288.9	7805.000	293.5	43.4	6.76	8.85e-137
chr8-11737	chr8	26976026	26981636	+	288.9	5610.000	298.5	33.5	8.91	2.80e-170
chr15-3841	chr15	77835886	77842893	+	288.9	7007.000	294.5	29.0	10.17	4.08e-183
chr5-21656	chr5	137311880	137315966	+	288.4	4086.000	294.0	27.9	10.54	1.67e-187
chr11-34339	chr11	120045561	120049186	+	288.4	3625.000	293.0	21.6	13.56	3.60e-216
chr13-10924	chr13	38344629	38352753	+	288.4	8124.000	293.5	39.3	7.46	1.23e-147
chr15-13024	chr15	82992059	82999614	+	288.4	7555.000	295.5	35.7	8.29	2.32e-160
chr17-12628	chr17	23672870	23678024	+	288.4	5154.000	293.0	26.4	11.11	6.33e-193
chr4-11278	chr4	123012850	123019345	+	288.0	6495.000	293.0	32.2	9.10	5.21e-170
chr4-26503	chr4	131482592	131489654	+	288.0	7062.000	293.0	33.5	8.75	1.51e-165
chr9-13629	chr9	45662146	45666729	+	288.0	4583.000	294.5	22.3	13.23	8.24e-214
chr15-8836	chr15	74515866	74519847	+	288.0	3981.000	298.5	18.6	16.06	4.60e-240
chr15-14395	chr15	80011455	80015289	+	288.0	3834.000	292.5	18.4	15.92	3.03e-234
chr1-12127	chr1	90201773	90209232	+	287.5	7459.000	294.0	46.5	6.33	2.54e-130
chr5-31753	chr5	111199208	111206305	+	287.5	7097.000	294.0	36.5	8.05	9.29e-157
chr13-8104	chr13	15619966	15625383	+	287.5	5417.000	292.0	23.8	12.28	6.91e-204
chr7-35342	chr7	144893906	144899027	+	287.0	5121.000	292.0	27.5	10.64	2.98e-187
chr8-13363	chr8	125504252	125511580	+	287.0	7328.000	295.5	54.0	5.47	4.49e-115
chr13-15115	chr13	49210826	49219337	+	287.0	8511.000	292.0	46.3	6.31	3.22e-129
chr6-6295	chr6	85263134	85268338	+	286.5	5204.000	292.5	28.7	10.17	5.84e-182
chr3-11918	chr3	87167962	87175726	+	286.0	7764.000	290.5	37.0	7.86	7.54e-152
chr9-25756	chr9	47824200	47832094	+	286.0	7894.000	291.0	39.6	7.36	2.69e-145
chr11-14986	chr11	72038723	72045062	+	286.0	6339.000	293.5	30.9	9.50	1.12e-174
chr11-25422	chr11	80474871	80480705	+	286.0	5834.000	291.5	29.8	9.77	9.33e-177
chr11-44406	chr11	116105723	116110752	+	286.0	5029.000	290.5	28.7	10.10	6.01e-180
chr11-28873	chr11	51854182	51859519	+	285.5	5337.000	291.5	25.7	11.33	1.06e-193
chr4-39295	chr4	140305599	140311162	+	285.0	5563.000	293.0	30.7	9.55	1.77e-175
chr6-13092	chr6	83452859	83458425	+	285.0	5566.000	291.0	31.3	9.28	3.70e-171
chr8-9342	chr8	4212685	4217944	+	285.0	5259.000	291.0	22.0	13.20	1.36e-211
chr8-11104	chr8	121895853	121900201	+	285.0	4348.000	292.5	26.2	11.18	7.90e-193
chr9-8729	chr9	102542860	102547709	+	285.0	4849.000	291.5	26.6	10.96	6.76e-190
chr17-21703	chr17	83936136	83940578	+	285.0	4442.000	290.0	27.7	10.48	2.63e-184
chr18-6209	chr18	62964958	62971593	+	285.0	6635.000	290.5	38.5	7.55	1.89e-147
chr7-6259	chr7	44893366	44899390	+	284.5	6024.000	291.5	34.6	8.43	4.04e-160
chr11-34426	chr11	5312913	5320252	+	284.5	7339.000	290.0	39.3	7.37	5.02e-145
chr14-6403	chr14	24614966	24620220	+	284.5	5254.000	291.5	29.4	9.92	2.05e-178
chr14-14104	chr14	118225098	118232273	+	284.5	7175.000	290.5	41.7	6.96	1.16e-138
chr18-6736	chr18	16668793	16675690	+	284.5	6897.000	289.0	38.3	7.55	3.46e-147
chr1-30649	chr1	136227627	136233693	+	284.0	6066.000	290.5	31.3	9.27	3.44e-170
chr4-17257	chr4	139037199	139041854	+	284.0	4655.000	289.0	29.6	9.76	1.34e-175
chr19-6999	chr19	8987909	8993612	+	284.0	5703.000	290.5	22.3	13.05	2.46e-209
chr4-23785	chr4	117492818	117497452	+	283.5	4634.000	288.0	24.0	12.00	1.68e-198
chr2-25427	chr2	25124614	25129824	+	283.0	5210.000	288.5	28.7	10.04	6.10e-178
chr4-24646	chr4	48043792	48049407	+	283.0	5615.000	292.5	35.7	8.20	1.30e-157
chr12-19471	chr12	99282018	99287727	+	283.0	5709.000	288.0	31.3	9.19	2.94e-168
chr18-6678	chr18	80711981	80716014	+	283.0	4033.000	290.0	19.7	14.74	8.16e-224
chr2-23037	chr2	27411000	27419300	+	282.5	8300.000	287.0	44.1	6.51	2.92e-130
chr4-43210	chr4	97606465	97612887	+	282.5	6422.000	288.0	32.0	9.00	5.61e-166
chr9-21912	chr9	58195768	58199679	+	282.5	3911.000	287.5	23.1	12.43	1.27e-201
chr12-1590	chr12	29697391	29703490	+	282.5	6099.000	290.0	36.1	8.03	1.86e-154
chr14-9912	chr14	12343608	12351146	+	282.5	7538.000	288.0	40.9	7.05	3.17e-139
chr5-18340	chr5	115528889	115536203	+	282.0	7314.000	289.0	39.6	7.31	1.45e-143
chr11-35611	chr11	101962723	101969159	+	282.0	6436.000	287.0	35.7	8.05	4.64e-153
chr11-42236	chr11	119987205	119991596	+	282.0	4391.000	287.5	25.1	11.47	2.14e-192
chr17-17857	chr17	56302309	56308684	+	282.0	6375.000	289.5	41.3	7.01	6.09e-139
chr18-9230	chr18	61397203	61403269	+	282.0	6066.000	289.5	30.5	9.50	2.32e-172
chr4-43782	chr4	120160041	120165019	+	281.5	4978.000	286.5	24.4	11.73	2.60e-194
chr5-16581	chr5	116407357	116412262	+	281.5	4905.000	286.5	24.2	11.83	2.54e-195
chr8-10091	chr8	111715427	111718707	+	281.5	3280.000	288.0	24.2	11.90	1.80e-197
chr4-25608	chr4	152622176	152626914	+	281.0	4738.000	287.0	24.6	11.65	2.23e-194
chr7-29387	chr7	141439277	141444630	+	281.0	5353.000	286.0	29.6	9.66	1.24e-172
chr9-2565	chr9	108565806	108571397	+	281.0	5591.000	287.0	31.6	9.09	1.56e-166
chr13-10707	chr13	99499586	99504433	+	281.0	4847.000	287.0	29.6	9.69	1.27e-173
chr18-2390	chr18	55692151	55697125	+	281.0	4974.000	291.0	25.1	11.61	1.20e-196
chr7-10492	chr7	36705501	36712626	+	280.6	7125.000	286.5	30.9	9.27	7.16e-168
chr10-5122	chr10	81177186	81182730	+	280.6	5544.000	285.0	36.1	7.90	6.04e-150
chr15-21070	chr15	73135296	73141231	+	280.6	5935.000	284.5	33.5	8.49	4.01e-157
chr5-33558	chr5	92807948	92814446	+	280.1	6498.000	285.0	32.9	8.67	3.42e-160
chr5-7541	chr5	142906862	142910488	+	280.1	3626.000	285.0	22.7	12.56	1.39e-201
chr6-25877	chr6	53817303	53821693	+	280.1	4390.000	284.5	21.8	13.03	6.70e-205
chr10-22374	chr10	42273379	42279055	+	280.1	5676.000	284.0	29.2	9.73	2.72e-172
chr10-13628	chr10	67534924	67540594	+	280.1	5670.000	285.0	30.9	9.22	6.63e-167
chr10-17621	chr10	84705503	84714175	+	280.1	8672.000	285.5	33.5	8.52	4.71e-158
chr14-16975	chr14	76029288	76035844	+	280.1	6556.000	285.5	29.6	9.64	1.19e-171
chr16-9943	chr16	92694437	92700304	+	280.1	5867.000	286.5	32.6	8.78	7.38e-162
chr8-9132	chr8	87230099	87237207	+	279.6	7108.000	285.5	34.2	8.36	5.83e-156
chr15-6531	chr15	83016091	83019765	+	279.6	3674.000	286.0	24.0	11.92	2.42e-196
chr7-21076	chr7	116033356	116041238	+	279.1	7882.000	284.0	45.0	6.32	8.39e-126
chr9-31786	chr9	102713824	102718115	+	279.1	4291.000	285.5	19.5	14.68	2.93e-219
chr10-8050	chr10	79801672	79805442	+	279.1	3770.000	284.5	17.7	16.05	7.92e-229
chr15-16758	chr15	76721351	76725572	+	279.1	4221.000	285.5	22.7	12.58	1.39e-201
chr19-6834	chr19	46618706	46625010	+	279.1	6304.000	285.5	31.8	8.99	7.28e-164
chr7-25906	chr7	112739067	112745021	+	278.6	5954.000	284.0	33.3	8.53	7.91e-158
chr9-27296	chr9	45675221	45679491	+	278.6	4270.000	284.5	29.4	9.68	1.78e-171
chr3-10034	chr3	83763453	83769806	+	278.1	6353.000	285.5	34.4	8.31	2.84e-155
chr9-9775	chr9	36937697	36943348	+	278.1	5651.000	285.0	23.8	11.99	2.71e-196
chr16-6366	chr16	20692186	20697133	+	278.1	4947.000	285.0	30.5	9.35	1.84e-168
chr1-25257	chr1	167268707	167274633	+	277.6	5926.000	286.0	30.5	9.38	1.96e-169
chr2-41981	chr2	179517838	179523540	+	277.6	5702.000	281.5	27.0	10.42	8.66e-178
chr5-18515	chr5	129583101	129587249	+	277.6	4148.000	283.0	19.5	14.55	6.26e-217
chr8-10272	chr8	27159009	27164391	+	277.6	5382.000	284.5	22.9	12.42	2.08e-199
chr9-15588	chr9	13297624	13304890	+	277.6	7266.000	285.0	37.4	7.62	3.88e-146
chr1-13600	chr1	91454853	91460420	+	277.1	5567.000	282.0	32.2	8.76	1.53e-159
chr4-30125	chr4	43556938	43564564	+	277.1	7626.000	282.0	41.5	6.79	1.65e-132
chr8-26618	chr8	105266529	105272434	+	277.1	5905.000	282.5	30.0	9.40	4.08e-167
chr11-39114	chr11	87685442	87692268	+	277.1	6826.000	282.0	37.0	7.63	9.86e-145
chr17-7103	chr17	79712445	79716498	+	277.1	4053.000	283.0	22.0	12.84	1.14e-202
chr18-9447	chr18	7000434	7006441	+	277.1	6007.000	281.0	22.5	12.50	2.86e-198
chr4-42421	chr4	32301679	32306875	+	276.6	5196.000	280.5	26.8	10.47	1.18e-177
chr4-9587	chr4	154169619	154174118	+	276.6	4499.000	281.5	24.6	11.42	5.30e-188
chr9-26782	chr9	119570218	119574630	+	276.6	4412.000	281.0	27.9	10.08	2.55e-174
chr11-26739	chr11	88573482	88580090	+	276.6	6608.000	283.5	37.0	7.67	1.29e-145
chr17-5100	chr17	37045194	37052141	+	276.6	6947.000	281.0	34.8	8.07	2.87e-150
chr2-42742	chr2	38356188	38364775	+	276.1	8587.000	280.5	50.6	5.55	1.02e-110
chr3-14312	chr3	88508958	88514512	+	276.1	5554.000	284.5	32.6	8.72	5.65e-160
chr7-20283	chr7	141473182	141478539	+	276.1	5357.000	282.0	28.3	9.96	1.26e-173
chr9-20673	chr9	56501709	56508115	+	276.1	6406.000	281.5	33.3	8.46	4.87e-155
chr10-14469	chr10	67101601	67108890	+	276.1	7289.000	282.0	35.7	7.91	1.51e-148
chr11-13105	chr11	11820625	11825764	+	276.1	5139.000	281.0	29.8	9.42	6.25e-167
chr11-22627	chr11	117323681	117327886	+	276.1	4205.000	282.0	32.4	8.70	8.13e-159
chr2-34668	chr2	166486941	166493536	+	275.6	6595.000	281.0	41.5	6.77	1.12e-131
chr7-25094	chr7	25218281	25222732	+	275.6	4451.000	284.0	30.3	9.38	2.83e-168
chr11-23708	chr11	117596123	117600868	+	275.6	4745.000	281.0	23.1	12.15	4.42e-195
chr14-5347	chr14	121059123	121065228	+	275.6	6105.000	280.5	25.7	10.90	3.42e-182
chr17-15784	chr17	34997209	35004126	+	275.6	6917.000	281.5	39.3	7.16	2.86e-137
chr4-38366	chr4	106853333	106857095	+	275.1	3762.000	280.0	17.7	15.80	5.11e-224
chr7-33073	chr7	135483365	135487759	+	275.1	4394.000	280.5	18.6	15.09	1.34e-218
chr8-13241	chr8	111467466	111473281	+	275.1	5815.000	282.0	30.7	9.19	8.83e-165
chr9-19752	chr9	63664217	63670174	+	275.1	5957.000	279.0	37.2	7.50	1.78e-141
chr11-24807	chr11	120357222	120362260	+	275.1	5038.000	281.5	32.2	8.74	1.34e-158
chr15-15819	chr15	76075946	76080714	+	275.1	4768.000	279.5	21.8	12.80	2.41e-199
chr19-4981	chr19	4096413	4102047	+	275.1	5634.000	280.5	33.3	8.43	4.11e-154
chr4-26530	chr4	133070887	133075630	+	274.6	4743.000	281.5	30.3	9.30	2.32e-165
chr8-24752	chr8	70499624	70506696	+	274.6	7072.000	279.0	39.8	7.01	2.00e-134
chr10-7131	chr10	128408073	128414046	+	274.6	5973.000	284.5	32.9	8.66	2.97e-159
chr5-16825	chr5	138274613	138281197	+	274.1	6584.000	280.0	32.6	8.58	3.18e-156
chr8-4912	chr8	105517520	105522082	+	274.1	4562.000	281.5	29.8	9.44	6.25e-167
chr15-8154	chr15	84440256	84447605	+	274.1	7349.000	279.5	40.0	6.99	7.30e-134
chr4-44469	chr4	137466819	137472496	+	273.7	5677.000	280.0	30.3	9.25	2.15e-164
chr9-10489	chr9	72805046	72813322	+	273.7	8276.000	278.5	37.8	7.36	8.57e-139
chr11-24352	chr11	88179571	88182353	+	273.7	2782.000	280.5	15.1	18.54	3.90e-242
chr13-11305	chr13	91369571	91375662	+	273.7	6091.000	278.5	33.1	8.42	5.88e-153
chr17-4302	chr17	48771566	48777503	+	273.7	5937.000	279.5	29.8	9.37	5.53e-165
chr2-19549	chr2	165309096	165314588	+	273.2	5492.000	280.0	29.4	9.52	1.52e-167
chr4-12776	chr4	97868162	97876586	+	273.2	8424.000	278.0	40.2	6.91	1.84e-132
chr4-20862	chr4	135523299	135528304	+	273.2	5005.000	281.0	29.6	9.49	1.00e-167
chr5-28452	chr5	123141162	123146214	+	273.2	5052.000	277.0	19.7	14.08	9.69e-209
chr8-3127	chr8	94770850	94774588	+	273.2	3738.000	277.5	25.1	11.07	7.07e-182
chr11-39876	chr11	117625646	117630259	+	273.2	4613.000	280.5	24.2	11.59	6.55e-189
chr14-20529	chr14	55822410	55829076	+	273.2	6666.000	278.5	34.8	8.00	1.50e-147
chr17-9476	chr17	26937340	26942834	+	273.2	5494.000	277.0	25.1	11.05	7.07e-182
chr1-12357	chr1	155091366	155096294	+	272.7	4928.000	277.0	21.8	12.69	3.93e-197
chr6-22089	chr6	30172645	30176816	+	272.7	4171.000	277.5	25.9	10.70	3.58e-178
chr9-30051	chr9	108585943	108589574	+	272.7	3631.000	278.5	19.2	14.48	2.19e-212
chr11-31682	chr11	60307326	60313701	+	272.7	6375.000	279.0	36.3	7.68	5.93e-144
chr2-33208	chr2	26314431	26320568	+	272.2	6137.000	277.5	38.7	7.17	1.39e-135
chr2-34511	chr2	161337869	161343347	+	272.2	5478.000	276.5	27.0	10.23	1.02e-172
chr2-31156	chr2	173269539	173275859	+	272.2	6320.000	277.0	31.3	8.84	9.59e-158
chr6-8597	chr6	91728605	91732661	+	272.2	4056.000	276.5	20.8	13.32	1.20e-201
chr2-33283	chr2	28520884	28527017	+	271.7	6133.000	281.5	28.3	9.94	1.25e-172
chr4-2759	chr4	152289863	152294050	+	271.7	4187.000	278.5	18.8	14.81	6.07e-215
chr4-37217	chr4	155017459	155022747	+	271.7	5288.000	277.5	26.6	10.44	1.75e-175
chr7-9735	chr7	112850402	112857131	+	271.7	6729.000	277.0	30.7	9.02	5.59e-160
chr12-13148	chr12	112670170	112673802	+	271.7	3632.000	278.5	22.5	12.39	5.52e-195
chr13-10277	chr13	28717078	28723315	+	271.7	6237.000	276.0	32.9	8.40	8.42e-152
chr14-20026	chr14	24993070	24998860	+	271.7	5790.000	276.5	31.6	8.76	4.56e-156
chr14-8590	chr14	60377348	60384722	+	271.7	7374.000	277.5	36.5	7.60	1.46e-141
chr16-8966	chr16	17801812	17805427	+	271.7	3615.000	280.0	21.2	13.22	7.72e-204
chr17-17393	chr17	24893182	24898485	+	271.7	5303.000	278.0	33.3	8.35	2.90e-152
chr17-8154	chr17	83199054	83205124	+	271.7	6070.000	277.5	36.3	7.64	3.49e-142
chr19-12689	chr19	7306748	7311952	+	271.7	5204.000	275.5	27.9	9.88	2.54e-168
chr2-10723	chr2	180117076	180120479	+	271.2	3403.000	276.0	22.7	12.16	9.53e-192
chr4-42431	chr4	32505790	32512397	+	271.2	6607.000	276.0	39.1	7.05	1.39e-133
chr7-12415	chr7	112953477	112958627	+	271.2	5150.000	276.5	29.4	9.41	1.23e-163
chr9-11904	chr9	59658081	59664383	+	271.2	6302.000	276.0	30.7	8.99	5.04e-159
chr12-7035	chr12	108957929	108961630	+	271.2	3701.000	276.5	16.9	16.40	7.48e-225
chr15-5987	chr15	85675676	85681491	+	271.2	5815.000	276.5	32.4	8.53	3.35e-153
chr2-30013	chr2	33628592	33633511	+	270.7	4919.000	275.0	27.5	10.02	5.32e-170
chr15-18752	chr15	64040594	64047785	+	270.7	7191.000	276.5	34.2	8.10	1.01e-147
chr1-8731	chr1	93077852	93082527	+	270.2	4675.000	277.0	27.9	9.93	2.58e-170
chr2-34063	chr2	115854521	115861241	+	270.2	6720.000	275.5	30.3	9.10	1.41e-159
chr11-20295	chr11	77930367	77935850	+	270.2	5483.000	274.0	29.0	9.46	2.86e-163
chr19-9948	chr19	41742555	41747367	+	270.2	4812.000	275.0	30.3	9.09	1.41e-159
chr4-14289	chr4	134658927	134664542	+	269.7	5615.000	277.0	32.2	8.60	7.61e-155
chr4-15060	chr4	149874396	149878353	+	269.7	3957.000	275.5	27.2	10.12	7.51e-171
chr10-15248	chr10	60281693	60287257	+	269.7	5564.000	276.5	34.8	7.95	9.52e-146
chr11-32644	chr11	119023576	119028488	+	269.7	4912.000	278.0	23.6	11.80	8.79e-190
chr15-12823	chr15	59644966	59651616	+	269.7	6650.000	275.0	33.7	8.16	3.78e-148
chr17-7690	chr17	47920125	47926528	+	269.7	6403.000	276.0	32.9	8.40	8.42e-152
chr5-25741	chr5	147185328	147190279	+	269.2	4951.000	275.5	25.3	10.89	7.35e-179
chr16-7700	chr16	37785546	37791457	+	269.2	5911.000	273.5	33.5	8.16	5.38e-147
chr4-11913	chr4	138462238	138466159	+	268.7	3921.000	274.5	20.3	13.51	1.02e-201
chr5-4743	chr5	139535199	139539610	+	268.7	4411.000	274.5	28.3	9.69	1.10e-165
chr8-13267	chr8	117256186	117262473	+	268.7	6287.000	274.5	35.4	7.74	4.93e-142
chr11-43421	chr11	79643487	79648654	+	268.7	5167.000	272.5	26.6	10.25	2.08e-170
chr17-2847	chr17	34037994	34041967	+	268.7	3973.000	274.0	20.3	13.49	1.02e-201
chr19-13388	chr19	12486754	12492648	+	268.7	5894.000	272.5	26.8	10.17	1.52e-169
chr19-6206	chr19	45614554	45618746	+	268.7	4192.000	274.5	21.2	12.96	3.91e-197
chr2-42097	chr2	4539158	4545935	+	268.2	6777.000	273.5	31.3	8.73	5.73e-154
chr2-26002	chr2	102019622	102027854	+	268.2	8232.000	272.0	38.3	7.11	1.84e-132
chr9-19118	chr9	114543529	114550600	+	268.2	7071.000	274.0	35.0	7.82	2.63e-143
chr10-15282	chr10	61533437	61539000	+	268.2	5563.000	273.5	33.1	8.27	2.39e-148
chr4-7946	chr4	136861469	136869464	+	267.7	7995.000	272.5	34.6	7.88	8.41e-143
chr9-31943	chr9	108793886	108798087	+	267.7	4201.000	272.5	18.2	15.01	8.20e-212
chr11-15961	chr11	118436126	118440491	+	267.7	4365.000	272.5	23.3	11.67	2.28e-184
chr19-6933	chr19	5037468	5042745	+	267.7	5277.000	277.0	21.8	12.69	3.93e-197
chr2-25993	chr2	94287419	94290928	+	267.2	3509.000	272.0	19.7	13.83	5.18e-203
chr5-7775	chr5	121834985	121839401	+	267.2	4416.000	274.0	14.3	19.21	3.50e-241
chr6-1052	chr6	8948143	8952272	+	267.2	4129.000	273.0	19.2	14.19	1.33e-206
chr6-18534	chr6	72240865	72246053	+	267.2	5188.000	274.0	26.6	10.31	1.96e-172
chr7-20906	chr7	96794522	96799042	+	267.2	4520.000	275.0	24.4	11.26	1.22e-182
chr8-7053	chr8	87821201	87825456	+	267.2	4255.000	271.5	24.9	10.92	1.45e-176
chr10-5386	chr10	80225422	80230730	+	267.2	5308.000	272.0	25.1	10.85	1.12e-176
chr11-32651	chr11	119212880	119216975	+	267.2	4095.000	275.0	25.5	10.78	6.15e-178
chr12-12373	chr12	110186428	110189776	+	267.2	3348.000	272.5	19.0	14.33	1.08e-206
chr1-18239	chr1	132581150	132588028	+	266.7	6878.000	271.0	38.0	7.12	3.49e-132
chr2-36209	chr2	119740901	119745510	+	266.7	4609.000	273.0	19.5	14.03	2.27e-205
chr12-19990	chr12	21130307	21137092	+	266.7	6785.000	270.5	38.7	6.99	1.25e-129
chr12-10485	chr12	100955980	100960884	+	266.7	4904.000	272.5	27.9	9.77	2.41e-165
chr16-8815	chr16	91221634	91228204	+	266.7	6570.000	271.5	24.6	11.02	1.68e-177
chr3-10768	chr3	98103818	98108183	+	266.3	4365.000	272.0	27.0	10.07	1.09e-168
chr4-15399	chr4	105167678	105172385	+	266.3	4707.000	271.0	18.8	14.41	8.69e-207
chr5-30105	chr5	118292416	118298667	+	266.3	6251.000	272.0	28.1	9.68	1.59e-164
chr12-17509	chr12	3780038	3785603	+	266.3	5565.000	271.0	25.1	10.81	1.22e-175
chr14-5373	chr14	12334840	12342788	+	266.3	7948.000	272.5	33.9	8.03	9.32e-145
chr14-3985	chr14	54994132	54997523	+	266.3	3391.000	273.0	20.5	13.29	1.99e-199
chr15-13507	chr15	59029006	59034111	+	266.3	5105.000	271.5	24.0	11.32	2.33e-180
chr16-8514	chr16	23267764	23274901	+	266.3	7137.000	272.5	35.4	7.69	2.94e-140
chr2-33259	chr2	27885157	27890175	+	265.8	5018.000	269.5	23.3	11.54	3.56e-181
chr13-12265	chr13	28415151	28420530	+	265.8	5379.000	270.5	23.8	11.38	2.84e-180
chr14-7632	chr14	54923410	54928228	+	265.8	4818.000	270.0	27.7	9.76	3.48e-164
chr2-31560	chr2	30757094	30761108	+	265.3	4014.000	272.5	31.1	8.75	9.43e-154
chr2-31612	chr2	32533794	32539875	+	265.3	6081.000	270.0	38.0	7.10	2.49e-131
chr2-12076	chr2	118744714	118750888	+	265.3	6174.000	270.0	33.5	8.06	2.88e-144
chr4-9104	chr4	140622967	140626508	+	265.3	3541.000	270.5	23.1	11.70	3.10e-183
chr5-24371	chr5	149512368	149518656	+	265.3	6288.000	270.5	29.8	9.07	2.67e-156
chr7-6568	chr7	44814778	44820183	+	265.3	5405.000	270.0	27.9	9.68	2.29e-163
chr10-5010	chr10	39484187	39489230	+	265.3	5043.000	270.0	25.9	10.41	5.26e-171
chr11-22635	chr11	117779187	117783973	+	265.3	4786.000	270.5	25.3	10.70	1.08e-173
chr1-21763	chr1	119417554	119423765	+	264.8	6211.000	269.5	27.2	9.90	7.55e-165
chr2-36580	chr2	154565073	154571242	+	264.8	6169.000	269.5	30.7	8.78	2.23e-152
chr7-37121	chr7	116234142	116238398	+	264.8	4256.000	268.5	22.7	11.83	4.12e-183
chr10-17548	chr10	80572840	80579732	+	264.8	6892.000	270.0	38.9	6.94	4.54e-129
chr11-47592	chr11	120303428	120308825	+	264.8	5397.000	269.5	32.0	8.42	4.19e-148
chr2-33951	chr2	102132588	102140249	+	264.3	7661.000	269.0	37.0	7.28	2.23e-133
chr2-14575	chr2	121294053	121298603	+	264.3	4550.000	269.5	25.1	10.75	1.42e-173
chr4-17065	chr4	124967558	124973720	+	264.3	6162.000	269.0	31.3	8.58	3.23e-150
chr5-13270	chr5	23413299	23420096	+	264.3	6797.000	271.5	35.0	7.75	1.25e-140
chr8-5861	chr8	12319177	12325916	+	264.3	6739.000	269.0	41.5	6.48	8.25e-122
chr13-10526	chr13	56248803	56253709	+	264.3	4906.000	269.5	25.3	10.66	1.15e-172
chr17-18557	chr17	29092642	29096078	+	264.3	3436.000	268.5	18.2	14.79	4.04e-207
chr17-7436	chr17	84144927	84150350	+	264.3	5423.000	275.5	33.7	8.17	3.78e-148
chr19-14102	chr19	6274121	6280850	+	264.3	6729.000	269.0	30.5	8.83	4.13e-153
chr5-10327	chr5	125101925	125105019	+	263.8	3094.000	272.5	19.2	14.16	1.89e-205
chr8-13684	chr8	87701013	87704551	+	263.8	3538.000	268.0	22.7	11.81	4.12e-183
chr9-11474	chr9	74860690	74865192	+	263.8	4502.000	268.0	27.7	9.69	3.30e-162
chr9-20031	chr9	102687525	102693266	+	263.8	5741.000	269.0	30.5	8.83	4.13e-153
chr15-9930	chr15	101075271	101079615	+	263.8	4344.000	269.0	25.1	10.73	1.42e-173
chr19-9742	chr19	7273866	7277586	+	263.8	3720.000	269.5	21.4	12.59	1.69e-190
chr7-11121	chr7	80338683	80344053	+	263.3	5370.000	272.5	33.5	8.13	4.38e-146
chr11-40839	chr11	68384280	68387713	+	263.3	3433.000	267.0	21.6	12.35	3.14e-187
chr11-24351	chr11	88158276	88162460	+	263.3	4184.000	268.0	24.2	11.07	2.97e-176
chr11-17173	chr11	97021027	97026422	+	263.3	5395.000	268.0	22.0	12.16	3.33e-186
chr12-22550	chr12	3364602	3373018	+	263.3	8416.000	267.0	35.9	7.44	1.25e-134
chr2-46347	chr2	94262835	94268501	+	262.8	5666.000	268.0	29.6	9.05	3.85e-155
chr14-5024	chr14	70625911	70630008	+	262.8	4097.000	267.5	22.7	11.79	4.87e-182
chr19-4907	chr19	46326074	46330875	+	262.8	4801.000	269.5	22.5	11.99	3.29e-185
chr3-5499	chr3	52043467	52048164	+	262.3	4697.000	266.5	28.5	9.34	4.68e-157
chr6-20558	chr6	145862285	145867040	+	262.3	4755.000	266.0	20.8	12.82	1.77e-190
chr7-21543	chr7	28942587	28947154	+	262.3	4567.000	268.5	23.3	11.50	4.11e-180
chr8-27836	chr8	70654713	70661182	+	262.3	6469.000	268.5	32.4	8.28	8.36e-146
chr10-20307	chr10	120848370	120855339	+	262.3	6969.000	267.0	24.0	11.13	3.72e-176
chr11-13277	chr11	76292044	76299130	+	262.3	7086.000	266.5	37.2	7.17	3.23e-130
chr11-22357	chr11	95830080	95837567	+	262.3	7487.000	272.5	43.9	6.21	1.06e-118
chr2-26478	chr2	166178206	166182639	+	261.8	4433.000	266.5	26.6	10.02	2.26e-164
chr6-14090	chr6	112836789	112843620	+	261.8	6831.000	267.0	34.2	7.82	1.31e-139
chr9-25683	chr9	44873839	44880824	+	261.8	6985.000	268.0	33.1	8.10	8.84e-144
chr9-9958	chr9	65264486	65270592	+	261.8	6106.000	268.5	34.6	7.76	3.16e-139
chr10-9128	chr10	128090999	128095483	+	261.8	4484.000	266.5	23.1	11.52	5.64e-179
chr12-18445	chr12	108263293	108269196	+	261.8	5903.000	267.5	31.3	8.53	2.38e-148
chr16-3836	chr16	92608059	92613323	+	261.8	5264.000	266.5	34.2	7.80	1.02e-138
chr17-20032	chr17	45803802	45809322	+	261.8	5520.000	266.0	26.6	10.00	2.26e-164
chr5-26504	chr5	111739468	111743508	+	261.3	4040.000	266.5	25.7	10.36	8.10e-168
chr6-1350	chr6	88342363	88346333	+	261.3	3970.000	267.5	21.0	12.76	1.76e-190
chr7-11627	chr7	65779559	65784367	+	261.3	4808.000	269.0	30.5	8.83	4.13e-153
chr13-3423	chr13	34131114	34135348	+	261.3	4234.000	270.5	18.6	14.55	6.85e-207
chr13-9906	chr13	56092146	56095900	+	261.3	3754.000	270.0	24.2	11.15	2.39e-178
chr13-13612	chr13	78206873	78213420	+	261.3	6547.000	265.5	33.3	7.98	2.11e-140
chr18-5613	chr18	80985051	80989789	+	261.3	4738.000	269.5	21.4	12.59	1.69e-190
chr3-21636	chr3	108081323	108087341	+	260.8	6018.000	264.5	36.5	7.24	3.02e-130
chr2-32524	chr2	153608432	153613594	+	260.3	5162.000	264.0	27.9	9.47	1.79e-157
chr6-19795	chr6	85510992	85514306	+	260.3	3314.000	266.5	18.6	14.34	2.98e-202
chr7-12846	chr7	73417483	73425173	+	260.3	7690.000	267.5	46.0	5.81	4.09e-110
chr11-23411	chr11	97437406	97443559	+	260.3	6153.000	266.0	40.9	6.51	6.44e-121
chr16-6020	chr16	18625576	18631195	+	260.3	5619.000	265.5	33.1	8.03	4.66e-141
chr1-2406	chr1	134232320	134236750	+	259.8	4430.000	265.5	23.3	11.37	6.15e-177
chr5-32204	chr5	124022949	124031804	+	259.8	8855.000	266.0	44.1	6.03	1.70e-113
chr11-37163	chr11	87592318	87597221	+	259.8	4903.000	264.0	21.4	12.34	5.12e-185
chr12-8901	chr12	85471543	85476565	+	259.8	5022.000	264.5	28.7	9.20	2.40e-154
chr18-8268	chr18	69558271	69565315	+	259.8	7044.000	264.0	34.2	7.73	6.19e-137
chr2-30583	chr2	127481361	127485561	+	259.4	4200.000	264.5	21.0	12.61	3.60e-187
chr4-24226	chr4	141898156	141903025	+	259.4	4869.000	266.0	24.0	11.09	4.14e-175
chr10-13406	chr10	19849229	19853046	+	259.4	3817.000	263.5	17.9	14.69	1.45e-202
chr12-2556	chr12	3807906	3813858	+	259.4	5952.000	264.0	24.4	10.81	3.68e-171
chr14-15268	chr14	24824006	24830275	+	259.4	6269.000	265.5	32.6	8.13	2.19e-142
chr2-15230	chr2	105678918	105683986	+	258.9	5068.000	265.0	24.6	10.75	2.82e-171
chr4-15443	chr4	109983637	109988978	+	258.9	5341.000	265.0	28.7	9.22	2.60e-155
chr5-9711	chr5	111392790	111396576	+	258.9	3786.000	263.0	17.5	15.02	3.66e-205
chr5-9096	chr5	144255574	144259586	+	258.9	4012.000	265.0	24.4	10.85	3.39e-172
chr13-8373	chr13	60121863	60128166	+	258.9	6303.000	264.5	28.1	9.41	1.11e-156
chr15-14159	chr15	53281289	53287850	+	258.9	6561.000	264.0	27.9	9.47	1.79e-157
chr1-6483	chr1	155740416	155743761	+	258.4	3345.000	262.0	17.1	15.34	1.21e-206
chr5-22207	chr5	74193925	74199372	+	258.4	5447.000	263.0	29.0	9.08	1.27e-152
chr7-37787	chr7	141432569	141438331	+	258.4	5762.000	262.0	35.4	7.39	1.77e-131
chr8-22494	chr8	105345016	105351047	+	258.4	6031.000	262.0	24.0	10.92	6.12e-171
chr11-17321	chr11	113784227	113789363	+	258.4	5136.000	265.0	26.2	10.13	4.51e-165
chr13-2920	chr13	49186666	49193122	+	258.4	6456.000	265.5	34.8	7.63	6.11e-136
chr14-6576	chr14	70203155	70208744	+	258.4	5589.000	263.0	23.1	11.37	8.49e-176
chr4-36588	chr4	134016284	134020275	+	257.9	3991.000	262.5	17.5	14.99	5.50e-204
chr5-17021	chr5	29473483	29479456	+	257.9	5973.000	263.5	24.0	10.98	5.58e-172
chr5-34365	chr5	127296672	127301520	+	257.9	4848.000	262.5	22.7	11.57	1.06e-176
chr7-29893	chr7	44441345	44446195	+	257.9	4850.000	263.0	26.8	9.81	1.52e-160
chr10-23643	chr10	13114159	13119814	+	257.9	5655.000	263.0	33.1	7.95	2.98e-139
chr2-13728	chr2	68402713	68409127	+	257.4	6414.000	264.0	37.2	7.10	1.65e-128
chr2-32569	chr2	157067694	157073530	+	257.4	5836.000	262.0	31.1	8.42	2.08e-144
chr3-13439	chr3	88525571	88531055	+	257.4	5484.000	261.5	22.9	11.41	1.17e-174
chr3-2843	chr3	89277216	89282271	+	257.4	5055.000	264.5	25.3	10.46	1.51e-167
chr3-2229	chr3	107457953	107460690	+	257.4	2737.000	262.5	13.0	20.24	3.60e-236
chr11-37088	chr11	84038902	84044804	+	257.4	5902.000	265.5	24.0	11.07	4.59e-174
chr17-15035	chr17	48973075	48978758	+	257.4	5683.000	263.0	29.0	9.08	1.27e-152
chr9-15290	chr9	69298329	69305399	+	256.9	7070.000	261.0	36.1	7.23	7.77e-129
chr11-36395	chr11	35863464	35867031	+	256.9	3567.000	261.5	23.1	11.31	1.09e-173
chr11-25646	chr11	97675475	97679273	+	256.9	3798.000	261.5	23.3	11.20	1.00e-172
chr2-23717	chr2	152816397	152821944	+	256.4	5547.000	261.5	24.9	10.52	2.91e-166
chr2-23776	chr2	157422070	157428722	+	256.4	6652.000	261.5	41.3	6.33	7.39e-116
chr4-15878	chr4	22486557	22492436	+	256.4	5879.000	261.5	30.3	8.64	2.66e-146
chr4-24721	chr4	63402097	63406010	+	256.4	3913.000	261.0	24.9	10.50	2.91e-166
chr7-19168	chr7	130691587	130697440	+	256.4	5853.000	261.5	30.0	8.70	5.08e-147
chr7-15043	chr7	137250663	137256288	+	256.4	5625.000	260.0	22.7	11.46	1.41e-174
chr8-22310	chr8	87891244	87896816	+	256.4	5572.000	261.5	36.5	7.16	1.13e-127
chr14-5436	chr14	25765007	25770298	+	256.4	5291.000	261.5	24.2	10.80	5.60e-169
chr2-23682	chr2	144329714	144333651	+	255.9	3937.000	260.5	15.3	16.97	1.40e-215
chr4-2187	chr4	133968165	133971796	+	255.9	3631.000	262.5	24.9	10.56	2.76e-167
chr4-34758	chr4	138451670	138457120	+	255.9	5450.000	259.5	31.3	8.28	5.95e-141
chr4-32876	chr4	141309411	141315091	+	255.9	5680.000	262.5	29.6	8.86	2.01e-149
chr5-1508	chr5	138753501	138757439	+	255.9	3938.000	263.0	27.2	9.66	6.64e-159
chr6-3019	chr6	127335325	127339659	+	255.9	4334.000	264.0	22.5	11.74	7.78e-180
chr7-27305	chr7	112758563	112764882	+	255.9	6319.000	262.5	36.3	7.23	4.12e-129
chr9-9255	chr9	121364029	121368271	+	255.9	4242.000	261.5	22.0	11.86	1.21e-178
chr10-7200	chr10	39501090	39507719	+	255.9	6629.000	261.0	35.0	7.45	8.17e-132
chr15-18137	chr15	88861175	88867861	+	255.9	6686.000	260.5	33.1	7.88	1.49e-136
chr18-6112	chr18	37833725	37837612	+	255.9	3887.000	261.5	20.3	12.87	3.73e-187
chr4-25082	chr4	118433454	118438601	+	255.4	5147.000	260.5	29.4	8.86	2.89e-148
chr7-8332	chr7	63934710	63940316	+	255.4	5606.000	260.5	35.2	7.39	2.43e-130
chr8-11204	chr8	15026251	15031685	+	255.4	5434.000	259.0	30.3	8.56	1.97e-144
chr8-26869	chr8	120280278	120286376	+	255.4	6098.000	260.5	33.3	7.83	6.52e-136
chr14-3508	chr14	122881569	122886497	+	255.4	4928.000	260.5	17.3	15.06	6.02e-203
chr15-18270	chr15	98976050	98980740	+	255.4	4690.000	261.0	23.1	11.28	1.09e-173
chr15-6625	chr15	99096300	99099881	+	255.4	3581.000	260.0	24.6	10.55	3.92e-166
chr4-42237	chr4	8746008	8752483	+	254.9	6475.000	261.0	30.5	8.56	1.37e-145
chr6-12164	chr6	30459270	30463241	+	254.9	3971.000	258.5	31.6	8.19	2.34e-139
chr6-8706	chr6	115992936	116000059	+	254.9	7123.000	260.5	44.5	5.85	6.38e-108
chr7-35676	chr7	29288402	29294684	+	254.9	6282.000	258.5	27.0	9.57	8.54e-155
chr8-24432	chr8	27084143	27092095	+	254.9	7952.000	260.0	39.6	6.57	3.85e-119
chr11-26601	chr11	77847247	77852024	+	254.9	4777.000	260.0	29.6	8.78	1.57e-147
chr17-7522	chr17	24528750	24534068	+	254.9	5318.000	259.5	25.3	10.26	1.81e-162
chr5-23757	chr5	112224647	112229383	+	254.4	4736.000	260.0	22.5	11.57	1.45e-175
chr8-4464	chr8	71718254	71721984	+	254.4	3730.000	262.5	20.1	13.06	2.18e-189
chr10-13866	chr10	86299834	86305080	+	254.4	5246.000	258.0	31.1	8.29	1.02e-140
chr11-45793	chr11	69545438	69550388	+	254.4	4950.000	259.0	32.4	7.99	1.32e-137
chr11-27835	chr11	75651165	75657179	+	254.4	6014.000	258.0	31.1	8.29	1.02e-140
chr14-11504	chr14	64198009	64204269	+	254.4	6260.000	259.0	30.9	8.38	2.51e-142
chrX-3043	chrX	99195682	99202031	+	254.4	6349.000	260.5	28.1	9.27	8.46e-153
chr3-9413	chr3	51887593	51890567	+	253.9	2974.000	260.5	17.9	14.52	4.53e-199
chr7-3689	chr7	49633266	49640881	+	253.9	7615.000	262.0	34.2	7.67	3.69e-135
chr8-11048	chr8	115157492	115163766	+	253.9	6274.000	259.0	31.6	8.21	2.85e-140
chr9-16930	chr9	67045474	67050144	+	253.9	4670.000	260.5	28.3	9.20	5.00e-152
chr10-1328	chr10	79776995	79781700	+	253.9	4705.000	258.5	21.2	12.20	1.54e-179
chr12-16576	chr12	12721945	12726345	+	253.9	4400.000	257.5	19.5	13.24	3.29e-187
chrX-5019	chrX	12132389	12138567	+	253.9	6178.000	259.5	19.2	13.49	1.28e-190
chr5-30646	chr5	142438914	142442367	+	253.4	3453.000	261.0	22.5	11.61	1.25e-176
chr6-3165	chr6	120578585	120582099	+	253.4	3514.000	258.0	13.0	19.89	5.86e-231
chr7-13916	chr7	29503502	29509282	+	253.4	5780.000	257.5	29.8	8.63	5.49e-144
chr8-13319	chr8	121946538	121950261	+	253.4	3723.000	259.5	19.7	13.19	2.63e-188
chr12-9383	chr12	86814544	86818805	+	253.4	4261.000	259.5	26.4	9.84	3.14e-158
chr15-8470	chr15	78830815	78837257	+	253.4	6442.000	258.5	29.8	8.67	6.34e-145
chr4-23683	chr4	106864823	106867849	+	252.9	3026.000	257.0	11.9	21.62	6.64e-239
chr4-41815	chr4	143294180	143301287	+	252.9	7107.000	260.5	34.6	7.53	3.71e-132
chr5-30253	chr5	124075268	124081328	+	252.9	6060.000	260.0	43.2	6.01	1.07e-110
chr9-10267	chr9	41949367	41954412	+	252.9	5045.000	257.5	30.0	8.57	2.83e-143
chr11-29318	chr11	88511444	88518235	+	252.9	6791.000	263.0	32.9	8.00	6.59e-140
chr1-24092	chr1	36067208	36073329	+	252.5	6121.000	256.5	29.4	8.73	1.73e-144
chr2-19115	chr2	58529336	58535368	+	252.5	6032.000	256.5	31.1	8.24	7.01e-139
chr2-41861	chr2	172755245	172759704	+	252.5	4459.000	259.5	27.7	9.38	2.17e-153
chr3-3547	chr3	108422528	108426254	+	252.5	3726.000	261.0	21.4	12.20	9.52e-182
chr5-20575	chr5	137756877	137760841	+	252.5	3964.000	258.0	27.2	9.47	5.38e-154
chr11-14193	chr11	20654355	20657441	+	252.5	3086.000	259.5	25.7	10.09	9.49e-161
chr11-33454	chr11	78320746	78326447	+	252.5	5701.000	259.0	27.9	9.29	1.31e-152
chr17-5306	chr17	31789596	31794409	+	252.5	4813.000	257.5	28.3	9.09	3.83e-149
chr4-7614	chr4	136964777	136970327	+	252.0	5550.000	258.0	35.7	7.23	2.00e-127
chr5-28620	chr5	131526255	131533605	+	252.0	7350.000	256.0	36.1	7.09	1.48e-124
chr6-19909	chr6	91283959	91288622	+	252.0	4663.000	256.5	20.3	12.62	1.26e-181
chr8-31702	chr8	76898596	76903104	+	252.0	4508.000	256.5	24.2	10.60	7.87e-164
chr8-23612	chr8	90874731	90878395	+	252.0	3664.000	257.0	17.9	14.32	1.36e-195
chr19-8073	chr19	25614417	25619712	+	252.0	5295.000	255.5	22.0	11.59	3.14e-172
chr4-5821	chr4	106785365	106790483	+	251.5	5118.000	256.5	23.8	10.79	1.20e-165
chr5-16040	chr5	140699884	140706422	+	251.5	6538.000	256.0	36.3	7.05	5.51e-124
chr7-27874	chr7	18947961	18951949	+	251.5	3988.000	255.5	17.5	14.59	8.53e-196
chr7-13554	chr7	101820320	101824488	+	251.5	4168.000	258.0	24.9	10.38	3.34e-163
chr9-6740	chr9	48834304	48839143	+	251.5	4839.000	256.5	20.5	12.49	1.52e-180
chr9-7187	chr9	72878039	72882267	+	251.5	4228.000	258.5	23.3	11.07	1.38e-169
chr9-31882	chr9	106880980	106886787	+	251.5	5807.000	259.0	23.8	10.89	9.39e-169
chr10-5420	chr10	87484533	87489050	+	251.5	4517.000	255.5	22.3	11.48	3.05e-171
chr18-16226	chr18	35813219	35817863	+	251.5	4644.000	257.5	26.8	9.61	1.28e-154
chr4-20162	chr4	155652238	155655584	+	251.0	3346.000	257.0	21.2	12.13	1.88e-178
chr7-13156	chr7	143443030	143447112	+	251.0	4082.000	256.5	24.4	10.50	6.17e-163
chr11-35277	chr11	85840171	85845018	+	251.0	4847.000	255.5	24.2	10.55	8.32e-163
chr15-18050	chr15	85201983	85209067	+	251.0	7084.000	257.5	41.9	6.14	3.33e-111
chr17-18561	chr17	29212768	29216856	+	251.0	4088.000	256.5	23.1	11.09	1.93e-168
chr19-11387	chr19	7163128	7167720	+	251.0	4592.000	254.5	21.4	11.89	3.53e-174
chr4-12215	chr4	97750587	97755915	+	250.5	5328.000	257.0	27.7	9.29	1.90e-151
chr7-17363	chr7	131541429	131544972	+	250.5	3543.000	255.5	18.4	13.91	7.86e-191
chr9-20829	chr9	63752949	63757525	+	250.5	4576.000	255.5	25.9	9.85	6.50e-156
chr11-14114	chr11	118550369	118555479	+	250.5	5110.000	254.5	24.2	10.51	8.77e-162
chr12-20826	chr12	100304670	100312104	+	250.5	7434.000	255.0	41.5	6.14	1.36e-110
chr14-11184	chr14	20791067	20797504	+	250.5	6437.000	254.0	33.1	7.68	3.32e-131
chr15-10142	chr15	76197448	76201351	+	250.5	3903.000	256.5	28.1	9.13	6.07e-149
chrX-1298	chrX	11489627	11495405	+	250.5	5778.000	255.0	21.0	12.16	2.50e-177
chr2-11654	chr2	157749501	157753764	+	250.0	4263.000	253.5	23.8	10.66	1.48e-162
chr2-7079	chr2	179786923	179794424	+	250.0	7501.000	254.5	35.7	7.14	5.36e-124
chr11-12316	chr11	88274124	88278591	+	250.0	4467.000	254.0	24.9	10.22	3.79e-159
chr12-18140	chr12	83484441	83489305	+	250.0	4864.000	255.5	28.3	9.02	3.15e-147
chr13-13643	chr13	92591689	92596467	+	250.0	4778.000	255.0	21.2	12.04	2.76e-176
chr15-10518	chr15	38468727	38474149	+	250.0	5422.000	256.5	25.1	10.23	2.65e-160
chr19-16431	chr19	44496148	44503191	+	250.0	7043.000	257.0	29.0	8.87	6.76e-147
chr3-10682	chr3	88622029	88627179	+	249.5	5150.000	256.0	23.6	10.87	1.44e-166
chr4-10828	chr4	133116421	133122094	+	249.5	5673.000	258.5	21.2	12.20	1.54e-179
chr5-13277	chr5	24471838	24476164	+	249.5	4326.000	254.5	21.6	11.77	3.66e-173
chr6-13303	chr6	108453543	108459314	+	249.5	5771.000	255.5	22.9	11.15	2.42e-168
chr7-6331	chr7	81452759	81455791	+	249.5	3032.000	254.5	16.9	15.09	1.63e-198
chr9-16287	chr9	107610892	107616501	+	249.5	5609.000	253.0	34.6	7.32	4.66e-126
chr15-11039	chr15	57692775	57699349	+	249.5	6574.000	255.0	31.1	8.19	5.77e-138
chr17-8793	chr17	44733689	44738673	+	249.5	4984.000	256.0	20.1	12.73	1.01e-182
chr2-21213	chr2	92422976	92428791	+	249.0	5815.000	255.0	41.1	6.21	1.45e-111
chr6-8611	chr6	94646205	94651500	+	249.0	5295.000	254.5	30.0	8.47	1.75e-140
chr6-27102	chr6	128032801	128039150	+	249.0	6349.000	253.5	26.4	9.61	2.67e-152
chr7-15947	chr7	19746482	19751128	+	249.0	4646.000	255.0	19.2	13.26	4.11e-186
chr8-5378	chr8	122282574	122285678	+	249.0	3104.000	253.5	13.4	18.92	4.58e-221
chr9-19496	chr9	44508347	44512586	+	249.0	4239.000	254.0	23.6	10.78	1.69e-164
chr10-21381	chr10	80259045	80263159	+	249.0	4114.000	253.5	19.5	13.03	9.81e-183
chr11-38209	chr11	24089373	24095714	+	249.0	6341.000	253.0	29.8	8.48	2.96e-140
chr11-27642	chr11	59261783	59267618	+	249.0	5835.000	256.0	33.3	7.69	2.38e-132
chr11-10081	chr11	97539428	97545011	+	249.0	5583.000	256.0	28.5	8.97	1.97e-147
chr18-17136	chr18	82867512	82872699	+	249.0	5187.000	252.5	20.1	12.56	2.59e-178
chr19-7525	chr19	55893120	55899369	+	249.0	6249.000	255.0	28.5	8.94	1.76e-146
chr2-32910	chr2	173338465	173344144	+	248.5	5679.000	255.5	28.3	9.02	3.15e-147
chr4-6990	chr4	132958506	132961971	+	248.5	3465.000	253.5	20.8	12.22	3.33e-176
chr4-19932	chr4	137928715	137933659	+	248.5	4944.000	253.5	26.6	9.53	1.70e-151
chr4-45103	chr4	154139060	154143812	+	248.5	4752.000	253.0	22.3	11.36	3.99e-169
chr8-16907	chr8	26264113	26269887	+	248.5	5774.000	255.0	30.0	8.49	2.06e-141
chr8-20185	chr8	95140954	95145562	+	248.5	4608.000	255.0	28.5	8.94	1.76e-146
chr10-14722	chr10	87490164	87495442	+	248.5	5278.000	252.5	25.1	10.07	2.82e-156
chr11-35333	chr11	88354075	88358810	+	248.5	4735.000	253.5	30.9	8.20	8.21e-137
chr11-26908	chr11	101259069	101263224	+	248.5	4155.000	255.5	21.4	11.94	2.96e-175
chr11-39779	chr11	115381184	115386458	+	248.5	5274.000	253.0	26.8	9.44	1.06e-150
chr13-21972	chr13	72627201	72632010	+	248.5	4809.000	252.0	19.9	12.67	2.11e-179
chr19-15490	chr19	45564304	45571090	+	248.5	6786.000	252.5	31.6	8.00	6.60e-134
chr2-18860	chr2	18036888	18042159	+	248.0	5271.000	255.5	27.9	9.16	9.57e-149
chr3-1793	chr3	88022318	88024541	+	248.0	2223.000	252.0	12.3	20.45	1.59e-228
chr5-18338	chr5	115506823	115510598	+	248.0	3775.000	253.0	21.0	12.07	3.69e-175
chr8-20880	chr8	46291007	46297255	+	248.0	6248.000	252.5	27.9	9.06	7.25e-146
chr9-32858	chr9	45133344	45139747	+	248.0	6403.000	251.5	32.9	7.65	3.56e-129
chr9-30096	chr9	110651540	110656464	+	248.0	4924.000	252.0	32.0	7.88	1.32e-132
chr11-21545	chr11	107024123	107029966	+	248.0	5843.000	253.0	28.5	8.87	1.41e-144
chr11-20680	chr11	114701806	114705724	+	248.0	3918.000	252.0	23.1	10.90	2.83e-164
chr15-20150	chr15	82966813	82970439	+	248.0	3626.000	251.5	15.3	16.39	1.40e-204
chr15-17157	chr15	99221076	99226741	+	248.0	5665.000	252.5	22.7	11.13	3.75e-166
chr16-5128	chr16	20619140	20624054	+	248.0	4914.000	253.5	22.5	11.28	3.71e-168
chr16-10124	chr16	20713436	20719163	+	248.0	5727.000	253.0	30.5	8.30	3.58e-138
chr2-22989	chr2	25371110	25375144	+	247.5	4034.000	253.5	22.0	11.50	4.19e-170
chr19-3648	chr19	48203988	48208583	+	247.5	4595.000	253.5	24.4	10.38	7.03e-160
chr4-24119	chr4	137726898	137730328	+	247.0	3430.000	252.0	20.8	12.14	4.06e-175
chr4-35046	chr4	150369420	150376179	+	247.0	6759.000	251.0	30.9	8.12	5.49e-135
chr6-9321	chr6	31559843	31565692	+	247.0	5849.000	252.0	35.0	7.20	5.07e-124
chr7-27865	chr7	16993097	16998750	+	247.0	5653.000	254.0	31.6	8.05	1.02e-135
chr11-22169	chr11	78342674	78347511	+	247.0	4837.000	251.5	25.1	10.03	2.83e-155
chr16-8455	chr16	18126762	18131601	+	247.0	4839.000	252.5	25.5	9.90	1.36e-154
chr18-8687	chr18	61051859	61059309	+	247.0	7450.000	257.5	49.5	5.20	5.82e-96
chr19-13363	chr19	10275726	10280049	+	247.0	4323.000	252.0	30.0	8.39	1.25e-138
chr2-17168	chr2	18030641	18036014	+	246.5	5373.000	251.5	25.9	9.70	5.94e-152
chr2-25962	chr2	93173769	93178540	+	246.5	4771.000	252.5	22.5	11.23	4.17e-167
chr7-1637	chr7	35117758	35121279	+	246.5	3521.000	250.5	15.1	16.56	8.18e-205
chr7-33286	chr7	143463485	143468925	+	246.5	5440.000	252.0	27.5	9.18	2.17e-147
chr8-18893	chr8	71378885	71383170	+	246.5	4285.000	250.0	21.2	11.80	6.72e-171
chr10-10890	chr10	59947413	59954105	+	246.5	6692.000	251.5	40.6	6.19	2.28e-109
chr12-23944	chr12	105007927	105012049	+	246.5	4122.000	251.0	21.0	11.97	5.36e-173
chr13-21596	chr13	53280958	53287015	+	246.5	6057.000	252.0	32.0	7.88	1.32e-132
chr15-18956	chr15	79191950	79195787	+	246.5	3837.000	250.0	22.0	11.34	6.27e-167
chr2-33361	chr2	31254975	31259928	+	246.0	4953.000	252.0	26.4	9.56	2.56e-151
chr2-38684	chr2	150769930	150773038	+	246.0	3108.000	249.5	18.4	13.58	5.30e-184
chr11-36032	chr11	119155592	119159307	+	246.0	3715.000	251.0	18.2	13.82	1.81e-187
chr13-14905	chr13	31556940	31560442	+	246.0	3502.000	249.5	17.7	14.08	1.32e-187
chr16-12975	chr16	9992463	9995912	+	246.0	3449.000	250.5	21.4	11.71	6.86e-170
chr17-17324	chr17	13665965	13671154	+	246.0	5189.000	252.0	31.6	7.99	6.60e-134
chr19-11522	chr19	26603593	26609024	+	246.0	5431.000	252.5	26.6	9.50	1.62e-150
chr19-17643	chr19	44668943	44673013	+	246.0	4070.000	250.5	16.4	15.25	1.91e-196
chr5-177	chr5	28457863	28461148	+	245.5	3285.000	255.0	9.9	25.65	3.49e-255
chr14-21361	chr14	122401614	122408599	+	245.5	6985.000	249.5	34.2	7.31	8.76e-124
chr15-6542	chr15	84310322	84316135	+	245.5	5813.000	250.0	24.6	10.15	5.64e-156
chr19-9215	chr19	7170445	7174379	+	245.5	3934.000	249.5	22.9	10.89	4.34e-162
chr2-39648	chr2	26914343	26918493	+	245.1	4150.000	252.5	21.8	11.57	4.98e-170
chr4-31174	chr4	139830107	139834072	+	245.1	3965.000	251.5	20.8	12.12	4.93e-174
chr7-23050	chr7	79495551	79500522	+	245.1	4971.000	249.0	24.2	10.29	1.07e-156
chr8-17444	chr8	120447670	120451083	+	245.1	3413.000	249.5	16.0	15.60	5.84e-198
chr10-16137	chr10	42588151	42594242	+	245.1	6091.000	249.5	24.9	10.04	4.06e-154
chr13-10896	chr13	34246888	34251248	+	245.1	4360.000	252.5	16.4	15.37	8.14e-199
chr15-5761	chr15	98867082	98871544	+	245.1	4462.000	250.0	22.5	11.12	5.23e-165
chr19-9206	chr19	6968422	6974477	+	245.1	6055.000	250.0	27.5	9.11	1.83e-145
chr19-10268	chr19	8770278	8775899	+	245.1	5621.000	250.0	27.0	9.25	5.31e-147
chr19-13603	chr19	36532558	36538745	+	245.1	6187.000	249.0	33.1	7.53	8.56e-127
chr1-6282	chr1	38197064	38201712	+	244.6	4648.000	250.0	26.2	9.56	3.69e-150
chr3-7332	chr3	108282783	108289419	+	244.6	6636.000	249.5	30.9	8.07	3.61e-133
chr8-9946	chr8	84654632	84658374	+	244.6	3742.000	248.5	18.6	13.37	1.05e-181
chr9-14243	chr9	37430863	37436121	+	244.6	5258.000	250.0	30.3	8.26	4.24e-136
chr11-17475	chr11	6603166	6606577	+	244.6	3411.000	249.5	21.6	11.54	7.89e-168
chr11-33784	chr11	97402414	97407193	+	244.6	4779.000	252.0	28.3	8.90	2.27e-144
chr11-26948	chr11	102945047	102949430	+	244.6	4383.000	250.5	21.2	11.83	6.72e-171
chr19-11395	chr19	7605030	7608768	+	244.6	3738.000	248.0	17.5	14.16	1.09e-187
chr2-16061	chr2	131186011	131191883	+	244.1	5872.000	248.5	30.0	8.27	6.05e-135
chr3-10455	chr3	30503934	30510736	+	244.1	6802.000	248.5	31.3	7.93	5.92e-131
chr7-10938	chr7	25070133	25075084	+	244.1	4951.000	248.0	30.9	8.02	2.91e-132
chr7-21892	chr7	80197229	80204579	+	244.1	7350.000	249.5	40.2	6.21	9.32e-109
chr8-4131	chr8	92132723	92138476	+	244.1	5753.000	252.0	29.8	8.45	2.51e-139
chr9-28604	chr9	27286974	27291264	+	244.1	4290.000	248.0	20.5	12.08	7.97e-172
chr15-16450	chr15	35292984	35297439	+	244.1	4455.000	247.5	22.0	11.23	9.04e-164
chr17-6784	chr17	73708979	73715204	+	244.1	6225.000	248.5	32.9	7.56	1.57e-126
chr18-15913	chr18	11882694	11886545	+	244.1	3851.000	248.0	16.2	15.30	2.04e-195
chr2-38923	chr2	163202343	163206718	+	243.6	4375.000	248.0	21.4	11.59	9.33e-168
chr4-29924	chr4	155890176	155895594	+	243.6	5418.000	247.0	24.4	10.11	8.20e-154
chr6-16884	chr6	126642656	126646439	+	243.6	3783.000	247.0	27.0	9.14	4.16e-144
chr9-18637	chr9	58200407	58205478	+	243.6	5071.000	249.0	27.5	9.07	1.66e-144
chr11-39634	chr11	109471199	109478552	+	243.6	7353.000	247.0	31.3	7.88	4.69e-130
chr13-17418	chr13	54948216	54953891	+	243.6	5675.000	248.0	25.7	9.64	8.29e-150
chr17-19463	chr17	14200846	14204610	+	243.6	3764.000	250.0	17.5	14.28	5.38e-190
chr17-16562	chr17	28347628	28352580	+	243.6	4952.000	248.0	25.3	9.81	1.91e-151
chr7-11517	chr7	31147834	31152523	+	243.1	4689.000	248.5	26.6	9.35	1.28e-146
chr10-22855	chr10	80340852	80345943	+	243.1	5091.000	248.5	21.4	11.61	9.33e-168
chr10-10483	chr10	84436088	84442779	+	243.1	6691.000	248.0	38.0	6.52	5.55e-113
chr11-35172	chr11	78813617	78819483	+	243.1	5866.000	248.0	37.8	6.56	1.67e-113
chr11-22529	chr11	112975952	112980120	+	243.1	4168.000	247.0	18.4	13.44	9.71e-182
chr12-14310	chr12	79803532	79811721	+	243.1	8189.000	249.5	36.7	6.79	5.46e-117
chr15-15226	chr15	84480671	84485308	+	243.1	4637.000	247.5	30.3	8.18	2.37e-133
chr17-766	chr17	32162155	32167495	+	243.1	5340.000	249.0	24.9	10.02	4.06e-154
chr5-18510	chr5	128617174	128621788	+	242.6	4614.000	248.0	27.2	9.11	2.63e-144
chr9-22937	chr9	44252370	44256808	+	242.6	4438.000	247.0	22.0	11.20	9.04e-164
chr11-30264	chr11	60291817	60296734	+	242.6	4917.000	247.5	31.6	7.84	2.07e-129
chr11-26568	chr11	75963414	75967671	+	242.6	4257.000	246.0	25.7	9.56	7.68e-148
chr11-36081	chr11	120628914	120634188	+	242.6	5274.000	248.0	32.9	7.55	1.57e-126
chr13-17372	chr13	53461275	53466822	+	242.6	5547.000	246.0	25.5	9.64	1.20e-148
chr4-28989	chr4	100777802	100785643	+	242.1	7841.000	248.0	30.9	8.02	2.91e-132
chr6-6711	chr6	119480024	119486400	+	242.1	6376.000	247.5	31.6	7.84	2.07e-129
chr7-28209	chr7	45337768	45341532	+	242.1	3764.000	249.0	25.5	9.76	1.30e-151
chr11-44062	chr11	103198121	103202910	+	242.1	4789.000	246.0	29.0	8.49	1.47e-136
chr15-8381	chr15	57753566	57759397	+	242.1	5831.000	245.5	28.5	8.60	4.82e-137
chr15-9378	chr15	86029153	86035485	+	242.1	6332.000	245.5	32.9	7.47	6.69e-124
chr15-19270	chr15	98794871	98799449	+	242.1	4578.000	247.0	25.1	9.85	2.78e-151
chr1-13962	chr1	171249911	171253476	+	241.6	3565.000	248.5	18.2	13.69	4.74e-184
chr2-41343	chr2	155943040	155947532	+	241.6	4492.000	249.0	19.0	13.09	1.57e-180
chr4-29506	chr4	135544046	135550975	+	241.6	6929.000	245.0	34.8	7.04	1.27e-118
chr4-11887	chr4	136246451	136250029	+	241.6	3578.000	247.5	19.7	12.58	5.53e-175
chr7-13176	chr7	4127856	4134469	+	241.6	6613.000	248.5	32.6	7.61	3.79e-127
chr7-22102	chr7	112388003	112392982	+	241.6	4979.000	245.0	26.2	9.37	2.84e-145
chr10-13497	chr10	41930843	41937928	+	241.6	7085.000	247.5	42.2	5.87	6.03e-103
chr11-18859	chr11	103358856	103363938	+	241.6	5082.000	246.0	26.2	9.41	3.02e-146
chr14-13489	chr14	25548059	25552912	+	241.6	4853.000	247.0	26.8	9.22	7.09e-145
chr14-3769	chr14	55076196	55080499	+	241.6	4303.000	245.0	26.2	9.37	2.84e-145
chr14-8649	chr14	67231463	67237381	+	241.6	5918.000	246.5	32.9	7.50	8.93e-125
chr14-21372	chr14	122480400	122486160	+	241.6	5760.000	245.5	32.4	7.57	4.01e-125
chr15-21213	chr15	78434824	78439659	+	241.6	4835.000	249.0	28.3	8.79	1.59e-141
chr17-13360	chr17	29462881	29469146	+	241.6	6265.000	247.5	23.1	10.70	4.19e-159
chr17-12852	chr17	46026773	46031754	+	241.6	4981.000	245.5	22.5	10.92	8.56e-160
chr2-35905	chr2	91928615	91934277	+	241.1	5662.000	247.0	26.8	9.22	7.09e-145
chr9-24930	chr9	99868420	99873279	+	241.1	4859.000	247.0	25.3	9.77	1.87e-150
chr11-10674	chr11	119126066	119130661	+	241.1	4595.000	247.0	20.1	12.29	7.73e-173
chr13-9015	chr13	97433640	97437400	+	241.1	3760.000	247.5	25.9	9.54	5.10e-148
chr14-14507	chr14	46881040	46886608	+	241.1	5568.000	244.5	27.2	8.98	1.77e-140
chr15-17864	chr15	78680307	78686855	+	241.1	6548.000	246.5	35.4	6.95	8.87e-118
chr17-14704	chr17	17833363	17839049	+	241.1	5686.000	246.0	25.3	9.73	1.83e-149
chr18-14075	chr18	37805599	37810461	+	241.1	4862.000	246.5	21.6	11.40	1.19e-164
chr18-6271	chr18	75492730	75496384	+	241.1	3654.000	245.5	23.6	10.42	2.89e-155
chr1-26854	chr1	157035717	157041935	+	240.6	6218.000	244.5	31.8	7.69	4.18e-126
chr7-31343	chr7	16780717	16785368	+	240.6	4651.000	246.5	25.9	9.50	4.86e-147
chr7-25252	chr7	37359538	37366566	+	240.6	7028.000	245.0	32.0	7.66	2.30e-126
chr8-24127	chr8	125556631	125561769	+	240.6	5138.000	245.0	30.9	7.93	1.49e-129
chr10-13765	chr10	80116535	80120654	+	240.6	4119.000	246.0	19.0	12.93	3.48e-177
chr10-9506	chr10	95142682	95147545	+	240.6	4863.000	246.0	31.1	7.90	8.36e-130
chr11-20726	chr11	117382545	117387846	+	240.6	5301.000	247.0	30.9	7.99	2.33e-131
chr12-8791	chr12	53748075	53755476	+	240.6	7401.000	246.0	32.0	7.69	2.99e-127
chr1-10996	chr1	153658728	153662742	+	240.1	4014.000	245.0	25.5	9.61	1.15e-147
chr2-19458	chr2	153481267	153485473	+	240.1	4206.000	246.0	18.8	13.08	2.59e-178
chr4-24704	chr4	62515099	62521018	+	240.1	5919.000	246.0	42.8	5.75	7.93e-101
chr5-7496	chr5	135008118	135013150	+	240.1	5032.000	250.0	33.1	7.56	1.13e-127
chr6-18729	chr6	93909424	93915227	+	240.1	5803.000	247.5	34.4	7.20	1.78e-121
chr9-29938	chr9	103568576	103575853	+	240.1	7277.000	243.5	31.8	7.66	3.21e-125
chr12-6405	chr12	111273894	111276258	+	240.1	2364.000	247.5	14.3	17.35	4.21e-207
chr18-8614	chr18	54171529	54178650	+	240.1	7121.000	244.5	31.8	7.69	4.18e-126
chr4-29536	chr4	136770991	136775718	+	239.6	4727.000	244.5	28.1	8.70	1.54e-137
chr4-28440	chr4	155054727	155060003	+	239.6	5276.000	245.5	26.2	9.39	2.84e-145
chr5-16053	chr5	142821975	142826267	+	239.6	4292.000	243.5	25.7	9.47	6.65e-145
chr10-21388	chr10	80416600	80421161	+	239.6	4561.000	246.5	25.7	9.58	7.68e-148
chr11-16113	chr11	35976048	35981427	+	239.6	5379.000	244.0	27.9	8.75	2.89e-138
chr11-37926	chr11	118791302	118796088	+	239.6	4786.000	244.0	24.2	10.08	1.19e-151
chr15-11909	chr15	89119856	89124343	+	239.6	4487.000	246.0	22.9	10.74	5.51e-159
chr18-15630	chr18	75401152	75406068	+	239.6	4916.000	244.5	30.7	7.97	2.64e-129
chr19-3981	chr19	54044490	54048228	+	239.6	3738.000	245.0	21.6	11.33	1.36e-163
chr2-16271	chr2	169995544	170000388	+	239.1	4844.000	245.5	23.1	10.61	4.76e-157
chr4-30604	chr4	106906938	106910259	+	239.1	3321.000	244.5	15.3	15.93	4.03e-196
chr4-19850	chr4	133037061	133040967	+	239.1	3906.000	244.0	21.4	11.40	1.64e-163
chr7-20067	chr7	122157552	122162494	+	239.1	4942.000	243.0	26.2	9.29	2.48e-143
chr11-26328	chr11	54111697	54116409	+	239.1	4712.000	245.5	22.0	11.13	1.13e-161
chr16-13394	chr16	35602401	35608635	+	239.1	6234.000	244.5	33.1	7.39	1.99e-122
chr17-9528	chr17	29872411	29876518	+	239.1	4107.000	245.5	22.3	11.03	9.95e-161
chr17-18724	chr17	35514126	35519006	+	239.1	4880.000	243.0	30.5	7.97	4.67e-129
chr7-23533	chr7	130366767	130370861	+	238.6	4094.000	243.0	21.2	11.47	1.97e-163
chr9-16741	chr9	56633509	56638230	+	238.6	4721.000	244.0	25.5	9.57	1.11e-146
chr12-11061	chr12	101022917	101029746	+	238.6	6829.000	243.5	32.4	7.51	2.28e-123
chr15-17563	chr15	53296291	53303169	+	238.6	6878.000	244.5	32.4	7.54	3.03e-124
chr9-13107	chr9	61235369	61241598	+	238.2	6229.000	243.5	29.2	8.34	4.37e-133
chr11-31894	chr11	76491709	76495999	+	238.2	4290.000	242.5	24.2	10.02	1.20e-149
chr11-31237	chr11	119556997	119560415	+	238.2	3418.000	243.0	16.6	14.60	6.42e-187
chr14-10299	chr14	70888303	70891804	+	238.2	3501.000	243.5	17.9	13.57	1.46e-179
chr17-12655	chr17	25568946	25571774	+	238.2	2828.000	246.0	21.6	11.38	1.19e-164
chr2-32596	chr2	157798976	157804036	+	237.7	5060.000	243.0	37.6	6.46	6.02e-110
chr5-7006	chr5	100423561	100428566	+	237.7	5005.000	245.0	38.0	6.44	1.52e-110
chr10-18611	chr10	70092738	70100322	+	237.7	7584.000	242.0	41.5	5.83	1.80e-100
chr12-12138	chr12	80129104	80133221	+	237.7	4117.000	244.0	20.8	11.76	1.72e-166
chr12-965	chr12	99964357	99968146	+	237.7	3789.000	246.0	21.8	11.27	1.11e-163
chr15-19695	chr15	53308107	53315376	+	237.7	7269.000	243.5	40.2	6.06	4.97e-104
chr1-15207	chr1	89547027	89551624	+	237.2	4597.000	242.5	31.6	7.68	5.84e-125
chr3-13493	chr3	94482290	94488086	+	237.2	5796.000	243.0	28.5	8.52	3.54e-135
chr4-15196	chr4	32859698	32864882	+	237.2	5184.000	244.0	33.7	7.24	1.19e-120
chr6-24664	chr6	100142724	100147408	+	237.2	4684.000	241.0	24.0	10.04	1.72e-149
chr6-26995	chr6	124766382	124771066	+	237.2	4684.000	240.5	20.5	11.71	3.23e-163
chr7-27743	chr7	143067404	143071662	+	237.2	4258.000	241.0	27.5	8.78	6.83e-137
chr10-5581	chr10	60105522	60108897	+	237.2	3375.000	244.5	18.4	13.31	2.33e-178
chr11-26166	chr11	22857907	22861067	+	237.2	3160.000	242.5	23.3	10.39	4.29e-153
chr2-44003	chr2	153559166	153562612	+	236.7	3446.000	241.5	14.7	16.43	9.24e-197
chr3-12700	chr3	88755017	88760510	+	236.7	5493.000	243.0	30.7	7.92	2.10e-128
chr5-8957	chr5	120584750	120589649	+	236.7	4899.000	242.5	30.3	8.01	8.25e-129
chr17-7128	chr17	86464728	86469817	+	236.7	5089.000	241.5	31.6	7.65	4.48e-124
chr19-10749	chr19	6398281	6402199	+	236.7	3918.000	244.5	17.3	14.14	2.57e-184
chr1-20579	chr1	133180905	133183888	+	236.2	2983.000	239.5	22.9	10.45	8.34e-152
chr3-8186	chr3	108294262	108298762	+	236.2	4500.000	241.5	29.4	8.22	1.44e-130
chr5-25949	chr5	33430221	33435661	+	236.2	5440.000	243.5	26.8	9.08	5.00e-141
chr5-26916	chr5	131599635	131603723	+	236.2	4088.000	242.5	20.5	11.81	2.33e-165
chr8-26557	chr8	95241453	95246033	+	236.2	4580.000	242.0	29.2	8.29	3.64e-132
chr8-22738	chr8	120523319	120529667	+	236.2	6348.000	241.5	28.7	8.40	1.27e-132
chr9-22052	chr9	63745769	63752136	+	236.2	6367.000	240.0	28.5	8.41	2.17e-132
chr13-14358	chr13	60683647	60689703	+	236.2	6056.000	240.5	29.4	8.18	1.18e-129
chr14-8054	chr14	46384188	46391958	+	236.2	7770.000	241.5	31.6	7.65	4.48e-124
chr17-5893	chr17	47139081	47145708	+	236.2	6627.000	240.5	28.3	8.49	4.33e-133
chr3-10312	chr3	131153611	131158250	+	235.7	4639.000	240.0	24.2	9.91	1.20e-147
chr5-11697	chr5	98165799	98170669	+	235.7	4870.000	245.5	33.3	7.38	1.07e-122
chr7-30913	chr7	128528083	128533967	+	235.7	5884.000	240.0	41.1	5.84	7.59e-100
chr8-20420	chr8	119829784	119833883	+	235.7	4099.000	242.0	18.2	13.33	2.90e-177
chr11-34108	chr11	112809468	112813853	+	235.7	4385.000	241.0	27.2	8.85	1.26e-137
chr12-22751	chr12	17708116	17713184	+	235.7	5068.000	240.5	19.9	12.09	2.78e-166
chr12-8201	chr12	117150695	117156660	+	235.7	5965.000	239.5	30.7	7.80	8.06e-125
chr13-16270	chr13	56256476	56261642	+	235.7	5166.000	240.5	16.4	14.64	1.06e-184
chr15-17044	chr15	89495925	89501773	+	235.7	5848.000	240.0	31.6	7.60	3.42e-123
chr17-10638	chr17	50018499	50022573	+	235.7	4074.000	240.5	23.3	10.30	4.59e-151
chr18-14287	chr18	54898948	54904081	+	235.7	5133.000	241.5	27.9	8.66	1.92e-135
chr1-16307	chr1	135560490	135566302	+	235.2	5812.000	242.0	31.8	7.62	2.46e-124
chr1-3864	chr1	153664466	153668215	+	235.2	3749.000	241.5	18.4	13.14	5.40e-175
chr5-13366	chr5	41761071	41765021	+	235.2	3950.000	243.5	19.7	12.38	1.34e-170
chr8-21141	chr8	85023377	85029622	+	235.2	6245.000	238.5	30.5	7.83	1.45e-124
chr10-14818	chr10	99260254	99266712	+	235.2	6458.000	238.5	35.0	6.81	3.54e-112
chr14-9019	chr14	52311866	52317621	+	235.2	5755.000	240.0	31.3	7.66	8.16e-124
chr15-4548	chr15	76431840	76435292	+	235.2	3452.000	242.0	24.2	10.00	1.20e-149
chr15-18874	chr15	76521024	76525231	+	235.2	4207.000	241.5	22.9	10.54	7.56e-154
chr16-5091	chr16	10781862	10787433	+	235.2	5571.000	238.5	34.2	6.98	2.18e-114
chr17-7027	chr17	47913000	47919308	+	235.2	6308.000	239.5	33.5	7.15	6.08e-117
chr18-7602	chr18	35854784	35858021	+	235.2	3237.000	241.5	13.8	17.46	9.87e-203
chr2-23339	chr2	71811613	71817079	+	234.7	5466.000	239.0	28.3	8.44	3.67e-132
chr2-29108	chr2	131176216	131179667	+	234.7	3451.000	241.5	26.4	9.16	1.25e-140
chr4-29075	chr4	107137296	107141213	+	234.7	3917.000	238.5	26.2	9.12	1.65e-138
chr4-11395	chr4	137895959	137899715	+	234.7	3756.000	243.0	21.6	11.24	1.74e-161
chr5-25431	chr5	127403818	127407609	+	234.7	3791.000	239.0	16.4	14.55	1.55e-183
chr6-22712	chr6	87990364	87995117	+	234.7	4753.000	240.5	24.6	9.76	5.46e-146
chr8-15044	chr8	94549139	94553264	+	234.7	4125.000	239.0	28.5	8.38	1.82e-131
chr10-8453	chr10	77163291	77168265	+	234.7	4974.000	239.0	28.1	8.51	7.29e-133
chr10-2489	chr10	79925774	79931121	+	234.7	5347.000	242.5	26.2	9.27	2.31e-142
chr11-33764	chr11	96860544	96864572	+	234.7	4028.000	238.0	22.5	10.59	1.44e-152
chr17-6574	chr17	9902695	9907040	+	234.7	4345.000	238.5	21.0	11.37	4.07e-159
chr17-18417	chr17	23737492	23743080	+	234.7	5588.000	239.5	31.8	7.54	1.07e-121
chr1-7145	chr1	132917415	132923054	+	234.2	5639.000	240.0	32.9	7.30	1.49e-119
chr2-37704	chr2	37816811	37820910	+	233.7	4099.000	237.5	19.9	11.94	4.84e-163
chr4-24502	chr4	22493659	22499208	+	233.7	5549.000	242.0	25.1	9.65	2.48e-146
chr4-17981	chr4	130171295	130176079	+	233.7	4784.000	238.5	27.9	8.55	1.23e-132
chr7-19645	chr7	63910530	63915106	+	233.7	4576.000	238.5	29.2	8.17	1.69e-128
chr7-35179	chr7	137224948	137231819	+	233.7	6871.000	238.0	37.2	6.40	6.40e-107
chr13-20312	chr13	63237924	63245871	+	233.7	7947.000	237.5	31.8	7.47	6.06e-120
chr15-19374	chr15	102669254	102673981	+	233.7	4727.000	238.0	20.3	11.71	4.39e-162
chr2-13687	chr2	38583410	38587408	+	233.2	3998.000	239.0	20.8	11.52	3.72e-161
chr5-19514	chr5	137286544	137289671	+	233.2	3127.000	238.0	13.2	18.05	1.07e-203
chr7-30282	chr7	80110825	80116672	+	233.2	5847.000	238.0	31.1	7.65	1.14e-122
chr10-15385	chr10	75058666	75064236	+	233.2	5570.000	237.0	21.4	11.08	3.79e-156
chr10-21366	chr10	80163786	80167525	+	233.2	3739.000	238.0	24.0	9.92	1.72e-146
chr15-15236	chr15	84849819	84855948	+	233.2	6129.000	237.5	29.6	8.02	2.92e-126
chr16-14924	chr16	8667446	8672637	+	233.2	5191.000	237.0	27.7	8.57	2.05e-132
chr17-22068	chr17	15204133	15209502	+	233.2	5369.000	237.5	21.2	11.21	4.24e-157
chr1-6071	chr1	90219582	90223570	+	232.7	3988.000	237.0	21.2	11.19	4.24e-157
chr3-14371	chr3	94371406	94374994	+	232.7	3588.000	237.5	20.5	11.57	5.10e-160
chr5-19588	chr5	142808926	142813665	+	232.7	4739.000	239.5	32.6	7.34	2.78e-119
chr6-6182	chr6	14897941	14903938	+	232.7	5997.000	237.5	30.0	7.90	5.89e-125
chr6-7284	chr6	83135354	83139331	+	232.7	3977.000	237.0	25.7	9.21	4.45e-139
chr11-36877	chr11	74828664	74833999	+	232.7	5335.000	236.5	27.9	8.48	8.90e-131
chr15-12371	chr15	79356321	79361515	+	232.7	5194.000	237.5	22.3	10.67	1.91e-152
chr1-21854	chr1	132386610	132393488	+	232.2	6878.000	235.5	30.5	7.73	6.82e-122
chr1-28618	chr1	134650833	134654718	+	232.2	3885.000	236.5	17.9	13.18	1.12e-171
chr2-14224	chr2	19451852	19457972	+	232.2	6120.000	237.5	27.9	8.52	1.05e-131
chr2-17539	chr2	103974687	103979835	+	232.2	5148.000	241.5	28.5	8.46	2.56e-133
chr3-6863	chr3	89959296	89963188	+	232.2	3892.000	236.0	20.5	11.49	5.88e-159
chr4-28334	chr4	151300119	151304169	+	232.2	4050.000	237.0	22.0	10.75	2.35e-153
chr11-34476	chr11	11113251	11116872	+	232.2	3621.000	237.5	21.8	10.88	2.82e-154
chr11-33124	chr11	59237159	59243074	+	232.2	5915.000	237.0	33.7	7.03	1.14e-114
chr11-25515	chr11	88470034	88474070	+	232.2	4036.000	236.5	23.6	10.04	3.56e-146
chr18-12393	chr18	53461418	53465700	+	232.2	4282.000	235.5	19.5	12.11	6.02e-163
chr1-11988	chr1	59480607	59486360	+	231.7	5753.000	235.5	29.8	7.89	8.30e-124
chr2-37585	chr2	32427502	32431730	+	231.7	4228.000	236.0	17.3	13.65	3.61e-175
chr5-25035	chr5	111254636	111259893	+	231.7	5257.000	236.5	30.7	7.71	3.76e-122
chr9-12629	chr9	79717011	79721212	+	231.7	4201.000	237.0	20.1	11.79	5.06e-162
chr9-30304	chr9	121757721	121762518	+	231.7	4797.000	236.5	19.9	11.89	5.77e-162
chr11-15426	chr11	24368978	24373698	+	231.7	4720.000	240.5	29.2	8.24	2.50e-130
chr15-12689	chr15	11903075	11907555	+	231.7	4480.000	235.0	17.3	13.59	4.93e-174
chr17-4003	chr17	8339363	8342267	+	231.7	2904.000	236.5	13.4	17.65	1.30e-199
chr17-14780	chr17	27421089	27424147	+	231.7	3058.000	235.0	19.5	12.08	6.02e-163
chr17-5891	chr17	46552359	46555831	+	231.7	3472.000	238.0	20.8	11.47	4.28e-160
chr18-15562	chr18	69609652	69614754	+	231.7	5102.000	235.0	22.7	10.35	1.29e-148
chr4-38754	chr4	126462574	126467982	+	231.2	5408.000	237.0	25.5	9.29	7.48e-140
chr4-28225	chr4	148038929	148043500	+	231.2	4571.000	237.0	23.8	9.97	2.48e-146
chr9-33312	chr9	61358882	61363633	+	231.2	4751.000	235.5	24.6	9.56	4.60e-141
chr11-25319	chr11	75549195	75553478	+	231.2	4283.000	236.5	22.5	10.52	1.61e-150
chr11-41366	chr11	88680521	88685079	+	231.2	4558.000	237.0	18.2	13.05	1.17e-171
chr1-18115	chr1	92830428	92835490	+	230.8	5062.000	234.0	30.7	7.62	2.22e-120
chr1-28446	chr1	126680622	126686667	+	230.8	6045.000	237.0	25.7	9.21	4.45e-139
chr4-31684	chr4	41627456	41632854	+	230.8	5398.000	234.0	29.4	7.96	3.31e-124
chr4-12722	chr4	63213545	63217317	+	230.8	3772.000	235.5	15.8	14.92	1.00e-182
chr5-24276	chr5	141239325	141244202	+	230.8	4877.000	234.5	24.2	9.69	1.07e-141
chr7-26568	chr7	28957444	28963285	+	230.8	5841.000	237.0	28.1	8.43	5.26e-131
chr13-15112	chr13	49143443	49148724	+	230.8	5281.000	234.5	30.9	7.59	9.24e-120
chr14-12374	chr14	76621599	76626303	+	230.8	4704.000	234.0	21.2	11.05	5.86e-154
chr2-45310	chr2	30705682	30708972	+	230.3	3290.000	236.5	23.1	10.23	6.92e-148
chr7-12065	chr7	25685999	25689806	+	230.3	3807.000	237.0	21.8	10.86	2.82e-154
chr8-16534	chr8	108818406	108823718	+	230.3	5312.000	235.0	26.2	8.98	1.23e-135
chr10-13707	chr10	77154611	77160544	+	230.3	5933.000	235.0	30.0	7.82	3.65e-123
chr10-4622	chr10	79985628	79990487	+	230.3	4859.000	237.0	29.2	8.12	1.38e-127
chr11-5716	chr11	106158140	106162258	+	230.3	4118.000	236.5	22.7	10.42	1.24e-149
chr17-15387	chr17	6763228	6771182	+	230.3	7954.000	235.5	32.2	7.31	5.23e-117
chr18-2643	chr18	55545654	55551385	+	230.3	5731.000	235.0	23.3	10.07	5.07e-146
chr1-16736	chr1	36470711	36476750	+	229.8	6039.000	234.5	40.9	5.74	1.03e-95
chr2-41245	chr2	152392819	152397444	+	229.8	4625.000	234.5	21.0	11.18	6.60e-155
chr4-12721	chr4	62997651	63000798	+	229.8	3147.000	234.5	17.7	13.23	1.41e-170
chr7-10931	chr7	24503548	24509568	+	229.8	6020.000	235.5	24.4	9.64	7.19e-142
chr7-24524	chr7	112469290	112474704	+	229.8	5414.000	235.0	28.5	8.24	8.77e-128
chr8-26169	chr8	69885539	69890060	+	229.8	4521.000	235.0	25.1	9.37	1.78e-139
chr11-5616	chr11	76309272	76313721	+	229.8	4449.000	237.0	15.1	15.66	4.08e-189
chr11-24792	chr11	119912573	119916521	+	229.8	3948.000	234.0	27.0	8.66	9.45e-132
chr11-3949	chr11	120490576	120494264	+	229.8	3688.000	233.5	25.3	9.23	9.29e-137
chr2-25486	chr2	28209047	28215268	+	229.3	6221.000	236.5	30.7	7.71	3.76e-122
chr5-21330	chr5	114465642	114469565	+	229.3	3923.000	234.0	21.6	10.83	4.31e-152
chr6-10922	chr6	30545161	30550891	+	229.3	5730.000	234.5	33.9	6.91	1.41e-111
chr8-21273	chr8	93569160	93574232	+	229.3	5072.000	233.0	22.5	10.36	1.84e-147
chr8-15244	chr8	122675174	122680464	+	229.3	5290.000	234.5	33.5	7.00	1.08e-112
chr10-22135	chr10	13427295	13434284	+	229.3	6989.000	233.5	38.7	6.03	1.60e-99
chr10-18484	chr10	60791573	60796890	+	229.3	5317.000	233.5	34.4	6.79	1.21e-109
chr11-45863	chr11	72009724	72015776	+	229.3	6052.000	233.5	29.8	7.83	5.14e-122
chr12-9508	chr12	108479739	108484781	+	229.3	5042.000	235.5	22.5	10.48	1.69e-149
chr16-3879	chr16	10956387	10960575	+	229.3	4188.000	235.0	21.6	10.87	3.96e-153
chr16-10863	chr16	30006421	30010317	+	229.3	3896.000	233.0	17.5	13.31	1.32e-170
chr17-5286	chr17	29354942	29357576	+	229.3	2634.000	233.0	20.3	11.47	9.30e-157
chr1-8492	chr1	182088194	182092894	+	228.8	4700.000	234.0	28.3	8.26	1.51e-127
chr2-44603	chr2	173021829	173028908	+	228.8	7079.000	235.0	42.2	5.58	7.61e-94
chr4-12652	chr4	43043071	43048100	+	228.8	5029.000	233.5	28.3	8.25	1.25e-126
chr4-35770	chr4	82463114	82468889	+	228.8	5775.000	233.5	27.5	8.51	2.15e-129
chr7-12658	chr7	27224630	27229688	+	228.8	5058.000	233.0	32.6	7.14	4.04e-114
chr11-44717	chr11	5147359	5152978	+	228.8	5619.000	234.5	30.5	7.69	5.26e-121
chr11-25153	chr11	60104157	60109990	+	228.8	5833.000	234.0	25.7	9.10	3.45e-136
chr19-13465	chr19	23139631	23143904	+	228.8	4273.000	232.0	27.5	8.45	1.83e-128
chr1-13775	chr1	135582627	135586294	+	228.3	3667.000	232.5	21.4	10.86	6.06e-151
chr4-24311	chr4	150257352	150262507	+	228.3	5155.000	233.0	23.1	10.07	7.27e-145
chr12-5106	chr12	27060088	27063994	+	228.3	3906.000	233.0	22.9	10.17	1.01e-145
chr17-16289	chr17	5056431	5060961	+	228.3	4530.000	233.0	24.2	9.62	1.04e-140
chr2-14068	chr2	167593182	167598215	+	227.8	5033.000	234.0	29.8	7.84	6.55e-123
chr3-15422	chr3	103572976	103577048	+	227.8	4072.000	232.5	24.2	9.60	9.98e-140
chr9-15887	chr9	57761534	57766965	+	227.8	5431.000	233.5	25.3	9.23	9.29e-137
chr11-43627	chr11	88345200	88351824	+	227.8	6624.000	232.0	30.7	7.56	1.29e-118
chr12-14863	chr12	28815278	28820346	+	227.8	5068.000	233.0	27.2	8.55	4.23e-130
chr17-14138	chr17	31635930	31640499	+	227.8	4569.000	231.5	25.3	9.15	7.86e-135
chr19-10498	chr19	44755358	44758203	+	227.8	2845.000	233.5	10.2	22.98	1.66e-222
chr3-21394	chr3	94463430	94466968	+	227.3	3538.000	231.5	17.3	13.39	1.64e-169
chr4-18314	chr4	155177436	155180619	+	227.3	3183.000	233.0	16.6	14.00	2.35e-175
chr6-7446	chr6	124756964	124760259	+	227.3	3295.000	236.0	16.6	14.18	8.33e-179
chr8-31624	chr8	70645664	70650842	+	227.3	5178.000	231.0	26.6	8.69	2.25e-130
chr11-28318	chr11	106657481	106661388	+	227.3	3907.000	231.5	21.8	10.60	4.34e-148
chr13-19994	chr13	51311405	51316619	+	227.3	5214.000	234.0	18.8	12.44	4.97e-165
chr15-5138	chr15	38299467	38303176	+	227.3	3709.000	233.5	20.1	11.62	9.54e-158
chr15-16063	chr15	85973545	85978035	+	227.3	4490.000	231.0	20.5	11.25	1.13e-153
chr3-9076	chr3	98316439	98321014	+	226.8	4575.000	232.0	21.6	10.73	5.03e-150
chr4-21021	chr4	148892445	148897071	+	226.8	4626.000	233.5	23.3	10.00	5.12e-144
chr4-24419	chr4	155142807	155146370	+	226.8	3563.000	232.5	21.4	10.86	6.06e-151
chr6-14554	chr6	52793900	52798432	+	226.8	4532.000	232.5	16.6	13.97	3.29e-174
chr6-17515	chr6	87730128	87734524	+	226.8	4396.000	231.0	24.9	9.29	2.25e-136
chr7-8964	chr7	142481080	142484252	+	226.8	3172.000	235.0	18.2	12.94	1.99e-169
chr11-41723	chr11	104231283	104234654	+	226.8	3371.000	234.0	18.4	12.74	3.31e-167
chr14-3681	chr14	120277214	120281248	+	226.8	4034.000	230.0	20.8	11.08	1.14e-151
chr15-8504	chr15	81801871	81805973	+	226.8	4102.000	231.5	27.0	8.57	6.07e-129
chr15-7878	chr15	98968210	98972406	+	226.8	4196.000	231.5	22.7	10.20	1.45e-144
chr19-9205	chr19	6906973	6911932	+	226.8	4959.000	231.0	27.2	8.48	3.09e-128
chr8-7623	chr8	70350264	70352744	+	226.3	2480.000	230.0	13.6	16.89	1.17e-190
chr9-28236	chr9	114560052	114564849	+	226.3	4797.000	233.0	19.5	11.98	8.75e-161
chr11-35613	chr11	102023285	102028771	+	226.3	5486.000	232.5	22.7	10.24	1.41e-145
chr12-16629	chr12	24706414	24712128	+	226.3	5714.000	231.5	30.5	7.60	2.36e-118
chr12-10264	chr12	52832907	52837442	+	226.3	4535.000	230.0	17.7	12.98	4.18e-166
chr13-18566	chr13	48128587	48133520	+	226.3	4933.000	230.5	32.6	7.06	1.45e-111
chr13-7523	chr13	97234683	97241128	+	226.3	6445.000	230.0	31.3	7.34	4.71e-115
chr16-9933	chr16	92397677	92403419	+	226.3	5742.000	233.0	23.1	10.07	7.27e-145
chrX-1769	chrX	99454924	99459780	+	226.3	4856.000	230.0	14.3	16.12	2.71e-186
chr1-15293	chr1	125910023	125913668	+	225.8	3645.000	232.0	17.5	13.25	1.76e-169
chr6-18551	chr6	72676051	72680233	+	225.8	4182.000	232.0	19.2	12.06	9.73e-161
chr9-26489	chr9	98953700	98957551	+	225.8	3851.000	232.0	16.0	14.50	6.21e-178
chr13-8857	chr13	56220833	56224387	+	225.8	3554.000	230.5	23.1	9.97	7.35e-142
chr16-3180	chr16	21237738	21241148	+	225.8	3410.000	231.0	22.9	10.08	1.04e-143
chr17-21282	chr17	45543158	45546337	+	225.8	3179.000	229.5	17.9	12.79	7.02e-164
chr18-4309	chr18	79067697	79072249	+	225.8	4552.000	233.0	24.6	9.46	4.17e-139
chr1-14462	chr1	92846693	92851195	+	225.3	4502.000	230.5	24.0	9.61	1.44e-138
chr1-11746	chr1	168390452	168396228	+	225.3	5776.000	232.5	29.6	7.85	9.21e-122
chr5-7582	chr5	24328253	24330292	+	225.3	2039.000	231.5	11.7	19.83	1.64e-206
chr6-25649	chr6	39343573	39349266	+	225.3	5693.000	229.5	29.8	7.69	1.87e-118
chr6-24472	chr6	91682327	91688267	+	225.3	5940.000	231.0	29.6	7.80	7.22e-121
chr7-16618	chr7	143340170	143344777	+	225.3	4607.000	229.0	23.1	9.90	7.31e-141
chr12-17921	chr12	69472427	69477658	+	225.3	5231.000	228.5	25.1	9.11	1.04e-132
chr17-3824	chr17	5284084	5289025	+	225.3	4941.000	229.0	25.1	9.13	1.14e-133
chr1-22310	chr1	177443471	177450381	+	224.8	6910.000	229.5	32.4	7.08	2.77e-111
chr4-26079	chr4	87646833	87654135	+	224.8	7302.000	228.5	42.4	5.39	3.04e-88
chr4-15014	chr4	141130841	141137579	+	224.8	6738.000	231.0	31.1	7.42	1.60e-116
chr5-29161	chr5	28462248	28467205	+	224.8	4957.000	228.5	19.0	12.01	1.89e-157
chr11-27646	chr11	59286516	59293656	+	224.8	7140.000	229.5	36.7	6.25	1.05e-100
chr11-33812	chr11	98345304	98349570	+	224.8	4266.000	229.5	22.9	10.02	1.06e-141
chr15-8023	chr15	64311234	64316237	+	224.8	5003.000	230.0	29.8	7.71	2.42e-119
chr15-12383	chr15	79949200	79953205	+	224.8	4005.000	228.5	25.7	8.88	1.84e-130
chr18-15466	chr18	64338491	64344796	+	224.8	6305.000	229.5	33.1	6.94	1.36e-109
chr2-18883	chr2	25261996	25267203	+	224.3	5207.000	228.0	22.5	10.14	2.11e-142
chr4-8902	chr4	106776869	106780912	+	224.3	4043.000	231.0	26.8	8.62	1.18e-129
chr5-24018	chr5	124349130	124353401	+	224.3	4271.000	228.5	23.1	9.88	7.24e-140
chr6-15648	chr6	92939570	92944641	+	224.3	5071.000	232.0	24.6	9.41	3.94e-138
chr6-17715	chr6	108231117	108237222	+	224.3	6105.000	227.5	34.4	6.62	1.11e-104
chr6-6666	chr6	108658101	108664844	+	224.3	6743.000	229.5	35.9	6.40	1.07e-102
chr6-11954	chr6	119489824	119493820	+	224.3	3996.000	227.5	22.5	10.12	2.14e-141
chr7-7044	chr7	112839328	112842382	+	224.3	3054.000	227.5	19.7	11.57	2.40e-153
chr10-10111	chr10	128804944	128809748	+	224.3	4804.000	228.5	27.7	8.26	4.39e-124
chr11-34046	chr11	109067644	109072664	+	224.3	5020.000	230.0	21.4	10.75	7.10e-149
chr12-10853	chr12	58210526	58215152	+	224.3	4626.000	230.0	25.7	8.94	2.30e-132
chr15-11685	chr15	73746113	73750244	+	224.3	4131.000	228.5	24.6	9.27	3.02e-134
chr19-937	chr19	41737353	41741222	+	224.3	3869.000	227.5	15.6	14.62	1.17e-174
chr2-32450	chr2	148676945	148682819	+	223.9	5874.000	229.5	25.9	8.85	1.13e-130
chr2-11086	chr2	153440524	153446220	+	223.9	5696.000	232.0	28.7	8.07	2.25e-124
chr5-16413	chr5	101663032	101666203	+	223.9	3171.000	234.0	20.1	11.64	8.19e-159
chr6-27231	chr6	138419952	138426507	+	223.9	6555.000	231.0	28.7	8.04	1.82e-123
chr13-15130	chr13	51566133	51571081	+	223.9	4948.000	228.0	24.2	9.42	8.22e-136
chr13-9862	chr13	53694705	53700259	+	223.9	5554.000	229.0	27.0	8.48	4.43e-127
chr15-10910	chr15	102255494	102259661	+	223.9	4167.000	229.0	24.6	9.29	3.25e-135
chr19-14795	chr19	60146588	60151972	+	223.9	5384.000	230.5	26.4	8.74	3.71e-130
chr1-19381	chr1	133906155	133911035	+	223.4	4880.000	229.0	22.7	10.09	1.49e-142
chr2-18184	chr2	37763833	37769362	+	223.4	5529.000	227.5	25.5	8.92	2.97e-130
chr4-34798	chr4	139756194	139760327	+	223.4	4133.000	227.0	26.8	8.47	6.34e-126
chr7-16619	chr7	143388031	143390940	+	223.4	2909.000	227.5	17.3	13.16	5.10e-165
chr19-7833	chr19	47300684	47303816	+	223.4	3132.000	227.0	17.3	13.13	5.10e-165
chr1-19955	chr1	34663229	34667611	+	222.9	4382.000	228.0	23.6	9.68	3.21e-138
chr2-29949	chr2	30645544	30649157	+	222.9	3613.000	229.5	14.3	16.09	4.38e-185
chr2-26969	chr2	31844032	31847388	+	222.9	3356.000	230.0	20.8	11.08	1.14e-151
chr2-34355	chr2	152824121	152830675	+	222.9	6554.000	227.0	31.1	7.29	4.74e-113
chr3-14821	chr3	8862599	8868953	+	222.9	6354.000	228.0	29.8	7.64	1.44e-117
chr4-23064	chr4	142178599	142182012	+	222.9	3413.000	226.5	12.5	18.07	2.08e-193
chr6-6940	chr6	86050342	86054607	+	222.9	4265.000	233.0	22.7	10.27	1.38e-146
chr6-15034	chr6	125160778	125165119	+	222.9	4341.000	231.5	18.4	12.60	6.76e-164
chr9-15493	chr9	107722088	107724871	+	222.9	2783.000	229.5	20.5	11.18	1.43e-151
chr9-28284	chr9	118475906	118479774	+	222.9	3868.000	227.0	18.4	12.35	1.65e-159
chr10-14500	chr10	69570719	69575694	+	222.9	4975.000	227.0	26.2	8.68	4.66e-128
chr11-25086	chr11	51648011	51651620	+	222.9	3609.000	229.5	19.5	11.80	1.76e-156
chr11-16300	chr11	80298725	80303067	+	222.9	4342.000	228.0	22.5	10.14	2.11e-142
chr12-16542	chr12	5211003	5216999	+	222.9	5996.000	228.0	30.5	7.48	1.01e-115
chr17-13249	chr17	24470328	24474452	+	222.9	4124.000	227.0	22.3	10.20	2.96e-142
chr19-8700	chr19	3683826	3688908	+	222.9	5082.000	227.5	25.1	9.07	9.44e-132
chr1-24099	chr1	36578161	36582612	+	222.4	4451.000	226.5	24.4	9.27	4.37e-133
chr2-10648	chr2	165180942	165184987	+	222.4	4045.000	227.0	19.0	11.93	2.27e-156
chr3-1238	chr3	52178820	52182255	+	222.4	3435.000	229.0	19.9	11.52	1.75e-154
chr11-29352	chr11	90387649	90392462	+	222.4	4813.000	226.0	20.5	11.01	1.96e-148
chr11-47396	chr11	117126997	117132061	+	222.4	5064.000	226.0	32.4	6.97	9.67e-109
chr15-16430	chr15	31365477	31369665	+	222.4	4188.000	226.5	20.3	11.15	2.22e-149
chr2-26892	chr2	28906381	28910050	+	221.9	3669.000	227.0	20.3	11.17	1.99e-150
chr4-19098	chr4	148900254	148907225	+	221.9	6971.000	226.0	33.7	6.70	1.88e-105
chr5-11727	chr5	106462723	106467497	+	221.9	4774.000	227.5	24.6	9.23	2.80e-133
chr9-6310	chr9	106382979	106385808	+	221.9	2829.000	225.5	13.2	17.10	1.67e-187
chr13-7584	chr13	112985602	112990206	+	221.9	4604.000	227.0	21.6	10.50	6.88e-145
chr14-17516	chr14	25225172	25230094	+	221.9	4922.000	227.0	26.8	8.47	6.34e-126
chr14-5756	chr14	30547757	30551899	+	221.9	4142.000	225.5	29.0	7.79	2.00e-117
chr15-17888	chr15	78925172	78928980	+	221.9	3808.000	225.5	21.2	10.65	1.23e-144
chr17-7460	chr17	87376748	87381082	+	221.9	4334.000	228.5	23.1	9.88	7.24e-140
chr19-12627	chr19	5689255	5693123	+	221.9	3868.000	225.5	17.5	12.88	1.16e-161
chr4-7883	chr4	124656415	124660335	+	221.4	3920.000	226.0	11.9	19.01	2.43e-198
chr4-25419	chr4	140036015	140040064	+	221.4	4049.000	227.0	18.6	12.21	1.89e-158
chr7-25763	chr7	99380093	99385337	+	221.4	5244.000	228.0	33.9	6.72	1.43e-106
chr8-14382	chr8	94531680	94537004	+	221.4	5324.000	226.5	27.0	8.38	2.66e-124
chr9-16449	chr9	20744267	20748817	+	221.4	4550.000	228.0	27.9	8.18	2.09e-123
chr11-35590	chr11	101115226	101121512	+	221.4	6286.000	225.5	30.9	7.30	6.50e-112
chr12-13454	chr12	70067694	70071826	+	221.4	4132.000	225.5	21.2	10.65	1.23e-144
chr14-17373	chr14	19984302	19987393	+	221.4	3091.000	228.0	23.8	9.59	2.08e-137
chr17-6562	chr17	5217088	5222242	+	221.4	5154.000	225.5	24.9	9.07	1.36e-130
chr2-11415	chr2	49719765	49723736	+	220.9	3971.000	225.5	20.3	11.10	2.47e-148
chr4-35102	chr4	152086066	152089648	+	220.9	3582.000	224.0	17.3	12.95	1.14e-161
chr5-33309	chr5	64043337	64049065	+	220.9	5728.000	225.0	30.3	7.44	1.05e-113
chr5-20313	chr5	120533014	120536946	+	220.9	3932.000	226.0	19.5	11.62	2.83e-153
chr5-8178	chr5	125110403	125114039	+	220.9	3636.000	226.5	16.2	13.97	9.09e-170
chr6-15073	chr6	128019537	128022579	+	220.9	3042.000	226.5	16.0	14.16	5.43e-171
chr9-8735	chr9	103144211	103148847	+	220.9	4636.000	225.0	24.0	9.38	1.12e-133
chr19-7975	chr19	7055934	7058939	+	220.9	3005.000	224.5	20.1	11.17	3.09e-148
chr19-1976	chr19	43384746	43389379	+	220.9	4633.000	228.0	19.2	11.85	2.01e-156
chr1-26083	chr1	74101901	74105516	+	220.4	3615.000	229.5	22.0	10.41	3.73e-145
chr2-21001	chr2	35609782	35616098	+	220.4	6316.000	226.5	28.3	8.00	2.93e-120
chr4-37540	chr4	41759270	41763427	+	220.4	4157.000	226.0	22.5	10.05	2.16e-140
chr6-20850	chr6	39542231	39545681	+	220.4	3450.000	224.0	20.8	10.79	1.99e-145
chr8-32255	chr8	106134768	106138765	+	220.4	3997.000	224.5	29.2	7.69	6.63e-116
chr9-21246	chr9	108576564	108580184	+	220.4	3620.000	226.0	24.9	9.09	1.50e-131
chr11-29499	chr11	102085527	102090066	+	220.4	4539.000	226.0	26.2	8.64	4.04e-127
chr15-22592	chr15	76455562	76458455	+	220.4	2893.000	226.5	14.3	15.88	1.79e-181
chr16-11986	chr16	90829480	90834312	+	220.4	4832.000	225.0	21.8	10.31	5.72e-142
chr18-11216	chr18	76082187	76085918	+	220.4	3731.000	226.5	18.6	12.18	2.31e-157
chr18-11261	chr18	78980835	78986186	+	220.4	5351.000	225.5	29.8	7.56	6.34e-115
chr19-10776	chr19	7188923	7194248	+	220.4	5325.000	229.0	30.5	7.51	1.35e-116
chr19-9055	chr19	53527452	53532564	+	220.4	5112.000	224.5	25.3	8.88	3.82e-128
chr4-17710	chr4	97922250	97927440	+	219.9	5190.000	223.5	24.0	9.32	9.81e-132
chr4-24007	chr4	133083774	133086646	+	219.9	2872.000	225.0	18.2	12.39	2.17e-158
chr9-12366	chr9	43918759	43923765	+	219.9	5006.000	225.0	27.0	8.33	2.23e-123
chr10-23407	chr10	121471872	121477964	+	219.9	6092.000	223.0	26.6	8.39	6.49e-123
chr17-12647	chr17	25183516	25190160	+	219.9	6644.000	228.0	36.7	6.20	6.58e-100
chr1-5736	chr1	75398718	75401244	+	219.4	2526.000	228.0	13.0	17.58	9.33e-193
chr2-35440	chr2	33712395	33716893	+	219.4	4498.000	227.0	19.2	11.80	2.38e-155
chr2-21779	chr2	180529214	180533759	+	219.4	4545.000	223.5	23.6	9.49	2.61e-133
chr3-23030	chr3	89419061	89423256	+	219.4	4195.000	225.0	18.8	11.96	3.05e-155
chr4-28044	chr4	136217695	136221006	+	219.4	3311.000	223.5	12.8	17.52	4.39e-188
chr5-1646	chr5	122950196	122953406	+	219.4	3210.000	225.5	15.3	14.69	1.32e-173
chr7-28079	chr7	35583749	35587536	+	219.4	3787.000	222.5	13.0	17.16	2.58e-185
chr7-37549	chr7	132729036	132734966	+	219.4	5930.000	226.0	36.5	6.19	8.26e-99
chr8-18490	chr8	124791496	124795199	+	219.4	3703.000	222.5	18.2	12.25	4.08e-155
chr9-30535	chr9	27147029	27152380	+	219.4	5351.000	224.5	24.9	9.03	1.23e-129
chr11-9183	chr11	77762741	77767335	+	219.4	4594.000	222.5	26.2	8.51	2.20e-123
chr11-35506	chr11	97555717	97562196	+	219.4	6479.000	223.5	35.7	6.27	2.19e-98
chr14-9839	chr14	118921007	118926128	+	219.4	5121.000	224.0	29.0	7.73	1.56e-116
chr16-6341	chr16	17120966	17126312	+	219.4	5346.000	223.5	22.9	9.75	9.88e-136
chr2-23206	chr2	38511766	38517162	+	218.9	5396.000	222.5	29.4	7.57	1.62e-113
chr4-18194	chr4	148083611	148089549	+	218.9	5938.000	226.0	35.9	6.30	2.75e-100
chr7-21526	chr7	27612196	27616184	+	218.9	3988.000	226.0	22.0	10.25	4.13e-142
chr8-14374	chr8	93906140	93910577	+	218.9	4437.000	222.5	24.2	9.19	5.39e-130
chr9-29334	chr9	62824807	62830107	+	218.9	5300.000	222.5	22.0	10.09	4.45e-138
chr10-10102	chr10	127665337	127669838	+	218.9	4501.000	222.0	25.9	8.56	4.32e-124
chr11-26881	chr11	98781316	98784708	+	218.9	3392.000	224.5	16.4	13.67	2.76e-166
chr11-25950	chr11	116839426	116845770	+	218.9	6344.000	227.0	28.1	8.08	7.95e-122
chr14-19192	chr14	61015000	61019428	+	218.9	4428.000	222.0	21.6	10.27	8.43e-140
chr18-5711	chr18	34859054	34863467	+	218.9	4413.000	223.5	26.8	8.34	3.19e-122
chr19-16215	chr19	28676481	28681193	+	218.9	4712.000	225.0	23.3	9.64	4.48e-136
chr1-18777	chr1	36087713	36090929	+	218.4	3216.000	223.5	17.7	12.61	2.37e-158
chr1-13405	chr1	61139278	61143876	+	218.4	4598.000	223.0	24.9	8.97	1.11e-128
chr1-33616	chr1	168414195	168419467	+	218.4	5272.000	222.0	24.0	9.25	9.12e-131
chr3-15165	chr3	83977132	83982201	+	218.4	5069.000	223.5	25.9	8.62	5.03e-125
chr4-20842	chr4	134700999	134705352	+	218.4	4353.000	223.0	17.3	12.90	1.48e-160
chr4-24084	chr4	136172519	136178707	+	218.4	6188.000	224.0	29.8	7.51	4.78e-114
chr5-19769	chr5	33994958	34000365	+	218.4	5407.000	223.0	25.7	8.67	9.64e-126
chr5-15876	chr5	124192328	124195495	+	218.4	3167.000	222.0	19.7	11.29	4.72e-148
chr5-30565	chr5	139556995	139560648	+	218.4	3653.000	222.0	17.5	12.68	2.42e-158
chr5-16949	chr5	149438758	149443318	+	218.4	4560.000	222.5	22.9	9.71	9.62e-135
chr7-13816	chr7	5050720	5054305	+	218.4	3585.000	226.5	22.7	9.98	1.52e-139
chr9-5147	chr9	57501492	57506561	+	218.4	5069.000	223.0	26.2	8.53	2.58e-124
chr10-19148	chr10	120472745	120478760	+	218.4	6015.000	224.0	29.0	7.73	1.56e-116
chr11-24348	chr11	88151033	88157064	+	218.4	6031.000	224.5	33.9	6.62	2.84e-103
chr11-47272	chr11	115161437	115166525	+	218.4	5088.000	221.5	26.8	8.26	2.20e-120
chr16-14393	chr16	37924533	37929903	+	218.4	5370.000	222.5	29.4	7.57	1.62e-113
chr2-15935	chr2	93437117	93442070	+	217.9	4953.000	222.0	33.7	6.58	3.71e-102
chr4-9971	chr4	144891786	144896960	+	217.9	5174.000	222.5	20.1	11.07	3.83e-146
chr5-21192	chr5	105714578	105719128	+	217.9	4550.000	221.5	24.9	8.91	8.93e-127
chr5-8572	chr5	125215025	125218757	+	217.9	3732.000	225.5	17.3	13.04	8.76e-163
chr6-20763	chr6	31215841	31219009	+	217.9	3168.000	225.0	15.8	14.26	4.45e-171
chr8-9818	chr8	23409731	23416376	+	217.9	6645.000	222.5	29.0	7.68	9.28e-115
chr8-18422	chr8	121124834	121130429	+	217.9	5595.000	224.0	24.6	9.09	2.16e-130
chr11-35008	chr11	69933976	69938987	+	217.9	5011.000	221.5	26.8	8.26	2.20e-120
chr11-23628	chr11	114335046	114338104	+	217.9	3058.000	222.5	21.0	10.61	1.86e-142
chr15-21121	chr15	75617046	75622574	+	217.9	5528.000	222.0	33.9	6.54	1.24e-101
chr15-6018	chr15	97828082	97833178	+	217.9	5096.000	223.0	27.7	8.06	1.60e-119
chr17-17534	chr17	29396609	29400612	+	217.9	4003.000	222.0	19.9	11.16	4.30e-147
chr17-16687	chr17	33916457	33921667	+	217.9	5210.000	222.0	34.6	6.42	4.33e-100
chr17-15898	chr17	47830632	47834736	+	217.9	4104.000	222.0	16.9	13.17	1.06e-161
chr1-3980	chr1	78215782	78218651	+	217.4	2869.000	223.5	13.2	16.95	4.83e-185
chr2-25048	chr2	158767393	158771914	+	217.4	4521.000	223.0	20.3	10.98	3.02e-146
chr4-39983	chr4	32478328	32483678	+	217.4	5350.000	221.0	28.1	7.86	2.07e-116
chr8-21612	chr8	123409497	123414704	+	217.4	5207.000	221.5	23.8	9.32	1.42e-130
chr9-12247	chr9	22049658	22052434	+	217.4	2776.000	222.0	14.5	15.33	2.50e-175
chr10-9599	chr10	127176624	127180897	+	217.4	4273.000	222.5	15.3	14.50	4.11e-170
chr11-33289	chr11	69912071	69916559	+	217.4	4488.000	223.0	33.3	6.70	4.85e-104
chr11-37353	chr11	96884002	96887993	+	217.4	3991.000	222.5	25.9	8.58	4.32e-124
chr11-28371	chr11	110476524	110481323	+	217.4	4799.000	222.0	24.9	8.93	9.99e-128
chr15-7943	chr15	25772262	25777596	+	217.4	5334.000	222.0	29.0	7.66	9.28e-115
chr15-11445	chr15	103241186	103246119	+	217.4	4933.000	224.0	26.8	8.36	3.81e-123
chr17-13998	chr17	25725777	25729070	+	217.4	3293.000	222.0	23.1	9.60	6.24e-134
chr17-15996	chr17	56930638	56935985	+	217.4	5347.000	221.0	24.2	9.13	4.94e-129
chr7-13357	chr7	45783500	45787521	+	216.9	4021.000	222.5	25.9	8.58	4.32e-124
chr8-15612	chr8	84842204	84847928	+	216.9	5724.000	221.5	33.1	6.70	6.37e-103
chr11-31905	chr11	77790464	77794083	+	216.9	3619.000	223.0	24.9	8.97	1.11e-128
chr12-14331	chr12	80227631	80232222	+	216.9	4591.000	220.5	20.5	10.74	3.26e-142
chr15-11769	chr15	79435409	79441420	+	216.9	6011.000	228.5	34.6	6.61	5.61e-105
chr18-4367	chr18	21651258	21655313	+	216.9	4055.000	222.0	21.6	10.27	8.43e-140
chr2-43189	chr2	91255350	91258822	+	216.5	3472.000	220.5	15.6	14.17	1.50e-166
chr5-14335	chr5	120510112	120516349	+	216.5	6237.000	224.0	34.6	6.48	1.04e-101
chr6-2721	chr6	30525182	30529902	+	216.5	4720.000	222.0	20.5	10.81	2.80e-144
chr7-21622	chr7	37687115	37693371	+	216.5	6256.000	219.5	30.9	7.10	9.08e-107
chr9-26798	chr9	120689269	120693303	+	216.5	4034.000	220.5	27.5	8.03	1.83e-117
chr10-24639	chr10	80382810	80387270	+	216.5	4460.000	223.0	28.1	7.94	3.31e-118
chr11-36320	chr11	31367952	31372194	+	216.5	4242.000	221.0	23.8	9.29	1.42e-130
chr14-6752	chr14	25632893	25637539	+	216.5	4646.000	220.0	28.3	7.77	7.11e-115
chr14-5819	chr14	55027212	55030152	+	216.5	2940.000	219.5	15.8	13.91	3.51e-164
chr15-14366	chr15	78913287	78917201	+	216.5	3914.000	221.5	20.5	10.79	3.03e-143
chr15-19012	chr15	81878317	81882302	+	216.5	3985.000	224.5	16.2	13.85	1.76e-167
chr16-10305	chr16	35593986	35599358	+	216.5	5372.000	221.5	27.0	8.20	1.05e-119
chr1-28088	chr1	82286167	82290211	+	216.0	4044.000	222.5	25.5	8.72	1.59e-125
chr2-19974	chr2	38346226	38352066	+	216.0	5840.000	220.0	34.4	6.40	5.56e-99
chr3-5874	chr3	95903743	95907372	+	216.0	3629.000	221.0	17.5	12.62	3.07e-157
chr3-20327	chr3	127693434	127698648	+	216.0	5214.000	219.0	25.3	8.66	2.00e-123
chr4-38148	chr4	97834901	97840684	+	216.0	5783.000	220.0	27.7	7.95	8.29e-117
chr5-26617	chr5	115297205	115302229	+	216.0	5024.000	220.5	34.4	6.42	5.56e-99
chr7-21225	chr7	130834205	130838819	+	216.0	4614.000	219.5	24.9	8.83	7.03e-125
chr11-41482	chr11	95513130	95517396	+	216.0	4266.000	219.5	18.4	11.95	7.93e-151
chr14-9150	chr14	68122481	68127586	+	216.0	5105.000	219.0	26.4	8.30	6.51e-120
chr16-499	chr16	17251253	17255251	+	216.0	3998.000	219.5	21.0	10.47	2.18e-139
chr16-10997	chr16	37681952	37688091	+	216.0	6139.000	222.0	33.7	6.58	3.71e-102
chr17-20673	chr17	6776827	6783906	+	216.0	7079.000	220.5	30.9	7.13	1.27e-107
chr1-18078	chr1	89574376	89578032	+	215.5	3656.000	221.5	17.1	12.97	1.88e-159
chr1-34040	chr1	189726816	189732584	+	215.5	5768.000	219.5	30.7	7.15	2.42e-107
chr2-6210	chr2	35661542	35665373	+	215.5	3831.000	220.5	22.0	10.00	4.49e-136
chr4-28491	chr4	9009202	9013484	+	215.5	4282.000	221.5	30.3	7.32	3.13e-110
chr4-44028	chr4	128709536	128713618	+	215.5	4082.000	220.5	20.8	10.63	2.63e-141
chr4-29343	chr4	128957044	128963564	+	215.5	6520.000	218.5	32.9	6.65	5.58e-101
chr6-22751	chr6	88869982	88875602	+	215.5	5620.000	219.5	24.2	9.07	4.10e-127
chr7-33445	chr7	18922403	18928161	+	215.5	5758.000	222.0	34.8	6.38	1.39e-99
chr8-26396	chr8	87953671	87959588	+	215.5	5917.000	219.5	33.3	6.59	9.53e-101
chr8-17248	chr8	94868957	94872974	+	215.5	4017.000	222.5	20.8	10.72	2.31e-143
chr11-10471	chr11	88233033	88237035	+	215.5	4002.000	225.0	17.3	13.01	8.76e-163
chr14-7551	chr14	30557498	30562498	+	215.5	5000.000	219.0	23.1	9.47	5.45e-131
chr14-2452	chr14	65374525	65377377	+	215.5	2852.000	221.0	18.4	12.03	5.50e-153
chr17-1892	chr17	47737206	47740182	+	215.5	2976.000	221.0	19.2	11.49	6.03e-149
chr19-2625	chr19	25358227	25362956	+	215.5	4729.000	222.5	25.5	8.72	1.59e-125
chr19-11099	chr19	45233403	45237289	+	215.5	3886.000	219.5	15.6	14.10	2.12e-165
chr2-26944	chr2	30793967	30797430	+	215.0	3463.000	222.0	19.0	11.67	5.27e-151
chr3-8467	chr3	55780118	55784518	+	215.0	4400.000	219.5	24.2	9.07	4.10e-127
chr5-30958	chr5	30765027	30769735	+	215.0	4708.000	218.0	24.0	9.09	6.52e-127
chr5-14268	chr5	115395923	115401368	+	215.0	5445.000	219.5	24.9	8.83	7.03e-125
chr6-6827	chr6	30652545	30656539	+	215.0	3994.000	218.5	24.9	8.79	6.20e-124
chr8-9367	chr8	12399494	12403780	+	215.0	4286.000	222.0	22.5	9.88	2.16e-136
chr8-19354	chr8	120183976	120187076	+	215.0	3100.000	219.5	22.7	9.67	1.34e-132
chr8-30512	chr8	121239694	121244141	+	215.0	4447.000	219.0	27.5	7.98	1.47e-116
chr14-8561	chr14	55051870	55056183	+	215.0	4313.000	220.0	21.2	10.39	1.60e-139
chr14-12263	chr14	65341975	65345750	+	215.0	3775.000	221.5	16.4	13.48	6.91e-163
chr17-22925	chr17	56287662	56292277	+	215.0	4615.000	219.0	26.4	8.30	6.51e-120
chr19-8359	chr19	7101669	7106343	+	215.0	4674.000	221.5	27.5	8.07	2.27e-118
chr1-14998	chr1	39698481	39703934	+	214.5	5453.000	221.0	28.1	7.86	2.07e-116
chr2-36338	chr2	130632623	130636640	+	214.5	4017.000	221.0	19.5	11.36	5.74e-148
chr4-25392	chr4	138493375	138496853	+	214.5	3478.000	218.5	20.3	10.75	4.61e-141
chr5-22686	chr5	121849090	121855296	+	214.5	6206.000	220.0	31.6	6.97	6.44e-106
chr6-26199	chr6	86061239	86067275	+	214.5	6036.000	218.5	30.7	7.12	1.73e-106
chr7-34331	chr7	83200876	83205250	+	214.5	4374.000	221.0	30.5	7.25	1.22e-109
chr7-22326	chr7	130248144	130254121	+	214.5	5977.000	218.5	30.7	7.12	1.73e-106
chr9-17319	chr9	14172565	14177136	+	214.5	4571.000	219.5	24.2	9.07	4.10e-127
chr11-36018	chr11	118741188	118746827	+	214.5	5639.000	220.5	27.9	7.91	3.70e-116
chr12-20784	chr12	99338440	99343583	+	214.5	5143.000	220.0	28.1	7.83	1.63e-115
chr12-8108	chr12	104737545	104743696	+	214.5	6151.000	218.5	27.0	8.09	5.66e-117
chr15-20203	chr15	84416731	84423016	+	214.5	6285.000	217.5	30.7	7.09	1.23e-105
chr1-15282	chr1	119406788	119410940	+	214.0	4152.000	220.5	23.6	9.36	2.19e-130
chr1-19363	chr1	133225366	133229470	+	214.0	4104.000	217.0	23.8	9.13	1.03e-126
chr4-18354	chr4	11384943	11389696	+	214.0	4753.000	217.0	21.4	10.14	1.29e-135
chr4-40763	chr4	104716084	104720997	+	214.0	4913.000	217.5	26.8	8.11	9.91e-117
chr5-17372	chr5	112654298	112658155	+	214.0	3857.000	219.5	18.6	11.81	8.28e-150
chr5-15960	chr5	134674835	134677951	+	214.0	3116.000	221.0	19.2	11.49	6.03e-149
chr6-15928	chr6	125088365	125091291	+	214.0	2926.000	218.0	11.9	18.34	3.66e-188
chr7-3780	chr7	141326245	141329687	+	214.0	3442.000	220.5	16.0	13.79	4.05e-164
chr8-26355	chr8	85079318	85084733	+	214.0	5415.000	217.5	34.2	6.37	4.54e-97
chr9-34190	chr9	107648602	107652694	+	214.0	4092.000	219.5	20.1	10.92	5.09e-143
chr11-18430	chr11	54057346	54063721	+	214.0	6375.000	220.5	31.3	7.04	1.76e-106
chr11-34371	chr11	120820555	120823723	+	214.0	3168.000	217.5	21.4	10.16	1.29e-135
chr13-7383	chr13	55326964	55331111	+	214.0	4147.000	218.0	23.3	9.34	3.16e-129
chr15-17642	chr15	59153079	59156693	+	214.0	3614.000	220.5	17.3	12.75	3.13e-157
chr16-7206	chr16	31648627	31652750	+	214.0	4123.000	220.0	19.0	11.57	7.15e-149
chr17-21319	chr17	46649088	46653025	+	214.0	3937.000	220.0	17.3	12.72	3.13e-157
chr19-11422	chr19	10338747	10343581	+	214.0	4834.000	218.0	25.9	8.40	2.26e-120
chr1-26614	chr1	133490959	133494607	+	213.5	3648.000	219.5	20.3	10.80	4.27e-142
chr4-22866	chr4	131235939	131240105	+	213.5	4166.000	220.0	19.5	11.31	6.53e-147
chr9-24151	chr9	36948145	36952563	+	213.5	4418.000	217.0	21.8	9.94	6.45e-134
chr10-10373	chr10	75929814	75933824	+	213.5	4010.000	217.5	23.8	9.15	1.03e-126
chr10-18773	chr10	80827171	80831510	+	213.5	4339.000	218.0	25.5	8.55	8.92e-122
chr14-9575	chr14	48664587	48670007	+	213.5	5420.000	216.5	24.0	9.02	5.36e-125
chr16-11998	chr16	91171623	91175127	+	213.5	3504.000	218.5	17.1	12.80	4.03e-156
chr2-43308	chr2	94239632	94244306	+	213.0	4674.000	217.0	22.7	9.56	1.25e-130
chr3-9077	chr3	98335868	98340119	+	213.0	4251.000	217.5	21.0	10.37	2.37e-137
chr4-15712	chr4	140656559	140659704	+	213.0	3145.000	217.0	14.5	14.98	2.02e-169
chr5-4357	chr5	24350485	24353692	+	213.0	3207.000	218.5	18.2	12.03	8.88e-151
chr5-11546	chr5	24729694	24734805	+	213.0	5111.000	218.0	23.8	9.17	1.12e-127
chr5-24514	chr5	30905285	30909966	+	213.0	4681.000	217.5	29.8	7.29	5.89e-108
chr7-32727	chr7	116279975	116285635	+	213.0	5660.000	216.5	26.4	8.21	3.68e-117
chr7-26244	chr7	135633281	135638770	+	213.0	5489.000	216.0	31.3	6.89	4.17e-103
chr8-25223	chr8	108884643	108890402	+	213.0	5759.000	217.5	31.3	6.94	6.02e-104
chr10-12843	chr10	59088898	59093393	+	213.0	4495.000	217.0	35.2	6.16	1.34e-94
chr10-19121	chr10	118865337	118871724	+	213.0	6387.000	216.0	27.9	7.75	1.40e-112
chr14-563	chr14	21988693	21992597	+	213.0	3904.000	218.5	16.6	13.13	2.31e-158
chr15-12468	chr15	85040880	85045023	+	213.0	4143.000	216.5	23.3	9.27	2.75e-127
chr17-18298	chr17	8799754	8804118	+	213.0	4364.000	216.0	21.6	9.99	9.27e-134
chr2-44099	chr2	157509914	157515229	+	212.5	5315.000	217.5	24.2	8.98	3.35e-125
chr5-10172	chr5	108366282	108369657	+	212.5	3375.000	220.5	21.4	10.30	1.20e-138
chr5-10882	chr5	132071828	132077048	+	212.5	5220.000	219.0	30.7	7.13	2.42e-107
chr5-15197	chr5	135021071	135026423	+	212.5	5352.000	216.5	31.3	6.91	4.17e-103
chr6-15557	chr6	85292357	85296520	+	212.5	4163.000	216.5	21.6	10.02	9.27e-134
chr9-23729	chr9	107665960	107670644	+	212.5	4684.000	218.0	27.0	8.07	5.66e-117
chr9-26771	chr9	118924340	118928632	+	212.5	4292.000	216.5	23.8	9.11	9.41e-126
chr10-9382	chr10	78006488	78011101	+	212.5	4613.000	217.0	21.0	10.35	2.37e-137
chr10-24903	chr10	92073354	92079355	+	212.5	6001.000	220.0	22.9	9.60	9.00e-133
chr11-13461	chr11	105290859	105294965	+	212.5	4106.000	217.5	20.1	10.82	6.02e-141
chr11-29691	chr11	114849943	114853925	+	212.5	3982.000	216.5	17.1	12.68	6.54e-154
chr12-19539	chr12	102695258	102700469	+	212.5	5211.000	216.5	27.5	7.89	7.36e-114
chr14-17300	chr14	12187432	12193223	+	212.5	5791.000	217.0	37.6	5.77	1.80e-89
chr17-9729	chr17	66692793	66698258	+	212.5	5465.000	216.5	27.7	7.82	3.23e-113
chr1-14415	chr1	89068645	89074085	+	212.0	5440.000	217.5	25.7	8.46	3.84e-120
chr4-19706	chr4	119253185	119256147	+	212.0	2962.000	217.0	16.6	13.04	3.03e-157
chr5-20752	chr5	4495067	4500174	+	212.0	5107.000	216.0	29.0	7.46	1.76e-109
chr5-5005	chr5	35917669	35923340	+	212.0	5671.000	216.5	24.6	8.79	8.93e-123
chr11-44935	chr11	22000648	22008643	+	212.0	7995.000	219.0	44.5	4.92	6.23e-78
chr3-4233	chr3	35086901	35091724	+	211.5	4823.000	215.5	32.9	6.56	1.61e-98
chr3-3649	chr3	83126851	83129696	+	211.5	2845.000	215.5	13.4	16.08	7.59e-174
chr5-13646	chr5	118378823	118382294	+	211.5	3471.000	214.5	20.3	10.56	5.95e-137
chr8-10657	chr8	8487845	8491222	+	211.5	3377.000	217.0	16.0	13.57	1.04e-160
chr4-21099	chr4	152832310	152835940	+	211.0	3630.000	214.5	22.9	9.36	6.60e-127
chr5-35237	chr5	34587197	34593337	+	211.0	6140.000	218.0	24.0	9.09	6.52e-127
chr5-22624	chr5	118353059	118356884	+	211.0	3825.000	218.5	20.1	10.87	5.55e-142
chr5-10846	chr5	125202060	125204690	+	211.0	2630.000	219.0	16.2	13.51	8.49e-162
chr9-4336	chr9	107550769	107554548	+	211.0	3779.000	217.5	20.5	10.59	3.96e-139
chr13-1781	chr13	84058196	84063207	+	211.0	5011.000	214.5	22.7	9.45	1.08e-127
chr14-5144	chr14	25376856	25379857	+	211.0	3001.000	217.0	14.7	14.76	4.06e-168
chr15-17143	chr15	98892506	98896441	+	211.0	3935.000	214.0	17.1	12.53	1.04e-151
chr16-5891	chr16	91268529	91272117	+	211.0	3588.000	215.5	14.9	14.45	1.64e-164
chr2-22103	chr2	38335498	38341228	+	210.5	5730.000	214.5	33.5	6.40	3.63e-96
chr2-26404	chr2	163107593	163112895	+	210.5	5302.000	214.0	29.8	7.17	2.24e-105
chr2-30890	chr2	163298902	163303739	+	210.5	4837.000	214.5	26.8	8.00	5.20e-114
chr3-15447	chr3	105403311	105409040	+	210.5	5729.000	215.5	24.0	8.98	4.83e-124
chr4-16297	chr4	126778602	126784048	+	210.5	5446.000	215.5	25.5	8.45	5.50e-119
chr5-8356	chr5	37335772	37340773	+	210.5	5001.000	216.0	30.3	7.14	6.24e-106
chr9-15463	chr9	106474011	106478796	+	210.5	4785.000	214.0	22.0	9.71	4.15e-130
chr14-15828	chr14	70633752	70637489	+	210.5	3737.000	215.5	20.5	10.49	4.41e-137
chr17-14308	chr17	50004051	50009413	+	210.5	5362.000	215.5	29.2	7.38	5.25e-108
chr1-16663	chr1	194618863	194626604	+	210.0	7741.000	214.5	39.3	5.45	9.20e-84
chr2-35991	chr2	93954682	93958857	+	210.0	4175.000	213.5	21.0	10.18	2.65e-133
chr4-13251	chr4	43425078	43429474	+	210.0	4396.000	213.0	23.3	9.12	2.15e-124
chr4-15256	chr4	48544331	48548932	+	210.0	4601.000	214.5	25.5	8.41	4.64e-118
chr7-33368	chr7	4841915	4845313	+	210.0	3398.000	214.0	19.0	11.25	1.60e-142
chr7-26175	chr7	130975792	130980006	+	210.0	4214.000	213.5	24.6	8.66	5.94e-120
chr8-19359	chr8	120298023	120301408	+	210.0	3385.000	215.5	19.9	10.84	8.48e-140
chr9-32975	chr9	48672801	48676095	+	210.0	3294.000	214.5	21.4	10.02	1.33e-132
chr11-13921	chr11	89184850	89189017	+	210.0	4167.000	213.5	17.7	12.05	1.92e-147
chr15-15271	chr15	86067093	86072147	+	210.0	5054.000	214.5	24.0	8.94	4.33e-123
chr15-11414	chr15	100418037	100425003	+	210.0	6966.000	215.0	33.3	6.46	1.74e-97
chr17-5645	chr17	56079884	56082826	+	210.0	2942.000	213.5	17.7	12.05	1.92e-147
chr17-15308	chr17	87348247	87353805	+	210.0	5558.000	215.5	30.5	7.07	1.66e-104
chr19-15723	chr19	57362063	57367861	+	210.0	5798.000	215.0	19.5	11.05	1.16e-141
chr1-12947	chr1	132878726	132882789	+	209.6	4063.000	213.5	23.6	9.06	1.24e-123
chr2-3816	chr2	33639232	33643124	+	209.6	3892.000	217.5	25.1	8.67	2.87e-122
chr2-45651	chr2	49568884	49573190	+	209.6	4306.000	213.0	21.6	9.85	9.13e-131
chr2-32068	chr2	93276737	93281449	+	209.6	4712.000	213.5	26.2	8.16	4.29e-115
chr4-32424	chr4	124671041	124675007	+	209.6	3966.000	213.5	20.3	10.51	6.27e-136
chr7-23828	chr7	19269059	19273115	+	209.6	4056.000	214.5	18.8	11.41	1.72e-143
chr10-22918	chr10	81316193	81320574	+	209.6	4381.000	216.0	21.8	9.89	6.41e-133
chr11-30485	chr11	76371546	76376122	+	209.6	4576.000	216.0	21.8	9.89	6.41e-133
chr12-11310	chr12	25121508	25126907	+	209.6	5399.000	214.0	22.9	9.34	6.60e-127
chr15-17197	chr15	101065141	101071333	+	209.6	6192.000	212.5	27.7	7.68	1.17e-109
chr5-17727	chr5	139377115	139383289	+	209.1	6174.000	214.5	35.0	6.13	1.03e-92
chr6-16114	chr6	6878227	6882660	+	209.1	4433.000	215.0	22.0	9.75	4.26e-131
chr7-21460	chr7	16841977	16846384	+	209.1	4407.000	212.0	22.0	9.62	3.90e-128
chr7-37327	chr7	126262865	126268170	+	209.1	5305.000	213.5	20.8	10.29	3.61e-134
chr14-16858	chr14	68038424	68045133	+	209.1	6709.000	212.5	26.2	8.12	3.50e-114
chr14-9211	chr14	76415742	76419711	+	209.1	3969.000	213.0	23.1	9.21	3.68e-125
chr15-15648	chr15	53210999	53217000	+	209.1	6001.000	213.0	25.5	8.35	3.90e-117
chr2-15171	chr2	92599007	92604282	+	208.6	5275.000	213.0	24.2	8.80	2.11e-121
chr3-6170	chr3	89314659	89317878	+	208.6	3219.000	217.0	17.9	12.10	9.83e-151
chr3-23373	chr3	107329968	107332489	+	208.6	2521.000	213.0	19.2	11.07	1.61e-140
chr4-30382	chr4	82913943	82919093	+	208.6	5150.000	211.5	25.3	8.36	5.57e-116
chr4-23232	chr4	155120340	155125333	+	208.6	4993.000	212.0	35.4	5.98	3.36e-90
chr4-45169	chr4	155132274	155136655	+	208.6	4381.000	212.0	21.6	9.81	9.00e-130
chr7-26736	chr7	45640746	45645274	+	208.6	4528.000	212.0	30.0	7.06	4.29e-103
chr8-8460	chr8	106870049	106873350	+	208.6	3301.000	215.0	22.7	9.47	1.14e-128
chr9-11678	chr9	7956323	7962774	+	208.6	6451.000	213.5	24.4	8.74	1.13e-120
chr9-18038	chr9	106337054	106341415	+	208.6	4361.000	214.0	26.2	8.18	5.24e-116
chr10-19283	chr10	3855997	3861154	+	208.6	5157.000	214.0	26.2	8.18	5.24e-116
chr10-16564	chr10	81362818	81367098	+	208.6	4280.000	214.0	21.8	9.80	6.25e-131
chr11-17916	chr11	95584767	95588163	+	208.6	3396.000	212.0	20.5	10.32	5.00e-134
chr11-19846	chr11	117847579	117851158	+	208.6	3579.000	212.5	23.8	8.94	6.25e-122
chr12-11283	chr12	14149086	14152318	+	208.6	3232.000	214.5	15.8	13.59	1.73e-158
chr12-11074	chr12	102702050	102706405	+	208.6	4355.000	214.5	24.0	8.94	4.33e-123
chr17-8600	chr17	14163546	14168148	+	208.6	4602.000	213.5	23.3	9.15	2.15e-124
chr17-2982	chr17	34604315	34608908	+	208.6	4593.000	215.0	29.6	7.26	8.06e-107
chr2-31639	chr2	33704956	33709148	+	208.1	4192.000	212.5	20.5	10.35	5.00e-134
chr2-36291	chr2	128274993	128280269	+	208.1	5276.000	211.0	22.0	9.57	3.75e-127
chr4-31131	chr4	138249429	138252826	+	208.1	3397.000	212.0	15.3	13.81	1.35e-158
chr8-9397	chr8	25099494	25103397	+	208.1	3903.000	212.0	20.8	10.22	3.71e-133
chr9-19042	chr9	106462672	106466579	+	208.1	3907.000	214.0	22.7	9.43	1.08e-127
chr10-17373	chr10	67002078	67005313	+	208.1	3235.000	212.5	16.2	13.11	6.34e-154
chr16-10716	chr16	13446491	13450666	+	208.1	4175.000	213.0	23.8	8.96	6.97e-123
chr16-3200	chr16	30184492	30189004	+	208.1	4512.000	214.0	26.6	8.05	1.14e-114
chr17-10498	chr17	30192504	30198310	+	208.1	5806.000	212.0	35.2	6.02	1.14e-90
chr1-19007	chr1	72812325	72816110	+	207.6	3785.000	213.5	16.6	12.83	8.53e-153
chr4-34684	chr4	136281463	136285648	+	207.6	4185.000	212.5	22.3	9.54	2.49e-127
chr4-32802	chr4	139081940	139084631	+	207.6	2691.000	213.0	12.5	16.99	3.12e-177
chr5-28487	chr5	124527836	124532618	+	207.6	4782.000	214.0	23.1	9.25	3.97e-126
chr7-15235	chr7	34797308	34800685	+	207.6	3377.000	212.5	17.5	12.14	2.13e-147
chr8-18589	chr8	10970324	10975179	+	207.6	4855.000	212.5	28.7	7.39	1.35e-106
chr9-24996	chr9	103501013	103505882	+	207.6	4869.000	211.5	27.2	7.77	4.97e-110
chr9-13380	chr9	118486259	118490196	+	207.6	3937.000	212.0	16.0	13.25	4.57e-155
chr12-19657	chr12	108833923	108838625	+	207.6	4702.000	212.5	22.7	9.36	9.54e-126
chr13-13802	chr13	114455843	114460751	+	207.6	4908.000	211.5	20.5	10.30	5.16e-133
chr3-22180	chr3	18051699	18056330	+	207.1	4631.000	211.5	22.5	9.41	1.47e-125
chr5-13547	chr5	111553974	111557717	+	207.1	3743.000	213.0	17.1	12.47	1.31e-150
chr5-22939	chr5	138929783	138933607	+	207.1	3824.000	212.0	19.2	11.02	1.79e-139
chr6-17577	chr6	91343825	91348831	+	207.1	5006.000	210.5	34.8	6.05	4.72e-90
chr7-13665	chr7	126861022	126865027	+	207.1	4005.000	212.0	26.6	7.97	7.36e-113
chr11-11905	chr11	98834370	98839962	+	207.1	5592.000	214.0	29.6	7.23	5.86e-106
chr15-19158	chr15	89146109	89150821	+	207.1	4712.000	210.5	25.5	8.25	2.24e-114
chr16-9622	chr16	30599334	30603129	+	207.1	3795.000	212.5	16.6	12.77	1.09e-151
chr18-15802	chr18	83633799	83639806	+	207.1	6007.000	211.0	23.6	8.96	1.01e-121
chr2-38162	chr2	92912915	92918566	+	206.6	5651.000	211.0	24.0	8.79	3.04e-120
chr6-16716	chr6	108247176	108253652	+	206.6	6476.000	212.0	32.0	6.63	3.70e-98
chr7-12164	chr7	40897943	40902995	+	206.6	5052.000	210.5	19.2	10.94	2.16e-137
chr8-29024	chr8	10959164	10963152	+	206.6	3988.000	209.5	22.3	9.41	2.12e-124
chr9-19809	chr9	65586514	65590348	+	206.6	3834.000	212.5	22.9	9.27	5.74e-125
chr10-14899	chr10	120414957	120419611	+	206.6	4654.000	211.5	26.2	8.09	2.84e-113
chr13-10956	chr13	43300055	43305221	+	206.6	5166.000	209.5	30.7	6.83	6.77e-99
chr13-18945	chr13	63915964	63920020	+	206.6	4056.000	212.5	18.6	11.43	2.37e-142
chr15-6062	chr15	102354930	102359422	+	206.6	4492.000	210.0	17.1	12.30	2.50e-147
chr17-22793	chr17	47896576	47899811	+	206.6	3235.000	211.0	17.5	12.05	2.58e-146
chr2-37829	chr2	52957194	52961383	+	206.1	4189.000	212.0	17.9	11.82	2.44e-145
chr4-13094	chr4	148158425	148161674	+	206.1	3249.000	209.5	12.5	16.71	2.53e-172
chr5-22442	chr5	111023136	111029558	+	206.1	6422.000	210.5	34.2	6.16	1.73e-91
chr5-15686	chr5	111120725	111124004	+	206.1	3279.000	213.0	17.1	12.47	1.31e-150
chr6-16557	chr6	90806824	90811241	+	206.1	4417.000	210.5	24.0	8.77	2.67e-119
chr7-33188	chr7	140079324	140082849	+	206.1	3525.000	211.5	21.2	9.98	1.91e-130
chr11-31492	chr11	35854716	35858938	+	206.1	4222.000	210.5	22.3	9.45	2.25e-125
chr14-2694	chr14	25519385	25524006	+	206.1	4621.000	210.0	26.6	7.90	4.66e-111
chr18-4926	chr18	55256613	55262050	+	206.1	5437.000	211.0	21.4	9.86	1.31e-129
chrX-4334	chrX	99428414	99434517	+	206.1	6103.000	209.5	21.4	9.79	1.27e-127
chr2-45095	chr2	26405635	26409868	+	205.6	4233.000	210.5	14.3	14.76	1.64e-162
chr2-29965	chr2	31244554	31248493	+	205.6	3939.000	212.5	21.2	10.03	1.91e-131
chr2-15747	chr2	33215056	33219494	+	205.6	4438.000	209.5	21.8	9.60	5.41e-126
chr2-28641	chr2	61802192	61806459	+	205.6	4267.000	209.5	24.2	8.65	1.23e-117
chr3-14027	chr3	35320345	35325263	+	205.6	4918.000	211.5	23.1	9.14	3.11e-123
chr4-31291	chr4	149045613	149050903	+	205.6	5290.000	213.0	24.2	8.80	2.11e-121
chr5-12419	chr5	120708779	120712091	+	205.6	3312.000	211.0	17.9	11.76	2.88e-144
chr7-6694	chr7	112351407	112355978	+	205.6	4571.000	211.0	24.6	8.56	4.42e-118
chr7-23589	chr7	133437603	133442969	+	205.6	5366.000	212.5	24.9	8.55	2.64e-118
chr9-24909	chr9	96886676	96890562	+	205.6	3886.000	214.0	25.9	8.25	1.10e-116
chr11-40007	chr11	121548084	121552602	+	205.6	4518.000	212.0	22.7	9.34	9.54e-126
chr13-9715	chr13	36292728	36298959	+	205.6	6231.000	209.0	24.2	8.63	1.23e-117
chr14-11126	chr14	11679168	11685223	+	205.6	6055.000	209.0	25.3	8.26	3.87e-114
chr1-6351	chr1	75455657	75459580	+	205.1	3923.000	209.0	22.3	9.39	2.12e-124
chr2-21618	chr2	164967283	164971882	+	205.1	4599.000	213.0	22.5	9.47	1.64e-127
chr3-13917	chr3	8716062	8719669	+	205.1	3607.000	209.5	17.7	11.82	3.91e-143
chr4-10111	chr4	41684048	41690183	+	205.1	6135.000	209.0	18.8	11.11	3.14e-138
chr4-9341	chr4	106560049	106564176	+	205.1	4127.000	209.0	28.1	7.44	8.64e-106
chr4-26301	chr4	117881826	117888095	+	205.1	6269.000	209.0	28.5	7.32	1.37e-104
chr4-39363	chr4	141597973	141601328	+	205.1	3355.000	209.0	17.1	12.24	3.08e-146
chr5-9808	chr5	122030797	122034067	+	205.1	3270.000	211.5	24.0	8.81	3.04e-120
chr7-14408	chr7	3301777	3305547	+	205.1	3770.000	211.5	14.9	14.18	6.89e-160
chr7-27388	chr7	117431854	117440122	+	205.1	8268.000	208.0	34.8	5.98	1.72e-88
chr10-12663	chr10	13106742	13113356	+	205.1	6614.000	210.5	40.6	5.18	1.97e-78
chr12-8962	chr12	102683460	102687075	+	205.1	3615.000	208.0	18.8	11.06	3.49e-137
chr13-7296	chr13	45513467	45517659	+	205.1	4192.000	211.5	26.8	7.89	2.61e-111
chr14-19938	chr14	21681888	21687261	+	205.1	5373.000	209.0	28.5	7.32	1.37e-104
chr17-19576	chr17	26065854	26070340	+	205.1	4486.000	208.0	23.8	8.75	3.85e-118
chr18-6342	chr18	11051428	11055498	+	205.1	4070.000	212.5	22.5	9.45	1.56e-126
chr4-27683	chr4	117131269	117135073	+	204.6	3804.000	209.5	21.4	9.79	1.27e-127
chr4-28231	chr4	148127908	148133254	+	204.6	5346.000	210.0	30.7	6.84	9.89e-100
chr5-7925	chr5	24443746	24448578	+	204.6	4832.000	209.5	27.0	7.75	6.98e-109
chr5-11849	chr5	120301238	120305070	+	204.6	3832.000	209.5	23.1	9.06	2.58e-121
chr7-18736	chr7	70329651	70335016	+	204.6	5365.000	209.0	24.2	8.63	1.23e-117
chr8-12996	chr8	70790489	70793874	+	204.6	3385.000	209.5	25.3	8.28	3.87e-114
chr8-15705	chr8	94565162	94570533	+	204.6	5371.000	209.0	27.0	7.74	6.98e-109
chr9-24014	chr9	21195588	21199256	+	204.6	3668.000	207.5	15.1	13.71	4.26e-154
chr11-10710	chr11	8455816	8459839	+	204.6	4023.000	209.5	29.6	7.07	1.11e-101
chr18-13399	chr18	62754025	62758543	+	204.6	4518.000	210.0	22.3	9.43	2.25e-125
chr1-19212	chr1	92735796	92739350	+	204.1	3554.000	209.0	16.6	12.56	2.23e-148
chr2-22210	chr2	69584221	69588532	+	204.1	4311.000	208.5	20.5	10.15	5.53e-130
chr2-30442	chr2	105659022	105663594	+	204.1	4572.000	207.5	23.8	8.73	3.37e-117
chr2-27971	chr2	167658800	167662571	+	204.1	3771.000	208.0	18.6	11.19	3.91e-138
chr7-15719	chr7	126880774	126884776	+	204.1	4002.000	209.0	24.6	8.48	3.23e-116
chr8-27857	chr8	71461930	71466255	+	204.1	4325.000	208.5	20.5	10.15	5.53e-130
chr9-26304	chr9	74921476	74926372	+	204.1	4896.000	208.0	25.5	8.15	1.51e-112
chr10-10808	chr10	39288931	39293204	+	204.1	4273.000	209.5	21.4	9.79	1.27e-127
chr10-6659	chr10	84851233	84854202	+	204.1	2969.000	209.0	19.0	10.99	2.76e-137
chr11-39715	chr11	113708463	113711384	+	204.1	2921.000	207.5	14.9	13.91	2.69e-155
chr13-16186	chr13	53471958	53477216	+	204.1	5258.000	209.0	28.5	7.32	1.37e-104
chr14-11754	chr14	122224348	122228173	+	204.1	3825.000	208.5	17.9	11.62	4.62e-141
chr2-32037	chr2	92430896	92435474	+	203.6	4578.000	207.5	18.6	11.16	4.38e-137
chr3-13210	chr3	37584000	37589661	+	203.6	5661.000	208.5	29.2	7.15	5.64e-102
chr4-28084	chr4	137276325	137280074	+	203.6	3749.000	208.0	18.8	11.06	3.49e-137
chr6-3082	chr6	64727588	64730886	+	203.6	3298.000	208.0	16.6	12.50	2.80e-147
chr7-22982	chr7	73138166	73142379	+	203.6	4213.000	207.0	17.7	11.68	5.41e-141
chr9-12173	chr9	119091991	119096515	+	203.6	4524.000	207.5	27.7	7.50	2.96e-105
chr10-2294	chr10	81595361	81598233	+	203.6	2872.000	212.0	17.9	11.82	2.44e-145
chr11-22342	chr11	94497823	94500648	+	203.6	2825.000	210.0	17.7	11.85	3.29e-144
chr11-42110	chr11	117273680	117280068	+	203.6	6388.000	207.5	34.8	5.96	1.03e-87
chr12-15734	chr12	33032939	33037104	+	203.6	4165.000	207.0	24.0	8.63	1.77e-116
chr14-10807	chr14	61003810	61008011	+	203.6	4201.000	210.0	22.9	9.17	4.90e-123
chr15-22551	chr15	75564116	75568098	+	203.6	3982.000	208.0	21.2	9.82	1.87e-127
chr15-17969	chr15	82143932	82150048	+	203.6	6116.000	208.5	24.6	8.46	2.74e-115
chr19-6276	chr19	57272915	57278653	+	203.6	5738.000	209.5	29.0	7.23	2.06e-103
chr1-12965	chr1	133797720	133802011	+	203.1	4291.000	208.0	29.8	6.97	2.86e-100
chr4-9729	chr4	91370879	91375682	+	203.1	4803.000	207.5	19.2	10.79	2.78e-134
chr5-14229	chr5	112574457	112578577	+	203.1	4120.000	206.5	23.1	8.93	1.88e-118
chr5-30025	chr5	115191989	115195361	+	203.1	3372.000	206.0	22.7	9.08	5.92e-120
chr5-6036	chr5	149378797	149381872	+	203.1	3075.000	210.5	20.3	10.36	7.13e-133
chr7-18293	chr7	141214129	141218044	+	203.1	3915.000	207.0	18.6	11.14	4.38e-137
chr9-7949	chr9	102122430	102127641	+	203.1	5211.000	207.0	33.5	6.18	1.44e-90
chr10-24721	chr10	81541166	81545920	+	203.1	4754.000	206.0	31.3	6.57	8.22e-95
chr10-10489	chr10	84857494	84861741	+	203.1	4247.000	207.0	22.7	9.12	6.49e-121
chr15-22290	chr15	57744406	57748246	+	203.1	3840.000	207.5	18.6	11.16	4.38e-137
chr16-4131	chr16	17889303	17893273	+	203.1	3970.000	207.0	25.7	8.05	5.72e-111
chr16-1914	chr16	94084438	94087909	+	203.1	3471.000	208.0	21.6	9.62	8.11e-126
chr17-12976	chr17	57248156	57251345	+	203.1	3189.000	207.0	19.2	10.76	2.78e-134
chr19-10233	chr19	6426563	6429579	+	203.1	3016.000	209.0	17.9	11.65	3.97e-142
chr9-13948	chr9	96436439	96439302	+	202.7	2863.000	207.0	18.6	11.14	4.38e-137
chr17-20478	chr17	84081417	84086692	+	202.7	5275.000	208.0	22.7	9.16	7.08e-122
chr19-10703	chr19	4218854	4222719	+	202.7	3865.000	207.0	22.5	9.21	1.11e-121
chr3-16279	chr3	89622227	89627482	+	202.2	5255.000	205.0	27.2	7.53	1.01e-104
chr3-7761	chr3	105450632	105454165	+	202.2	3533.000	205.5	15.3	13.39	1.17e-150
chr7-16021	chr7	29430288	29434214	+	202.2	3926.000	208.5	23.1	9.01	2.33e-120
chr8-27108	chr8	126824252	126828513	+	202.2	4261.000	206.5	29.4	7.02	1.05e-99
chr9-20295	chr9	21163925	21167024	+	202.2	3099.000	206.5	15.6	13.27	1.26e-150
chr9-21705	chr9	44316637	44321302	+	202.2	4665.000	205.0	28.5	7.18	3.84e-101
chr11-23512	chr11	103264216	103269763	+	202.2	5547.000	206.5	35.0	5.90	1.76e-86
chr11-32483	chr11	113616942	113621193	+	202.2	4251.000	208.0	23.3	8.91	1.30e-119
chr15-16635	chr15	64919964	64923586	+	202.2	3622.000	207.0	17.1	12.12	4.60e-144
chr17-11901	chr17	85686722	85690042	+	202.2	3320.000	209.0	16.9	12.40	2.67e-147
chr18-12504	chr18	60744946	60750400	+	202.2	5454.000	205.0	23.8	8.62	2.54e-115
chr18-12637	chr18	69572871	69577649	+	202.2	4778.000	206.0	22.5	9.16	1.02e-120
chr1-12419	chr1	168286732	168291864	+	201.7	5132.000	207.0	26.2	7.91	1.17e-109
chr2-23333	chr2	71607744	71614018	+	201.7	6274.000	205.5	27.9	7.37	6.56e-103
chr3-18780	chr3	107504123	107507413	+	201.7	3290.000	207.5	17.5	11.85	5.29e-142
chr3-11429	chr3	107739392	107743816	+	201.7	4424.000	206.5	22.3	9.28	1.73e-121
chr3-17686	chr3	122473890	122477925	+	201.7	4035.000	207.0	24.4	8.47	4.64e-115
chr4-15034	chr4	148120311	148124287	+	201.7	3976.000	206.5	19.0	10.86	3.62e-134
chr5-26467	chr5	110806038	110809797	+	201.7	3759.000	206.5	17.5	11.79	6.26e-141
chr5-22925	chr5	137744486	137749146	+	201.7	4660.000	205.5	22.5	9.14	9.37e-120
chr7-11574	chr7	45714125	45717449	+	201.7	3324.000	204.5	17.1	11.98	8.08e-141
chr7-25967	chr7	116260928	116264918	+	201.7	3990.000	206.0	22.7	9.08	5.92e-120
chr7-9800	chr7	129661918	129667198	+	201.7	5280.000	205.0	23.6	8.70	4.85e-116
chr7-26344	chr7	142657573	142661546	+	201.7	3973.000	204.5	17.5	11.68	8.63e-139
chr8-27161	chr8	4256555	4260992	+	201.7	4437.000	207.0	26.6	7.79	2.27e-108
chr11-42414	chr11	8690144	8694471	+	201.7	4327.000	208.5	22.5	9.27	1.20e-122
chr11-37884	chr11	117495909	117499015	+	201.7	3106.000	204.5	18.2	11.26	7.55e-136
chr14-4307	chr14	122375452	122381756	+	201.7	6304.000	206.5	31.3	6.59	8.22e-95
chr15-16469	chr15	37231699	37234903	+	201.7	3204.000	205.5	18.8	10.93	4.67e-134
chr2-31651	chr2	33809525	33816077	+	201.2	6552.000	204.5	32.6	6.27	3.81e-90
chr2-43950	chr2	152409323	152413308	+	201.2	3985.000	205.0	24.0	8.54	1.31e-114
chr4-33360	chr4	32429370	32434139	+	201.2	4769.000	205.0	24.2	8.47	6.65e-114
chr4-25804	chr4	33551540	33556807	+	201.2	5267.000	204.5	25.7	7.95	2.94e-108
chr6-26636	chr6	101373787	101379538	+	201.2	5751.000	206.0	25.5	8.08	1.00e-110
chr10-18722	chr10	79704323	79707968	+	201.2	3645.000	207.0	19.9	10.41	1.39e-131
chr11-25237	chr11	69877042	69882305	+	201.2	5263.000	207.0	25.9	7.98	2.61e-110
chr11-37258	chr11	93097109	93101331	+	201.2	4222.000	204.5	14.9	13.71	7.09e-152
chr19-14707	chr19	56772094	56777650	+	201.2	5556.000	205.5	31.3	6.56	5.41e-94
chr4-27140	chr4	41724710	41728511	+	200.7	3801.000	203.5	23.6	8.64	3.66e-114
chr7-33400	chr7	13032459	13037577	+	200.7	5118.000	204.0	26.8	7.61	4.45e-105
chr7-25700	chr7	96553517	96557395	+	200.7	3878.000	206.5	27.5	7.52	5.46e-105
chr7-20966	chr7	100492254	100497051	+	200.7	4797.000	204.0	22.0	9.25	2.50e-120
chr8-10325	chr8	70329246	70332743	+	200.7	3497.000	205.5	22.7	9.05	5.38e-119
chr8-12727	chr8	122572589	122577838	+	200.7	5249.000	204.5	29.4	6.96	5.15e-98
chr10-18253	chr10	39458155	39463669	+	200.7	5514.000	203.5	22.5	9.05	7.77e-118
chr10-21355	chr10	79943255	79947928	+	200.7	4673.000	203.5	22.0	9.23	2.32e-119
chr11-29780	chr11	118207491	118212910	+	200.7	5419.000	205.0	23.1	8.86	1.67e-117
chr16-4239	chr16	44540713	44545639	+	200.7	4926.000	207.0	23.6	8.79	6.31e-118
chr17-19748	chr17	29793394	29796854	+	200.7	3460.000	204.5	16.0	12.78	3.82e-146
chr2-4824	chr2	25240240	25243447	+	200.2	3207.000	204.5	18.8	10.87	5.09e-133
chr2-25100	chr2	165233134	165235750	+	200.2	2616.000	205.0	16.2	12.65	3.76e-146
chr5-16694	chr5	125531689	125535934	+	200.2	4245.000	204.0	23.3	8.74	7.99e-116
chr7-29440	chr7	143051705	143056752	+	200.2	5047.000	204.0	25.1	8.14	3.07e-110
chr8-20230	chr8	105288278	105291194	+	200.2	2916.000	203.0	19.0	10.67	4.53e-131
chr8-21548	chr8	121082292	121085315	+	200.2	3023.000	205.0	16.6	12.32	5.39e-144
chr9-34081	chr9	103554181	103560546	+	200.2	6365.000	203.5	29.4	6.92	3.58e-97
chr11-1212	chr11	77964545	77967176	+	200.2	2631.000	208.0	17.5	11.88	4.45e-143
chr11-31143	chr11	116100294	116105003	+	200.2	4709.000	205.0	24.4	8.39	3.32e-113
chr12-4147	chr12	16588714	16592539	+	200.2	3825.000	209.0	32.9	6.36	1.19e-93
chr12-21101	chr12	112180668	112185317	+	200.2	4649.000	205.5	22.5	9.14	9.37e-120
chr19-12768	chr19	15800401	15805508	+	200.2	5107.000	204.5	26.4	7.75	2.48e-106
chr19-6818	chr19	45578768	45584273	+	200.2	5505.000	205.0	24.6	8.32	1.63e-112
chr1-24305	chr1	61298391	61303894	+	199.7	5503.000	204.0	23.6	8.66	4.22e-115
chr1-18175	chr1	120118118	120122880	+	199.7	4762.000	203.0	22.5	9.03	7.77e-118
chr2-22053	chr2	33770958	33775533	+	199.7	4575.000	204.0	30.3	6.74	8.07e-96
chr4-23022	chr4	139834667	139839191	+	199.7	4524.000	206.5	23.1	8.93	1.88e-118
chr6-3368	chr6	5379291	5384181	+	199.7	4890.000	207.5	22.7	9.14	6.49e-121
chr6-6474	chr6	28133066	28136142	+	199.7	3076.000	205.0	15.6	13.17	1.66e-149
chr7-23385	chr7	117471263	117475860	+	199.7	4597.000	203.0	17.9	11.31	9.25e-136
chr7-8904	chr7	127767776	127771415	+	199.7	3639.000	205.5	23.6	8.72	4.85e-116
chr7-13750	chr7	140854937	140859078	+	199.7	4141.000	205.0	25.5	8.04	8.11e-110
chr10-17562	chr10	80806282	80810653	+	199.7	4371.000	204.5	26.8	7.63	4.45e-105
chr11-43474	chr11	81610365	81614748	+	199.7	4383.000	202.5	23.1	8.76	1.15e-114
chr13-8653	chr13	28788724	28794859	+	199.7	6135.000	208.0	28.3	7.35	2.55e-104
chr15-17907	chr15	79388832	79394308	+	199.7	5476.000	204.0	33.7	6.05	1.00e-87
chr15-3601	chr15	99723198	99728262	+	199.7	5064.000	205.5	27.0	7.61	2.43e-105
chr18-10563	chr18	78452969	78457814	+	199.7	4845.000	204.5	24.6	8.30	1.36e-111
chr1-1	chr1	56871338	56871963	+	199.2	625.000	203.0	2.4	85.38	3.31e-307
chr1-32212	chr1	74896320	74901580	+	199.2	5260.000	203.5	26.6	7.65	8.12e-105
chr1-31056	chr1	172548569	172553694	+	199.2	5125.000	202.0	23.6	8.57	3.15e-113
chr2-28678	chr2	70258976	70263211	+	199.2	4235.000	203.0	21.2	9.58	1.63e-122
chr6-17803	chr6	115805370	115808376	+	199.2	3006.000	203.0	14.5	14.02	3.81e-153
chr7-16385	chr7	112882162	112886282	+	199.2	4120.000	203.0	26.4	7.70	1.92e-105
chr7-2087	chr7	142082017	142085618	+	199.2	3601.000	207.5	19.5	10.67	2.26e-133
chr8-24204	chr8	4510336	4513716	+	199.2	3380.000	203.0	19.7	10.32	2.15e-128
chr8-10004	chr8	88577874	88581577	+	199.2	3703.000	205.0	24.0	8.54	1.31e-114
chr9-33169	chr9	57637158	57641332	+	199.2	4174.000	203.0	21.2	9.58	1.63e-122
chr9-13858	chr9	66593121	66598323	+	199.2	5202.000	202.0	27.2	7.42	4.23e-102
chr12-5677	chr12	79988701	79992079	+	199.2	3378.000	203.0	19.0	10.67	4.53e-131
chr14-14358	chr14	25509543	25514442	+	199.2	4899.000	205.0	25.7	7.97	3.69e-109
chr15-20029	chr15	78898325	78902544	+	199.2	4219.000	206.5	23.1	8.93	1.88e-118
chr17-6020	chr17	12203020	12208734	+	199.2	5714.000	203.0	30.3	6.71	5.44e-95
chr19-14706	chr19	56721001	56724591	+	199.2	3590.000	203.0	17.5	11.59	1.01e-137
chr2-19863	chr2	30061033	30066351	+	198.7	5318.000	202.0	25.3	7.99	9.24e-108
chr3-18548	chr3	89771670	89776130	+	198.7	4460.000	204.0	22.9	8.90	2.71e-117
chr4-16164	chr4	107567608	107572431	+	198.7	4823.000	205.0	31.8	6.45	5.84e-93
chr4-36228	chr4	119244897	119249784	+	198.7	4887.000	204.0	20.3	10.04	8.11e-127
chr5-25034	chr5	111226264	111230722	+	198.7	4458.000	202.5	27.9	7.26	2.58e-100
chr5-15845	chr5	121964305	121968997	+	198.7	4692.000	203.0	26.4	7.70	1.92e-105
chr5-15324	chr5	147724588	147727811	+	198.7	3223.000	203.0	15.3	13.23	2.09e-148
chr6-21347	chr6	94626541	94632464	+	198.7	5923.000	201.5	25.9	7.77	6.28e-105
chr7-15204	chr7	28951532	28956337	+	198.7	4805.000	203.0	25.5	7.96	5.22e-108
chr11-40873	chr11	69575993	69578985	+	198.7	2992.000	201.5	15.6	12.95	4.87e-145
chr11-41314	chr11	88144901	88149855	+	198.7	4954.000	202.0	21.4	9.44	9.79e-121
chr11-7674	chr11	119389740	119394294	+	198.7	4554.000	205.5	20.5	10.01	5.67e-127
chr13-13454	chr13	57447595	57451778	+	198.7	4183.000	205.0	24.0	8.54	1.31e-114
chr14-19281	chr14	65357849	65362553	+	198.7	4704.000	203.5	22.9	8.88	2.41e-116
chr15-20509	chr15	99663202	99667000	+	198.7	3798.000	201.5	18.8	10.71	6.41e-130
chr16-10868	chr16	30066190	30072258	+	198.7	6068.000	201.5	28.5	7.06	9.96e-98
chr18-6849	chr18	54609652	54614399	+	198.7	4747.000	206.0	24.0	8.59	1.53e-115
chr19-12591	chr19	4191047	4196967	+	198.7	5920.000	203.0	29.6	6.86	1.28e-96
chr2-27326	chr2	84634406	84638965	+	198.2	4559.000	202.5	25.1	8.08	2.02e-108
chr2-29278	chr2	156613074	156615548	+	198.2	2474.000	203.0	16.0	12.69	4.87e-145
chr2-41980	chr2	179440092	179444945	+	198.2	4853.000	201.0	27.7	7.26	4.84e-100
chr6-18200	chr6	28852893	28856017	+	198.2	3124.000	201.5	21.0	9.61	2.35e-121
chr8-8754	chr8	84984499	84986701	+	198.2	2202.000	206.0	19.2	10.71	2.99e-133
chr9-11860	chr9	54764280	54768995	+	198.2	4715.000	202.5	19.0	10.65	4.84e-130
chr13-18587	chr13	49036170	49040015	+	198.2	3845.000	201.5	19.9	10.13	1.65e-125
chr13-6170	chr13	53176703	53181259	+	198.2	4556.000	203.0	13.2	15.40	7.40e-161
chr14-3176	chr14	25126013	25128950	+	198.2	2937.000	202.5	21.2	9.56	1.56e-121
chr18-10849	chr18	37953310	37956816	+	198.2	3506.000	201.0	21.8	9.21	3.35e-118
chr2-4109	chr2	163193196	163196511	+	197.7	3315.000	203.0	17.5	11.59	1.01e-137
chr2-21752	chr2	174288967	174293924	+	197.7	4957.000	203.0	24.0	8.46	9.54e-113
chr2-39278	chr2	174295908	174300965	+	197.7	5057.000	201.5	28.1	7.17	7.11e-99
chr4-18895	chr4	132073335	132077463	+	197.7	4128.000	202.0	22.5	8.99	7.02e-117
chr4-44259	chr4	133369828	133373699	+	197.7	3871.000	201.0	19.7	10.22	2.28e-126
chr9-25877	chr9	56923137	56929134	+	197.7	5997.000	205.5	31.8	6.47	5.84e-93
chr9-23298	chr9	64472230	64477558	+	197.7	5328.000	202.5	24.9	8.15	4.36e-109
chr11-31284	chr11	3329612	3333487	+	197.7	3875.000	200.5	23.8	8.43	1.16e-110
chr11-13919	chr11	88819366	88823361	+	197.7	3995.000	201.5	21.6	9.32	5.62e-119
chr11-16450	chr11	97148778	97153307	+	197.7	4529.000	203.0	25.5	7.96	5.22e-108
chr12-7112	chr12	12903381	12906986	+	197.7	3605.000	202.5	20.1	10.07	1.16e-125
chr14-12087	chr14	52018041	52024167	+	197.7	6126.000	203.0	23.1	8.78	1.31e-115
chr17-15615	chr17	27511407	27515360	+	197.7	3953.000	202.5	18.4	11.02	8.36e-133
chr18-8081	chr18	38173663	38177903	+	197.7	4240.000	201.5	23.1	8.71	1.01e-113
chr1-12741	chr1	75208572	75212918	+	197.2	4346.000	202.0	22.7	8.90	3.91e-116
chr1-12809	chr1	89464824	89470830	+	197.2	6006.000	200.5	28.5	7.03	7.02e-97
chr4-36719	chr4	137889605	137893295	+	197.2	3690.000	201.0	21.2	9.49	1.49e-120
chr6-21147	chr6	83426135	83431141	+	197.2	5006.000	201.5	21.2	9.51	1.49e-120
chr6-15635	chr6	91408537	91412225	+	197.2	3688.000	201.5	22.0	9.14	1.96e-117
chr8-12483	chr8	88602865	88606378	+	197.2	3513.000	200.0	14.7	13.61	1.61e-148
chr9-13469	chr9	20725843	20728425	+	197.2	2582.000	200.5	15.1	13.25	3.46e-146
chr9-20179	chr9	119802404	119805436	+	197.2	3032.000	202.5	15.8	12.83	4.91e-145
chr10-18724	chr10	79763871	79769115	+	197.2	5244.000	203.0	37.4	5.43	2.07e-79
chr12-12406	chr12	112238915	112243761	+	197.2	4846.000	202.5	29.0	6.99	1.91e-97
chr15-180	chr15	99074155	99079006	+	197.2	4851.000	202.0	30.0	6.72	1.07e-94
chr17-18535	chr17	28327338	28331566	+	197.2	4228.000	201.5	26.8	7.52	1.94e-102
chr17-13470	chr17	35820598	35824685	+	197.2	4087.000	200.5	19.9	10.08	1.67e-124
chr17-23469	chr17	93200084	93204280	+	197.2	4196.000	201.0	20.3	9.89	8.10e-124
chr18-7441	chr18	80668342	80673192	+	197.2	4850.000	203.0	23.1	8.78	1.31e-115
chr2-28769	chr2	80444388	80448784	+	196.7	4396.000	199.5	21.6	9.23	4.84e-117
chr5-36200	chr5	111528216	111531749	+	196.7	3533.000	200.0	18.8	10.64	6.85e-129
chr5-15826	chr5	120424958	120430053	+	196.7	5095.000	201.0	25.7	7.81	1.45e-105
chr7-34508	chr7	99431623	99437295	+	196.7	5672.000	201.0	28.5	7.04	9.96e-98
chr8-23008	chr8	11475332	11479767	+	196.7	4435.000	200.5	23.8	8.43	1.16e-110
chr9-22681	chr9	20662734	20667211	+	196.7	4477.000	200.5	25.5	7.86	2.60e-105
chr12-14993	chr12	55598293	55600970	+	196.7	2677.000	202.5	15.8	12.83	4.91e-145
chr14-1390	chr14	61037093	61042576	+	196.7	5483.000	200.5	24.9	8.07	2.87e-107
chr15-5405	chr15	74534915	74538880	+	196.7	3965.000	201.5	19.2	10.47	4.02e-128
chr17-20949	chr17	27314528	27319053	+	196.7	4525.000	201.5	28.7	7.01	3.66e-97
chr2-8563	chr2	26194082	26198527	+	196.2	4445.000	201.0	26.8	7.50	1.94e-102
chr3-12867	chr3	105528911	105532271	+	196.2	3360.000	199.5	16.0	12.47	1.23e-140
chr4-5069	chr4	32529347	32533667	+	196.2	4320.000	201.5	18.4	10.97	9.19e-132
chr5-18629	chr5	140564440	140569697	+	196.2	5257.000	201.0	31.3	6.41	9.65e-91
chr7-25841	chr7	109612474	109618454	+	196.2	5980.000	200.0	25.1	7.98	1.31e-106
chr8-16635	chr8	119804578	119808180	+	196.2	3602.000	200.0	22.9	8.73	1.66e-113
chr10-25421	chr10	127057906	127062228	+	196.2	4322.000	199.0	21.0	9.49	2.15e-119
chr17-20885	chr17	25608293	25611453	+	196.2	3160.000	200.5	21.6	9.28	5.23e-118
chr17-13760	chr17	84180349	84184076	+	196.2	3727.000	199.5	17.3	11.54	1.85e-134
chr2-14071	chr2	167774927	167779208	+	195.7	4281.000	199.5	27.2	7.32	1.71e-99
chr3-18599	chr3	96170326	96175219	+	195.7	4893.000	199.5	21.2	9.42	1.34e-118
chr7-16082	chr7	44427526	44430830	+	195.7	3304.000	201.0	21.0	9.59	2.35e-121
chr7-12196	chr7	46508649	46511510	+	195.7	2861.000	198.5	15.1	13.12	6.02e-144
chr7-30516	chr7	99534066	99540402	+	195.7	6336.000	200.5	34.4	5.83	3.10e-83
chr10-12640	chr10	7390194	7393815	+	195.7	3621.000	199.5	18.8	10.61	7.29e-128
chr10-12786	chr10	42337477	42341879	+	195.7	4402.000	205.5	23.1	8.89	1.67e-117
chr10-16622	chr10	84908409	84912614	+	195.7	4205.000	203.0	25.5	7.96	5.22e-108
chr12-9959	chr12	102509764	102515082	+	195.7	5318.000	200.0	25.9	7.71	4.87e-104
chr13-3670	chr13	48153267	48158210	+	195.7	4943.000	203.0	25.3	8.03	1.15e-108
chr14-17479	chr14	24210855	24218464	+	195.7	7609.000	201.0	31.3	6.41	9.65e-91
chr14-14532	chr14	48511046	48516290	+	195.7	5244.000	199.0	30.7	6.48	1.18e-90
chr16-11480	chr16	20699860	20703601	+	195.7	3741.000	203.0	22.5	9.03	7.77e-118
chr16-4605	chr16	21271766	21275513	+	195.7	3747.000	198.5	19.2	10.32	4.52e-125
chr16-7319	chr16	44630683	44634800	+	195.7	4117.000	201.0	27.5	7.32	1.24e-100
chr16-9325	chr16	90139460	90145556	+	195.7	6096.000	198.5	32.9	6.04	6.33e-85
chr17-6977	chr17	35243147	35246973	+	195.7	3826.000	202.5	21.4	9.46	9.79e-121
chr17-13618	chr17	56585822	56588547	+	195.7	2725.000	198.5	22.9	8.66	1.26e-111
chr17-8483	chr17	66404492	66408437	+	195.7	3945.000	199.5	20.8	9.61	3.39e-120
chr3-21152	chr3	68492719	68496813	+	195.3	4094.000	199.0	22.5	8.85	5.03e-114
chr4-21081	chr4	151385165	151389702	+	195.3	4537.000	200.5	30.3	6.63	1.62e-92
chr5-29708	chr5	98179446	98183613	+	195.3	4167.000	198.5	20.5	9.67	5.07e-120
chr5-15035	chr5	118434785	118438828	+	195.3	4043.000	198.0	18.8	10.53	7.72e-127
chr7-24858	chr7	139246814	139250901	+	195.3	4087.000	203.0	18.4	11.05	7.56e-134
chr8-8371	chr8	87694315	87698381	+	195.3	4066.000	201.0	19.5	10.33	3.06e-127
chr8-4724	chr8	114875488	114879558	+	195.3	4070.000	200.0	19.0	10.51	5.44e-128
chr10-5694	chr10	85386146	85390283	+	195.3	4137.000	200.0	17.7	11.28	1.45e-133
chr14-6983	chr14	99941878	99945480	+	195.3	3602.000	200.5	17.7	11.31	1.45e-133
chr2-35270	chr2	28964406	28968374	+	194.8	3968.000	197.5	19.0	10.38	6.23e-125
chr2-47128	chr2	152080229	152084944	+	194.8	4715.000	198.0	23.8	8.33	8.16e-109
chr4-25635	chr4	154408487	154411732	+	194.8	3245.000	200.0	17.5	11.42	1.55e-134
chr5-31682	chr5	106468337	106473685	+	194.8	5348.000	198.5	27.5	7.23	4.81e-98
chr5-10725	chr5	113150752	113155111	+	194.8	4359.000	202.5	25.7	7.87	1.84e-106
chr7-35693	chr7	29487656	29492001	+	194.8	4345.000	200.5	20.8	9.66	3.52e-121
chr8-23053	chr8	14967418	14972839	+	194.8	5421.000	198.0	25.9	7.63	2.89e-102
chr8-13318	chr8	121934119	121937268	+	194.8	3149.000	198.0	17.7	11.17	1.84e-131
chr9-17497	chr9	42896140	42899622	+	194.8	3482.000	199.5	23.3	8.55	3.89e-111
chr9-30060	chr9	108824568	108828087	+	194.8	3519.000	198.5	19.7	10.09	2.40e-123
chr10-8983	chr10	82859268	82864746	+	194.8	5478.000	198.0	30.3	6.54	7.07e-91
chr11-33396	chr11	76285342	76291376	+	194.8	6034.000	198.5	33.5	5.92	1.59e-83
chr13-19632	chr13	28808646	28815804	+	194.8	7158.000	198.5	26.4	7.53	4.96e-101
chr19-6512	chr19	46480777	46485808	+	194.8	5031.000	200.0	27.5	7.29	9.10e-100
chr1-7103	chr1	119388702	119391831	+	194.3	3129.000	197.5	19.0	10.38	6.23e-125
chr1-8350	chr1	131077445	131082404	+	194.3	4959.000	200.5	31.8	6.31	6.24e-89
chr1-20552	chr1	132296431	132299993	+	194.3	3562.000	198.0	17.1	11.59	2.19e-134
chr1-15704	chr1	190976592	190979639	+	194.3	3047.000	200.5	16.2	12.37	1.16e-140
chr2-44616	chr2	173333794	173337015	+	194.3	3221.000	197.5	16.6	11.87	2.50e-135
chr3-8263	chr3	136832906	136837535	+	194.3	4629.000	200.5	16.6	12.05	1.46e-138
chr4-36433	chr4	128898075	128900784	+	194.3	2709.000	197.5	17.7	11.14	2.06e-130
chr7-5119	chr7	16271749	16275812	+	194.3	4063.000	198.0	24.9	7.97	1.85e-105
chr7-30426	chr7	96573504	96578222	+	194.3	4718.000	198.5	22.3	8.92	8.15e-114
chr8-23021	chr8	12125469	12128853	+	194.3	3384.000	199.0	15.3	12.97	6.21e-144
chr10-17218	chr10	50891717	50895782	+	194.3	4065.000	197.5	20.5	9.62	4.90e-119
chr12-18324	chr12	100994987	101000338	+	194.3	5351.000	197.5	25.7	7.68	5.26e-102
chr14-6908	chr14	65402177	65405331	+	194.3	3154.000	199.5	22.3	8.96	9.11e-115
chr16-15449	chr16	35152937	35156801	+	194.3	3864.000	200.0	18.8	10.64	6.85e-129
chr17-9437	chr17	23681828	23685373	+	194.3	3545.000	200.0	19.7	10.17	2.33e-125
chr17-10042	chr17	33927859	33932028	+	194.3	4169.000	200.0	21.0	9.54	2.25e-120
chr1-12737	chr1	74880705	74886122	+	193.8	5417.000	198.0	22.3	8.89	8.15e-114
chr1-18575	chr1	179058778	179063290	+	193.8	4512.000	200.0	21.8	9.16	3.09e-117
chr2-9043	chr2	35667530	35672793	+	193.8	5263.000	198.0	30.9	6.41	2.47e-89
chr4-33657	chr4	63492266	63496656	+	193.8	4390.000	197.0	26.2	7.53	9.12e-101
chr4-23987	chr4	132127814	132133318	+	193.8	5504.000	197.0	22.0	8.94	1.32e-113
chr5-15819	chr5	119668604	119672328	+	193.8	3724.000	199.0	20.1	9.90	1.17e-122
chr7-17823	chr7	68146398	68150575	+	193.8	4177.000	199.0	17.7	11.23	1.64e-132
chr8-22815	chr8	122566131	122569990	+	193.8	3859.000	197.5	20.3	9.72	7.55e-120
chr9-12481	chr9	58487570	58492448	+	193.8	4878.000	197.5	22.7	8.70	2.08e-111
chr10-6499	chr10	42832519	42837476	+	193.8	4957.000	197.0	25.5	7.72	1.24e-102
chr11-46867	chr11	102293780	102298299	+	193.8	4519.000	197.5	25.9	7.61	2.21e-101
chr12-1038	chr12	84531667	84535545	+	193.8	3878.000	200.0	24.6	8.12	6.20e-108
chr12-8534	chr12	102127146	102130429	+	193.8	3283.000	198.0	17.1	11.59	2.19e-134
chr12-22448	chr12	111811847	111817006	+	193.8	5159.000	198.0	19.9	9.96	1.68e-122
chr14-780	chr14	8329027	8332965	+	193.8	3938.000	198.0	21.2	9.35	1.26e-117
chr16-1192	chr16	34560797	34565530	+	193.8	4733.000	197.0	27.5	7.18	3.47e-97
chr17-11515	chr17	27499902	27503061	+	193.8	3159.000	198.5	21.6	9.18	4.46e-116
chr19-14518	chr19	44835098	44838323	+	193.8	3225.000	200.5	14.5	13.84	1.03e-149
chr4-26598	chr4	136421426	136425397	+	193.3	3971.000	199.0	25.1	7.94	1.04e-105
chr4-9995	chr4	148939866	148941871	+	193.3	2005.000	197.5	14.1	14.06	1.05e-148
chr4-39723	chr4	154470359	154474308	+	193.3	3949.000	199.5	22.7	8.79	2.72e-113
chr5-22372	chr5	104108527	104114117	+	193.3	5590.000	199.5	24.6	8.10	5.04e-107
chr5-18573	chr5	136464103	136469343	+	193.3	5240.000	200.5	26.8	7.48	1.45e-101
chr6-21171	chr6	85301460	85305894	+	193.3	4434.000	196.0	21.0	9.35	1.81e-116
chr8-13595	chr8	70373099	70377042	+	193.3	3943.000	197.5	23.6	8.38	1.39e-108
chr8-5539	chr8	106510215	106513032	+	193.3	2817.000	197.0	13.4	14.70	1.82e-152
chr12-22636	chr12	8495702	8501709	+	193.3	6007.000	197.5	25.5	7.74	1.24e-102
chr13-3568	chr13	99473822	99477371	+	193.3	3549.000	197.5	19.7	10.04	2.41e-122
chr16-6837	chr16	35611727	35616040	+	193.3	4313.000	198.0	22.3	8.89	8.15e-114
chr17-458	chr17	6859851	6862587	+	193.3	2736.000	200.5	20.3	9.87	8.02e-123
chr17-18634	chr17	31086751	31091735	+	193.3	4984.000	196.5	31.3	6.27	1.00e-86
chr18-5451	chr18	50050833	50055558	+	193.3	4725.000	201.0	27.9	7.21	1.87e-99
chr19-7624	chr19	7082414	7085634	+	193.3	3220.000	198.0	26.4	7.51	4.96e-101
chr1-18065	chr1	89102022	89106309	+	192.8	4287.000	199.5	21.6	9.23	4.84e-117
chr1-29391	chr1	193367371	193371252	+	192.8	3881.000	197.0	19.2	10.24	4.66e-124
chr3-15299	chr3	90080111	90084456	+	192.8	4345.000	197.0	23.3	8.44	2.81e-109
chr3-8573	chr3	93443322	93448191	+	192.8	4869.000	198.0	24.0	8.25	3.95e-108
chr3-6874	chr3	95159562	95164128	+	192.8	4566.000	195.5	25.3	7.73	1.73e-101
chr4-30829	chr4	124977295	124982126	+	192.8	4831.000	196.5	20.8	9.47	2.95e-117
chr7-18747	chr7	73182566	73187104	+	192.8	4538.000	197.5	28.5	6.92	2.39e-94
chr8-26871	chr8	120321896	120325724	+	192.8	3828.000	196.5	17.3	11.36	2.78e-131
chr10-4970	chr10	127090414	127092744	+	192.8	2330.000	196.5	17.7	11.09	2.29e-129
chr11-33392	chr11	76259006	76263250	+	192.8	4244.000	197.0	23.3	8.44	2.81e-109
chr11-31159	chr11	116668755	116675221	+	192.8	6466.000	197.0	36.7	5.36	3.00e-76
chr12-19712	chr12	111676883	111680080	+	192.8	3197.000	196.5	18.8	10.45	8.53e-125
chr12-14708	chr12	117806173	117810765	+	192.8	4592.000	200.0	25.9	7.71	4.87e-104
chr13-8702	chr13	37830267	37834545	+	192.8	4278.000	198.0	22.0	8.98	1.46e-114
chr15-8011	chr15	61984162	61990096	+	192.8	5934.000	195.5	22.9	8.53	8.01e-109
chr2-32752	chr2	166445197	166450977	+	192.3	5780.000	197.0	29.4	6.70	3.62e-92
chr3-13306	chr3	55519876	55525518	+	192.3	5642.000	197.0	23.8	8.29	6.80e-108
chr4-23038	chr4	140353429	140357441	+	192.3	4012.000	197.0	25.1	7.86	6.55e-104
chr8-29476	chr8	47350532	47357016	+	192.3	6484.000	196.0	25.7	7.62	4.03e-101
chr8-28719	chr8	121647979	121652075	+	192.3	4096.000	196.0	22.5	8.72	3.44e-111
chr10-24664	chr10	80754471	80758404	+	192.3	3933.000	197.5	12.1	16.32	1.29e-160
chr11-33096	chr11	55416999	55420926	+	192.3	3927.000	199.5	17.7	11.26	1.64e-132
chr12-21019	chr12	109455731	109461077	+	192.3	5346.000	195.5	28.7	6.80	3.99e-92
chr13-8815	chr13	53191712	53198194	+	192.3	6482.000	198.0	29.4	6.74	5.37e-93
chr13-1895	chr13	96130902	96134035	+	192.3	3133.000	197.0	13.8	14.24	6.16e-150
chr14-14990	chr14	118233982	118237769	+	192.3	3787.000	198.5	24.6	8.06	4.07e-106
chr15-13589	chr15	74562576	74566437	+	192.3	3861.000	200.5	21.6	9.28	5.23e-118
chr2-22083	chr2	36102344	36105952	+	191.8	3608.000	197.5	15.1	13.05	7.88e-143
chr2-46194	chr2	91326232	91331719	+	191.8	5487.000	195.5	25.9	7.54	1.27e-99
chr2-38664	chr2	146833007	146837135	+	191.8	4128.000	198.5	21.6	9.18	4.46e-116
chr4-16175	chr4	107840137	107845193	+	191.8	5056.000	195.5	26.6	7.35	8.21e-98
chr4-18696	chr4	108348222	108352078	+	191.8	3856.000	197.0	18.8	10.48	8.13e-126
chr4-11997	chr4	152184946	152187905	+	191.8	2959.000	196.5	19.5	10.10	3.44e-122
chr5-17203	chr5	76855903	76859796	+	191.8	3893.000	195.0	19.0	10.25	6.66e-123
chr5-8108	chr5	114550020	114554431	+	191.8	4411.000	198.0	21.6	9.16	4.46e-116
chr5-26867	chr5	127377580	127383240	+	191.8	5660.000	195.5	27.5	7.12	1.78e-95
chr6-19503	chr6	48839872	48842798	+	191.8	2926.000	196.0	12.1	16.19	2.11e-159
chr6-19028	chr6	125165645	125168509	+	191.8	2864.000	195.0	14.5	13.46	4.95e-144
chr7-23054	chr7	79554628	79558828	+	191.8	4200.000	197.0	26.2	7.53	9.12e-101
chr8-28090	chr8	87960458	87963615	+	191.8	3157.000	194.5	15.6	12.50	2.64e-137
chr9-2979	chr9	103111189	103114271	+	191.8	3082.000	203.5	15.6	13.08	2.88e-147
chr13-12082	chr13	101211479	101217812	+	191.8	6333.000	194.5	29.8	6.52	1.19e-88
chr14-2613	chr14	67300798	67304477	+	191.8	3679.000	196.5	17.5	11.22	2.56e-130
chr16-9556	chr16	21337744	21340984	+	191.8	3240.000	197.0	17.3	11.39	2.44e-132
chr17-17065	chr17	83629868	83633633	+	191.8	3765.000	195.5	17.5	11.17	2.87e-129
chr19-4226	chr19	7338494	7342480	+	191.8	3986.000	198.0	23.1	8.56	6.51e-111
chr19-9809	chr19	14888411	14892874	+	191.8	4463.000	196.5	23.3	8.42	2.38e-108
chr2-28314	chr2	27320227	27325856	+	191.3	5629.000	195.5	25.3	7.73	1.73e-101
chr4-41548	chr4	136650952	136655143	+	191.3	4191.000	194.0	33.9	5.72	1.48e-79
chr8-14148	chr8	47260738	47265665	+	191.3	4927.000	194.5	21.8	8.91	1.70e-111
chr8-7605	chr8	47343592	47348509	+	191.3	4917.000	197.0	28.5	6.90	2.39e-94
chr10-14290	chr10	39657676	39661466	+	191.3	3790.000	195.5	22.0	8.87	1.05e-111
chr11-28306	chr11	105362527	105366247	+	191.3	3720.000	195.5	17.9	10.90	2.17e-127
chr13-8465	chr13	94171270	94175915	+	191.3	4645.000	196.0	25.1	7.82	5.15e-103
chr17-16524	chr17	27796111	27801218	+	191.3	5107.000	195.5	29.0	6.75	1.39e-91
chr17-17161	chr17	88628845	88632300	+	191.3	3455.000	194.0	19.0	10.20	6.83e-122
chr19-6391	chr19	14505152	14509171	+	191.3	4019.000	194.0	20.8	9.35	2.62e-115
chr19-13936	chr19	57075899	57080090	+	191.3	4191.000	195.0	22.3	8.76	5.66e-111
chrX-4682	chrX	57916670	57923701	+	191.3	7031.000	194.0	20.5	9.45	4.26e-116
chr1-32470	chr1	88666851	88671434	+	190.8	4583.000	195.0	22.5	8.67	3.00e-110
chr2-23710	chr2	152669471	152673728	+	190.8	4257.000	193.5	25.5	7.59	4.28e-99
chr5-25137	chr5	113768846	113774210	+	190.8	5364.000	197.5	28.1	7.03	1.81e-95
chr6-14433	chr6	30671239	30677056	+	190.8	5817.000	196.5	22.5	8.74	3.44e-111
chr7-13927	chr7	30532420	30536335	+	190.8	3915.000	195.0	19.7	9.91	2.41e-120
chr8-9114	chr8	84010039	84013195	+	190.8	3156.000	195.0	17.3	11.28	3.15e-130
chr9-18005	chr9	102642833	102646665	+	190.8	3832.000	195.0	22.3	8.76	5.66e-111
chr9-16400	chr9	123477856	123482606	+	190.8	4750.000	194.0	24.6	7.87	1.65e-102
chr10-21034	chr10	60915076	60919228	+	190.8	4152.000	194.5	18.6	10.46	1.21e-123
chr11-35974	chr11	117521543	117524618	+	190.8	3075.000	194.0	12.8	15.21	7.20e-153
chr12-16617	chr12	17749283	17753477	+	190.8	4194.000	195.5	22.0	8.87	1.05e-111
chr17-2955	chr17	29325787	29328249	+	190.8	2462.000	196.5	15.8	12.45	2.01e-138
chr17-4755	chr17	87281336	87284710	+	190.8	3374.000	195.0	17.5	11.14	2.87e-129
chr19-13741	chr19	44988195	44992689	+	190.8	4494.000	195.0	24.0	8.13	2.19e-105
chr2-36523	chr2	152140569	152144384	+	190.3	3815.000	194.0	20.3	9.55	6.79e-117
chr2-12798	chr2	166661813	166665010	+	190.3	3197.000	193.5	18.4	10.53	1.64e-123
chr3-21357	chr3	89347773	89350984	+	190.3	3211.000	193.0	21.0	9.20	1.46e-113
chr4-34170	chr4	115903579	115906534	+	190.3	2955.000	194.5	13.4	14.51	5.70e-149
chr4-25630	chr4	154236146	154239619	+	190.3	3473.000	194.0	16.2	11.97	3.80e-134
chr4-1244	chr4	154422386	154426629	+	190.3	4243.000	199.0	20.1	9.90	1.17e-122
chr5-19162	chr5	111659599	111662812	+	190.3	3213.000	194.5	19.5	10.00	3.48e-120
chr5-2817	chr5	116421685	116424159	+	190.3	2474.000	198.5	16.0	12.41	1.53e-139
chr8-21132	chr8	84832154	84836820	+	190.3	4666.000	195.5	29.6	6.60	5.45e-90
chr8-9639	chr8	110722109	110726205	+	190.3	4096.000	195.0	23.3	8.35	2.00e-107
chr9-24063	chr9	27201790	27205396	+	190.3	3606.000	195.5	19.5	10.05	3.47e-121
chr9-26625	chr9	107506810	107512675	+	190.3	5865.000	195.0	26.6	7.33	8.21e-98
chr11-39122	chr11	88096847	88102007	+	190.3	5160.000	194.0	25.9	7.48	9.54e-99
chr17-12176	chr17	31432518	31436634	+	190.3	4116.000	193.0	25.9	7.44	7.14e-98
chr18-7503	chr18	13303082	13307259	+	190.3	4177.000	195.0	22.7	8.59	1.56e-109
chr18-16162	chr18	33888649	33894811	+	190.3	6162.000	194.0	29.0	6.70	9.34e-91
chr19-14465	chr19	41828923	41833212	+	190.3	4289.000	195.5	21.8	8.95	1.90e-112
chr4-9691	chr4	57298859	57302509	+	189.8	3650.000	196.0	19.7	9.96	2.42e-121
chr4-26545	chr4	133754433	133757458	+	189.8	3025.000	193.5	16.2	11.94	4.55e-133
chr4-24265	chr4	148382961	148387267	+	189.8	4306.000	196.5	23.3	8.42	2.38e-108
chr5-22428	chr5	110099018	110102465	+	189.8	3447.000	194.5	17.9	10.84	2.36e-126
chr5-9726	chr5	112498747	112502486	+	189.8	3739.000	196.5	17.3	11.36	2.78e-131
chr6-17861	chr6	120490837	120494984	+	189.8	4147.000	192.5	21.0	9.18	1.35e-112
chr8-29358	chr8	35586977	35591845	+	189.8	4868.000	194.0	23.3	8.31	1.67e-106
chr9-29853	chr9	99628593	99633434	+	189.8	4841.000	193.5	21.4	9.04	4.89e-112
chr10-19445	chr10	29143562	29148838	+	189.8	5276.000	195.5	27.2	7.18	4.73e-96
chr11-40391	chr11	35918981	35923209	+	189.8	4228.000	196.5	22.5	8.74	3.44e-111
chr11-30295	chr11	63129104	63133629	+	189.8	4525.000	193.0	21.8	8.84	1.51e-110
chr14-12188	chr14	60681539	60684863	+	189.8	3324.000	195.0	17.5	11.14	2.87e-129
chr14-19244	chr14	63939514	63944574	+	189.8	5060.000	193.0	23.1	8.34	2.86e-106
chr17-4056	chr17	29963350	29966554	+	189.8	3204.000	195.0	15.8	12.36	2.50e-137
chr17-11642	chr17	35719279	35722505	+	189.8	3226.000	197.0	19.7	10.02	2.41e-122
chr1-19883	chr1	194223220	194228501	+	189.3	5281.000	193.0	22.3	8.67	4.32e-109
chr3-11377	chr3	101376667	101381383	+	189.3	4716.000	193.5	31.8	6.09	2.21e-83
chr4-8738	chr4	148770141	148772547	+	189.3	2406.000	195.5	9.9	19.66	6.43e-174
chr4-22037	chr4	149892693	149896585	+	189.3	3892.000	192.0	23.8	8.07	2.53e-103
chr5-21936	chr5	25099122	25101970	+	189.3	2848.000	192.5	16.6	11.57	5.52e-130
chr7-24769	chr7	132596830	132600557	+	189.3	3727.000	193.5	20.5	9.42	4.03e-115
chr7-33134	chr7	137312470	137315742	+	189.3	3272.000	193.0	16.4	11.75	4.73e-132
chr7-19251	chr7	139580912	139585022	+	189.3	4110.000	195.0	23.6	8.28	9.71e-107
chr9-13586	chr9	41610060	41615263	+	189.3	5203.000	197.0	27.0	7.29	2.34e-98
chr9-13619	chr9	45040059	45044409	+	189.3	4350.000	194.0	25.7	7.54	2.33e-99
chr10-24185	chr10	59956314	59959927	+	189.3	3613.000	192.5	22.7	8.48	9.79e-107
chr11-19623	chr11	98585308	98589274	+	189.3	3966.000	192.5	24.4	7.88	2.33e-101
chr12-16324	chr12	106839633	106843566	+	189.3	3933.000	195.5	24.0	8.15	2.19e-105
chr15-7412	chr15	78528717	78532382	+	189.3	3665.000	195.0	24.0	8.13	2.19e-105
chr17-11969	chr17	5322088	5325879	+	189.3	3791.000	195.5	24.4	8.00	4.64e-104
chr17-8460	chr17	56486294	56489548	+	189.3	3254.000	195.0	21.2	9.21	1.01e-114
chr17-22948	chr17	56550349	56553252	+	189.3	2903.000	193.0	14.3	13.53	6.08e-143
chr18-7894	chr18	82810706	82814955	+	189.3	4249.000	195.5	24.0	8.15	2.19e-105
chr19-5053	chr19	10867314	10871717	+	189.3	4403.000	193.5	22.7	8.53	1.15e-107
chr2-23161	chr2	34105031	34108793	+	188.8	3762.000	193.5	16.4	11.78	4.73e-132
chr3-16242	chr3	88138489	88141940	+	188.8	3451.000	192.5	15.3	12.54	3.45e-136
chr3-23622	chr3	129213202	129216408	+	188.8	3206.000	193.0	11.0	17.51	3.74e-163
chr4-19615	chr4	106912512	106917259	+	188.8	4747.000	192.0	25.9	7.40	5.32e-97
chr5-5044	chr5	99541101	99546251	+	188.8	5150.000	193.5	24.4	7.92	2.94e-102
chr5-15902	chr5	125337125	125341359	+	188.8	4234.000	194.0	23.8	8.16	3.82e-105
chr9-19410	chr9	37052384	37055639	+	188.8	3255.000	193.0	17.1	11.30	4.37e-129
chr10-9769	chr10	60592002	60596632	+	188.8	4630.000	193.5	33.1	5.85	1.37e-80
chr10-12552	chr10	120425945	120430813	+	188.8	4868.000	194.5	18.6	10.46	1.21e-123
chr12-13031	chr12	106079889	106083848	+	188.8	3959.000	193.0	19.9	9.71	1.57e-117
chr13-17452	chr13	55897719	55901054	+	188.8	3335.000	192.0	18.2	10.57	2.21e-123
chr14-21211	chr14	108909270	108914431	+	188.8	5161.000	191.5	24.9	7.70	3.40e-99
chr17-16457	chr17	25431768	25434985	+	188.8	3217.000	194.5	16.6	11.69	4.08e-132
chr17-18509	chr17	27631182	27635757	+	188.8	4575.000	194.5	22.3	8.74	4.96e-110
chr18-5682	chr18	23750699	23755083	+	188.8	4384.000	193.5	27.5	7.05	8.96e-94
chr2-9065	chr2	57102000	57105827	+	188.4	3827.000	191.5	16.9	11.36	6.04e-128
chr3-10833	chr3	108164784	108169339	+	188.4	4555.000	192.5	24.9	7.74	4.40e-100
chr5-36372	chr5	114663824	114668884	+	188.4	5060.000	192.0	26.6	7.22	3.20e-95
chr5-34209	chr5	121946007	121951233	+	188.4	5226.000	191.0	32.2	5.93	6.99e-81
chr6-16853	chr6	124738206	124743893	+	188.4	5687.000	192.5	37.2	5.18	7.81e-72
chr7-22572	chr7	16987240	16992450	+	188.4	5210.000	195.0	19.5	10.02	3.47e-121
chr7-18421	chr7	24884874	24889014	+	188.4	4140.000	193.0	27.5	7.03	8.96e-94
chr7-31244	chr7	144652581	144656479	+	188.4	3898.000	191.5	22.0	8.69	6.22e-108
chr9-23192	chr9	61277213	61280302	+	188.4	3089.000	191.5	15.1	12.66	3.56e-136
chr10-12951	chr10	75857835	75862374	+	188.4	4539.000	194.0	25.3	7.67	1.34e-100
chr11-22114	chr11	75291140	75295290	+	188.4	4150.000	193.0	27.0	7.14	6.44e-95
chr11-39516	chr11	103665028	103668271	+	188.4	3243.000	191.0	17.7	10.78	3.60e-124
chr12-17433	chr12	112220549	112223932	+	188.4	3383.000	191.5	18.6	10.30	1.36e-120
chr13-18656	chr13	53118227	53122569	+	188.4	4342.000	191.0	24.9	7.68	3.40e-99
chr14-17394	chr14	20693582	20697967	+	188.4	4385.000	194.5	23.8	8.18	3.82e-105
chr14-8645	chr14	66909703	66912260	+	188.4	2557.000	193.0	11.5	16.85	4.08e-160
chr14-9194	chr14	75234015	75239400	+	188.4	5385.000	194.0	27.0	7.18	8.96e-96
chr15-11891	chr15	86342857	86347684	+	188.4	4827.000	191.0	27.9	6.85	5.68e-91
chr15-7579	chr15	103337027	103342321	+	188.4	5294.000	193.0	28.3	6.82	1.51e-91
chr16-6933	chr16	85799816	85805283	+	188.4	5467.000	194.0	24.2	8.01	8.19e-104
chr18-2347	chr18	23038481	23042164	+	188.4	3683.000	192.0	11.5	16.76	6.87e-159
chr2-28271	chr2	25288854	25293138	+	187.9	4284.000	192.5	21.0	9.18	1.35e-112
chr2-4236	chr2	73277183	73281542	+	187.9	4359.000	196.0	17.1	11.48	2.93e-132
chr3-13394	chr3	84478804	84481447	+	187.9	2643.000	191.5	8.0	23.94	5.56e-186
chr4-37584	chr4	44599384	44603028	+	187.9	3644.000	190.5	21.2	8.99	6.37e-110
chr8-18866	chr8	69890647	69896443	+	187.9	5796.000	192.0	32.9	5.84	2.82e-80
chr11-17807	chr11	82566362	82570695	+	187.9	4333.000	194.0	21.2	9.16	9.32e-114
chr13-13561	chr13	69530291	69534031	+	187.9	3740.000	190.5	19.0	10.01	7.18e-118
chr16-11439	chr16	17806116	17810510	+	187.9	4394.000	192.0	27.5	6.99	6.31e-93
chr17-10899	chr17	24884923	24888266	+	187.9	3343.000	192.5	19.5	9.90	3.44e-118
chr19-10376	chr19	25670738	25674701	+	187.9	3963.000	192.0	19.0	10.09	7.08e-120
chr1-20580	chr1	133185026	133189140	+	187.4	4114.000	195.5	22.0	8.87	1.05e-111
chr2-18085	chr2	28750336	28753723	+	187.4	3387.000	192.5	16.6	11.57	5.52e-130
chr4-19323	chr4	41705601	41708849	+	187.4	3248.000	192.0	17.5	10.97	3.91e-126
chr4-16015	chr4	62582243	62586222	+	187.4	3979.000	190.0	26.6	7.15	1.66e-93
chr4-34846	chr4	140364357	140369156	+	187.4	4799.000	191.0	27.5	6.96	4.42e-92
chr5-21054	chr5	75152822	75157110	+	187.4	4288.000	191.0	20.5	9.30	3.55e-113
chr5-31698	chr5	107146010	107151943	+	187.4	5933.000	193.5	36.7	5.27	2.42e-73
chr5-9034	chr5	135257745	135261408	+	187.4	3663.000	191.5	21.2	9.04	7.06e-111
chr7-5341	chr7	4738737	4742498	+	187.4	3761.000	193.0	21.2	9.11	8.54e-113
chr7-8491	chr7	126795390	126798808	+	187.4	3418.000	191.0	15.6	12.27	5.03e-134
chr10-7674	chr10	69398238	69400774	+	187.4	2536.000	192.5	12.8	15.09	1.66e-150
chr10-22837	chr10	80046674	80052005	+	187.4	5331.000	192.0	36.7	5.22	1.27e-72
chr11-22760	chr11	18874629	18879853	+	187.4	5224.000	192.0	24.0	8.00	1.16e-102
chr12-16142	chr12	86909814	86913426	+	187.4	3612.000	192.0	17.7	10.83	3.32e-125
chr1-33120	chr1	135371955	135375846	+	186.9	3891.000	190.0	24.6	7.71	6.17e-99
chr2-35915	chr2	92456666	92461045	+	186.9	4379.000	191.0	24.0	7.96	9.29e-102
chr3-5030	chr3	89519543	89523191	+	186.9	3648.000	192.0	17.7	10.83	3.32e-125
chr4-43667	chr4	115961747	115965594	+	186.9	3847.000	191.5	21.6	8.86	2.18e-109
chr4-23082	chr4	147939759	147943326	+	186.9	3567.000	190.0	20.1	9.45	8.90e-114
chr5-27169	chr5	144641222	144646087	+	186.9	4865.000	190.5	19.0	10.01	7.18e-118
chr6-23307	chr6	125143690	125149170	+	186.9	5480.000	190.5	35.9	5.31	8.86e-73
chr7-32549	chr7	109173846	109177820	+	186.9	3974.000	192.0	20.5	9.35	3.79e-114
chr8-16778	chr8	128356863	128360565	+	186.9	3702.000	190.5	22.5	8.47	1.40e-105
chr9-14036	chr9	108489599	108493134	+	186.9	3535.000	193.5	18.4	10.53	1.64e-123
chr11-20590	chr11	105311443	105316028	+	186.9	4585.000	190.5	19.9	9.58	1.42e-114
chr13-8800	chr13	51840505	51844394	+	186.9	3889.000	190.0	19.7	9.66	2.20e-115
chr14-10060	chr14	32596692	32600539	+	186.9	3847.000	191.0	18.2	10.52	2.34e-122
chr15-19093	chr15	85522785	85525609	+	186.9	2824.000	192.0	16.0	12.00	5.11e-133
chr15-23134	chr15	91009681	91014268	+	186.9	4587.000	190.5	20.5	9.28	3.30e-112
chr16-7965	chr16	17919998	17923046	+	186.9	3048.000	191.0	17.9	10.65	2.94e-123
chr18-1345	chr18	35652376	35655897	+	186.9	3521.000	192.5	21.8	8.82	1.34e-109
chr2-19760	chr2	13009365	13012090	+	186.4	2725.000	190.5	13.6	13.99	4.10e-143
chr4-29457	chr4	134002325	134006466	+	186.4	4141.000	190.5	15.1	12.59	4.50e-135
chr5-13067	chr5	127368879	127374087	+	186.4	5208.000	190.5	18.2	10.49	2.46e-121
chr7-30193	chr7	73303453	73308444	+	186.4	4991.000	194.0	29.8	6.50	1.19e-88
chr8-13449	chr8	14095318	14098050	+	186.4	2732.000	189.5	8.9	21.38	3.56e-175
chr9-13974	chr9	102351215	102354766	+	186.4	3551.000	191.0	18.6	10.27	1.36e-120
chr10-3239	chr10	60115203	60118948	+	186.4	3745.000	189.0	23.6	8.02	2.90e-101
chr10-7991	chr10	63024443	63029451	+	186.4	5008.000	192.5	25.9	7.42	5.32e-97
chr11-16295	chr11	79660129	79663445	+	186.4	3316.000	189.5	15.3	12.35	6.65e-133
chr15-13653	chr15	79323353	79328275	+	186.4	4922.000	190.5	25.5	7.47	1.83e-96
chr17-13284	chr17	26501906	26504979	+	186.4	3073.000	190.5	17.5	10.88	4.68e-124
chr17-8416	chr17	46453618	46456333	+	186.4	2715.000	192.0	13.8	13.88	3.44e-144
chr19-9772	chr19	10353211	10357988	+	186.4	4777.000	191.0	24.9	7.68	3.40e-99
chr19-10000	chr19	45734810	45738422	+	186.4	3612.000	191.5	18.2	10.55	2.34e-122
chr1-8531	chr1	193386138	193391016	+	185.9	4878.000	195.0	29.0	6.73	1.39e-91
chr2-31562	chr2	30770763	30773402	+	185.9	2639.000	190.0	16.6	11.42	7.32e-128
chr2-45424	chr2	32874734	32879115	+	185.9	4381.000	190.5	26.2	7.28	1.13e-94
chr2-16877	chr2	151601931	151606657	+	185.9	4726.000	190.0	27.0	7.03	2.32e-92
chr3-13458	chr3	89099264	89102930	+	185.9	3666.000	188.5	17.1	11.04	7.66e-124
chr4-19406	chr4	55529629	55532218	+	185.9	2589.000	190.5	15.1	12.59	4.50e-135
chr4-11193	chr4	97824328	97830002	+	185.9	5674.000	188.5	27.9	6.76	1.80e-88
chr4-26416	chr4	126258832	126263509	+	185.9	4677.000	189.5	28.1	6.74	9.22e-89
chr4-15029	chr4	142237987	142241296	+	185.9	3309.000	189.0	16.2	11.66	8.88e-129
chr5-22632	chr5	118561447	118566279	+	185.9	4832.000	189.5	25.7	7.37	5.42e-95
chr6-23241	chr6	120471444	120474312	+	185.9	2868.000	191.0	14.7	12.99	2.16e-138
chr8-9616	chr8	106268451	106272075	+	185.9	3624.000	190.5	25.3	7.53	4.50e-97
chr9-25646	chr9	43236810	43241096	+	185.9	4286.000	189.0	19.7	9.61	2.13e-114
chr10-3381	chr10	13964318	13968196	+	185.9	3878.000	189.0	19.5	9.72	3.26e-115
chr10-18591	chr10	68278639	68283684	+	185.9	5045.000	192.0	20.1	9.55	9.80e-116
chr10-22831	chr10	79913109	79917647	+	185.9	4538.000	189.0	22.5	8.41	1.19e-104
chr11-40389	chr11	35891765	35894925	+	185.9	3160.000	190.0	19.7	9.66	2.20e-115
chr12-5171	chr12	76546032	76548547	+	185.9	2515.000	190.5	18.8	10.13	1.01e-118
chr12-23463	chr12	79878120	79881386	+	185.9	3266.000	190.0	16.2	11.72	7.58e-130
chr12-12317	chr12	107081945	107087030	+	185.9	5085.000	190.0	27.7	6.87	1.10e-90
chr17-22354	chr17	29184804	29189716	+	185.9	4912.000	189.5	29.2	6.49	3.95e-86
chr17-14344	chr17	56761381	56766075	+	185.9	4694.000	189.0	25.3	7.47	3.39e-96
chr19-11939	chr19	5454797	5458391	+	185.9	3594.000	190.5	14.9	12.77	3.62e-136
chr1-8574	chr1	36553950	36556707	+	185.4	2757.000	190.0	21.2	8.97	6.37e-110
chr1-13172	chr1	182110485	182115094	+	185.4	4609.000	188.0	18.2	10.35	2.68e-119
chr3-8187	chr3	108382579	108386459	+	185.4	3880.000	191.0	19.9	9.60	1.47e-115
chr8-20431	chr8	120123997	120128013	+	185.4	4016.000	189.0	22.0	8.57	4.65e-106
chr9-17658	chr9	57266445	57270977	+	185.4	4532.000	189.5	25.7	7.37	5.42e-95
chr10-8182	chr10	111418505	111423165	+	185.4	4660.000	188.5	22.5	8.39	1.00e-103
chr11-16351	chr11	86989361	86995132	+	185.4	5771.000	191.0	29.4	6.50	3.05e-87
chr11-5219	chr11	105506551	105509575	+	185.4	3024.000	190.5	16.4	11.60	7.57e-129
chr13-4643	chr13	55830034	55831999	+	185.4	1965.000	193.5	13.2	14.68	4.44e-149
chr13-18925	chr13	63511779	63516508	+	185.4	4729.000	194.5	24.4	7.96	3.70e-103
chr17-10373	chr17	13656005	13660190	+	185.4	4185.000	189.0	17.7	10.66	4.16e-122
chr1-17213	chr1	132157318	132160818	+	184.9	3500.000	192.0	18.6	10.33	1.32e-121
chr3-13510	chr3	95984517	95987571	+	184.9	3054.000	188.5	17.5	10.77	5.48e-122
chr8-25227	chr8	108941570	108945815	+	184.9	4245.000	189.0	18.2	10.41	2.57e-120
chr9-10772	chr9	44477281	44480623	+	184.9	3342.000	189.5	14.5	13.08	2.73e-137
chr11-18847	chr11	102465142	102468288	+	184.9	3146.000	192.0	18.4	10.45	1.73e-122
chr11-34112	chr11	112987694	112993030	+	184.9	5336.000	188.5	30.7	6.14	7.63e-82
chr15-18942	chr15	78801670	78804996	+	184.9	3326.000	187.5	14.5	12.95	4.64e-135
chr15-14582	chr15	94402795	94406841	+	184.9	4046.000	187.5	21.6	8.67	1.29e-105
chr17-22188	chr17	25782492	25786089	+	184.9	3597.000	188.0	20.3	9.25	4.77e-111
chr1-21877	chr1	132738116	132742790	+	184.4	4674.000	188.5	25.1	7.52	6.25e-96
chr2-23102	chr2	30710792	30714234	+	184.4	3442.000	189.0	14.3	13.25	1.98e-138
chr2-4420	chr2	32960694	32964803	+	184.4	4109.000	189.5	18.8	10.08	1.03e-117
chr2-31174	chr2	174074377	174078528	+	184.4	4151.000	188.5	24.6	7.65	3.65e-97
chr3-12152	chr3	108404227	108407417	+	184.4	3190.000	188.0	22.7	8.28	4.87e-103
chr4-37605	chr4	45505714	45510454	+	184.4	4740.000	187.5	22.5	8.34	8.36e-103
chr4-32743	chr4	136805662	136809325	+	184.4	3663.000	188.5	18.2	10.38	2.68e-119
chr4-10978	chr4	151178455	151182070	+	184.4	3615.000	188.5	27.5	6.87	1.47e-89
chr5-22692	chr5	122045582	122049806	+	184.4	4224.000	189.0	20.3	9.30	5.13e-112
chr6-18541	chr6	72510833	72514657	+	184.4	3824.000	189.0	20.1	9.40	8.42e-113
chr7-31625	chr7	36131291	36136937	+	184.4	5646.000	188.0	24.2	7.77	2.01e-98
chr7-36328	chr7	71380348	71386568	+	184.4	6220.000	188.5	24.9	7.58	1.52e-96
chr7-28777	chr7	100853239	100857773	+	184.4	4534.000	187.5	25.9	7.23	1.13e-92
chr7-21155	chr7	125827281	125830805	+	184.4	3524.000	187.0	17.9	10.42	3.67e-119
chr8-27236	chr8	11311576	11316424	+	184.4	4848.000	187.0	28.7	6.50	1.56e-85
chr10-5903	chr10	77142301	77147563	+	184.4	5262.000	190.0	32.6	5.82	3.40e-79
chr11-30824	chr11	97415037	97419715	+	184.4	4678.000	188.5	26.4	7.15	2.26e-92
chr11-28494	chr11	117435874	117439347	+	184.4	3473.000	187.0	22.0	8.48	3.40e-104
chr12-9601	chr12	5188904	5193677	+	184.4	4773.000	187.0	22.9	8.16	1.92e-101
chr12-18426	chr12	107756172	107759351	+	184.4	3179.000	188.0	17.1	11.01	7.66e-124
chr14-11912	chr14	25396201	25398941	+	184.4	2740.000	189.0	21.4	8.83	3.14e-108
chr17-21200	chr17	34893310	34898561	+	184.4	5251.000	187.5	23.6	7.96	1.86e-99
chr19-16865	chr19	4438343	4442739	+	184.4	4396.000	188.0	21.2	8.87	5.10e-108
chr1-7017	chr1	74067673	74070057	+	183.9	2384.000	186.5	11.0	16.92	1.69e-154
chr1-3242	chr1	88275122	88277342	+	183.9	2220.000	191.0	42.6	4.49	3.40e-62
chr3-3688	chr3	89268752	89272529	+	183.9	3777.000	189.5	18.8	10.08	1.03e-117
chr3-18682	chr3	101407489	101412040	+	183.9	4551.000	188.0	20.1	9.35	7.92e-112
chr4-28487	chr4	8849008	8852972	+	183.9	3964.000	189.5	19.9	9.53	1.35e-113
chr4-30205	chr4	49058050	49063130	+	183.9	5080.000	188.0	26.4	7.13	2.26e-92
chr8-15409	chr8	26961078	26964960	+	183.9	3882.000	188.5	24.6	7.65	3.65e-97
chr8-6148	chr8	69121120	69124051	+	183.9	2931.000	188.5	12.8	14.78	8.27e-146
chr9-31861	chr9	106147286	106150862	+	183.9	3576.000	186.5	15.1	12.33	1.09e-130
chr10-20992	chr10	60208478	60213915	+	183.9	5437.000	188.0	22.7	8.28	4.87e-103
chr10-8857	chr10	61977746	61980299	+	183.9	2553.000	188.0	16.0	11.75	1.03e-128
chr10-10096	chr10	127596085	127600835	+	183.9	4750.000	188.0	19.0	9.88	7.13e-116
chr11-36752	chr11	69320721	69325091	+	183.9	4370.000	187.5	27.0	6.94	7.94e-90
chr14-4979	chr14	61010732	61014333	+	183.9	3601.000	188.0	22.9	8.21	2.34e-102
chr16-7607	chr16	25057661	25061466	+	183.9	3805.000	187.5	16.4	11.41	1.15e-125
chr18-3652	chr18	65519535	65523207	+	183.9	3672.000	187.5	21.4	8.76	2.44e-106
chr1-15457	chr1	153071720	153075267	+	183.4	3547.000	186.5	17.7	10.52	4.98e-119
chr2-23530	chr2	109692145	109695324	+	183.4	3179.000	190.0	17.3	10.99	5.47e-125
chr2-23571	chr2	118895975	118898527	+	183.4	2552.000	189.0	11.2	16.81	1.08e-156
chr4-2412	chr4	138503684	138506110	+	183.4	2426.000	190.5	11.7	16.32	5.41e-155
chr4-29819	chr4	152130284	152132664	+	183.4	2380.000	186.5	21.4	8.72	2.13e-105
chr6-10893	chr6	28419868	28424672	+	183.4	4804.000	187.5	24.9	7.54	1.15e-95
chr9-19468	chr9	43261154	43264766	+	183.4	3612.000	188.5	19.5	9.69	3.17e-114
chr11-11427	chr11	102392677	102396270	+	183.4	3593.000	188.5	19.7	9.58	2.04e-113
chr13-18302	chr13	34341334	34347192	+	183.4	5858.000	186.0	26.2	7.11	3.07e-91
chr1-22009	chr1	152086550	152091742	+	182.9	5192.000	187.5	26.6	7.05	5.98e-91
chr2-18211	chr2	51086522	51091583	+	182.9	5061.000	185.5	23.1	8.02	5.83e-99
chr2-18622	chr2	160730260	160734905	+	182.9	4645.000	189.0	21.8	8.66	8.96e-107
chr2-17956	chr2	180951664	180955241	+	182.9	3577.000	186.0	22.0	8.44	2.89e-103
chr4-41756	chr4	141866142	141868990	+	182.9	2848.000	186.5	13.0	14.38	3.29e-142
chr8-28021	chr8	84934511	84938083	+	182.9	3572.000	188.0	21.4	8.79	2.78e-107
chr8-19210	chr8	108534758	108539428	+	182.9	4670.000	189.5	22.5	8.43	1.19e-104
chr8-26721	chr8	111535659	111541192	+	182.9	5533.000	186.5	22.5	8.30	6.96e-102
chr8-26853	chr8	119836292	119841590	+	182.9	5298.000	185.5	31.3	5.92	4.35e-78
chr16-11264	chr16	94177595	94181681	+	182.9	4086.000	189.5	21.0	9.04	1.02e-109
chr17-9073	chr17	26686701	26691716	+	182.9	5015.000	186.0	20.8	8.96	1.33e-107
chr17-17538	chr17	29456829	29460679	+	182.9	3850.000	186.5	18.6	10.03	1.48e-115
chr19-11336	chr19	5056211	5061629	+	182.9	5418.000	185.5	24.2	7.66	9.30e-96
chr1-15479	chr1	155108074	155114021	+	182.4	5947.000	188.0	22.3	8.44	2.01e-104
chr1-8468	chr1	172294856	172298707	+	182.4	3851.000	186.0	19.9	9.35	1.15e-110
chr2-2275	chr2	33700460	33703896	+	182.4	3436.000	187.5	16.2	11.57	1.20e-126
chr3-1280	chr3	122460617	122463648	+	182.4	3031.000	189.5	13.8	13.70	9.05e-141
chr4-14949	chr4	135165851	135169221	+	182.4	3370.000	189.0	21.4	8.83	3.14e-108
chr5-11578	chr5	34249731	34253980	+	182.4	4249.000	189.5	24.4	7.76	1.12e-98
chr5-15023	chr5	118063253	118066859	+	182.4	3606.000	187.5	19.0	9.86	7.06e-115
chr7-31105	chr7	137308868	137311514	+	182.4	2646.000	185.5	9.9	18.66	4.29e-161
chr9-20074	chr9	107423936	107426842	+	182.4	2906.000	185.0	12.8	14.51	2.61e-142
chr11-31508	chr11	36547726	36554445	+	182.4	6719.000	187.0	26.8	6.98	2.19e-90
chr11-45386	chr11	52763894	52766598	+	182.4	2704.000	186.0	17.1	10.89	9.25e-122
chr11-32698	chr11	120948350	120952367	+	182.4	4017.000	186.0	22.0	8.44	2.89e-103
chr12-21084	chr12	111757704	111761163	+	182.4	3459.000	187.0	17.5	10.68	5.89e-121
chr13-10598	chr13	73763179	73768934	+	182.4	5755.000	186.0	36.1	5.15	1.67e-69
chr14-12682	chr14	24203271	24207803	+	182.4	4532.000	185.5	22.3	8.33	1.20e-101
chr15-10574	chr15	59062617	59067103	+	182.4	4486.000	186.5	27.9	6.69	8.16e-87
chr16-6451	chr16	33831868	33835583	+	182.4	3715.000	186.0	14.7	12.65	7.60e-133
chr1-23459	chr1	138846476	138849648	+	181.9	3172.000	185.0	14.5	12.77	7.69e-133
chr3-12164	chr3	116251088	116253808	+	181.9	2720.000	185.5	14.7	12.62	9.62e-132
chr4-16671	chr4	22477023	22480757	+	181.9	3734.000	187.0	17.9	10.42	3.67e-119
chr5-12071	chr5	4860802	4867517	+	181.9	6715.000	184.5	27.2	6.77	9.08e-87
chr5-23095	chr5	148687453	148691838	+	181.9	4385.000	186.0	22.7	8.20	3.33e-101
chr7-14413	chr7	3691585	3696285	+	181.9	4700.000	186.0	14.5	12.84	5.99e-134
chr7-10023	chr7	44995795	44999820	+	181.9	4025.000	187.0	26.2	7.15	4.28e-92
chr7-14398	chr7	143737948	143741032	+	181.9	3084.000	185.0	17.7	10.44	5.22e-118
chr11-19305	chr11	60315961	60320040	+	181.9	4079.000	184.5	23.6	7.83	9.17e-97
chr12-13971	chr12	12678905	12682368	+	181.9	3463.000	185.5	20.5	9.03	2.13e-107
chr12-8192	chr12	113012921	113017466	+	181.9	4545.000	187.0	23.8	7.86	8.28e-99
chr14-9399	chr14	21846710	21849863	+	181.9	3153.000	185.5	15.3	12.09	1.49e-128
chr16-6994	chr16	94147848	94151341	+	181.9	3493.000	188.0	19.7	9.56	2.04e-113
chr17-12832	chr17	44668840	44674955	+	181.9	6115.000	185.0	26.4	7.02	8.07e-90
chr17-7002	chr17	45871333	45875043	+	181.9	3710.000	187.0	17.1	10.95	8.44e-123
chr2-42310	chr2	27078007	27080748	+	181.4	2741.000	185.0	16.4	11.26	1.49e-123
chr2-35432	chr2	33615395	33618299	+	181.4	2904.000	186.0	13.8	13.45	2.27e-137
chr3-23075	chr3	90387110	90391296	+	181.4	4186.000	186.0	18.6	10.01	1.48e-115
chr3-21681	chr3	116396726	116402313	+	181.4	5587.000	188.5	26.8	7.03	3.12e-91
chr3-947	chr3	154327877	154330589	+	181.4	2712.000	185.5	14.3	13.00	5.91e-134
chr4-26662	chr4	139191391	139195699	+	181.4	4308.000	185.0	20.8	8.92	1.19e-106
chr5-27373	chr5	28164923	28169031	+	181.4	4108.000	185.5	18.2	10.22	2.93e-116
chr6-2953	chr6	90461939	90464319	+	181.4	2380.000	188.0	16.4	11.44	1.01e-126
chr7-31395	chr7	19558416	19561951	+	181.4	3535.000	188.0	19.0	9.88	7.13e-116
chr7-14	chr7	103851627	103852127	+	181.4	500.000	185.0	16.6	11.12	1.35e-122
chr8-22293	chr8	87706646	87709865	+	181.4	3219.000	184.5	14.1	13.13	5.72e-134
chr10-2399	chr10	84656557	84659943	+	181.4	3386.000	187.5	22.9	8.18	1.92e-101
chr13-4385	chr13	53519537	53523880	+	181.4	4343.000	184.0	19.9	9.25	9.98e-109
chr14-10537	chr14	21543938	21547942	+	181.4	4004.000	186.0	16.6	11.18	1.21e-123
chr14-13753	chr14	59624416	59628560	+	181.4	4144.000	185.5	21.6	8.58	9.61e-104
chr15-16182	chr15	98606829	98610595	+	181.4	3766.000	186.0	21.4	8.69	2.13e-105
chr1-20662	chr1	136945907	136950038	+	181.0	4131.000	185.0	20.8	8.92	1.19e-106
chr2-19821	chr2	27120145	27124039	+	181.0	3894.000	184.5	22.0	8.37	2.05e-101
chr2-21332	chr2	116018698	116022011	+	181.0	3313.000	184.5	18.8	9.81	1.00e-112
chr5-12212	chr5	75574232	75579881	+	181.0	5649.000	186.0	27.0	6.88	5.50e-89
chr5-26851	chr5	125392319	125395590	+	181.0	3271.000	183.5	15.6	11.79	2.24e-125
chr6-14085	chr6	112488612	112492117	+	181.0	3505.000	184.5	21.0	8.80	5.77e-105
chr9-26630	chr9	107533298	107537586	+	181.0	4288.000	185.0	21.4	8.65	1.86e-104
chr10-15459	chr10	80355228	80358452	+	181.0	3224.000	184.5	18.4	10.04	2.13e-114
chr11-33635	chr11	88505135	88510098	+	181.0	4963.000	184.0	21.6	8.51	8.23e-103
chr11-18913	chr11	112869158	112873043	+	181.0	3885.000	184.5	22.0	8.37	2.05e-101
chr12-17287	chr12	105954565	105959775	+	181.0	5210.000	185.5	26.2	7.09	2.18e-90
chr13-20122	chr13	54992118	54995838	+	181.0	3720.000	188.5	18.4	10.26	2.00e-118
chr13-14636	chr13	101690139	101695762	+	181.0	5623.000	183.5	21.6	8.49	7.01e-102
chr14-12929	chr14	55883145	55887670	+	181.0	4525.000	186.0	25.3	7.35	1.39e-93
chr15-5162	chr15	59039953	59043168	+	181.0	3215.000	189.0	17.3	10.93	6.02e-124
chr16-8447	chr16	17496039	17500824	+	181.0	4785.000	185.5	26.8	6.92	1.06e-88
chr16-10929	chr16	33683822	33688227	+	181.0	4405.000	184.0	15.3	11.99	1.79e-127
chr19-7369	chr19	23957642	23961778	+	181.0	4136.000	183.5	22.5	8.16	3.89e-99
chr19-469	chr19	46135638	46137643	+	181.0	2005.000	189.5	17.7	10.69	4.16e-122
chr1-5715	chr1	62750652	62755013	+	180.5	4361.000	185.5	21.4	8.67	1.86e-104
chr1-7264	chr1	173365554	173368542	+	180.5	2988.000	185.0	14.9	12.40	1.16e-130
chr2-40590	chr2	93264785	93270233	+	180.5	5448.000	185.0	33.9	5.45	8.08e-73
chr4-25348	chr4	136698377	136705640	+	180.5	7263.000	186.0	32.6	5.70	3.80e-76
chr4-31466	chr4	155083441	155087860	+	180.5	4419.000	186.5	25.9	7.19	8.12e-92
chr5-25401	chr5	125243571	125246486	+	180.5	2915.000	183.5	11.0	16.65	8.01e-151
chr5-36839	chr5	127345375	127350268	+	180.5	4893.000	188.5	26.4	7.15	2.26e-92
chr6-7563	chr6	31548438	31552184	+	180.5	3746.000	186.5	21.8	8.54	5.73e-104
chr8-18160	chr8	94116205	94120836	+	180.5	4631.000	184.5	27.2	6.77	9.08e-87
chr9-15434	chr9	103420325	103424230	+	180.5	3905.000	186.0	16.4	11.32	1.31e-124
chr11-21872	chr11	35119010	35124020	+	180.5	5010.000	186.5	24.0	7.77	2.83e-97
chr11-27204	chr11	118422824	118425541	+	180.5	2717.000	185.0	13.2	14.03	8.10e-140
chr12-15966	chr12	76817073	76823213	+	180.5	6140.000	183.5	37.2	4.94	1.71e-65
chr15-16321	chr15	103320702	103324440	+	180.5	3738.000	185.0	19.2	9.62	4.43e-112
chr17-4175	chr17	8523766	8527174	+	180.5	3408.000	184.5	18.2	10.16	2.99e-115
chr18-6424	chr18	36067591	36070088	+	180.5	2497.000	184.0	11.9	15.48	2.20e-146
chr1-23912	chr1	190136969	190141682	+	180.0	4713.000	185.0	18.6	9.95	1.48e-114
chr2-5851	chr2	18799579	18802076	+	180.0	2497.000	184.5	10.2	18.16	3.37e-158
chr2-23043	chr2	27717102	27720923	+	180.0	3821.000	185.0	21.0	8.82	6.54e-106
chr2-22095	chr2	37786079	37789791	+	180.0	3712.000	183.0	20.3	9.01	3.08e-106
chr4-33307	chr4	21687033	21691098	+	180.0	4065.000	184.5	22.0	8.37	2.05e-101
chr4-28611	chr4	41711347	41714503	+	180.0	3156.000	184.0	18.4	10.01	2.13e-114
chr4-16916	chr4	100855018	100859333	+	180.0	4315.000	183.5	20.8	8.84	9.44e-105
chr5-29616	chr5	77121185	77125324	+	180.0	4139.000	185.5	17.7	10.47	5.22e-118
chr8-21043	chr8	71494768	71499441	+	180.0	4673.000	183.5	24.4	7.51	2.22e-93
chr8-28854	chr8	125388375	125392234	+	180.0	3859.000	185.0	25.9	7.13	5.83e-91
chr9-16684	chr9	48646854	48650568	+	180.0	3714.000	183.0	19.2	9.51	4.08e-110
chr11-15773	chr11	97349493	97352650	+	180.0	3157.000	183.0	18.6	9.84	1.46e-112
chr11-22645	chr11	118246514	118250026	+	180.0	3512.000	185.5	22.5	8.25	5.77e-101
chr12-19749	chr12	112720332	112723798	+	180.0	3466.000	184.0	15.6	11.82	1.89e-126
chr12-6427	chr12	113098734	113101521	+	180.0	2787.000	185.5	14.7	12.62	9.62e-132
chr13-19685	chr13	34124842	34130390	+	180.0	5548.000	184.0	27.5	6.70	3.14e-86
chr13-3167	chr13	94062531	94067080	+	180.0	4549.000	183.5	19.2	9.54	4.08e-110
chr17-7935	chr17	28040250	28043301	+	180.0	3051.000	184.0	19.0	9.67	6.61e-112
chr19-7933	chr19	4613542	4617260	+	180.0	3718.000	187.0	25.5	7.33	7.46e-94
chr1-7007	chr1	69104876	69108659	+	179.5	3783.000	185.0	16.9	10.97	1.18e-121
chr4-25720	chr4	8919926	8923399	+	179.5	3473.000	183.5	20.1	9.13	5.39e-107
chr4-34183	chr4	116992518	116997147	+	179.5	4629.000	183.0	25.3	7.24	5.47e-91
chr4-26634	chr4	137492772	137496485	+	179.5	3713.000	182.0	19.5	9.36	2.39e-108
chr5-19752	chr5	32132604	32137982	+	179.5	5378.000	184.0	24.6	7.47	1.20e-93
chr5-7298	chr5	67606903	67609612	+	179.5	2709.000	183.5	12.1	15.16	7.42e-144
chr5-22618	chr5	118168890	118172697	+	179.5	3807.000	183.0	16.0	11.44	2.19e-123
chr7-15547	chr7	98782781	98785838	+	179.5	3057.000	183.0	19.7	9.30	1.55e-108
chr8-8983	chr8	11632651	11636963	+	179.5	4312.000	183.5	22.9	8.01	8.26e-98
chr12-10746	chr12	26883915	26887786	+	179.5	3871.000	184.0	22.3	8.26	9.95e-101
chr12-7071	chr12	113185402	113188663	+	179.5	3261.000	183.0	18.2	10.08	3.03e-114
chr4-22184	chr4	9842810	9845283	+	179.0	2473.000	183.0	13.6	13.44	3.78e-135
chr4-16345	chr4	131847778	131851880	+	179.0	4102.000	182.5	29.6	6.16	1.61e-79
chr6-14411	chr6	28825455	28829565	+	179.0	4110.000	183.5	21.8	8.41	3.50e-101
chr6-16291	chr6	50411062	50415611	+	179.0	4549.000	182.5	21.8	8.36	2.93e-100
chr7-9521	chr7	44310008	44312296	+	179.0	2288.000	184.0	13.8	13.30	4.09e-135
chr7-34516	chr7	99479261	99483252	+	179.0	3991.000	183.0	19.0	9.62	6.40e-111
chr7-7687	chr7	112415999	112419100	+	179.0	3101.000	182.0	13.8	13.16	7.21e-133
chr7-9369	chr7	137201039	137208334	+	179.0	7295.000	182.0	33.5	5.43	1.92e-71
chr8-18955	chr8	83665800	83669275	+	179.0	3475.000	183.0	20.3	9.01	3.08e-106
chr8-13752	chr8	94976575	94979550	+	179.0	2975.000	183.5	13.4	13.69	2.51e-136
chr9-19879	chr9	72663831	72667738	+	179.0	3907.000	184.0	16.4	11.20	1.68e-122
chr9-11012	chr9	100580045	100584345	+	179.0	4300.000	182.0	26.2	6.96	7.62e-88
chr9-12117	chr9	107251590	107256515	+	179.0	4925.000	182.5	25.9	7.04	2.09e-88
chr10-7973	chr10	60798352	60802452	+	179.0	4100.000	185.5	26.2	7.09	2.18e-90
chr10-13093	chr10	84821970	84826650	+	179.0	4680.000	181.5	21.2	8.57	1.99e-101
chr12-9481	chr12	106953337	106957448	+	179.0	4111.000	184.0	22.0	8.35	2.05e-101
chr14-10124	chr14	51911820	51916288	+	179.0	4468.000	182.5	20.1	9.08	4.91e-106
chr17-20176	chr17	56007150	56011034	+	179.0	3884.000	182.0	22.7	8.02	1.46e-97
chr1-8441	chr1	164454463	164459271	+	178.5	4808.000	182.0	24.6	7.39	6.68e-92
chr4-27151	chr4	43575503	43580404	+	178.5	4901.000	183.0	33.3	5.50	1.33e-72
chr4-13289	chr4	47091528	47095959	+	178.5	4431.000	183.0	21.8	8.38	3.50e-101
chr4-39346	chr4	141334144	141336947	+	178.5	2803.000	182.5	15.3	11.89	2.56e-125
chr4-28253	chr4	148707706	148713316	+	178.5	5610.000	183.5	31.1	5.90	5.27e-77
chr5-16527	chr5	113206336	113211138	+	178.5	4802.000	181.5	18.6	9.76	1.41e-110
chr5-14537	chr5	142384423	142387525	+	178.5	3102.000	186.0	21.6	8.60	1.12e-104
chr7-25129	chr7	27671902	27675733	+	178.5	3831.000	182.0	20.5	8.86	1.54e-104
chr7-31486	chr7	28356270	28360555	+	178.5	4285.000	182.0	22.0	8.25	1.42e-99
chr8-11471	chr8	105604401	105607697	+	178.5	3296.000	181.5	25.3	7.18	2.85e-89
chr8-13892	chr8	120475541	120479473	+	178.5	3932.000	184.0	22.5	8.18	4.75e-100
chr9-31323	chr9	64383581	64387379	+	178.5	3798.000	182.0	20.1	9.05	4.91e-106
chr9-14704	chr9	107906275	107909559	+	178.5	3284.000	182.0	20.8	8.77	8.33e-104
chr14-12472	chr14	118049483	118053478	+	178.5	3995.000	183.0	17.1	10.72	1.18e-118
chr2-28325	chr2	27469979	27474947	+	178.0	4968.000	182.0	27.5	6.63	1.40e-84
chr2-29873	chr2	27571383	27574402	+	178.0	3019.000	182.5	19.5	9.38	2.39e-108
chr2-33390	chr2	32310516	32313232	+	178.0	2716.000	182.0	20.5	8.86	1.54e-104
chr2-38510	chr2	128337384	128341030	+	178.0	3646.000	182.5	23.3	7.82	1.29e-95
chr5-14682	chr5	35608004	35612054	+	178.0	4050.000	182.0	21.8	8.34	2.93e-100
chr5-18103	chr5	77089033	77096087	+	178.0	7054.000	181.5	36.1	5.03	5.79e-66
chr5-20128	chr5	111508418	111512956	+	178.0	4538.000	181.0	27.0	6.70	8.10e-85
chr5-20711	chr5	148860813	148865290	+	178.0	4477.000	181.0	22.0	8.21	1.17e-98
chr7-15503	chr7	89401868	89406447	+	178.0	4579.000	180.5	26.6	6.79	4.57e-85
chr7-34590	chr7	102245520	102251529	+	178.0	6009.000	181.0	27.9	6.49	1.03e-82
chr8-19134	chr8	94874408	94877304	+	178.0	2896.000	182.5	16.0	11.41	2.51e-122
chr9-23794	chr9	114525129	114529508	+	178.0	4379.000	182.0	21.4	8.50	1.18e-101
chr10-18761	chr10	80586461	80590896	+	178.0	4435.000	181.0	20.5	8.81	1.36e-103
chr11-31895	chr11	76568888	76572382	+	178.0	3494.000	181.0	17.7	10.21	6.02e-114
chr11-18849	chr11	102580635	102583122	+	178.0	2487.000	180.5	15.8	11.44	3.47e-121
chr11-22546	chr11	114014415	114018034	+	178.0	3619.000	182.0	19.0	9.57	6.16e-110
chr13-17022	chr13	34237574	34240908	+	178.0	3334.000	182.5	16.4	11.11	2.10e-120
chr14-13597	chr14	34818724	34821543	+	178.0	2819.000	182.5	16.2	11.26	2.33e-121
chr15-19117	chr15	85946492	85951083	+	178.0	4591.000	182.0	33.5	5.43	1.92e-71
chr16-6329	chr16	11065160	11069761	+	178.0	4601.000	182.5	27.5	6.65	1.40e-84
chr17-5261	chr17	27240445	27243721	+	178.0	3276.000	184.0	24.0	7.67	1.69e-95
chr18-9164	chr18	55187482	55192137	+	178.0	4655.000	182.0	22.9	7.94	6.61e-97
chr5-6471	chr5	117357677	117361860	+	177.5	4183.000	183.0	24.9	7.36	3.58e-92
chr6-23221	chr6	119327913	119332199	+	177.5	4286.000	184.0	28.5	6.45	1.31e-83
chr7-5934	chr7	19698128	19702055	+	177.5	3927.000	183.5	15.8	11.63	2.26e-124
chr7-18470	chr7	28380419	28383225	+	177.5	2806.000	184.0	17.5	10.51	7.08e-118
chr9-24144	chr9	35338721	35343657	+	177.5	4936.000	182.5	22.7	8.04	1.46e-97
chr9-15028	chr9	46013160	46017117	+	177.5	3957.000	183.0	16.6	10.99	1.66e-120
chr9-5198	chr9	72852367	72857276	+	177.5	4909.000	181.0	31.6	5.74	1.44e-74
chr10-5082	chr10	77032089	77035475	+	177.5	3386.000	181.0	28.1	6.44	3.35e-82
chr11-12190	chr11	60300573	60304022	+	177.5	3449.000	182.0	17.1	10.66	1.26e-117
chr12-14230	chr12	70345330	70348395	+	177.5	3065.000	181.5	16.9	10.77	1.66e-117
chr16-2179	chr16	23515566	23518650	+	177.5	3084.000	181.5	18.4	9.88	2.11e-111
chr18-7796	chr18	69195697	69199389	+	177.5	3692.000	180.0	20.5	8.77	1.20e-102
chr1-10294	chr1	92176775	92179755	+	177.0	2980.000	181.0	15.1	11.96	2.89e-125
chr1-21890	chr1	133132145	133136294	+	177.0	4149.000	180.0	22.5	8.01	2.07e-96
chr2-18865	chr2	18688513	18690910	+	177.0	2397.000	182.0	11.9	15.31	5.24e-144
chr2-29577	chr2	170770531	170774660	+	177.0	4129.000	184.0	16.4	11.20	1.68e-122
chr4-18832	chr4	127985455	127989704	+	177.0	4249.000	182.0	16.6	10.93	1.82e-119
chr7-18611	chr7	45216667	45220200	+	177.0	3533.000	183.0	23.3	7.84	1.64e-96
chr10-20936	chr10	58812015	58814921	+	177.0	2906.000	179.5	14.7	12.21	3.53e-125
chr10-17565	chr10	80853551	80857944	+	177.0	4393.000	180.5	23.3	7.73	7.81e-94
chr11-33964	chr11	103770614	103774651	+	177.0	4037.000	181.0	21.8	8.29	2.45e-99
chr11-32570	chr11	117027840	117032040	+	177.0	4200.000	179.5	24.6	7.28	2.65e-89
chr14-10865	chr14	65392857	65395905	+	177.0	3048.000	181.5	16.6	10.90	2.00e-118
chr19-13084	chr19	47908392	47912216	+	177.0	3824.000	180.5	19.7	9.18	1.23e-105
chr1-11245	chr1	39192226	39195019	+	176.5	2793.000	180.5	17.3	10.44	1.11e-114
chr1-16833	chr1	55886636	55890016	+	176.5	3380.000	180.5	15.6	11.60	3.59e-122
chr1-8701	chr1	89107362	89111565	+	176.5	4203.000	186.0	27.0	6.88	5.50e-89
chr2-13400	chr2	164770088	164772765	+	176.5	2677.000	180.0	13.4	13.43	6.29e-133
chr2-41995	chr2	179765895	179770317	+	176.5	4422.000	181.0	23.1	7.83	2.32e-95
chr4-11095	chr4	44701466	44704652	+	176.5	3186.000	182.5	21.0	8.70	4.43e-103
chr4-16463	chr4	140102292	140105794	+	176.5	3502.000	179.0	18.6	9.63	1.33e-108
chr5-26645	chr5	117283320	117288714	+	176.5	5394.000	179.5	25.5	7.04	5.39e-87
chr6-18241	chr6	31086505	31090833	+	176.5	4328.000	181.0	21.8	8.29	2.45e-99
chr6-11836	chr6	97393758	97397211	+	176.5	3453.000	180.5	14.7	12.28	2.88e-126
chr6-19021	chr6	124917886	124922222	+	176.5	4336.000	180.5	25.5	7.08	7.63e-88
chr7-9082	chr7	34750060	34754096	+	176.5	4036.000	180.5	27.9	6.47	6.67e-82
chr7-26953	chr7	74322478	74325900	+	176.5	3422.000	180.5	17.1	10.57	1.43e-115
chr13-15988	chr13	44098682	44102675	+	176.5	3993.000	181.5	18.2	10.00	3.07e-112
chr13-11199	chr13	63522313	63526950	+	176.5	4637.000	179.5	21.0	8.56	2.86e-100
chr14-6223	chr14	64376684	64379923	+	176.5	3239.000	181.5	19.0	9.54	5.90e-109
chr16-7309	chr16	44492529	44496119	+	176.5	3590.000	184.5	17.7	10.41	5.46e-117
chr2-27027	chr2	33717531	33721616	+	176.0	4085.000	181.0	21.6	8.37	5.01e-100
chr2-40773	chr2	106793468	106799417	+	176.0	5949.000	179.5	24.6	7.28	2.65e-89
chr4-14996	chr4	139639821	139642925	+	176.0	3104.000	179.0	22.3	8.04	3.64e-96
chr5-21333	chr5	114537170	114540251	+	176.0	3081.000	182.5	15.8	11.57	2.62e-123
chr5-10755	chr5	115665668	115671478	+	176.0	5810.000	179.5	28.3	6.34	4.40e-80
chr7-12051	chr7	19183290	19186464	+	176.0	3174.000	180.5	20.5	8.79	1.20e-102
chr9-31339	chr9	65100688	65104413	+	176.0	3725.000	179.5	16.2	11.07	3.25e-118
chr11-8751	chr11	58976986	58980979	+	176.0	3993.000	178.5	17.1	10.45	1.58e-113
chr11-26864	chr11	98333403	98336761	+	176.0	3358.000	180.0	17.7	10.16	6.15e-113
chr14-20141	chr14	28507058	28511960	+	176.0	4902.000	178.5	21.0	8.51	2.44e-99
chr15-8704	chr15	5241870	5245142	+	176.0	3272.000	180.5	20.1	8.98	4.01e-104
chr17-21790	chr17	87366358	87370897	+	176.0	4539.000	180.0	15.1	11.90	3.46e-124
chr18-14679	chr18	77559675	77564557	+	176.0	4882.000	180.0	20.5	8.77	1.20e-102
chr19-14917	chr19	6940029	6943519	+	176.0	3490.000	180.0	21.6	8.33	4.20e-99
chr2-35073	chr2	11499750	11504091	+	175.5	4341.000	182.5	23.8	7.68	2.37e-94
chr2-6933	chr2	118656314	118660651	+	175.5	4337.000	178.0	22.7	7.84	5.85e-94
chr4-21254	chr4	41495866	41499718	+	175.5	3852.000	180.0	21.2	8.50	1.70e-100
chr4-38601	chr4	120168256	120172906	+	175.5	4650.000	179.0	26.8	6.68	1.07e-83
chr5-11400	chr5	131583986	131587197	+	175.5	3211.000	181.5	16.9	10.77	1.66e-117
chr6-14117	chr6	113933408	113938748	+	175.5	5340.000	181.0	30.7	5.90	2.22e-76
chr7-17628	chr7	28168059	28172104	+	175.5	4045.000	180.0	20.5	8.77	1.20e-102
chr7-36575	chr7	83880987	83885504	+	175.5	4517.000	179.0	19.0	9.41	5.32e-107
chr8-13693	chr8	87872845	87876689	+	175.5	3844.000	178.0	20.8	8.58	4.78e-100
chr9-19649	chr9	58084254	58087907	+	175.5	3653.000	178.0	17.5	10.17	8.81e-112
chr9-25940	chr9	58446513	58450348	+	175.5	3835.000	179.0	17.9	9.98	4.41e-111
chr9-16260	chr9	106436291	106439485	+	175.5	3194.000	178.5	19.9	8.98	5.79e-103
chr12-17629	chr12	17724536	17729512	+	175.5	4976.000	181.0	25.9	6.98	1.46e-87
chr13-4320	chr13	37825125	37829550	+	175.5	4425.000	178.5	24.6	7.24	1.93e-88
chr15-13567	chr15	73019953	73023868	+	175.5	3915.000	179.0	25.3	7.08	1.46e-87
chr15-14387	chr15	79684179	79688712	+	175.5	4533.000	180.5	23.6	7.66	3.31e-93
chr1-25740	chr1	34749078	34752188	+	175.0	3110.000	178.0	13.8	12.87	2.09e-128
chr2-20154	chr2	93331001	93336135	+	175.0	5134.000	179.5	28.1	6.39	1.38e-80
chr2-36772	chr2	164832242	164835176	+	175.0	2934.000	180.0	19.0	9.46	5.61e-108
chr3-15035	chr3	52266479	52270786	+	175.0	4307.000	179.5	15.6	11.53	4.15e-121
chr5-13398	chr5	64875796	64879557	+	175.0	3761.000	177.5	19.0	9.33	4.69e-105
chr7-28206	chr7	45233046	45236011	+	175.0	2965.000	179.5	17.9	10.01	4.41e-111
chr7-19978	chr7	112717950	112722493	+	175.0	4543.000	182.0	21.6	8.42	5.94e-101
chr7-16600	chr7	141480887	141483919	+	175.0	3032.000	180.5	19.5	9.28	2.09e-106
chr8-24346	chr8	18738229	18741898	+	175.0	3669.000	179.5	18.2	9.89	3.04e-110
chr8-24381	chr8	23432634	23438303	+	175.0	5669.000	178.5	22.3	8.02	2.93e-95
chr8-19675	chr8	26804109	26809246	+	175.0	5137.000	179.5	30.0	5.97	3.21e-76
chr9-2760	chr9	41575921	41580000	+	175.0	4079.000	179.5	19.9	9.03	6.43e-104
chr9-13856	chr9	66273570	66277631	+	175.0	4061.000	177.5	16.0	11.10	4.54e-117
chr10-7122	chr10	125784976	125788351	+	175.0	3375.000	183.0	21.0	8.73	5.07e-104
chr11-3798	chr11	35999735	36002470	+	175.0	2735.000	181.5	13.8	13.12	9.49e-132
chr11-28082	chr11	90368135	90372047	+	175.0	3912.000	182.0	18.4	9.91	2.13e-112
chr11-11879	chr11	96764031	96768929	+	175.0	4898.000	180.5	26.8	6.73	1.59e-84
chr13-6030	chr13	21178778	21184129	+	175.0	5351.000	179.0	23.1	7.74	1.41e-93
chr13-14325	chr13	58806496	58811252	+	175.0	4756.000	179.0	22.3	8.04	3.64e-96
chr17-8330	chr17	30186799	30191042	+	175.0	4243.000	181.5	25.1	7.24	7.48e-90
chr19-14718	chr19	57115579	57119659	+	175.0	4080.000	177.5	18.4	9.66	1.93e-107
chr1-11772	chr1	172348992	172351617	+	174.5	2625.000	179.0	14.3	12.55	2.59e-127
chr2-7150	chr2	30676182	30678323	+	174.5	2141.000	181.0	14.9	12.14	2.65e-126
chr2-46209	chr2	92006408	92009724	+	174.5	3316.000	177.0	20.1	8.80	2.83e-101
chr3-13970	chr3	27861131	27864828	+	174.5	3697.000	177.0	20.3	8.71	1.52e-100
chr4-2235	chr4	100827122	100830674	+	174.5	3552.000	182.0	18.4	9.91	2.13e-112
chr7-23158	chr7	96666396	96671413	+	174.5	5017.000	177.5	25.7	6.90	9.50e-85
chr8-11496	chr8	108895829	108898533	+	174.5	2704.000	179.5	13.4	13.39	8.45e-132
chr10-17061	chr10	21157830	21162022	+	174.5	4192.000	177.0	21.0	8.44	2.07e-98
chr10-21332	chr10	79611448	79614404	+	174.5	2956.000	177.0	13.4	13.21	1.50e-129
chr11-44778	chr11	7062157	7065487	+	174.5	3330.000	178.5	13.6	13.11	1.57e-129
chr11-12303	chr11	84706155	84709470	+	174.5	3315.000	178.5	19.2	9.28	3.02e-105
chr12-12698	chr12	54200716	54205290	+	174.5	4574.000	178.0	19.9	8.95	5.79e-103
chr12-12714	chr12	61521007	61525476	+	174.5	4469.000	177.0	26.4	6.71	4.09e-83
chr12-9982	chr12	106172202	106175960	+	174.5	3758.000	179.0	18.8	9.52	8.52e-108
chr13-306	chr13	56207667	56209839	+	174.5	2172.000	180.0	12.3	14.61	4.92e-139
chr15-14696	chr15	101174405	101179351	+	174.5	4946.000	178.5	29.2	6.12	2.50e-77
chr17-19879	chr17	34119312	34124360	+	174.5	5048.000	179.0	31.1	5.75	6.12e-74
chr2-38491	chr2	127519797	127523355	+	174.1	3558.000	177.0	23.6	7.51	1.46e-90
chr4-30510	chr4	99373269	99378300	+	174.1	5031.000	182.0	21.8	8.34	2.93e-100
chr5-28641	chr5	132290117	132295850	+	174.1	5733.000	178.5	34.6	5.16	1.59e-66
chr5-23092	chr5	148631478	148635495	+	174.1	4017.000	177.0	24.2	7.31	9.34e-89
chr7-21660	chr7	44889997	44892041	+	174.1	2044.000	180.5	12.3	14.65	4.92e-139
chr7-21716	chr7	49340688	49344232	+	174.1	3544.000	179.0	14.9	12.00	3.89e-124
chr8-31413	chr8	47411239	47415200	+	174.1	3961.000	177.0	21.4	8.27	5.00e-97
chr9-14306	chr9	44286214	44289568	+	174.1	3354.000	179.0	21.0	8.54	2.86e-100
chr9-4276	chr9	64000774	64004300	+	174.1	3526.000	177.5	19.9	8.93	5.18e-102
chr9-21170	chr9	106126172	106128547	+	174.1	2375.000	178.5	14.3	12.51	3.26e-126
chr11-23857	chr11	18746244	18750287	+	174.1	4043.000	180.5	17.1	10.57	1.43e-115
chr11-26889	chr11	99146823	99150229	+	174.1	3406.000	179.5	22.3	8.06	3.64e-96
chr11-39476	chr11	102405410	102409269	+	174.1	3859.000	180.5	19.7	9.18	1.23e-105
chr12-18142	chr12	83762201	83765195	+	174.1	2994.000	179.0	13.6	13.14	1.20e-130
chr12-11053	chr12	100313459	100316882	+	174.1	3423.000	177.0	18.4	9.63	1.93e-107
chr15-20332	chr15	88836643	88840525	+	174.1	3882.000	176.5	19.0	9.28	4.36e-104
chr15-23311	chr15	99092875	99095774	+	174.1	2899.000	177.5	15.6	11.41	5.47e-119
chr1-9568	chr1	42538078	42542052	+	173.6	3974.000	177.0	15.6	11.37	5.47e-119
chr1-13448	chr1	72737236	72741604	+	173.6	4368.000	177.5	28.5	6.22	5.44e-78
chr2-39635	chr2	26532710	26536713	+	173.6	4003.000	178.0	22.0	8.07	6.40e-96
chr2-31586	chr2	31759279	31763983	+	173.6	4704.000	178.5	25.7	6.94	1.37e-85
chr2-45398	chr2	32314633	32319272	+	173.6	4639.000	178.0	20.8	8.58	4.78e-100
chr3-961	chr3	87794587	87797536	+	173.6	2949.000	179.5	15.1	11.86	4.12e-123
chr4-17687	chr4	87367679	87372769	+	173.6	5090.000	176.5	20.5	8.60	6.88e-99
chr5-12816	chr5	93043811	93045811	+	173.6	2000.000	177.0	12.1	14.62	8.17e-137
chr6-22060	chr6	29169418	29172043	+	173.6	2625.000	176.5	8.2	21.49	1.31e-163
chr6-12475	chr6	91199043	91202944	+	173.6	3901.000	176.0	24.6	7.14	1.00e-86
chr7-32359	chr7	96717164	96721724	+	173.6	4560.000	177.0	24.4	7.25	3.63e-88
chr7-18318	chr7	142967124	142969805	+	173.6	2681.000	177.0	15.6	11.37	5.47e-119
chr9-12981	chr9	43840837	43846070	+	173.6	5233.000	183.5	26.8	6.85	5.05e-87
chr10-24625	chr10	80145196	80149405	+	173.6	4209.000	177.5	26.2	6.79	1.18e-83
chr11-24847	chr11	4946632	4949950	+	173.6	3318.000	177.5	24.0	7.40	2.37e-89
chr14-18085	chr14	65967751	65972048	+	173.6	4297.000	176.0	21.6	8.14	1.96e-95
chr15-5961	chr15	83723675	83726556	+	173.6	2881.000	178.0	17.5	10.17	8.81e-112
chr16-15425	chr16	34427463	34432571	+	173.6	5108.000	177.0	27.9	6.35	1.77e-79
chr17-21856	chr17	4999943	5006108	+	173.6	6165.000	176.0	31.6	5.58	8.47e-71
chr19-12835	chr19	25604525	25609493	+	173.6	4968.000	176.5	23.6	7.49	1.09e-89
chr19-15329	chr19	38477224	38483889	+	173.6	6665.000	176.0	29.0	6.08	3.10e-76
chr1-6225	chr1	180847552	180850881	+	173.1	3329.000	175.5	22.7	7.73	2.78e-91
chr3-4707	chr3	38886113	38890028	+	173.1	3915.000	176.0	16.9	10.44	2.25e-112
chr4-40125	chr4	45250728	45255940	+	173.1	5212.000	176.0	23.3	7.54	2.68e-90
chr4-23504	chr4	63387866	63391784	+	173.1	3918.000	176.0	21.0	8.39	1.75e-97
chr4-23538	chr4	82444970	82449789	+	173.1	4819.000	180.0	25.5	7.06	7.63e-88
chr5-21272	chr5	111723581	111727005	+	173.1	3424.000	179.0	24.2	7.39	1.72e-90
chr5-1302	chr5	149487952	149490904	+	173.1	2952.000	179.0	14.9	12.00	3.89e-124
chr6-25469	chr6	29717093	29720115	+	173.1	3022.000	176.0	16.4	10.71	3.58e-114
chr6-18331	chr6	39869994	39874297	+	173.1	4303.000	177.5	23.3	7.60	3.53e-91
chr10-13924	chr10	95232326	95237107	+	173.1	4781.000	178.0	25.1	7.10	2.77e-87
chr11-5734	chr11	114216406	114219850	+	173.1	3444.000	177.5	21.2	8.38	1.03e-97
chr11-29768	chr11	117477874	117481022	+	173.1	3148.000	178.0	14.9	11.93	4.67e-123
chr12-9537	chr12	111162048	111166199	+	173.1	4151.000	179.5	17.1	10.51	1.51e-114
chr18-4937	chr18	58835667	58838329	+	173.1	2662.000	175.5	12.3	14.24	3.11e-133
chr1-30171	chr1	89579490	89583432	+	172.6	3942.000	178.5	16.0	11.16	4.08e-118
chr1-10332	chr1	119524256	119527102	+	172.6	2846.000	177.5	19.0	9.33	4.69e-105
chr1-30762	chr1	155049078	155053567	+	172.6	4489.000	175.5	27.0	6.50	6.77e-80
chr2-27811	chr2	157523913	157527789	+	172.6	3876.000	175.5	16.9	10.41	2.35e-111
chr2-32798	chr2	168158337	168162708	+	172.6	4371.000	177.0	22.7	7.80	4.59e-93
chr3-8819	chr3	21933803	21937477	+	172.6	3674.000	178.0	22.3	7.99	2.93e-95
chr4-10437	chr4	141870835	141875762	+	172.6	4927.000	177.5	28.1	6.32	5.60e-79
chr5-14741	chr5	53273709	53278492	+	172.6	4783.000	177.0	23.1	7.65	8.43e-92
chr5-15797	chr5	116589713	116593963	+	172.6	4250.000	176.5	15.3	11.50	6.58e-119
chr6-15765	chr6	101351890	101356158	+	172.6	4268.000	177.0	17.1	10.37	1.65e-112
chr6-11982	chr6	124913534	124916961	+	172.6	3427.000	175.0	23.6	7.43	8.18e-89
chr7-9147	chr7	65861080	65864800	+	172.6	3720.000	176.0	21.0	8.39	1.75e-97
chr7-16962	chr7	67442836	67447160	+	172.6	4324.000	177.0	21.6	8.19	2.39e-96
chr8-24984	chr8	87973589	87976138	+	172.6	2549.000	177.0	11.9	14.89	4.17e-138
chr8-22627	chr8	114589976	114595046	+	172.6	5070.000	176.0	20.3	8.66	1.32e-99
chr9-15688	chr9	35427728	35433471	+	172.6	5743.000	175.5	25.7	6.82	4.48e-83
chr11-47461	chr11	117877680	117880142	+	172.6	2462.000	176.5	12.5	14.08	3.74e-133
chr12-3327	chr12	85200556	85202506	+	172.6	1950.000	178.0	16.9	10.56	2.03e-114
chr12-7810	chr12	111427400	111431373	+	172.6	3973.000	178.0	22.0	8.07	6.40e-96
chr12-24272	chr12	117157680	117161819	+	172.6	4139.000	176.0	19.2	9.15	2.57e-103
chr13-12298	chr13	31624329	31627315	+	172.6	2986.000	176.5	16.2	10.89	4.31e-115
chr15-10968	chr15	27796173	27799323	+	172.6	3150.000	178.5	18.2	9.83	2.99e-109
chr15-4037	chr15	84230787	84233329	+	172.6	2542.000	178.5	20.1	8.88	3.20e-102
chr15-17165	chr15	99454513	99458834	+	172.6	4321.000	177.0	19.5	9.10	1.63e-103
chr18-4074	chr18	75694790	75697496	+	172.6	2706.000	177.0	12.5	14.12	2.65e-134
chr1-29056	chr1	172390287	172394874	+	172.1	4587.000	176.5	29.4	6.00	2.74e-75
chr2-17221	chr2	27513822	27517438	+	172.1	3616.000	175.0	24.2	7.23	4.97e-87
chr2-35392	chr2	32627829	32630711	+	172.1	2882.000	176.5	17.7	9.96	6.34e-109
chr2-12126	chr2	146061538	146064548	+	172.1	3010.000	178.0	14.7	12.11	4.31e-124
chr2-13950	chr2	151977074	151981066	+	172.1	3992.000	176.0	24.9	7.08	3.76e-86
chr2-27734	chr2	152705268	152708973	+	172.1	3705.000	175.5	15.3	11.44	7.55e-118
chr3-22143	chr3	9749441	9753622	+	172.1	4181.000	176.0	15.8	11.15	5.69e-117
chr4-30311	chr4	63228411	63231355	+	172.1	2944.000	176.0	17.9	9.81	4.32e-108
chr4-27579	chr4	106946659	106951361	+	172.1	4702.000	175.5	18.6	9.44	1.11e-104
chr4-24267	chr4	148685272	148688288	+	172.1	3016.000	175.0	22.0	7.94	3.32e-93
chr5-22137	chr5	64363889	64368531	+	172.1	4642.000	176.0	27.9	6.31	1.12e-78
chr5-31717	chr5	108460352	108463977	+	172.1	3625.000	176.0	17.1	10.31	1.71e-111
chr5-24057	chr5	127240217	127244761	+	172.1	4544.000	176.5	19.9	8.88	4.62e-101
chr6-12867	chr6	28875783	28878816	+	172.1	3033.000	177.5	23.3	7.60	3.53e-91
chr6-11308	chr6	117166426	117170138	+	172.1	3712.000	175.5	18.4	9.55	1.78e-105
chr7-20972	chr7	100892764	100895334	+	172.1	2570.000	180.0	15.3	11.73	3.59e-123
chr7-21350	chr7	141291526	141295186	+	172.1	3660.000	176.0	20.1	8.76	2.50e-100
chr9-20194	chr9	120731661	120735661	+	172.1	4000.000	174.5	20.3	8.59	9.89e-98
chr14-2559	chr14	48538372	48543348	+	172.1	4976.000	176.5	21.6	8.17	1.96e-95
chr14-2484	chr14	100458151	100462105	+	172.1	3954.000	178.0	19.9	8.95	5.79e-103
chr15-11853	chr15	84412009	84415407	+	172.1	3398.000	177.0	20.8	8.53	4.10e-99
chr16-4102	chr16	8538534	8541900	+	172.1	3366.000	175.0	20.1	8.71	2.19e-99
chr17-11813	chr17	68839801	68842429	+	172.1	2628.000	177.0	20.1	8.80	2.83e-101
chr19-6568	chr19	58930807	58934589	+	172.1	3782.000	177.0	25.3	7.00	7.27e-86
chr1-26014	chr1	64187764	64194068	+	171.6	6304.000	176.0	26.4	6.67	2.75e-82
chr2-18072	chr2	27739291	27741615	+	171.6	2324.000	176.5	16.6	10.60	2.88e-113
chr5-17363	chr5	112370422	112373211	+	171.6	2789.000	176.5	24.2	7.29	6.84e-88
chr5-13801	chr5	136083373	136086144	+	171.6	2771.000	174.5	16.2	10.76	5.06e-113
chr5-13161	chr5	139597726	139600799	+	171.6	3073.000	174.0	11.2	15.48	1.49e-138
chr7-26682	chr7	38084594	38087026	+	171.6	2432.000	178.5	14.3	12.51	3.26e-126
chr7-35238	chr7	141191572	141196298	+	171.6	4726.000	175.5	23.8	7.38	3.26e-88
chr9-8933	chr9	44129533	44132022	+	171.6	2489.000	176.5	12.3	14.33	2.17e-134
chr9-9907	chr9	60949744	60952470	+	171.6	2726.000	178.0	21.2	8.40	1.22e-98
chr10-21401	chr10	80569377	80572338	+	171.6	2961.000	174.5	17.1	10.22	1.81e-109
chr11-30889	chr11	101085513	101088824	+	171.6	3311.000	174.5	16.6	10.48	3.21e-111
chr11-29848	chr11	120595618	120599789	+	171.6	4171.000	176.0	18.4	9.58	1.86e-106
chr12-9506	chr12	108395137	108398325	+	171.6	3188.000	175.0	19.9	8.80	4.09e-100
chr14-17379	chr14	20177203	20181750	+	171.6	4547.000	175.5	22.0	7.96	3.32e-93
chr14-13946	chr14	73472286	73477274	+	171.6	4988.000	174.0	20.1	8.66	1.91e-98
chr15-12292	chr15	74193013	74197578	+	171.6	4565.000	174.0	25.3	6.88	2.46e-83
chr15-5894	chr15	77820246	77823863	+	171.6	3617.000	180.5	22.3	8.11	4.50e-97
chr15-16049	chr15	85478985	85483123	+	171.6	4138.000	175.5	25.7	6.82	4.48e-83
chr17-17761	chr17	46627115	46630925	+	171.6	3810.000	174.0	18.4	9.47	1.70e-104
chr2-38650	chr2	146216998	146219770	+	171.1	2772.000	174.5	11.7	14.95	6.90e-136
chr2-22801	chr2	168587176	168590985	+	171.1	3809.000	175.0	22.0	7.94	3.32e-93
chr4-41278	chr4	129622045	129626151	+	171.1	4106.000	174.5	18.2	9.61	2.68e-105
chr4-26929	chr4	154567687	154571681	+	171.1	3994.000	176.5	25.1	7.04	1.39e-85
chr5-25026	chr5	111158400	111161891	+	171.1	3491.000	174.5	20.1	8.68	1.91e-98
chr5-8168	chr5	123393925	123398479	+	171.1	4554.000	175.0	24.4	7.16	1.90e-86
chr5-25436	chr5	127476400	127481769	+	171.1	5369.000	176.5	29.4	6.00	2.74e-75
chr5-21688	chr5	139033059	139035995	+	171.1	2936.000	176.0	16.2	10.86	4.31e-115
chr6-23735	chr6	28830164	28834370	+	171.1	4206.000	175.5	22.9	7.66	1.18e-90
chr7-30418	chr7	96529414	96533369	+	171.1	3955.000	173.5	21.0	8.27	1.02e-94
chr11-24177	chr11	70576740	70580853	+	171.1	4113.000	174.0	19.7	8.85	6.67e-100
chr11-30594	chr11	82930073	82934103	+	171.1	4030.000	174.5	16.4	10.62	4.09e-112
chr11-23521	chr11	104131753	104134135	+	171.1	2382.000	177.0	12.5	14.12	2.65e-134
chr12-15961	chr12	76366945	76372651	+	171.1	5706.000	179.5	26.6	6.75	3.10e-84
chr13-10705	chr13	99491691	99495546	+	171.1	3855.000	174.5	17.3	10.09	1.30e-108
chr14-4512	chr14	70544749	70547115	+	171.1	2366.000	176.5	14.5	12.19	5.74e-123
chr14-6297	chr14	84443606	84448815	+	171.1	5209.000	176.0	25.7	6.84	6.54e-84
chr14-5355	chr14	122464725	122469913	+	171.1	5188.000	174.5	25.1	6.96	6.84e-84
chr15-9956	chr15	102691889	102694369	+	171.1	2480.000	175.0	11.2	15.57	9.57e-140
chr16-9515	chr16	17275780	17278555	+	171.1	2775.000	174.0	14.9	11.67	9.18e-119
chr17-12192	chr17	31851653	31857425	+	171.1	5772.000	175.5	24.9	7.06	2.67e-85
chr18-13757	chr18	5978086	5980898	+	171.1	2812.000	175.5	11.0	15.92	3.97e-141
chr19-9567	chr19	53829467	53835043	+	171.1	5576.000	173.5	23.1	7.50	2.81e-88
chr1-15500	chr1	158958511	158963106	+	170.6	4595.000	173.0	16.9	10.26	2.52e-109
chr2-30386	chr2	93889901	93893303	+	170.6	3402.000	175.0	19.0	9.20	4.04e-103
chr2-17909	chr2	172787665	172790754	+	170.6	3089.000	178.0	17.9	9.92	4.40e-110
chr3-8883	chr3	51802405	51806555	+	170.6	4150.000	174.0	22.9	7.59	9.01e-90
chr4-33579	chr4	54327894	54334154	+	170.6	6260.000	173.5	31.8	5.46	3.81e-68
chr4-25216	chr4	129241087	129243542	+	170.6	2455.000	174.0	13.2	13.20	2.49e-127
chr4-29632	chr4	140217320	140222410	+	170.6	5090.000	175.0	31.3	5.58	1.76e-70
chr5-13615	chr5	115522952	115527089	+	170.6	4137.000	173.5	17.9	9.67	4.01e-105
chr6-9971	chr6	82400586	82404968	+	170.6	4382.000	174.0	22.3	7.82	1.16e-91
chr6-9194	chr6	127447982	127451299	+	170.6	3317.000	176.0	19.0	9.25	4.36e-104
chr7-26514	chr7	25177618	25182191	+	170.6	4573.000	174.5	26.4	6.62	1.22e-80
chr7-35771	chr7	34772817	34776356	+	170.6	3539.000	173.0	19.9	8.70	3.15e-98
chr9-12411	chr9	47366909	47369518	+	170.6	2609.000	176.0	14.5	12.15	5.74e-123
chr10-12267	chr10	77416567	77419393	+	170.6	2826.000	173.0	17.1	10.13	1.84e-108
chr10-19223	chr10	127164839	127168050	+	170.6	3211.000	174.5	11.2	15.52	1.49e-138
chr11-32829	chr11	21992636	21997387	+	170.6	4751.000	174.0	19.5	8.94	1.21e-100
chr12-9083	chr12	113145891	113149270	+	170.6	3379.000	174.0	18.6	9.36	1.05e-103
chr14-11216	chr14	22439485	22444512	+	170.6	5027.000	173.5	25.1	6.92	4.75e-83
chr16-14673	chr16	90620939	90626343	+	170.6	5404.000	173.0	25.7	6.73	2.07e-81
chr17-16299	chr17	5254325	5258347	+	170.6	4022.000	174.0	18.2	9.58	2.68e-105
chr17-8733	chr17	31765429	31768546	+	170.6	3117.000	177.0	19.0	9.31	4.69e-105
chr17-19199	chr17	84671936	84677796	+	170.6	5860.000	173.5	26.2	6.63	2.40e-80
chr17-15294	chr17	86165893	86170484	+	170.6	4591.000	175.0	22.7	7.71	2.78e-91
chr18-10197	chr18	35864961	35869582	+	170.6	4621.000	176.5	25.1	7.04	1.39e-85
chr19-8378	chr19	8837550	8841273	+	170.6	3723.000	174.5	25.3	6.90	2.46e-83
chr19-17729	chr19	46469035	46473630	+	170.6	4595.000	173.5	25.1	6.92	4.75e-83
chr1-23158	chr1	92696938	92700362	+	170.1	3424.000	174.0	21.0	8.30	1.23e-95
chr2-41071	chr2	133550694	133555286	+	170.1	4592.000	172.5	23.8	7.25	1.28e-85
chr2-13995	chr2	157529643	157534724	+	170.1	5081.000	174.5	23.8	7.34	2.40e-87
chr5-19724	chr5	28069612	28073935	+	170.1	4323.000	174.0	24.4	7.12	1.36e-85
chr5-26124	chr5	53705880	53709445	+	170.1	3565.000	174.0	20.1	8.66	1.91e-98
chr5-31836	chr5	112625216	112629404	+	170.1	4188.000	173.5	21.2	8.19	4.85e-94
chr7-16454	chr7	125704862	125709304	+	170.1	4442.000	173.0	24.6	7.02	3.60e-84
chr9-3477	chr9	21987812	21990960	+	170.1	3148.000	177.0	18.4	9.63	1.93e-107
chr9-9946	chr9	64057825	64061025	+	170.1	3200.000	175.0	19.7	8.90	7.49e-101
chr9-24729	chr9	69667929	69671962	+	170.1	4033.000	173.0	15.6	11.12	8.86e-115
chr10-19642	chr10	59976629	59980008	+	170.1	3379.000	173.0	20.8	8.34	2.11e-95
chr11-26375	chr11	59704932	59709633	+	170.1	4701.000	172.5	20.8	8.31	1.76e-94
chr11-22281	chr11	88326670	88331579	+	170.1	4909.000	174.5	23.1	7.54	3.73e-89
chr12-17463	chr12	112937791	112942811	+	170.1	5020.000	172.5	25.1	6.88	3.28e-82
chr13-6144	chr13	49013446	49016882	+	170.1	3436.000	175.5	13.0	13.53	1.29e-129
chr13-5628	chr13	94186702	94191010	+	170.1	4308.000	174.0	25.5	6.82	8.71e-83
chr14-18162	chr14	70158451	70161716	+	170.1	3265.000	173.0	13.4	12.91	4.42e-125
chr16-9118	chr16	31932523	31936028	+	170.1	3505.000	172.5	19.2	8.97	1.75e-99
chr16-12797	chr16	91138526	91142521	+	170.1	3995.000	176.5	14.7	12.01	6.29e-122
chr17-9451	chr17	24720213	24724354	+	170.1	4141.000	172.5	23.3	7.39	8.39e-87
chr19-9406	chr19	37695757	37699200	+	170.1	3443.000	175.5	24.2	7.25	4.97e-87
chr1-5954	chr1	23760941	23764603	+	169.6	3662.000	172.0	19.0	9.04	3.10e-100
chr1-27019	chr1	169926225	169930328	+	169.6	4103.000	173.5	22.5	7.72	3.90e-90
chr2-22063	chr2	34370152	34374107	+	169.6	3955.000	172.0	18.2	9.47	2.45e-103
chr4-40901	chr4	109973102	109976925	+	169.6	3823.000	176.0	23.3	7.54	2.68e-90
chr4-30855	chr4	125726589	125730389	+	169.6	3800.000	174.0	18.2	9.58	2.68e-105
chr6-27308	chr6	144778664	144783289	+	169.6	4625.000	172.0	22.5	7.65	3.00e-89
chr7-28011	chr7	29479394	29482631	+	169.6	3237.000	173.5	20.8	8.36	2.11e-95
chr7-14023	chr7	64578718	64583426	+	169.6	4708.000	175.5	19.5	9.02	1.34e-101
chr7-18161	chr7	125870625	125874091	+	169.6	3466.000	174.5	21.0	8.32	1.23e-95
chr9-19643	chr9	57938931	57941771	+	169.6	2840.000	175.5	11.7	15.04	4.60e-137
chr9-8419	chr9	121359397	121361773	+	169.6	2376.000	172.0	14.9	11.53	1.24e-116
chr10-20983	chr10	59963328	59966435	+	169.6	3107.000	172.0	16.2	10.61	5.80e-111
chr10-19840	chr10	75665608	75669036	+	169.6	3428.000	174.0	16.0	10.88	6.06e-114
chr11-24441	chr11	95594862	95598999	+	169.6	4137.000	175.0	17.1	10.25	1.76e-110
chr12-12811	chr12	79909783	79912563	+	169.6	2780.000	173.5	14.7	11.80	1.06e-118
chr12-5022	chr12	109052271	109054528	+	169.6	2257.000	174.5	7.8	22.42	7.56e-165
chr12-167	chr12	118836425	118840035	+	169.6	3610.000	174.5	15.6	11.21	7.92e-116
chr15-13117	chr15	86275900	86278359	+	169.6	2459.000	173.0	11.2	15.39	2.31e-137
chr16-2996	chr16	18585428	18588892	+	169.6	3464.000	174.5	19.0	9.17	3.72e-102
chr17-3480	chr17	86752769	86756460	+	169.6	3691.000	177.0	16.4	10.77	3.32e-115
chr1-16134	chr1	93099003	93102901	+	169.1	3898.000	175.0	18.2	9.64	2.78e-106
chr1-17224	chr1	132557548	132560449	+	169.1	2901.000	172.5	19.9	8.67	2.75e-97
chr2-39686	chr2	27756689	27760044	+	169.1	3355.000	172.5	21.0	8.23	8.43e-94
chr2-33383	chr2	32082263	32085386	+	169.1	3123.000	176.0	18.4	9.58	1.86e-106
chr2-19218	chr2	90884152	90888012	+	169.1	3860.000	173.0	19.7	8.80	5.90e-99
chr5-25882	chr5	24549468	24552899	+	169.1	3431.000	173.0	19.2	8.99	1.94e-100
chr7-10924	chr7	19307608	19311187	+	169.1	3579.000	172.5	24.6	7.00	2.53e-83
chr9-15741	chr9	41789960	41794977	+	169.1	5017.000	172.5	22.9	7.53	5.18e-88
chr11-22923	chr11	50601617	50604226	+	169.1	2609.000	173.5	12.5	13.84	1.02e-129
chr11-17622	chr11	55031126	55034050	+	169.1	2924.000	175.5	14.9	11.77	7.82e-120
chr11-26626	chr11	79094721	79099631	+	169.1	4910.000	174.0	23.6	7.39	6.08e-88
chr11-32692	chr11	120547881	120551115	+	169.1	3234.000	174.5	18.2	9.61	2.68e-105
chr12-6457	chr12	12936563	12941186	+	169.1	4623.000	175.5	28.3	6.20	6.83e-77
chr12-16616	chr12	17744851	17748470	+	169.1	3619.000	175.0	19.2	9.10	2.35e-102
chr13-3332	chr13	72120263	72123330	+	169.1	3067.000	174.5	17.1	10.22	1.81e-109
chr14-16341	chr14	25340587	25344629	+	169.1	4042.000	175.5	24.2	7.25	4.97e-87
chr15-23495	chr15	103364351	103368309	+	169.1	3958.000	174.5	19.0	9.17	3.72e-102
chr17-14019	chr17	26971147	26975125	+	169.1	3978.000	172.5	23.3	7.39	8.39e-87
chr19-4815	chr19	16435112	16438184	+	169.1	3072.000	173.0	18.2	9.53	2.57e-104
chr2-47812	chr2	168910939	168913879	+	168.6	2940.000	172.0	13.8	12.43	8.75e-122
chr3-16977	chr3	35340421	35344817	+	168.6	4396.000	171.0	22.7	7.53	9.53e-88
chr3-11257	chr3	86861983	86865160	+	168.6	3177.000	171.0	16.4	10.41	4.78e-109
chr4-2815	chr4	124849502	124852652	+	168.6	3150.000	175.5	17.9	9.78	4.24e-107
chr4-25179	chr4	126147228	126150756	+	168.6	3528.000	173.5	21.8	7.95	4.70e-92
chr6-6732	chr6	124909552	124912262	+	168.6	2710.000	174.5	16.4	10.62	4.09e-112
chr7-21897	chr7	80399759	80404608	+	168.6	4849.000	171.0	20.3	8.42	6.12e-95
chr9-12938	chr9	37113116	37117000	+	168.6	3884.000	175.5	22.0	7.96	3.32e-93
chr9-17122	chr9	103440889	103444862	+	168.6	3973.000	171.0	22.3	7.68	5.47e-89
chr9-30299	chr9	121641102	121643705	+	168.6	2603.000	173.0	16.0	10.82	6.60e-113
chr10-8703	chr10	4105641	4109135	+	168.6	3494.000	172.5	22.0	7.82	1.64e-90
chr11-42156	chr11	118351934	118356455	+	168.6	4521.000	174.5	25.3	6.90	2.46e-83
chr11-39996	chr11	120782579	120786257	+	168.6	3678.000	174.5	24.2	7.21	3.60e-86
chr13-478	chr13	38151138	38153206	+	168.6	2068.000	171.0	9.5	17.98	1.19e-146
chr17-15644	chr17	28362052	28365246	+	168.6	3194.000	172.5	17.3	9.98	1.31e-106
chrX-1498	chrX	101301082	101304815	+	168.6	3733.000	173.5	13.6	12.74	5.68e-124
chr6-850	chr6	47650599	47651936	+	168.1	1337.000	174.0	20.1	8.66	1.91e-98
chr7-21894	chr7	80205310	80209956	+	168.1	4646.000	171.5	31.6	5.43	4.34e-67
chr9-15437	chr9	103522613	103526244	+	168.1	3631.000	171.5	21.0	8.18	6.92e-93
chr10-764	chr10	58651079	58653661	+	168.1	2582.000	172.5	11.5	15.06	7.59e-135
chr10-11085	chr10	81432506	81435878	+	168.1	3372.000	170.5	29.4	5.80	1.16e-70
chr10-21446	chr10	81470515	81474330	+	168.1	3815.000	171.5	21.6	7.93	6.64e-91
chr10-23297	chr10	115585630	115588542	+	168.1	2912.000	173.0	12.5	13.80	1.02e-129
chr11-30085	chr11	35932377	35936181	+	168.1	3804.000	172.0	24.0	7.17	4.91e-85
chr11-24146	chr11	69087766	69090906	+	168.1	3140.000	172.5	12.1	14.25	5.17e-131
chr12-13131	chr12	112154240	112157632	+	168.1	3392.000	175.0	16.9	10.38	2.35e-111
chr13-16611	chr13	97290576	97294190	+	168.1	3614.000	171.5	12.3	13.92	1.22e-128
chr13-16659	chr13	98532336	98536135	+	168.1	3799.000	171.0	14.9	11.47	1.43e-115
chr14-15928	chr14	77629245	77633272	+	168.1	4027.000	171.0	19.2	8.89	1.56e-98
chr15-6726	chr15	55306589	55309184	+	168.1	2595.000	173.0	11.5	15.10	5.03e-136
chr15-18242	chr15	97811569	97814770	+	168.1	3201.000	172.5	16.4	10.50	4.56e-110
chr16-2686	chr16	17208290	17210943	+	168.1	2653.000	171.5	13.8	12.40	1.09e-120
chr16-7830	chr16	91299982	91304631	+	168.1	4649.000	171.0	31.6	5.42	4.34e-67
chr17-8470	chr17	56756618	56759636	+	168.1	3018.000	170.5	16.4	10.38	4.98e-108
chr18-1186	chr18	75818935	75822004	+	168.1	3069.000	172.5	17.7	9.73	5.97e-105
chr19-10581	chr19	53450427	53455053	+	168.1	4626.000	171.0	22.7	7.53	9.53e-88
chr1-18548	chr1	172316969	172321575	+	167.6	4606.000	171.0	22.5	7.61	2.30e-88
chr2-35163	chr2	26131765	26134580	+	167.6	2815.000	173.0	20.3	8.51	8.48e-97
chr2-37149	chr2	180102815	180105713	+	167.6	2898.000	172.5	14.3	12.09	1.13e-119
chr4-30719	chr4	117408635	117412288	+	167.6	3653.000	173.0	18.8	9.20	5.84e-102
chr4-29718	chr4	148403280	148406181	+	167.6	2901.000	170.5	14.1	12.14	1.51e-118
chr6-4904	chr6	85249893	85254887	+	167.6	4994.000	171.0	28.3	6.04	9.67e-74
chr6-19020	chr6	124861331	124865195	+	167.6	3864.000	171.5	18.6	9.23	8.45e-101
chr7-23260	chr7	109189646	109193389	+	167.6	3743.000	170.0	19.0	8.94	2.52e-98
chr7-27310	chr7	112793248	112798491	+	167.6	5243.000	172.0	25.9	6.63	4.73e-80
chr7-19052	chr7	117549925	117554076	+	167.6	4151.000	173.0	18.4	9.42	1.61e-103
chr9-20310	chr9	21960454	21963910	+	167.6	3456.000	172.5	20.1	8.58	1.42e-96
chr12-11870	chr12	12683232	12685788	+	167.6	2556.000	170.5	19.0	8.96	2.52e-98
chr14-20119	chr14	27068715	27072895	+	167.6	4180.000	170.0	22.3	7.64	4.20e-88
chr14-9015	chr14	51983452	51987953	+	167.6	4501.000	171.5	23.1	7.42	1.56e-86
chr14-8252	chr14	79878141	79882157	+	167.6	4016.000	170.5	24.0	7.11	2.51e-83
chr15-11847	chr15	84167461	84169984	+	167.6	2523.000	171.5	12.1	14.17	7.35e-130
chr18-11153	chr18	69598233	69604185	+	167.6	5952.000	170.5	28.5	5.98	1.72e-72
chr19-10243	chr19	6920001	6923130	+	167.6	3129.000	173.0	20.1	8.61	1.65e-97
chr19-8354	chr19	6994609	6997310	+	167.6	2701.000	171.0	17.1	10.01	1.88e-106
chr19-4670	chr19	41654776	41658723	+	167.6	3947.000	171.5	19.2	8.91	1.56e-98
chr1-2892	chr1	74854221	74856739	+	167.1	2518.000	170.0	13.4	12.68	9.36e-122
chr1-15191	chr1	87262266	87265923	+	167.1	3657.000	171.5	18.2	9.45	2.32e-102
chr2-21966	chr2	29492710	29497027	+	167.1	4317.000	170.0	25.1	6.78	1.54e-80
chr2-9026	chr2	32423115	32426631	+	167.1	3516.000	170.5	23.1	7.37	1.16e-85
chr2-8739	chr2	118110240	118114965	+	167.1	4725.000	171.5	24.0	7.15	3.52e-84
chr2-34285	chr2	146043863	146049018	+	167.1	5155.000	170.0	24.9	6.84	4.37e-81
chr3-14378	chr3	94783074	94787922	+	167.1	4848.000	172.5	18.2	9.50	2.45e-103
chr3-23539	chr3	121698863	121702318	+	167.1	3455.000	169.5	18.2	9.34	2.05e-100
chr5-21013	chr5	67214942	67217153	+	167.1	2211.000	173.5	11.7	14.86	1.03e-134
chr5-18233	chr5	110384309	110387936	+	167.1	3627.000	172.5	22.7	7.60	1.26e-88
chr6-22438	chr6	54109881	54113852	+	167.1	3971.000	170.0	18.8	9.04	4.48e-99
chr6-5129	chr6	83710359	83712603	+	167.1	2244.000	170.0	15.1	11.24	1.53e-113
chr6-26171	chr6	85185101	85189085	+	167.1	3984.000	169.5	21.8	7.76	1.79e-88
chr7-19463	chr7	29451716	29455940	+	167.1	4224.000	171.0	25.1	6.82	2.25e-81
chr7-10100	chr7	73593813	73597904	+	167.1	4091.000	174.0	21.2	8.21	5.90e-95
chr7-32775	chr7	118110395	118115611	+	167.1	5216.000	175.0	25.3	6.92	3.55e-84
chr7-20330	chr7	145205336	145207909	+	167.1	2573.000	170.0	15.3	11.08	1.38e-112
chr9-21638	chr9	41445969	41449998	+	167.1	4029.000	170.5	18.6	9.17	7.78e-100
chr9-27208	chr9	41916873	41920300	+	167.1	3427.000	169.5	21.4	7.92	9.39e-90
chr12-9445	chr12	102282108	102285683	+	167.1	3575.000	170.5	23.8	7.17	6.69e-84
chr12-833	chr12	105960499	105963825	+	167.1	3326.000	174.5	18.2	9.61	2.68e-105
chr12-5276	chr12	109552150	109555840	+	167.1	3690.000	171.0	19.2	8.89	1.56e-98
chr12-11198	chr12	112926872	112930389	+	167.1	3517.000	172.5	18.8	9.17	5.38e-101
chr15-15433	chr15	101189701	101193272	+	167.1	3571.000	171.0	21.8	7.83	2.94e-90
chr17-7725	chr17	56256933	56260872	+	167.1	3939.000	170.0	19.9	8.55	2.05e-95
chr17-4705	chr17	56727069	56730745	+	167.1	3676.000	173.5	19.7	8.82	5.90e-99
chr18-5743	chr18	38377992	38381589	+	167.1	3597.000	170.5	16.6	10.24	3.71e-107
chr1-33190	chr1	138836205	138840440	+	166.7	4235.000	169.0	18.2	9.31	2.05e-100
chr2-25696	chr2	38710048	38712921	+	166.7	2873.000	169.5	20.8	8.17	9.86e-92
chr2-20584	chr2	167628761	167631645	+	166.7	2884.000	170.0	15.6	10.92	1.20e-111
chr4-13391	chr4	100909028	100913776	+	166.7	4748.000	170.5	24.9	6.86	4.37e-81
chr5-30719	chr5	147074116	147079138	+	166.7	5022.000	170.0	24.0	7.09	2.51e-83
chr6-18208	chr6	29213912	29216919	+	166.7	3007.000	169.5	12.8	13.29	5.18e-124
chr7-32717	chr7	116208262	116212524	+	166.7	4262.000	172.0	20.5	8.38	3.60e-95
chr8-10283	chr8	34323868	34327827	+	166.7	3959.000	171.5	15.8	10.87	9.30e-112
chr8-16179	chr8	44974694	44981069	+	166.7	6375.000	170.0	26.6	6.39	7.25e-77
chr8-22235	chr8	84235065	84238381	+	166.7	3316.000	169.5	19.7	8.62	3.42e-95
chr9-22180	chr9	71758612	71761576	+	166.7	2964.000	170.5	11.7	14.61	3.30e-131
chr10-4006	chr10	80494546	80497585	+	166.7	3039.000	169.5	15.1	11.20	1.72e-112
chr10-13047	chr10	81356062	81359518	+	166.7	3456.000	170.5	22.5	7.58	1.75e-87
chr12-24239	chr12	112800327	112804704	+	166.7	4377.000	170.0	22.7	7.49	7.19e-87
chr13-10364	chr13	43529961	43532899	+	166.7	2938.000	171.0	19.2	8.89	1.56e-98
chr13-13373	chr13	54370030	54372877	+	166.7	2847.000	170.5	15.3	11.11	1.38e-112
chr15-17797	chr15	75996604	76000662	+	166.7	4058.000	170.0	16.4	10.35	4.98e-108
chr17-17628	chr17	33778507	33782627	+	166.7	4120.000	170.5	16.2	10.52	6.50e-109
chr17-17017	chr17	79353654	79356583	+	166.7	2929.000	170.0	13.6	12.48	1.15e-120
chr2-21033	chr2	38695156	38698510	+	166.2	3354.000	170.5	17.7	9.62	5.59e-103
chr2-40928	chr2	122365627	122370115	+	166.2	4488.000	169.5	16.9	10.05	2.71e-105
chr2-36967	chr2	170125492	170131028	+	166.2	5536.000	170.5	26.4	6.47	2.24e-77
chr3-18128	chr3	35083021	35086285	+	166.2	3264.000	168.5	11.5	14.71	3.73e-130
chr4-28569	chr4	32981697	32986634	+	166.2	4937.000	169.5	24.2	7.00	6.54e-82
chr7-24428	chr7	99465213	99469616	+	166.2	4403.000	173.0	23.6	7.34	4.50e-87
chr7-27206	chr7	100910137	100912705	+	166.2	2568.000	171.0	16.6	10.27	3.61e-108
chr7-23703	chr7	142609399	142613795	+	166.2	4396.000	170.5	18.4	9.28	1.32e-100
chr8-28825	chr8	124895497	124899416	+	166.2	3919.000	171.5	26.4	6.50	3.45e-78
chr9-2407	chr9	61509156	61511761	+	166.2	2605.000	173.5	13.2	13.16	3.29e-126
chr9-34242	chr9	110051071	110055720	+	166.2	4649.000	171.0	20.8	8.24	1.46e-93
chr10-16369	chr10	69923871	69927793	+	166.2	3922.000	169.5	17.5	9.68	8.37e-103
chr11-14388	chr11	76253788	76258498	+	166.2	4710.000	174.0	30.9	5.63	1.35e-70
chr11-33421	chr11	76621240	76624232	+	166.2	2992.000	170.0	19.5	8.74	7.49e-97
chr12-5565	chr12	4522413	4525795	+	166.2	3382.000	169.0	16.2	10.42	6.82e-108
chr12-12935	chr12	99008836	99013122	+	166.2	4286.000	170.0	22.3	7.64	4.20e-88
chr13-2876	chr13	34147997	34151194	+	166.2	3197.000	170.5	19.7	8.67	3.95e-96
chr13-5875	chr13	60169996	60174339	+	166.2	4343.000	168.5	23.3	7.22	2.40e-83
chr14-16316	chr14	24760838	24765523	+	166.2	4685.000	169.0	21.2	7.98	2.09e-90
chr15-8085	chr15	77797533	77801937	+	166.2	4404.000	171.0	21.8	7.83	2.94e-90
chr15-8248	chr15	99028875	99034222	+	166.2	5347.000	169.0	30.5	5.54	1.03e-67
chr17-6956	chr17	33523297	33527240	+	166.2	3943.000	172.0	17.5	9.82	8.96e-106
chr19-6546	chr19	55836661	55839938	+	166.2	3277.000	169.5	17.5	9.68	8.37e-103
chr1-19276	chr1	120340071	120343042	+	165.7	2971.000	168.0	16.4	10.23	5.31e-106
chr1-2449	chr1	184731452	184734664	+	165.7	3212.000	170.5	13.4	12.72	9.36e-122
chr3-9132	chr3	107594580	107598230	+	165.7	3650.000	170.0	19.7	8.64	3.95e-96
chr4-30493	chr4	98002463	98005326	+	165.7	2863.000	169.0	14.5	11.67	2.00e-115
chr5-37125	chr5	137292628	137295779	+	165.7	3151.000	170.0	15.6	10.92	1.20e-111
chr6-5356	chr6	54757369	54761316	+	165.7	3947.000	168.5	23.1	7.29	6.23e-84
chr7-35379	chr7	4147892	4151867	+	165.7	3975.000	169.5	22.0	7.69	7.65e-88
chr9-24048	chr9	24971663	24976674	+	165.7	5011.000	170.5	24.9	6.86	4.37e-81
chr9-9140	chr9	96971383	96974010	+	165.7	2627.000	168.5	19.0	8.86	2.01e-96
chr10-8835	chr10	60685470	60687992	+	165.7	2522.000	172.5	18.2	9.50	2.45e-103
chr11-6890	chr11	59963461	59966253	+	165.7	2792.000	170.0	16.6	10.21	3.71e-107
chr11-28440	chr11	115509727	115513831	+	165.7	4104.000	168.0	26.6	6.32	2.95e-75
chr12-9490	chr12	108003952	108007112	+	165.7	3160.000	168.0	13.2	12.74	1.21e-120
chr13-404	chr13	63572119	63574263	+	165.7	2144.000	172.5	9.7	17.73	2.54e-146
chr14-2910	chr14	66635301	66638551	+	165.7	3250.000	170.0	14.3	11.92	1.64e-117
chr15-8978	chr15	89547441	89549946	+	165.7	2505.000	170.0	17.7	9.59	5.59e-103
chr16-7218	chr16	32644239	32647068	+	165.7	2829.000	169.0	21.0	8.06	4.58e-91
chr16-2451	chr16	34333982	34338157	+	165.7	4175.000	168.5	21.6	7.80	3.24e-88
chr18-6864	chr18	55142131	55148488	+	165.7	6357.000	168.0	27.0	6.22	2.89e-74
chr18-15480	chr18	65148632	65151710	+	165.7	3078.000	168.0	13.2	12.74	1.21e-120
chr19-5974	chr19	59168816	59172471	+	165.7	3655.000	171.0	15.6	10.99	1.09e-112
chr1-2672	chr1	153641374	153643766	+	165.2	2392.000	168.5	12.5	13.44	4.82e-124
chr2-26149	chr2	128281564	128285982	+	165.2	4418.000	169.0	20.8	8.14	9.86e-92
chr4-11828	chr4	128877566	128880187	+	165.2	2621.000	171.5	15.1	11.33	1.35e-114
chr4-2758	chr4	152286070	152288590	+	165.2	2520.000	168.5	17.7	9.51	5.12e-101
chr5-5043	chr5	99478089	99481272	+	165.2	3183.000	170.0	18.4	9.25	1.32e-100
chr5-15850	chr5	122052512	122055278	+	165.2	2766.000	168.5	11.2	14.99	1.89e-131
chr5-30620	chr5	140723742	140727606	+	165.2	3864.000	168.5	23.3	7.22	2.40e-83
chr6-14888	chr6	100419803	100423075	+	165.2	3272.000	167.5	16.4	10.20	5.43e-105
chr8-18657	chr8	22505843	22509620	+	165.2	3777.000	168.5	17.7	9.51	5.12e-101
chr9-7628	chr9	107617912	107621078	+	165.2	3166.000	170.0	12.1	14.04	1.04e-128
chr13-19953	chr13	48169947	48173550	+	165.2	3603.000	170.5	18.4	9.28	1.32e-100
chr17-3763	chr17	46297284	46299531	+	165.2	2247.000	171.0	8.2	20.82	5.60e-157
chr18-9629	chr18	42738715	42742068	+	165.2	3353.000	168.0	14.1	11.96	2.21e-116
chrX-3579	chrX	58014886	58020916	+	165.2	6030.000	169.5	20.8	8.17	9.86e-92
chr1-11688	chr1	157047057	157051125	+	164.7	4068.000	170.5	17.9	9.50	3.54e-102
chr2-9911	chr2	35581336	35584171	+	164.7	2835.000	173.0	15.6	11.12	8.86e-115
chr2-40363	chr2	72473293	72480576	+	164.7	7283.000	170.0	32.6	5.21	2.47e-64
chr2-30854	chr2	158666068	158668918	+	164.7	2850.000	167.0	7.6	22.07	2.10e-157
chr2-34845	chr2	172976065	172979966	+	164.7	3901.000	169.5	19.2	8.81	1.23e-96
chr2-32990	chr2	179971775	179975677	+	164.7	3902.000	170.5	21.4	7.97	1.18e-90
chr4-39687	chr4	154010960	154014669	+	164.7	3709.000	167.5	22.3	7.52	1.84e-85
chr5-26104	chr5	50048141	50052230	+	164.7	4089.000	168.0	18.6	9.04	6.48e-98
chr5-10943	chr5	141134929	141140432	+	164.7	5503.000	168.0	33.9	4.95	1.28e-60
chr7-31279	chr7	4497161	4502687	+	164.7	5526.000	167.0	37.8	4.41	9.97e-54
chr7-12694	chr7	30456490	30459803	+	164.7	3313.000	173.0	23.3	7.41	1.13e-87
chr7-29808	chr7	34810371	34813455	+	164.7	3084.000	168.5	16.0	10.53	9.24e-108
chr7-5245	chr7	100721726	100725089	+	164.7	3363.000	168.0	17.7	9.48	5.12e-101
chr7-21082	chr7	116183495	116186912	+	164.7	3417.000	170.0	19.9	8.55	2.05e-95
chr7-25978	chr7	117137898	117142069	+	164.7	4171.000	167.0	20.8	8.05	6.51e-90
chr11-26482	chr11	69604200	69606939	+	164.7	2739.000	168.0	11.7	14.39	6.96e-129
chr11-27057	chr11	113045174	113048276	+	164.7	3102.000	169.5	18.4	9.23	1.22e-99
chr11-24658	chr11	113981105	113983441	+	164.7	2336.000	169.0	16.6	10.15	3.79e-106
chr11-27129	chr11	115601823	115605748	+	164.7	3925.000	167.0	21.8	7.65	1.07e-86
chr12-7621	chr12	79969338	79972377	+	164.7	3039.000	170.0	20.8	8.19	1.20e-92
chr13-8229	chr13	44227101	44230065	+	164.7	2964.000	167.5	16.0	10.47	9.71e-107
chr13-15193	chr13	54281082	54284153	+	164.7	3071.000	168.0	14.7	11.43	2.27e-113
chr13-7470	chr13	73262408	73265962	+	164.7	3554.000	168.5	15.6	10.83	1.42e-109
chr16-4671	chr16	34093599	34096541	+	164.7	2942.000	168.5	15.6	10.83	1.42e-109
chr17-7543	chr17	26200504	26204063	+	164.7	3559.000	168.0	17.9	9.36	3.17e-100
chr17-17799	chr17	48503766	48507449	+	164.7	3683.000	167.0	18.4	9.09	1.03e-97
chr18-8712	chr18	62922931	62927970	+	164.7	5039.000	169.5	24.6	6.88	8.48e-81
chr19-7271	chr19	6083373	6086717	+	164.7	3344.000	168.5	19.5	8.66	5.70e-95
chr19-14976	chr19	9896435	9900336	+	164.7	3901.000	168.0	17.7	9.48	5.12e-101
chr19-5778	chr19	10456158	10458582	+	164.7	2424.000	169.5	15.3	11.04	1.53e-111
chr1-11228	chr1	36545572	36550150	+	164.2	4578.000	168.5	25.3	6.66	2.40e-78
chr1-6995	chr1	62932814	62935879	+	164.2	3065.000	168.5	10.4	16.24	6.43e-137
chr2-45087	chr2	26137537	26141927	+	164.2	4390.000	168.5	30.9	5.45	3.97e-66
chr2-35359	chr2	31826826	31830291	+	164.2	3465.000	168.0	11.7	14.39	6.96e-129
chr2-27428	chr2	101969250	101974597	+	164.2	5347.000	168.5	18.8	8.96	3.65e-97
chr2-24676	chr2	102048061	102052479	+	164.2	4418.000	169.0	21.0	8.06	4.58e-91
chr2-41067	chr2	132749947	132753003	+	164.2	3056.000	170.5	22.5	7.58	1.75e-87
chr2-32582	chr2	157496562	157499499	+	164.2	2937.000	169.0	16.6	10.15	3.79e-106
chr4-16303	chr4	127416648	127420482	+	164.2	3834.000	168.5	23.6	7.15	9.10e-83
chr5-8936	chr5	118372936	118376180	+	164.2	3244.000	167.5	16.4	10.20	5.43e-105
chr5-34712	chr5	142370312	142373331	+	164.2	3019.000	166.5	18.4	9.06	9.37e-97
chr7-18514	chr7	30443868	30446675	+	164.2	2807.000	166.5	15.6	10.70	1.65e-107
chr7-19959	chr7	112270349	112274833	+	164.2	4484.000	172.0	16.9	10.20	2.59e-108
chr8-2281	chr8	25274654	25277479	+	164.2	2825.000	174.0	20.1	8.66	1.91e-98
chr8-21112	chr8	83874461	83877279	+	164.2	2818.000	166.5	16.6	10.00	3.90e-103
chr9-16595	chr9	41696312	41699374	+	164.2	3062.000	170.5	18.2	9.39	2.19e-101
chr9-31980	chr9	110740910	110744385	+	164.2	3475.000	167.5	18.8	8.91	3.26e-96
chr10-11796	chr10	94620990	94624272	+	164.2	3282.000	167.0	17.3	9.66	1.21e-101
chr11-30180	chr11	52358280	52363999	+	164.2	5719.000	170.0	29.8	5.70	9.07e-70
chr11-35012	chr11	69980907	69984303	+	164.2	3396.000	172.5	15.6	11.08	9.86e-114
chr11-21294	chr11	87762780	87766214	+	164.2	3434.000	167.5	19.5	8.61	4.92e-94
chr11-29331	chr11	88700775	88705802	+	164.2	5027.000	167.0	29.2	5.72	8.02e-69
chr11-15758	chr11	95039803	95042537	+	164.2	2734.000	169.0	18.8	8.99	4.05e-98
chr11-26862	chr11	98281968	98286473	+	164.2	4505.000	167.5	21.0	7.99	2.96e-89
chr15-6762	chr15	74954097	74957923	+	164.2	3826.000	168.0	24.2	6.94	4.57e-81
chr15-19041	chr15	83697112	83701453	+	164.2	4341.000	167.5	21.8	7.67	1.07e-86
chr15-11278	chr15	84753069	84757399	+	164.2	4330.000	168.0	30.5	5.51	5.72e-67
chr2-13618	chr2	30783048	30785666	+	163.7	2618.000	167.5	15.3	10.91	1.84e-109
chr4-8078	chr4	41526352	41529318	+	163.7	2966.000	170.5	21.4	7.97	1.18e-90
chr4-10159	chr4	62612389	62615170	+	163.7	2781.000	170.5	15.8	10.81	1.01e-110
chr4-42977	chr4	81762194	81765216	+	163.7	3022.000	166.5	10.6	15.72	4.15e-133
chr4-30980	chr4	131835268	131838879	+	163.7	3611.000	169.0	21.0	8.06	4.58e-91
chr5-31949	chr5	115316389	115320053	+	163.7	3664.000	168.0	13.8	12.14	2.02e-117
chr5-24212	chr5	138947150	138949661	+	163.7	2511.000	168.0	14.3	11.78	2.31e-115
chr5-16029	chr5	140120425	140123793	+	163.7	3368.000	168.0	18.2	9.25	1.91e-99
chr7-2585	chr7	24610300	24613165	+	163.7	2865.000	168.0	15.8	10.65	1.17e-108
chr7-22882	chr7	64501651	64506453	+	163.7	4802.000	166.0	24.0	6.92	6.13e-80
chr7-32969	chr7	130266119	130270666	+	163.7	4547.000	166.5	24.4	6.82	7.74e-79
chr8-24309	chr8	13103447	13107362	+	163.7	3915.000	167.0	20.3	8.22	2.97e-91
chr9-1600	chr9	41376079	41379615	+	163.7	3536.000	172.5	16.0	10.78	7.14e-112
chr9-27584	chr9	61335667	61340164	+	163.7	4497.000	166.5	31.1	5.35	3.00e-64
chr10-25435	chr10	127324803	127327850	+	163.7	3047.000	167.0	13.2	12.67	1.54e-119
chr11-21438	chr11	98326741	98330943	+	163.7	4202.000	166.5	18.8	8.85	2.90e-95
chr1-26259	chr1	88697546	88703030	+	163.2	5484.000	167.5	25.7	6.51	1.76e-76
chr2-33816	chr2	84837772	84842306	+	163.2	4534.000	169.0	25.3	6.68	3.59e-79
chr2-46286	chr2	93301708	93305248	+	163.2	3540.000	166.0	18.4	9.03	9.37e-97
chr2-12325	chr2	181598425	181602886	+	163.2	4461.000	168.0	25.5	6.59	8.10e-78
chr3-7096	chr3	34441249	34446560	+	163.2	5311.000	166.5	24.4	6.82	7.74e-79
chr3-16633	chr3	132084010	132087963	+	163.2	3953.000	167.5	19.2	8.71	9.44e-95
chr4-30361	chr4	82382727	82387555	+	163.2	4828.000	167.5	18.6	9.01	5.86e-97
chr4-11389	chr4	137680220	137682535	+	163.2	2315.000	168.5	17.7	9.51	5.12e-101
chr4-36891	chr4	142450331	142454928	+	163.2	4597.000	166.0	19.7	8.44	2.14e-92
chr4-25700	chr4	156202172	156206351	+	163.2	4179.000	166.0	19.0	8.73	1.56e-94
chr5-14000	chr5	34286444	34289510	+	163.2	3066.000	168.5	17.1	9.87	1.86e-103
chr9-16205	chr9	102210561	102213231	+	163.2	2670.000	166.5	18.2	9.17	1.63e-97
chr9-21336	chr9	120127052	120131126	+	163.2	4074.000	166.5	23.1	7.20	3.27e-82
chr11-35112	chr11	76264769	76269309	+	163.2	4540.000	169.0	25.1	6.74	1.04e-79
chr12-5291	chr12	112540805	112543469	+	163.2	2664.000	169.5	19.7	8.62	3.42e-95
chr16-217	chr16	30308189	30310285	+	163.2	2096.000	168.5	8.9	19.01	9.13e-148
chr17-17829	chr17	50189152	50193520	+	163.2	4368.000	166.0	23.1	7.18	3.27e-82
chr2-40280	chr2	68317383	68322310	+	162.7	4927.000	165.0	19.7	8.39	1.80e-91
chr2-33842	chr2	91921008	91924442	+	162.7	3434.000	167.5	20.8	8.07	6.51e-90
chr2-15177	chr2	93013459	93015772	+	162.7	2313.000	167.5	14.3	11.74	2.73e-114
chr4-17371	chr4	149606939	149610182	+	162.7	3243.000	165.5	13.0	12.76	2.00e-118
chr5-12718	chr5	38811634	38815571	+	162.7	3937.000	165.5	19.9	8.32	8.83e-91
chr5-23499	chr5	75148074	75152196	+	162.7	4122.000	170.0	18.2	9.36	2.19e-101
chr5-16436	chr5	106457162	106461007	+	162.7	3845.000	169.0	19.5	8.69	6.55e-96
chr5-25114	chr5	113162459	113165834	+	162.7	3375.000	165.5	15.1	10.94	2.59e-108
chr6-8927	chr6	55096921	55100018	+	162.7	3097.000	165.5	22.3	7.43	1.03e-83
chr6-17922	chr6	127328365	127331789	+	162.7	3424.000	165.5	22.5	7.36	4.10e-83
chr7-28301	chr7	49698556	49702426	+	162.7	3870.000	165.0	24.2	6.82	1.51e-78
chr7-5599	chr7	140047611	140051062	+	162.7	3451.000	165.5	15.3	10.78	2.17e-107
chr8-17695	chr8	13529334	13532429	+	162.7	3095.000	165.5	18.4	9.01	8.47e-96
chr9-26649	chr9	108078121	108083485	+	162.7	5364.000	167.0	26.2	6.39	1.86e-75
chr10-8373	chr10	59770215	59775144	+	162.7	4929.000	167.0	22.5	7.43	7.46e-85
chr11-45653	chr11	62603859	62608081	+	162.7	4222.000	166.5	23.3	7.13	1.24e-81
chr11-37169	chr11	87984457	87988406	+	162.7	3949.000	165.5	21.6	7.66	1.50e-85
chr11-18832	chr11	101477401	101480706	+	162.7	3305.000	165.0	17.5	9.42	7.03e-99
chr11-23678	chr11	116918097	116922577	+	162.7	4480.000	171.0	19.9	8.60	2.38e-96
chr11-32592	chr11	117412960	117416755	+	162.7	3795.000	167.5	21.0	7.99	2.96e-89
chr15-5004	chr15	81693154	81695325	+	162.7	2171.000	170.0	13.2	12.89	7.31e-123
chr15-16870	chr15	81923370	81928852	+	162.7	5482.000	165.0	27.0	6.11	6.84e-72
chr16-7100	chr16	18285570	18289023	+	162.7	3453.000	165.0	20.8	7.95	4.20e-88
chr16-3368	chr16	30021852	30025404	+	162.7	3552.000	166.0	21.6	7.68	1.95e-86
chr18-2054	chr18	54091624	54095028	+	162.7	3404.000	168.0	19.7	8.54	2.94e-94
chr4-36055	chr4	107000527	107004793	+	162.2	4266.000	166.5	21.8	7.63	8.20e-86
chr4-26407	chr4	125921010	125923876	+	162.2	2866.000	166.0	13.6	12.19	2.69e-116
chr5-11571	chr5	33270756	33274344	+	162.2	3588.000	165.0	17.7	9.31	4.29e-98
chr5-18420	chr5	121972140	121974740	+	162.2	2600.000	169.0	16.9	10.02	2.71e-105
chr6-17445	chr6	83068372	83071910	+	162.2	3538.000	166.5	21.4	7.78	4.55e-87
chr7-23835	chr7	19522643	19525107	+	162.2	2464.000	165.5	11.2	14.72	6.19e-128
chr7-18438	chr7	25364982	25368669	+	162.2	3687.000	167.0	19.5	8.58	4.92e-94
chr7-28817	chr7	105568261	105570871	+	162.2	2610.000	167.0	11.7	14.31	1.00e-127
chr7-30954	chr7	130325545	130329047	+	162.2	3502.000	167.0	19.0	8.78	1.77e-95
chr8-13630	chr8	80055358	80058930	+	162.2	3572.000	165.0	11.2	14.68	6.19e-128
chr8-20150	chr8	93810934	93815027	+	162.2	4093.000	165.0	24.4	6.76	5.26e-78
chr8-23988	chr8	120469893	120474774	+	162.2	4881.000	168.5	27.7	6.09	8.15e-73
chr9-16829	chr9	61527171	61531473	+	162.2	4302.000	165.5	27.7	5.98	1.80e-70
chr11-11762	chr11	77884769	77888183	+	162.2	3414.000	167.0	25.5	6.55	5.34e-77
chr11-26921	chr11	101783690	101786495	+	162.2	2805.000	165.0	10.8	15.27	1.47e-130
chr12-5584	chr12	12809555	12812007	+	162.2	2452.000	165.5	12.3	13.43	8.02e-122
chr12-10765	chr12	29366704	29370162	+	162.2	3458.000	166.5	20.3	8.19	2.44e-90
chr13-11780	chr13	54691485	54693745	+	162.2	2260.000	166.5	12.1	13.75	3.91e-124
chr13-6234	chr13	59925361	59928758	+	162.2	3397.000	165.0	20.1	8.21	4.24e-90
chr13-16431	chr13	69737290	69741334	+	162.2	4044.000	164.5	19.5	8.46	3.07e-91
chr14-13447	chr14	24577534	24580404	+	162.2	2870.000	166.5	16.4	10.14	5.53e-104
chr15-20625	chr15	103166920	103170736	+	162.2	3816.000	164.5	17.9	9.17	2.36e-96
chr19-4401	chr19	5821846	5825211	+	162.2	3365.000	168.5	18.2	9.28	1.91e-99
chr19-2247	chr19	31762734	31765537	+	162.2	2803.000	165.5	12.3	13.43	8.02e-122
chrX-508	chrX	105763000	105767805	+	162.2	4805.000	166.5	19.2	8.65	8.20e-94
chr1-22467	chr1	192443370	192447146	+	161.7	3776.000	167.0	25.5	6.55	5.34e-77
chr2-1351	chr2	180597974	180601310	+	161.7	3336.000	167.0	12.8	13.09	9.06e-122
chr4-10728	chr4	115854642	115857708	+	161.7	3066.000	166.0	17.5	9.48	7.41e-100
chr4-35043	chr4	150248908	150252511	+	161.7	3603.000	165.0	22.7	7.27	1.60e-82
chr5-28901	chr5	142902917	142905978	+	161.7	3061.000	165.0	20.3	8.12	2.00e-89
chr6-6993	chr6	94665433	94670131	+	161.7	4698.000	165.5	30.0	5.51	1.37e-65
chr7-10173	chr7	99267259	99269841	+	161.7	2582.000	165.0	12.3	13.39	8.02e-122
chr10-16520	chr10	80405225	80408747	+	161.7	3522.000	164.5	21.0	7.85	1.47e-86
chr11-21847	chr11	32017220	32021249	+	161.7	4029.000	165.5	19.0	8.70	1.36e-93
chr12-13379	chr12	52379674	52383733	+	161.7	4059.000	165.0	21.4	7.71	3.53e-86
chr14-15264	chr14	24768545	24772617	+	161.7	4072.000	165.0	18.4	8.98	8.47e-96
chr14-13922	chr14	70553867	70555879	+	161.7	2012.000	164.5	10.4	15.85	4.27e-132
chr1-15279	chr1	119327869	119331383	+	161.2	3514.000	164.5	17.1	9.63	1.69e-99
chr2-5434	chr2	102127831	102131749	+	161.2	3918.000	166.0	21.0	7.92	2.36e-88
chr2-27951	chr2	166682313	166684755	+	161.2	2442.000	164.0	11.9	13.79	4.72e-123
chr4-5685	chr4	136828730	136831111	+	161.2	2381.000	166.0	13.4	12.39	2.34e-117
chr5-33856	chr5	112000799	112003709	+	161.2	2910.000	164.0	14.3	11.50	4.30e-111
chr5-22628	chr5	118464202	118466723	+	161.2	2521.000	163.5	13.4	12.20	4.38e-114
chr7-2747	chr7	66246757	66250331	+	161.2	3574.000	166.5	19.2	8.65	8.20e-94
chr7-37174	chr7	117554595	117559340	+	161.2	4745.000	166.0	22.3	7.46	1.38e-84
chr8-8605	chr8	10760189	10763280	+	161.2	3091.000	166.5	15.8	10.55	1.31e-106
chr8-24427	chr8	26972467	26975370	+	161.2	2903.000	166.0	14.3	11.64	3.19e-113
chr8-18255	chr8	108828241	108831387	+	161.2	3146.000	164.0	19.0	8.62	1.18e-92
chr8-24095	chr8	124659815	124664137	+	161.2	4322.000	165.0	23.3	7.07	8.80e-81
chr9-13071	chr9	57642989	57646223	+	161.2	3234.000	165.5	14.1	11.78	3.71e-113
chr10-19498	chr10	39637794	39642900	+	161.2	5106.000	167.5	23.1	7.24	4.53e-83
chr10-8389	chr10	60804877	60809200	+	161.2	4323.000	165.5	27.5	6.03	6.11e-71
chr11-30078	chr11	35509723	35514168	+	161.2	4445.000	164.5	24.9	6.62	4.12e-76
chr12-9482	chr12	107476087	107480588	+	161.2	4501.000	164.0	25.5	6.43	1.48e-74
chr14-12616	chr14	20224041	20227553	+	161.2	3512.000	164.0	20.3	8.07	1.62e-88
chr15-13547	chr15	67173786	67178181	+	161.2	4395.000	165.0	22.7	7.27	1.60e-82
chr15-13600	chr15	76124289	76127084	+	161.2	2795.000	164.0	16.4	9.98	5.62e-102
chr15-21439	chr15	85164576	85167797	+	161.2	3221.000	165.5	20.1	8.23	4.24e-90
chr15-10286	chr15	86057405	86061933	+	161.2	4528.000	165.5	21.8	7.58	6.24e-85
chr15-5091	chr15	101142727	101146760	+	161.2	4033.000	165.5	24.0	6.90	4.25e-79
chr16-9455	chr16	4877435	4881776	+	161.2	4341.000	165.5	25.5	6.49	2.28e-75
chr17-17634	chr17	33907515	33912132	+	161.2	4617.000	166.0	20.8	8.00	5.24e-89
chr19-14079	chr19	5559238	5561599	+	161.2	2361.000	164.5	13.2	12.48	3.08e-116
chr1-10640	chr1	21960428	21963837	+	160.7	3409.000	165.0	13.6	12.12	3.28e-115
chr1-29960	chr1	74329665	74334237	+	160.7	4572.000	164.5	26.4	6.24	1.48e-72
chr1-6659	chr1	75421523	75425285	+	160.7	3762.000	165.0	20.8	7.95	4.20e-88
chr1-16642	chr1	192833219	192836012	+	160.7	2793.000	164.0	13.8	11.85	4.25e-113
chr4-14230	chr4	129285843	129288258	+	160.7	2415.000	163.5	12.3	13.27	1.43e-119
chr4-15103	chr4	152403862	152406637	+	160.7	2775.000	164.5	17.1	9.63	1.69e-99
chr4-3911	chr4	155846692	155849550	+	160.7	2858.000	167.0	13.6	12.26	2.20e-117
chr6-12142	chr6	23247175	23250441	+	160.7	3266.000	165.0	13.8	11.93	3.56e-114
chr6-6847	chr6	39254719	39258480	+	160.7	3761.000	165.5	21.6	7.66	1.50e-85
chr6-24470	chr6	91644434	91648150	+	160.7	3716.000	164.0	20.8	7.90	3.34e-87
chr8-16071	chr8	12947028	12949708	+	160.7	2680.000	164.5	21.0	7.85	1.47e-86
chr8-10595	chr8	122664482	122667852	+	160.7	3370.000	164.5	21.4	7.69	2.73e-85
chr11-32711	chr11	3514453	3518230	+	160.7	3777.000	164.0	22.5	7.30	3.01e-82
chr11-14310	chr11	59363802	59367283	+	160.7	3481.000	166.0	17.1	9.72	1.79e-101
chr11-35191	chr11	79709718	79712825	+	160.7	3107.000	164.5	12.5	13.12	1.50e-119
chr11-41222	chr11	83849516	83853845	+	160.7	4329.000	163.0	20.3	8.02	1.31e-87
chr11-27038	chr11	110447820	110450830	+	160.7	3010.000	164.5	18.6	8.85	4.18e-94
chr11-21600	chr11	113795917	113798734	+	160.7	2817.000	166.0	15.8	10.52	1.31e-106
chr14-4883	chr14	25455380	25460171	+	160.7	4791.000	163.5	29.0	5.64	3.08e-66
chr14-14425	chr14	30592791	30595418	+	160.7	2627.000	163.5	15.6	10.51	1.97e-104
chr15-10074	chr15	58212296	58216122	+	160.7	3826.000	167.0	19.5	8.58	4.92e-94
chr15-8897	chr15	80437141	80439926	+	160.7	2785.000	164.5	14.9	11.03	3.31e-108
chr15-23010	chr15	85668530	85671852	+	160.7	3322.000	164.5	15.3	10.72	2.34e-106
chr16-1239	chr16	22428090	22431518	+	160.7	3428.000	165.0	16.9	9.79	2.64e-101
chr16-14750	chr16	92509035	92513428	+	160.7	4393.000	165.0	25.1	6.58	2.09e-76
chr17-22094	chr17	17828391	17832483	+	160.7	4092.000	165.5	17.7	9.34	4.29e-98
chr19-7398	chr19	27216272	27220049	+	160.7	3777.000	165.0	16.0	10.32	1.05e-104
chr1-9858	chr1	155070792	155075269	+	160.2	4477.000	166.0	30.9	5.37	1.17e-64
chr2-27052	chr2	35460781	35464710	+	160.2	3929.000	163.5	23.8	6.88	5.67e-78
chr2-24932	chr2	150687706	150690832	+	160.2	3126.000	164.5	16.0	10.28	1.09e-103
chr2-18559	chr2	153508032	153510489	+	160.2	2457.000	163.5	17.7	9.22	3.70e-96
chr2-11681	chr2	165210495	165213366	+	160.2	2871.000	169.0	16.9	10.02	2.71e-105
chr2-36917	chr2	167940554	167943917	+	160.2	3363.000	165.5	13.6	12.15	3.28e-115
chr4-20295	chr4	43496412	43500221	+	160.2	3809.000	164.0	23.1	7.09	1.68e-80
chr5-22411	chr5	107165925	107171274	+	160.2	5349.000	163.5	20.5	7.96	5.94e-87
chr5-8469	chr5	111760667	111763626	+	160.2	2959.000	164.0	19.0	8.62	1.18e-92
chr8-9695	chr8	120454694	120457968	+	160.2	3274.000	164.5	22.7	7.25	1.17e-81
chr8-26942	chr8	121905320	121908667	+	160.2	3347.000	163.5	24.0	6.81	2.00e-77
chr9-25375	chr9	21591625	21595858	+	160.2	4233.000	164.5	25.3	6.50	4.53e-75
chr12-20140	chr12	33965864	33969086	+	160.2	3222.000	163.5	16.2	10.09	8.03e-102
chr13-13041	chr13	20181244	20185703	+	160.2	4459.000	163.0	20.8	7.86	2.64e-86
chr16-4783	chr16	94122756	94126986	+	160.2	4230.000	166.5	17.7	9.39	4.58e-99
chr18-10396	chr18	60950436	60954543	+	160.2	4107.000	167.5	27.5	6.10	1.66e-72
chr1-25975	chr1	61527885	61532182	+	159.8	4297.000	162.5	16.6	9.76	3.74e-99
chr1-28467	chr1	127574601	127577850	+	159.8	3249.000	162.5	19.9	8.17	4.97e-88
chr3-15466	chr3	107848051	107851438	+	159.8	3387.000	163.5	14.3	11.46	4.95e-110
chr4-4310	chr4	106847253	106849235	+	159.8	1982.000	164.0	17.5	9.37	6.63e-98
chr4-29475	chr4	134590468	134593550	+	159.8	3082.000	163.5	17.3	9.45	1.02e-97
chr4-29516	chr4	135873852	135877393	+	159.8	3541.000	162.0	17.7	9.14	3.41e-95
chr5-29915	chr5	112236151	112239437	+	159.8	3286.000	165.5	13.6	12.15	3.28e-115
chr6-17734	chr6	112807910	112811858	+	159.8	3948.000	162.5	23.1	7.03	8.40e-79
chr6-18900	chr6	114295835	114299036	+	159.8	3201.000	164.0	17.5	9.37	6.63e-98
chr6-8243	chr6	114724111	114728056	+	159.8	3945.000	163.0	20.1	8.11	2.85e-88
chr7-25222	chr7	34938047	34940591	+	159.8	2544.000	163.0	13.8	11.78	5.04e-112
chr7-20802	chr7	78575050	78579792	+	159.8	4742.000	166.5	25.3	6.58	1.06e-76
chr7-18822	chr7	80744074	80747637	+	159.8	3563.000	162.5	20.3	8.00	1.05e-86
chr9-9320	chr9	34201864	34205371	+	159.8	3507.000	163.0	14.7	11.09	4.18e-108
chr9-13548	chr9	35520973	35524904	+	159.8	3931.000	165.0	22.3	7.41	1.03e-83
chr9-8409	chr9	120619007	120621292	+	159.8	2285.000	163.5	12.5	13.04	1.97e-118
chr10-12801	chr10	43020691	43022924	+	159.8	2233.000	163.0	13.8	11.78	5.04e-112
chr10-13718	chr10	77621367	77626440	+	159.8	5073.000	162.5	24.2	6.71	4.69e-76
chr11-24137	chr11	68398763	68401460	+	159.8	2697.000	163.5	14.1	11.64	5.09e-111
chr12-12947	chr12	99344259	99350243	+	159.8	5984.000	163.0	25.7	6.34	3.03e-73
chr12-12271	chr12	102599578	102603376	+	159.8	3798.000	162.0	24.4	6.63	1.60e-75
chr12-11729	chr12	108332641	108335531	+	159.8	2890.000	164.0	15.3	10.69	2.34e-106
chr13-11162	chr13	59400990	59404651	+	159.8	3661.000	165.5	14.3	11.60	3.72e-112
chr14-6720	chr14	22574982	22578333	+	159.8	3351.000	163.0	14.9	10.93	3.64e-107
chr14-10052	chr14	30584334	30587686	+	159.8	3352.000	164.0	22.0	7.44	1.92e-83
chr15-21367	chr15	83168575	83173487	+	159.8	4912.000	162.0	26.2	6.19	1.87e-71
chr15-7886	chr15	99702629	99705250	+	159.8	2621.000	164.5	13.6	12.08	3.98e-114
chr16-13058	chr16	17925680	17929778	+	159.8	4098.000	162.5	21.0	7.75	8.98e-85
chr16-12627	chr16	44484889	44488546	+	159.8	3657.000	162.0	20.5	7.89	4.72e-86
chr17-12096	chr17	27055985	27059040	+	159.8	3055.000	163.5	15.3	10.65	2.50e-105
chr17-13815	chr17	87796623	87799222	+	159.8	2599.000	163.0	14.7	11.09	4.18e-108
chr2-44999	chr2	18607557	18609885	+	159.3	2328.000	162.5	13.4	12.13	5.33e-113
chr2-10823	chr2	31856991	31860334	+	159.3	3343.000	163.5	25.9	6.30	9.58e-73
chr2-15883	chr2	75958499	75961327	+	159.3	2828.000	161.5	15.3	10.52	2.80e-103
chr2-5690	chr2	103565132	103568904	+	159.3	3772.000	163.0	20.5	7.94	5.94e-87
chr2-44400	chr2	167188050	167191139	+	159.3	3089.000	162.0	12.8	12.70	3.29e-116
chr3-5424	chr3	145758140	145760253	+	159.3	2113.000	162.0	15.3	10.56	2.66e-104
chr4-36170	chr4	117103475	117106912	+	159.3	3437.000	162.0	16.0	10.13	1.14e-101
chr4-20700	chr4	124275658	124279705	+	159.3	4047.000	164.0	19.7	8.34	1.51e-90
chr4-24118	chr4	137695570	137700512	+	159.3	4942.000	165.0	33.7	4.89	6.63e-59
chr8-3737	chr8	12326780	12328895	+	159.3	2115.000	166.5	15.6	10.70	1.65e-107
chr9-25315	chr9	15509443	15513654	+	159.3	4211.000	161.5	22.9	7.05	1.61e-78
chr9-12239	chr9	21146369	21150647	+	159.3	4278.000	167.0	15.6	10.73	1.54e-108
chr9-24062	chr9	27172597	27176463	+	159.3	3866.000	161.5	27.9	5.79	6.23e-67
chr10-3142	chr10	80740286	80742977	+	159.3	2691.000	162.5	14.1	11.57	5.91e-110
chr10-8558	chr10	91226993	91230479	+	159.3	3486.000	162.5	21.0	7.75	8.98e-85
chr11-41008	chr11	75571090	75573609	+	159.3	2519.000	162.5	14.1	11.57	5.91e-110
chr11-29519	chr11	102435839	102439117	+	159.3	3278.000	163.5	20.5	7.96	5.94e-87
chr11-22654	chr11	118895322	118899272	+	159.3	3950.000	163.5	22.9	7.14	3.19e-80
chr12-14601	chr12	109508172	109511376	+	159.3	3204.000	162.0	17.1	9.49	1.55e-97
chr15-18155	chr15	91015350	91020626	+	159.3	5276.000	164.0	21.8	7.51	4.72e-84
chr17-4823	chr17	27138318	27141105	+	159.3	2787.000	165.0	20.3	8.12	2.00e-89
chr17-9969	chr17	27906332	27911926	+	159.3	5594.000	164.0	29.6	5.54	1.08e-65
chr19-12474	chr19	56061018	56064049	+	159.3	3031.000	163.0	16.2	10.05	8.03e-102
chr2-31603	chr2	32360686	32364767	+	158.8	4081.000	161.0	24.2	6.65	3.14e-75
chr2-41963	chr2	178945488	178950629	+	158.8	5141.000	161.5	29.6	5.45	1.80e-63
chr2-33032	chr2	181762448	181765263	+	158.8	2815.000	161.5	21.6	7.47	4.92e-82
chr3-22125	chr3	9399521	9404217	+	158.8	4696.000	162.0	24.0	6.75	1.36e-76
chr4-18043	chr4	134578349	134582480	+	158.8	4131.000	165.0	26.6	6.21	7.34e-73
chr5-29602	chr5	76813380	76817279	+	158.8	3899.000	163.0	18.6	8.77	3.69e-93
chr5-16017	chr5	139387230	139391905	+	158.8	4675.000	162.5	27.5	5.92	1.31e-68
chr6-21662	chr6	124744631	124747528	+	158.8	2897.000	162.0	11.9	13.63	8.93e-121
chr7-19058	chr7	117616390	117620515	+	158.8	4125.000	165.0	22.0	7.48	2.56e-84
chr8-8082	chr8	105699859	105703094	+	158.8	3235.000	163.5	22.0	7.42	1.43e-82
chr9-22961	chr9	45692502	45695502	+	158.8	3000.000	162.5	16.6	9.76	3.74e-99
chr9-7444	chr9	47529204	47533907	+	158.8	4703.000	163.5	17.5	9.34	6.21e-97
chr9-15844	chr9	50696710	50700006	+	158.8	3296.000	167.5	13.0	12.92	1.21e-120
chr9-11986	chr9	65723484	65726725	+	158.8	3241.000	162.0	14.5	11.19	5.22e-108
chr11-9707	chr11	102753457	102755640	+	158.8	2183.000	167.5	14.7	11.40	2.60e-112
chr11-19753	chr11	113120099	113123059	+	158.8	2960.000	163.0	17.1	9.55	1.62e-98
chr11-11569	chr11	120097421	120101370	+	158.8	3949.000	162.5	20.8	7.83	2.08e-85
chr12-15015	chr12	69536287	69540068	+	158.8	3781.000	163.5	25.5	6.41	9.50e-74
chr14-13655	chr14	48707412	48711823	+	158.8	4411.000	163.0	19.7	8.29	1.26e-89
chr15-12385	chr15	80080496	80082724	+	158.8	2228.000	162.5	13.0	12.53	4.04e-115
chr16-13102	chr16	20731925	20734963	+	158.8	3038.000	161.5	17.9	9.00	1.77e-93
chr17-23179	chr17	78198573	78203369	+	158.8	4796.000	164.5	20.8	7.93	3.34e-87
chr19-2698	chr19	3850861	3856214	+	158.8	5353.000	161.5	23.6	6.85	7.56e-77
chr1-25141	chr1	156641837	156646326	+	158.3	4489.000	164.5	26.2	6.29	4.76e-73
chr1-11118	chr1	180481892	180484525	+	158.3	2633.000	163.0	17.3	9.43	1.02e-97
chr3-10676	chr3	88502030	88505316	+	158.3	3286.000	162.0	17.7	9.14	3.41e-95
chr4-9902	chr4	134370609	134372966	+	158.3	2357.000	162.0	15.1	10.71	3.31e-105
chr6-25734	chr6	49208742	49213611	+	158.3	4869.000	160.5	20.3	7.90	6.67e-85
chr7-9949	chr7	25786948	25790291	+	158.3	3343.000	162.5	24.6	6.59	5.38e-75
chr7-26897	chr7	68127803	68131765	+	158.3	3962.000	161.5	26.4	6.12	3.51e-70
chr7-9619	chr7	74421074	74425290	+	158.3	4216.000	162.0	23.8	6.81	3.89e-77
chr7-32516	chr7	101833401	101837611	+	158.3	4210.000	162.0	23.1	7.00	8.40e-79
chr7-34609	chr7	105783796	105788610	+	158.3	4814.000	161.0	22.3	7.23	3.01e-80
chr8-20026	chr8	84944191	84947232	+	158.3	3041.000	161.0	15.1	10.64	3.54e-104
chr9-19701	chr9	61314238	61318279	+	158.3	4041.000	163.0	26.6	6.13	2.82e-71
chr9-2310	chr9	87729454	87731411	+	158.3	1957.000	160.5	11.9	13.50	1.65e-118
chr9-19956	chr9	89908304	89911477	+	158.3	3173.000	164.0	14.9	11.00	3.31e-108
chr10-7000	chr10	81191672	81195291	+	158.3	3619.000	161.5	20.3	7.95	8.41e-86
chr11-25213	chr11	66524981	66528940	+	158.3	3959.000	161.5	17.5	9.22	5.36e-95
chr12-16070	chr12	84008201	84012512	+	158.3	4311.000	161.5	22.9	7.05	1.61e-78
chr12-24032	chr12	107958319	107961818	+	158.3	3499.000	161.0	22.9	7.03	1.61e-78
chr12-6073	chr12	108493802	108496823	+	158.3	3021.000	163.0	21.6	7.54	8.69e-84
chr17-5968	chr17	83275768	83279454	+	158.3	3686.000	163.0	23.1	7.05	1.19e-79
chr19-14304	chr19	25398952	25403268	+	158.3	4316.000	161.0	24.9	6.48	1.16e-73
chr1-15276	chr1	118953255	118956763	+	157.8	3508.000	163.5	17.3	9.45	1.02e-97
chr2-40369	chr2	72994781	72998052	+	157.8	3271.000	160.0	13.0	12.34	6.27e-113
chr5-13244	chr5	3340714	3343848	+	157.8	3134.000	161.5	13.4	12.05	6.45e-112
chr5-9990	chr5	4868373	4871180	+	157.8	2807.000	161.0	11.2	14.32	2.78e-123
chr6-23888	chr6	38635426	38637816	+	157.8	2390.000	163.5	16.6	9.82	3.81e-100
chr6-3702	chr6	119235873	119238741	+	157.8	2868.000	160.0	16.2	9.87	8.03e-99
chr7-12030	chr7	16874160	16877560	+	157.8	3400.000	161.0	16.4	9.80	5.50e-99
chr7-11468	chr7	25314423	25316320	+	157.8	1897.000	164.0	9.5	17.24	6.41e-138
chr7-23547	chr7	131553501	131557519	+	157.8	4018.000	161.0	19.5	8.28	1.81e-88
chr8-16642	chr8	119909771	119914084	+	157.8	4313.000	160.5	24.2	6.63	2.09e-74
chr8-12155	chr8	124720168	124723576	+	157.8	3408.000	161.0	18.4	8.76	5.33e-92
chr11-26120	chr11	9117258	9120037	+	157.8	2779.000	161.5	17.7	9.11	3.12e-94
chr11-9555	chr11	75530696	75535723	+	157.8	5027.000	163.0	23.6	6.92	1.59e-78
chr11-35144	chr11	77783213	77786971	+	157.8	3758.000	160.5	22.5	7.14	8.26e-79
chr11-10462	chr11	87577584	87581358	+	157.8	3774.000	161.0	21.4	7.52	1.21e-82
chr11-30832	chr11	97668283	97671453	+	157.8	3170.000	163.0	18.6	8.77	3.69e-93
chr11-41697	chr11	103100810	103103645	+	157.8	2835.000	160.0	17.3	9.25	8.38e-95
chr11-27249	chr11	120215668	120217956	+	157.8	2288.000	161.5	12.8	12.66	4.18e-115
chr12-20286	chr12	55436603	55439407	+	157.8	2804.000	161.0	14.9	10.79	4.33e-105
chr12-13494	chr12	76633253	76636624	+	157.8	3371.000	160.0	13.4	11.94	7.75e-111
chr12-22527	chr12	117343332	117347222	+	157.8	3890.000	161.0	15.8	10.20	1.60e-101
chr13-9334	chr13	55320351	55323960	+	157.8	3609.000	161.0	26.2	6.16	1.16e-70
chr13-18881	chr13	59989781	59994393	+	157.8	4612.000	160.0	24.6	6.49	2.31e-73
chr14-14559	chr14	51737896	51741686	+	157.8	3790.000	161.5	15.8	10.23	1.60e-101
chr14-3783	chr14	61054875	61057521	+	157.8	2646.000	162.5	14.9	10.90	3.98e-106
chr14-9864	chr14	122257017	122259794	+	157.8	2777.000	160.0	16.0	10.00	1.16e-99
chr15-9886	chr15	98025494	98029016	+	157.8	3522.000	160.0	21.2	7.55	2.22e-82
chr15-21718	chr15	99805628	99809781	+	157.8	4153.000	161.0	20.8	7.76	1.62e-84
chr16-11672	chr16	34003122	34005558	+	157.8	2436.000	162.0	15.3	10.56	2.66e-104
chr17-13077	chr17	83525308	83529290	+	157.8	3982.000	162.5	19.5	8.35	2.17e-89
chr19-10221	chr19	6065820	6068718	+	157.8	2898.000	160.0	21.4	7.48	9.10e-82
chr19-13160	chr19	56987641	56991789	+	157.8	4148.000	162.0	17.3	9.37	9.59e-97
chr1-22033	chr1	153271749	153276191	+	157.3	4442.000	161.5	23.6	6.85	7.56e-77
chr1-33895	chr1	182571099	182575361	+	157.3	4262.000	160.5	21.4	7.50	9.10e-82
chr2-39338	chr2	180025628	180028869	+	157.3	3241.000	160.0	13.6	11.75	8.09e-110
chr3-15247	chr3	88210306	88215635	+	157.3	5329.000	160.5	30.3	5.30	1.65e-61
chr4-29592	chr4	139090318	139093422	+	157.3	3104.000	159.5	14.1	11.35	8.91e-107
chr5-33775	chr5	108691815	108696302	+	157.3	4487.000	161.5	22.7	7.12	4.34e-79
chr5-32356	chr5	130448020	130450442	+	157.3	2422.000	160.0	14.7	10.89	5.61e-105
chr6-14577	chr6	54429135	54433727	+	157.3	4592.000	160.5	22.9	7.00	1.13e-77
chr7-27839	chr7	16042949	16047634	+	157.3	4685.000	160.5	22.3	7.21	2.18e-79
chr7-20544	chr7	35751079	35755314	+	157.3	4235.000	161.5	21.6	7.47	4.92e-82
chr7-37453	chr7	130204738	130208058	+	157.3	3320.000	159.5	19.0	8.39	5.31e-88
chr8-16653	chr8	120367079	120370609	+	157.3	3530.000	161.5	17.1	9.46	1.47e-96
chr9-24289	chr9	44732637	44735911	+	157.3	3274.000	164.0	18.6	8.82	4.18e-94
chr9-13811	chr9	63607902	63614041	+	157.3	6139.000	160.5	32.2	4.98	5.11e-58
chr10-10118	chr10	3827980	3832781	+	157.3	4801.000	163.5	28.3	5.77	1.46e-67
chr10-21991	chr10	126970775	126973466	+	157.3	2691.000	160.0	12.5	12.76	4.25e-115
chr11-8163	chr11	81151432	81154372	+	157.3	2940.000	164.5	19.2	8.55	6.08e-92
chr11-18891	chr11	109037945	109042096	+	157.3	4151.000	162.0	22.3	7.28	4.14e-81
chr11-47394	chr11	117105849	117109904	+	157.3	4055.000	159.5	17.1	9.34	1.30e-94
chr12-17372	chr12	109545512	109549198	+	157.3	3686.000	159.5	14.3	11.18	8.15e-106
chr13-12589	chr13	55493898	55496977	+	157.3	3079.000	159.5	18.2	8.78	7.69e-91
chr14-10750	chr14	54649638	54654506	+	157.3	4868.000	161.0	22.5	7.16	1.15e-79
chr15-15813	chr15	75703169	75706496	+	157.3	3327.000	159.5	18.8	8.48	1.07e-88
chr15-497	chr15	103085860	103088373	+	157.3	2513.000	164.0	13.4	12.24	3.58e-115
chr17-14049	chr17	27818087	27821770	+	157.3	3683.000	160.5	16.2	9.90	8.03e-99
chr1-10383	chr1	134074760	134078077	+	156.8	3317.000	161.5	22.3	7.25	3.01e-80
chr2-15755	chr2	33746015	33748976	+	156.8	2961.000	160.5	16.4	9.77	5.39e-98
chr2-30183	chr2	59610823	59615537	+	156.8	4714.000	159.0	26.8	5.93	1.13e-67
chr2-23578	chr2	119299735	119302327	+	156.8	2592.000	159.5	13.8	11.53	9.39e-108
chr2-23692	chr2	148405780	148409146	+	156.8	3366.000	159.5	17.1	9.34	1.30e-94
chr3-12094	chr3	102201885	102206087	+	156.8	4202.000	160.0	20.8	7.71	1.26e-83
chr3-15687	chr3	144105399	144109393	+	156.8	3994.000	160.0	15.3	10.43	2.94e-102
chr4-23411	chr4	45433080	45438046	+	156.8	4966.000	161.0	28.3	5.69	4.83e-66
chr5-23542	chr5	81020124	81024600	+	156.8	4476.000	160.0	21.2	7.55	2.22e-82
chr5-34445	chr5	131849136	131852938	+	156.8	3802.000	159.5	19.5	8.20	1.23e-86
chr5-28885	chr5	142688268	142695364	+	156.8	7096.000	161.0	33.5	4.81	1.62e-56
chr6-12905	chr6	34874288	34878844	+	156.8	4556.000	160.5	27.7	5.80	1.28e-66
chr8-12149	chr8	124256144	124258569	+	156.8	2425.000	162.5	18.8	8.64	1.70e-91
chr11-25240	chr11	69899160	69903792	+	156.8	4632.000	160.5	29.8	5.38	2.54e-62
chr11-47314	chr11	115830145	115835243	+	156.8	5098.000	161.0	34.6	4.66	9.22e-55
chr13-20861	chr13	13783449	13785811	+	156.8	2362.000	160.5	10.6	15.15	5.63e-126
chr13-9706	chr13	34650895	34653781	+	156.8	2886.000	162.5	15.1	10.74	3.31e-105
chr15-16515	chr15	53120785	53126272	+	156.8	5487.000	159.0	22.7	7.01	2.17e-77
chr15-12275	chr15	73155745	73158778	+	156.8	3033.000	160.5	20.8	7.73	1.26e-83
chr15-8103	chr15	79504762	79507765	+	156.8	3003.000	160.0	17.7	9.03	2.83e-93
chr17-3121	chr17	31057058	31059229	+	156.8	2171.000	162.5	14.3	11.39	5.66e-109
chr19-12621	chr19	5473415	5476493	+	156.8	3078.000	159.0	17.5	9.08	4.51e-93
chr19-4427	chr19	10098701	10103146	+	156.8	4445.000	159.0	30.0	5.29	3.46e-61
chr19-13866	chr19	53675371	53677997	+	156.8	2626.000	159.5	13.2	12.10	8.65e-111
chr19-7219	chr19	59421974	59426131	+	156.8	4157.000	159.5	17.9	8.89	1.42e-91
chr2-35099	chr2	17837383	17841689	+	156.3	4306.000	160.0	21.4	7.48	9.10e-82
chr2-18339	chr2	93040751	93045624	+	156.3	4873.000	159.0	27.7	5.75	7.44e-66
chr2-32700	chr2	165199925	165202992	+	156.3	3067.000	160.5	14.5	11.08	6.49e-106
chr2-22894	chr2	180498976	180502070	+	156.3	3094.000	160.5	13.4	11.98	7.75e-111
chr4-21444	chr4	88011027	88015917	+	156.3	4890.000	160.5	22.0	7.28	5.68e-80
chr5-22474	chr5	111698963	111704713	+	156.3	5750.000	160.0	29.8	5.36	2.54e-62
chr5-8143	chr5	118705054	118709718	+	156.3	4664.000	161.0	21.2	7.60	2.92e-83
chr6-12875	chr6	29706027	29711570	+	156.3	5543.000	161.5	27.9	5.79	6.23e-67
chr6-10716	chr6	114713015	114716783	+	156.3	3768.000	160.5	17.9	8.95	1.59e-92
chr7-14607	chr7	45014277	45019032	+	156.3	4755.000	159.5	20.8	7.69	9.73e-83
chr8-30766	chr8	4236960	4240967	+	156.3	4007.000	159.5	20.1	7.93	1.19e-84
chr8-9543	chr8	87783426	87786336	+	156.3	2910.000	160.0	22.3	7.19	2.18e-79
chr9-18275	chr9	21722809	21727187	+	156.3	4378.000	159.0	18.6	8.55	2.11e-89
chr9-19924	chr9	78478092	78480989	+	156.3	2897.000	161.0	15.6	10.34	2.15e-102
chr11-45245	chr11	43562921	43567479	+	156.3	4558.000	159.5	18.2	8.78	7.69e-91
chr11-17323	chr11	113931550	113936148	+	156.3	4598.000	161.0	29.4	5.48	6.87e-64
chr12-18728	chr12	12708463	12711783	+	156.3	3320.000	160.0	22.5	7.12	8.26e-79
chr12-21683	chr12	55490140	55493899	+	156.3	3759.000	159.5	22.5	7.10	5.88e-78
chr13-14563	chr13	97406339	97411058	+	156.3	4719.000	159.5	26.4	6.05	1.30e-68
chr14-3043	chr14	52003552	52006736	+	156.3	3184.000	161.5	15.1	10.67	3.54e-104
chr14-13720	chr14	55642172	55645426	+	156.3	3254.000	159.5	16.2	9.84	7.93e-98
chr15-16323	chr15	103331977	103335737	+	156.3	3760.000	159.5	17.9	8.89	1.42e-91
chr16-12459	chr16	31945292	31949918	+	156.3	4626.000	158.5	21.2	7.48	1.26e-80
chr16-7237	chr16	33695777	33699499	+	156.3	3722.000	160.0	17.5	9.14	4.93e-94
chr17-9076	chr17	27038152	27041597	+	156.3	3445.000	162.5	20.5	7.91	4.72e-86
chr17-6734	chr17	47988675	47991032	+	156.3	2357.000	160.0	12.3	12.99	3.26e-116
chr18-1282	chr18	32376634	32380815	+	156.3	4181.000	162.5	23.3	6.96	3.06e-78
chr19-4081	chr19	25505206	25507162	+	156.3	1956.000	159.5	9.5	16.77	9.20e-132
chr19-10582	chr19	53458306	53462020	+	156.3	3714.000	159.0	16.6	9.55	3.39e-96
chr1-16287	chr1	133693795	133697133	+	155.8	3338.000	161.0	19.2	8.37	3.71e-89
chr2-22223	chr2	71654654	71657020	+	155.8	2366.000	159.0	13.0	12.26	7.74e-112
chr2-41496	chr2	162658873	162662639	+	155.8	3766.000	159.5	14.1	11.35	8.91e-107
chr2-47880	chr2	170546445	170550267	+	155.8	3822.000	158.0	23.3	6.77	6.86e-75
chr4-19674	chr4	117124603	117127119	+	155.8	2516.000	158.5	16.2	9.78	7.78e-97
chr4-10056	chr4	155150136	155152163	+	155.8	2027.000	159.0	14.7	10.82	6.11e-104
chr5-17367	chr5	112546614	112549854	+	155.8	3240.000	160.5	17.7	9.06	2.83e-93
chr7-9836	chr7	139833407	139836391	+	155.8	2984.000	162.0	17.7	9.14	3.41e-95
chr9-18623	chr9	57829294	57832598	+	155.8	3304.000	159.5	19.7	8.11	5.76e-86
chr9-16121	chr9	81631564	81635305	+	155.8	3741.000	160.5	18.2	8.84	8.72e-92
chr10-16229	chr10	59906833	59910190	+	155.8	3357.000	158.5	16.0	9.91	1.16e-97
chr11-17642	chr11	59281884	59285697	+	155.8	3813.000	161.0	16.0	10.07	1.15e-100
chr11-7337	chr11	115231375	115235381	+	155.8	4006.000	161.5	22.0	7.32	7.76e-81
chr11-34214	chr11	116410944	116413858	+	155.8	2914.000	158.5	15.8	10.04	1.67e-98
chr12-15560	chr12	5226031	5228522	+	155.8	2491.000	160.0	15.6	10.28	2.23e-101
chr12-11891	chr12	17619796	17624109	+	155.8	4313.000	159.5	22.9	6.96	7.92e-77
chr12-7193	chr12	54044618	54049128	+	155.8	4510.000	159.0	21.6	7.36	2.72e-80
chr14-6449	chr14	31931878	31936678	+	155.8	4800.000	161.5	19.0	8.49	7.45e-90
chr15-7087	chr15	76709362	76712960	+	155.8	3598.000	163.5	16.0	10.22	1.12e-102
chr15-11324	chr15	88467202	88470761	+	155.8	3559.000	160.0	14.9	10.73	4.68e-104
chr17-2357	chr17	29436788	29440177	+	155.8	3389.000	161.0	16.6	9.67	3.64e-98
chr17-13680	chr17	70843204	70846867	+	155.8	3663.000	160.5	15.1	10.61	3.77e-103
chr19-14631	chr19	53311461	53315944	+	155.8	4483.000	158.0	19.0	8.31	4.44e-87
chr2-39486	chr2	9880619	9884569	+	155.3	3950.000	162.0	20.5	7.89	4.72e-86
chr2-19072	chr2	37930141	37933084	+	155.3	2943.000	160.5	21.0	7.65	5.34e-83
chr2-38925	chr2	163234737	163239242	+	155.3	4505.000	157.5	26.6	5.92	1.37e-66
chr2-19642	chr2	172343806	172348101	+	155.3	4295.000	160.0	25.3	6.33	7.76e-72
chr4-4281	chr4	45829561	45831980	+	155.3	2419.000	160.5	15.6	10.31	2.23e-101
chr4-18715	chr4	115062413	115064411	+	155.3	1998.000	159.0	18.2	8.76	7.69e-91
chr4-27983	chr4	133812859	133817118	+	155.3	4259.000	158.5	19.0	8.33	4.44e-87
chr6-13954	chr6	91711726	91714357	+	155.3	2631.000	159.0	14.1	11.32	8.91e-107
chr7-13260	chr7	28801283	28804775	+	155.3	3492.000	159.5	21.2	7.53	1.68e-81
chr7-32890	chr7	126693510	126697719	+	155.3	4209.000	157.5	23.6	6.68	1.60e-73
chr9-19366	chr9	31912611	31915318	+	155.3	2707.000	159.0	11.9	13.37	2.22e-117
chr9-8255	chr9	64445436	64448380	+	155.3	2944.000	159.0	18.4	8.65	4.07e-90
chr9-31720	chr9	98031531	98033981	+	155.3	2450.000	158.0	10.2	15.55	2.71e-126
chr10-18698	chr10	77676521	77679159	+	155.3	2638.000	160.0	18.2	8.81	8.72e-92
chr11-19498	chr11	87724644	87727118	+	155.3	2474.000	159.5	18.4	8.68	4.07e-90
chr12-5707	chr12	86831416	86834212	+	155.3	2796.000	158.5	15.8	10.04	1.67e-98
chr13-10865	chr13	28756602	28759598	+	155.3	2996.000	158.5	14.7	10.78	6.61e-103
chr13-6220	chr13	56752148	56754202	+	155.3	2054.000	158.5	8.6	18.33	1.05e-136
chr14-14239	chr14	19749723	19752714	+	155.3	2991.000	159.5	13.8	11.53	9.39e-108
chr14-4391	chr14	29720187	29723727	+	155.3	3540.000	158.5	20.8	7.64	7.46e-82
chr14-16718	chr14	60408424	60411829	+	155.3	3405.000	160.0	15.3	10.43	2.94e-102
chr14-21145	chr14	98135022	98139706	+	155.3	4684.000	158.5	13.0	12.22	9.50e-111
chr15-16421	chr15	28020282	28025260	+	155.3	4978.000	158.5	28.7	5.51	6.24e-63
chr15-6784	chr15	76517349	76520357	+	155.3	3008.000	160.5	14.1	11.42	7.82e-108
chr15-5786	chr15	102509598	102513404	+	155.3	3806.000	159.5	33.3	4.79	1.66e-55
chr18-12711	chr18	75433378	75435739	+	155.3	2361.000	159.5	12.8	12.51	6.63e-113
chr3-9835	chr3	8765772	8768397	+	154.8	2625.000	161.0	17.1	9.43	1.47e-96
chr3-9730	chr3	131158809	131162478	+	154.8	3669.000	161.5	30.5	5.30	7.86e-62
chr3-7045	chr3	153908587	153912633	+	154.8	4046.000	157.5	23.6	6.68	1.60e-73
chr4-37708	chr4	53633745	53638682	+	154.8	4937.000	158.0	24.4	6.47	2.99e-72
chr4-20834	chr4	134244074	134247212	+	154.8	3138.000	157.5	21.0	7.51	2.33e-80
chr4-25354	chr4	136760736	136764119	+	154.8	3383.000	159.0	18.4	8.65	4.07e-90
chr4-28356	chr4	152176992	152180226	+	154.8	3234.000	157.5	16.9	9.34	1.88e-93
chr5-18245	chr5	111096100	111099573	+	154.8	3473.000	159.0	18.4	8.65	4.07e-90
chr5-9038	chr5	135487284	135490569	+	154.8	3285.000	157.5	18.8	8.38	7.61e-87
chr6-21017	chr6	54701495	54706311	+	154.8	4816.000	158.5	22.3	7.12	1.12e-77
chr6-1933	chr6	87979671	87983062	+	154.8	3391.000	159.5	16.9	9.46	2.13e-95
chr7-23789	chr7	15919917	15923271	+	154.8	3354.000	160.0	20.5	7.79	2.93e-84
chr7-29049	chr7	122288379	122290929	+	154.8	2550.000	157.0	8.4	18.62	4.46e-137
chr8-18634	chr8	14380913	14384997	+	154.8	4084.000	159.0	23.3	6.81	1.01e-75
chr9-23331	chr9	65831043	65836210	+	154.8	5167.000	157.0	15.3	10.23	3.28e-99
chr9-33686	chr9	72638846	72641970	+	154.8	3124.000	158.0	14.9	10.59	5.36e-102
chr9-16217	chr9	102840171	102844006	+	154.8	3835.000	158.5	17.9	8.83	1.26e-90
chr10-13797	chr10	80898738	80902247	+	154.8	3509.000	157.0	19.2	8.16	1.76e-85
chr11-30326	chr11	68214413	68217319	+	154.8	2906.000	159.5	13.8	11.53	9.39e-108
chr13-11100	chr13	55212988	55216542	+	154.8	3554.000	158.5	17.5	9.05	4.10e-92
chr13-2493	chr13	78179211	78183491	+	154.8	4280.000	158.5	16.0	9.91	1.16e-97
chr13-12001	chr13	95326392	95329728	+	154.8	3336.000	159.0	16.9	9.43	2.13e-95
chr14-14301	chr14	22805980	22809375	+	154.8	3395.000	158.5	17.9	8.83	1.26e-90
chr14-12256	chr14	65096316	65101248	+	154.8	4932.000	158.5	29.8	5.31	7.27e-61
chr15-704	chr15	83677830	83680024	+	154.8	2194.000	161.5	10.6	15.25	3.70e-127
chr15-9341	chr15	84590888	84594678	+	154.8	3790.000	159.0	19.0	8.36	5.31e-88
chr17-15089	chr17	56715313	56719728	+	154.8	4415.000	157.5	24.9	6.34	1.98e-70
chr17-11877	chr17	84187561	84191207	+	154.8	3646.000	157.5	17.1	9.22	1.12e-92
chr18-4688	chr18	54827555	54830093	+	154.8	2538.000	158.5	12.5	12.64	6.88e-113
chr19-4007	chr19	4200173	4202890	+	154.8	2717.000	160.5	16.0	10.03	1.16e-99
chr1-19024	chr1	74024144	74028463	+	154.3	4319.000	159.0	22.5	7.07	5.88e-78
chr1-9388	chr1	165813137	165815849	+	154.3	2712.000	157.5	13.0	12.14	1.16e-109
chr2-19908	chr2	32894953	32898526	+	154.3	3573.000	157.0	23.1	6.79	1.34e-74
chr5-6659	chr5	36040212	36042371	+	154.3	2159.000	157.5	16.9	9.34	1.88e-93
chr5-10219	chr5	114273428	114276702	+	154.3	3274.000	157.0	18.2	8.65	5.87e-89
chr5-13880	chr5	143253042	143255525	+	154.3	2483.000	157.0	14.5	10.84	8.61e-103
chr6-12322	chr6	55483160	55486336	+	154.3	3176.000	159.0	17.7	8.97	2.56e-92
chr6-22587	chr6	72727835	72731728	+	154.3	3893.000	156.5	16.0	9.78	1.12e-95
chr7-16666	chr7	13025179	13027975	+	154.3	2796.000	157.5	23.3	6.75	4.65e-74
chr7-28408	chr7	67757254	67760459	+	154.3	3205.000	157.0	16.2	9.68	7.59e-96
chr8-15536	chr8	70672320	70675461	+	154.3	3141.000	162.0	19.0	8.52	8.74e-91
chr8-28324	chr8	105296831	105300285	+	154.3	3454.000	157.0	18.4	8.55	3.04e-88
chr9-9829	chr9	44707589	44709815	+	154.3	2226.000	160.0	13.0	12.34	6.27e-113
chr9-2538	chr9	65629051	65631983	+	154.3	2932.000	159.0	18.2	8.76	7.69e-91
chr11-33810	chr11	98318470	98322433	+	154.3	3963.000	158.5	13.2	12.02	1.04e-109
chr11-29840	chr11	120314016	120317784	+	154.3	3768.000	159.5	23.8	6.71	1.21e-74
chr12-11249	chr12	5373301	5377505	+	154.3	4204.000	157.5	25.9	6.07	5.41e-68
chr12-15201	chr12	86075993	86079758	+	154.3	3765.000	160.0	19.2	8.32	3.10e-88
chr15-6166	chr15	75856062	75858196	+	154.3	2134.000	161.5	13.4	12.05	6.45e-112
chr16-12267	chr16	18153776	18157461	+	154.3	3685.000	159.5	23.3	6.83	1.01e-75
chr17-18419	chr17	23744292	23746722	+	154.3	2430.000	157.5	10.2	15.50	4.22e-125
chr17-15726	chr17	31384704	31388479	+	154.3	3775.000	158.0	16.9	9.37	2.01e-94
chr17-9645	chr17	46888880	46893030	+	154.3	4150.000	157.0	26.4	5.95	4.72e-67
chr19-10727	chr19	5744956	5747075	+	154.3	2119.000	159.0	17.5	9.08	4.51e-93
chr2-31382	chr2	25355133	25357540	+	153.8	2407.000	158.0	18.4	8.60	3.53e-89
chr2-16100	chr2	147193634	147195536	+	153.8	1902.000	158.5	12.1	13.09	4.13e-115
chr2-31084	chr2	169959116	169963470	+	153.8	4354.000	158.5	19.9	7.97	2.11e-84
chr4-7466	chr4	82703860	82707330	+	153.8	3470.000	158.5	17.5	9.05	4.10e-92
chr4-15071	chr4	150395801	150399350	+	153.8	3549.000	159.0	22.7	7.01	2.17e-77
chr7-31504	chr7	28815574	28821603	+	153.8	6029.000	160.5	29.8	5.38	2.54e-62
chr8-24790	chr8	71626882	71630376	+	153.8	3494.000	156.5	19.0	8.23	3.05e-85
chr8-19118	chr8	93931114	93936048	+	153.8	4934.000	156.5	28.5	5.48	7.17e-62
chr8-25364	chr8	119463942	119467775	+	153.8	3833.000	157.5	20.8	7.59	5.69e-81
chr9-26983	chr9	22001500	22005266	+	153.8	3766.000	157.5	17.9	8.78	1.11e-89
chr9-24867	chr9	91352684	91356961	+	153.8	4277.000	158.5	22.5	7.05	4.17e-77
chr10-24317	chr10	62685330	62688442	+	153.8	3112.000	157.5	18.8	8.38	7.61e-87
chr11-10727	chr11	32224660	32228495	+	153.8	3835.000	158.0	13.6	11.60	1.11e-107
chr11-16871	chr11	60415812	60419334	+	153.8	3522.000	157.0	22.3	7.05	7.97e-77
chr11-33266	chr11	69058475	69062140	+	153.8	3665.000	157.5	19.0	8.28	3.70e-86
chr12-10228	chr12	33955490	33959229	+	153.8	3739.000	158.5	24.2	6.55	9.11e-73
chr12-23219	chr12	69445343	69448618	+	153.8	3275.000	156.0	16.9	9.25	1.75e-92
chr13-15679	chr13	3357904	3361605	+	153.8	3701.000	156.5	16.4	9.53	4.68e-94
chr13-5207	chr13	53211463	53214745	+	153.8	3282.000	156.5	14.5	10.81	9.34e-102
chr13-20489	chr13	94139243	94144783	+	153.8	5540.000	159.5	26.6	6.00	3.85e-68
chr14-17740	chr14	39471021	39474569	+	153.8	3548.000	157.5	12.5	12.56	8.68e-112
chr14-6976	chr14	80014151	80016916	+	153.8	2765.000	156.5	13.8	11.31	1.40e-104
chr14-2118	chr14	105894785	105899733	+	153.8	4948.000	156.5	22.9	6.83	2.60e-74
chr17-8881	chr17	66416249	66419226	+	153.8	2977.000	156.0	19.0	8.20	3.05e-85
chr18-11193	chr18	74905391	74908499	+	153.8	3108.000	158.5	13.6	11.64	1.11e-107
chr19-8067	chr19	24554710	24558074	+	153.8	3364.000	156.0	17.1	9.14	1.03e-91
chr19-558	chr19	24899189	24901251	+	153.8	2062.000	159.0	15.6	10.22	2.29e-100
chr1-30154	chr1	89135175	89138656	+	153.3	3481.000	156.5	19.2	8.13	1.44e-84
chr1-1264	chr1	171192952	171196489	+	153.3	3537.000	158.0	22.7	6.96	1.52e-76
chr2-4417	chr2	32740895	32742608	+	153.3	1713.000	157.0	9.9	15.79	1.79e-126
chr2-41982	chr2	179569011	179572619	+	153.3	3608.000	157.0	22.5	6.98	2.93e-76
chr4-22700	chr4	117911890	117915033	+	153.3	3143.000	158.5	21.6	7.33	2.00e-79
chr4-19095	chr4	148835552	148838100	+	153.3	2548.000	158.0	13.4	11.79	1.10e-108
chr5-23205	chr5	24534850	24539269	+	153.3	4419.000	158.0	24.6	6.41	9.72e-72
chr5-12652	chr5	24750189	24752733	+	153.3	2544.000	157.0	15.3	10.23	3.28e-99
chr6-3071	chr6	51847062	51851658	+	153.3	4596.000	162.0	20.8	7.81	2.08e-85
chr6-19064	chr6	127853133	127856916	+	153.3	3783.000	158.0	21.8	7.24	7.78e-79
chr7-21110	chr7	118446883	118449371	+	153.3	2488.000	156.5	9.9	15.74	2.82e-125
chr7-11896	chr7	126775755	126778412	+	153.3	2657.000	156.0	14.1	11.10	1.27e-103
chr8-16814	chr8	10964303	10967369	+	153.3	3066.000	155.5	14.5	10.74	1.01e-100
chr9-8242	chr9	63194952	63199490	+	153.3	4538.000	156.0	17.9	8.70	9.72e-89
chr9-9983	chr9	69468764	69472301	+	153.3	3537.000	160.0	18.4	8.71	4.67e-91
chr11-37030	chr11	80503326	80505509	+	153.3	2183.000	157.0	12.5	12.52	8.68e-112
chr13-4465	chr13	97438323	97440375	+	153.3	2052.000	159.5	16.6	9.58	3.39e-96
chr14-4366	chr14	24003269	24006135	+	153.3	2866.000	156.5	12.3	12.70	8.94e-112
chr14-2428	chr14	48751092	48754788	+	153.3	3696.000	157.0	23.6	6.66	1.60e-73
chr15-16724	chr15	75745750	75749227	+	153.3	3477.000	157.0	12.8	12.31	1.03e-110
chr15-8201	chr15	89376981	89379863	+	153.3	2882.000	156.5	14.5	10.81	9.34e-102
chr17-13404	chr17	31408908	31412562	+	153.3	3654.000	158.5	17.7	8.94	2.30e-91
chr17-4699	chr17	56325147	56328896	+	153.3	3749.000	155.5	15.6	9.99	2.41e-96
chr1-24551	chr1	87153200	87156653	+	152.9	3453.000	157.0	22.7	6.92	1.06e-75
chr2-33415	chr2	32965796	32968569	+	152.9	2773.000	157.0	19.0	8.25	3.70e-86
chr2-47555	chr2	165323290	165326190	+	152.9	2900.000	156.5	17.5	8.94	3.32e-90
chr4-10627	chr4	55207225	55210325	+	152.9	3100.000	156.0	12.5	12.44	1.09e-110
chr4-15609	chr4	133292244	133294921	+	152.9	2677.000	157.0	14.9	10.53	5.68e-101
chr5-32857	chr5	5507097	5511377	+	152.9	4280.000	155.0	19.9	7.79	1.04e-81
chr5-18923	chr5	53212074	53215128	+	152.9	3054.000	158.0	17.7	8.91	2.30e-91
chr6-11989	chr6	125377620	125381290	+	152.9	3670.000	155.0	22.0	7.03	1.08e-75
chr6-23416	chr6	134886638	134890073	+	152.9	3435.000	157.0	16.2	9.68	7.59e-96
chr7-33804	chr7	45049184	45052777	+	152.9	3593.000	155.5	14.5	10.74	1.01e-100
chr7-22852	chr7	49974267	49977052	+	152.9	2785.000	159.0	10.6	15.01	8.51e-125
chr7-24172	chr7	66229443	66232374	+	152.9	2931.000	157.5	18.6	8.47	1.54e-87
chr7-24300	chr7	81651594	81656049	+	152.9	4455.000	156.0	19.0	8.20	3.05e-85
chr7-18221	chr7	132284174	132288731	+	152.9	4557.000	157.5	22.7	6.94	1.06e-75
chr8-27858	chr8	71590619	71594162	+	152.9	3543.000	159.0	21.4	7.43	6.81e-81
chr8-21408	chr8	110718413	110721377	+	152.9	2964.000	158.5	17.3	9.17	7.14e-93
chr9-21091	chr9	98523482	98526236	+	152.9	2754.000	158.0	14.5	10.91	7.89e-104
chr10-14353	chr10	44456364	44459986	+	152.9	3622.000	156.0	14.7	10.61	7.60e-101
chr10-4868	chr10	80265898	80268516	+	152.9	2618.000	156.0	14.5	10.77	9.34e-102
chr10-3326	chr10	92332134	92335597	+	152.9	3463.000	156.5	16.6	9.40	2.90e-93
chr11-13713	chr11	52886563	52890081	+	152.9	3518.000	156.5	16.4	9.53	4.68e-94
chr15-9655	chr15	66967907	66970519	+	152.9	2612.000	160.5	16.2	9.90	8.03e-99
chr16-8450	chr16	17553592	17556107	+	152.9	2515.000	156.5	14.7	10.65	7.60e-101
chr19-4775	chr19	6060527	6063316	+	152.9	2789.000	155.0	15.3	10.10	3.42e-97
chr1-10917	chr1	132290477	132293459	+	152.4	2982.000	155.5	20.1	7.74	4.50e-81
chr1-29262	chr1	186504308	186508508	+	152.4	4200.000	155.0	19.7	7.88	2.38e-82
chr4-6608	chr4	97646954	97650820	+	152.4	3866.000	156.5	15.8	9.92	1.67e-96
chr4-16358	chr4	133211489	133214040	+	152.4	2551.000	156.0	17.1	9.14	1.03e-91
chr5-7880	chr5	140649356	140653321	+	152.4	3965.000	161.5	22.7	7.12	4.34e-79
chr6-13693	chr6	39556906	39560631	+	152.4	3725.000	159.0	19.7	8.08	5.76e-86
chr6-21245	chr6	90506189	90509808	+	152.4	3619.000	156.5	12.3	12.70	8.94e-112
chr6-18750	chr6	94753858	94757719	+	152.4	3861.000	155.5	19.5	7.99	5.31e-83
chr7-19387	chr7	24529393	24534677	+	152.4	5284.000	156.5	29.8	5.25	2.03e-59
chr7-25210	chr7	34569534	34571837	+	152.4	2303.000	158.0	11.5	13.79	1.31e-118
chr8-30856	chr8	10663281	10667060	+	152.4	3779.000	154.5	19.0	8.12	2.04e-83
chr8-8376	chr8	87926268	87930333	+	152.4	4065.000	158.0	22.9	6.90	5.50e-76
chr8-10645	chr8	127182630	127186753	+	152.4	4123.000	155.5	23.8	6.54	2.34e-71
chr9-2542	chr9	74848380	74849981	+	152.4	1601.000	155.5	8.0	19.44	6.75e-138
chr9-24983	chr9	102768396	102772092	+	152.4	3696.000	155.0	15.1	10.24	4.70e-98
chr10-10322	chr10	62337955	62341554	+	152.4	3599.000	157.0	15.1	10.38	4.39e-100
chr12-12606	chr12	31264663	31267761	+	152.4	3098.000	154.5	16.9	9.16	1.49e-90
chr12-6317	chr12	86940456	86942881	+	152.4	2425.000	156.5	16.0	9.78	1.12e-95
chr13-826	chr13	53275979	53280379	+	152.4	4400.000	155.0	16.6	9.31	2.72e-92
chr13-17519	chr13	59142927	59146920	+	152.4	3993.000	157.0	20.1	7.81	7.41e-83
chr13-13707	chr13	98501944	98506161	+	152.4	4217.000	156.0	12.8	12.23	1.26e-109
chr14-13046	chr14	65423001	65426017	+	152.4	3016.000	155.0	15.6	9.96	2.41e-96
chr15-8587	chr15	89556216	89559074	+	152.4	2858.000	157.5	18.4	8.57	3.04e-88
chr17-14322	chr17	53567390	53570911	+	152.4	3521.000	156.5	23.1	6.77	9.09e-74
chr1-22183	chr1	167239466	167243888	+	151.9	4422.000	156.5	22.5	6.96	2.05e-75
chr1-14768	chr1	171245651	171249208	+	151.9	3557.000	157.5	22.7	6.94	1.06e-75
chr2-33252	chr2	27697158	27700832	+	151.9	3674.000	157.5	18.4	8.57	3.04e-88
chr2-43296	chr2	93615658	93620630	+	151.9	4972.000	156.5	21.6	7.24	1.06e-77
chr2-19491	chr2	157804660	157809097	+	151.9	4437.000	155.5	24.9	6.26	7.88e-69
chr2-39132	chr2	168523214	168526653	+	151.9	3439.000	156.5	15.8	9.92	1.67e-96
chr4-21331	chr4	55002998	55006606	+	151.9	3608.000	155.5	14.3	10.90	1.21e-101
chr4-32794	chr4	138722812	138726115	+	151.9	3303.000	157.5	17.1	9.22	1.12e-92
chr5-20979	chr5	57718079	57722127	+	151.9	4048.000	156.5	24.4	6.41	1.25e-70
chr6-15102	chr6	134959270	134963575	+	151.9	4305.000	156.0	21.8	7.15	4.06e-77
chr7-29114	chr7	126779283	126782363	+	151.9	3080.000	155.0	13.8	11.20	1.58e-103
chr7-7744	chr7	127706918	127709908	+	151.9	2990.000	154.5	17.1	9.05	8.58e-90
chr8-17021	chr8	61384796	61388730	+	151.9	3934.000	156.5	26.8	5.84	2.32e-65
chr8-13611	chr8	71487267	71490550	+	151.9	3283.000	154.0	19.7	7.83	1.87e-81
chr9-10891	chr9	62677287	62679548	+	151.9	2261.000	157.0	14.1	11.17	1.14e-104
chr11-22743	chr11	8466740	8469679	+	151.9	2939.000	157.5	17.9	8.78	1.11e-89
chr11-31797	chr11	70430989	70435116	+	151.9	4127.000	155.0	18.2	8.54	4.37e-87
chr11-21147	chr11	74895946	74900676	+	151.9	4730.000	154.0	22.9	6.72	1.20e-72
chr11-33712	chr11	95183529	95187061	+	151.9	3532.000	154.5	14.7	10.51	8.52e-99
chr11-37375	chr11	97449071	97451837	+	151.9	2766.000	155.0	9.3	16.68	2.43e-128
chr12-9894	chr12	85192188	85195751	+	151.9	3563.000	154.0	22.0	6.98	7.59e-75
chr15-16991	chr15	85685333	85689535	+	151.9	4202.000	154.0	11.9	12.95	8.95e-112
chr17-13646	chr17	65770636	65773645	+	151.9	3009.000	157.0	21.0	7.49	2.33e-80
chr17-12987	chr17	65913488	65917429	+	151.9	3941.000	155.0	17.9	8.64	8.46e-88
chr17-13751	chr17	84095085	84097740	+	151.9	2655.000	155.0	17.3	8.96	5.35e-90
chr18-11326	chr18	84722113	84726135	+	151.9	4022.000	156.5	20.5	7.62	1.04e-80
chr1-13025	chr1	153702035	153705588	+	151.4	3553.000	153.5	17.9	8.56	6.28e-86
chr1-14794	chr1	177002041	177005362	+	151.4	3321.000	158.5	21.6	7.33	2.00e-79
chr2-22067	chr2	34569513	34572589	+	151.4	3076.000	155.0	15.8	9.82	1.65e-95
chr2-41179	chr2	146277889	146282691	+	151.4	4802.000	157.5	22.0	7.14	2.13e-77
chr3-8177	chr3	107757498	107761177	+	151.4	3679.000	156.0	30.3	5.16	1.25e-58
chr3-24005	chr3	158559272	158562571	+	151.4	3299.000	155.5	16.0	9.72	1.10e-94
chr4-30050	chr4	32371740	32376833	+	151.4	5093.000	157.0	23.1	6.79	1.34e-74
chr4-14741	chr4	107083376	107085813	+	151.4	2437.000	160.0	17.3	9.25	8.38e-95
chr4-36700	chr4	137446940	137450172	+	151.4	3232.000	154.0	18.2	8.48	3.73e-86
chr5-7372	chr5	111893018	111895612	+	151.4	2594.000	155.0	17.1	9.08	9.44e-91
chr5-8619	chr5	135822068	135825253	+	151.4	3185.000	156.5	20.5	7.62	1.04e-80
chr7-21984	chr7	97444978	97448526	+	151.4	3548.000	155.0	18.6	8.34	1.09e-85
chr8-25767	chr8	13489259	13494745	+	151.4	5486.000	156.5	22.7	6.90	7.36e-75
chr8-16911	chr8	26831170	26835648	+	151.4	4478.000	154.0	21.2	7.27	3.78e-77
chr9-15849	chr9	51764222	51767723	+	151.4	3501.000	153.5	16.9	9.10	1.37e-89
chr10-16237	chr10	60026038	60029352	+	151.4	3314.000	155.0	20.3	7.63	1.90e-80
chr11-18486	chr11	60700098	60704039	+	151.4	3941.000	155.5	20.5	7.57	7.92e-80
chr11-30560	chr11	80313846	80317162	+	151.4	3316.000	155.0	17.1	9.08	9.44e-91
chr12-17097	chr12	86421176	86423475	+	151.4	2299.000	156.0	12.5	12.44	1.09e-110
chr12-2278	chr12	111445517	111450524	+	151.4	5007.000	154.5	29.6	5.22	2.24e-58
chr14-5143	chr14	25321476	25324352	+	151.4	2876.000	154.5	17.7	8.72	1.40e-87
chr15-14656	chr15	99330072	99335289	+	151.4	5217.000	155.0	21.4	7.24	2.01e-77
chr16-1501	chr16	20589302	20591646	+	151.4	2344.000	155.0	13.6	11.38	1.71e-104
chr16-2947	chr16	92300549	92305100	+	151.4	4551.000	153.5	18.4	8.35	1.56e-84
chr16-12081	chr16	94327572	94331228	+	151.4	3656.000	153.5	19.9	7.72	6.31e-80
chr1-12742	chr1	75218054	75220127	+	150.9	2073.000	153.5	11.9	12.91	1.16e-110
chr1-20486	chr1	126489696	126493975	+	150.9	4279.000	154.5	13.2	11.72	2.08e-105
chr2-19005	chr2	32906432	32909640	+	150.9	3208.000	155.0	17.7	8.74	1.60e-88
chr2-4888	chr2	52674785	52677526	+	150.9	2741.000	153.5	14.7	10.44	8.93e-98
chr2-38347	chr2	113756647	113759292	+	150.9	2645.000	153.0	12.8	12.00	2.27e-106
chr4-30868	chr4	126102161	126105968	+	150.9	3807.000	157.5	26.6	5.92	1.37e-66
chr4-23928	chr4	129236235	129239885	+	150.9	3650.000	155.0	17.9	8.64	8.46e-88
chr5-13502	chr5	103691854	103694208	+	150.9	2354.000	158.0	10.4	15.23	6.09e-125
chr5-10237	chr5	115844149	115848491	+	150.9	4342.000	156.0	21.6	7.22	1.06e-77
chr6-15010	chr6	121063752	121067847	+	150.9	4095.000	154.0	17.7	8.69	1.40e-87
chr7-29909	chr7	45121093	45124022	+	150.9	2929.000	154.0	13.2	11.68	2.08e-105
chr7-33096	chr7	136045548	136047818	+	150.9	2270.000	158.5	14.9	10.63	5.36e-102
chr8-5307	chr8	92673165	92675397	+	150.9	2232.000	157.0	7.3	21.36	5.76e-146
chr9-29891	chr9	102266974	102269539	+	150.9	2565.000	154.5	13.0	11.91	2.02e-106
chr11-32224	chr11	97050041	97052784	+	150.9	2743.000	154.0	16.0	9.63	1.06e-93
chr13-10886	chr13	32801292	32804258	+	150.9	2966.000	153.0	19.7	7.78	1.47e-80
chr13-13601	chr13	76055155	76057234	+	150.9	2079.000	154.0	11.5	13.44	4.58e-114
chr14-16960	chr14	75563672	75567888	+	150.9	4216.000	155.5	24.6	6.31	2.52e-69
chr15-12909	chr15	76089770	76092697	+	150.9	2927.000	154.0	21.0	7.34	9.64e-78
chr16-14130	chr16	23519990	23524143	+	150.9	4153.000	155.0	21.4	7.24	2.01e-77
chr19-7778	chr19	43440112	43442084	+	150.9	1972.000	155.0	8.6	17.93	6.28e-133
chr19-13086	chr19	47916606	47919119	+	150.9	2513.000	155.5	12.8	12.19	1.55e-108
chr2-22020	chr2	32606408	32609558	+	150.4	3150.000	155.0	15.6	9.96	2.41e-96
chr4-24984	chr4	107679258	107682075	+	150.4	2817.000	157.5	20.3	7.75	3.20e-82
chr4-25505	chr4	148375423	148379172	+	150.4	3749.000	155.0	15.8	9.82	1.65e-95
chr4-24355	chr4	152106821	152108991	+	150.4	2170.000	155.0	7.8	19.92	1.20e-139
chr5-18164	chr5	100045995	100049529	+	150.4	3534.000	153.5	18.4	8.35	1.56e-84
chr5-33678	chr5	103777201	103780317	+	150.4	3116.000	156.0	14.9	10.46	5.98e-100
chr5-7049	chr5	112850938	112854741	+	150.4	3803.000	155.5	17.7	8.77	1.60e-88
chr5-11922	chr5	131629566	131633154	+	150.4	3588.000	156.5	16.0	9.78	1.12e-95
chr6-21261	chr6	90735203	90737729	+	150.4	2526.000	152.5	16.2	9.41	6.08e-91
chr7-16471	chr7	126806976	126809625	+	150.4	2649.000	154.0	14.3	10.79	1.32e-100
chr7-23643	chr7	137320734	137323541	+	150.4	2807.000	154.5	13.8	11.17	1.77e-102
chr8-15861	chr8	119502265	119505440	+	150.4	3175.000	158.0	23.1	6.83	1.96e-75
chr9-16918	chr9	65742766	65745746	+	150.4	2980.000	155.5	14.9	10.43	6.26e-99
chr10-15703	chr10	99267818	99271393	+	150.4	3575.000	153.5	15.3	10.00	3.47e-95
chr12-9084	chr12	113154659	113157812	+	150.4	3153.000	156.5	22.0	7.10	1.52e-76
chr14-11493	chr14	63163977	63166656	+	150.4	2679.000	153.0	12.8	12.00	2.27e-106
chr15-22663	chr15	77954804	77958072	+	150.4	3268.000	152.5	14.5	10.53	1.21e-97
chr16-1843	chr16	17232883	17236297	+	150.4	3414.000	156.5	18.6	8.42	1.30e-86
chr16-15995	chr16	93682380	93684421	+	150.4	2041.000	154.5	15.8	9.79	1.62e-94
chr19-4507	chr19	45300724	45303737	+	150.4	3013.000	154.0	17.9	8.58	7.31e-87
chr1-11941	chr1	40680252	40682659	+	149.9	2407.000	153.5	9.9	15.44	1.07e-121
chr2-31541	chr2	30397647	30401622	+	149.9	3975.000	152.0	15.8	9.63	1.54e-92
chr2-12019	chr2	91461117	91463891	+	149.9	2774.000	153.0	19.0	8.04	1.66e-82
chr3-12076	chr3	101396922	101399878	+	149.9	2956.000	153.5	16.0	9.60	1.02e-92
chr4-32264	chr4	114408457	114412499	+	149.9	4042.000	154.0	16.6	9.25	2.54e-91
chr4-36238	chr4	119813856	119817482	+	149.9	3626.000	153.0	19.2	7.95	7.53e-82
chr4-13767	chr4	150047403	150050330	+	149.9	2927.000	153.0	16.9	9.07	1.37e-89
chr4-39563	chr4	150756964	150760430	+	149.9	3466.000	154.0	17.9	8.58	7.31e-87
chr5-16871	chr5	140788912	140792697	+	149.9	3785.000	153.0	19.5	7.86	3.36e-81
chr7-15734	chr7	127711236	127714022	+	149.9	2786.000	155.5	16.9	9.22	1.62e-91
chr7-37782	chr7	141219637	141223171	+	149.9	3534.000	153.5	19.2	7.98	7.53e-82
chr8-24827	chr8	78434519	78438481	+	149.9	3962.000	157.0	18.4	8.55	3.04e-88
chr8-15777	chr8	108729330	108734151	+	149.9	4821.000	153.0	23.8	6.43	9.92e-70
chr8-32597	chr8	119809426	119811516	+	149.9	2090.000	154.5	11.0	14.01	1.88e-116
chr9-28510	chr9	20641106	20644192	+	149.9	3086.000	154.0	20.3	7.58	1.45e-79
chr9-9407	chr9	46315305	46317623	+	149.9	2318.000	154.5	14.3	10.83	1.32e-100
chr9-18650	chr9	58552277	58556145	+	149.9	3868.000	152.5	17.1	8.93	6.94e-88
chr10-9766	chr10	60276930	60280891	+	149.9	3961.000	153.5	23.1	6.64	2.75e-71
chr11-23079	chr11	70699614	70703868	+	149.9	4254.000	153.5	21.6	7.10	3.94e-75
chr12-8091	chr12	100275784	100279278	+	149.9	3494.000	155.0	16.6	9.31	2.72e-92
chr13-21656	chr13	54910897	54914184	+	149.9	3287.000	152.5	18.8	8.11	2.91e-82
chr14-6387	chr14	21984579	21987806	+	149.9	3227.000	152.5	19.0	8.02	1.33e-81
chr16-2766	chr16	44615159	44618889	+	149.9	3730.000	153.5	18.2	8.45	3.17e-85
chr19-4450	chr19	21779419	21783426	+	149.9	4007.000	153.5	20.3	7.55	1.10e-78
chr1-4910	chr1	75503553	75507555	+	149.4	4002.000	153.0	24.9	6.15	3.05e-67
chr1-24656	chr1	91538282	91542543	+	149.4	4261.000	152.0	24.0	6.34	2.04e-68
chr1-5460	chr1	92436444	92439593	+	149.4	3149.000	155.5	17.3	8.99	5.35e-90
chr2-32847	chr2	170343194	170346507	+	149.4	3313.000	155.0	17.5	8.85	2.96e-89
chr2-14128	chr2	173171304	173175084	+	149.4	3780.000	152.5	28.5	5.34	6.20e-59
chr3-13746	chr3	130921210	130924852	+	149.4	3642.000	154.0	16.0	9.63	1.06e-93
chr4-35034	chr4	149920255	149923854	+	149.4	3599.000	153.0	15.6	9.83	2.38e-94
chr6-10392	chr6	38251746	38255770	+	149.4	4024.000	154.5	21.6	7.15	5.52e-76
chr8-10670	chr8	11913059	11916150	+	149.4	3091.000	152.0	18.4	8.27	1.30e-83
chr9-14506	chr9	65139974	65144859	+	149.4	4885.000	154.0	32.2	4.78	7.05e-54
chr9-12686	chr9	103411839	103415704	+	149.4	3865.000	151.5	17.5	8.65	1.76e-85
chr11-34040	chr11	108917051	108920393	+	149.4	3342.000	152.0	22.9	6.63	5.41e-71
chr11-39899	chr11	118427376	118430927	+	149.4	3551.000	153.0	21.2	7.22	2.75e-76
chr12-8728	chr12	24679928	24682355	+	149.4	2427.000	155.5	11.2	13.83	2.19e-116
chr13-14255	chr13	54757235	54760232	+	149.4	2997.000	153.5	12.1	12.68	1.47e-109
chr13-15456	chr13	91177807	91180803	+	149.4	2996.000	152.5	19.5	7.84	2.64e-80
chr13-9547	chr13	99412053	99415501	+	149.4	3448.000	154.5	14.3	10.83	1.32e-100
chr14-9153	chr14	69027860	69032040	+	149.4	4180.000	152.0	14.3	10.65	1.53e-98
chr16-9148	chr16	34467415	34471250	+	149.4	3835.000	152.5	18.8	8.11	2.91e-82
chr17-6371	chr17	29735789	29739104	+	149.4	3315.000	154.0	20.3	7.58	1.45e-79
chr19-8152	chr19	42750932	42754256	+	149.4	3324.000	155.5	12.5	12.40	1.35e-109
chr1-14529	chr1	130714996	130719629	+	148.9	4633.000	152.5	21.2	7.20	1.99e-75
chr2-21857	chr2	19444747	19446993	+	148.9	2246.000	151.0	11.7	12.94	1.48e-109
chr2-26098	chr2	118509491	118512299	+	148.9	2808.000	154.0	14.1	10.96	1.56e-101
chr4-20787	chr4	130551772	130554638	+	148.9	2866.000	153.0	12.1	12.64	1.47e-109
chr5-28318	chr5	118106434	118110348	+	148.9	3914.000	151.0	24.9	6.07	1.15e-65
chr6-19469	chr6	42348616	42352582	+	148.9	3966.000	153.0	25.7	5.95	2.42e-65
chr6-7292	chr6	85203814	85207368	+	148.9	3554.000	153.5	22.3	6.89	1.90e-73
chr6-17856	chr6	120156531	120160349	+	148.9	3818.000	153.0	23.6	6.49	3.04e-70
chr6-7910	chr6	135249873	135253661	+	148.9	3788.000	151.0	19.7	7.68	8.85e-79
chr7-16623	chr7	143977634	143979929	+	148.9	2295.000	151.5	14.7	10.31	9.63e-96
chr8-11234	chr8	27226871	27228912	+	148.9	2041.000	151.0	11.5	13.18	1.09e-110
chr10-10920	chr10	61877871	61880704	+	148.9	2833.000	154.5	15.8	9.79	1.62e-94
chr10-3864	chr10	121427779	121430870	+	148.9	3091.000	152.5	20.3	7.51	8.32e-78
chr11-26473	chr11	69339749	69341943	+	148.9	2194.000	151.5	15.1	10.01	4.99e-94
chr11-20244	chr11	72409924	72412426	+	148.9	2502.000	151.5	14.7	10.31	9.63e-96
chr11-46406	chr11	88862057	88865509	+	148.9	3452.000	152.0	19.2	7.90	5.99e-81
chr11-33715	chr11	95223028	95225667	+	148.9	2639.000	151.5	16.2	9.35	5.71e-90
chr11-4817	chr11	113174071	113178863	+	148.9	4792.000	156.5	23.6	6.64	1.06e-72
chr13-14948	chr13	36733732	36737166	+	148.9	3434.000	152.0	12.8	11.92	2.73e-105
chr13-3243	chr13	37505722	37510064	+	148.9	4342.000	153.0	18.4	8.33	1.56e-84
chr14-8560	chr14	55002160	55004693	+	148.9	2533.000	152.5	14.5	10.53	1.21e-97
chr15-14521	chr15	86211671	86215850	+	148.9	4179.000	152.5	14.7	10.38	9.30e-97
chr18-7731	chr18	60622739	60625161	+	148.9	2422.000	151.0	15.8	9.57	1.48e-91
chr19-11799	chr19	55595865	55600130	+	148.9	4265.000	153.5	23.3	6.58	9.20e-71
chr1-7817	chr1	79857968	79861938	+	148.4	3970.000	154.5	19.5	7.94	4.24e-82
chr1-27056	chr1	172047013	172050321	+	148.4	3308.000	153.0	17.9	8.53	6.28e-86
chr2-12957	chr2	27835731	27839285	+	148.4	3554.000	152.5	21.4	7.13	7.50e-75
chr2-29906	chr2	28943169	28945940	+	148.4	2771.000	153.0	19.5	7.86	3.36e-81
chr2-38031	chr2	74134354	74138036	+	148.4	3682.000	152.5	14.3	10.69	1.53e-98
chr2-1264	chr2	118372895	118374589	+	148.4	1694.000	155.0	12.1	12.80	9.03e-112
chr3-17127	chr3	58332821	58337079	+	148.4	4258.000	151.5	15.6	9.73	2.29e-92
chr3-10621	chr3	80799985	80804225	+	148.4	4240.000	151.0	19.2	7.85	4.74e-80
chr4-27658	chr4	114907231	114910161	+	148.4	2930.000	151.5	14.3	10.62	1.63e-97
chr4-29210	chr4	119461411	119464535	+	148.4	3124.000	152.5	18.2	8.40	2.67e-84
chr5-19900	chr5	64503331	64506968	+	148.4	3637.000	151.0	18.4	8.22	1.08e-82
chr5-19390	chr5	124111019	124113976	+	148.4	2957.000	153.0	18.2	8.43	3.17e-85
chr6-19282	chr6	18029762	18032452	+	148.4	2690.000	151.5	14.5	10.46	1.27e-96
chr6-18649	chr6	88188115	88191225	+	148.4	3110.000	150.5	13.6	11.05	3.06e-99
chr6-7318	chr6	89006832	89010335	+	148.4	3503.000	152.0	16.9	9.02	1.24e-88
chr7-27991	chr7	29069392	29073174	+	148.4	3782.000	151.0	19.5	7.76	2.07e-79
chr7-12359	chr7	99625460	99627696	+	148.4	2236.000	152.5	13.2	11.57	2.82e-103
chr7-23691	chr7	142385708	142387849	+	148.4	2141.000	151.5	13.2	11.49	3.25e-102
chr8-6656	chr8	17532201	17536071	+	148.4	3870.000	156.0	17.1	9.14	1.03e-91
chr8-21040	chr8	71375202	71377527	+	148.4	2325.000	152.5	12.8	11.96	2.73e-105
chr8-24894	chr8	84190811	84193511	+	148.4	2700.000	152.5	12.8	11.96	2.73e-105
chr8-11936	chr8	88511309	88513674	+	148.4	2365.000	154.0	11.9	12.95	8.95e-112
chr9-2662	chr9	62180453	62184021	+	148.4	3568.000	153.5	14.1	10.93	1.71e-100
chr9-29709	chr9	86447287	86452108	+	148.4	4821.000	153.0	18.8	8.14	3.57e-83
chr9-22429	chr9	107540501	107543593	+	148.4	3092.000	153.5	19.5	7.89	3.36e-81
chr10-13716	chr10	77514429	77517750	+	148.4	3321.000	152.0	21.0	7.25	5.18e-76
chr10-20015	chr10	82759553	82765058	+	148.4	5505.000	152.5	25.9	5.88	4.15e-64
chr10-13834	chr10	83104098	83108502	+	148.4	4404.000	154.0	19.0	8.10	2.04e-83
chr11-26913	chr11	101423560	101427040	+	148.4	3480.000	154.0	18.8	8.19	4.36e-84
chr11-39776	chr11	115248815	115251176	+	148.4	2361.000	153.5	18.4	8.35	1.56e-84
chr11-22633	chr11	117481720	117485452	+	148.4	3732.000	152.5	28.5	5.34	6.20e-59
chr12-9513	chr12	108603730	108607007	+	148.4	3277.000	152.0	15.6	9.77	2.34e-93
chr12-21169	chr12	117052648	117055886	+	148.4	3238.000	153.0	13.4	11.42	2.36e-103
chr14-7223	chr14	54929580	54933639	+	148.4	4059.000	155.0	18.6	8.34	1.09e-85
chr14-10149	chr14	55094329	55098381	+	148.4	4052.000	152.0	27.2	5.58	1.91e-61
chr15-7106	chr15	78839691	78843433	+	148.4	3742.000	154.0	22.7	6.79	3.46e-73
chr16-9084	chr16	30119670	30123268	+	148.4	3598.000	153.5	15.8	9.73	1.58e-93
chr17-16485	chr17	26560516	26563681	+	148.4	3165.000	151.5	16.0	9.47	9.32e-91
chr18-9023	chr18	34884546	34889118	+	148.4	4572.000	150.5	26.8	5.61	8.24e-61
chr1-7190	chr1	153739672	153744408	+	147.9	4736.000	153.5	27.7	5.55	2.45e-61
chr2-4189	chr2	29888967	29892317	+	147.9	3350.000	153.5	19.7	7.80	1.47e-80
chr4-35267	chr4	8767686	8771537	+	147.9	3851.000	151.0	19.9	7.59	3.72e-78
chr4-19223	chr4	155839308	155842175	+	147.9	2867.000	152.5	16.9	9.04	1.24e-88
chr5-29487	chr5	66675038	66679807	+	147.9	4769.000	150.0	23.3	6.43	2.55e-68
chr5-30226	chr5	123148030	123151505	+	147.9	3475.000	152.5	14.3	10.69	1.53e-98
chr6-15452	chr6	55451285	55454238	+	147.9	2953.000	152.0	22.5	6.76	4.59e-72
chr6-19170	chr6	144041595	144046959	+	147.9	5364.000	151.0	25.5	5.92	2.96e-64
chr7-31714	chr7	44601472	44605167	+	147.9	3695.000	151.0	22.0	6.85	2.54e-72
chr7-8861	chr7	116196278	116200143	+	147.9	3865.000	151.5	24.0	6.31	1.29e-67
chr7-35147	chr7	135860148	135864856	+	147.9	4708.000	152.0	25.1	6.06	5.66e-66
chr7-37834	chr7	142571214	142574719	+	147.9	3505.000	151.5	22.5	6.74	3.11e-71
chr9-17980	chr9	99874544	99877817	+	147.9	3273.000	153.0	16.0	9.57	1.02e-92
chr10-7968	chr10	60216885	60220149	+	147.9	3264.000	152.0	26.2	5.81	1.18e-63
chr10-9332	chr10	68103826	68108164	+	147.9	4338.000	150.5	16.4	9.16	3.13e-88
chr11-27307	chr11	5253974	5257614	+	147.9	3640.000	152.0	21.0	7.25	5.18e-76
chr11-18398	chr11	46309098	46312449	+	147.9	3351.000	150.0	17.3	8.67	2.91e-85
chr11-38560	chr11	59410103	59414389	+	147.9	4286.000	151.5	17.5	8.65	1.76e-85
chr11-26576	chr11	76340221	76344363	+	147.9	4142.000	150.0	23.3	6.43	2.55e-68
chr14-14426	chr14	30624349	30627207	+	147.9	2858.000	152.5	12.5	12.16	2.51e-106
chr14-14529	chr14	48330309	48333413	+	147.9	3104.000	151.0	12.5	12.04	3.05e-105
chr15-17604	chr15	58009434	58013378	+	147.9	3944.000	152.5	23.6	6.47	1.98e-69
chr15-13523	chr15	59782461	59784973	+	147.9	2512.000	150.0	9.5	15.77	7.48e-121
chr15-20214	chr15	84662328	84666540	+	147.9	4212.000	151.0	23.3	6.47	3.93e-69
chr17-10866	chr17	15192897	15196007	+	147.9	3110.000	154.5	19.2	8.03	9.40e-83
chrX-1356	chrX	93295927	93301470	+	147.9	5543.000	151.5	19.2	7.88	4.74e-80
chr1-10102	chr1	41887811	41892836	+	147.4	5025.000	151.5	19.5	7.79	2.07e-79
chr1-24164	chr1	42256930	42260962	+	147.4	4032.000	150.5	19.9	7.57	2.83e-77
chr1-7027	chr1	75477353	75480544	+	147.4	3191.000	151.5	23.1	6.55	1.20e-69
chr3-8354	chr3	17785119	17787983	+	147.4	2864.000	151.0	14.1	10.75	2.01e-98
chr3-14170	chr3	58688553	58693025	+	147.4	4472.000	153.0	20.1	7.61	2.66e-79
chr4-38245	chr4	100862375	100867140	+	147.4	4765.000	152.0	21.0	7.25	5.18e-76
chr4-25323	chr4	135269558	135273952	+	147.4	4394.000	151.0	24.0	6.29	1.29e-67
chr4-31163	chr4	139621771	139625251	+	147.4	3480.000	150.0	16.9	8.90	1.00e-86
chr4-45191	chr4	155759047	155762435	+	147.4	3388.000	150.0	16.6	9.01	1.80e-87
chr5-25868	chr5	24343061	24345647	+	147.4	2586.000	152.0	18.2	8.37	2.67e-84
chr5-36644	chr5	121204551	121208354	+	147.4	3803.000	152.0	17.5	8.68	2.02e-86
chr5-16852	chr5	139930551	139933500	+	147.4	2949.000	151.5	15.3	9.87	3.43e-93
chr6-13432	chr6	125348582	125352095	+	147.4	3513.000	150.5	21.0	7.18	2.71e-74
chr7-7846	chr7	18989852	18992810	+	147.4	2958.000	150.5	22.0	6.83	1.74e-71
chr7-20666	chr7	49520628	49524389	+	147.4	3761.000	150.5	21.6	6.96	1.37e-72
chr8-23548	chr8	87943168	87945241	+	147.4	2073.000	150.5	9.5	15.82	7.48e-121
chr8-19493	chr8	126472520	126476544	+	147.4	4024.000	150.0	19.2	7.80	3.72e-79
chr11-10796	chr11	64434850	64436936	+	147.4	2086.000	155.0	8.2	18.87	3.40e-136
chr11-29074	chr11	72049843	72053101	+	147.4	3258.000	150.5	17.7	8.49	7.70e-84
chr11-22100	chr11	74408422	74411014	+	147.4	2592.000	153.0	14.9	10.26	6.73e-97
chr12-17706	chr12	29256822	29259432	+	147.4	2610.000	150.0	15.8	9.51	1.42e-90
chr12-18945	chr12	44328492	44331021	+	147.4	2529.000	149.5	13.0	11.53	4.48e-101
chr12-10488	chr12	101005144	101009072	+	147.4	3928.000	150.0	21.6	6.94	1.37e-72
chr12-10080	chr12	112875771	112878139	+	147.4	2368.000	151.5	14.7	10.31	9.63e-96
chr14-6957	chr14	75832936	75836140	+	147.4	3204.000	152.0	15.1	10.05	4.96e-95
chr15-14280	chr15	73642585	73646352	+	147.4	3767.000	151.5	20.5	7.38	2.48e-76
chr15-15844	chr15	76903433	76908110	+	147.4	4677.000	151.0	21.6	6.99	1.96e-73
chr1-10554	chr1	182763327	182766052	+	146.9	2725.000	152.0	13.6	11.16	2.47e-101
chr2-4593	chr2	9877057	9879863	+	146.9	2806.000	155.5	17.3	8.99	5.35e-90
chr2-28341	chr2	28192154	28196218	+	146.9	4064.000	150.5	17.1	8.81	5.47e-86
chr2-19914	chr2	33178275	33180734	+	146.9	2459.000	150.0	13.4	11.19	3.44e-100
chr2-19917	chr2	33542878	33545182	+	146.9	2304.000	150.5	13.0	11.60	3.87e-102
chr2-36362	chr2	132028020	132031566	+	146.9	3546.000	149.5	15.8	9.47	1.35e-89
chr2-39282	chr2	174342507	174345808	+	146.9	3301.000	149.0	19.0	7.83	6.69e-79
chr3-9239	chr3	138643518	138646516	+	146.9	2998.000	149.0	19.7	7.57	5.19e-77
chr4-24549	chr4	36950174	36953603	+	146.9	3429.000	149.0	15.6	9.57	2.14e-90
chr4-34591	chr4	133658590	133661575	+	146.9	2985.000	152.0	11.5	13.27	8.23e-112
chr4-13062	chr4	140503808	140508050	+	146.9	4242.000	152.0	21.4	7.10	7.50e-75
chr4-9119	chr4	142171259	142174715	+	146.9	3456.000	153.0	18.6	8.23	7.55e-84
chr7-23919	chr7	28594763	28599289	+	146.9	4526.000	151.5	21.0	7.23	3.76e-75
chr7-9198	chr7	81342565	81344704	+	146.9	2139.000	152.5	12.5	12.16	2.51e-106
chr7-25837	chr7	109517961	109522070	+	146.9	4109.000	151.0	24.4	6.18	1.25e-66
chr7-24747	chr7	130934924	130937948	+	146.9	3024.000	149.0	16.9	8.84	8.94e-86
chr7-24937	chr7	144036895	144039584	+	146.9	2689.000	150.5	17.5	8.60	1.52e-84
chr9-13741	chr9	58821730	58825041	+	146.9	3311.000	149.5	11.7	12.81	2.47e-107
chr9-7554	chr9	72833752	72837490	+	146.9	3738.000	149.5	16.0	9.35	8.26e-89
chr9-23877	chr9	120674492	120678352	+	146.9	3860.000	150.0	17.5	8.57	1.52e-84
chr11-30198	chr11	54810936	54814769	+	146.9	3833.000	151.0	14.5	10.43	1.27e-96
chr12-9782	chr12	67219280	67223243	+	146.9	3963.000	152.0	15.6	9.77	2.34e-93
chr13-18274	chr13	31800457	31804535	+	146.9	4078.000	150.0	19.7	7.63	6.80e-78
chr13-16195	chr13	53718265	53723870	+	146.9	5605.000	152.5	29.6	5.15	6.04e-57
chr15-9549	chr15	27997002	28000049	+	146.9	3047.000	153.0	11.5	13.36	6.16e-113
chr15-18555	chr15	36872360	36876284	+	146.9	3924.000	149.5	16.2	9.22	4.93e-88
chr16-5437	chr16	29892860	29895197	+	146.9	2337.000	151.0	10.6	14.26	1.84e-115
chr17-14192	chr17	35058312	35061486	+	146.9	3174.000	150.0	25.5	5.88	1.75e-63
chr17-13027	chr17	72916857	72921421	+	146.9	4564.000	151.0	20.8	7.28	9.74e-76
chr19-6493	chr19	45046290	45048840	+	146.9	2550.000	149.5	16.4	9.10	2.86e-87
chr1-25657	chr1	12689443	12695517	+	146.4	6074.000	148.5	22.5	6.61	9.26e-69
chr1-30281	chr1	93800541	93805570	+	146.4	5029.000	149.0	26.4	5.65	6.28e-61
chr1-6448	chr1	134708309	134711654	+	146.4	3345.000	150.0	17.9	8.36	3.83e-83
chr1-19677	chr1	170477430	170481442	+	146.4	4012.000	150.5	15.1	9.95	4.98e-93
chr1-18559	chr1	174501250	174504608	+	146.4	3358.000	149.0	21.2	7.03	7.22e-73
chr3-7596	chr3	66980474	66983145	+	146.4	2671.000	148.5	13.0	11.45	5.14e-100
chr3-18370	chr3	68868536	68870953	+	146.4	2417.000	150.0	12.1	12.39	2.92e-106
chr4-11090	chr4	43630580	43633385	+	146.4	2805.000	150.0	19.0	7.89	8.47e-80
chr4-42714	chr4	53216980	53220183	+	146.4	3203.000	149.0	17.3	8.62	2.53e-84
chr4-18787	chr4	124253406	124256351	+	146.4	2945.000	152.5	14.7	10.38	9.30e-97
chr4-15684	chr4	139350713	139353978	+	146.4	3265.000	150.5	14.9	10.09	7.13e-94
chr4-15802	chr4	152640078	152643076	+	146.4	2998.000	151.5	18.2	8.34	2.24e-83
chr5-8754	chr5	35453059	35456148	+	146.4	3089.000	151.5	19.7	7.70	8.85e-79
chr5-20277	chr5	118617173	118621382	+	146.4	4209.000	154.0	20.1	7.66	3.47e-80
chr5-23947	chr5	120408666	120411167	+	146.4	2501.000	151.5	18.8	8.06	2.35e-81
chr6-9562	chr6	99483748	99486685	+	146.4	2937.000	152.5	12.3	12.38	2.22e-107
chr6-26797	chr6	114967109	114970652	+	146.4	3543.000	150.0	15.6	9.64	2.22e-91
chr7-33682	chr7	36677892	36681462	+	146.4	3570.000	148.5	17.5	8.48	1.11e-82
chr9-4993	chr9	102215432	102217778	+	146.4	2346.000	153.5	10.8	14.20	1.57e-116
chr10-6080	chr10	128524031	128527102	+	146.4	3071.000	151.5	14.5	10.46	1.27e-96
chr11-19920	chr11	3373157	3375601	+	146.4	2444.000	149.5	13.4	11.16	3.86e-99
chr11-27922	chr11	80335230	80337793	+	146.4	2563.000	149.0	14.9	9.99	7.18e-93
chr12-4184	chr12	53246022	53248436	+	146.4	2414.000	152.0	11.9	12.79	1.49e-109
chr14-16861	chr14	68081889	68085663	+	146.4	3774.000	149.0	15.1	9.85	4.94e-92
chr15-12150	chr15	38198266	38201183	+	146.4	2917.000	150.0	16.4	9.13	3.13e-88
chr18-9559	chr18	33948053	33952093	+	146.4	4040.000	150.0	18.2	8.26	1.86e-82
chr19-7289	chr19	6949944	6953320	+	146.4	3376.000	149.5	18.4	8.14	7.25e-81
chr1-12888	chr1	119485876	119489820	+	145.9	3944.000	149.5	22.5	6.65	1.40e-69
chr1-14681	chr1	156778940	156782767	+	145.9	3827.000	150.0	13.4	11.19	3.44e-100
chr2-15047	chr2	38365500	38369390	+	145.9	3890.000	150.0	22.0	6.80	1.74e-71
chr2-39091	chr2	167490432	167494174	+	145.9	3742.000	149.0	14.5	10.29	1.38e-94
chr2-32875	chr2	172467352	172470166	+	145.9	2814.000	150.5	18.4	8.19	8.87e-82
chr4-30124	chr4	43522132	43525006	+	145.9	2874.000	148.5	10.8	13.74	8.40e-111
chr4-25456	chr4	141300858	141303436	+	145.9	2578.000	149.0	14.1	10.60	2.31e-96
chr5-27470	chr5	35103102	35106661	+	145.9	3559.000	150.0	18.6	8.07	4.14e-81
chr5-22026	chr5	35905711	35909760	+	145.9	4049.000	150.0	23.1	6.49	7.82e-69
chr5-22542	chr5	114646683	114649687	+	145.9	3004.000	148.5	14.3	10.41	1.90e-94
chr5-28328	chr5	118458083	118462443	+	145.9	4360.000	150.0	22.9	6.55	2.37e-69
chr6-17575	chr6	91299760	91303170	+	145.9	3410.000	148.5	18.6	7.99	2.68e-79
chr7-14018	chr7	63924069	63927098	+	145.9	3029.000	151.5	17.7	8.55	9.03e-85
chr7-36210	chr7	66137197	66143101	+	145.9	5904.000	149.5	33.7	4.43	3.47e-48
chr7-19098	chr7	123082896	123085359	+	145.9	2463.000	152.5	16.9	9.04	1.24e-88
chr8-18571	chr8	8991899	8996402	+	145.9	4503.000	149.0	20.8	7.18	5.13e-74
chr8-31611	chr8	70415661	70420578	+	145.9	4917.000	150.0	29.0	5.18	1.09e-56
chr9-21099	chr9	99416686	99419389	+	145.9	2703.000	148.0	17.5	8.45	1.11e-82
chr9-13363	chr9	115037579	115040190	+	145.9	2611.000	154.0	16.2	9.50	6.78e-93
chr10-16419	chr10	75703526	75705997	+	145.9	2471.000	151.0	14.5	10.43	1.27e-96
chr10-25026	chr10	95414126	95418057	+	145.9	3931.000	151.5	20.1	7.54	1.53e-77
chr11-45154	chr11	35451341	35456245	+	145.9	4904.000	149.5	23.6	6.35	5.22e-67
chr11-30367	chr11	69946523	69949377	+	145.9	2854.000	149.5	16.9	8.87	8.94e-86
chr11-30998	chr11	108907915	108911481	+	145.9	3566.000	148.0	18.2	8.15	1.27e-80
chr11-18055	chr11	108973302	108977420	+	145.9	4118.000	151.0	27.2	5.54	1.06e-60
chr12-18444	chr12	108254883	108257848	+	145.9	2965.000	149.0	18.8	7.92	1.51e-79
chr14-10876	chr14	66297018	66300368	+	145.9	3350.000	151.5	19.5	7.79	2.07e-79
chr15-15955	chr15	82210665	82213354	+	145.9	2689.000	149.5	8.9	16.87	6.05e-124
chr16-5123	chr16	18620391	18622817	+	145.9	2426.000	149.5	14.3	10.48	1.82e-95
chr1-22885	chr1	72826420	72829846	+	145.5	3426.000	147.5	18.4	8.03	4.74e-79
chr2-23641	chr2	131053494	131057136	+	145.5	3642.000	148.0	17.7	8.35	5.49e-82
chr2-41854	chr2	172439219	172442361	+	145.5	3142.000	148.5	9.1	16.36	2.91e-121
chr4-37381	chr4	22065114	22069229	+	145.5	4115.000	149.0	21.8	6.82	3.39e-71
chr4-22347	chr4	53314774	53318152	+	145.5	3378.000	150.5	18.6	8.10	4.14e-81
chr5-22308	chr5	96372823	96376543	+	145.5	3720.000	150.0	13.4	11.19	3.44e-100
chr6-18752	chr6	94771634	94774930	+	145.5	3296.000	149.0	19.5	7.66	1.24e-77
chr7-23428	chr7	122403466	122407321	+	145.5	3855.000	150.0	17.7	8.46	7.70e-84
chr7-32877	chr7	126085233	126088201	+	145.5	2968.000	147.5	18.8	7.84	9.43e-78
chr8-18881	chr8	70507764	70510343	+	145.5	2579.000	149.5	11.9	12.58	3.06e-106
chr8-15606	chr8	84683871	84687373	+	145.5	3502.000	148.5	21.0	7.08	1.38e-72
chr9-9476	chr9	60885208	60888876	+	145.5	3668.000	150.0	17.3	8.67	2.91e-85
chr10-9174	chr10	18328312	18331775	+	145.5	3463.000	150.0	16.9	8.90	1.00e-86
chr10-18348	chr10	43437047	43441908	+	145.5	4861.000	148.0	21.0	7.06	1.38e-72
chr12-15066	chr12	75817040	75822428	+	145.5	5388.000	147.5	28.3	5.21	1.02e-55
chr13-9333	chr13	55209317	55212301	+	145.5	2984.000	148.5	13.6	10.90	3.70e-97
chr13-10110	chr13	97823114	97826966	+	145.5	3852.000	149.0	22.9	6.50	1.55e-68
chr16-13387	chr16	35539660	35543973	+	145.5	4313.000	149.0	22.9	6.50	1.55e-68
chr19-2591	chr19	5653746	5655734	+	145.5	1988.000	149.0	10.2	14.67	1.15e-115
chr19-12059	chr19	10708601	10711265	+	145.5	2664.000	151.5	14.7	10.31	9.63e-96
chr2-31417	chr2	27008678	27012091	+	145.0	3413.000	147.0	21.0	7.01	9.76e-72
chr2-23768	chr2	157319726	157323414	+	145.0	3688.000	147.5	19.0	7.75	4.08e-77
chr3-12448	chr3	34455387	34458958	+	145.0	3571.000	149.0	15.8	9.44	1.35e-89
chr4-11620	chr4	49844183	49846360	+	145.0	2177.000	148.0	12.3	12.01	4.94e-103
chr4-21725	chr4	127639375	127641999	+	145.0	2624.000	148.5	8.4	17.62	9.54e-126
chr5-22712	chr5	123299806	123303039	+	145.0	3233.000	148.5	15.1	9.81	4.87e-91
chr5-7892	chr5	142401911	142405240	+	145.0	3329.000	148.0	17.5	8.45	1.11e-82
chr6-6567	chr6	72614371	72617875	+	145.0	3504.000	148.5	20.8	7.16	3.69e-73
chr6-15601	chr6	88900987	88904484	+	145.0	3497.000	150.0	18.6	8.07	4.14e-81
chr7-24080	chr7	46395765	46398191	+	145.0	2426.000	147.5	15.1	9.75	4.77e-90
chr8-19607	chr8	13622830	13626048	+	145.0	3218.000	149.5	16.4	9.10	2.86e-87
chr8-32051	chr8	91995033	91998438	+	145.0	3405.000	148.5	17.7	8.38	5.49e-82
chr8-13745	chr8	94152065	94155061	+	145.0	2996.000	148.5	13.6	10.90	3.70e-97
chr8-15721	chr8	102782902	102787141	+	145.0	4239.000	150.0	24.9	6.03	7.00e-65
chr8-7796	chr8	120465403	120467812	+	145.0	2409.000	148.0	15.3	9.64	3.21e-90
chr9-13959	chr9	99434793	99438386	+	145.0	3593.000	150.5	16.9	8.93	1.00e-86
chr10-6558	chr10	69348127	69351915	+	145.0	3788.000	150.0	27.7	5.42	4.09e-59
chr11-35336	chr11	88411843	88415368	+	145.0	3525.000	149.5	13.6	10.98	3.38e-98
chr11-30815	chr11	97113857	97116100	+	145.0	2243.000	148.5	13.4	11.08	4.29e-98
chr13-10479	chr13	53266341	53270257	+	145.0	3916.000	148.5	16.4	9.04	2.60e-86
chr14-8384	chr14	21597649	21602630	+	145.0	4981.000	150.0	23.8	6.31	2.60e-67
chr14-7694	chr14	63441026	63444037	+	145.0	3011.000	154.0	17.7	8.69	1.40e-87
chr18-5724	chr18	35953663	35956224	+	145.0	2561.000	151.5	12.8	11.88	3.25e-104
chr18-10993	chr18	55131111	55135092	+	145.0	3981.000	147.0	16.0	9.19	7.13e-87
chr18-7832	chr18	74441907	74444705	+	145.0	2798.000	148.0	15.8	9.38	1.27e-88
chr19-14842	chr19	4624318	4628189	+	145.0	3871.000	148.0	18.6	7.96	2.68e-79
chr1-14487	chr1	118456364	118460218	+	144.5	3854.000	149.0	17.1	8.73	4.81e-85
chr2-13815	chr2	101722281	101724915	+	144.5	2634.000	149.0	12.3	12.09	4.09e-104
chr2-36183	chr2	118675833	118678241	+	144.5	2408.000	146.5	10.4	14.12	6.21e-111
chr2-29313	chr2	157704450	157708385	+	144.5	3935.000	149.0	23.3	6.38	1.64e-67
chr3-16094	chr3	57469913	57473241	+	144.5	3328.000	148.5	9.9	14.93	8.67e-116
chr4-33726	chr4	82433690	82439868	+	144.5	6178.000	147.5	23.6	6.26	2.08e-65
chr5-15358	chr5	5341261	5344351	+	144.5	3090.000	147.0	15.1	9.72	4.77e-90
chr5-21280	chr5	112132119	112135081	+	144.5	2962.000	147.5	21.2	6.96	3.56e-71
chr5-5921	chr5	118666028	118669710	+	144.5	3682.000	147.5	23.1	6.38	2.10e-66
chr6-4824	chr6	32586290	32588859	+	144.5	2569.000	147.5	16.2	9.10	4.14e-86
chr6-20121	chr6	107711382	107715198	+	144.5	3816.000	149.5	17.5	8.54	1.30e-83
chr6-17902	chr6	125352665	125356262	+	144.5	3597.000	151.5	16.6	9.10	1.98e-88
chr7-25044	chr7	18892107	18894775	+	144.5	2668.000	150.0	13.6	11.01	3.06e-99
chr7-12137	chr7	36075624	36078990	+	144.5	3366.000	149.5	15.3	9.74	3.30e-91
chr7-25267	chr7	37770414	37775720	+	144.5	5306.000	148.0	24.0	6.17	3.18e-65
chr7-24055	chr7	45365484	45368222	+	144.5	2738.000	148.0	15.8	9.38	1.27e-88
chr7-20736	chr7	67970597	67974669	+	144.5	4072.000	150.0	21.6	6.94	1.37e-72
chr7-11079	chr7	70624053	70626954	+	144.5	2901.000	150.5	14.5	10.39	1.33e-95
chr8-21564	chr8	121575688	121579593	+	144.5	3905.000	147.0	23.6	6.24	2.08e-65
chr11-20370	chr11	85713397	85716259	+	144.5	2862.000	147.5	21.4	6.89	1.28e-70
chr11-23507	chr11	103140437	103143532	+	144.5	3095.000	149.0	16.6	8.95	1.62e-86
chr12-16578	chr12	12786361	12789085	+	144.5	2724.000	146.5	12.8	11.49	7.10e-99
chr13-12902	chr13	101757768	101762136	+	144.5	4368.000	149.5	24.0	6.23	5.11e-66
chr14-19796	chr14	11663337	11668720	+	144.5	5383.000	146.5	21.2	6.92	2.47e-70
chr14-17023	chr14	79201651	79205127	+	144.5	3476.000	147.5	19.9	7.42	1.19e-74
chr15-21122	chr15	75631211	75634817	+	144.5	3606.000	149.0	17.9	8.31	3.20e-82
chr15-7781	chr15	84466459	84470064	+	144.5	3605.000	149.0	20.8	7.18	5.13e-74
chr16-6399	chr16	29733864	29736645	+	144.5	2781.000	149.0	14.9	9.99	7.18e-93
chr16-3394	chr16	35139365	35142378	+	144.5	3013.000	152.0	13.2	11.53	2.82e-103
chr17-5580	chr17	34263230	34265592	+	144.5	2362.000	151.0	14.9	10.12	7.04e-95
chr17-6402	chr17	34837264	34840310	+	144.5	3046.000	147.0	16.0	9.19	7.13e-87
chr17-22778	chr17	47609281	47613308	+	144.5	4027.000	148.0	18.2	8.15	1.27e-80
chr17-12479	chr17	85484717	85487550	+	144.5	2833.000	150.0	13.0	11.57	3.87e-102
chr18-10663	chr18	11838204	11841988	+	144.5	3784.000	147.0	16.9	8.72	6.94e-84
chr18-2515	chr18	59174522	59177315	+	144.5	2793.000	148.0	12.3	12.01	4.94e-103
chr19-15132	chr19	23445751	23449863	+	144.5	4112.000	148.0	21.2	6.99	5.08e-72
chr1-13463	chr1	74121097	74125405	+	144.0	4308.000	148.5	19.7	7.55	3.93e-76
chr1-11476	chr1	91413679	91416051	+	144.0	2372.000	150.5	11.9	12.66	2.43e-107
chr1-17480	chr1	168213250	168217204	+	144.0	3954.000	149.0	18.2	8.21	1.54e-81
chr1-5083	chr1	181352117	181354352	+	144.0	2235.000	149.0	15.3	9.71	3.30e-91
chr2-25363	chr2	5712624	5715074	+	144.0	2450.000	149.0	14.5	10.29	1.38e-94
chr2-46071	chr2	75702867	75705721	+	144.0	2854.000	149.0	16.4	9.07	2.86e-87
chr3-8858	chr3	37722379	37725187	+	144.0	2808.000	146.5	15.1	9.68	4.64e-89
chr4-18384	chr4	32195524	32198221	+	144.0	2697.000	147.0	16.9	8.72	6.94e-84
chr4-6303	chr4	57141256	57144171	+	144.0	2915.000	148.0	12.1	12.23	4.46e-104
chr5-11773	chr5	113118356	113123138	+	144.0	4782.000	148.0	32.9	4.50	7.76e-49
chr6-22215	chr6	38204978	38208314	+	144.0	3336.000	146.5	17.1	8.58	3.14e-82
chr6-20894	chr6	48437918	48441635	+	144.0	3717.000	147.5	19.0	7.75	4.08e-77
chr6-25780	chr6	50775151	50778837	+	144.0	3686.000	146.5	22.5	6.52	4.00e-67
chr6-6416	chr6	127886605	127889472	+	144.0	2867.000	148.0	14.3	10.37	1.90e-94
chr7-30206	chr7	73636255	73641501	+	144.0	5246.000	147.5	29.8	4.94	4.77e-53
chr8-24623	chr8	48456154	48460979	+	144.0	4825.000	146.0	21.6	6.75	3.07e-69
chr9-15998	chr9	64084296	64087710	+	144.0	3414.000	147.0	14.1	10.46	2.59e-94
chr10-17329	chr10	61694823	61697689	+	144.0	2866.000	146.5	19.5	7.53	5.47e-75
chr11-33167	chr11	60930605	60934363	+	144.0	3758.000	149.0	23.3	6.38	1.64e-67
chr11-39080	chr11	85828581	85831233	+	144.0	2652.000	147.0	17.3	8.50	1.87e-82
chr11-44030	chr11	102308360	102311352	+	144.0	2992.000	148.0	16.2	9.13	4.53e-87
chr11-20624	chr11	108960726	108964432	+	144.0	3706.000	152.5	18.2	8.40	2.67e-84
chr12-22817	chr12	27081730	27084848	+	144.0	3118.000	147.0	17.1	8.61	3.64e-83
chr12-12665	chr12	52697875	52702438	+	144.0	4563.000	147.0	23.8	6.18	6.42e-65
chr12-6254	chr12	76709174	76711542	+	144.0	2368.000	148.0	14.1	10.53	2.46e-95
chr12-17004	chr12	80257283	80261715	+	144.0	4432.000	146.5	25.7	5.70	5.60e-60
chr14-7358	chr14	75473412	75475395	+	144.0	1983.000	148.0	13.2	11.22	4.79e-99
chr15-18966	chr15	79399805	79403192	+	144.0	3387.000	147.0	17.3	8.50	1.87e-82
chr16-14794	chr16	94225733	94228973	+	144.0	3240.000	146.0	15.6	9.38	1.85e-87
chr17-12637	chr17	24548471	24552128	+	144.0	3657.000	148.0	31.6	4.69	7.24e-51
chr17-17726	chr17	45547960	45552380	+	144.0	4420.000	149.0	25.5	5.84	1.03e-62
chr19-12642	chr19	6044606	6048965	+	144.0	4359.000	146.5	25.3	5.79	7.24e-61
chr19-6837	chr19	47013893	47016724	+	144.0	2831.000	151.5	17.5	8.65	1.76e-85
chr1-16220	chr1	127676257	127678855	+	143.5	2598.000	149.0	15.1	9.85	4.94e-92
chr1-8123	chr1	194744957	194748299	+	143.5	3342.000	146.0	15.1	9.65	4.64e-89
chr2-24390	chr2	37756176	37761157	+	143.5	4981.000	148.0	24.4	6.06	2.91e-64
chr2-7571	chr2	91456525	91460310	+	143.5	3785.000	148.0	22.7	6.52	3.08e-68
chr2-18699	chr2	166710663	166713667	+	143.5	3004.000	148.0	16.0	9.25	7.70e-88
chr4-25001	chr4	108430340	108434086	+	143.5	3746.000	146.0	17.1	8.55	3.14e-82
chr5-26438	chr5	107250287	107253503	+	143.5	3216.000	146.0	17.3	8.44	1.59e-81
chr5-4120	chr5	134435574	134438682	+	143.5	3108.000	150.0	14.1	10.68	2.17e-97
chr6-18332	chr6	40427573	40431737	+	143.5	4164.000	148.5	26.2	5.68	1.30e-60
chr6-20957	chr6	52821521	52826034	+	143.5	4513.000	146.5	25.3	5.79	7.24e-61
chr6-15711	chr6	99012001	99015086	+	143.5	3085.000	150.0	14.3	10.51	1.73e-96
chr6-13278	chr6	100376487	100381479	+	143.5	4992.000	146.0	27.5	5.32	1.35e-56
chr7-16798	chr7	34629404	34631431	+	143.5	2027.000	146.0	8.6	16.89	9.51e-122
chr7-35979	chr7	45412886	45416122	+	143.5	3236.000	146.0	17.3	8.44	1.59e-81
chr7-17738	chr7	45915857	45918014	+	143.5	2157.000	147.0	9.9	14.78	1.29e-114
chr7-15740	chr7	128534587	128539460	+	143.5	4873.000	146.0	20.5	7.11	5.02e-72
chr9-19733	chr9	62539411	62543680	+	143.5	4269.000	146.0	22.9	6.37	4.20e-66
chr9-20006	chr9	99796798	99800624	+	143.5	3826.000	146.5	20.8	7.06	1.87e-71
chr11-24196	chr11	73134209	73138180	+	143.5	3971.000	147.5	18.2	8.12	1.03e-79
chr11-22159	chr11	77900607	77904352	+	143.5	3745.000	146.5	19.0	7.70	3.16e-76
chr11-43780	chr11	95144717	95146735	+	143.5	2018.000	146.0	12.5	11.65	7.25e-100
chr11-30925	chr11	102771768	102775784	+	143.5	4016.000	147.0	22.5	6.54	6.11e-68
chr11-13999	chr11	102989746	102992601	+	143.5	2855.000	146.0	16.0	9.13	6.56e-86
chr11-3907	chr11	106254598	106258034	+	143.5	3436.000	149.5	20.5	7.28	1.34e-74
chr11-19070	chr11	121701857	121704535	+	143.5	2678.000	147.0	11.9	12.36	4.79e-104
chr12-17500	chr12	118518141	118522455	+	143.5	4314.000	146.0	22.0	6.62	3.60e-68
chr12-7443	chr12	118528330	118532389	+	143.5	4059.000	147.5	22.3	6.63	1.83e-68
chr13-1924	chr13	23411347	23413288	+	143.5	1941.000	148.5	20.3	7.31	2.51e-74
chr14-13557	chr14	31204006	31207766	+	143.5	3760.000	145.5	24.0	6.06	7.33e-63
chr14-8109	chr14	55107989	55110583	+	143.5	2594.000	149.0	15.6	9.57	2.14e-90
chr15-3691	chr15	80317977	80320035	+	143.5	2058.000	146.5	10.8	13.56	1.57e-108
chr15-20425	chr15	96280885	96286819	+	143.5	5934.000	146.0	28.1	5.20	2.14e-55
chr15-18404	chr15	103535582	103539581	+	143.5	3999.000	149.0	21.2	7.03	7.22e-73
chr16-5117	chr16	18249145	18251653	+	143.5	2508.000	147.0	17.1	8.61	3.64e-83
chr16-6737	chr16	23224673	23229033	+	143.5	4360.000	148.0	16.9	8.78	7.90e-85
chr1-19612	chr1	166306991	166310291	+	143.0	3300.000	146.0	15.8	9.25	1.12e-86
chr2-42224	chr2	21008622	21012587	+	143.0	3965.000	145.0	19.7	7.37	1.65e-73
chr2-39763	chr2	29868776	29871599	+	143.0	2823.000	148.0	16.9	8.78	7.90e-85
chr2-35423	chr2	33342974	33347350	+	143.0	4376.000	148.0	16.6	8.89	1.45e-85
chr2-20965	chr2	33758822	33761414	+	143.0	2592.000	147.5	18.2	8.12	1.03e-79
chr2-36929	chr2	168279177	168282427	+	143.0	3250.000	147.0	19.0	7.73	4.08e-77
chr4-34002	chr4	104366099	104369977	+	143.0	3878.000	148.0	15.6	9.51	2.05e-89
chr4-17035	chr4	120221267	120223954	+	143.0	2687.000	146.0	17.5	8.34	7.87e-81
chr4-24438	chr4	156030404	156033223	+	143.0	2819.000	147.0	15.8	9.32	1.20e-87
chr5-25029	chr5	111178261	111181732	+	143.0	3471.000	147.0	25.3	5.81	1.24e-61
chr7-26488	chr7	19768886	19771523	+	143.0	2637.000	147.0	12.8	11.53	6.15e-100
chr8-11342	chr8	71525306	71528731	+	143.0	3425.000	147.0	23.3	6.30	6.65e-66
chr8-24135	chr8	125909751	125911659	+	143.0	1908.000	146.0	12.1	12.06	6.63e-102
chr9-17523	chr9	44335423	44338240	+	143.0	2817.000	147.0	16.9	8.72	6.94e-84
chr10-14214	chr10	21991041	21995896	+	143.0	4855.000	145.5	19.7	7.40	1.65e-73
chr10-14300	chr10	41475670	41478512	+	143.0	2842.000	145.0	17.5	8.28	6.57e-80
chr10-11664	chr10	80053782	80056189	+	143.0	2407.000	148.5	11.2	13.21	1.82e-108
chr11-41658	chr11	101981744	101985366	+	143.0	3622.000	146.0	19.0	7.68	3.16e-76
chr11-25844	chr11	113163438	113167238	+	143.0	3800.000	148.0	16.2	9.13	4.53e-87
chr11-13514	chr11	113949965	113952605	+	143.0	2640.000	146.5	17.5	8.37	7.87e-81
chr11-26049	chr11	120483384	120486370	+	143.0	2986.000	146.0	20.3	7.19	1.33e-72
chr13-8240	chr13	46542535	46548516	+	143.0	5981.000	147.0	26.8	5.48	1.42e-58
chr13-12835	chr13	95533637	95536505	+	143.0	2868.000	147.5	11.7	12.64	4.00e-105
chr13-8084	chr13	118713312	118716485	+	143.0	3173.000	147.0	13.2	11.15	5.38e-98
chr14-14886	chr14	77577554	77582143	+	143.0	4589.000	146.5	17.9	8.17	1.80e-79
chr17-12870	chr17	46701578	46705942	+	143.0	4364.000	147.5	19.5	7.58	7.24e-76
chr19-10273	chr19	8896297	8899619	+	143.0	3322.000	146.0	16.4	8.89	2.10e-84
chr2-35098	chr2	17729640	17732655	+	142.5	3015.000	145.0	16.2	8.94	3.39e-84
chr2-10540	chr2	128286725	128289944	+	142.5	3219.000	146.5	19.5	7.53	5.47e-75
chr2-23622	chr2	128330912	128334784	+	142.5	3872.000	146.0	18.4	7.95	3.80e-78
chr2-12279	chr2	170836244	170839343	+	142.5	3099.000	146.5	23.8	6.16	3.98e-64
chr3-12463	chr3	35402743	35406870	+	142.5	4127.000	146.0	17.3	8.44	1.59e-81
chr4-10061	chr4	155280299	155285201	+	142.5	4902.000	146.5	19.2	7.62	1.33e-75
chr5-35330	chr5	36909591	36914090	+	142.5	4499.000	148.5	19.0	7.81	5.24e-78
chr5-2767	chr5	66337142	66339621	+	142.5	2479.000	147.0	14.3	10.30	1.97e-93
chr5-6381	chr5	92904343	92906523	+	142.5	2180.000	145.5	12.1	12.02	8.01e-101
chr6-14422	chr6	30299774	30303801	+	142.5	4027.000	147.0	14.1	10.46	2.59e-94
chr6-25195	chr6	144207717	144211648	+	142.5	3931.000	144.5	17.7	8.15	2.57e-78
chr7-16808	chr7	35395555	35398604	+	142.5	3049.000	144.5	20.8	6.96	9.21e-70
chr7-19524	chr7	37342516	37345523	+	142.5	3007.000	147.5	10.2	14.52	2.46e-113
chr7-13500	chr7	96276459	96280076	+	142.5	3617.000	145.0	15.6	9.32	1.73e-86
chr7-24798	chr7	133764347	133766870	+	142.5	2523.000	145.0	12.1	11.98	8.01e-101
chr8-29879	chr8	87801770	87807114	+	142.5	5344.000	144.5	26.8	5.39	2.31e-56
chr8-20135	chr8	92063695	92066944	+	142.5	3249.000	145.5	20.5	7.09	3.57e-71
chr9-28006	chr9	96724244	96728477	+	142.5	4233.000	147.0	20.3	7.23	1.83e-73
chr11-31398	chr11	20829063	20833663	+	142.5	4600.000	145.0	19.2	7.54	1.01e-74
chr11-13339	chr11	85523481	85527639	+	142.5	4158.000	147.5	17.7	8.32	4.59e-81
chr11-20665	chr11	113970486	113973563	+	142.5	3077.000	146.5	18.2	8.07	8.36e-79
chr11-16605	chr11	115358506	115360626	+	142.5	2120.000	145.5	10.8	13.46	2.12e-107
chr11-6818	chr11	117393873	117395793	+	142.5	1920.000	148.0	8.6	17.12	3.26e-124
chr12-7100	chr12	11148948	11151286	+	142.5	2338.000	144.5	9.7	14.86	2.14e-112
chr12-9362	chr12	84216682	84220263	+	142.5	3581.000	147.0	15.8	9.32	1.20e-87
chr15-16736	chr15	76067492	76070831	+	142.5	3339.000	146.5	21.0	6.99	6.85e-71
chr15-15848	chr15	77149356	77154051	+	142.5	4695.000	147.0	24.9	5.91	1.51e-62
chr15-15856	chr15	77813703	77819372	+	142.5	5669.000	145.5	27.9	5.22	4.50e-55
chr15-11250	chr15	83024722	83027578	+	142.5	2856.000	145.5	18.8	7.74	5.74e-76
chr16-7695	chr16	35767931	35771751	+	142.5	3820.000	147.5	21.0	7.03	9.76e-72
chr17-13401	chr17	31294897	31298307	+	142.5	3410.000	146.5	19.9	7.37	8.82e-74
chr18-6117	chr18	38189079	38191329	+	142.5	2250.000	146.0	20.3	7.19	1.33e-72
chr19-11631	chr19	41696955	41700330	+	142.5	3375.000	146.0	18.8	7.76	7.38e-77
chr19-9004	chr19	46303845	46306528	+	142.5	2683.000	146.0	19.5	7.50	5.47e-75
chr1-6670	chr1	78362843	78365976	+	142.0	3133.000	146.5	20.3	7.21	1.33e-72
chr2-31307	chr2	9894861	9898626	+	142.0	3765.000	146.0	22.9	6.37	4.20e-66
chr2-16400	chr2	13571828	13575232	+	142.0	3404.000	146.0	21.4	6.82	8.78e-70
chr2-23284	chr2	60878476	60882118	+	142.0	3642.000	146.0	18.8	7.76	7.38e-77
chr2-16744	chr2	102093870	102098422	+	142.0	4552.000	146.5	24.6	5.95	3.10e-62
chr2-34123	chr2	120729104	120732710	+	142.0	3606.000	144.5	18.6	7.77	1.04e-75
chr2-30911	chr2	164562042	164564996	+	142.0	2954.000	145.0	15.6	9.32	1.73e-86
chr3-3831	chr3	36569614	36571981	+	142.0	2367.000	145.5	14.7	9.90	1.03e-89
chr3-18209	chr3	50297016	50302094	+	142.0	5078.000	144.0	18.8	7.66	4.43e-75
chr4-32229	chr4	108405771	108408256	+	142.0	2485.000	144.5	14.7	9.83	1.01e-88
chr4-33092	chr4	152220245	152222887	+	142.0	2642.000	145.5	17.1	8.52	2.69e-81
chr4-42038	chr4	152338023	152341388	+	142.0	3365.000	145.0	17.5	8.28	6.57e-80
chr4-23241	chr4	155305219	155308695	+	142.0	3476.000	146.5	21.2	6.92	2.47e-70
chr5-27722	chr5	67229569	67231778	+	142.0	2209.000	145.0	6.1	23.96	7.30e-142
chr5-7332	chr5	98184958	98187031	+	142.0	2073.000	145.5	7.6	19.23	1.83e-128
chr6-9645	chr6	120462889	120465801	+	142.0	2912.000	144.0	17.3	8.33	1.13e-79
chr6-19009	chr6	122819563	122822398	+	142.0	2835.000	144.0	16.0	9.00	5.44e-84
chr7-32741	chr7	117381662	117384912	+	142.0	3250.000	145.0	20.1	7.21	2.51e-72
chr8-15632	chr8	87886629	87890055	+	142.0	3426.000	145.5	15.6	9.35	1.73e-86
chr8-6003	chr8	108695230	108698341	+	142.0	3111.000	146.5	11.0	13.29	2.28e-107
chr9-33026	chr9	50601731	50605368	+	142.0	3637.000	145.5	21.6	6.73	2.08e-68
chr10-23687	chr10	17329788	17334610	+	142.0	4822.000	145.0	25.7	5.64	3.18e-59
chr10-7995	chr10	66913225	66916235	+	142.0	3010.000	147.0	19.9	7.39	1.19e-74
chr10-9560	chr10	120383702	120387374	+	142.0	3672.000	148.5	24.0	6.19	3.18e-65
chr11-23824	chr11	5288892	5292159	+	142.0	3267.000	146.5	18.4	7.97	3.80e-78
chr11-43224	chr11	71755277	71759862	+	142.0	4585.000	147.0	26.4	5.57	2.00e-59
chr11-13903	chr11	88238894	88242914	+	142.0	4020.000	144.0	23.6	6.11	4.97e-63
chr11-33714	chr11	95209436	95212110	+	142.0	2674.000	146.0	12.8	11.45	7.10e-99
chr11-32532	chr11	115418051	115422438	+	142.0	4387.000	146.5	24.0	6.11	1.20e-63
chr12-10841	chr12	54286601	54289457	+	142.0	2856.000	145.5	16.4	8.86	1.87e-83
chr13-6409	chr13	28552386	28555765	+	142.0	3379.000	146.5	13.4	10.93	5.20e-96
chr15-16413	chr15	27922280	27927130	+	142.0	4850.000	147.0	24.9	5.91	1.51e-62
chr15-5549	chr15	99583596	99585540	+	142.0	1944.000	146.5	11.2	13.03	3.13e-106
chr17-12667	chr17	25859507	25862524	+	142.0	3017.000	144.5	19.0	7.60	1.85e-74
chr17-3776	chr17	51831372	51834363	+	142.0	2991.000	144.5	18.4	7.86	2.39e-76
chr17-12981	chr17	64913409	64916672	+	142.0	3263.000	145.5	18.2	8.01	6.73e-78
chr17-9358	chr17	87743723	87747139	+	142.0	3416.000	145.5	20.3	7.16	9.55e-72
chr18-3258	chr18	54549930	54552756	+	142.0	2826.000	148.0	13.2	11.22	4.79e-99
chr1-23700	chr1	170520987	170523793	+	141.5	2806.000	145.5	21.4	6.80	5.99e-69
chr1-33979	chr1	186702236	186706362	+	141.5	4126.000	144.5	19.7	7.35	1.22e-72
chr2-38962	chr2	164996833	164999133	+	141.5	2300.000	144.5	7.1	20.26	1.13e-130
chr3-20810	chr3	30512051	30516126	+	141.5	4075.000	145.5	21.6	6.73	2.08e-68
chr4-13589	chr4	130791812	130794547	+	141.5	2735.000	147.5	18.2	8.12	1.03e-79
chr5-17124	chr5	47982100	47986099	+	141.5	3999.000	144.0	24.6	5.84	1.09e-60
chr6-18723	chr6	93715261	93719000	+	141.5	3739.000	145.5	19.5	7.48	4.11e-74
chr7-5429	chr7	37375068	37377337	+	141.5	2269.000	145.5	12.1	12.02	8.01e-101
chr8-9879	chr8	47239875	47242446	+	141.5	2571.000	145.0	14.7	9.86	1.03e-89
chr8-28506	chr8	114498174	114502978	+	141.5	4804.000	145.5	24.2	6.01	2.17e-62
chr9-31151	chr9	60455515	60461339	+	141.5	5824.000	145.5	22.0	6.60	2.39e-67
chr10-23557	chr10	4387670	4392170	+	141.5	4500.000	144.0	24.0	6.00	4.44e-62
chr10-24611	chr10	79931788	79935653	+	141.5	3865.000	145.5	20.3	7.16	9.55e-72
chr11-10697	chr11	4094652	4098170	+	141.5	3518.000	145.0	22.3	6.51	7.94e-67
chr11-34614	chr11	32220574	32223527	+	141.5	2953.000	146.0	15.3	9.51	2.97e-88
chr11-21163	chr11	76025689	76028443	+	141.5	2754.000	143.5	13.4	10.71	6.61e-93
chr11-17059	chr11	84524418	84526790	+	141.5	2372.000	149.0	9.7	15.32	2.71e-118
chr11-25661	chr11	98370445	98372647	+	141.5	2202.000	146.0	12.5	11.65	7.25e-100
chr11-44235	chr11	112777848	112782076	+	141.5	4228.000	145.0	14.9	9.72	6.89e-89
chr12-23562	chr12	83207399	83211200	+	141.5	3801.000	145.5	26.6	5.47	1.63e-57
chr12-21015	chr12	109408280	109413342	+	141.5	5062.000	146.5	28.7	5.10	3.14e-54
chr14-2294	chr14	48197135	48200501	+	141.5	3366.000	143.5	13.4	10.71	6.61e-93
chr15-14634	chr15	98690313	98692874	+	141.5	2561.000	144.0	13.6	10.57	4.96e-93
chr15-9888	chr15	98775749	98778641	+	141.5	2892.000	148.0	14.9	9.92	7.18e-92
chr17-11765	chr17	56514144	56516762	+	141.5	2618.000	147.0	13.8	10.63	3.28e-95
chr17-20204	chr17	56581488	56584549	+	141.5	3061.000	144.0	17.9	8.03	1.19e-77
chr18-7150	chr18	25644581	25647019	+	141.5	2438.000	144.5	11.2	12.86	5.25e-104
chr19-15872	chr19	5794324	5798245	+	141.5	3921.000	145.0	22.7	6.39	8.40e-66
chr19-9195	chr19	6334071	6337482	+	141.5	3411.000	145.5	20.8	7.01	1.32e-70
chr1-15840	chr1	42229683	42233699	+	141.0	4016.000	144.0	21.2	6.80	1.17e-68
chr1-7072	chr1	89847115	89850839	+	141.0	3724.000	145.0	21.8	6.64	7.10e-68
chr2-45265	chr2	29818884	29821590	+	141.0	2706.000	144.5	17.1	8.46	2.28e-80
chr2-38295	chr2	105125786	105129106	+	141.0	3320.000	144.0	18.8	7.66	4.43e-75
chr2-47220	chr2	154675446	154678776	+	141.0	3330.000	144.0	10.4	13.88	1.22e-108
chr2-22802	chr2	168600466	168603184	+	141.0	2718.000	144.5	14.7	9.83	1.01e-88
chr3-23275	chr3	101922180	101925939	+	141.0	3759.000	145.0	19.0	7.62	2.43e-75
chr3-5365	chr3	107516654	107518868	+	141.0	2214.000	144.0	14.1	10.25	2.91e-91
chr3-11631	chr3	152105467	152109625	+	141.0	4158.000	145.0	16.2	8.94	3.39e-84
chr4-8875	chr4	95184112	95187513	+	141.0	3401.000	146.0	17.3	8.44	1.59e-81
chr4-5691	chr4	138394849	138397076	+	141.0	2227.000	143.5	7.6	18.97	6.69e-126
chr4-12534	chr4	149576833	149579940	+	141.0	3107.000	146.5	17.7	8.27	3.81e-80
chr5-13585	chr5	113991202	113995013	+	141.0	3811.000	145.0	20.5	7.06	3.57e-71
chr5-2985	chr5	134550582	134553460	+	141.0	2878.000	144.5	18.2	7.96	5.38e-77
chr6-13245	chr6	98947411	98950802	+	141.0	3391.000	144.0	22.0	6.53	1.57e-66
chr6-17739	chr6	112864498	112866750	+	141.0	2252.000	144.5	13.0	11.14	8.40e-96
chr6-6759	chr6	135525326	135528530	+	141.0	3204.000	145.5	20.3	7.16	9.55e-72
chr7-14591	chr7	38105317	38108921	+	141.0	3604.000	145.5	9.9	14.63	2.80e-112
chr7-28878	chr7	112142318	112145357	+	141.0	3039.000	145.5	17.5	8.31	6.57e-80
chr7-30895	chr7	127447372	127451802	+	141.0	4430.000	149.0	20.5	7.26	1.34e-74
chr7-22296	chr7	128549103	128553159	+	141.0	4056.000	143.0	18.4	7.78	1.87e-75
chr7-9344	chr7	130470509	130474190	+	141.0	3681.000	143.0	16.0	8.94	4.90e-83
chr8-31478	chr8	57320312	57322608	+	141.0	2296.000	143.5	9.9	14.43	5.93e-110
chr9-26777	chr9	119401094	119405409	+	141.0	4315.000	145.0	24.4	5.94	6.36e-62
chr10-13741	chr10	79682639	79684763	+	141.0	2124.000	144.0	13.4	10.74	6.14e-94
chr10-13780	chr10	80396589	80399117	+	141.0	2528.000	146.5	17.5	8.37	7.87e-81
chr11-28478	chr11	117133669	117136619	+	141.0	2950.000	143.5	16.2	8.85	2.70e-82
chr12-11307	chr12	24840419	24844471	+	141.0	4052.000	144.5	21.8	6.62	4.72e-67
chr15-14335	chr15	77213695	77216953	+	141.0	3258.000	145.5	17.5	8.31	6.57e-80
chr15-10851	chr15	98789388	98793245	+	141.0	3857.000	144.0	24.0	6.00	4.44e-62
chr15-10390	chr15	101139075	101141867	+	141.0	2792.000	143.5	16.4	8.74	1.45e-81
chr17-9533	chr17	29918431	29921184	+	141.0	2753.000	148.5	15.3	9.68	3.21e-90
chr17-21551	chr17	70745538	70749733	+	141.0	4195.000	144.0	21.8	6.60	4.72e-67
chr18-7103	chr18	13703152	13707766	+	141.0	4614.000	144.0	15.6	9.25	1.62e-85
chr19-3623	chr19	44674529	44678456	+	141.0	3927.000	143.0	23.3	6.13	1.01e-62
chr1-6437	chr1	133209078	133211223	+	140.5	2145.000	143.0	11.9	12.03	1.08e-99
chr2-14401	chr2	52944466	52948075	+	140.5	3609.000	144.0	22.9	6.28	1.70e-64
chr2-38530	chr2	129591827	129596181	+	140.5	4354.000	145.0	21.4	6.78	5.99e-69
chr2-17635	chr2	132281486	132284941	+	140.5	3455.000	145.0	16.4	8.83	1.87e-83
chr2-2537	chr2	143545313	143548555	+	140.5	3242.000	147.0	14.1	10.46	2.59e-94
chr3-1906	chr3	101711006	101713857	+	140.5	2851.000	147.5	14.9	9.89	7.13e-91
chr3-9806	chr3	153083433	153086256	+	140.5	2823.000	144.5	14.5	9.98	1.49e-89
chr4-11160	chr4	82491524	82496219	+	140.5	4695.000	143.0	24.0	5.96	2.67e-61
chr4-26438	chr4	128688164	128693360	+	140.5	5196.000	143.0	22.9	6.24	1.07e-63
chr5-8486	chr5	113306286	113309216	+	140.5	2930.000	146.5	20.8	7.06	1.87e-71
chr5-12591	chr5	144549386	144552330	+	140.5	2944.000	142.5	15.6	9.16	1.38e-83
chr6-16651	chr6	99263105	99267039	+	140.5	3934.000	142.5	17.1	8.34	1.62e-78
chr7-15954	chr7	24480735	24483814	+	140.5	3079.000	143.0	17.9	7.97	9.55e-77
chr8-17783	chr8	31916674	31920747	+	140.5	4073.000	143.5	15.6	9.22	1.50e-84
chr8-18930	chr8	79207946	79210634	+	140.5	2688.000	143.0	12.3	11.61	1.16e-97
chr8-13292	chr8	120215455	120218209	+	140.5	2754.000	143.0	16.4	8.70	1.45e-81
chr9-16599	chr9	41803919	41806840	+	140.5	2921.000	144.5	13.2	10.96	7.32e-95
chr9-18529	chr9	47714561	47719024	+	140.5	4463.000	146.5	21.4	6.85	8.78e-70
chr9-21972	chr9	61347325	61351586	+	140.5	4261.000	143.5	19.9	7.22	3.43e-71
chr9-5059	chr9	122836222	122838577	+	140.5	2355.000	145.0	15.8	9.19	1.03e-85
chr10-7305	chr10	74994254	74997165	+	140.5	2911.000	147.0	14.7	10.00	1.03e-91
chr11-40432	chr11	40689624	40693927	+	140.5	4303.000	143.5	17.7	8.10	2.09e-77
chr11-26929	chr11	102081347	102084546	+	140.5	3199.000	142.5	20.1	7.09	9.25e-70
chr12-10887	chr12	73044286	73047311	+	140.5	3025.000	146.0	21.0	6.96	6.85e-71
chr13-8798	chr13	51791823	51794343	+	140.5	2520.000	144.0	11.0	13.06	3.97e-105
chr14-8836	chr14	17659361	17661902	+	140.5	2541.000	146.0	15.1	9.65	4.64e-89
chr16-7906	chr16	4962243	4966073	+	140.5	3830.000	143.5	18.6	7.72	8.05e-75
chr16-7743	chr16	45722027	45726354	+	140.5	4327.000	145.5	18.4	7.92	3.02e-77
chr17-8420	chr17	46612242	46615155	+	140.5	2913.000	143.5	13.8	10.37	4.03e-91
chr18-4305	chr18	78046999	78049319	+	140.5	2320.000	142.5	16.2	8.79	2.38e-81
chr1-9104	chr1	59393984	59396322	+	140.0	2338.000	142.5	13.2	10.81	8.69e-93
chr2-28308	chr2	27095798	27098971	+	140.0	3173.000	143.5	15.1	9.48	4.09e-86
chr2-18922	chr2	27744706	27747800	+	140.0	3094.000	142.5	11.5	12.44	1.03e-100
chr2-24249	chr2	29844913	29847017	+	140.0	2104.000	143.5	13.2	10.88	8.00e-94
chr2-21084	chr2	59697072	59701694	+	140.0	4622.000	148.0	20.1	7.36	6.40e-75
chr2-32780	chr2	167561685	167566141	+	140.0	4456.000	143.5	17.7	8.10	2.09e-77
chr3-2955	chr3	51788596	51791877	+	140.0	3281.000	143.5	17.7	8.10	2.09e-77
chr3-11274	chr3	87958200	87961867	+	140.0	3667.000	143.5	19.7	7.30	8.91e-72
chr3-9782	chr3	146403716	146407648	+	140.0	3932.000	142.5	22.0	6.46	6.68e-65
chr4-26233	chr4	108030511	108032735	+	140.0	2224.000	143.0	9.9	14.38	5.93e-110
chr4-1674	chr4	127168052	127170433	+	140.0	2381.000	147.5	16.4	8.98	2.34e-85
chr4-31249	chr4	143348646	143351064	+	140.0	2418.000	145.0	15.3	9.45	2.83e-87
chr5-17088	chr5	36867995	36870620	+	140.0	2625.000	144.5	13.6	10.61	4.96e-93
[truncated: 4,703,256 more chars]
