# Supplementary material for: Regulation of chromatin accessibility and gene expression in the developing hippocampal primordium by LIM-HD transcription factor LHX2
Source: PLoS Genet. 2023 Aug 18;19(8):e1010874. doi: 10.1371/journal.pgen.1010874 (PMC10482279; doi:10.1371/journal.pgen.1010874)
Supplement: S2 Data — (ZIP) [file pgen.1010874.s013.zip › DiffPEAKS__E12.5_CNT_Hcp_H3K4Me3_Input.txt]

# HOMER Differential Peaks
# Original Peak File = Peaks_E12.5_CNT_HC_H3K4Me3_Input.txt
# Peak File Tag Directory = E12.5_CNT_HC_H3K4Me3/
# Background Tag Directory = E12.5_CNT_HC_Input/
#
# Mode = Peaks enriched over background
# Differential peaks = 15471
# Fraction of original peaks = 97.96%
# Original number of peaks = 15793
# Size of region used to count tags = given peak sizes (-fixed)
# Fold change cutoff = 4.00
# Poisson p-value cutoff = 1.00e-04
# strand = 2 (tags counted on 0=+strand, 1=-strand, 2=both strands)
# peak directory tagAdjust = 129
# background directory tagAdjust = 61
#
# cmd = getDifferentialPeaks Peaks_E12.5_CNT_HC_H3K4Me3_Input.txt E12.5_CNT_HC_H3K4Me3/ E12.5_CNT_HC_Input/
#
#PeakID	chr	start	end	strand	score	focus ratio/other	Total Tags	Background Tags	Fold Change vs. Background	p-value
chr11-36	chr11	69995740	69997845	+	4585.5	2105.000	1397.5	2.3	602.74	0.00e+00
chr3-5099	chr3	148986415	148990907	+	4583.9	4492.000	1387.0	4.9	283.36	0.00e+00
chr19-4124	chr19	59455761	59464689	+	4496.2	8928.000	1359.0	11.7	116.58	0.00e+00
chr5-7029	chr5	142811950	142823690	+	4494.5	11740.000	1361.0	20.7	65.63	0.00e+00
chr11-4866	chr11	108920040	108928687	+	4464.7	8647.000	1352.5	14.3	94.59	0.00e+00
chr11-7041	chr11	98794252	98797909	+	4383.6	3657.000	1325.5	5.5	242.12	0.00e+00
chr1-6429	chr1	86525247	86530016	+	4271.1	4769.000	1291.5	8.1	160.42	0.00e+00
chr12-4248	chr12	108791783	108795433	+	4198.3	3650.000	1268.5	3.5	358.10	0.00e+00
chr8-266	chr8	47673546	47676646	+	4113.9	3100.000	1251.0	4.1	308.32	0.00e+00
chr1-5567	chr1	134559751	134562215	+	4085.8	2464.000	1237.0	4.1	304.87	0.00e+00
chr1-6256	chr1	178335042	178338479	+	4056.0	3437.000	1226.5	5.5	224.04	0.00e+00
chr9-4012	chr9	62340462	62345425	+	4032.8	4963.000	1219.5	6.6	185.64	0.00e+00
chr17-5169	chr17	34116872	34123457	+	3991.4	6585.000	1207.0	11.1	108.33	0.00e+00
chr11-2204	chr11	102316482	102320848	+	3968.3	4366.000	1202.0	6.4	186.63	0.00e+00
chr4-5018	chr4	109974782	109983160	+	3961.7	8378.000	1198.0	11.5	104.50	0.00e+00
chr7-8226	chr7	79498734	79510501	+	3850.8	11767.000	1164.0	19.6	59.45	0.00e+00
chr12-3722	chr12	27338190	27344399	+	3842.5	6209.000	1162.0	8.3	139.86	0.00e+00
chr7-7685	chr7	36695116	36700000	+	3832.6	4884.000	1159.0	6.4	179.95	0.00e+00
chr11-8928	chr11	21994632	22008348	+	3811.1	13716.000	1154.0	22.4	51.49	0.00e+00
chr8-5556	chr8	79027692	79031310	+	3804.4	3618.000	1150.0	5.0	231.89	0.00e+00
chr6-3514	chr6	125095762	125098396	+	3716.7	2634.000	1124.0	4.4	256.65	0.00e+00
chr4-7383	chr4	54944336	54950803	+	3701.8	6467.000	1119.0	10.6	105.94	0.00e+00
chr4-5290	chr4	133751192	133755073	+	3698.5	3881.000	1119.5	5.2	214.59	0.00e+00
chr13-3927	chr13	29983349	29986825	+	3609.2	3476.000	1093.0	5.4	202.03	0.00e+00
chr13-2183	chr13	58400700	58403785	+	3526.4	3085.000	1069.5	3.5	307.51	0.00e+00
chr16-2508	chr16	8828929	8832060	+	3521.5	3131.000	1064.5	3.3	317.85	0.00e+00
chr4-7663	chr4	151993962	151997573	+	3516.5	3611.000	1063.0	6.0	177.47	0.00e+00
chr7-3872	chr7	126501692	126503917	+	3516.5	2225.000	1064.0	2.2	485.89	0.00e+00
chr9-4183	chr9	44603588	44606315	+	3473.5	2727.000	1050.0	4.3	247.02	0.00e+00
chr8-5895	chr8	11554683	11558993	+	3470.2	4310.000	1049.5	7.0	149.50	0.00e+00
chr5-6446	chr5	100037311	100041013	+	3438.7	3702.000	1040.5	6.1	170.06	0.00e+00
chr14-2611	chr14	25457194	25462337	+	3437.1	5143.000	1040.0	8.4	124.21	0.00e+00
chr1-5895	chr1	84837593	84840920	+	3428.8	3327.000	1038.5	5.4	191.96	0.00e+00
chr10-2958	chr10	61145855	61148322	+	3422.2	2467.000	1038.5	4.8	217.90	0.00e+00
chr14-3497	chr14	122471592	122480163	+	3412.2	8571.000	1032.5	14.2	72.54	0.00e+00
chr17-2913	chr17	17826096	17830713	+	3362.6	4617.000	1019.0	5.3	192.95	0.00e+00
chr6-3932	chr6	117906108	117909151	+	3357.6	3043.000	1017.0	5.2	197.38	0.00e+00
chr3-3592	chr3	58414181	58417893	+	3356.0	3712.000	1016.0	5.8	175.28	0.00e+00
chr11-5945	chr11	77981768	77985632	+	3356.0	3864.000	1017.0	8.1	125.32	0.00e+00
chr9-5257	chr9	57071172	57077615	+	3331.2	6443.000	1006.5	8.8	114.91	0.00e+00
chr17-1265	chr17	25013524	25017318	+	3279.9	3794.000	993.0	6.2	160.60	0.00e+00
chr5-4310	chr5	136565194	136569290	+	3263.3	4096.000	987.0	6.6	148.78	0.00e+00
chr11-7119	chr11	96002975	96008446	+	3228.6	5471.000	975.5	7.7	126.22	0.00e+00
chr5-6103	chr5	88720167	88722836	+	3225.3	2669.000	976.5	5.2	189.52	0.00e+00
chr9-6340	chr9	88480101	88483525	+	3193.8	3424.000	965.0	4.4	217.15	0.00e+00
chr10-5212	chr10	81135627	81139171	+	3190.5	3544.000	964.5	5.5	176.18	0.00e+00
chr7-8101	chr7	133121229	133124772	+	3132.6	3543.000	947.0	5.8	163.38	0.00e+00
chr2-6829	chr2	156839353	156842686	+	3126.0	3333.000	947.5	6.4	147.12	0.00e+00
chr4-5077	chr4	133011026	133014180	+	3114.4	3154.000	941.5	5.9	158.90	0.00e+00
chr12-4467	chr12	76368541	76372031	+	3104.5	3490.000	938.5	4.4	211.19	0.00e+00
chr9-5265	chr9	61372097	61375536	+	3097.8	3439.000	936.0	4.5	207.61	0.00e+00
chr17-3693	chr17	35978517	35981249	+	3089.6	2732.000	937.5	5.8	161.74	0.00e+00
chr4-4598	chr4	116074322	116077371	+	3084.6	3049.000	935.5	5.0	186.22	0.00e+00
chr19-1939	chr19	8818313	8821993	+	3074.7	3680.000	932.5	5.6	166.42	0.00e+00
chr12-4312	chr12	101081748	101084496	+	3069.7	2748.000	928.0	5.3	173.60	0.00e+00
chr5-7078	chr5	73489943	73493068	+	3066.4	3125.000	927.5	5.3	173.51	0.00e+00
chr5-2196	chr5	124861580	124864293	+	3064.7	2713.000	930.0	3.3	277.69	0.00e+00
chr10-5237	chr10	120474023	120477949	+	3053.2	3926.000	923.5	6.2	149.36	0.00e+00
chr2-8339	chr2	180041323	180043803	+	3030.0	2480.000	915.5	3.7	249.38	0.00e+00
chr5-6554	chr5	113770276	113773804	+	3021.7	3528.000	914.0	5.9	155.95	0.00e+00
chr1-1335	chr1	152901691	152904202	+	3020.1	2511.000	917.5	4.6	197.86	0.00e+00
chr6-3875	chr6	99520116	99523929	+	3010.1	3813.000	912.5	6.1	150.72	0.00e+00
chr8-4851	chr8	13104071	13106920	+	3006.8	2849.000	909.0	5.0	183.30	0.00e+00
chr1-4569	chr1	181210073	181212958	+	3000.2	2885.000	910.0	5.2	176.62	0.00e+00
chr3-4493	chr3	131109562	131113656	+	2973.7	4094.000	900.5	7.5	119.50	0.00e+00
chr1-5998	chr1	131524497	131529197	+	2952.2	4700.000	892.5	6.7	133.25	0.00e+00
chr10-3624	chr10	80147887	80152914	+	2939.0	5027.000	889.5	8.2	108.75	0.00e+00
chr11-7868	chr11	24075611	24082782	+	2932.3	7171.000	889.5	10.6	83.70	0.00e+00
chr11-2106	chr11	93884856	93887550	+	2930.7	2694.000	887.0	4.5	196.75	0.00e+00
chr13-5051	chr13	37825220	37828307	+	2927.4	3087.000	885.0	5.6	157.94	0.00e+00
chr8-5892	chr8	126589704	126595103	+	2925.7	5399.000	887.5	8.1	109.36	0.00e+00
chr16-2571	chr16	90282968	90285428	+	2922.4	2460.000	884.0	3.6	245.10	0.00e+00
chr17-5383	chr17	46029122	46032952	+	2912.5	3830.000	881.5	5.8	152.08	0.00e+00
chr15-4411	chr15	36791144	36794859	+	2899.3	3715.000	876.0	4.7	186.32	0.00e+00
chr2-8970	chr2	106692728	106697879	+	2891.0	5151.000	874.5	7.0	125.72	0.00e+00
chr3-5812	chr3	88529094	88537202	+	2891.0	8108.000	875.0	11.9	73.44	0.00e+00
chr14-3555	chr14	98166092	98170468	+	2882.7	4376.000	871.5	5.7	152.04	0.00e+00
chr3-5132	chr3	88206529	88220533	+	2866.2	14004.000	867.0	21.2	40.92	0.00e+00
chr4-5888	chr4	155490690	155493681	+	2857.9	2991.000	863.5	5.0	174.12	0.00e+00
chr18-1338	chr18	35829383	35832691	+	2856.2	3308.000	865.5	4.6	186.64	0.00e+00
chr15-4496	chr15	8442166	8446700	+	2828.1	4534.000	855.0	6.4	132.75	0.00e+00
chr3-4709	chr3	84813268	84816256	+	2824.8	2988.000	854.5	5.2	165.84	0.00e+00
chr11-7670	chr11	69919542	69922428	+	2814.9	2886.000	851.5	3.7	227.95	0.00e+00
chr16-2269	chr16	44138179	44141068	+	2798.3	2889.000	846.5	4.6	185.12	0.00e+00
chr3-3367	chr3	69004019	69007582	+	2795.0	3563.000	845.5	3.7	226.34	0.00e+00
chr7-6613	chr7	67950280	67955104	+	2791.7	4824.000	844.5	5.1	165.98	0.00e+00
chr3-1582	chr3	51339500	51342323	+	2785.1	2823.000	845.0	4.1	208.25	0.00e+00
chr11-7907	chr11	70652818	70656599	+	2785.1	3781.000	843.5	5.9	142.36	0.00e+00
chr14-3744	chr14	54574109	54578439	+	2785.1	4330.000	842.5	6.9	122.25	0.00e+00
chr5-7231	chr5	93204506	93207242	+	2781.8	2736.000	840.5	2.4	343.43	0.00e+00
chr15-2917	chr15	39196798	39199579	+	2781.8	2781.000	844.5	4.3	198.67	0.00e+00
chr3-3619	chr3	136669141	136672324	+	2780.1	3183.000	840.0	6.1	138.75	0.00e+00
chr11-9008	chr11	98148415	98150781	+	2780.1	2366.000	840.5	5.2	161.11	0.00e+00
chr1-5931	chr1	172024547	172027916	+	2768.5	3369.000	838.5	5.7	147.94	0.00e+00
chr13-3734	chr13	28950259	28954227	+	2766.9	3968.000	836.5	5.3	158.39	0.00e+00
chr7-6877	chr7	63936048	63940106	+	2756.9	4058.000	834.0	8.4	98.85	0.00e+00
chr14-3620	chr14	21498495	21502470	+	2750.3	3975.000	833.0	7.0	119.76	0.00e+00
chr15-2481	chr15	98762002	98763801	+	2745.4	1799.000	832.0	2.6	322.96	0.00e+00
chr12-2507	chr12	86881716	86885252	+	2735.4	3536.000	827.5	7.0	117.87	0.00e+00
chr7-5259	chr7	127874932	127877766	+	2717.2	2834.000	821.5	5.7	144.95	0.00e+00
chr12-3683	chr12	80108830	80116740	+	2707.3	7910.000	819.0	11.3	72.25	0.00e+00
chr4-5013	chr4	82503792	82510350	+	2705.6	6558.000	819.5	9.6	85.40	0.00e+00
chr4-6408	chr4	154960516	154965386	+	2704.0	4870.000	818.0	9.1	89.44	0.00e+00
chr11-7030	chr11	85138774	85141092	+	2702.3	2318.000	818.0	3.7	222.82	0.00e+00
chr18-1136	chr18	75366443	75371887	+	2700.7	5444.000	819.0	7.5	109.62	0.00e+00
chr8-595	chr8	25518705	25521419	+	2699.0	2714.000	824.5	4.1	200.03	0.00e+00
chr18-2879	chr18	16806338	16810013	+	2685.8	3675.000	812.0	4.3	188.17	0.00e+00
chr4-6980	chr4	100776119	100780446	+	2674.2	4327.000	808.0	5.4	149.35	0.00e+00
chr4-5980	chr4	32982197	32985475	+	2667.6	3278.000	806.5	4.6	173.92	0.00e+00
chr10-5865	chr10	118866836	118870542	+	2665.9	3706.000	807.5	5.1	158.71	0.00e+00
chr1-6240	chr1	155097144	155099828	+	2649.4	2684.000	801.0	5.3	151.67	0.00e+00
chr2-5489	chr2	59160192	59162427	+	2637.8	2235.000	798.5	2.5	317.90	0.00e+00
chr7-7825	chr7	25247535	25251361	+	2634.5	3826.000	798.0	5.6	142.42	0.00e+00
chr6-4602	chr6	51468297	51471681	+	2632.8	3384.000	796.5	5.0	160.61	0.00e+00
chr5-6073	chr5	147429441	147431878	+	2627.9	2437.000	794.5	3.0	262.47	0.00e+00
chr8-5858	chr8	87957654	87961067	+	2626.2	3413.000	795.0	5.9	134.17	0.00e+00
chr7-4589	chr7	19457416	19459533	+	2622.9	2117.000	798.5	4.0	199.97	0.00e+00
chr2-6296	chr2	30469573	30474784	+	2621.2	5211.000	792.5	7.0	113.93	0.00e+00
chr7-3716	chr7	96209641	96214247	+	2616.3	4606.000	791.0	8.1	98.25	0.00e+00
chr12-1623	chr12	75595082	75597127	+	2606.3	2045.000	788.5	4.1	194.33	0.00e+00
chr10-5368	chr10	42273682	42278876	+	2603.0	5194.000	786.5	8.2	95.40	0.00e+00
chr6-3196	chr6	140622994	140625514	+	2589.8	2520.000	783.5	2.4	320.14	0.00e+00
chr11-8760	chr11	19923576	19926652	+	2586.5	3076.000	783.0	5.7	138.15	0.00e+00
chr9-5287	chr9	91360683	91368037	+	2571.6	7354.000	778.5	10.4	74.61	0.00e+00
chr2-7485	chr2	38350428	38359478	+	2568.3	9050.000	778.0	12.8	61.01	0.00e+00
chr4-7150	chr4	129740296	129743431	+	2568.3	3135.000	777.5	4.6	170.03	0.00e+00
chr11-5396	chr11	72606770	72608832	+	2568.3	2062.000	779.0	3.9	201.59	0.00e+00
chr17-3588	chr17	34024031	34028334	+	2566.6	4303.000	777.0	8.7	89.36	0.00e+00
chr10-3201	chr10	126978352	126981409	+	2565.0	3057.000	781.5	4.7	166.22	0.00e+00
chr14-3317	chr14	122461613	122466301	+	2561.7	4688.000	775.5	6.8	113.59	0.00e+00
chr5-5268	chr5	96160509	96163541	+	2560.0	3032.000	775.0	3.5	218.79	0.00e+00
chr10-4928	chr10	119238258	119241215	+	2558.4	2957.000	774.0	3.8	203.69	0.00e+00
chr7-7498	chr7	141561692	141563573	+	2556.7	1881.000	773.5	4.6	166.80	0.00e+00
chr7-4822	chr7	110121232	110124428	+	2555.0	3196.000	774.0	5.0	154.07	0.00e+00
chr4-1981	chr4	106910683	106914177	+	2543.5	3494.000	777.5	5.8	134.13	0.00e+00
chr5-2179	chr5	142960193	142964162	+	2541.8	3969.000	774.5	6.9	112.39	0.00e+00
chr12-668	chr12	78225655	78227990	+	2533.5	2335.000	768.0	4.3	180.67	0.00e+00
chr14-2827	chr14	62759597	62762409	+	2526.9	2812.000	764.5	4.6	164.86	0.00e+00
chr14-4023	chr14	20792717	20794785	+	2523.6	2068.000	764.0	4.1	185.35	0.00e+00
chr10-1412	chr10	39730926	39734092	+	2520.3	3166.000	771.0	4.1	190.02	0.00e+00
chr12-4211	chr12	69195551	69198655	+	2520.3	3104.000	762.5	3.7	204.12	0.00e+00
chr16-605	chr16	11253114	11255074	+	2520.3	1960.000	763.0	3.6	211.55	0.00e+00
chr11-5141	chr11	106786915	106790145	+	2518.6	3230.000	762.5	3.5	219.24	0.00e+00
chr5-6230	chr5	4754226	4759009	+	2517.0	4783.000	762.0	9.0	85.12	0.00e+00
chr8-5356	chr8	47286146	47289919	+	2517.0	3773.000	761.5	6.2	123.16	0.00e+00
chr5-1916	chr5	110652775	110654568	+	2502.1	1793.000	759.0	3.4	222.35	0.00e+00
chr5-3138	chr5	90364820	90367428	+	2495.5	2608.000	756.0	4.5	167.69	0.00e+00
chr5-6582	chr5	134312574	134315527	+	2492.2	2953.000	754.5	4.8	158.31	0.00e+00
chr2-9591	chr2	72978251	72981411	+	2485.5	3160.000	752.0	5.2	145.95	0.00e+00
chr6-529	chr6	39205307	39207775	+	2475.6	2468.000	752.5	5.0	149.79	0.00e+00
chr8-4621	chr8	95806172	95808155	+	2470.7	1983.000	746.5	2.4	305.02	0.00e+00
chr17-4825	chr17	56583278	56586327	+	2470.7	3049.000	749.0	6.2	119.89	0.00e+00
chr5-6435	chr5	72913414	72916093	+	2469.0	2679.000	747.0	5.5	136.45	0.00e+00
chr7-8003	chr7	34652224	34655987	+	2467.3	3763.000	746.0	6.0	124.55	0.00e+00
chr1-921	chr1	160906107	160907638	+	2460.7	1531.000	754.0	2.8	266.07	0.00e+00
chr7-8604	chr7	82864905	82870745	+	2459.1	5840.000	743.5	8.1	91.62	0.00e+00
chr10-3127	chr10	115383855	115386405	+	2457.4	2550.000	744.0	5.0	148.10	0.00e+00
chr5-6609	chr5	25497103	25500508	+	2450.8	3405.000	741.0	4.1	182.62	0.00e+00
chr6-4650	chr6	148943894	148947035	+	2450.8	3141.000	743.0	5.0	147.90	0.00e+00
chr13-2603	chr13	107887930	107891866	+	2450.8	3936.000	741.5	6.2	118.69	0.00e+00
chr16-2151	chr16	50429244	50432874	+	2450.8	3630.000	741.5	5.3	140.40	0.00e+00
chr9-5579	chr9	64017507	64023518	+	2444.2	6011.000	739.0	10.7	69.12	0.00e+00
chr7-7004	chr7	97578777	97581622	+	2440.9	2845.000	738.0	4.6	161.39	0.00e+00
chr5-6029	chr5	43232387	43235815	+	2430.9	3428.000	735.0	5.2	140.89	0.00e+00
chr3-739	chr3	65527793	65530006	+	2424.3	2213.000	739.5	3.1	239.21	0.00e+00
chr10-2448	chr10	108161379	108163596	+	2424.3	2217.000	735.0	3.4	215.32	0.00e+00
chr3-3009	chr3	96696056	96698002	+	2422.7	1946.000	733.0	4.6	160.30	0.00e+00
chr12-2792	chr12	83920788	83923081	+	2419.4	2293.000	731.5	3.9	186.19	0.00e+00
chr3-2009	chr3	52101754	52105653	+	2414.4	3899.000	732.5	6.2	118.47	0.00e+00
chr11-5170	chr11	77685744	77688201	+	2414.4	2457.000	733.0	4.3	169.87	0.00e+00
chr5-6034	chr5	77264969	77267552	+	2407.8	2583.000	727.5	3.0	245.56	0.00e+00
chr12-3362	chr12	71014674	71017444	+	2402.8	2770.000	726.5	4.1	179.05	0.00e+00
chr19-3784	chr19	59343815	59346787	+	2397.8	2972.000	726.0	5.0	146.39	0.00e+00
chr16-845	chr16	85172216	85174315	+	2394.5	2099.000	724.0	2.3	321.18	0.00e+00
chr6-5604	chr6	120036015	120039953	+	2391.2	3938.000	723.5	5.0	145.89	0.00e+00
chr5-7412	chr5	129500389	129502489	+	2382.9	2100.000	721.0	3.0	243.36	0.00e+00
chr11-5311	chr11	112781256	112785583	+	2381.3	4327.000	723.0	6.3	114.55	0.00e+00
chr15-3502	chr15	12117136	12119472	+	2381.3	2336.000	719.5	4.7	153.03	0.00e+00
chr5-3998	chr5	115271683	115273201	+	2378.0	1518.000	720.5	1.9	372.90	0.00e+00
chr7-1803	chr7	6154923	6156742	+	2369.7	1819.000	719.0	4.0	180.06	0.00e+00
chr15-3444	chr15	96284120	96289433	+	2369.7	5313.000	716.0	7.3	97.52	0.00e+00
chr2-4184	chr2	52857463	52860386	+	2364.7	2923.000	719.5	3.8	189.35	0.00e+00
chr5-7104	chr5	114379193	114381716	+	2358.1	2523.000	714.5	3.9	184.90	0.00e+00
chr4-6162	chr4	95049553	95054030	+	2353.2	4477.000	712.5	6.1	117.69	0.00e+00
chrX-1780	chrX	13280087	13283365	+	2353.2	3278.000	713.0	5.1	140.13	0.00e+00
chr5-5012	chr5	53588633	53592380	+	2349.9	3747.000	711.0	5.2	136.29	0.00e+00
chr5-2047	chr5	33721487	33725222	+	2346.5	3735.000	712.0	5.9	120.16	0.00e+00
chr6-3959	chr6	85185769	85194581	+	2344.9	8812.000	709.0	15.3	46.45	0.00e+00
chr15-4277	chr15	84852381	84857029	+	2341.6	4648.000	708.5	7.1	99.11	0.00e+00
chr11-9981	chr11	74722434	74725045	+	2339.9	2611.000	707.5	2.9	244.11	0.00e+00
chr1-4768	chr1	13372113	13374978	+	2338.3	2865.000	707.0	4.1	171.52	0.00e+00
chr16-2292	chr16	55973513	55975335	+	2338.3	1822.000	708.5	4.3	166.68	0.00e+00
chr19-1014	chr19	29804910	29806832	+	2333.3	1922.000	709.0	4.8	146.78	0.00e+00
chr10-3728	chr10	17721535	17725240	+	2330.0	3705.000	706.5	5.9	120.55	0.00e+00
chr11-9543	chr11	89298188	89303682	+	2318.4	5494.000	700.5	7.0	100.71	0.00e+00
chr15-864	chr15	58075465	58077640	+	2318.4	2175.000	705.0	4.3	165.85	0.00e+00
chr2-1417	chr2	49450885	49453106	+	2313.4	2221.000	703.5	4.3	163.03	0.00e+00
chr9-5508	chr9	95405191	95408369	+	2313.4	3178.000	700.5	7.7	90.64	0.00e+00
chr18-3151	chr18	56706865	56709888	+	2311.8	3023.000	701.0	4.8	145.12	0.00e+00
chr2-5311	chr2	165992304	165993767	+	2308.5	1463.000	698.5	3.6	193.67	0.00e+00
chr4-5636	chr4	107252310	107254685	+	2306.8	2375.000	699.5	2.8	246.84	0.00e+00
chr1-5616	chr1	36555656	36559008	+	2303.5	3352.000	697.0	7.1	97.50	0.00e+00
chr5-6931	chr5	23432015	23436176	+	2303.5	4161.000	696.0	6.5	107.00	0.00e+00
chr11-8330	chr11	5097429	5100647	+	2296.9	3218.000	695.5	6.6	105.87	0.00e+00
chr12-3389	chr12	12937195	12943157	+	2290.3	5962.000	695.0	9.9	70.53	0.00e+00
chr11-9779	chr11	97697212	97701558	+	2288.6	4346.000	692.0	6.8	101.36	0.00e+00
chr13-869	chr13	45963234	45966175	+	2288.6	2941.000	696.0	4.1	171.53	0.00e+00
chr16-3368	chr16	44556460	44559288	+	2288.6	2828.000	693.0	3.5	195.64	0.00e+00
chr17-3166	chr17	26715194	26717002	+	2288.6	1808.000	694.0	2.6	269.39	0.00e+00
chr5-2585	chr5	76303570	76305596	+	2278.7	2026.000	693.0	2.6	262.44	0.00e+00
chr11-6509	chr11	88046837	88049913	+	2278.7	3076.000	691.0	6.0	115.36	0.00e+00
chr7-6760	chr7	28808217	28812523	+	2275.4	4306.000	690.0	8.9	77.63	0.00e+00
chr19-777	chr19	53310339	53314480	+	2273.7	4141.000	689.0	6.1	113.81	0.00e+00
chr12-3676	chr12	73110623	73113947	+	2272.1	3324.000	688.5	6.9	99.91	0.00e+00
chr4-3694	chr4	136310236	136312317	+	2260.5	2081.000	686.0	3.3	204.83	0.00e+00
chr15-3099	chr15	25983688	25985787	+	2257.2	2099.000	683.5	3.7	182.97	0.00e+00
chr17-3747	chr17	74527755	74529722	+	2252.2	1967.000	685.5	4.1	168.95	0.00e+00
chr4-4301	chr4	86748089	86749884	+	2250.6	1795.000	681.5	1.8	377.91	0.00e+00
chr7-6716	chr7	116307047	116309009	+	2250.6	1962.000	680.0	4.6	148.71	0.00e+00
chr9-1437	chr9	44334622	44337181	+	2250.6	2559.000	681.0	5.1	133.84	0.00e+00
chr11-2153	chr11	94320728	94322642	+	2248.9	1914.000	684.0	3.8	180.00	0.00e+00
chr3-5110	chr3	27709130	27711527	+	2247.3	2397.000	679.5	4.2	162.31	0.00e+00
chr17-4636	chr17	80060606	80063112	+	2243.9	2506.000	682.0	3.1	220.61	0.00e+00
chr19-1693	chr19	41980437	41982827	+	2239.0	2390.000	677.0	3.3	206.11	0.00e+00
chr9-4705	chr9	85841874	85845615	+	2235.7	3741.000	677.5	6.2	108.45	0.00e+00
chr17-3725	chr17	27906905	27910680	+	2235.7	3775.000	677.0	6.0	113.03	0.00e+00
chr3-1652	chr3	144568912	144571592	+	2234.0	2680.000	678.0	4.2	161.96	0.00e+00
chr11-4975	chr11	69121212	69124419	+	2234.0	3207.000	678.5	4.6	148.38	0.00e+00
chr8-3747	chr8	11006745	11010253	+	2232.4	3508.000	676.0	5.3	126.46	0.00e+00
chr13-3979	chr13	14062327	14065413	+	2230.7	3086.000	675.0	4.3	156.43	0.00e+00
chr16-2703	chr16	94369763	94372376	+	2229.0	2613.000	675.5	3.4	197.89	0.00e+00
chr19-1016	chr19	45782495	45784490	+	2224.1	1995.000	675.5	4.6	145.67	0.00e+00
chr17-5165	chr17	29885542	29889915	+	2215.8	4373.000	671.0	9.7	69.46	0.00e+00
chr6-4611	chr6	83053221	83055731	+	2212.5	2510.000	669.0	4.7	142.29	0.00e+00
chr3-3664	chr3	121425769	121428839	+	2210.8	3070.000	669.0	5.7	116.71	0.00e+00
chr7-2691	chr7	127344894	127346773	+	2210.8	1879.000	668.0	4.1	162.06	0.00e+00
chr11-5354	chr11	87357824	87359547	+	2210.8	1723.000	670.0	2.8	241.93	0.00e+00
chr14-1451	chr14	61680873	61683380	+	2210.8	2507.000	671.5	3.4	196.72	0.00e+00
chr1-2565	chr1	165459510	165462061	+	2209.2	2551.000	668.5	5.2	129.74	0.00e+00
chr11-8282	chr11	94209676	94213277	+	2209.2	3601.000	668.0	4.9	136.47	0.00e+00
chr11-8731	chr11	113682637	113685425	+	2205.9	2788.000	668.5	6.8	97.92	0.00e+00
chr13-1688	chr13	21179414	21181879	+	2204.2	2465.000	675.5	3.5	190.70	0.00e+00
chr8-2463	chr8	85024530	85028324	+	2202.6	3794.000	667.5	6.2	106.85	0.00e+00
chr3-5079	chr3	107331540	107334547	+	2200.9	3007.000	666.0	8.4	79.54	0.00e+00
chr17-5407	chr17	56672479	56674840	+	2199.3	2361.000	665.5	2.6	252.02	0.00e+00
chr3-4218	chr3	88552283	88554768	+	2196.0	2485.000	664.0	4.4	151.61	0.00e+00
chr9-5302	chr9	115308610	115311362	+	2196.0	2752.000	664.5	4.3	156.33	0.00e+00
chr4-6641	chr4	72197123	72202229	+	2194.3	5106.000	665.0	7.9	83.95	0.00e+00
chr5-2795	chr5	64802522	64805911	+	2194.3	3389.000	666.0	6.2	107.72	0.00e+00
chr17-2145	chr17	62879678	62884349	+	2194.3	4671.000	666.0	6.1	108.85	0.00e+00
chr1-4732	chr1	86357858	86361005	+	2192.6	3147.000	665.0	5.8	114.72	0.00e+00
chr1-5458	chr1	16103267	16106661	+	2189.3	3394.000	663.5	5.6	118.41	0.00e+00
chr4-6186	chr4	126254489	126257570	+	2189.3	3081.000	662.5	5.5	121.02	0.00e+00
chr17-3368	chr17	80205826	80208091	+	2189.3	2265.000	664.5	4.1	163.77	0.00e+00
chr3-4250	chr3	152209343	152212959	+	2187.7	3616.000	661.5	5.8	114.12	0.00e+00
chr11-5695	chr11	74896132	74899241	+	2187.7	3109.000	661.5	5.2	128.39	0.00e+00
chr1-2683	chr1	151343994	151346170	+	2184.4	2176.000	663.0	3.5	190.63	0.00e+00
chr4-702	chr4	129188710	129191046	+	2182.7	2336.000	662.5	3.7	177.35	0.00e+00
chr11-8237	chr11	61173489	61175337	+	2182.7	1848.000	660.0	3.3	200.93	0.00e+00
chr17-5076	chr17	27621423	27624347	+	2182.7	2924.000	662.5	5.2	126.99	0.00e+00
chr10-1019	chr10	116580640	116582613	+	2181.1	1973.000	665.5	3.4	194.96	0.00e+00
chr7-4989	chr7	90442573	90444850	+	2179.4	2277.000	661.0	3.4	193.64	0.00e+00
chr18-328	chr18	5591291	5593846	+	2179.4	2555.000	664.0	3.0	219.36	0.00e+00
chr5-4002	chr5	124424426	124426472	+	2177.7	2046.000	659.0	5.0	131.18	0.00e+00
chr2-6713	chr2	90939940	90941664	+	2176.1	1724.000	658.5	3.2	204.49	0.00e+00
chr16-751	chr16	64850787	64853560	+	2176.1	2773.000	660.0	3.7	179.78	0.00e+00
chr3-3051	chr3	135437692	135440803	+	2172.8	3111.000	659.5	3.7	176.55	0.00e+00
chr1-4774	chr1	42692338	42701288	+	2171.1	8950.000	658.0	11.7	56.13	0.00e+00
chr4-6154	chr4	55349070	55351201	+	2167.8	2131.000	655.5	1.9	339.26	0.00e+00
chr11-4631	chr11	69979704	69982607	+	2166.2	2903.000	656.0	5.2	127.32	0.00e+00
chr11-9501	chr11	69670323	69672668	+	2162.9	2345.000	655.0	4.8	137.43	0.00e+00
chr11-5852	chr11	23255105	23258168	+	2161.2	3063.000	653.0	4.4	149.10	0.00e+00
chr8-1684	chr8	26976609	26980331	+	2159.5	3722.000	655.0	6.5	100.69	0.00e+00
chr6-3299	chr6	48443791	48446383	+	2156.2	2592.000	653.5	2.2	298.43	0.00e+00
chr4-7013	chr4	127021011	127023808	+	2154.6	2797.000	652.0	5.6	116.36	0.00e+00
chr2-5334	chr2	103795712	103798205	+	2152.9	2493.000	651.5	3.3	194.53	0.00e+00
chr11-5443	chr11	75732555	75734350	+	2152.9	1795.000	652.5	3.5	187.61	0.00e+00
chr15-4683	chr15	25411037	25415290	+	2152.9	4253.000	650.5	5.2	126.25	0.00e+00
chr17-5097	chr17	37045292	37047285	+	2152.9	1993.000	651.0	3.9	168.46	0.00e+00
chr7-6588	chr7	37768474	37774168	+	2151.3	5694.000	651.5	7.3	88.73	0.00e+00
chr10-3568	chr10	93160385	93162376	+	2151.3	1991.000	650.5	3.7	174.14	0.00e+00
chr10-34	chr10	128096784	128098171	+	2151.3	1387.000	653.0	3.9	166.21	0.00e+00
chr9-6219	chr9	90112567	90115366	+	2149.6	2799.000	650.0	3.6	180.22	0.00e+00
chr5-7337	chr5	57714396	57720516	+	2148.0	6120.000	653.5	10.1	64.63	0.00e+00
chr5-5438	chr5	33334907	33336870	+	2144.7	1963.000	649.5	3.0	219.23	0.00e+00
chr11-7798	chr11	94471522	94474811	+	2143.0	3289.000	648.5	5.9	109.45	0.00e+00
chr8-5335	chr8	124896550	124899024	+	2139.7	2474.000	648.5	5.2	124.31	0.00e+00
chr3-4407	chr3	38884833	38888800	+	2138.0	3967.000	646.5	5.1	127.06	0.00e+00
chr2-8180	chr2	153442803	153446227	+	2136.4	3424.000	645.5	4.8	135.44	0.00e+00
chr17-5003	chr17	33928686	33931296	+	2136.4	2610.000	646.5	4.0	161.90	0.00e+00
chr8-5402	chr8	105170064	105172339	+	2133.1	2275.000	646.5	4.4	145.48	0.00e+00
chr6-4337	chr6	39419130	39420760	+	2129.8	1630.000	645.0	2.6	250.37	0.00e+00
chr13-4540	chr13	99514245	99517084	+	2129.8	2839.000	645.5	5.9	108.94	0.00e+00
chr15-4099	chr15	98868636	98872886	+	2129.8	4250.000	644.5	7.7	83.39	0.00e+00
chr4-5920	chr4	88030686	88034371	+	2126.5	3685.000	644.0	5.3	120.47	0.00e+00
chr10-5425	chr10	95413900	95417827	+	2126.5	3927.000	644.0	5.9	108.69	0.00e+00
chr16-3349	chr16	22160398	22164181	+	2126.5	3783.000	643.0	5.9	108.52	0.00e+00
chr9-4288	chr9	101073112	101077222	+	2124.8	4110.000	642.0	4.6	138.45	0.00e+00
chr14-719	chr14	79480657	79482928	+	2119.8	2271.000	654.0	3.2	203.09	0.00e+00
chr12-3409	chr12	80434607	80437184	+	2116.5	2577.000	639.5	3.3	194.69	0.00e+00
chr8-1268	chr8	40510791	40512734	+	2114.9	1943.000	641.5	3.0	211.92	0.00e+00
chr11-5359	chr11	97798864	97801767	+	2114.9	2903.000	639.0	4.8	134.08	0.00e+00
chr12-3136	chr12	82168838	82171223	+	2114.9	2385.000	640.5	4.4	144.13	0.00e+00
chr19-395	chr19	37206852	37208948	+	2114.9	2096.000	641.5	2.9	221.34	0.00e+00
chr13-2682	chr13	64151685	64154353	+	2113.2	2668.000	639.5	3.2	198.59	0.00e+00
chr8-1642	chr8	106892367	106894615	+	2111.6	2248.000	641.0	3.3	195.15	0.00e+00
chr12-1971	chr12	8771043	8773615	+	2108.2	2572.000	640.5	4.6	138.12	0.00e+00
chr17-3707	chr17	87974478	87976452	+	2108.2	1974.000	638.0	3.2	198.12	0.00e+00
chr2-3664	chr2	129800204	129802504	+	2106.6	2300.000	637.5	4.4	143.45	0.00e+00
chr4-7921	chr4	105156782	105160709	+	2103.3	3927.000	635.5	5.3	118.88	0.00e+00
chr11-422	chr11	94990980	94993921	+	2103.3	2941.000	648.0	4.8	135.96	0.00e+00
chr19-2791	chr19	26604096	26608301	+	2103.3	4205.000	638.0	6.3	101.08	0.00e+00
chr2-4477	chr2	28839369	28841548	+	2101.6	2179.000	635.5	2.6	240.66	0.00e+00
chr19-827	chr19	10524813	10526334	+	2101.6	1521.000	637.5	3.0	215.18	0.00e+00
chr2-1556	chr2	152226591	152228167	+	2098.3	1576.000	641.0	1.7	382.79	0.00e+00
chr3-4897	chr3	41081546	41084365	+	2098.3	2819.000	635.0	3.0	209.78	0.00e+00
chr8-1918	chr8	111536061	111538128	+	2098.3	2067.000	636.5	3.2	197.65	0.00e+00
chr11-7954	chr11	115511791	115514767	+	2096.7	2976.000	634.0	6.2	101.48	0.00e+00
chr1-6671	chr1	82288931	82293037	+	2095.0	4106.000	635.0	7.1	88.82	0.00e+00
chr4-1129	chr4	48042847	48047912	+	2091.7	5065.000	643.5	10.2	63.24	0.00e+00
chr2-8848	chr2	168229127	168231960	+	2090.0	2833.000	633.0	5.2	122.85	0.00e+00
chr2-5282	chr2	37701886	37704346	+	2088.4	2460.000	632.0	3.4	185.15	0.00e+00
chr19-2400	chr19	55741370	55745485	+	2088.4	4115.000	631.0	5.3	119.48	0.00e+00
chr5-7298	chr5	147075532	147078503	+	2086.7	2971.000	632.0	4.3	148.68	0.00e+00
chr17-2957	chr17	30004043	30006337	+	2086.7	2294.000	632.0	3.1	204.43	0.00e+00
chr2-8424	chr2	116061405	116068451	+	2083.4	7046.000	631.5	10.8	58.71	0.00e+00
chr7-6115	chr7	100607032	100609041	+	2080.1	2009.000	630.5	3.2	199.79	0.00e+00
chr15-4213	chr15	85575999	85582739	+	2080.1	6740.000	629.0	9.8	64.25	0.00e+00
chr5-1836	chr5	121711036	121713919	+	2078.5	2883.000	632.5	3.3	188.86	0.00e+00
chr9-4018	chr9	72661714	72664998	+	2078.5	3284.000	629.5	4.9	128.61	0.00e+00
chr12-3280	chr12	81859643	81862092	+	2078.5	2449.000	628.5	4.8	131.87	0.00e+00
chr3-2732	chr3	51415500	51417510	+	2075.2	2010.000	630.0	2.3	271.72	0.00e+00
chr5-6579	chr5	132540340	132544426	+	2075.2	4086.000	628.0	5.7	110.80	0.00e+00
chr2-32	chr2	122630721	122631975	+	2073.5	1254.000	650.5	2.4	272.98	0.00e+00
chr19-3321	chr19	3766964	3769712	+	2071.8	2748.000	626.5	5.9	106.90	0.00e+00
chr6-3612	chr6	67266213	67268701	+	2070.2	2488.000	627.0	3.9	162.25	0.00e+00
chr7-7167	chr7	16399062	16403231	+	2068.5	4169.000	626.5	6.2	101.33	0.00e+00
chr1-6873	chr1	161033638	161037199	+	2066.9	3561.000	625.0	4.4	140.64	0.00e+00
chr3-3845	chr3	51275967	51278055	+	2066.9	2088.000	626.0	3.3	186.92	0.00e+00
chr5-7572	chr5	131536542	131539127	+	2066.9	2585.000	625.0	5.1	122.84	0.00e+00
chr11-4733	chr11	115603096	115605169	+	2066.9	2073.000	625.0	3.3	190.28	0.00e+00
chr13-1194	chr13	78197500	78204094	+	2063.6	6594.000	634.5	7.0	90.38	0.00e+00
chr4-5080	chr4	134467643	134469993	+	2061.9	2350.000	624.5	3.7	170.11	0.00e+00
chr6-4012	chr6	87849731	87851814	+	2061.9	2083.000	623.5	3.9	161.35	0.00e+00
chr16-3581	chr16	38087614	38093284	+	2060.3	5670.000	623.5	7.9	79.35	0.00e+00
chr13-384	chr13	17803231	17806089	+	2058.6	2858.000	628.5	3.4	184.12	0.00e+00
chr3-1495	chr3	103279029	103281345	+	2056.9	2316.000	625.0	3.5	179.71	0.00e+00
chr10-4121	chr10	80797184	80799897	+	2056.9	2713.000	624.5	5.4	115.43	0.00e+00
chr6-4624	chr6	113075582	113078844	+	2053.6	3262.000	621.5	2.9	214.44	0.00e+00
chr9-2620	chr9	27029037	27031624	+	2052.0	2587.000	626.0	5.2	121.50	0.00e+00
chr1-3868	chr1	74236007	74237690	+	2047.0	1683.000	622.0	3.9	158.32	0.00e+00
chr7-831	chr7	28179339	28181190	+	2047.0	1851.000	621.5	3.2	193.00	0.00e+00
chr17-2980	chr17	4993885	4997525	+	2047.0	3640.000	622.0	4.2	148.58	0.00e+00
chr9-3645	chr9	57764045	57766639	+	2045.4	2594.000	620.5	3.5	175.17	0.00e+00
chr13-3076	chr13	44729640	44734533	+	2045.4	4893.000	619.5	7.8	79.49	0.00e+00
chr1-6140	chr1	171328148	171330990	+	2043.7	2842.000	619.5	3.2	192.38	0.00e+00
chr14-4497	chr14	116924680	116927652	+	2043.7	2972.000	617.5	4.8	129.56	0.00e+00
chr9-5469	chr9	43743247	43746678	+	2042.1	3431.000	618.0	4.4	141.11	0.00e+00
chr15-2995	chr15	81584646	81587856	+	2038.7	3210.000	616.5	4.0	154.39	0.00e+00
chr3-1488	chr3	52267570	52270522	+	2037.1	2952.000	618.0	3.1	199.91	0.00e+00
chr8-4473	chr8	120666984	120669358	+	2037.1	2374.000	617.0	4.7	131.23	0.00e+00
chr8-3368	chr8	70698241	70701291	+	2035.4	3050.000	618.0	5.8	106.62	0.00e+00
chr9-1824	chr9	72110528	72112685	+	2033.8	2157.000	618.0	3.0	204.16	0.00e+00
chrX-1547	chrX	18161729	18164634	+	2033.8	2905.000	615.5	3.1	199.10	0.00e+00
chr7-8842	chr7	122066291	122068477	+	2032.1	2186.000	614.5	3.7	167.39	0.00e+00
chr13-1696	chr13	55210259	55213463	+	2032.1	3204.000	616.0	4.7	131.02	0.00e+00
chr11-3460	chr11	60416485	60418858	+	2030.5	2373.000	615.0	4.0	154.01	0.00e+00
chr7-1748	chr7	16046405	16049365	+	2028.8	2960.000	615.5	3.9	156.67	0.00e+00
chr9-3994	chr9	124422629	124426421	+	2028.8	3792.000	615.5	5.1	120.97	0.00e+00
chr17-5038	chr17	84184980	84188884	+	2025.5	3904.000	613.0	6.2	98.12	0.00e+00
chr4-2569	chr4	129513435	129515661	+	2020.5	2226.000	612.5	5.3	114.58	0.00e+00
chr7-3548	chr7	122969295	122971778	+	2018.9	2483.000	611.5	5.3	114.39	0.00e+00
chr17-5181	chr17	45571498	45574653	+	2018.9	3155.000	611.0	5.1	120.09	0.00e+00
chr3-875	chr3	122618477	122621091	+	2017.2	2614.000	613.0	3.5	173.05	0.00e+00
chr11-1847	chr11	68691251	68694410	+	2015.6	3159.000	619.0	5.9	104.47	0.00e+00
chr11-9599	chr11	116851036	116854553	+	2015.6	3517.000	610.0	6.6	92.86	0.00e+00
chr19-22	chr19	53389907	53391685	+	2015.6	1778.000	619.0	2.8	223.51	0.00e+00
chr2-7576	chr2	32711614	32714036	+	2013.9	2422.000	609.5	5.1	119.79	0.00e+00
chr15-2155	chr15	88861737	88864800	+	2013.9	3063.000	612.0	5.0	123.41	0.00e+00
chr9-5056	chr9	78478680	78482724	+	2012.3	4044.000	613.0	6.8	89.79	0.00e+00
chr4-5339	chr4	124849642	124851991	+	2010.6	2349.000	610.0	4.4	137.26	0.00e+00
chr10-5099	chr10	40348353	40350658	+	2010.6	2305.000	608.5	4.1	147.62	0.00e+00
chr19-2910	chr19	4395297	4398841	+	2010.6	3544.000	607.5	5.8	104.81	0.00e+00
chr1-4495	chr1	78657350	78659360	+	2009.0	2010.000	608.5	3.7	165.75	0.00e+00
chr19-1629	chr19	32755780	32759871	+	2007.3	4091.000	608.5	4.9	124.32	0.00e+00
chr13-1940	chr13	60175129	60178721	+	2005.6	3592.000	612.0	5.7	107.98	0.00e+00
chr15-1341	chr15	36607799	36610135	+	2005.6	2336.000	609.0	5.1	119.69	0.00e+00
chr17-2103	chr17	8800610	8803495	+	2005.6	2885.000	607.0	4.1	147.26	0.00e+00
chr15-3329	chr15	28023805	28026693	+	2004.0	2888.000	606.5	4.8	125.56	0.00e+00
chr1-5290	chr1	152089159	152091375	+	1999.0	2216.000	605.0	4.4	136.14	0.00e+00
chr11-4120	chr11	86543875	86545766	+	1997.4	1891.000	604.5	2.3	268.17	0.00e+00
chr7-8882	chr7	3644078	3647204	+	1992.4	3126.000	604.5	4.1	146.65	0.00e+00
chr10-622	chr10	98913805	98916585	+	1992.4	2780.000	606.5	3.5	174.39	0.00e+00
chr15-3365	chr15	10713268	10715350	+	1992.4	2082.000	606.5	1.9	324.72	0.00e+00
chr18-3051	chr18	73571421	73575855	+	1992.4	4434.000	603.5	7.0	86.76	0.00e+00
chr9-563	chr9	104262160	104263679	+	1989.1	1519.000	605.5	1.6	376.06	0.00e+00
chr11-306	chr11	80428539	80429805	+	1989.1	1266.000	603.0	2.5	240.07	0.00e+00
chr10-5266	chr10	43172812	43175569	+	1987.4	2757.000	601.5	5.2	116.74	0.00e+00
chr17-2094	chr17	34605402	34607060	+	1987.4	1658.000	603.5	4.8	124.94	0.00e+00
chr1-6009	chr1	153485957	153487937	+	1985.8	1980.000	600.5	4.1	145.68	0.00e+00
chr5-3748	chr5	3340829	3344963	+	1982.5	4134.000	600.5	6.1	98.14	0.00e+00
chr9-5683	chr9	94535623	94539435	+	1982.5	3812.000	601.0	4.4	135.24	0.00e+00
chr16-3314	chr16	90385013	90389221	+	1982.5	4208.000	600.5	6.9	87.14	0.00e+00
chr16-2423	chr16	22264267	22266741	+	1980.8	2474.000	600.5	3.9	155.40	0.00e+00
chr7-1906	chr7	45783609	45787005	+	1979.2	3396.000	603.5	6.4	94.65	0.00e+00
chr11-5559	chr11	109650096	109652370	+	1979.2	2274.000	600.5	3.1	194.25	0.00e+00
chr8-5825	chr8	57485585	57488790	+	1975.9	3205.000	597.0	3.5	171.66	0.00e+00
chr17-3549	chr17	29489664	29493143	+	1975.9	3479.000	599.0	3.3	182.36	0.00e+00
chr8-5513	chr8	11633038	11636689	+	1974.2	3651.000	598.0	6.3	94.74	0.00e+00
chr8-4887	chr8	94600526	94603261	+	1974.2	2735.000	598.5	5.2	116.16	0.00e+00
chr10-5590	chr10	63021791	63025171	+	1974.2	3380.000	598.0	4.8	123.80	0.00e+00
chr10-4456	chr10	61694987	61696998	+	1972.6	2011.000	597.0	4.1	144.83	0.00e+00
chr18-2592	chr18	75695214	75698406	+	1972.6	3192.000	596.5	4.3	140.33	0.00e+00
chr4-4989	chr4	133338142	133339804	+	1970.9	1662.000	598.5	2.3	265.51	0.00e+00
chr2-8941	chr2	75658321	75661302	+	1969.2	2981.000	596.0	5.4	110.17	0.00e+00
chr7-4797	chr7	25753377	25756328	+	1969.2	2951.000	598.5	5.9	101.01	0.00e+00
chr10-2561	chr10	36974145	36975813	+	1969.2	1668.000	600.5	4.1	145.68	0.00e+00
chr11-2219	chr11	97186816	97189116	+	1969.2	2300.000	600.5	3.5	172.66	0.00e+00
chr10-4863	chr10	13964232	13968292	+	1965.9	4060.000	594.5	5.8	102.56	0.00e+00
chr12-3872	chr12	67219836	67223055	+	1965.9	3219.000	594.5	3.5	170.94	0.00e+00
chr15-1817	chr15	59647518	59650718	+	1965.9	3200.000	594.5	4.1	144.23	0.00e+00
chr9-2098	chr9	25251590	25253866	+	1964.3	2276.000	597.0	3.8	157.11	0.00e+00
chr18-1559	chr18	82909600	82915810	+	1962.6	6210.000	594.0	9.5	62.32	0.00e+00
chr3-2708	chr3	88949446	88951798	+	1961.0	2352.000	594.0	3.8	156.32	0.00e+00
chr6-1553	chr6	134919756	134922765	+	1959.3	3009.000	593.5	4.2	141.77	0.00e+00
chr2-7474	chr2	30414780	30417128	+	1952.7	2348.000	590.5	5.5	107.86	0.00e+00
chr5-7655	chr5	99976249	99979741	+	1951.0	3492.000	589.5	4.1	143.02	0.00e+00
chr11-5599	chr11	77606563	77608526	+	1951.0	1963.000	592.0	3.9	150.69	0.00e+00
chr18-1920	chr18	45558057	45561150	+	1951.0	3093.000	592.0	5.2	113.48	0.00e+00
chr4-7624	chr4	134286122	134288423	+	1946.1	2301.000	588.5	3.2	182.75	0.00e+00
chr9-6474	chr9	62810189	62812505	+	1944.4	2316.000	588.5	3.7	160.31	0.00e+00
chr1-5559	chr1	119418954	119423264	+	1942.8	4310.000	588.0	6.1	96.10	0.00e+00
chr2-4248	chr2	153527834	153530527	+	1941.1	2693.000	588.0	4.4	134.26	0.00e+00
chr13-1924	chr13	96542162	96544152	+	1941.1	1990.000	589.0	3.9	149.92	0.00e+00
chr2-6557	chr2	53190301	53193202	+	1937.8	2901.000	587.0	4.2	140.22	0.00e+00
chr3-1561	chr3	86223655	86225683	+	1936.1	2028.000	592.0	3.9	150.69	0.00e+00
chr11-3252	chr11	105180569	105182963	+	1936.1	2394.000	586.0	4.1	142.17	0.00e+00
chr13-3300	chr13	97240349	97244482	+	1936.1	4133.000	586.0	7.4	79.12	0.00e+00
chr11-6790	chr11	84869065	84871721	+	1934.5	2656.000	586.5	5.0	116.75	0.00e+00
chr12-2245	chr12	110737323	110739040	+	1934.5	1717.000	585.0	2.6	227.08	0.00e+00
chr1-1952	chr1	93753779	93755965	+	1932.8	2186.000	585.0	3.3	174.68	0.00e+00
chr4-4197	chr4	134922822	134925022	+	1931.2	2200.000	587.0	4.5	130.20	0.00e+00
chr7-7471	chr7	111081089	111083821	+	1931.2	2732.000	584.5	3.3	174.53	0.00e+00
chr9-3193	chr9	59750002	59752300	+	1931.2	2298.000	587.0	3.5	168.78	0.00e+00
chr7-6754	chr7	25076429	25078572	+	1929.5	2143.000	585.0	3.4	171.38	0.00e+00
chr18-3028	chr18	15061865	15064996	+	1929.5	3131.000	584.0	4.0	146.25	0.00e+00
chr7-7328	chr7	74011777	74014367	+	1927.9	2590.000	584.5	4.3	137.51	0.00e+00
chr6-4372	chr6	113306311	113308494	+	1926.2	2183.000	582.5	2.9	200.98	0.00e+00
chr6-4708	chr6	115674859	115677299	+	1924.6	2440.000	583.0	6.4	91.43	0.00e+00
chr11-7971	chr11	3288615	3293768	+	1924.6	5153.000	582.5	7.2	80.75	0.00e+00
chr12-907	chr12	100199190	100201403	+	1922.9	2213.000	591.0	5.5	107.96	0.00e+00
chr10-4566	chr10	58446002	58447928	+	1921.3	1926.000	582.5	2.6	226.11	0.00e+00
chr10-5915	chr10	61782327	61784632	+	1921.3	2305.000	581.5	4.3	134.76	0.00e+00
chr9-4752	chr9	64736252	64738148	+	1919.6	1896.000	580.5	3.0	195.94	0.00e+00
chr11-3293	chr11	120233393	120238352	+	1919.6	4959.000	583.0	7.4	78.71	0.00e+00
chr7-6223	chr7	127477435	127480264	+	1917.9	2829.000	581.0	4.6	125.29	0.00e+00
chr8-6197	chr8	80878342	80881237	+	1917.9	2895.000	580.0	4.6	126.84	0.00e+00
chr16-270	chr16	32332189	32333569	+	1917.9	1380.000	584.0	2.1	283.36	0.00e+00
chr2-3783	chr2	127247163	127249125	+	1916.3	1962.000	581.5	3.5	167.20	0.00e+00
chr5-8052	chr5	114772005	114776001	+	1916.3	3996.000	581.5	5.7	102.60	0.00e+00
chr10-3125	chr10	96616377	96618822	+	1916.3	2445.000	581.0	2.6	220.02	0.00e+00
chr13-3610	chr13	20090051	20091831	+	1916.3	1780.000	579.5	2.8	204.49	0.00e+00
chr9-6299	chr9	47529330	47532929	+	1914.6	3599.000	579.0	3.9	149.83	0.00e+00
chr4-5806	chr4	138215875	138218426	+	1911.3	2551.000	578.0	3.5	163.17	0.00e+00
chr17-3889	chr17	28690801	28693034	+	1911.3	2233.000	579.0	3.2	179.80	0.00e+00
chr1-1797	chr1	156558474	156560139	+	1909.7	1665.000	579.0	2.3	249.72	0.00e+00
chr5-4166	chr5	129019497	129022195	+	1909.7	2698.000	578.0	2.6	224.36	0.00e+00
chr11-7901	chr11	69408743	69412449	+	1909.7	3706.000	577.5	7.7	74.72	0.00e+00
chr18-1990	chr18	31759160	31761370	+	1909.7	2210.000	578.0	3.3	175.97	0.00e+00
chr5-5425	chr5	140418117	140420592	+	1906.4	2475.000	577.5	3.8	151.98	0.00e+00
chr11-3109	chr11	107546721	107549095	+	1906.4	2374.000	579.0	4.1	140.47	0.00e+00
chr14-3916	chr14	67713893	67717368	+	1906.4	3475.000	577.5	6.8	85.40	0.00e+00
chr2-8896	chr2	30284952	30287351	+	1904.7	2399.000	578.5	5.5	105.67	0.00e+00
chr8-5945	chr8	83898705	83902313	+	1903.0	3608.000	576.0	3.7	156.90	0.00e+00
chr12-3078	chr12	116280338	116282500	+	1899.7	2162.000	574.0	3.8	151.06	0.00e+00
chr7-8506	chr7	19269483	19272927	+	1898.1	3444.000	574.0	4.7	122.09	0.00e+00
chr7-8466	chr7	144469334	144471264	+	1898.1	1930.000	575.0	3.7	153.93	0.00e+00
chr8-3021	chr8	57510924	57514192	+	1898.1	3268.000	573.5	5.7	100.05	0.00e+00
chr14-3358	chr14	26533390	26535363	+	1898.1	1973.000	576.0	3.2	178.87	0.00e+00
chr2-5024	chr2	51146090	51149330	+	1896.4	3240.000	575.0	5.5	105.03	0.00e+00
chr10-5200	chr10	79853170	79857263	+	1896.4	4093.000	573.5	6.0	95.75	0.00e+00
chr19-3425	chr19	25608598	25616190	+	1896.4	7592.000	575.5	8.7	66.19	0.00e+00
chr5-5788	chr5	142628630	142630837	+	1894.8	2207.000	573.5	4.0	143.62	0.00e+00
chr8-5706	chr8	8657775	8662162	+	1894.8	4387.000	573.0	6.8	83.93	0.00e+00
chr13-4701	chr13	46726340	46728703	+	1894.8	2363.000	572.5	4.4	128.83	0.00e+00
chr17-4831	chr17	70847731	70854395	+	1891.5	6664.000	571.5	10.8	53.13	0.00e+00
chr16-3363	chr16	35540628	35543714	+	1889.8	3086.000	571.5	5.5	104.39	0.00e+00
chr3-3366	chr3	59005110	59007934	+	1886.5	2824.000	572.0	4.1	138.77	0.00e+00
chr4-4204	chr4	151107333	151109198	+	1886.5	1865.000	570.5	2.6	216.05	0.00e+00
chr12-2732	chr12	49382747	49386369	+	1886.5	3622.000	571.5	5.2	109.55	0.00e+00
chr5-2853	chr5	111416361	111420817	+	1884.8	4456.000	571.0	6.9	82.86	0.00e+00
chr11-8893	chr11	115812375	115815891	+	1883.2	3516.000	570.0	4.2	136.16	0.00e+00
chr12-418	chr12	17690573	17693046	+	1883.2	2473.000	588.0	3.1	190.20	0.00e+00
chr17-1235	chr17	36270811	36272710	+	1883.2	1899.000	573.0	2.6	216.99	0.00e+00
chr11-2524	chr11	60104941	60107335	+	1881.5	2394.000	570.5	3.3	170.35	0.00e+00
chr14-1391	chr14	122106637	122108179	+	1881.5	1542.000	574.0	2.8	202.55	0.00e+00
chr9-2937	chr9	62979712	62981347	+	1879.9	1635.000	570.0	2.4	232.90	0.00e+00
chr11-2765	chr11	30266828	30269023	+	1878.2	2195.000	571.0	3.7	155.54	0.00e+00
chr17-4472	chr17	17623348	17626032	+	1878.2	2684.000	569.0	3.6	157.76	0.00e+00
chr4-7390	chr4	70533405	70535845	+	1876.6	2440.000	569.0	4.3	131.86	0.00e+00
chr7-6812	chr7	127776211	127778674	+	1876.6	2463.000	568.5	3.6	157.62	0.00e+00
chr10-300	chr10	70096602	70099141	+	1876.6	2539.000	569.5	3.7	152.46	0.00e+00
chr12-3057	chr12	69183222	69185420	+	1876.6	2198.000	568.0	3.7	154.72	0.00e+00
chr13-3980	chr13	15462195	15465794	+	1876.6	3599.000	568.5	4.6	124.32	0.00e+00
chr18-2575	chr18	34505699	34507569	+	1876.6	1870.000	568.5	2.5	226.33	0.00e+00
chr8-4241	chr8	78507940	78510545	+	1874.9	2605.000	567.5	4.4	127.70	0.00e+00
chr9-4305	chr9	20641679	20645688	+	1874.9	4009.000	567.0	8.5	66.69	0.00e+00
chr11-5493	chr11	88067494	88069946	+	1874.9	2452.000	569.0	4.1	140.23	0.00e+00
chr17-805	chr17	31854749	31856647	+	1873.3	1898.000	575.0	2.2	262.58	0.00e+00
chr8-4706	chr8	93809915	93813844	+	1870.0	3929.000	565.5	6.7	84.43	0.00e+00
chr15-2726	chr15	76816791	76818867	+	1868.3	2076.000	565.5	2.8	204.19	0.00e+00
chr19-3600	chr19	5687646	5690784	+	1868.3	3138.000	566.0	6.2	90.60	0.00e+00
chr9-452	chr9	45905870	45907735	+	1865.0	1865.000	569.0	2.8	205.46	0.00e+00
chr10-2545	chr10	26373254	26376624	+	1865.0	3370.000	570.0	4.6	122.92	0.00e+00
chr16-2183	chr16	30063092	30068939	+	1865.0	5847.000	565.0	8.8	64.50	0.00e+00
chr17-4404	chr17	66447189	66450670	+	1865.0	3481.000	564.0	5.7	98.39	0.00e+00
chr6-3339	chr6	124755279	124758061	+	1863.3	2782.000	569.5	2.8	200.96	0.00e+00
chr15-4251	chr15	38298655	38302077	+	1863.3	3422.000	564.0	3.3	168.40	0.00e+00
chr19-2177	chr19	29521587	29523878	+	1863.3	2291.000	566.0	3.2	179.35	0.00e+00
chr2-5364	chr2	29889060	29891106	+	1861.7	2046.000	563.5	4.1	138.88	0.00e+00
chr11-10076	chr11	102602642	102608372	+	1861.7	5730.000	563.5	7.4	76.08	0.00e+00
chr13-942	chr13	111685690	111687988	+	1860.0	2298.000	566.0	2.8	204.37	0.00e+00
chr1-720	chr1	177257236	177259404	+	1858.4	2168.000	567.0	3.2	179.67	0.00e+00
chr2-9258	chr2	173658774	173660892	+	1858.4	2118.000	563.0	3.7	150.72	0.00e+00
chr17-4011	chr17	6778536	6783915	+	1858.4	5379.000	562.5	7.0	80.13	0.00e+00
chr18-2619	chr18	39488638	39492096	+	1858.4	3458.000	561.5	3.7	152.95	0.00e+00
chr1-5876	chr1	37996379	37999281	+	1856.7	2902.000	565.0	5.7	98.57	0.00e+00
chr8-522	chr8	123253634	123255455	+	1856.7	1821.000	568.0	3.3	169.60	0.00e+00
chr12-3113	chr12	110888193	110890127	+	1855.1	1934.000	561.5	4.1	138.38	0.00e+00
chr12-3595	chr12	80944900	80946964	+	1850.1	2064.000	559.5	3.2	177.29	0.00e+00
chr2-8636	chr2	152411545	152415510	+	1846.8	3965.000	559.0	8.4	66.26	0.00e+00
chr4-7839	chr4	154634283	154639302	+	1845.1	5019.000	559.0	6.8	82.66	0.00e+00
chr11-6426	chr11	87986218	87987777	+	1845.1	1559.000	559.5	2.7	206.84	0.00e+00
chr3-6073	chr3	57845721	57848605	+	1840.2	2884.000	556.5	3.9	144.01	0.00e+00
chr8-6123	chr8	127063098	127065874	+	1840.2	2776.000	559.0	4.1	137.77	0.00e+00
chr7-3502	chr7	59228203	59230168	+	1838.5	1965.000	559.5	2.2	255.51	0.00e+00
chr13-3824	chr13	83724400	83734476	+	1838.5	10076.000	555.5	12.3	45.16	0.00e+00
chr16-3135	chr16	18247405	18250707	+	1838.5	3302.000	556.0	5.9	94.87	0.00e+00
chr2-6141	chr2	160645616	160647931	+	1836.9	2315.000	558.5	2.7	206.47	0.00e+00
chr15-2774	chr15	12320802	12322837	+	1836.9	2035.000	557.5	2.6	211.13	0.00e+00
chr2-4299	chr2	163418579	163420818	+	1833.5	2239.000	554.5	3.4	162.44	0.00e+00
chr19-2750	chr19	5117078	5119054	+	1833.5	1976.000	554.5	3.6	153.74	0.00e+00
chr14-2818	chr14	49171607	49174058	+	1831.9	2451.000	555.0	3.9	143.62	0.00e+00
chr2-8611	chr2	128124950	128129015	+	1830.2	4065.000	554.0	7.1	78.20	0.00e+00
chr8-4823	chr8	85035853	85038755	+	1830.2	2902.000	554.5	5.3	104.99	0.00e+00
chr12-4319	chr12	111375847	111378659	+	1830.2	2812.000	553.5	4.3	128.27	0.00e+00
chr2-6175	chr2	45108401	45113571	+	1828.6	5170.000	554.0	6.6	83.51	0.00e+00
chr11-7095	chr11	60877805	60879723	+	1828.6	1918.000	552.5	2.2	252.31	0.00e+00
chr13-1718	chr13	63563002	63566852	+	1828.6	3850.000	554.0	6.1	91.51	0.00e+00
chr17-3284	chr17	88063838	88066981	+	1828.6	3143.000	554.0	4.5	122.88	0.00e+00
chr7-7476	chr7	117380162	117384170	+	1826.9	4008.000	552.5	7.4	74.60	0.00e+00
chr10-3790	chr10	7954814	7957268	+	1826.9	2454.000	553.5	4.6	119.36	0.00e+00
chr8-2818	chr8	72547152	72549567	+	1825.3	2415.000	556.5	3.6	154.30	0.00e+00
chr16-3186	chr16	34571498	34574535	+	1825.3	3037.000	553.0	3.0	186.66	0.00e+00
chr16-3040	chr16	84834038	84836485	+	1825.3	2447.000	552.5	6.1	90.30	0.00e+00
chr14-2891	chr14	11552496	11556980	+	1823.6	4484.000	552.0	6.7	82.41	0.00e+00
chr14-368	chr14	34673327	34675094	+	1823.6	1767.000	562.0	3.9	143.05	0.00e+00
chr18-819	chr18	21001035	21003092	+	1823.6	2057.000	552.5	3.0	182.52	0.00e+00
chr10-4727	chr10	127287795	127292050	+	1822.0	4255.000	552.5	7.0	79.43	0.00e+00
chr12-1381	chr12	80518459	80520755	+	1822.0	2296.000	555.0	4.5	123.10	0.00e+00
chr2-4327	chr2	104492922	104494860	+	1820.3	1938.000	551.5	2.6	208.85	0.00e+00
chr7-7350	chr7	116030448	116035414	+	1820.3	4966.000	552.5	7.9	70.32	0.00e+00
chr11-4998	chr11	119299075	119300903	+	1820.3	1828.000	554.5	3.3	165.57	0.00e+00
chr17-5822	chr17	46855359	46858706	+	1818.7	3347.000	550.0	4.8	115.40	0.00e+00
chr19-4105	chr19	46499820	46505138	+	1818.7	5318.000	549.5	8.5	64.64	0.00e+00
chr2-9184	chr2	121412889	121414986	+	1817.0	2097.000	550.0	3.3	164.22	0.00e+00
chr3-5710	chr3	95013737	95016963	+	1817.0	3226.000	550.5	7.1	77.70	0.00e+00
chr9-2520	chr9	44232986	44234388	+	1817.0	1402.000	559.5	2.1	263.25	0.00e+00
chr9-5934	chr9	20897456	20898990	+	1815.3	1534.000	550.5	3.7	147.37	0.00e+00
chr17-4443	chr17	45684936	45687147	+	1815.3	2211.000	551.0	4.9	112.57	0.00e+00
chr2-6611	chr2	174326890	174331735	+	1813.7	4845.000	548.5	7.8	70.38	0.00e+00
chr8-1498	chr8	57651546	57654075	+	1813.7	2529.000	550.5	2.3	237.43	0.00e+00
chr18-1173	chr18	42274605	42276811	+	1813.7	2206.000	549.0	2.1	258.31	0.00e+00
chr12-2243	chr12	105684256	105686372	+	1812.0	2116.000	550.5	3.8	144.87	0.00e+00
chr5-2604	chr5	65763113	65765656	+	1810.4	2543.000	551.5	3.3	164.67	0.00e+00
chr5-7001	chr5	125388489	125390500	+	1810.4	2011.000	547.0	3.4	160.25	0.00e+00
chr8-6148	chr8	25600862	25603757	+	1810.4	2895.000	547.5	4.7	116.45	0.00e+00
chr10-4442	chr10	22730126	22732375	+	1808.7	2249.000	547.5	4.1	134.93	0.00e+00
chr11-8319	chr11	120989720	120992178	+	1808.7	2458.000	547.0	4.5	121.33	0.00e+00
chr16-999	chr16	94568720	94571613	+	1808.7	2893.000	549.5	3.9	142.20	0.00e+00
chr3-3765	chr3	61362881	61366381	+	1805.4	3500.000	547.0	5.0	110.30	0.00e+00
chr4-3620	chr4	129599904	129601616	+	1805.4	1712.000	548.0	3.3	163.63	0.00e+00
chr5-2757	chr5	137509983	137512276	+	1805.4	2293.000	547.0	2.4	229.54	0.00e+00
chr8-6036	chr8	36247427	36249916	+	1805.4	2489.000	547.0	5.2	106.16	0.00e+00
chr16-598	chr16	21693950	21695593	+	1805.4	1643.000	550.5	2.6	208.47	0.00e+00
chr16-833	chr16	96081424	96083604	+	1805.4	2180.000	549.0	4.3	127.23	0.00e+00
chr2-8289	chr2	121448228	121450830	+	1803.8	2602.000	545.5	4.4	122.75	0.00e+00
chr2-3922	chr2	18063885	18066360	+	1802.1	2475.000	547.5	3.7	146.57	0.00e+00
chr6-217	chr6	119847465	119849172	+	1802.1	1707.000	550.0	1.5	371.29	0.00e+00
chr11-525	chr11	121353611	121355262	+	1802.1	1651.000	547.0	2.7	202.22	0.00e+00
chr8-2893	chr8	124721193	124723406	+	1800.4	2213.000	547.5	3.3	163.48	0.00e+00
chr11-6424	chr11	86356686	86358673	+	1800.4	1987.000	547.0	3.0	184.63	0.00e+00
chr15-4076	chr15	82046173	82048188	+	1800.4	2015.000	544.5	4.1	134.19	0.00e+00
chr6-4867	chr6	94281755	94284982	+	1798.8	3227.000	543.5	4.5	120.55	0.00e+00
chr15-2630	chr15	102516218	102519640	+	1798.8	3422.000	546.0	7.3	74.36	0.00e+00
chr12-4552	chr12	52503053	52505585	+	1797.1	2532.000	543.5	4.2	129.83	0.00e+00
chr1-3149	chr1	167283460	167285589	+	1795.5	2129.000	544.5	3.9	138.59	0.00e+00
chr6-2847	chr6	24663496	24665873	+	1795.5	2377.000	544.5	4.9	111.24	0.00e+00
chr18-3268	chr18	34930526	34933371	+	1795.5	2845.000	544.5	4.2	130.07	0.00e+00
chr2-8130	chr2	102449457	102452287	+	1792.2	2830.000	542.0	5.9	91.47	0.00e+00
chr7-5421	chr7	29517826	29519641	+	1792.2	1815.000	541.5	2.6	205.07	0.00e+00
chr4-4902	chr4	28812708	28816094	+	1790.5	3386.000	542.5	5.3	101.48	0.00e+00
chr2-1792	chr2	69722584	69723868	+	1788.9	1284.000	546.0	2.4	229.12	0.00e+00
chr1-3444	chr1	192136406	192139132	+	1787.2	2726.000	541.5	2.8	195.53	0.00e+00
chr5-4227	chr5	93267058	93269068	+	1787.2	2010.000	546.0	4.3	128.45	0.00e+00
chr12-3643	chr12	110601162	110602885	+	1787.2	1723.000	540.5	3.5	155.41	0.00e+00
chr18-947	chr18	36559244	36562112	+	1787.2	2868.000	541.0	4.6	116.67	0.00e+00
chr1-5648	chr1	125434263	125436383	+	1785.6	2120.000	540.5	3.5	152.58	0.00e+00
chr5-7906	chr5	134637824	134639997	+	1782.2	2173.000	539.0	4.3	124.91	0.00e+00
chr7-6181	chr7	45051128	45054690	+	1782.2	3562.000	539.5	5.5	98.55	0.00e+00
chr12-3756	chr12	111038009	111040938	+	1782.2	2929.000	540.0	4.1	133.09	0.00e+00
chr7-7987	chr7	28370389	28373516	+	1780.6	3127.000	538.5	6.6	81.97	0.00e+00
chr17-5173	chr17	35699429	35705234	+	1780.6	5805.000	539.5	8.3	64.94	0.00e+00
chr8-2966	chr8	90907835	90909645	+	1778.9	1810.000	539.5	3.7	146.96	0.00e+00
chr8-2402	chr8	107055900	107057845	+	1778.9	1945.000	539.5	4.9	110.22	0.00e+00
chr11-3876	chr11	44518537	44520886	+	1778.9	2349.000	539.0	3.0	178.06	0.00e+00
chr13-3547	chr13	101766722	101769044	+	1778.9	2322.000	538.5	3.9	139.35	0.00e+00
chr19-2176	chr19	27216685	27219173	+	1777.3	2488.000	538.5	3.1	174.19	0.00e+00
chr17-3014	chr17	12317844	12319237	+	1775.6	1393.000	539.5	3.1	174.51	0.00e+00
chr3-3053	chr3	9249805	9252660	+	1774.0	2855.000	538.5	3.3	163.94	0.00e+00
chr19-1233	chr19	28009921	28012441	+	1774.0	2520.000	536.5	4.1	130.16	0.00e+00
chr2-6142	chr2	162930584	162933123	+	1772.3	2539.000	535.5	4.1	129.91	0.00e+00
chr12-2612	chr12	75817778	75819745	+	1770.7	1967.000	537.5	3.9	139.09	0.00e+00
chr13-1171	chr13	85288069	85290101	+	1770.7	2032.000	539.5	2.6	204.31	0.00e+00
chr11-8336	chr11	20200750	20202518	+	1767.4	1768.000	534.5	2.9	184.42	0.00e+00
chr11-8836	chr11	79338751	79341039	+	1765.7	2288.000	535.0	3.6	148.34	0.00e+00
chr11-3309	chr11	96788895	96790576	+	1764.0	1681.000	535.5	2.8	193.36	0.00e+00
chr14-2502	chr14	21750222	21751839	+	1764.0	1617.000	533.5	2.3	230.10	0.00e+00
chr1-6199	chr1	88698568	88702788	+	1762.4	4220.000	532.5	6.2	86.12	0.00e+00
chr2-8702	chr2	26500973	26504611	+	1762.4	3638.000	533.0	6.8	78.82	0.00e+00
chr13-3731	chr13	24799806	24803054	+	1762.4	3248.000	535.5	4.9	109.40	0.00e+00
chr5-8055	chr5	115427568	115433972	+	1760.7	6404.000	532.0	7.8	68.27	0.00e+00
chr6-5017	chr6	86523288	86527474	+	1760.7	4186.000	532.5	6.0	88.90	0.00e+00
chr9-3291	chr9	59485123	59487443	+	1760.7	2320.000	536.0	4.4	120.61	0.00e+00
chr8-3485	chr8	123040746	123043429	+	1759.1	2683.000	534.5	3.2	165.98	0.00e+00
chr13-1341	chr13	58127008	58129896	+	1759.1	2888.000	533.0	4.9	108.89	0.00e+00
chr15-1691	chr15	99972350	99974143	+	1759.1	1793.000	533.0	3.3	159.15	0.00e+00
chr16-1544	chr16	57121256	57122845	+	1759.1	1589.000	536.0	3.1	173.38	0.00e+00
chr1-5125	chr1	88276248	88278107	+	1755.8	1859.000	535.0	11.9	44.90	0.00e+00
chr2-6030	chr2	28640735	28642449	+	1755.8	1714.000	531.5	3.1	171.93	0.00e+00
chr15-363	chr15	76343393	76344938	+	1755.8	1545.000	534.5	2.8	188.61	0.00e+00
chr4-5898	chr4	32238309	32241269	+	1754.1	2960.000	532.5	3.7	142.55	0.00e+00
chr7-7447	chr7	70354759	70362826	+	1754.1	8067.000	532.5	12.2	43.52	0.00e+00
chr7-8060	chr7	98655331	98657920	+	1754.1	2589.000	532.5	3.2	165.36	0.00e+00
chr11-152	chr11	75588041	75589312	+	1754.1	1271.000	541.0	2.6	210.00	0.00e+00
chr19-2237	chr19	57609920	57612316	+	1754.1	2396.000	532.0	4.0	133.23	0.00e+00
chr4-1452	chr4	155890945	155893298	+	1750.8	2353.000	533.0	4.1	129.31	0.00e+00
chr9-492	chr9	105494383	105496044	+	1750.8	1661.000	532.0	4.1	129.07	0.00e+00
chr3-5197	chr3	31093355	31096482	+	1749.2	3127.000	528.5	3.2	167.47	0.00e+00
chr3-3014	chr3	108910203	108912261	+	1749.2	2058.000	529.5	3.5	152.25	0.00e+00
chr5-7537	chr5	115156802	115159327	+	1747.5	2525.000	529.5	4.5	117.45	0.00e+00
chr11-8683	chr11	88714667	88719410	+	1747.5	4743.000	529.5	6.3	83.89	0.00e+00
chr11-7346	chr11	120346526	120350674	+	1745.8	4148.000	528.0	5.7	93.16	0.00e+00
chr11-8561	chr11	102295079	102297948	+	1744.2	2869.000	528.0	5.2	101.21	0.00e+00
chr17-4279	chr17	34030414	34033262	+	1744.2	2848.000	531.0	3.7	144.64	0.00e+00
chr4-7144	chr4	126751919	126754801	+	1742.5	2882.000	528.5	4.6	115.58	0.00e+00
chr2-8669	chr2	168204922	168207660	+	1740.9	2738.000	527.0	3.9	134.14	0.00e+00
chr5-908	chr5	123343967	123346826	+	1740.9	2859.000	530.0	3.7	144.37	0.00e+00
chr7-8729	chr7	28391553	28394004	+	1740.9	2451.000	526.5	3.9	136.25	0.00e+00
chrX-1291	chrX	48340871	48346228	+	1740.9	5357.000	528.0	5.7	92.11	0.00e+00
chr3-2115	chr3	95658175	95660671	+	1737.6	2496.000	527.0	4.3	122.13	0.00e+00
chr6-1965	chr6	38433163	38435601	+	1737.6	2438.000	531.5	3.3	158.70	0.00e+00
chr9-4228	chr9	44482549	44485086	+	1737.6	2537.000	525.5	5.2	100.73	0.00e+00
chr15-4034	chr15	98608330	98610463	+	1737.6	2133.000	525.0	3.4	153.80	0.00e+00
chr9-5765	chr9	63755154	63759022	+	1735.9	3868.000	526.0	7.8	67.50	0.00e+00
chr13-4546	chr13	111488291	111490954	+	1735.9	2663.000	524.5	2.5	208.81	0.00e+00
chr16-2156	chr16	91010309	91012007	+	1735.9	1698.000	525.5	2.4	220.52	0.00e+00
chr1-4139	chr1	56971085	56973965	+	1734.3	2880.000	525.0	3.9	135.86	0.00e+00
chr3-3391	chr3	40799486	40801279	+	1732.6	1793.000	527.5	3.2	163.81	0.00e+00
chr8-5069	chr8	46738948	46742076	+	1732.6	3128.000	524.5	5.2	101.80	0.00e+00
chr14-4495	chr14	111674462	111677794	+	1730.9	3332.000	523.5	3.5	150.52	0.00e+00
chr3-5711	chr3	95227021	95230778	+	1727.6	3757.000	523.0	5.6	93.34	0.00e+00
chr8-2490	chr8	69790735	69792382	+	1727.6	1647.000	526.5	2.0	263.70	0.00e+00
chr9-5691	chr9	102716958	102722377	+	1727.6	5419.000	522.5	6.7	78.01	0.00e+00
chr17-5006	chr17	34999908	35002595	+	1727.6	2687.000	525.0	5.7	92.63	0.00e+00
chr17-2189	chr17	88440220	88442276	+	1727.6	2056.000	526.0	3.1	170.15	0.00e+00
chr4-4782	chr4	132210540	132212603	+	1722.7	2063.000	522.0	3.7	139.74	0.00e+00
chr10-2774	chr10	111164282	111166128	+	1722.7	1846.000	522.0	4.7	111.03	0.00e+00
chr17-4767	chr17	15371640	15377259	+	1722.7	5619.000	522.0	9.9	52.63	0.00e+00
chr6-5541	chr6	49261827	49264361	+	1721.0	2534.000	521.0	3.0	175.86	0.00e+00
chr11-9458	chr11	49711424	49713557	+	1721.0	2133.000	521.0	2.9	179.76	0.00e+00
chr12-1157	chr12	51828479	51830571	+	1721.0	2092.000	521.0	3.5	149.80	0.00e+00
chr9-6181	chr9	44879235	44883414	+	1719.4	4179.000	521.0	7.1	72.88	0.00e+00
chr4-6665	chr4	117834759	117837138	+	1714.4	2379.000	518.5	4.2	123.86	0.00e+00
chr19-1005	chr19	5387904	5389899	+	1714.4	1995.000	523.0	3.4	153.22	0.00e+00
chr3-722	chr3	30792849	30794365	+	1712.7	1516.000	523.0	2.7	193.34	0.00e+00
chr2-3957	chr2	27425355	27427628	+	1711.1	2273.000	519.0	4.0	129.97	0.00e+00
chr1-906	chr1	106171609	106174306	+	1709.4	2697.000	518.0	3.3	157.70	0.00e+00
chr7-7001	chr7	79659236	79662112	+	1706.1	2876.000	516.5	3.2	163.66	0.00e+00
chr11-4405	chr11	20631347	20633137	+	1706.1	1790.000	517.5	3.2	163.98	0.00e+00
chr12-355	chr12	77238121	77240058	+	1706.1	1937.000	535.0	3.0	176.74	0.00e+00
chr16-3085	chr16	5048801	5051430	+	1706.1	2629.000	519.0	4.3	120.27	0.00e+00
chr2-6285	chr2	13573239	13576736	+	1704.5	3497.000	515.5	7.7	67.26	0.00e+00
chr4-2612	chr4	8689777	8692777	+	1704.5	3000.000	517.0	3.2	160.55	0.00e+00
chr12-4652	chr12	51970262	51971697	+	1704.5	1435.000	515.5	4.1	127.05	0.00e+00
chr6-4154	chr6	42349078	42351582	+	1702.8	2504.000	516.0	5.3	96.53	0.00e+00
chr10-2446	chr10	79926478	79929323	+	1702.8	2845.000	517.0	5.0	104.25	0.00e+00
chr9-6407	chr9	13825617	13828754	+	1701.2	3137.000	515.0	5.2	98.72	0.00e+00
chr11-6604	chr11	20542149	20544296	+	1701.2	2147.000	514.0	2.8	181.38	0.00e+00
chr17-5323	chr17	13759203	13762139	+	1699.5	2936.000	515.0	5.0	102.52	0.00e+00
chr2-9065	chr2	5950065	5952565	+	1697.9	2500.000	514.0	3.8	135.27	0.00e+00
chr4-5600	chr4	4791899	4793637	+	1697.9	1738.000	515.0	2.3	222.12	0.00e+00
chr8-1573	chr8	85298738	85300839	+	1697.9	2101.000	516.0	3.7	138.13	0.00e+00
chr11-4002	chr11	50376853	50379629	+	1697.9	2776.000	519.0	3.6	143.90	0.00e+00
chr1-1087	chr1	10037443	10040613	+	1696.2	3170.000	516.5	5.0	102.81	0.00e+00
chr6-2109	chr6	113377212	113379225	+	1696.2	2013.000	515.5	4.4	116.00	0.00e+00
chr15-2242	chr15	77840819	77842911	+	1696.2	2092.000	514.0	3.2	159.61	0.00e+00
chr3-3576	chr3	103913820	103915737	+	1692.9	1917.000	515.0	4.2	123.02	0.00e+00
chr19-3469	chr19	6363159	6365138	+	1692.9	1979.000	513.5	3.1	166.10	0.00e+00
chr5-6153	chr5	33819510	33822209	+	1691.2	2699.000	511.5	3.2	162.08	0.00e+00
chr8-5629	chr8	47712753	47714758	+	1691.2	2005.000	511.5	2.8	184.70	0.00e+00
chr11-2928	chr11	72795316	72797228	+	1689.6	1912.000	513.0	1.9	274.66	0.00e+00
chr2-2580	chr2	57114100	57117304	+	1687.9	3204.000	518.5	4.8	107.34	0.00e+00
chr3-4247	chr3	142880680	142882883	+	1687.9	2203.000	510.0	2.4	208.38	0.00e+00
chr11-3382	chr11	73176230	73178478	+	1687.9	2248.000	511.5	5.9	87.27	0.00e+00
chr2-5966	chr2	59611561	59613935	+	1686.3	2374.000	510.0	5.6	91.02	0.00e+00
chr8-3356	chr8	13287011	13289074	+	1686.3	2063.000	512.0	4.7	108.90	0.00e+00
chr17-4039	chr17	71474151	71476399	+	1686.3	2248.000	511.5	3.4	149.85	0.00e+00
chr15-2844	chr15	80254582	80257355	+	1684.6	2773.000	510.0	4.3	119.98	0.00e+00
chr15-3322	chr15	100614551	100616995	+	1684.6	2444.000	509.5	3.5	143.83	0.00e+00
chr18-3197	chr18	35771028	35772915	+	1683.0	1887.000	510.0	3.2	158.37	0.00e+00
chr15-3469	chr15	73183217	73185779	+	1681.3	2562.000	509.5	4.8	106.90	0.00e+00
chr11-6862	chr11	90637346	90639043	+	1679.6	1697.000	507.5	2.1	238.78	0.00e+00
chr4-2688	chr4	58911110	58913357	+	1678.0	2247.000	509.0	3.1	164.65	0.00e+00
chr12-4619	chr12	112827431	112830541	+	1678.0	3110.000	508.5	4.3	119.63	0.00e+00
chr19-1497	chr19	5365926	5367997	+	1678.0	2071.000	511.5	3.5	147.07	0.00e+00
chr1-2820	chr1	97660383	97662427	+	1676.3	2044.000	507.0	3.2	160.65	0.00e+00
chr1-2092	chr1	183296288	183298527	+	1676.3	2239.000	508.5	3.5	143.55	0.00e+00
chr11-1254	chr11	77215820	77217341	+	1676.3	1521.000	513.0	2.8	181.03	0.00e+00
chr12-3152	chr12	111537099	111539700	+	1676.3	2601.000	508.0	5.6	90.66	0.00e+00
chr6-3309	chr6	94698659	94701407	+	1674.7	2748.000	508.0	3.1	164.32	0.00e+00
chr8-5575	chr8	89038927	89044640	+	1674.7	5713.000	507.0	8.1	62.98	0.00e+00
chr9-4415	chr9	65345820	65347559	+	1674.7	1739.000	506.5	1.9	262.14	0.00e+00
chr10-2968	chr10	99106621	99108921	+	1674.7	2300.000	508.5	4.8	106.69	0.00e+00
chr1-2106	chr1	143776442	143778510	+	1673.0	2068.000	508.0	3.1	164.32	0.00e+00
chr7-6652	chr7	16613043	16615583	+	1673.0	2540.000	507.5	5.5	92.70	0.00e+00
chr8-4444	chr8	70041727	70043886	+	1673.0	2159.000	508.0	4.8	106.59	0.00e+00
chr13-773	chr13	69610977	69613104	+	1671.4	2127.000	513.5	2.4	209.81	0.00e+00
chr14-3790	chr14	12339168	12348265	+	1671.4	9097.000	505.0	12.0	41.93	0.00e+00
chr8-6494	chr8	120486874	120490801	+	1669.7	3927.000	505.0	6.3	80.01	0.00e+00
chr11-4445	chr11	59227039	59228941	+	1669.7	1902.000	507.0	2.8	178.91	0.00e+00
chr11-5343	chr11	60536614	60540593	+	1669.7	3979.000	507.5	4.8	106.48	0.00e+00
chr2-6935	chr2	180708649	180711419	+	1666.4	2770.000	504.5	5.2	96.71	0.00e+00
chr13-4298	chr13	55485593	55488665	+	1666.4	3072.000	504.5	4.7	107.30	0.00e+00
chr12-209	chr12	84996303	84997570	+	1664.8	1267.000	506.0	2.0	253.44	0.00e+00
chr11-5706	chr11	86756257	86758570	+	1663.1	2313.000	503.0	4.8	104.13	0.00e+00
chr13-2723	chr13	98315956	98317808	+	1663.1	1852.000	503.0	3.0	166.17	0.00e+00
chr14-940	chr14	76414156	76417185	+	1661.4	3029.000	507.5	4.2	121.23	0.00e+00
chr17-5704	chr17	56472402	56476643	+	1661.4	4241.000	503.5	6.8	73.75	0.00e+00
chr17-4170	chr17	64600475	64602581	+	1661.4	2106.000	503.0	3.8	132.37	0.00e+00
chr18-1091	chr18	67932775	67934692	+	1661.4	1917.000	505.5	2.5	201.25	0.00e+00
chr19-1564	chr19	53902929	53904596	+	1661.4	1667.000	505.5	3.1	163.52	0.00e+00
chr7-4431	chr7	110018056	110019542	+	1659.8	1486.000	502.0	2.6	194.86	0.00e+00
chr3-5674	chr3	54733850	54736660	+	1656.5	2810.000	502.0	3.8	132.11	0.00e+00
chr11-5491	chr11	82930289	82933651	+	1654.8	3362.000	501.0	3.6	138.91	0.00e+00
chr5-1597	chr5	45856174	45858105	+	1653.2	1931.000	505.5	2.1	245.27	0.00e+00
chr5-6745	chr5	93092159	93095127	+	1653.2	2968.000	501.0	3.3	152.53	0.00e+00
chr14-3926	chr14	100283107	100287081	+	1653.2	3974.000	499.5	5.9	84.30	0.00e+00
chr16-3293	chr16	31199402	31201553	+	1653.2	2151.000	501.5	3.4	146.92	0.00e+00
chr3-5062	chr3	90508146	90509740	+	1651.5	1594.000	499.5	1.8	276.98	0.00e+00
chr11-8443	chr11	120571675	120574387	+	1651.5	2712.000	501.0	3.7	136.47	0.00e+00
chr18-2247	chr18	31803531	31805630	+	1651.5	2099.000	500.0	3.3	149.30	0.00e+00
chr18-2138	chr18	35561951	35563816	+	1651.5	1865.000	500.0	3.3	149.30	0.00e+00
chr1-5561	chr1	133130801	133135025	+	1649.9	4224.000	503.5	6.9	73.06	0.00e+00
chr8-335	chr8	11757899	11759286	+	1649.9	1387.000	503.0	2.3	216.94	0.00e+00
chr11-9288	chr11	52359946	52362241	+	1649.9	2295.000	499.5	3.5	141.01	0.00e+00
chr4-2386	chr4	42999370	43000766	+	1648.2	1396.000	500.5	2.8	176.62	0.00e+00
chr6-5497	chr6	140423348	140425519	+	1648.2	2171.000	499.0	2.6	188.97	0.00e+00
chr11-6882	chr11	107468566	107471571	+	1648.2	3005.000	499.0	6.0	83.31	0.00e+00
chr17-3801	chr17	46889149	46891799	+	1648.2	2650.000	501.5	5.3	94.96	0.00e+00
chr9-5733	chr9	21237918	21239702	+	1646.6	1784.000	498.5	3.6	138.22	0.00e+00
chr7-7130	chr7	127231232	127234503	+	1644.9	3271.000	498.5	5.3	93.25	0.00e+00
chr4-4302	chr4	98922420	98925762	+	1643.2	3342.000	497.5	5.0	99.03	0.00e+00
chr12-3654	chr12	3426193	3428360	+	1643.2	2167.000	499.5	3.1	161.57	0.00e+00
chr14-1553	chr14	31829590	31831593	+	1643.2	2003.000	497.5	3.4	145.75	0.00e+00
chr18-3469	chr18	7868092	7870479	+	1643.2	2387.000	497.0	4.1	120.57	0.00e+00
chr10-5689	chr10	42577942	42585863	+	1641.6	7921.000	496.5	13.6	36.54	0.00e+00
chr18-3265	chr18	34005003	34007558	+	1641.6	2555.000	496.5	5.5	90.69	0.00e+00
chr1-6909	chr1	180811123	180814724	+	1639.9	3601.000	495.5	6.4	76.93	0.00e+00
chr13-1120	chr13	93498318	93500564	+	1639.9	2246.000	504.0	4.6	110.22	0.00e+00
chr17-6075	chr17	47009238	47011308	+	1639.9	2070.000	495.5	2.7	183.18	0.00e+00
chr14-4270	chr14	32201063	32202904	+	1638.3	1841.000	495.5	2.4	202.46	0.00e+00
chr3-2139	chr3	126596328	126598722	+	1636.6	2394.000	496.5	5.2	96.36	0.00e+00
chr6-1642	chr6	107529501	107533363	+	1636.6	3862.000	496.5	4.4	111.72	0.00e+00
chr10-5400	chr10	80854087	80856371	+	1636.6	2284.000	495.5	4.2	118.36	0.00e+00
chr1-1002	chr1	160792063	160793597	+	1635.0	1534.000	498.0	1.4	368.20	0.00e+00
chr2-7516	chr2	126674152	126676820	+	1633.3	2668.000	494.5	3.9	125.87	0.00e+00
chr7-1863	chr7	92668534	92670795	+	1633.3	2261.000	495.5	3.4	145.16	0.00e+00
chr8-5981	chr8	111257904	111259874	+	1633.3	1970.000	494.5	3.5	139.60	0.00e+00
chr13-402	chr13	17694445	17696305	+	1633.3	1860.000	496.5	2.1	233.61	0.00e+00
chr9-5456	chr9	21367024	21369647	+	1631.7	2623.000	493.5	4.4	111.05	0.00e+00
chr4-5261	chr4	48584617	48587030	+	1630.0	2413.000	493.0	2.6	186.70	0.00e+00
chr5-4352	chr5	33982847	33984728	+	1630.0	1881.000	493.0	3.7	134.29	0.00e+00
chr8-4411	chr8	109778242	109779912	+	1630.0	1670.000	492.5	2.8	177.83	0.00e+00
chr11-9045	chr11	116841832	116844470	+	1630.0	2638.000	493.0	3.7	134.29	0.00e+00
chr6-226	chr6	52713638	52714903	+	1628.3	1265.000	495.0	2.5	197.07	0.00e+00
chr8-1008	chr8	82863274	82865085	+	1628.3	1811.000	493.5	3.0	163.03	0.00e+00
chr9-4638	chr9	31385685	31387280	+	1628.3	1595.000	494.0	3.3	147.50	0.00e+00
chr13-3099	chr13	32801784	32803378	+	1625.0	1594.000	491.5	3.9	127.19	0.00e+00
chr2-6828	chr2	156110538	156112266	+	1623.4	1728.000	491.5	2.9	169.59	0.00e+00
chr7-5996	chr7	3692100	3695480	+	1623.4	3380.000	491.5	3.4	143.99	0.00e+00
chr10-2322	chr10	52690288	52692215	+	1623.4	1927.000	491.5	3.3	149.63	0.00e+00
chr19-2384	chr19	46056038	46057878	+	1623.4	1840.000	491.5	5.0	97.84	0.00e+00
chr1-5231	chr1	180640335	180642506	+	1621.7	2171.000	490.0	3.5	140.89	0.00e+00
chr3-4488	chr3	104637798	104639932	+	1621.7	2134.000	491.0	2.9	169.41	0.00e+00
chr6-1175	chr6	86732490	86734163	+	1621.7	1673.000	493.0	4.1	119.60	0.00e+00
chr13-539	chr13	100650567	100652603	+	1621.7	2036.000	492.5	4.1	119.48	0.00e+00
chr14-2612	chr14	26668218	26670541	+	1621.7	2323.000	492.0	3.1	159.15	0.00e+00
chr18-1477	chr18	10609229	10610831	+	1621.7	1602.000	490.5	3.3	149.33	0.00e+00
chr2-4967	chr2	10047549	10049617	+	1620.1	2068.000	491.0	4.5	108.91	0.00e+00
chr4-7985	chr4	135270926	135273527	+	1620.1	2601.000	490.0	4.1	118.88	0.00e+00
chr7-7947	chr7	4810741	4813609	+	1620.1	2868.000	490.0	5.2	95.10	0.00e+00
chr9-2355	chr9	57520805	57522501	+	1620.1	1696.000	491.5	2.8	177.47	0.00e+00
chr9-3511	chr9	108648415	108649951	+	1620.1	1536.000	490.0	3.2	152.16	0.00e+00
chr17-3309	chr17	74293901	74296130	+	1620.1	2229.000	492.0	4.4	110.71	0.00e+00
chr4-5969	chr4	155811883	155813851	+	1616.8	1968.000	489.5	4.4	111.77	0.00e+00
chr10-3588	chr10	59220892	59223578	+	1616.8	2686.000	489.0	3.8	128.69	0.00e+00
chr14-3702	chr14	74946324	74948380	+	1616.8	2056.000	490.0	4.3	115.27	0.00e+00
chr8-6420	chr8	71379993	71382820	+	1615.1	2827.000	488.5	4.3	113.21	0.00e+00
chr11-9323	chr11	74829397	74833314	+	1615.1	3917.000	490.0	6.5	75.33	0.00e+00
chr1-4634	chr1	74505009	74507399	+	1613.5	2390.000	490.0	4.5	108.69	0.00e+00
chr5-6003	chr5	140606665	140612427	+	1613.5	5762.000	492.0	9.9	49.93	0.00e+00
chr6-2755	chr6	120363460	120365670	+	1613.5	2210.000	491.5	3.0	162.37	0.00e+00
chr15-3946	chr15	76349874	76352280	+	1613.5	2406.000	488.0	5.0	97.14	0.00e+00
chr17-4852	chr17	24894113	24897466	+	1613.5	3353.000	489.0	6.6	74.44	0.00e+00
chr1-2769	chr1	92831019	92833813	+	1611.8	2794.000	491.0	5.3	92.97	0.00e+00
chr5-3880	chr5	65536695	65538533	+	1610.1	1838.000	488.5	3.3	145.86	0.00e+00
chr5-7508	chr5	77308494	77311281	+	1610.1	2787.000	487.0	4.8	100.82	0.00e+00
chr10-5617	chr10	80431693	80434188	+	1610.1	2495.000	487.5	4.6	105.13	0.00e+00
chr4-6931	chr4	3936448	3939897	+	1608.5	3449.000	487.0	4.4	109.59	0.00e+00
chr5-7758	chr5	144254536	144257384	+	1608.5	2848.000	487.5	5.5	89.05	0.00e+00
chr9-5747	chr9	37144233	37147440	+	1608.5	3207.000	486.5	4.6	106.39	0.00e+00
chr9-6449	chr9	50616153	50617906	+	1608.5	1753.000	487.5	2.4	199.19	0.00e+00
chr17-3934	chr17	28349489	28351827	+	1608.5	2338.000	489.5	4.3	113.44	0.00e+00
chr11-6603	chr11	17158671	17160699	+	1606.8	2028.000	486.0	2.2	221.94	0.00e+00
chr10-3199	chr10	120977754	120979972	+	1605.2	2218.000	485.5	2.4	198.37	0.00e+00
chr4-3490	chr4	41134968	41137445	+	1603.5	2477.000	486.0	3.4	142.38	0.00e+00
chr5-4422	chr5	137530355	137533846	+	1603.5	3491.000	487.0	6.4	76.38	0.00e+00
chr7-6723	chr7	127744528	127748338	+	1603.5	3810.000	487.5	6.8	72.09	0.00e+00
chr7-3082	chr7	97788172	97789707	+	1601.9	1535.000	484.5	2.6	183.48	0.00e+00
chr1-3877	chr1	105663071	105665071	+	1600.2	2000.000	485.5	4.0	121.58	0.00e+00
chr10-4438	chr10	4385959	4388991	+	1600.2	3032.000	484.0	6.2	78.28	0.00e+00
chr2-6717	chr2	94405475	94407686	+	1598.6	2211.000	483.5	4.2	115.49	0.00e+00
chr3-187	chr3	36863016	36864020	+	1598.6	1004.000	495.0	1.7	295.60	0.00e+00
chr11-6115	chr11	53299276	53301126	+	1598.6	1850.000	485.0	3.2	150.61	0.00e+00
chr2-7223	chr2	157278623	157280406	+	1596.9	1783.000	485.5	2.9	167.52	0.00e+00
chr5-5251	chr5	31219610	31221593	+	1595.3	1983.000	482.5	4.3	113.51	0.00e+00
chr7-2101	chr7	24481441	24483238	+	1595.3	1797.000	485.5	2.8	175.31	0.00e+00
chr5-7455	chr5	4103037	4105423	+	1593.6	2386.000	482.0	4.8	99.78	0.00e+00
chr6-2918	chr6	137734657	137736511	+	1593.6	1854.000	483.0	3.1	156.24	0.00e+00
chr10-5600	chr10	70598263	70600442	+	1593.6	2179.000	482.5	4.6	105.52	0.00e+00
chr13-2676	chr13	42051270	42053843	+	1593.6	2573.000	482.5	3.8	126.98	0.00e+00
chr3-2025	chr3	54806887	54808636	+	1591.9	1749.000	481.5	2.8	169.91	0.00e+00
chr7-8236	chr7	90129180	90132476	+	1591.9	3296.000	482.5	3.2	152.89	0.00e+00
chr1-6745	chr1	181840582	181843275	+	1590.3	2693.000	482.0	3.2	149.68	0.00e+00
chr2-3232	chr2	11776841	11779359	+	1590.3	2518.000	483.0	3.9	122.94	0.00e+00
chr5-7173	chr5	20950247	20952748	+	1590.3	2501.000	482.5	3.3	146.89	0.00e+00
chr9-4466	chr9	69289310	69291374	+	1590.3	2064.000	480.5	4.8	99.47	0.00e+00
chr10-5762	chr10	117709255	117711367	+	1590.3	2112.000	482.0	4.6	105.41	0.00e+00
chr4-7026	chr4	135351795	135354167	+	1588.6	2372.000	481.0	4.4	109.83	0.00e+00
chr5-7395	chr5	122157622	122160218	+	1588.6	2596.000	481.5	3.5	135.93	0.00e+00
chr17-4289	chr17	46679856	46681947	+	1588.6	2091.000	481.0	3.8	126.58	0.00e+00
chr2-8473	chr2	154790338	154792964	+	1587.0	2626.000	479.5	5.2	91.91	0.00e+00
chr4-7940	chr4	117154654	117156532	+	1587.0	1878.000	482.0	3.6	133.64	0.00e+00
chr5-6055	chr5	123140887	123144972	+	1585.3	4085.000	479.5	4.6	104.86	0.00e+00
chr1-6685	chr1	130714873	130718237	+	1582.0	3364.000	478.0	4.5	106.03	0.00e+00
chr2-1321	chr2	25607645	25608800	+	1582.0	1155.000	483.5	1.0	469.20	0.00e+00
chr8-5483	chr8	95351773	95353999	+	1582.0	2226.000	479.0	2.9	165.27	0.00e+00
chr17-4008	chr17	3113883	3116325	+	1582.0	2442.000	482.0	3.9	122.69	0.00e+00
chr7-7677	chr7	28960648	28962646	+	1580.4	1998.000	478.5	3.5	137.58	0.00e+00
chr7-6821	chr7	138845536	138847866	+	1578.7	2330.000	478.0	5.2	91.63	0.00e+00
chr8-5662	chr8	88520892	88524042	+	1578.7	3150.000	478.5	5.2	92.87	0.00e+00
chr19-3640	chr19	46036972	46040028	+	1578.7	3056.000	478.0	5.2	91.63	0.00e+00
chr8-3038	chr8	106168351	106170202	+	1577.0	1851.000	477.0	4.7	101.46	0.00e+00
chr12-2228	chr12	118846634	118850728	+	1577.0	4094.000	479.0	7.6	63.03	0.00e+00
chr16-3184	chr16	33250727	33252461	+	1577.0	1734.000	478.0	3.3	145.52	0.00e+00
chr16-2312	chr16	56028593	56030697	+	1577.0	2104.000	479.5	3.9	124.08	0.00e+00
chr19-2962	chr19	10099665	10102445	+	1577.0	2780.000	478.5	5.0	95.25	0.00e+00
chr10-5225	chr10	94942405	94945857	+	1575.4	3452.000	476.5	5.7	84.07	0.00e+00
chr10-2651	chr10	128058397	128061195	+	1575.4	2798.000	481.0	3.9	122.43	0.00e+00
chr6-3598	chr6	29735124	29737583	+	1573.7	2459.000	476.0	4.2	113.70	0.00e+00
chr19-3077	chr19	12499542	12502399	+	1573.7	2857.000	477.5	5.7	83.30	0.00e+00
chr2-1125	chr2	25557359	25558753	+	1572.1	1394.000	476.0	1.5	307.95	0.00e+00
chr2-9178	chr2	119155787	119157654	+	1572.1	1867.000	476.0	4.3	110.31	0.00e+00
chr5-4530	chr5	136986250	136988709	+	1572.1	2459.000	479.0	4.2	114.42	0.00e+00
chr12-1967	chr12	111758350	111760308	+	1572.1	1958.000	476.5	2.7	176.15	0.00e+00
chr7-3112	chr7	128460189	128462141	+	1570.4	1952.000	480.5	4.8	99.47	0.00e+00
chr10-3751	chr10	128909395	128911066	+	1570.4	1671.000	475.0	3.1	153.65	0.00e+00
chr11-9571	chr11	102555005	102556763	+	1570.4	1758.000	475.0	3.2	147.50	0.00e+00
chr3-3980	chr3	30507483	30510305	+	1567.1	2822.000	475.5	3.6	131.84	0.00e+00
chr19-3582	chr19	53140424	53143953	+	1567.1	3529.000	473.5	5.4	87.52	0.00e+00
chr1-5083	chr1	152765684	152767591	+	1565.5	1907.000	473.0	3.7	126.62	0.00e+00
chr7-5193	chr7	27673241	27675215	+	1565.5	1974.000	477.0	3.2	148.12	0.00e+00
chr7-8635	chr7	125706463	125708738	+	1565.5	2275.000	473.5	4.4	108.12	0.00e+00
chr12-3591	chr12	78748051	78750127	+	1565.5	2076.000	475.0	2.4	194.08	0.00e+00
chr1-2964	chr1	24099312	24101360	+	1563.8	2048.000	476.0	2.5	189.51	0.00e+00
chr11-3960	chr11	116023237	116024758	+	1562.2	1521.000	475.0	3.2	150.51	0.00e+00
chr12-1724	chr12	31949041	31950775	+	1562.2	1734.000	472.5	2.6	178.94	0.00e+00
chr13-2884	chr13	9093368	9095179	+	1562.2	1811.000	474.0	2.6	183.99	0.00e+00
chr16-3399	chr16	17200058	17201783	+	1562.2	1725.000	473.5	2.0	237.16	0.00e+00
chr7-8518	chr7	25070769	25073470	+	1560.5	2701.000	472.5	5.3	89.47	0.00e+00
chr9-5242	chr9	40800019	40803075	+	1560.5	3056.000	473.5	4.3	111.39	0.00e+00
chr9-627	chr9	70502879	70504181	+	1560.5	1302.000	473.0	2.6	183.60	0.00e+00
chr10-5412	chr10	85183310	85185902	+	1560.5	2592.000	471.5	4.6	103.11	0.00e+00
chr10-4485	chr10	128408759	128412789	+	1560.5	4030.000	473.0	7.1	66.16	0.00e+00
chr2-2207	chr2	164070240	164071412	+	1558.8	1172.000	474.5	1.9	245.58	0.00e+00
chr5-3707	chr5	115010681	115012940	+	1558.8	2259.000	473.0	3.0	159.65	0.00e+00
chr6-5000	chr6	49212272	49216173	+	1558.8	3901.000	471.0	3.9	121.88	0.00e+00
chr10-4621	chr10	37135722	37141595	+	1558.8	5873.000	473.0	9.9	48.00	0.00e+00
chr11-8624	chr11	51605151	51607547	+	1558.8	2396.000	471.0	4.6	101.57	0.00e+00
chr8-5903	chr8	26118150	26120266	+	1557.2	2116.000	470.5	3.7	125.95	0.00e+00
chr14-2712	chr14	28504262	28507895	+	1557.2	3633.000	473.5	5.7	83.54	0.00e+00
chr15-4610	chr15	59079193	59082895	+	1557.2	3702.000	471.5	6.5	72.48	0.00e+00
chr16-2000	chr16	52031048	52033218	+	1557.2	2170.000	473.0	2.6	183.60	0.00e+00
chr1-6190	chr1	77511131	77516546	+	1555.5	5415.000	471.5	7.0	67.79	0.00e+00
chr7-6817	chr7	132315339	132317534	+	1555.5	2195.000	471.0	3.2	149.25	0.00e+00
chr9-5984	chr9	72531177	72533576	+	1555.5	2399.000	471.5	3.3	143.55	0.00e+00
chr12-3363	chr12	71830381	71832675	+	1555.5	2294.000	470.0	3.0	155.27	0.00e+00
chr4-6875	chr4	123749000	123751029	+	1553.9	2029.000	470.5	3.2	149.09	0.00e+00
chr7-7002	chr7	80024650	80028592	+	1553.9	3942.000	470.5	5.8	81.17	0.00e+00
chr2-470	chr2	25254923	25256311	+	1552.2	1388.000	473.0	3.3	144.00	0.00e+00
chr6-3022	chr6	128437293	128439243	+	1552.2	1950.000	471.5	4.0	118.08	0.00e+00
chr9-5284	chr9	86879247	86881240	+	1552.2	1993.000	470.5	3.3	143.24	0.00e+00
chr9-5228	chr9	119401501	119404052	+	1552.2	2551.000	470.0	4.3	110.57	0.00e+00
chr10-5005	chr10	108331373	108334075	+	1552.2	2702.000	470.0	2.8	165.85	0.00e+00
chr12-678	chr12	51690666	51692679	+	1552.2	2013.000	473.0	1.8	262.29	0.00e+00
chr4-5708	chr4	107177745	107180177	+	1550.6	2432.000	470.5	3.9	121.76	0.00e+00
chr16-3391	chr16	4557660	4560909	+	1550.6	3249.000	470.0	5.0	93.56	0.00e+00
chr7-6638	chr7	130263536	130266874	+	1548.9	3338.000	468.5	6.4	73.48	0.00e+00
chr10-6088	chr10	80825781	80828647	+	1548.9	2866.000	469.5	4.3	110.45	0.00e+00
chr14-3012	chr14	70519086	70520976	+	1548.9	1890.000	469.5	2.9	162.00	0.00e+00
chr3-4107	chr3	58524803	58526673	+	1547.3	1870.000	467.5	3.8	123.03	0.00e+00
chr11-9072	chr11	21369792	21371647	+	1547.3	1855.000	468.5	2.9	161.65	0.00e+00
chr11-8032	chr11	75678843	75680441	+	1547.3	1598.000	469.5	3.1	151.87	0.00e+00
chr11-5775	chr11	109362016	109364060	+	1547.3	2044.000	469.0	2.8	165.50	0.00e+00
chr19-4102	chr19	45005130	45007361	+	1547.3	2231.000	467.5	5.3	88.52	0.00e+00
chrX-1401	chrX	12076710	12081482	+	1547.3	4772.000	468.5	5.5	85.58	0.00e+00
chr8-3968	chr8	44934636	44939211	+	1545.6	4575.000	469.0	6.6	70.70	0.00e+00
chr8-3943	chr8	70905581	70907177	+	1545.6	1596.000	468.0	2.8	168.99	0.00e+00
chr9-5015	chr9	119321235	119323593	+	1545.6	2358.000	467.0	5.0	92.96	0.00e+00
chr2-9585	chr2	70473921	70477684	+	1544.0	3763.000	466.5	5.8	80.48	0.00e+00
chr5-7563	chr5	124350679	124355810	+	1544.0	5131.000	467.5	8.0	58.54	0.00e+00
chr11-6054	chr11	62456304	62459079	+	1544.0	2775.000	469.5	3.9	121.50	0.00e+00
chr11-5771	chr11	98202076	98204827	+	1544.0	2751.000	467.0	6.6	71.09	0.00e+00
chr12-4164	chr12	95691960	95698372	+	1544.0	6412.000	468.0	8.3	56.33	0.00e+00
chr2-2055	chr2	14054898	14056681	+	1542.3	1783.000	467.0	3.9	118.87	0.00e+00
chr11-8883	chr11	108342476	108344610	+	1542.3	2134.000	467.0	4.6	100.71	0.00e+00
chr19-506	chr19	53329498	53330914	+	1542.3	1416.000	468.0	2.6	177.23	0.00e+00
chr3-3843	chr3	34648745	34652036	+	1540.6	3291.000	465.5	4.3	107.88	0.00e+00
chr3-4202	chr3	41563166	41566742	+	1540.6	3576.000	466.5	4.6	100.60	0.00e+00
chr14-4193	chr14	54893291	54895479	+	1540.6	2188.000	466.5	3.8	122.77	0.00e+00
chr5-6944	chr5	34335376	34338035	+	1539.0	2659.000	466.5	4.8	97.88	0.00e+00
chr13-1657	chr13	106936128	106937550	+	1539.0	1422.000	469.0	2.5	186.72	0.00e+00
chr2-3098	chr2	39189954	39191093	+	1537.3	1139.000	466.0	1.8	258.41	0.00e+00
chr2-7194	chr2	119476567	119478906	+	1537.3	2339.000	465.0	3.4	136.22	0.00e+00
chr1-5342	chr1	89069673	89072205	+	1535.7	2532.000	465.5	3.5	133.85	0.00e+00
chr5-7430	chr5	137348451	137353040	+	1535.7	4589.000	464.0	7.3	63.76	0.00e+00
chr6-4500	chr6	124930734	124933158	+	1535.7	2424.000	464.0	4.6	101.47	0.00e+00
chr10-5136	chr10	84438440	84441854	+	1535.7	3414.000	467.0	5.6	83.34	0.00e+00
chr14-2870	chr14	56776649	56778995	+	1535.7	2346.000	464.5	3.0	156.79	0.00e+00
chr15-3532	chr15	85669949	85674241	+	1535.7	4292.000	468.0	7.9	59.56	0.00e+00
chr4-166	chr4	136469757	136471351	+	1534.0	1594.000	469.0	2.8	169.35	0.00e+00
chr8-4871	chr8	79397896	79399770	+	1534.0	1874.000	465.0	3.0	153.62	0.00e+00
chr10-512	chr10	127266220	127267485	+	1534.0	1265.000	464.5	2.8	163.91	0.00e+00
chr15-4234	chr15	100421782	100423963	+	1534.0	2181.000	464.0	4.2	110.84	0.00e+00
chr5-6036	chr5	92137191	92138778	+	1532.4	1587.000	463.5	2.4	189.38	0.00e+00
chr6-1333	chr6	47593961	47596062	+	1532.4	2101.000	465.0	3.9	120.33	0.00e+00
chr8-6149	chr8	25784241	25786434	+	1532.4	2193.000	463.5	3.7	126.26	0.00e+00
chr11-9586	chr11	107792307	107795284	+	1532.4	2977.000	463.0	3.9	117.85	0.00e+00
chr12-4259	chr12	118300210	118303063	+	1532.4	2853.000	465.0	5.9	79.34	0.00e+00
chr18-2070	chr18	13969554	13973595	+	1532.4	4041.000	466.0	4.2	111.31	0.00e+00
chr1-978	chr1	166001426	166003977	+	1530.7	2551.000	468.0	3.5	132.12	0.00e+00
chr5-7554	chr5	122500606	122503303	+	1530.7	2697.000	465.5	2.9	160.61	0.00e+00
chr12-2923	chr12	5373606	5376457	+	1530.7	2851.000	463.0	6.1	75.67	0.00e+00
chr15-3730	chr15	91048664	91050505	+	1530.7	1841.000	464.0	3.6	128.65	0.00e+00
chr1-3956	chr1	189006958	189008187	+	1529.1	1229.000	462.5	2.4	188.98	0.00e+00
chr4-767	chr4	121016393	121017776	+	1529.1	1383.000	467.5	3.1	151.22	0.00e+00
chr9-4987	chr9	65826083	65828320	+	1529.1	2237.000	463.0	2.9	159.75	0.00e+00
chr10-3883	chr10	89685287	89686765	+	1529.1	1478.000	463.0	2.8	163.38	0.00e+00
chr17-5394	chr17	47922128	47925745	+	1529.1	3617.000	463.0	5.5	83.59	0.00e+00
chr2-960	chr2	23039249	23040506	+	1527.4	1257.000	466.5	1.7	278.58	0.00e+00
chr2-78	chr2	49619292	49621216	+	1527.4	1924.000	473.0	4.6	103.44	0.00e+00
chr2-237	chr2	138256512	138258191	+	1527.4	1679.000	470.0	3.0	155.27	0.00e+00
chr4-4751	chr4	155704389	155706183	+	1527.4	1794.000	462.5	2.4	194.08	0.00e+00
chr5-6936	chr5	30886826	30890148	+	1527.4	3322.000	463.0	5.6	82.63	0.00e+00
chr6-708	chr6	149100486	149102282	+	1527.4	1796.000	473.0	2.8	166.91	0.00e+00
chr15-2856	chr15	11994992	11996324	+	1527.4	1332.000	463.0	2.3	199.69	0.00e+00
chr17-1894	chr17	34646983	34648071	+	1527.4	1088.000	461.5	3.9	119.43	0.00e+00
chr15-2829	chr15	38517913	38520218	+	1525.7	2305.000	462.0	3.0	152.62	0.00e+00
chr3-5609	chr3	101603055	101605338	+	1524.1	2283.000	461.5	6.5	70.95	0.00e+00
chr7-7526	chr7	19714263	19716587	+	1524.1	2324.000	461.5	4.4	105.38	0.00e+00
chr9-5838	chr9	25150371	25152491	+	1524.1	2120.000	461.5	3.9	117.47	0.00e+00
chr18-1604	chr18	61554659	61557413	+	1524.1	2754.000	462.0	3.3	137.95	0.00e+00
chr4-7061	chr4	156195840	156198425	+	1522.4	2585.000	461.0	3.9	119.30	0.00e+00
chr5-6152	chr5	32610190	32612292	+	1522.4	2102.000	461.0	3.0	152.29	0.00e+00
chr10-3916	chr10	128564813	128566776	+	1522.4	1963.000	461.5	3.0	155.77	0.00e+00
chr14-3414	chr14	54911895	54913581	+	1522.4	1686.000	460.5	3.5	132.41	0.00e+00
chr2-9468	chr2	167630558	167632628	+	1520.8	2070.000	461.5	2.7	170.61	0.00e+00
chr1-4399	chr1	10231768	10233766	+	1519.1	1998.000	461.0	4.4	105.26	0.00e+00
chr1-4537	chr1	58972767	58974583	+	1519.1	1816.000	459.0	2.9	158.37	0.00e+00
chr10-2290	chr10	41518735	41521351	+	1519.1	2616.000	462.5	4.1	112.20	0.00e+00
chr13-3509	chr13	119789620	119791910	+	1519.1	2290.000	459.0	3.8	120.79	0.00e+00
chr19-3894	chr19	5796589	5803833	+	1519.1	7244.000	460.5	11.3	40.63	0.00e+00
chr4-7755	chr4	109664745	109667595	+	1517.5	2850.000	459.5	3.6	127.40	0.00e+00
chr4-3169	chr4	134534291	134536102	+	1517.5	1811.000	461.5	3.2	146.24	0.00e+00
chr7-4478	chr7	101108006	101110574	+	1517.5	2568.000	460.5	4.3	106.72	0.00e+00
chr15-1829	chr15	6707485	6709788	+	1517.5	2303.000	459.5	3.5	132.12	0.00e+00
chr18-3435	chr18	64886766	64889917	+	1517.5	3151.000	459.5	6.7	68.60	0.00e+00
chr15-3550	chr15	38077068	38079701	+	1515.8	2633.000	458.5	3.9	118.65	0.00e+00
chr17-5578	chr17	46554294	46557019	+	1515.8	2725.000	459.5	4.6	100.49	0.00e+00
chr18-3312	chr18	80206152	80208312	+	1515.8	2160.000	458.5	4.0	114.82	0.00e+00
chr2-7434	chr2	167931556	167933613	+	1514.2	2057.000	460.0	3.0	151.96	0.00e+00
chr5-7820	chr5	47982366	47986946	+	1514.2	4580.000	459.0	9.1	50.54	0.00e+00
chr17-2599	chr17	10317599	10320837	+	1514.2	3238.000	460.5	3.7	123.28	0.00e+00
chr12-2224	chr12	108178180	108180789	+	1512.5	2609.000	458.5	3.9	116.70	0.00e+00
chr16-643	chr16	4879051	4881387	+	1512.5	2336.000	462.5	4.0	115.82	0.00e+00
chr7-6778	chr7	46795001	46797308	+	1510.9	2307.000	458.5	4.7	97.52	0.00e+00
chr10-2574	chr10	119453298	119455668	+	1510.9	2370.000	457.5	3.2	144.97	0.00e+00
chr11-4738	chr11	119022503	119024813	+	1510.9	2310.000	459.5	2.6	178.36	0.00e+00
chr11-573	chr11	119602953	119604100	+	1510.9	1147.000	459.0	2.4	192.61	0.00e+00
chr5-3210	chr5	127616341	127617768	+	1509.2	1427.000	459.5	1.7	264.24	0.00e+00
chr8-6094	chr8	104441519	104443562	+	1509.2	2043.000	457.5	2.9	157.85	0.00e+00
chr8-5504	chr8	123948346	123950242	+	1509.2	1896.000	457.0	3.5	129.01	0.00e+00
chr15-4077	chr15	82146721	82148876	+	1509.2	2155.000	458.0	2.8	165.38	0.00e+00
chr2-5914	chr2	119674450	119676274	+	1507.5	1824.000	456.0	3.9	118.00	0.00e+00
chr8-4464	chr8	94837418	94839258	+	1507.5	1840.000	457.5	4.4	104.46	0.00e+00
chr9-6544	chr9	109930888	109933419	+	1507.5	2531.000	456.0	4.8	95.68	0.00e+00
chr11-6953	chr11	93995238	93997324	+	1507.5	2086.000	457.0	3.4	133.88	0.00e+00
chr13-1838	chr13	93303353	93306057	+	1507.5	2704.000	458.0	5.0	92.35	0.00e+00
chr16-3271	chr16	8736651	8739609	+	1507.5	2958.000	456.5	3.6	126.57	0.00e+00
chr16-3645	chr16	33379991	33382577	+	1505.9	2586.000	458.5	3.0	154.76	0.00e+00
chr1-4523	chr1	180725319	180727355	+	1504.2	2036.000	455.0	3.5	130.83	0.00e+00
chr2-9369	chr2	91181880	91183321	+	1504.2	1441.000	454.5	2.0	227.64	0.00e+00
chr2-9707	chr2	157076960	157079966	+	1504.2	3006.000	455.0	4.6	99.50	0.00e+00
chr9-3267	chr9	35420976	35426934	+	1504.2	5958.000	456.5	8.2	55.37	0.00e+00
chr11-1431	chr11	97663107	97665165	+	1504.2	2058.000	456.5	2.4	186.52	0.00e+00
chr18-1147	chr18	59174759	59177023	+	1504.2	2264.000	456.0	3.1	147.50	0.00e+00
chrX-3156	chrX	13070390	13073345	+	1504.2	2955.000	455.5	2.7	168.39	0.00e+00
chr2-3338	chr2	69897304	69898740	+	1502.6	1436.000	456.0	1.9	236.01	0.00e+00
chr7-7743	chr7	100705943	100708036	+	1502.6	2093.000	455.5	4.5	101.03	0.00e+00
chr8-4691	chr8	47989336	47991673	+	1502.6	2337.000	454.5	2.7	168.02	0.00e+00
chr11-4070	chr11	120783489	120785528	+	1502.6	2039.000	454.5	4.4	102.27	0.00e+00
chr8-1236	chr8	35494750	35496027	+	1500.9	1277.000	457.0	1.2	394.21	0.00e+00
chr16-3175	chr16	18875829	18878688	+	1500.9	2859.000	454.5	4.6	99.39	0.00e+00
chr17-5064	chr17	23802305	23805760	+	1500.9	3455.000	454.5	4.0	113.82	0.00e+00
chr18-349	chr18	10181181	10182711	+	1500.9	1530.000	466.0	2.4	190.41	0.00e+00
chr1-6257	chr1	179545178	179547289	+	1499.3	2111.000	457.5	4.1	112.75	0.00e+00
chr2-9112	chr2	34770835	34773417	+	1497.6	2582.000	454.0	4.4	102.16	0.00e+00
chr5-7281	chr5	138262787	138264749	+	1497.6	1962.000	453.0	3.4	132.71	0.00e+00
chr11-7933	chr11	97361868	97364202	+	1497.6	2334.000	454.0	3.4	133.00	0.00e+00
chr14-1955	chr14	46882216	46885715	+	1497.6	3499.000	456.5	5.0	90.87	0.00e+00
chr3-5171	chr3	116422400	116425292	+	1496.0	2892.000	453.0	4.1	111.64	0.00e+00
chr11-4233	chr11	32641920	32644150	+	1496.0	2230.000	457.0	3.7	122.34	0.00e+00
chr2-9204	chr2	137113293	137117903	+	1494.3	4610.000	453.0	7.7	59.11	0.00e+00
chr4-6556	chr4	108458922	108461304	+	1494.3	2382.000	451.5	3.1	146.05	0.00e+00
chr10-3760	chr10	34281669	34283673	+	1492.7	2004.000	453.5	4.1	110.02	0.00e+00
chr11-9284	chr11	48815772	48818530	+	1492.7	2758.000	451.0	5.9	76.95	0.00e+00
chr12-4597	chr12	98899493	98901822	+	1492.7	2329.000	452.0	2.6	171.17	0.00e+00
chr17-3636	chr17	84956831	84959392	+	1492.7	2561.000	456.0	3.3	136.16	0.00e+00
chr3-5671	chr3	37418621	37421514	+	1491.0	2893.000	452.0	4.0	113.19	0.00e+00
chr19-3667	chr19	7481517	7483651	+	1491.0	2134.000	452.5	3.6	125.46	0.00e+00
chr7-6052	chr7	101835961	101838698	+	1489.3	2737.000	451.5	5.5	82.47	0.00e+00
chr19-227	chr19	5490453	5492238	+	1489.3	1785.000	452.0	1.4	319.00	0.00e+00
chr2-7356	chr2	30065997	30069085	+	1487.7	3088.000	450.5	3.9	116.58	0.00e+00
chr4-7498	chr4	156233503	156237268	+	1487.7	3765.000	450.5	6.0	75.21	0.00e+00
chr7-7052	chr7	19663840	19666232	+	1487.7	2392.000	450.0	4.1	109.17	0.00e+00
chr9-5109	chr9	58581708	58583684	+	1487.7	1976.000	449.5	3.2	142.43	0.00e+00
chr5-7725	chr5	135247251	135251723	+	1486.0	4472.000	451.5	6.8	66.13	0.00e+00
chr17-5146	chr17	25239295	25241218	+	1486.0	1923.000	450.5	3.1	145.72	0.00e+00
chr2-8872	chr2	18044539	18049787	+	1484.4	5248.000	450.5	7.7	58.29	0.00e+00
chr3-4937	chr3	98012936	98015590	+	1484.4	2654.000	449.5	3.8	118.29	0.00e+00
chr4-7403	chr4	101418764	101421025	+	1484.4	2261.000	449.5	3.3	136.85	0.00e+00
chr4-6757	chr4	121213677	121215807	+	1484.4	2130.000	449.0	3.0	151.55	0.00e+00
chr8-5786	chr8	123858224	123860330	+	1484.4	2106.000	449.0	3.3	134.07	0.00e+00
chr12-4337	chr12	8497953	8500826	+	1484.4	2873.000	450.0	3.6	124.77	0.00e+00
chr15-4641	chr15	85335725	85337567	+	1484.4	1842.000	449.0	3.7	122.31	0.00e+00
chr17-154	chr17	27856388	27857776	+	1484.4	1388.000	459.5	2.6	174.01	0.00e+00
chr1-3365	chr1	55405427	55407528	+	1482.7	2101.000	450.5	3.3	134.51	0.00e+00
chr3-5064	chr3	94580864	94582879	+	1482.7	2015.000	449.0	3.0	148.33	0.00e+00
chr3-5986	chr3	110249325	110251402	+	1482.7	2077.000	448.5	3.9	116.06	0.00e+00
chr4-2258	chr4	59625759	59627188	+	1482.7	1429.000	449.5	1.7	268.43	0.00e+00
chr5-3342	chr5	150673582	150675264	+	1482.7	1682.000	453.0	2.7	167.47	0.00e+00
chr8-3700	chr8	107293061	107294939	+	1482.7	1878.000	450.0	2.7	166.36	0.00e+00
chr12-2113	chr12	64964857	64968271	+	1482.7	3414.000	449.0	5.3	85.02	0.00e+00
chr12-4587	chr12	85373572	85375423	+	1482.7	1851.000	449.0	3.0	151.55	0.00e+00
chr17-3611	chr17	24140684	24142297	+	1482.7	1613.000	448.5	2.8	161.95	0.00e+00
chr19-473	chr19	18712961	18714346	+	1482.7	1385.000	459.5	3.0	151.80	0.00e+00
chr19-842	chr19	44106786	44108133	+	1482.7	1347.000	449.0	2.9	154.92	0.00e+00
chr2-5239	chr2	118900909	118903205	+	1481.1	2296.000	449.5	3.8	118.29	0.00e+00
chr3-5785	chr3	56181974	56184326	+	1481.1	2352.000	448.5	3.9	116.06	0.00e+00
chr7-7820	chr7	24883608	24885867	+	1481.1	2259.000	449.0	4.0	112.44	0.00e+00
chr11-3103	chr11	99229654	99231441	+	1481.1	1787.000	450.5	3.0	148.82	0.00e+00
chr19-3911	chr19	7267466	7270162	+	1481.1	2696.000	449.5	4.8	94.31	0.00e+00
chr8-5951	chr8	84686236	84688163	+	1479.4	1927.000	447.5	3.3	133.62	0.00e+00
chr9-19	chr9	65032440	65033569	+	1479.4	1129.000	458.0	2.9	158.03	0.00e+00
chr11-2919	chr11	45943936	45945368	+	1479.4	1432.000	449.5	2.9	155.09	0.00e+00
chr12-1134	chr12	36041674	36043079	+	1479.4	1405.000	451.0	1.4	318.30	0.00e+00
chr16-1040	chr16	10784326	10786536	+	1479.4	2210.000	449.5	4.1	109.05	0.00e+00
chr2-4582	chr2	121270498	121271905	+	1477.8	1407.000	451.5	1.9	241.73	0.00e+00
chr19-2008	chr19	60789557	60791472	+	1477.8	1915.000	450.0	2.4	188.84	0.00e+00
chr5-7742	chr5	138992773	138996493	+	1476.1	3720.000	446.5	6.1	73.75	0.00e+00
chr8-5622	chr8	33384783	33387277	+	1476.1	2494.000	446.5	5.3	83.53	0.00e+00
chr9-3072	chr9	120492014	120494046	+	1476.1	2032.000	447.0	2.8	161.41	0.00e+00
chr12-834	chr12	54984814	54986834	+	1476.1	2020.000	448.5	1.8	248.70	0.00e+00
chr11-9339	chr11	87126514	87128296	+	1474.4	1782.000	447.0	2.8	161.41	0.00e+00
chr1-3020	chr1	93634684	93636411	+	1472.8	1727.000	447.0	3.8	117.63	0.00e+00
chr7-4425	chr7	81762231	81763880	+	1472.8	1649.000	447.0	1.9	239.33	0.00e+00
chr17-3449	chr17	56256097	56258013	+	1472.8	1916.000	446.5	2.3	192.57	0.00e+00
chr4-1734	chr4	104366967	104369553	+	1471.1	2586.000	450.0	3.0	151.89	0.00e+00
chr5-5696	chr5	71094824	71096700	+	1471.1	1876.000	445.0	3.6	123.38	0.00e+00
chr6-4681	chr6	71631035	71633606	+	1471.1	2571.000	447.5	5.6	79.86	0.00e+00
chr14-3326	chr14	21984673	21991214	+	1471.1	6541.000	444.5	9.9	44.82	0.00e+00
chr10-2427	chr10	85102066	85104041	+	1469.5	1975.000	449.5	2.5	178.95	0.00e+00
chr11-9125	chr11	69058724	69061021	+	1469.5	2297.000	444.5	3.7	118.99	0.00e+00
chr16-100	chr16	20732646	20733913	+	1469.5	1267.000	454.0	2.6	176.23	0.00e+00
chr19-2387	chr19	60579689	60581760	+	1469.5	2071.000	446.5	3.3	135.93	0.00e+00
chr5-4805	chr5	102068768	102070803	+	1467.8	2035.000	445.0	2.4	181.83	0.00e+00
chr7-8829	chr7	102248763	102251238	+	1467.8	2475.000	444.5	4.1	107.84	0.00e+00
chr1-4259	chr1	55086796	55089391	+	1466.2	2595.000	445.0	3.3	135.48	0.00e+00
chr9-5688	chr9	100544757	100546906	+	1466.2	2149.000	443.5	3.7	118.73	0.00e+00
chr9-854	chr9	121856983	121858621	+	1466.2	1638.000	447.0	3.7	121.76	0.00e+00
chr15-3190	chr15	76476556	76478807	+	1466.2	2251.000	445.0	4.6	97.32	0.00e+00
chr1-2685	chr1	171411008	171412814	+	1464.5	1806.000	447.0	2.4	182.64	0.00e+00
chr2-5210	chr2	180024229	180027571	+	1464.5	3342.000	444.5	4.6	95.86	0.00e+00
chr5-4378	chr5	135186691	135189349	+	1464.5	2658.000	444.0	4.2	106.06	0.00e+00
chr11-2426	chr11	58977191	58979185	+	1464.5	1994.000	448.0	2.7	165.62	0.00e+00
chr15-1734	chr15	82898569	82900279	+	1464.5	1710.000	445.5	2.5	177.36	0.00e+00
chr19-2797	chr19	45659298	45660976	+	1464.5	1678.000	442.5	2.1	214.70	0.00e+00
chr3-3706	chr3	129532029	129534726	+	1462.9	2697.000	443.0	4.5	98.26	0.00e+00
chr6-5344	chr6	112943910	112947717	+	1462.9	3807.000	443.0	5.7	77.28	0.00e+00
chr13-3938	chr13	47104349	47107226	+	1462.9	2877.000	444.0	3.2	137.88	0.00e+00
chr5-6634	chr5	73254885	73257491	+	1461.2	2606.000	442.5	3.0	146.18	0.00e+00
chr7-7015	chr7	127024115	127027818	+	1461.2	3703.000	444.0	7.4	59.95	0.00e+00
chr11-7025	chr11	79253240	79255075	+	1461.2	1835.000	442.5	4.6	96.77	0.00e+00
chr12-3684	chr12	80258598	80261131	+	1461.2	2533.000	443.0	4.1	109.18	0.00e+00
chr18-1983	chr18	84084837	84089720	+	1459.6	4883.000	443.0	5.3	82.87	0.00e+00
chr5-3444	chr5	81019375	81023267	+	1457.9	3892.000	442.5	5.2	84.82	0.00e+00
chr9-5329	chr9	50658546	50660486	+	1457.9	1940.000	441.5	4.3	103.86	0.00e+00
chr11-1861	chr11	5520693	5522335	+	1457.9	1642.000	446.5	2.0	223.63	0.00e+00
chr17-4657	chr17	25271871	25274554	+	1457.9	2683.000	441.5	5.4	81.61	0.00e+00
chr4-6634	chr4	47352023	47354471	+	1456.2	2448.000	442.0	3.7	118.32	0.00e+00
chr4-5350	chr4	139309935	139311959	+	1456.2	2024.000	440.5	4.7	93.69	0.00e+00
chr19-2447	chr19	3574592	3576570	+	1456.2	1978.000	441.0	3.4	129.19	0.00e+00
chr7-6541	chr7	113512823	113514837	+	1454.6	2014.000	441.0	2.3	195.64	0.00e+00
chr11-6540	chr11	23770058	23772003	+	1454.6	1945.000	440.0	3.7	117.79	0.00e+00
chr12-154	chr12	29937901	29939646	+	1454.6	1745.000	444.5	3.5	127.81	0.00e+00
chr18-2533	chr18	79107555	79110676	+	1454.6	3121.000	440.0	3.8	115.79	0.00e+00
chr1-517	chr1	59912594	59914379	+	1452.9	1785.000	448.0	3.3	136.39	0.00e+00
chr4-7694	chr4	22486198	22491983	+	1452.9	5785.000	440.0	8.4	52.15	0.00e+00
chr12-2743	chr12	80642814	80645181	+	1452.9	2367.000	441.5	3.9	114.25	0.00e+00
chr13-4881	chr13	119689255	119692061	+	1452.9	2806.000	439.0	4.3	101.73	0.00e+00
chr15-3348	chr15	81728577	81730230	+	1452.9	1653.000	441.5	3.1	142.81	0.00e+00
chr19-3034	chr19	7416507	7419136	+	1452.9	2629.000	439.0	4.1	108.19	0.00e+00
chr1-4221	chr1	43445238	43447169	+	1451.3	1931.000	438.5	2.6	170.21	0.00e+00
chr14-4420	chr14	12820736	12823662	+	1451.3	2926.000	439.5	3.5	126.37	0.00e+00
chr4-6959	chr4	56801366	56803324	+	1449.6	1958.000	440.0	3.2	139.42	0.00e+00
chr5-1884	chr5	92434241	92435773	+	1449.6	1532.000	440.0	2.1	207.02	0.00e+00
chr7-22	chr7	19024388	19025389	+	1449.6	1001.000	447.0	1.0	462.70	0.00e+00
chr14-2408	chr14	20694680	20696355	+	1449.6	1675.000	438.5	2.4	179.17	0.00e+00
chr1-4153	chr1	133609325	133610620	+	1448.0	1295.000	439.0	2.9	151.47	0.00e+00
chr5-2654	chr5	21054546	21056876	+	1448.0	2330.000	442.0	4.3	103.98	0.00e+00
chr8-5492	chr8	117156927	117159024	+	1448.0	2097.000	438.0	4.4	100.01	0.00e+00
chr9-5181	chr9	44406381	44408760	+	1448.0	2379.000	439.5	3.5	124.07	0.00e+00
chr9-3934	chr9	66918716	66920685	+	1448.0	1969.000	437.5	2.9	150.95	0.00e+00
chr10-4373	chr10	91122893	91124465	+	1448.0	1572.000	438.5	1.9	234.77	0.00e+00
chr2-8049	chr2	172937692	172941294	+	1446.3	3602.000	439.0	6.1	72.51	0.00e+00
chr2-8058	chr2	181519443	181521994	+	1446.3	2551.000	437.5	3.7	119.17	0.00e+00
chr13-4037	chr13	3609906	3611531	+	1446.3	1625.000	438.5	3.1	141.84	0.00e+00
chr13-1768	chr13	58806476	58809374	+	1446.3	2898.000	439.0	5.2	85.20	0.00e+00
chr8-6598	chr8	81013625	81015817	+	1444.7	2192.000	437.0	3.5	123.37	0.00e+00
chr9-5325	chr9	44286737	44288769	+	1444.7	2032.000	438.5	4.1	108.07	0.00e+00
chr4-7425	chr4	120285085	120288365	+	1443.0	3280.000	438.5	6.4	68.77	0.00e+00
chr13-2141	chr13	119428076	119430440	+	1443.0	2364.000	436.0	2.3	188.05	0.00e+00
chr5-6539	chr5	92082050	92084457	+	1441.4	2407.000	436.5	3.4	127.88	0.00e+00
chr7-7230	chr7	99139661	99142034	+	1441.4	2373.000	435.5	4.3	100.92	0.00e+00
chr6-710	chr6	47453726	47455529	+	1439.7	1803.000	441.5	3.8	116.19	0.00e+00
chr6-5311	chr6	83454979	83457637	+	1439.7	2658.000	436.5	3.3	130.33	0.00e+00
chr9-5066	chr9	106821518	106823025	+	1439.7	1507.000	437.0	1.5	282.72	0.00e+00
chr10-3194	chr10	82698665	82700106	+	1439.7	1441.000	437.0	2.8	154.21	0.00e+00
chr15-4372	chr15	96640365	96643520	+	1439.7	3155.000	436.0	4.5	96.71	0.00e+00
chr17-2877	chr17	65612222	65614804	+	1439.7	2582.000	436.0	4.6	95.35	0.00e+00
chr3-3775	chr3	88685269	88687195	+	1438.0	1926.000	437.5	1.9	226.43	0.00e+00
chr3-1838	chr3	104817330	104818874	+	1438.0	1544.000	435.5	3.5	122.94	0.00e+00
chr4-7334	chr4	152296428	152298284	+	1438.0	1856.000	435.0	2.8	153.50	0.00e+00
chr5-6530	chr5	65696325	65699163	+	1438.0	2838.000	435.5	3.9	110.85	0.00e+00
chr4-6304	chr4	149098532	149100233	+	1436.4	1701.000	435.0	3.2	137.84	0.00e+00
chr8-126	chr8	25016424	25018384	+	1436.4	1960.000	441.0	3.1	142.65	0.00e+00
chr13-4860	chr13	95890382	95892912	+	1436.4	2530.000	435.0	3.3	132.43	0.00e+00
chr2-9689	chr2	152394946	152399618	+	1434.7	4672.000	434.5	6.2	69.55	0.00e+00
chr3-3742	chr3	97657666	97659399	+	1434.7	1733.000	436.0	3.1	141.03	0.00e+00
chr3-345	chr3	108591274	108592683	+	1434.7	1409.000	437.5	2.6	169.82	0.00e+00
chr4-2528	chr4	122995541	122997835	+	1434.7	2294.000	436.5	4.9	89.18	0.00e+00
chr7-8911	chr7	19003524	19005403	+	1434.7	1879.000	435.5	3.1	140.87	0.00e+00
chr10-3304	chr10	81559138	81561346	+	1434.7	2208.000	435.5	3.8	114.61	0.00e+00
chr3-3761	chr3	51559495	51562061	+	1433.1	2566.000	433.5	3.5	124.64	0.00e+00
chr6-3190	chr6	124711133	124713532	+	1433.1	2399.000	435.5	4.1	105.65	0.00e+00
chr11-437	chr11	104468642	104470036	+	1433.1	1394.000	439.0	3.2	139.11	0.00e+00
chr18-2467	chr18	61176063	61177924	+	1433.1	1861.000	434.0	4.1	105.29	0.00e+00
chr1-5148	chr1	151754727	151756482	+	1431.4	1755.000	433.0	2.6	163.98	0.00e+00
chr2-1956	chr2	73891686	73893684	+	1431.4	1998.000	436.5	3.4	127.88	0.00e+00
chr9-3714	chr9	51007857	51009678	+	1431.4	1821.000	433.5	2.9	149.57	0.00e+00
chr10-4684	chr10	52417076	52418988	+	1431.4	1912.000	434.0	4.1	106.96	0.00e+00
chr17-3873	chr17	87106637	87108568	+	1431.4	1931.000	434.0	3.6	120.33	0.00e+00
chr3-5460	chr3	129829750	129831922	+	1429.8	2172.000	433.0	4.1	105.05	0.00e+00
chr9-4316	chr9	50856413	50858112	+	1429.8	1699.000	433.0	2.1	210.10	0.00e+00
chr15-4222	chr15	89314064	89315919	+	1429.8	1855.000	433.5	2.3	186.97	0.00e+00
chr2-9077	chr2	25271279	25273637	+	1428.1	2358.000	435.0	5.6	77.63	0.00e+00
chr8-4115	chr8	112010545	112012797	+	1426.5	2252.000	432.5	2.4	181.49	0.00e+00
chr17-3156	chr17	65883921	65886213	+	1426.5	2292.000	433.0	3.6	120.05	0.00e+00
chr19-2536	chr19	46760919	46762966	+	1426.5	2047.000	432.5	4.8	90.75	0.00e+00
chrX-3002	chrX	133683892	133691539	+	1426.5	7647.000	433.5	7.0	61.75	0.00e+00
chr2-5659	chr2	38286394	38287828	+	1424.8	1434.000	433.0	2.8	156.35	0.00e+00
chr4-6600	chr4	148037835	148040082	+	1424.8	2247.000	432.0	4.3	101.63	0.00e+00
chr9-5023	chr9	8002571	8005126	+	1424.8	2555.000	431.0	5.1	84.71	0.00e+00
chr9-6707	chr9	107632037	107635649	+	1424.8	3612.000	431.5	6.2	69.07	0.00e+00
chr1-5338	chr1	82838919	82840750	+	1423.1	1831.000	431.5	3.5	121.81	0.00e+00
chr2-8612	chr2	130177549	130180051	+	1423.1	2502.000	430.5	5.4	79.57	0.00e+00
chr1-4297	chr1	9544860	9546864	+	1421.5	2004.000	430.0	3.6	119.22	0.00e+00
chr7-2571	chr7	35646602	35647919	+	1419.8	1317.000	430.0	2.6	166.91	0.00e+00
chr10-5536	chr10	118141324	118142665	+	1419.8	1341.000	429.5	2.8	155.09	0.00e+00
chr12-4494	chr12	102756615	102759210	+	1419.8	2595.000	429.5	3.7	114.98	0.00e+00
chr15-4739	chr15	79545250	79547468	+	1419.8	2218.000	430.0	3.7	117.13	0.00e+00
chr15-2118	chr15	99725437	99726713	+	1419.8	1276.000	431.0	2.4	180.86	0.00e+00
chr17-4943	chr17	35865276	35870500	+	1419.8	5224.000	429.5	9.4	45.68	0.00e+00
chr17-1619	chr17	86166392	86169323	+	1419.8	2931.000	433.0	3.9	112.05	0.00e+00
chr1-5906	chr1	118388008	118390710	+	1418.2	2702.000	428.5	3.3	127.95	0.00e+00
chr5-5777	chr5	118559427	118562340	+	1418.2	2913.000	430.5	3.2	133.68	0.00e+00
chr10-4613	chr10	12867406	12869918	+	1418.2	2512.000	430.5	3.7	117.27	0.00e+00
chr14-2340	chr14	77156141	77158177	+	1418.2	2036.000	429.0	3.3	128.10	0.00e+00
chr1-6900	chr1	177795013	177796821	+	1416.5	1808.000	428.5	2.6	166.33	0.00e+00
chr1-3253	chr1	191717605	191719622	+	1416.5	2017.000	429.5	3.5	123.49	0.00e+00
chr3-4276	chr3	90051310	90054041	+	1416.5	2731.000	430.0	4.2	102.71	0.00e+00
chr2-8846	chr2	167491733	167493747	+	1414.9	2014.000	428.0	2.8	154.54	0.00e+00
chr6-692	chr6	142386699	142388236	+	1414.9	1537.000	428.5	3.0	144.63	0.00e+00
chr9-276	chr9	109875586	109877364	+	1414.9	1778.000	430.0	4.4	98.18	0.00e+00
chr15-699	chr15	76671467	76672885	+	1414.9	1418.000	430.0	2.3	185.46	0.00e+00
chr2-6721	chr2	104815591	104818472	+	1413.2	2881.000	428.5	3.6	118.81	0.00e+00
chr4-5561	chr4	118408519	118410259	+	1413.2	1740.000	427.0	3.7	116.31	0.00e+00
chr13-4493	chr13	48260690	48264097	+	1413.2	3407.000	428.5	5.2	82.14	0.00e+00
chr17-5956	chr17	53478013	53480476	+	1413.2	2463.000	428.0	3.7	116.59	0.00e+00
chr6-1702	chr6	119478922	119482688	+	1411.6	3766.000	429.0	4.9	87.64	0.00e+00
chr9-2858	chr9	110531804	110533813	+	1411.6	2009.000	430.5	2.7	159.15	0.00e+00
chrX-3853	chrX	99135874	99141456	+	1411.6	5582.000	427.5	6.4	66.38	0.00e+00
chr1-6717	chr1	162569682	162571787	+	1409.9	2105.000	428.0	3.5	123.06	0.00e+00
chr2-924	chr2	25982238	25984518	+	1409.9	2280.000	437.0	3.2	138.47	0.00e+00
chr2-7591	chr2	60961764	60963939	+	1409.9	2175.000	428.5	3.5	123.21	0.00e+00
chr2-1518	chr2	127269799	127271466	+	1409.9	1667.000	432.5	2.8	156.17	0.00e+00
chr3-2331	chr3	96104023	96105666	+	1409.9	1643.000	428.0	3.3	127.80	0.00e+00
chr6-3613	chr6	72437927	72440366	+	1409.9	2439.000	426.5	3.3	129.85	0.00e+00
chr9-4413	chr9	62121386	62123578	+	1409.9	2192.000	428.5	3.0	144.63	0.00e+00
chr12-1893	chr12	86678438	86681215	+	1408.3	2777.000	426.5	4.1	105.11	0.00e+00
chr1-2827	chr1	151499857	151501637	+	1406.6	1780.000	427.0	3.7	114.31	0.00e+00
chr5-5167	chr5	122421816	122423744	+	1406.6	1928.000	428.0	5.0	86.30	0.00e+00
chr13-2605	chr13	111807561	111810167	+	1406.6	2606.000	426.0	2.4	178.77	0.00e+00
chr9-6436	chr9	44319152	44320764	+	1404.9	1612.000	426.0	3.1	137.80	0.00e+00
chr9-6520	chr9	102351573	102354899	+	1404.9	3326.000	425.0	5.0	85.70	0.00e+00
chr14-2588	chr14	57797952	57799397	+	1404.9	1445.000	425.0	1.7	253.80	0.00e+00
chr17-3214	chr17	74338239	74340016	+	1404.9	1777.000	429.5	2.6	162.65	0.00e+00
chr7-8313	chr7	13022798	13026229	+	1403.3	3431.000	426.5	7.5	57.09	0.00e+00
chr7-6180	chr7	44985176	44988460	+	1403.3	3284.000	426.5	4.3	100.34	0.00e+00
chr9-5805	chr9	108516426	108518513	+	1403.3	2087.000	424.5	4.4	96.93	0.00e+00
chr10-2857	chr10	80115078	80117779	+	1403.3	2701.000	425.5	4.5	94.38	0.00e+00
chr12-4677	chr12	76960847	76963103	+	1403.3	2256.000	425.0	3.0	140.40	0.00e+00
chr2-2139	chr2	73910483	73911895	+	1401.6	1412.000	424.0	2.9	146.30	0.00e+00
chr3-4203	chr3	45376028	45382187	+	1401.6	6159.000	425.5	9.1	46.86	0.00e+00
chr15-770	chr15	76710150	76711675	+	1401.6	1525.000	430.0	1.9	230.22	0.00e+00
chr3-2694	chr3	122728851	122731238	+	1400.0	2387.000	425.0	4.1	104.74	0.00e+00
chr4-7786	chr4	129334028	129336538	+	1400.0	2510.000	423.5	3.6	117.42	0.00e+00
chr5-4741	chr5	24841325	24843534	+	1400.0	2209.000	423.5	3.1	136.99	0.00e+00
chr7-7367	chr7	135714311	135717048	+	1400.0	2737.000	424.5	3.5	122.06	0.00e+00
chr9-6090	chr9	57643850	57646013	+	1400.0	2163.000	424.0	2.3	188.09	0.00e+00
chr9-1340	chr9	79792706	79794099	+	1400.0	1393.000	428.0	2.9	147.68	0.00e+00
chr1-3810	chr1	153899435	153901612	+	1398.3	2177.000	424.5	3.5	119.84	0.00e+00
chr12-3961	chr12	101974729	101977047	+	1398.3	2318.000	424.5	5.4	78.47	0.00e+00
chr1-5710	chr1	59762430	59765157	+	1396.7	2727.000	423.0	5.0	85.30	0.00e+00
chr8-6376	chr8	22652383	22653883	+	1396.7	1500.000	423.0	2.3	182.44	0.00e+00
chr8-6034	chr8	34964038	34966476	+	1396.7	2438.000	422.5	4.6	92.39	0.00e+00
chr8-712	chr8	121107644	121109052	+	1396.7	1408.000	424.0	2.4	177.93	0.00e+00
chr9-4843	chr9	21545423	21548603	+	1396.7	3180.000	426.0	5.7	75.16	0.00e+00
chr3-5254	chr3	107630519	107632415	+	1395.0	1896.000	422.5	3.3	126.15	0.00e+00
chr1-1203	chr1	155416543	155417682	+	1393.4	1139.000	424.0	2.8	153.10	0.00e+00
chr1-4512	chr1	163929219	163930866	+	1393.4	1647.000	421.5	1.8	233.73	0.00e+00
chr2-1415	chr2	32287290	32289304	+	1393.4	2014.000	425.5	2.7	157.30	0.00e+00
chr9-4785	chr9	16499376	16502768	+	1393.4	3392.000	422.5	7.1	59.64	0.00e+00
chr9-5299	chr9	111270677	111273013	+	1393.4	2336.000	421.5	3.9	107.29	0.00e+00
chr11-6759	chr11	51755510	51757180	+	1393.4	1670.000	421.0	1.9	217.89	0.00e+00
chr14-1547	chr14	75844460	75846598	+	1393.4	2138.000	424.5	3.7	113.64	0.00e+00
chr15-4919	chr15	102073216	102075258	+	1393.4	2042.000	422.0	3.7	112.97	0.00e+00
chr17-2948	chr17	8282924	8284912	+	1393.4	1988.000	424.0	4.2	101.28	0.00e+00
chr17-4476	chr17	24168085	24170276	+	1393.4	2191.000	422.0	3.8	111.06	0.00e+00
chr17-2677	chr17	66076040	66077840	+	1393.4	1800.000	421.5	4.0	105.56	0.00e+00
chr4-3515	chr4	150280988	150283846	+	1391.7	2858.000	423.5	4.1	102.74	0.00e+00
chr7-7297	chr7	31149241	31151817	+	1391.7	2576.000	421.5	4.3	97.68	0.00e+00
chr17-2414	chr17	45432583	45434695	+	1391.7	2112.000	424.5	2.7	156.93	0.00e+00
chr4-6682	chr4	133966279	133969028	+	1390.1	2749.000	420.5	5.4	77.73	0.00e+00
chr15-3034	chr15	81855918	81860180	+	1390.1	4262.000	420.0	7.8	53.89	0.00e+00
chr16-1332	chr16	36874355	36876297	+	1390.1	1942.000	422.5	3.2	131.20	0.00e+00
chr1-5835	chr1	135146111	135148434	+	1388.4	2323.000	421.0	3.7	112.70	0.00e+00
chr4-7833	chr4	152325283	152327236	+	1388.4	1953.000	421.0	3.3	125.71	0.00e+00
chr9-2941	chr9	80066516	80069218	+	1388.4	2702.000	422.0	3.7	112.97	0.00e+00
chr1-4891	chr1	72824286	72827688	+	1386.7	3402.000	419.5	6.0	70.04	0.00e+00
chr2-2089	chr2	172999870	173001412	+	1386.7	1542.000	425.5	4.8	88.09	0.00e+00
chr7-7096	chr7	80113789	80115965	+	1386.7	2176.000	420.0	3.8	110.53	0.00e+00
chr7-3684	chr7	100120738	100122180	+	1386.7	1442.000	419.5	2.6	162.84	0.00e+00
chr9-5225	chr9	113740554	113742788	+	1386.7	2234.000	420.0	2.8	148.21	0.00e+00
chr11-3659	chr11	32454641	32456464	+	1386.7	1823.000	424.0	3.5	119.70	0.00e+00
chr11-9349	chr11	95009168	95011767	+	1386.7	2599.000	420.5	4.3	98.92	0.00e+00
chr1-5254	chr1	60565382	60567630	+	1385.1	2248.000	420.0	4.0	105.18	0.00e+00
chr2-6529	chr2	3283258	3285527	+	1385.1	2269.000	421.0	3.9	108.95	0.00e+00
chr2-4510	chr2	156720399	156722691	+	1383.4	2292.000	419.0	3.8	110.27	0.00e+00
chr8-3894	chr8	105635665	105638229	+	1383.4	2564.000	419.0	3.3	125.11	0.00e+00
chr10-865	chr10	94688153	94689701	+	1383.4	1548.000	426.5	3.3	129.85	0.00e+00
chr11-5025	chr11	73047567	73048998	+	1383.4	1431.000	420.5	3.1	136.02	0.00e+00
chr12-1046	chr12	79006540	79007805	+	1383.4	1265.000	420.5	1.7	251.11	0.00e+00
chr17-3037	chr17	78735678	78737364	+	1383.4	1686.000	421.0	2.6	159.43	0.00e+00
chr18-3520	chr18	47365889	47370840	+	1383.4	4951.000	418.0	7.7	54.54	0.00e+00
chr2-8365	chr2	27474022	27476650	+	1381.8	2628.000	418.5	2.3	180.50	0.00e+00
chr3-1797	chr3	105958590	105960649	+	1381.8	2059.000	420.0	4.3	97.33	0.00e+00
chr4-3113	chr4	153974375	153976230	+	1381.8	1855.000	419.5	2.2	191.57	0.00e+00
chr10-5493	chr10	75516402	75519051	+	1381.8	2649.000	419.0	3.8	110.27	0.00e+00
chr10-2668	chr10	95514580	95516234	+	1381.8	1654.000	423.0	1.7	243.25	0.00e+00
chr16-665	chr16	92057807	92059901	+	1381.8	2094.000	423.0	2.7	156.38	0.00e+00
chr3-5250	chr3	104863410	104866313	+	1380.1	2903.000	418.5	4.7	89.01	0.00e+00
chr4-6492	chr4	135971271	135973151	+	1380.1	1880.000	418.0	4.3	98.34	0.00e+00
chr7-8145	chr7	19560596	19563239	+	1380.1	2643.000	418.5	5.2	80.22	0.00e+00
chr11-5400	chr11	79992576	79994464	+	1380.1	1888.000	419.5	1.8	232.62	0.00e+00
chr11-8412	chr11	98026266	98028182	+	1380.1	1916.000	419.0	2.6	158.68	0.00e+00
chr16-2934	chr16	11174670	11177051	+	1380.1	2381.000	417.5	4.4	95.33	0.00e+00
chr2-964	chr2	85047848	85049007	+	1378.5	1159.000	419.0	2.0	209.86	0.00e+00
chr5-4904	chr5	137778459	137780107	+	1378.5	1648.000	418.0	3.0	138.09	0.00e+00
chr11-6622	chr11	60139124	60141770	+	1378.5	2646.000	419.5	5.3	79.43	0.00e+00
chr11-9722	chr11	72205950	72208323	+	1378.5	2373.000	416.5	5.3	77.91	0.00e+00
chr3-4968	chr3	57573871	57576666	+	1376.8	2795.000	417.5	4.8	86.43	0.00e+00
chr5-6168	chr5	65491751	65493852	+	1376.8	2101.000	418.0	4.3	96.87	0.00e+00
chr9-6039	chr9	14612471	14615595	+	1376.8	3124.000	417.0	5.3	78.96	0.00e+00
chr11-4274	chr11	51855492	51859167	+	1376.8	3675.000	416.5	5.2	80.84	0.00e+00
chr11-9610	chr11	119084116	119086827	+	1376.8	2711.000	416.0	3.7	111.36	0.00e+00
chr12-4262	chr12	3805932	3808867	+	1376.8	2935.000	418.5	3.6	116.03	0.00e+00
chr19-3345	chr19	32387314	32390141	+	1376.8	2827.000	416.5	5.0	83.99	0.00e+00
chr5-3984	chr5	72558646	72560113	+	1375.2	1467.000	418.0	3.6	115.90	0.00e+00
chr14-1957	chr14	61647377	61649593	+	1373.5	2216.000	417.0	2.8	147.15	0.00e+00
chr17-4383	chr17	34591741	34594181	+	1373.5	2440.000	417.5	4.1	102.90	0.00e+00
chr5-4589	chr5	3802004	3804332	+	1371.8	2328.000	415.0	4.6	89.49	0.00e+00
chr8-1990	chr8	79638777	79641198	+	1371.8	2421.000	419.5	3.5	120.62	0.00e+00
chr11-5287	chr11	74925241	74926993	+	1371.8	1752.000	415.5	3.9	107.52	0.00e+00
chr14-1786	chr14	121878033	121879522	+	1371.8	1489.000	415.0	3.3	126.34	0.00e+00
chr19-2615	chr19	6046098	6048093	+	1370.2	1995.000	417.0	3.8	109.74	0.00e+00
chr2-7802	chr2	5713325	5715544	+	1368.5	2219.000	414.5	4.8	86.97	0.00e+00
chr10-1309	chr10	7662474	7664119	+	1368.5	1645.000	416.5	3.3	124.36	0.00e+00
chr17-898	chr17	78199718	78202083	+	1368.5	2365.000	420.5	2.2	192.03	0.00e+00
chr1-6931	chr1	16618099	16619895	+	1366.9	1796.000	414.0	3.7	110.83	0.00e+00
chr1-2503	chr1	93342422	93344480	+	1366.9	2058.000	413.5	5.0	82.31	0.00e+00
chr4-2343	chr4	155991872	155994377	+	1366.9	2505.000	419.5	4.8	88.02	0.00e+00
chr10-6043	chr10	42501463	42503290	+	1366.9	1827.000	414.0	2.4	173.73	0.00e+00
chr12-1926	chr12	84316477	84318138	+	1366.9	1661.000	415.5	3.5	119.47	0.00e+00
chr13-2122	chr13	49146459	49148484	+	1366.9	2025.000	415.5	3.1	134.40	0.00e+00
chr13-4604	chr13	56134094	56136125	+	1366.9	2031.000	413.5	5.6	73.80	0.00e+00
chr15-4744	chr15	81189505	81191501	+	1366.9	1996.000	414.0	5.1	81.37	0.00e+00
chr16-2145	chr16	17927127	17928917	+	1366.9	1790.000	415.5	3.0	137.26	0.00e+00
chr19-2069	chr19	30029953	30032121	+	1366.9	2168.000	415.5	3.8	109.34	0.00e+00
chr11-9197	chr11	100470993	100473260	+	1365.2	2267.000	414.5	4.7	88.16	0.00e+00
chr12-4194	chr12	15812882	15817509	+	1365.2	4627.000	413.0	4.5	91.61	0.00e+00
chr1-1288	chr1	191906014	191908572	+	1363.6	2558.000	416.0	4.5	92.27	0.00e+00
chr11-8815	chr11	69366072	69370059	+	1363.6	3987.000	414.0	4.1	102.03	0.00e+00
chr13-1540	chr13	100832535	100833805	+	1363.6	1270.000	415.5	1.7	248.13	0.00e+00
chr16-1706	chr16	37867855	37869880	+	1363.6	2025.000	412.0	2.6	159.92	0.00e+00
chr5-619	chr5	23675012	23676703	+	1361.9	1691.000	421.5	3.2	130.89	0.00e+00
chr11-4906	chr11	101315727	101317250	+	1361.9	1523.000	414.0	1.8	229.57	0.00e+00
chr11-4567	chr11	106083886	106085786	+	1361.9	1900.000	414.5	4.3	96.06	0.00e+00
chr11-3632	chr11	113649158	113650566	+	1361.9	1408.000	414.0	2.2	189.06	0.00e+00
chr12-3477	chr12	8673768	8675695	+	1361.9	1927.000	414.0	2.7	153.05	0.00e+00
chr15-4599	chr15	31529379	31532195	+	1361.9	2816.000	412.0	3.7	112.23	0.00e+00
chr1-2891	chr1	131910258	131911976	+	1360.3	1718.000	413.0	3.6	114.51	0.00e+00
chr5-6646	chr5	103752871	103755171	+	1360.3	2300.000	412.5	3.7	110.43	0.00e+00
chr10-2707	chr10	123195817	123197951	+	1360.3	2134.000	418.5	2.0	209.61	0.00e+00
chr11-8302	chr11	113749033	113752414	+	1360.3	3381.000	412.5	5.5	75.35	0.00e+00
chr14-3607	chr14	73384279	73385786	+	1360.3	1507.000	411.5	2.7	152.12	0.00e+00
chr19-1336	chr19	45363557	45365095	+	1360.3	1538.000	412.0	2.0	206.35	0.00e+00
chr1-6146	chr1	176812682	176815368	+	1358.6	2686.000	411.5	2.1	199.66	0.00e+00
chr7-3674	chr7	28350339	28352150	+	1358.6	1811.000	413.5	3.0	136.60	0.00e+00
chr8-6649	chr8	115704239	115709476	+	1358.6	5237.000	410.5	6.2	66.39	0.00e+00
chr9-2045	chr9	56994699	56996802	+	1358.6	2103.000	415.0	3.0	137.10	0.00e+00
chr10-5206	chr10	80385190	80388563	+	1358.6	3373.000	411.5	4.8	85.19	0.00e+00
chr17-4667	chr17	32787083	32789129	+	1358.6	2046.000	410.5	2.8	148.23	0.00e+00
chr4-4484	chr4	139129954	139131532	+	1357.0	1578.000	412.0	2.2	188.15	0.00e+00
chr9-4926	chr9	64252375	64253946	+	1357.0	1571.000	410.5	3.3	122.57	0.00e+00
chr15-3952	chr15	77305259	77307412	+	1357.0	2153.000	411.0	3.7	111.96	0.00e+00
chr18-3126	chr18	15149361	15151870	+	1357.0	2509.000	411.0	4.3	95.25	0.00e+00
chr1-6452	chr1	133422320	133424722	+	1355.3	2402.000	410.0	4.6	89.66	0.00e+00
chr12-1337	chr12	69371593	69374241	+	1353.6	2648.000	411.0	4.3	95.25	0.00e+00
chr16-2121	chr16	96126599	96128761	+	1353.6	2162.000	412.0	3.0	136.11	0.00e+00
chr1-2027	chr1	52231976	52233913	+	1352.0	1937.000	410.0	4.1	99.47	0.00e+00
chr4-2079	chr4	43875093	43876634	+	1352.0	1541.000	410.0	3.6	113.68	0.00e+00
chr4-7112	chr4	97775380	97780227	+	1352.0	4847.000	409.5	6.1	66.93	0.00e+00
chr7-8185	chr7	38106131	38108398	+	1352.0	2267.000	408.5	2.1	198.21	0.00e+00
chr13-267	chr13	55634883	55635892	+	1352.0	1009.000	413.0	2.6	160.31	0.00e+00
chr17-2322	chr17	33908555	33910885	+	1352.0	2330.000	410.0	3.9	104.36	0.00e+00
chr5-4626	chr5	124628341	124630201	+	1350.3	1860.000	409.0	3.9	105.84	0.00e+00
chr7-6595	chr7	44847959	44851308	+	1350.3	3349.000	409.5	5.2	79.48	0.00e+00
chr10-3821	chr10	59949835	59952880	+	1350.3	3045.000	411.0	6.0	68.62	0.00e+00
chr19-3718	chr19	4624706	4626828	+	1350.3	2122.000	409.0	3.2	127.01	0.00e+00
chr1-6177	chr1	55025616	55028039	+	1348.7	2423.000	408.0	4.1	100.55	0.00e+00
chr5-2618	chr5	19226226	19228656	+	1348.7	2430.000	411.0	3.6	113.95	0.00e+00
chr12-4125	chr12	24707376	24709843	+	1348.7	2467.000	409.0	4.3	96.22	0.00e+00
chr12-3054	chr12	40221884	40223929	+	1348.7	2045.000	409.5	3.7	109.62	0.00e+00
chr12-1789	chr12	55836099	55837262	+	1348.7	1163.000	410.5	3.3	122.57	0.00e+00
chr19-2347	chr19	4614395	4616325	+	1348.7	1930.000	410.0	3.8	107.90	0.00e+00
chr3-5834	chr3	90253452	90255416	+	1347.0	1964.000	408.0	3.0	134.78	0.00e+00
chr7-3725	chr7	17026958	17028374	+	1347.0	1416.000	411.0	2.4	172.47	0.00e+00
chr7-5078	chr7	28451487	28453173	+	1347.0	1686.000	408.5	2.8	144.15	0.00e+00
chr9-4835	chr9	114688107	114690279	+	1347.0	2172.000	408.0	4.7	86.78	0.00e+00
chr11-355	chr11	102184523	102185649	+	1347.0	1126.000	419.0	3.0	141.43	0.00e+00
chr12-2993	chr12	80790137	80792169	+	1347.0	2032.000	409.5	3.3	122.27	0.00e+00
chr14-1694	chr14	21830952	21832656	+	1347.0	1704.000	408.5	2.5	162.63	0.00e+00
chr15-1007	chr15	80173091	80174927	+	1347.0	1836.000	408.0	2.6	158.37	0.00e+00
chr4-7372	chr4	43560549	43563592	+	1345.4	3043.000	407.0	4.6	87.77	0.00e+00
chr8-567	chr8	27042390	27043672	+	1345.4	1282.000	412.5	1.5	278.47	0.00e+00
chr12-4039	chr12	108000656	108006464	+	1345.4	5808.000	407.5	8.2	49.82	0.00e+00
chr19-146	chr19	12794658	12797280	+	1345.4	2622.000	414.5	3.5	117.01	0.00e+00
chr2-4128	chr2	120849572	120851249	+	1343.7	1677.000	409.0	3.5	117.60	0.00e+00
chr3-3373	chr3	88620671	88624333	+	1343.7	3662.000	408.5	7.1	57.14	0.00e+00
chr15-2185	chr15	39942650	39944768	+	1343.7	2118.000	407.0	2.2	185.86	0.00e+00
chr11-4596	chr11	96829086	96831023	+	1342.1	1937.000	407.0	3.8	107.11	0.00e+00
chr11-9004	chr11	97573350	97576022	+	1342.1	2672.000	408.5	5.9	69.70	0.00e+00
chr17-4041	chr17	75005008	75007052	+	1342.1	2044.000	407.0	3.2	128.97	0.00e+00
chr3-5459	chr3	127632144	127635238	+	1340.4	3094.000	406.0	4.4	92.70	0.00e+00
chr15-1873	chr15	36282052	36283738	+	1340.4	1686.000	407.5	2.6	154.32	0.00e+00
chr17-4844	chr17	12991061	12993344	+	1340.4	2283.000	405.5	4.4	92.59	0.00e+00
chr1-6153	chr1	190168374	190171249	+	1338.8	2875.000	406.0	4.7	86.35	0.00e+00
chr2-7654	chr2	156861934	156864426	+	1338.8	2492.000	405.5	4.4	91.25	0.00e+00
chr7-3105	chr7	44245813	44247855	+	1338.8	2042.000	406.5	3.9	103.47	0.00e+00
chr7-5589	chr7	116442607	116444576	+	1338.8	1969.000	407.0	2.2	185.86	0.00e+00
chr9-5618	chr9	118924793	118927710	+	1338.8	2917.000	406.0	5.5	74.16	0.00e+00
chr10-4144	chr10	45066647	45068166	+	1338.8	1519.000	405.0	2.4	165.48	0.00e+00
chr14-895	chr14	18238149	18239913	+	1338.8	1764.000	409.5	2.4	167.32	0.00e+00
chr15-4816	chr15	103322491	103324156	+	1338.8	1665.000	406.0	1.9	210.13	0.00e+00
chr2-4867	chr2	158027782	158030076	+	1337.1	2294.000	406.5	3.9	103.47	0.00e+00
chr9-5420	chr9	72806455	72809141	+	1337.1	2686.000	405.5	3.6	112.43	0.00e+00
chr9-4772	chr9	109094563	109097571	+	1337.1	3008.000	404.5	6.1	66.11	0.00e+00
chr11-8344	chr11	33161722	33163625	+	1337.1	1903.000	404.0	3.1	130.68	0.00e+00
chr7-8322	chr7	19093778	19096602	+	1335.4	2824.000	406.0	4.8	85.19	0.00e+00
chr15-3728	chr15	88732632	88734684	+	1335.4	2052.000	404.0	4.4	92.25	0.00e+00
chr17-5474	chr17	46627916	46629904	+	1335.4	1988.000	404.0	3.4	118.35	0.00e+00
chr2-7343	chr2	20966462	20969874	+	1333.8	3412.000	406.0	3.7	110.59	0.00e+00
chr2-6429	chr2	167061679	167065189	+	1333.8	3510.000	404.0	6.5	62.11	0.00e+00
chr5-3204	chr5	108628950	108630543	+	1333.8	1593.000	405.0	2.8	146.24	0.00e+00
chr6-4474	chr6	72956574	72959101	+	1333.8	2527.000	405.0	5.3	76.69	0.00e+00
chr11-9768	chr11	95336268	95338024	+	1333.8	1756.000	404.0	3.5	114.05	0.00e+00
chr16-2094	chr16	49854948	49856826	+	1333.8	1878.000	403.5	3.1	130.52	0.00e+00
chr5-5905	chr5	122353897	122355394	+	1332.1	1497.000	403.5	2.5	160.64	0.00e+00
chr6-340	chr6	108782957	108784494	+	1332.1	1537.000	406.5	2.0	203.60	0.00e+00
chr11-8749	chr11	120822698	120825242	+	1332.1	2544.000	402.5	6.2	65.10	0.00e+00
chr16-2014	chr16	32877174	32878980	+	1332.1	1806.000	403.5	2.8	142.39	0.00e+00
chr5-390	chr5	33935600	33937124	+	1330.5	1524.000	409.5	3.9	105.97	0.00e+00
chr5-4863	chr5	147859877	147861607	+	1330.5	1730.000	403.5	2.6	156.63	0.00e+00
chr12-3922	chr12	36155121	36158316	+	1330.5	3195.000	402.0	6.7	60.02	0.00e+00
chr1-5794	chr1	59481291	59485846	+	1328.8	4555.000	403.0	6.8	59.03	0.00e+00
chr2-7840	chr2	38337758	38345361	+	1328.8	7603.000	402.0	12.2	33.03	0.00e+00
chr12-3633	chr12	85338411	85340146	+	1328.8	1735.000	402.5	2.6	156.24	0.00e+00
chr15-4033	chr15	98532361	98534850	+	1328.8	2489.000	402.5	4.1	97.65	0.00e+00
chr6-4695	chr6	88840948	88843176	+	1327.2	2228.000	401.0	3.0	132.47	0.00e+00
chr8-2958	chr8	76898821	76902965	+	1327.2	4144.000	402.5	7.0	57.33	0.00e+00
chr9-5282	chr9	77543206	77545802	+	1327.2	2596.000	403.0	4.2	96.27	0.00e+00
chr14-3948	chr14	31250336	31252446	+	1327.2	2110.000	401.5	3.3	122.23	0.00e+00
chr7-7763	chr7	126271711	126275216	+	1325.5	3505.000	401.5	6.8	59.37	0.00e+00
chr7-7490	chr7	127966728	127969150	+	1325.5	2422.000	402.5	3.6	111.60	0.00e+00
chr15-1012	chr15	99456894	99458530	+	1325.5	1636.000	405.0	2.7	149.72	0.00e+00
chr18-3193	chr18	32162474	32164163	+	1325.5	1689.000	401.5	2.2	183.35	0.00e+00
chr4-2069	chr4	106315580	106318177	+	1323.9	2597.000	404.0	3.7	110.05	0.00e+00
chr4-7827	chr4	152026469	152028605	+	1323.9	2136.000	402.5	4.2	96.15	0.00e+00
chr5-609	chr5	117976624	117978389	+	1323.9	1765.000	402.0	3.7	109.50	0.00e+00
chr5-2469	chr5	137745716	137748591	+	1323.9	2875.000	403.0	4.6	86.91	0.00e+00
chr5-2694	chr5	144767778	144769687	+	1323.9	1909.000	404.5	3.3	120.78	0.00e+00
chr8-30	chr8	19784654	19785531	+	1323.9	877.000	406.5	1.9	210.39	0.00e+00
chr11-9019	chr11	101424099	101426240	+	1323.9	2141.000	400.5	4.3	92.81	0.00e+00
chr18-3013	chr18	69343840	69351715	+	1323.9	7875.000	401.0	10.4	38.43	0.00e+00
chr1-6955	chr1	58391695	58394240	+	1322.2	2545.000	400.0	2.8	144.43	0.00e+00
chr1-7049	chr1	151427268	151429619	+	1322.2	2351.000	399.5	4.3	92.58	0.00e+00
chr4-5011	chr4	59805383	59806990	+	1322.2	1607.000	400.0	3.7	108.96	0.00e+00
chr7-6633	chr7	120981111	120983147	+	1322.2	2036.000	402.0	3.0	132.80	0.00e+00
chr18-2348	chr18	46740694	46743301	+	1322.2	2607.000	400.5	4.1	98.71	0.00e+00
chr18-3019	chr18	77773331	77775029	+	1322.2	1698.000	401.0	3.0	132.47	0.00e+00
chr1-5440	chr1	155158278	155159725	+	1320.6	1447.000	401.0	2.4	163.85	0.00e+00
chr1-1388	chr1	171345292	171346954	+	1320.6	1662.000	405.5	2.1	190.79	0.00e+00
chr5-6924	chr5	149050331	149054007	+	1320.6	3676.000	399.0	3.1	129.07	0.00e+00
chr6-295	chr6	47835634	47836889	+	1320.6	1255.000	404.5	2.6	153.18	0.00e+00
chr10-1583	chr10	128458461	128460959	+	1320.6	2498.000	400.0	3.1	129.39	0.00e+00
chr12-4614	chr12	111573646	111576036	+	1320.6	2390.000	399.5	4.1	96.92	0.00e+00
chr16-2544	chr16	4593736	4596544	+	1320.6	2808.000	400.0	4.2	95.55	0.00e+00
chr3-5024	chr3	157946352	157949034	+	1318.9	2682.000	399.5	4.6	86.15	0.00e+00
chr4-5289	chr4	129541667	129543251	+	1318.9	1584.000	400.0	2.6	151.48	0.00e+00
chr4-7290	chr4	129671616	129673223	+	1318.9	1607.000	400.0	3.9	101.81	0.00e+00
chr9-4223	chr9	20951565	20953297	+	1318.9	1732.000	401.5	2.8	141.68	0.00e+00
chr9-4687	chr9	37488545	37490847	+	1318.9	2302.000	400.5	4.4	91.45	0.00e+00
chr14-3412	chr14	54430445	54433965	+	1318.9	3520.000	399.5	6.6	60.81	0.00e+00
chr2-3947	chr2	156179077	156181034	+	1317.2	1957.000	399.5	3.6	110.77	0.00e+00
chr2-3756	chr2	163994700	163996248	+	1317.2	1548.000	399.0	2.0	199.84	0.00e+00
chr3-2323	chr3	75556011	75558110	+	1317.2	2099.000	403.0	3.9	102.58	0.00e+00
chr4-3073	chr4	155601181	155602589	+	1317.2	1408.000	400.5	2.4	168.07	0.00e+00
chr6-4914	chr6	48593267	48595300	+	1317.2	2033.000	400.5	2.7	148.06	0.00e+00
chr8-5838	chr8	71271450	71273686	+	1317.2	2236.000	399.5	3.5	112.78	0.00e+00
chr1-6068	chr1	64531724	64534572	+	1315.6	2848.000	399.5	4.3	93.98	0.00e+00
chr3-4286	chr3	106546851	106548655	+	1315.6	1804.000	399.0	2.7	147.50	0.00e+00
chr3-2197	chr3	157533916	157535436	+	1315.6	1520.000	400.5	3.7	107.21	0.00e+00
chr4-4955	chr4	11253167	11254422	+	1315.6	1255.000	398.5	2.2	181.98	0.00e+00
chr4-6502	chr4	141535607	141539333	+	1315.6	3726.000	399.5	4.3	93.98	0.00e+00
chr5-7007	chr5	135076841	135078808	+	1315.6	1967.000	398.5	2.8	140.62	0.00e+00
chr7-5321	chr7	137437336	137438813	+	1315.6	1477.000	398.0	3.1	128.74	0.00e+00
chr8-1583	chr8	41239549	41241210	+	1315.6	1661.000	399.0	2.4	167.44	0.00e+00
chr9-4497	chr9	31029761	31031572	+	1315.6	1811.000	398.0	2.1	193.11	0.00e+00
chr16-3039	chr16	78301130	78303142	+	1315.6	2012.000	400.5	3.4	117.33	0.00e+00
chr17-4069	chr17	34835976	34838285	+	1315.6	2309.000	398.5	5.6	71.12	0.00e+00
chr1-4827	chr1	39535288	39536826	+	1313.9	1538.000	397.5	2.2	181.53	0.00e+00
chr4-6118	chr4	136833919	136837056	+	1313.9	3137.000	398.5	4.0	99.80	0.00e+00
chr8-5947	chr8	84235937	84237920	+	1313.9	1983.000	398.0	4.3	93.63	0.00e+00
chr13-4397	chr13	48966126	48969216	+	1313.9	3090.000	398.0	6.3	63.06	0.00e+00
chr14-2500	chr14	20640163	20641873	+	1313.9	1710.000	398.0	3.0	134.34	0.00e+00
chr8-1828	chr8	105860465	105861868	+	1312.3	1403.000	399.0	2.4	167.44	0.00e+00
chr9-1905	chr9	110116659	110118308	+	1312.3	1649.000	403.0	4.7	85.72	0.00e+00
chr3-520	chr3	122983870	122985457	+	1310.6	1587.000	406.0	2.5	161.64	0.00e+00
chr7-6543	chr7	118242495	118244457	+	1310.6	1962.000	397.0	4.5	88.06	0.00e+00
chr7-6471	chr7	140855452	140858324	+	1310.6	2872.000	398.0	5.5	71.86	0.00e+00
chr8-3310	chr8	107587428	107588829	+	1310.6	1401.000	399.0	2.3	172.09	0.00e+00
chr8-5053	chr8	123101862	123103897	+	1310.6	2035.000	397.0	4.3	93.40	0.00e+00
chr15-1935	chr15	102470364	102471651	+	1310.6	1287.000	396.0	1.5	267.33	0.00e+00
chr18-2952	chr18	61398009	61401024	+	1310.6	3015.000	398.0	5.2	77.25	0.00e+00
chr3-4258	chr3	37639604	37642458	+	1309.0	2854.000	396.5	3.3	120.71	0.00e+00
chr6-3656	chr6	37870297	37872307	+	1309.0	2010.000	397.5	4.6	85.72	0.00e+00
chr8-5491	chr8	116731937	116733783	+	1309.0	1846.000	396.0	2.5	157.66	0.00e+00
chr9-4051	chr9	58822110	58824592	+	1309.0	2482.000	397.5	2.6	150.53	0.00e+00
chr2-696	chr2	93187488	93189291	+	1307.3	1803.000	403.0	3.9	104.29	0.00e+00
chr2-1209	chr2	151494108	151495274	+	1307.3	1166.000	396.0	1.7	236.48	0.00e+00
chr16-2264	chr16	22856993	22858878	+	1307.3	1885.000	397.5	3.2	123.44	0.00e+00
chr19-3609	chr19	8871036	8872754	+	1307.3	1718.000	395.5	4.3	93.04	0.00e+00
chr1-4831	chr1	65186036	65187911	+	1305.7	1875.000	396.5	3.5	114.01	0.00e+00
chr2-5199	chr2	157565414	157567551	+	1305.7	2137.000	396.0	3.7	107.87	0.00e+00
chr7-4832	chr7	126791548	126793069	+	1305.7	1521.000	394.5	2.6	149.40	0.00e+00
chr4-4798	chr4	33247095	33249044	+	1304.0	1949.000	396.0	3.7	106.01	0.00e+00
chr4-7250	chr4	106560143	106562695	+	1304.0	2552.000	396.5	5.7	69.96	0.00e+00
chr11-9243	chr11	120185275	120190343	+	1304.0	5068.000	395.0	7.6	51.97	0.00e+00
chr15-253	chr15	96459909	96462050	+	1304.0	2141.000	402.5	3.5	113.63	0.00e+00
chr17-3546	chr17	28176436	28178179	+	1304.0	1743.000	395.5	3.9	100.67	0.00e+00
chr17-5531	chr17	25831478	25834647	+	1302.3	3169.000	394.0	4.6	84.97	0.00e+00
chr7-8603	chr7	81343351	81345737	+	1300.7	2386.000	394.5	4.7	83.91	0.00e+00
chr8-3825	chr8	122475165	122477245	+	1300.7	2080.000	397.0	2.8	140.09	0.00e+00
chr14-3535	chr14	55642551	55644578	+	1300.7	2027.000	395.0	3.1	127.77	0.00e+00
chr14-1905	chr14	60634088	60636844	+	1300.7	2756.000	395.5	5.6	70.58	0.00e+00
chr19-3368	chr19	6275857	6278494	+	1300.7	2637.000	394.0	4.6	84.97	0.00e+00
chr3-4957	chr3	5218250	5221775	+	1299.0	3525.000	393.5	4.5	87.28	0.00e+00
chr3-1214	chr3	79286076	79288039	+	1299.0	1963.000	395.5	3.7	105.88	0.00e+00
chr6-1186	chr6	47650668	47651943	+	1299.0	1275.000	395.5	6.0	66.03	0.00e+00
chr7-6495	chr7	28337767	28339466	+	1299.0	1699.000	392.5	2.1	184.67	0.00e+00
chr4-6812	chr4	40969884	40971945	+	1297.4	2061.000	392.5	2.6	148.64	0.00e+00
chr12-2039	chr12	17881432	17883219	+	1297.4	1787.000	393.5	3.5	113.14	0.00e+00
chr12-3757	chr12	111669340	111672784	+	1297.4	3444.000	394.0	5.3	73.70	0.00e+00
chr15-1435	chr15	34082345	34084122	+	1297.4	1777.000	394.5	2.7	145.84	0.00e+00
chr18-484	chr18	60774380	60776324	+	1297.4	1944.000	399.5	4.0	100.05	0.00e+00
chr2-706	chr2	68470905	68472700	+	1295.7	1795.000	405.0	2.2	184.95	0.00e+00
chr3-4471	chr3	87905877	87908299	+	1295.7	2422.000	392.5	5.9	66.24	0.00e+00
chr7-8457	chr7	141474147	141476827	+	1295.7	2680.000	392.5	4.2	93.76	0.00e+00
chr13-3155	chr13	94358137	94359851	+	1295.7	1714.000	392.0	3.0	129.50	0.00e+00
chr18-3027	chr18	14681450	14683604	+	1295.7	2154.000	392.5	3.1	126.96	0.00e+00
chr4-7411	chr4	108832327	108836111	+	1294.1	3784.000	392.5	6.2	63.48	0.00e+00
chr8-3779	chr8	95330870	95332926	+	1294.1	2056.000	392.5	3.0	129.66	0.00e+00
chr9-3041	chr9	97110184	97111840	+	1294.1	1656.000	391.0	2.8	137.98	0.00e+00
chr12-1259	chr12	40445322	40447377	+	1294.1	2055.000	395.5	3.7	105.88	0.00e+00
chr14-2243	chr14	16364362	16366797	+	1294.1	2435.000	392.5	3.3	117.20	0.00e+00
chr3-933	chr3	30968615	30969756	+	1292.4	1141.000	392.5	1.6	243.77	0.00e+00
chr4-5298	chr4	147903967	147905370	+	1292.4	1403.000	391.0	1.9	202.36	0.00e+00
chr5-4178	chr5	145231195	145232757	+	1292.4	1562.000	392.0	2.8	141.55	0.00e+00
chr14-2201	chr14	105894717	105899366	+	1292.4	4649.000	392.5	6.7	58.60	0.00e+00
chr17-5282	chr17	46247021	46249202	+	1292.4	2181.000	391.5	3.6	108.55	0.00e+00
chr1-787	chr1	132007346	132009441	+	1290.8	2095.000	397.0	3.6	110.07	0.00e+00
chr5-1447	chr5	114130242	114132094	+	1290.8	1852.000	394.5	3.3	117.79	0.00e+00
chr9-4579	chr9	108001966	108003885	+	1290.8	1919.000	391.0	3.4	114.55	0.00e+00
chr16-3308	chr16	55821166	55822815	+	1290.8	1649.000	391.0	2.6	148.07	0.00e+00
chr17-4802	chr17	35120277	35122782	+	1290.8	2505.000	391.5	5.7	69.08	0.00e+00
chr2-5488	chr2	38925177	38927014	+	1289.1	1837.000	392.5	2.5	156.26	0.00e+00
chr2-4152	chr2	92182765	92186205	+	1289.1	3440.000	392.5	4.7	83.48	0.00e+00
chr8-5438	chr8	23255925	23257834	+	1289.1	1909.000	390.5	4.1	94.74	0.00e+00
chr14-4393	chr14	76109704	76111954	+	1289.1	2250.000	390.0	3.3	116.45	0.00e+00
chr15-1733	chr15	80710749	80712659	+	1289.1	1910.000	391.5	2.3	173.68	0.00e+00
chr18-1442	chr18	77712939	77714696	+	1289.1	1757.000	392.0	1.8	217.37	0.00e+00
chr10-375	chr10	111009361	111011445	+	1287.5	2084.000	400.0	3.5	112.92	0.00e+00
chr11-7697	chr11	97149966	97152043	+	1287.5	2077.000	390.5	3.2	121.26	0.00e+00
chr13-5087	chr13	59673882	59676249	+	1287.5	2367.000	391.5	2.4	164.29	0.00e+00
chr1-6393	chr1	39366994	39369675	+	1285.8	2681.000	389.5	3.6	107.99	0.00e+00
chr5-1435	chr5	36747834	36748997	+	1285.8	1163.000	390.5	2.0	195.59	0.00e+00
chr9-6516	chr9	99567666	99569405	+	1285.8	1739.000	391.0	3.0	131.98	0.00e+00
chr19-3006	chr19	8941548	8944062	+	1285.8	2514.000	389.5	4.4	88.94	0.00e+00
chr1-5908	chr1	132189833	132192336	+	1284.1	2503.000	390.0	3.5	110.10	0.00e+00
chr4-4047	chr4	139379936	139381604	+	1284.1	1668.000	393.0	2.6	152.55	0.00e+00
chr7-8383	chr7	66688223	66690713	+	1284.1	2490.000	388.5	4.2	92.80	0.00e+00
chr11-6318	chr11	106036167	106038173	+	1284.1	2006.000	389.5	5.1	76.55	0.00e+00
chr2-6106	chr2	35199750	35201706	+	1282.5	1956.000	389.0	2.4	163.24	0.00e+00
chr4-4349	chr4	94602289	94603974	+	1282.5	1685.000	390.0	1.5	263.28	0.00e+00
chr4-1299	chr4	119232205	119234195	+	1282.5	1990.000	391.0	3.9	99.52	0.00e+00
chr5-4590	chr5	8421872	8424472	+	1282.5	2600.000	387.5	3.1	125.35	0.00e+00
chr13-2513	chr13	98925280	98927077	+	1282.5	1797.000	392.0	3.7	104.94	0.00e+00
chr1-3471	chr1	185362511	185364201	+	1280.8	1690.000	388.0	3.2	120.49	0.00e+00
chr5-4934	chr5	110769581	110771084	+	1280.8	1503.000	387.0	3.0	127.85	0.00e+00
chr8-5146	chr8	72420361	72422097	+	1280.8	1736.000	388.5	2.5	154.67	0.00e+00
chr8-5472	chr8	84660740	84662973	+	1280.8	2233.000	388.0	5.6	69.25	0.00e+00
chr10-4321	chr10	83359876	83361536	+	1280.8	1660.000	389.0	2.8	137.27	0.00e+00
chr11-7217	chr11	96976644	96978785	+	1280.8	2141.000	388.0	3.6	107.58	0.00e+00
chr1-1266	chr1	6214176	6215726	+	1279.2	1550.000	394.0	2.1	185.38	0.00e+00
chr6-4346	chr6	67035652	67037934	+	1279.2	2282.000	389.0	3.6	107.86	0.00e+00
chr11-147	chr11	114668591	114670245	+	1279.2	1654.000	393.5	3.5	111.09	0.00e+00
chr13-3073	chr13	34873961	34876766	+	1279.2	2805.000	388.5	4.3	90.03	0.00e+00
chr13-4503	chr13	54574479	54576123	+	1279.2	1644.000	387.5	3.5	109.39	0.00e+00
chr1-1460	chr1	155972376	155974443	+	1277.5	2067.000	390.0	4.2	93.16	0.00e+00
chr2-8380	chr2	33467423	33468959	+	1277.5	1536.000	386.0	2.8	136.21	0.00e+00
chr2-8168	chr2	131351467	131353511	+	1277.5	2044.000	387.0	4.3	91.04	0.00e+00
chr4-4151	chr4	133545107	133546265	+	1277.5	1158.000	388.0	3.1	125.51	0.00e+00
chr5-2457	chr5	38219793	38221575	+	1277.5	1782.000	390.0	3.8	102.63	0.00e+00
chr12-2934	chr12	59066409	59068116	+	1277.5	1707.000	387.0	2.6	150.22	0.00e+00
chr17-3627	chr17	53566552	53568687	+	1277.5	2135.000	387.5	4.7	82.42	0.00e+00
chr1-3803	chr1	125560081	125561895	+	1275.9	1814.000	385.5	3.4	112.93	0.00e+00
chr2-2050	chr2	144009953	144011598	+	1275.9	1645.000	391.0	3.2	123.90	0.00e+00
chr4-5881	chr4	141147410	141149268	+	1275.9	1858.000	388.5	3.9	98.89	0.00e+00
chr4-4015	chr4	149306388	149308439	+	1275.9	2051.000	388.5	3.2	123.10	0.00e+00
chr5-7016	chr5	137784701	137788145	+	1275.9	3444.000	388.5	6.2	62.19	0.00e+00
chr9-2743	chr9	64810914	64812467	+	1275.9	1553.000	388.5	3.5	109.67	0.00e+00
chr11-8540	chr11	96064019	96066000	+	1275.9	1981.000	385.5	3.5	110.84	0.00e+00
chr12-2521	chr12	35046567	35048290	+	1274.2	1723.000	386.0	3.0	127.52	0.00e+00
chr2-566	chr2	173021823	173023785	+	1272.6	1962.000	388.5	3.9	100.54	0.00e+00
chr4-6684	chr4	134851973	134854491	+	1272.6	2518.000	386.0	4.8	79.91	0.00e+00
chr5-6894	chr5	123523193	123524913	+	1270.9	1720.000	384.0	3.7	102.80	0.00e+00
chr7-2843	chr7	131409699	131411528	+	1270.9	1829.000	390.0	4.0	97.67	0.00e+00
chr8-4789	chr8	4257978	4259567	+	1270.9	1589.000	385.0	3.0	127.19	0.00e+00
chr13-1878	chr13	13953901	13955560	+	1270.9	1659.000	385.5	3.8	101.45	0.00e+00
chr17-3095	chr17	48408415	48411402	+	1269.3	2987.000	385.0	3.8	101.32	0.00e+00
chr18-2918	chr18	75000031	75001678	+	1269.3	1647.000	384.5	2.6	149.25	0.00e+00
chr19-3885	chr19	5271904	5273769	+	1269.3	1865.000	384.5	3.5	108.55	0.00e+00
chr4-3120	chr4	43578148	43579871	+	1267.6	1723.000	385.5	3.4	112.93	0.00e+00
chr5-4452	chr5	121544627	121546724	+	1267.6	2097.000	384.5	4.1	93.28	0.00e+00
chr7-8189	chr7	44814918	44817873	+	1267.6	2955.000	384.5	5.2	73.70	0.00e+00
chr8-4859	chr8	34806430	34810613	+	1267.6	4183.000	384.5	5.9	65.60	0.00e+00
chr8-5741	chr8	70896106	70898374	+	1267.6	2268.000	383.5	4.1	94.52	0.00e+00
chr4-4832	chr4	132421341	132423132	+	1265.9	1791.000	383.5	3.9	97.61	0.00e+00
chr4-6213	chr4	149424871	149427168	+	1265.9	2297.000	384.0	2.0	192.33	0.00e+00
chr7-7681	chr7	30587350	30589736	+	1265.9	2386.000	383.5	3.5	110.27	0.00e+00
chr7-7552	chr7	34387427	34390678	+	1265.9	3251.000	384.0	6.8	56.78	0.00e+00
chr9-4367	chr9	59035200	59037579	+	1265.9	2379.000	383.0	3.3	114.36	0.00e+00
chr11-6404	chr11	51262608	51264407	+	1265.9	1799.000	384.0	3.0	129.61	0.00e+00
chr14-4005	chr14	84442318	84448839	+	1265.9	6521.000	384.5	9.5	40.34	0.00e+00
chr18-2206	chr18	31633621	31635915	+	1265.9	2294.000	384.0	4.4	87.68	0.00e+00
chr1-5997	chr1	131095953	131098264	+	1264.3	2311.000	383.0	3.1	123.89	0.00e+00
chr6-5492	chr6	128841980	128844566	+	1264.3	2586.000	384.0	3.5	110.41	0.00e+00
chr9-2936	chr9	58487803	58490475	+	1264.3	2672.000	384.5	4.1	93.28	0.00e+00
chr11-9486	chr11	61929184	61931037	+	1264.3	1853.000	385.0	3.5	110.70	0.00e+00
chr17-2441	chr17	43016382	43018539	+	1264.3	2157.000	383.0	3.5	110.12	0.00e+00
chr1-4263	chr1	66816056	66818269	+	1262.6	2213.000	382.5	2.1	185.59	0.00e+00
chr2-2075	chr2	31572320	31573840	+	1262.6	1520.000	385.5	2.1	187.05	0.00e+00
chr2-1035	chr2	101678271	101679573	+	1262.6	1302.000	383.5	2.2	175.13	0.00e+00
chr3-4267	chr3	87884272	87886495	+	1262.6	2223.000	383.5	5.2	74.43	0.00e+00
chr7-287	chr7	113368950	113370298	+	1262.6	1348.000	391.0	2.4	159.76	0.00e+00
chr9-6086	chr9	56159634	56161364	+	1262.6	1730.000	381.5	2.3	169.24	0.00e+00
chr9-6106	chr9	70678169	70680484	+	1262.6	2315.000	383.0	4.1	94.39	0.00e+00
chr13-3978	chr13	9276295	9278256	+	1262.6	1961.000	382.5	2.5	152.28	0.00e+00
chr13-3640	chr13	54467810	54469333	+	1262.6	1523.000	382.0	2.0	191.33	0.00e+00
chr14-4174	chr14	29720812	29723375	+	1262.6	2563.000	382.0	4.6	82.38	0.00e+00
chr15-1631	chr15	99701949	99703396	+	1262.6	1447.000	385.5	2.3	166.26	0.00e+00
chr19-3741	chr19	14596237	14599173	+	1262.6	2936.000	383.0	4.3	88.76	0.00e+00
chr1-1155	chr1	133045795	133047626	+	1261.0	1831.000	387.0	3.7	103.60	0.00e+00
chr2-2099	chr2	126875401	126876952	+	1261.0	1551.000	386.5	3.3	117.67	0.00e+00
chr4-6056	chr4	31963049	31965089	+	1261.0	2040.000	381.0	4.5	84.51	0.00e+00
chr8-337	chr8	18595013	18596282	+	1261.0	1269.000	390.0	1.4	275.25	0.00e+00
chr8-2450	chr8	111056085	111057646	+	1261.0	1561.000	383.0	2.0	191.83	0.00e+00
chr16-3557	chr16	20714754	20718752	+	1261.0	3998.000	382.5	7.0	54.99	0.00e+00
chr17-342	chr17	25919005	25921252	+	1261.0	2247.000	391.0	3.7	104.67	0.00e+00
chr18-252	chr18	22343551	22345697	+	1261.0	2146.000	385.5	3.7	103.20	0.00e+00
chr4-6642	chr4	76448474	76451225	+	1259.3	2751.000	382.0	4.8	80.15	0.00e+00
chr5-4957	chr5	145139019	145141268	+	1259.3	2249.000	381.5	3.9	97.11	0.00e+00
chr7-7221	chr7	83881961	83884984	+	1259.3	3023.000	382.0	4.3	89.87	0.00e+00
chr9-2602	chr9	52167596	52169262	+	1259.3	1666.000	382.0	2.4	156.08	0.00e+00
chr18-3101	chr18	63691070	63693103	+	1259.3	2033.000	381.5	3.3	113.91	0.00e+00
chr3-5824	chr3	89336795	89338664	+	1257.7	1869.000	381.0	2.8	134.45	0.00e+00
chr6-5734	chr6	125163558	125166660	+	1257.7	3102.000	381.0	4.7	81.04	0.00e+00
chr11-3915	chr11	69088049	69089727	+	1257.7	1678.000	386.0	2.1	181.62	0.00e+00
chr14-3602	chr14	67070803	67072688	+	1257.7	1885.000	382.0	4.1	92.67	0.00e+00
chr18-1915	chr18	24602748	24604773	+	1256.0	2025.000	383.0	3.9	97.49	0.00e+00
chr2-9493	chr2	181364202	181366649	+	1254.4	2447.000	379.5	5.7	66.21	0.00e+00
chr4-931	chr4	123411310	123412755	+	1254.4	1445.000	381.0	3.4	111.62	0.00e+00
chr5-755	chr5	143622325	143623471	+	1254.4	1146.000	380.5	2.1	184.62	0.00e+00
chr10-1314	chr10	82985090	82987006	+	1254.4	1916.000	384.0	2.6	145.42	0.00e+00
chr11-9033	chr11	106997977	106999678	+	1254.4	1701.000	380.0	3.3	115.69	0.00e+00
chr16-3705	chr16	17890369	17892149	+	1254.4	1780.000	379.0	3.7	101.46	0.00e+00
chr1-547	chr1	86064500	86065914	+	1252.7	1414.000	381.5	3.5	107.70	0.00e+00
chr9-3814	chr9	54863182	54864885	+	1252.7	1703.000	383.5	3.2	121.52	0.00e+00
chr10-5456	chr10	21158334	21161647	+	1252.7	3313.000	379.5	4.8	79.63	0.00e+00
chr13-4316	chr13	69531578	69535696	+	1252.7	4118.000	379.5	4.8	78.57	0.00e+00
chr14-946	chr14	47648982	47650665	+	1252.7	1683.000	384.5	3.7	104.74	0.00e+00
chr1-3733	chr1	128102064	128104406	+	1251.0	2342.000	380.5	3.9	98.47	0.00e+00
chr2-7738	chr2	105672381	105680175	+	1251.0	7794.000	380.5	12.4	30.77	0.00e+00
chr5-4912	chr5	24444265	24445699	+	1251.0	1434.000	379.0	2.6	143.53	0.00e+00
chr7-3722	chr7	140035721	140037400	+	1251.0	1679.000	380.0	5.0	75.64	0.00e+00
chr9-5059	chr9	95510751	95512886	+	1251.0	2135.000	378.0	3.7	102.97	0.00e+00
chr12-3948	chr12	84192105	84194508	+	1251.0	2403.000	381.0	4.3	88.29	0.00e+00
chr15-3886	chr15	76079609	76081683	+	1251.0	2074.000	379.5	3.9	98.21	0.00e+00
chr16-2078	chr16	17233094	17235033	+	1251.0	1939.000	381.0	3.1	123.24	0.00e+00
chr2-5533	chr2	172369405	172372093	+	1249.4	2688.000	380.5	4.3	89.51	0.00e+00
chr10-5960	chr10	91169058	91172329	+	1249.4	3271.000	378.0	5.3	70.71	0.00e+00
chr10-6155	chr10	128337151	128338807	+	1249.4	1656.000	378.0	2.6	143.15	0.00e+00
chr15-4627	chr15	79690136	79691945	+	1249.4	1809.000	379.0	2.8	133.74	0.00e+00
chr17-4321	chr17	24469719	24471670	+	1249.4	1951.000	379.5	3.2	120.25	0.00e+00
chr17-1354	chr17	32320143	32322278	+	1249.4	2135.000	380.5	5.0	75.74	0.00e+00
chr18-3120	chr18	10028842	10030582	+	1249.4	1740.000	379.5	3.2	120.25	0.00e+00
chr3-2128	chr3	69316244	69319285	+	1247.7	3041.000	382.5	4.1	94.27	0.00e+00
chr10-5670	chr10	5802728	5806669	+	1247.7	3941.000	377.0	4.3	88.69	0.00e+00
chr10-1706	chr10	89744854	89746157	+	1247.7	1303.000	378.0	2.8	133.39	0.00e+00
chr14-3995	chr14	70442381	70444103	+	1247.7	1722.000	377.5	4.3	87.48	0.00e+00
chr6-2973	chr6	87980257	87982609	+	1246.1	2352.000	378.0	3.8	99.48	0.00e+00
chr8-5878	chr8	109691677	109694124	+	1246.1	2447.000	377.0	3.6	104.53	0.00e+00
chr12-3890	chr12	105030894	105034009	+	1246.1	3115.000	378.5	4.6	81.62	0.00e+00
chr14-2274	chr14	64948607	64951280	+	1246.1	2673.000	381.5	4.6	83.43	0.00e+00
chr3-3301	chr3	100161624	100163161	+	1244.4	1537.000	376.5	2.8	132.86	0.00e+00
chr16-2373	chr16	56716372	56718156	+	1244.4	1784.000	376.5	3.0	127.08	0.00e+00
chr17-4103	chr17	24719103	24721684	+	1244.4	2581.000	379.0	4.4	86.54	0.00e+00
chr19-3916	chr19	10688149	10689744	+	1244.4	1595.000	376.5	3.9	97.43	0.00e+00
chr3-1721	chr3	104511025	104512737	+	1242.8	1712.000	376.0	2.8	132.68	0.00e+00
chr10-6130	chr10	105572651	105575367	+	1242.8	2716.000	376.0	3.2	119.14	0.00e+00
chr11-1727	chr11	20248831	20250477	+	1242.8	1646.000	376.5	1.5	243.57	0.00e+00
chr13-2032	chr13	100103279	100104763	+	1242.8	1484.000	377.0	3.2	119.46	0.00e+00
chr5-53	chr5	73292808	73293814	+	1241.1	1006.000	384.0	1.4	271.01	0.00e+00
chr9-6304	chr9	53666139	53667827	+	1241.1	1688.000	375.0	3.5	105.86	0.00e+00
chr10-5424	chr10	94034785	94037198	+	1241.1	2413.000	376.5	4.4	85.97	0.00e+00
chr10-5436	chr10	127187748	127190404	+	1241.1	2656.000	376.5	5.6	67.19	0.00e+00
chr1-1110	chr1	75478615	75480391	+	1239.5	1776.000	377.0	4.2	90.05	0.00e+00
chr5-2702	chr5	33995657	33998109	+	1239.5	2452.000	379.5	4.4	86.65	0.00e+00
chr5-4579	chr5	135063435	135065266	+	1239.5	1831.000	374.5	2.6	141.82	0.00e+00
chr6-3076	chr6	88084222	88085651	+	1239.5	1429.000	376.0	2.4	157.78	0.00e+00
chr10-5093	chr10	8517635	8519356	+	1239.5	1721.000	375.5	2.8	132.51	0.00e+00
chr15-3758	chr15	61984120	61988659	+	1239.5	4539.000	377.0	5.9	63.63	0.00e+00
chr9-816	chr9	36767032	36768781	+	1237.8	1749.000	380.5	3.0	128.43	0.00e+00
chr14-2322	chr14	122982354	122984105	+	1237.8	1751.000	374.0	3.4	109.57	0.00e+00
chr17-4814	chr17	47139202	47142945	+	1237.8	3743.000	376.5	6.0	62.86	0.00e+00
chr1-3131	chr1	74391336	74393281	+	1236.2	1945.000	376.5	2.4	153.84	0.00e+00
chr2-4786	chr2	180588966	180590508	+	1236.2	1542.000	374.5	2.8	135.23	0.00e+00
chr4-4060	chr4	91370949	91372495	+	1236.2	1546.000	376.0	2.5	149.69	0.00e+00
chr7-504	chr7	34195974	34196999	+	1236.2	1025.000	377.5	2.6	146.53	0.00e+00
chr5-6559	chr5	115326261	115328686	+	1234.5	2425.000	373.0	4.2	89.10	0.00e+00
chr10-4708	chr10	81495301	81497228	+	1234.5	1927.000	373.5	3.1	120.82	0.00e+00
chr11-5330	chr11	29373228	29374829	+	1234.5	1601.000	376.0	3.5	108.11	0.00e+00
chr1-6171	chr1	36938253	36940498	+	1232.8	2245.000	373.5	4.3	87.87	0.00e+00
chr12-1054	chr12	33429461	33430646	+	1232.8	1185.000	374.0	2.3	165.91	0.00e+00
chr14-3509	chr14	20706996	20708983	+	1232.8	1987.000	373.0	3.0	125.90	0.00e+00
chr2-2939	chr2	164910495	164912469	+	1231.2	1974.000	373.0	3.1	120.66	0.00e+00
chr5-7568	chr5	125176760	125180190	+	1231.2	3430.000	372.5	4.4	83.82	0.00e+00
chr16-1953	chr16	48993378	48995382	+	1231.2	2004.000	372.5	3.3	111.22	0.00e+00
chr1-2426	chr1	36709213	36710380	+	1229.5	1167.000	375.5	2.6	142.20	0.00e+00
chr2-7691	chr2	26909557	26912274	+	1229.5	2717.000	373.0	5.7	65.81	0.00e+00
chr3-5337	chr3	95928566	95931092	+	1229.5	2526.000	372.0	4.4	84.94	0.00e+00
chr8-1801	chr8	3587307	3589027	+	1229.5	1720.000	373.0	2.5	148.50	0.00e+00
chr12-3155	chr12	3308479	3310792	+	1229.5	2313.000	372.5	5.0	74.15	0.00e+00
chr15-3439	chr15	86213409	86215268	+	1229.5	1859.000	373.5	2.3	161.09	0.00e+00
chr17-3826	chr17	46704096	46705807	+	1229.5	1711.000	371.5	2.9	128.18	0.00e+00
chr11-9855	chr11	117966626	117970088	+	1227.9	3462.000	372.5	4.7	79.23	0.00e+00
chr13-4917	chr13	34001772	34003412	+	1227.9	1640.000	371.5	2.8	131.09	0.00e+00
chr14-4459	chr14	55590146	55592722	+	1227.9	2576.000	372.0	4.2	88.86	0.00e+00
chr17-5366	chr17	35240874	35244117	+	1227.9	3243.000	372.5	5.2	71.40	0.00e+00
chr18-433	chr18	34776865	34778676	+	1227.9	1811.000	377.0	3.7	102.69	0.00e+00
chr4-1508	chr4	45341941	45343218	+	1226.2	1277.000	374.5	3.0	123.72	0.00e+00
chr6-5306	chr6	71270836	71272891	+	1226.2	2055.000	371.0	3.1	120.01	0.00e+00
chrX-2552	chrX	142680321	142682910	+	1226.2	2589.000	371.5	3.2	117.72	0.00e+00
chr7-7094	chr7	78576078	78579803	+	1224.6	3725.000	373.0	6.4	57.91	0.00e+00
chr7-4623	chr7	143052341	143054232	+	1224.6	1891.000	373.5	3.1	120.82	0.00e+00
chr9-5533	chr9	123112212	123114257	+	1224.6	2045.000	371.5	3.6	103.00	0.00e+00
chr5-3695	chr5	36795684	36797336	+	1222.9	1652.000	373.0	2.1	180.98	0.00e+00
chr5-5670	chr5	125440956	125442773	+	1222.9	1817.000	372.0	3.5	106.96	0.00e+00
chr12-3831	chr12	79171461	79173227	+	1222.9	1766.000	370.0	2.6	140.12	0.00e+00
chr13-2223	chr13	24831031	24833257	+	1222.9	2226.000	372.5	4.1	91.80	0.00e+00
chr19-3370	chr19	7339907	7342103	+	1222.9	2196.000	371.0	4.4	84.71	0.00e+00
chr1-6405	chr1	63175516	63178216	+	1221.3	2700.000	371.5	5.7	65.55	0.00e+00
chr2-1124	chr2	156311812	156313231	+	1221.3	1419.000	369.5	3.1	119.52	0.00e+00
chr3-5227	chr3	89224698	89228958	+	1221.3	4260.000	370.5	7.7	47.94	0.00e+00
chr4-6777	chr4	134930484	134931994	+	1221.3	1510.000	370.0	2.4	155.27	0.00e+00
chr7-7804	chr7	16309126	16314471	+	1221.3	5345.000	370.0	8.1	45.59	0.00e+00
chr7-3585	chr7	114414721	114417031	+	1221.3	2310.000	370.0	2.6	140.12	0.00e+00
chr10-3521	chr10	54074435	54076667	+	1221.3	2232.000	370.0	3.2	117.24	0.00e+00
chr14-2967	chr14	40965849	40967906	+	1221.3	2057.000	370.0	3.3	110.48	0.00e+00
chr15-3666	chr15	79027463	79031461	+	1221.3	3998.000	370.0	7.9	46.71	0.00e+00
chr17-2471	chr17	15704234	15706688	+	1221.3	2454.000	370.5	3.7	99.18	0.00e+00
chr17-5154	chr17	26506692	26509291	+	1221.3	2599.000	372.5	5.0	75.11	0.00e+00
chr19-3799	chr19	6116851	6119330	+	1221.3	2479.000	370.5	3.7	100.92	0.00e+00
chr1-4659	chr1	166378700	166380624	+	1219.6	1924.000	370.0	3.4	108.39	0.00e+00
chr2-8842	chr2	165033466	165035175	+	1219.6	1709.000	369.0	3.7	98.78	0.00e+00
chr2-6090	chr2	167503003	167504689	+	1219.6	1686.000	370.0	3.0	122.23	0.00e+00
chr5-4699	chr5	24029593	24030895	+	1219.6	1302.000	369.0	2.8	133.24	0.00e+00
chr10-4757	chr10	71284091	71285960	+	1219.6	1869.000	369.5	3.2	117.08	0.00e+00
chr11-7567	chr11	61578421	61579909	+	1219.6	1488.000	369.5	3.4	108.25	0.00e+00
chr15-5036	chr15	96697591	96700476	+	1219.6	2885.000	369.0	3.5	104.17	0.00e+00
chr15-38	chr15	102406361	102407237	+	1219.6	876.000	389.0	1.8	215.71	0.00e+00
chr17-3999	chr17	70989631	70991447	+	1219.6	1816.000	370.0	3.5	104.45	0.00e+00
chr13-1332	chr13	41000305	41002258	+	1218.0	1953.000	372.5	3.2	118.03	0.00e+00
chr14-190	chr14	101653917	101654924	+	1218.0	1007.000	375.0	1.2	323.47	0.00e+00
chr17-5190	chr17	51811809	51813909	+	1218.0	2100.000	368.5	2.2	168.28	0.00e+00
chr4-7957	chr4	123916191	123918515	+	1216.3	2324.000	368.0	3.7	100.24	0.00e+00
chr6-5546	chr6	57823698	57825630	+	1216.3	1932.000	368.5	3.2	114.43	0.00e+00
chr6-5482	chr6	122874176	122875582	+	1216.3	1406.000	367.5	2.1	178.31	0.00e+00
chr8-5044	chr8	111940111	111941707	+	1216.3	1596.000	368.5	4.9	75.28	0.00e+00
chr11-6165	chr11	6291199	6292946	+	1216.3	1747.000	370.0	4.4	84.48	0.00e+00
chr12-3841	chr12	110694813	110697100	+	1216.3	2287.000	367.5	4.1	89.16	0.00e+00
chr13-1203	chr13	112800659	112801957	+	1216.3	1298.000	368.0	2.1	178.56	0.00e+00
chr14-4615	chr14	75752915	75754887	+	1216.3	1972.000	368.0	2.1	178.56	0.00e+00
chr17-4875	chr17	35162826	35166026	+	1216.3	3200.000	369.0	6.2	59.68	0.00e+00
chr18-2714	chr18	24708805	24710877	+	1216.3	2072.000	369.0	4.6	80.70	0.00e+00
chr19-1658	chr19	8756688	8758103	+	1216.3	1415.000	371.5	2.4	155.90	0.00e+00
chr3-5659	chr3	32364638	32366289	+	1214.6	1651.000	367.5	3.2	116.45	0.00e+00
chr3-5806	chr3	87970396	87974682	+	1214.6	4286.000	367.5	5.8	63.40	0.00e+00
chr8-1457	chr8	123373279	123374807	+	1214.6	1528.000	373.0	3.1	120.66	0.00e+00
chr14-4265	chr14	30714805	30717393	+	1214.6	2588.000	367.0	3.0	123.88	0.00e+00
chr14-3614	chr14	118234000	118237654	+	1214.6	3654.000	367.5	7.2	50.95	0.00e+00
chr18-3188	chr18	24528808	24530616	+	1214.6	1808.000	368.0	1.9	190.46	0.00e+00
chr18-1571	chr18	36286049	36288357	+	1214.6	2308.000	370.5	3.7	99.18	0.00e+00
chr3-3516	chr3	32708316	32709943	+	1213.0	1627.000	367.5	2.6	139.17	0.00e+00
chr4-5449	chr4	44012083	44014079	+	1213.0	1996.000	368.0	4.5	81.63	0.00e+00
chr5-2139	chr5	121451728	121453545	+	1213.0	1817.000	368.5	3.9	95.36	0.00e+00
chr8-6133	chr8	13972830	13975480	+	1213.0	2650.000	366.5	3.5	105.38	0.00e+00
chr9-4665	chr9	103111166	103113156	+	1213.0	1990.000	369.0	3.1	119.36	0.00e+00
chr10-2883	chr10	81105505	81107319	+	1213.0	1814.000	370.5	4.1	91.31	0.00e+00
chr11-863	chr11	44469856	44471539	+	1213.0	1683.000	370.5	3.0	125.06	0.00e+00
chr13-4531	chr13	93191150	93192895	+	1213.0	1745.000	367.5	2.2	167.83	0.00e+00
chr15-1199	chr15	101173458	101176087	+	1213.0	2629.000	368.5	4.8	77.32	0.00e+00
chr10-5275	chr10	62650035	62652145	+	1211.3	2110.000	366.0	4.1	90.20	0.00e+00
chr12-4299	chr12	83950004	83952030	+	1211.3	2026.000	367.0	4.3	86.34	0.00e+00
chr16-2910	chr16	31274111	31275396	+	1211.3	1285.000	366.5	1.0	355.66	0.00e+00
chr1-999	chr1	59670018	59671659	+	1209.7	1641.000	368.5	2.6	143.04	0.00e+00
chr3-4646	chr3	75955361	75957428	+	1209.7	2067.000	368.0	2.6	139.36	0.00e+00
chr9-3016	chr9	121758990	121761272	+	1209.7	2282.000	366.5	2.6	142.26	0.00e+00
chr10-4366	chr10	81166909	81169499	+	1209.7	2590.000	366.5	3.5	103.46	0.00e+00
chr17-1151	chr17	29614592	29616808	+	1209.7	2216.000	369.5	4.3	85.63	0.00e+00
chr2-4529	chr2	48813342	48816281	+	1208.0	2939.000	369.0	3.9	93.92	0.00e+00
chr3-2640	chr3	144201846	144206167	+	1208.0	4321.000	367.5	6.7	54.87	0.00e+00
chr4-6425	chr4	34550119	34552401	+	1208.0	2282.000	366.0	3.2	115.97	0.00e+00
chr5-6874	chr5	110230096	110231989	+	1208.0	1893.000	365.5	3.9	94.58	0.00e+00
chr7-4110	chr7	81933067	81935015	+	1208.0	1948.000	368.5	2.1	173.38	0.00e+00
chr14-168	chr14	70153076	70154208	+	1208.0	1132.000	374.0	2.3	161.30	0.00e+00
chr15-2247	chr15	81871256	81873471	+	1208.0	2215.000	367.0	3.2	116.29	0.00e+00
chr1-5048	chr1	172375896	172377949	+	1206.4	2053.000	365.5	4.1	88.67	0.00e+00
chr3-823	chr3	62338700	62340392	+	1206.4	1692.000	368.5	3.9	95.36	0.00e+00
chr5-305	chr5	144100386	144101521	+	1206.4	1135.000	372.5	1.4	275.41	0.00e+00
chr11-9652	chr11	37235335	37237204	+	1206.4	1869.000	366.0	3.2	115.97	0.00e+00
chr12-3721	chr12	26413840	26415658	+	1206.4	1818.000	365.5	2.8	128.98	0.00e+00
chr17-3584	chr17	28328213	28330130	+	1206.4	1917.000	366.0	4.8	75.77	0.00e+00
chr18-2906	chr18	62921778	62926430	+	1206.4	4652.000	365.5	7.7	47.69	0.00e+00
chr6-5437	chr6	72787458	72789748	+	1204.7	2290.000	365.0	5.5	65.90	0.00e+00
chr7-7209	chr7	67371597	67373991	+	1204.7	2394.000	365.5	3.5	103.18	0.00e+00
chr11-7995	chr11	57517772	57519351	+	1204.7	1579.000	365.5	1.7	218.27	0.00e+00
chr5-7285	chr5	140646625	140649309	+	1203.1	2684.000	364.5	6.2	58.95	0.00e+00
chr10-5001	chr10	93888533	93890652	+	1203.1	2119.000	366.0	3.9	93.16	0.00e+00
chr11-6525	chr11	104440660	104443351	+	1203.1	2691.000	365.5	2.6	141.88	0.00e+00
chr14-3105	chr14	48120463	48122475	+	1203.1	2012.000	364.5	2.6	138.04	0.00e+00
chr16-3105	chr16	23986233	23989997	+	1203.1	3764.000	366.0	5.4	67.65	0.00e+00
chr17-345	chr17	26252900	26254160	+	1203.1	1260.000	367.0	2.4	154.01	0.00e+00
chrX-3417	chrX	52162813	52165898	+	1203.1	3085.000	364.5	3.2	113.19	0.00e+00
chr2-8126	chr2	93333063	93335028	+	1201.4	1965.000	363.5	2.4	152.54	0.00e+00
chr6-186	chr6	143099370	143100765	+	1201.4	1395.000	369.5	2.2	168.74	0.00e+00
chr8-302	chr8	105605101	105607360	+	1201.4	2259.000	370.5	5.2	71.02	0.00e+00
chr10-5951	chr10	85915834	85917580	+	1201.4	1746.000	363.5	3.2	115.18	0.00e+00
chr15-3889	chr15	76521278	76524593	+	1201.4	3315.000	365.5	5.5	65.99	0.00e+00
chr15-3673	chr15	82015314	82017130	+	1201.4	1816.000	363.5	3.1	117.58	0.00e+00
chr19-2052	chr19	6497097	6499102	+	1201.4	2005.000	364.5	1.5	235.81	0.00e+00
chr4-6518	chr4	10873282	10875696	+	1199.7	2414.000	363.0	3.3	108.39	0.00e+00
chr5-5034	chr5	135369405	135371105	+	1199.7	1700.000	364.0	3.2	115.34	0.00e+00
chr10-4183	chr10	40882434	40884999	+	1199.7	2565.000	363.5	4.1	89.59	0.00e+00
chr11-74	chr11	4594164	4595041	+	1199.7	877.000	377.5	1.5	254.84	0.00e+00
chr11-7589	chr11	83472690	83474775	+	1199.7	2085.000	363.5	4.1	88.19	0.00e+00
chr11-6966	chr11	102446142	102447986	+	1199.7	1844.000	363.5	2.6	137.66	0.00e+00
chr14-565	chr14	70765733	70767697	+	1199.7	1964.000	367.0	3.7	98.25	0.00e+00
chr15-4559	chr15	88818424	88820739	+	1199.7	2315.000	363.5	5.0	72.36	0.00e+00
chr19-4047	chr19	5911512	5913633	+	1199.7	2121.000	363.0	3.2	112.72	0.00e+00
chr1-376	chr1	155558050	155559184	+	1198.1	1134.000	369.5	3.0	122.07	0.00e+00
chr3-5762	chr3	22075242	22077883	+	1198.1	2641.000	362.5	2.3	156.35	0.00e+00
chr10-5068	chr10	80740965	80742861	+	1198.1	1896.000	363.0	2.8	131.07	0.00e+00
chr16-275	chr16	32914011	32915149	+	1198.1	1138.000	369.5	2.1	173.85	0.00e+00
chr1-1566	chr1	23256256	23257713	+	1196.4	1457.000	362.5	2.0	181.56	0.00e+00
chr2-7144	chr2	3713171	3714828	+	1196.4	1657.000	361.5	2.1	170.09	0.00e+00
chr3-5405	chr3	68493085	68495806	+	1196.4	2721.000	363.0	5.2	70.45	0.00e+00
chr4-4525	chr4	139192129	139194455	+	1196.4	2326.000	361.5	3.4	105.90	0.00e+00
chr7-8605	chr7	89979495	89981554	+	1196.4	2059.000	362.0	2.5	144.12	0.00e+00
chr9-6577	chr9	14275562	14277824	+	1196.4	2262.000	362.5	3.5	102.33	0.00e+00
chr9-4840	chr9	120933170	120935543	+	1196.4	2373.000	363.0	3.4	106.34	0.00e+00
chr11-4283	chr11	70562387	70564456	+	1196.4	2069.000	364.5	3.3	110.97	0.00e+00
chr12-4383	chr12	87146652	87148542	+	1196.4	1890.000	362.5	4.3	85.28	0.00e+00
chr13-4495	chr13	48545069	48546813	+	1196.4	1744.000	362.5	2.6	137.28	0.00e+00
chr16-1278	chr16	95701832	95703587	+	1196.4	1755.000	361.5	2.9	124.73	0.00e+00
chr5-4661	chr5	63967954	63969489	+	1194.8	1535.000	364.5	2.6	141.49	0.00e+00
chr5-4580	chr5	136243651	136245444	+	1194.8	1793.000	363.5	3.9	94.07	0.00e+00
chr6-1591	chr6	55037734	55039249	+	1194.8	1515.000	366.0	2.8	132.16	0.00e+00
chr9-667	chr9	69989339	69990466	+	1194.8	1127.000	366.0	1.6	227.31	0.00e+00
chr13-3162	chr13	108043512	108045095	+	1194.8	1583.000	362.0	3.3	110.21	0.00e+00
chr14-2775	chr14	45218801	45221407	+	1194.8	2606.000	362.0	4.5	80.30	0.00e+00
chr15-4726	chr15	76368282	76370070	+	1194.8	1788.000	362.0	4.1	89.22	0.00e+00
chr18-906	chr18	23954303	23956126	+	1194.8	1823.000	363.5	2.3	156.78	0.00e+00
chr4-1219	chr4	119539169	119540921	+	1193.1	1752.000	369.5	3.1	119.52	0.00e+00
chr11-912	chr11	78696812	78698218	+	1193.1	1406.000	364.5	2.8	131.62	0.00e+00
chr11-6259	chr11	109471918	109474551	+	1193.1	2633.000	364.0	3.7	97.44	0.00e+00
chr12-3323	chr12	85110162	85111966	+	1193.1	1804.000	362.5	3.0	122.36	0.00e+00
chr13-2776	chr13	47042890	47044801	+	1193.1	1911.000	362.0	2.8	127.74	0.00e+00
chr13-711	chr13	58273463	58275613	+	1193.1	2150.000	365.0	2.4	149.14	0.00e+00
chr16-3116	chr16	46494992	46498719	+	1193.1	3727.000	364.0	5.2	69.77	0.00e+00
chr15-1752	chr15	4026212	4028017	+	1191.5	1805.000	361.5	3.7	96.77	0.00e+00
chr17-1000	chr17	87024685	87026235	+	1191.5	1550.000	364.0	3.0	122.86	0.00e+00
chr2-8597	chr2	120729913	120732156	+	1189.8	2243.000	360.5	3.2	111.95	0.00e+00
chr7-4152	chr7	74553815	74555537	+	1189.8	1722.000	361.0	4.0	90.41	0.00e+00
chr8-3100	chr8	70282617	70284315	+	1189.8	1698.000	363.5	1.4	256.54	0.00e+00
chr8-5093	chr8	106209823	106211864	+	1189.8	2041.000	360.5	3.3	107.64	0.00e+00
chr11-576	chr11	23894545	23895683	+	1189.8	1138.000	368.0	2.3	158.72	0.00e+00
chr14-2733	chr14	66296458	66298822	+	1189.8	2364.000	363.5	3.9	92.52	0.00e+00
chr19-3097	chr19	57360340	57362249	+	1189.8	1909.000	362.0	4.3	85.16	0.00e+00
chr3-4435	chr3	108145175	108146752	+	1188.2	1577.000	359.5	2.8	126.86	0.00e+00
chr5-3405	chr5	127241506	127244056	+	1188.2	2550.000	362.5	3.7	97.04	0.00e+00
chr8-3840	chr8	72134784	72137346	+	1188.2	2562.000	360.0	3.3	109.60	0.00e+00
chr8-1780	chr8	95887580	95888630	+	1188.2	1050.000	361.5	2.4	151.70	0.00e+00
chr16-2159	chr16	11133646	11135355	+	1188.2	1709.000	360.5	3.1	116.61	0.00e+00
chr2-8696	chr2	25180075	25183387	+	1186.5	3312.000	358.5	4.8	74.22	0.00e+00
chr7-3576	chr7	66060135	66061938	+	1186.5	1803.000	361.5	3.3	110.06	0.00e+00
chr13-4525	chr13	81710102	81712385	+	1186.5	2283.000	359.0	2.4	146.69	0.00e+00
chr14-2321	chr14	121378038	121380220	+	1186.5	2182.000	359.5	4.2	85.87	0.00e+00
chr16-3273	chr16	11065700	11067854	+	1186.5	2154.000	360.0	4.3	84.69	0.00e+00
chr19-4093	chr19	40830403	40832797	+	1186.5	2394.000	361.0	4.4	82.43	0.00e+00
chr3-4215	chr3	84581603	84583535	+	1184.9	1932.000	358.0	4.1	86.85	0.00e+00
chr7-2645	chr7	73375284	73378142	+	1184.9	2858.000	361.0	5.2	70.06	0.00e+00
chr9-4077	chr9	111117507	111119294	+	1184.9	1787.000	358.5	3.9	92.77	0.00e+00
chr10-5240	chr10	127058717	127060891	+	1184.9	2174.000	360.0	3.7	98.06	0.00e+00
chr16-2317	chr16	13902153	13903768	+	1184.9	1615.000	358.0	3.7	95.84	0.00e+00
chr18-3058	chr18	80468488	80470764	+	1184.9	2276.000	359.0	2.9	123.87	0.00e+00
chr19-3739	chr19	10868030	10870120	+	1184.9	2090.000	359.0	3.0	121.18	0.00e+00
chr4-759	chr4	41348899	41350041	+	1183.2	1142.000	361.5	1.2	311.83	0.00e+00
chr9-993	chr9	75037543	75038861	+	1183.2	1318.000	358.0	1.9	185.29	0.00e+00
chr13-2394	chr13	9763259	9765719	+	1183.2	2460.000	359.5	2.6	139.55	0.00e+00
chr1-4601	chr1	132880034	132881908	+	1181.5	1874.000	357.5	3.5	102.79	0.00e+00
chr3-3004	chr3	87525139	87526575	+	1181.5	1436.000	359.5	2.4	146.89	0.00e+00
chr6-2993	chr6	30047278	30049657	+	1181.5	2379.000	361.0	4.5	80.07	0.00e+00
chr6-5567	chr6	85068123	85069809	+	1181.5	1686.000	357.5	3.7	95.70	0.00e+00
chr12-2477	chr12	70110832	70112406	+	1181.5	1574.000	358.5	2.5	142.73	0.00e+00
chr1-6864	chr1	153331053	153333846	+	1179.9	2793.000	357.0	4.2	85.28	0.00e+00
chr4-6602	chr4	148590700	148592720	+	1179.9	2020.000	357.0	4.2	85.28	0.00e+00
chr5-4060	chr5	110106845	110108570	+	1179.9	1725.000	357.5	2.5	142.33	0.00e+00
chr5-1332	chr5	118244661	118246459	+	1179.9	1798.000	359.5	3.2	113.92	0.00e+00
chr8-1056	chr8	109868433	109869865	+	1179.9	1432.000	361.5	2.6	140.32	0.00e+00
chr11-5949	chr11	86992608	86994307	+	1179.9	1699.000	357.5	3.3	108.84	0.00e+00
chr11-5140	chr11	106215734	106217952	+	1179.9	2218.000	357.5	5.4	66.08	0.00e+00
chr12-3802	chr12	110446026	110447999	+	1179.9	1973.000	357.5	3.5	102.79	0.00e+00
chr14-4399	chr14	101607345	101609493	+	1179.9	2148.000	357.0	3.9	92.38	0.00e+00
chr17-2917	chr17	29031872	29035252	+	1179.9	3380.000	359.0	5.0	72.39	0.00e+00
chr1-1360	chr1	87326871	87328130	+	1178.2	1259.000	359.5	3.9	93.03	0.00e+00
chr2-5851	chr2	72475814	72477804	+	1178.2	1990.000	357.0	2.7	131.98	0.00e+00
chr4-75	chr4	117886862	117887863	+	1178.2	1001.000	373.5	1.6	231.97	0.00e+00
chr5-5900	chr5	115348090	115349661	+	1178.2	1571.000	357.0	2.9	123.18	0.00e+00
chr11-119	chr11	80209060	80210229	+	1178.2	1169.000	366.5	1.7	210.76	0.00e+00
chr19-4294	chr19	34877464	34879895	+	1178.2	2431.000	357.0	3.7	97.25	0.00e+00
chr2-4831	chr2	24949264	24950909	+	1176.6	1645.000	358.0	3.0	120.84	0.00e+00
chr2-84	chr2	170511385	170512784	+	1176.6	1399.000	365.0	1.5	236.13	0.00e+00
chr9-5741	chr9	31210425	31212745	+	1176.6	2320.000	357.0	3.8	93.95	0.00e+00
chr10-762	chr10	91082079	91083828	+	1176.6	1749.000	358.5	3.3	109.14	0.00e+00
chr11-5926	chr11	50324635	50326543	+	1176.6	1908.000	358.5	4.0	89.78	0.00e+00
chr12-3328	chr12	98573488	98575748	+	1176.6	2260.000	358.0	4.6	77.20	0.00e+00
chr15-4004	chr15	75564932	75567624	+	1176.6	2692.000	355.5	5.2	69.00	0.00e+00
chr17-2657	chr17	45563654	45565223	+	1176.6	1569.000	358.0	3.1	115.80	0.00e+00
chr1-3516	chr1	37429471	37431149	+	1174.9	1678.000	355.5	2.4	149.18	0.00e+00
chr1-4910	chr1	136344684	136346610	+	1174.9	1926.000	356.5	3.3	106.45	0.00e+00
chr4-5390	chr4	107801726	107804556	+	1174.9	2830.000	358.0	5.5	65.39	0.00e+00
chr4-7766	chr4	119292333	119295373	+	1174.9	3040.000	355.5	4.2	84.92	0.00e+00
chr5-1020	chr5	98030362	98031657	+	1174.9	1295.000	366.5	2.6	142.26	0.00e+00
chr6-4735	chr6	14899516	14902809	+	1174.9	3293.000	357.0	3.9	92.38	0.00e+00
chr7-5523	chr7	121033944	121036064	+	1174.9	2120.000	355.5	2.8	128.37	0.00e+00
chr9-6582	chr9	20650945	20653173	+	1174.9	2228.000	356.0	4.2	85.04	0.00e+00
chr13-4080	chr13	55320988	55323043	+	1174.9	2055.000	358.0	4.6	78.29	0.00e+00
chr4-4581	chr4	40722072	40724181	+	1173.3	2109.000	356.0	3.0	117.61	0.00e+00
chr7-2776	chr7	25267483	25269479	+	1173.3	1996.000	356.0	3.1	115.16	0.00e+00
chr9-5194	chr9	65140579	65142801	+	1173.3	2222.000	356.5	4.8	74.80	0.00e+00
chr9-5820	chr9	123528490	123531095	+	1173.3	2605.000	356.0	5.3	66.60	0.00e+00
chr11-4620	chr11	17210891	17212781	+	1173.3	1890.000	354.5	3.0	117.11	0.00e+00
chr16-80	chr16	20097583	20098718	+	1173.3	1135.000	366.5	1.9	196.23	0.00e+00
chr4-1297	chr4	11965646	11967298	+	1171.6	1652.000	358.0	1.5	231.61	0.00e+00
chr6-5083	chr6	38874667	38876995	+	1171.6	2328.000	355.0	2.4	145.05	0.00e+00
chr9-3524	chr9	49796749	49799245	+	1171.6	2496.000	355.0	3.2	110.24	0.00e+00
chr11-7645	chr11	48837027	48838820	+	1171.6	1793.000	355.5	2.3	157.71	0.00e+00
chr11-9469	chr11	54786248	54788252	+	1171.6	2004.000	354.5	3.0	119.66	0.00e+00
chr4-7639	chr4	138453449	138456769	+	1170.0	3320.000	354.0	6.1	57.86	0.00e+00
chr17-1373	chr17	69156436	69158514	+	1170.0	2078.000	361.5	3.6	100.23	0.00e+00
chr2-2360	chr2	130563504	130564778	+	1168.3	1274.000	355.0	2.9	122.49	0.00e+00
chr3-1250	chr3	95314829	95316352	+	1168.3	1523.000	357.5	4.4	80.45	0.00e+00
chr4-7011	chr4	126467218	126469154	+	1168.3	1936.000	355.0	3.7	95.03	0.00e+00
chr4-4952	chr4	155085329	155087629	+	1168.3	2300.000	355.0	4.9	72.53	0.00e+00
chr5-1171	chr5	31047809	31049781	+	1168.3	1972.000	356.5	4.5	79.08	0.00e+00
chr6-5502	chr6	145745853	145748224	+	1168.3	2371.000	354.5	4.2	84.68	0.00e+00
chr9-1284	chr9	70656280	70657927	+	1168.3	1647.000	355.5	4.1	86.25	0.00e+00
chr10-1678	chr10	30802355	30803882	+	1168.3	1527.000	358.5	1.7	214.09	0.00e+00
chr15-3421	chr15	75908252	75911103	+	1168.3	2851.000	354.0	6.4	55.52	0.00e+00
chr6-1308	chr6	35539051	35540057	+	1166.7	1006.000	357.0	1.2	307.95	0.00e+00
chr8-5348	chr8	32008047	32010226	+	1166.7	2179.000	354.5	3.2	110.08	0.00e+00
chr9-5296	chr9	108346913	108348853	+	1166.7	1940.000	355.0	3.2	110.24	0.00e+00
chr13-1709	chr13	109902355	109904047	+	1166.7	1692.000	355.0	2.1	167.03	0.00e+00
chr13-1983	chr13	118386314	118387836	+	1166.7	1522.000	353.5	2.3	152.46	0.00e+00
chr18-2596	chr18	80150229	80151960	+	1166.7	1731.000	354.0	2.1	166.56	0.00e+00
chr3-6040	chr3	32735862	32738053	+	1165.0	2191.000	353.5	3.3	107.62	0.00e+00
chr4-7447	chr4	132260266	132261592	+	1165.0	1326.000	353.5	0.9	392.05	0.00e+00
chr5-2127	chr5	105699649	105701436	+	1165.0	1787.000	356.0	3.6	98.71	0.00e+00
chr5-6371	chr5	115299305	115301889	+	1165.0	2584.000	353.0	5.8	60.90	0.00e+00
chr5-4383	chr5	143403377	143405070	+	1165.0	1693.000	352.5	2.1	171.04	0.00e+00
chr6-1829	chr6	29767933	29769581	+	1165.0	1648.000	358.0	2.3	154.40	0.00e+00
chr10-4103	chr10	23348207	23350964	+	1165.0	2757.000	352.5	4.5	78.19	0.00e+00
chr10-5520	chr10	87491540	87495106	+	1165.0	3566.000	354.0	5.4	65.43	0.00e+00
chr11-1556	chr11	74649166	74650435	+	1165.0	1269.000	358.5	3.0	118.43	0.00e+00
chr4-6071	chr4	46137531	46139781	+	1163.3	2250.000	353.0	3.7	96.16	0.00e+00
chr5-7356	chr5	106695138	106697131	+	1163.3	1993.000	352.5	2.7	130.31	0.00e+00
chr6-4626	chr6	113604147	113605883	+	1163.3	1736.000	353.0	2.8	124.57	0.00e+00
chr12-805	chr12	59218623	59220432	+	1163.3	1809.000	355.5	3.5	102.22	0.00e+00
chr17-4418	chr17	12915104	12917702	+	1163.3	2598.000	352.5	5.0	71.08	0.00e+00
chr17-1164	chr17	57059128	57060988	+	1163.3	1860.000	358.0	2.5	142.53	0.00e+00
chr3-1396	chr3	89430130	89431434	+	1161.7	1304.000	357.0	3.1	115.48	0.00e+00
chr4-7249	chr4	103112866	103115514	+	1161.7	2648.000	352.0	5.7	61.41	0.00e+00
chr10-5404	chr10	81376854	81379428	+	1161.7	2574.000	352.5	5.1	69.28	0.00e+00
chr15-380	chr15	98092767	98093916	+	1161.7	1149.000	356.0	2.4	145.46	0.00e+00
chr17-4960	chr17	56716139	56718607	+	1161.7	2468.000	352.0	4.4	79.21	0.00e+00
chr19-1004	chr19	4191951	4193261	+	1161.7	1310.000	352.5	1.7	202.71	0.00e+00
chr19-3241	chr19	56821169	56822840	+	1161.7	1671.000	352.0	3.7	94.23	0.00e+00
chr1-2657	chr1	17096573	17098292	+	1160.0	1719.000	352.0	2.6	133.30	0.00e+00
chr2-8621	chr2	143914267	143916574	+	1160.0	2307.000	352.0	3.2	109.31	0.00e+00
chr6-951	chr6	90369455	90371029	+	1160.0	1574.000	352.0	2.6	136.63	0.00e+00
chr8-3361	chr8	48842547	48844692	+	1160.0	2145.000	353.0	4.0	88.40	0.00e+00
chr11-7896	chr11	68852024	68853842	+	1160.0	1818.000	352.0	2.6	136.63	0.00e+00
chr11-5218	chr11	69836518	69839316	+	1160.0	2798.000	352.5	6.0	58.85	0.00e+00
chr13-2319	chr13	91460325	91462791	+	1160.0	2466.000	351.0	3.9	90.83	0.00e+00
chr1-3408	chr1	191574217	191576710	+	1158.4	2493.000	352.5	5.0	70.17	0.00e+00
chr2-1028	chr2	121354706	121355600	+	1158.4	894.000	351.0	1.8	194.64	0.00e+00
chr4-4898	chr4	155760170	155762094	+	1158.4	1924.000	351.5	3.2	111.38	0.00e+00
chr11-8311	chr11	116489053	116491151	+	1158.4	2098.000	351.0	4.4	78.98	0.00e+00
chr19-3499	chr19	43673825	43676348	+	1158.4	2523.000	351.0	3.5	99.09	0.00e+00
chr1-1667	chr1	105989912	105992394	+	1156.7	2482.000	356.0	4.4	80.11	0.00e+00
chr3-5309	chr3	65956599	65959125	+	1156.7	2526.000	351.5	3.9	90.96	0.00e+00
chr5-1857	chr5	67306565	67307960	+	1156.7	1395.000	354.5	3.9	90.23	0.00e+00
chr7-2121	chr7	34167734	34169019	+	1156.7	1285.000	353.0	3.2	111.86	0.00e+00
chr7-5584	chr7	105786537	105788519	+	1156.7	1982.000	353.5	3.2	112.01	0.00e+00
chr7-3845	chr7	133637053	133638701	+	1156.7	1648.000	353.5	2.4	148.34	0.00e+00
chr10-6160	chr10	128694996	128696614	+	1156.7	1618.000	350.0	2.3	155.27	0.00e+00
chr11-5884	chr11	78163725	78166129	+	1156.7	2404.000	350.5	4.5	77.74	0.00e+00
chr11-8738	chr11	117265686	117268270	+	1156.7	2584.000	351.0	4.8	72.66	0.00e+00
chr11-7848	chr11	120466440	120468489	+	1156.7	2049.000	352.0	5.0	70.07	0.00e+00
chr5-751	chr5	107900488	107901901	+	1155.1	1413.000	353.0	1.8	195.75	0.00e+00
chr8-3928	chr8	106058916	106060796	+	1155.1	1880.000	350.5	3.0	115.79	0.00e+00
chr9-5497	chr9	65908208	65910060	+	1155.1	1852.000	352.5	2.6	136.83	0.00e+00
chr10-5158	chr10	7210553	7212897	+	1155.1	2344.000	350.5	5.0	69.77	0.00e+00
chr10-5188	chr10	62791038	62792826	+	1155.1	1788.000	350.5	4.0	87.78	0.00e+00
chr19-2572	chr19	47730658	47732562	+	1155.1	1904.000	351.0	3.0	118.48	0.00e+00
chr4-5532	chr4	40756959	40758262	+	1153.4	1303.000	348.5	2.9	120.25	0.00e+00
chr8-5077	chr8	73352120	73355208	+	1153.4	3088.000	351.0	6.8	51.90	0.00e+00
chr15-2123	chr15	35937228	35938365	+	1153.4	1137.000	350.5	1.9	181.40	0.00e+00
chr15-654	chr15	58033693	58034595	+	1153.4	902.000	350.0	1.4	258.78	0.00e+00
chr16-3169	chr16	13255744	13257581	+	1153.4	1837.000	348.5	2.1	163.97	0.00e+00
chr5-2811	chr5	32134946	32137345	+	1151.8	2399.000	349.5	3.7	93.56	0.00e+00
chr10-4687	chr10	63243389	63245053	+	1151.8	1664.000	349.5	2.5	139.14	0.00e+00
chr12-4436	chr12	24974515	24976244	+	1151.8	1729.000	349.0	1.5	235.60	0.00e+00
chr16-2011	chr16	23107075	23109605	+	1151.8	2530.000	350.5	5.8	60.47	0.00e+00
chr18-1868	chr18	80046756	80048628	+	1151.8	1872.000	349.5	3.7	93.56	0.00e+00
chr1-1933	chr1	93478048	93480209	+	1150.1	2161.000	352.5	4.4	80.49	0.00e+00
chr2-1542	chr2	91457193	91459644	+	1150.1	2451.000	349.5	4.4	79.80	0.00e+00
chr5-1361	chr5	21784413	21785543	+	1150.1	1130.000	355.0	1.6	220.48	0.00e+00
chr8-1364	chr8	85840176	85841851	+	1150.1	1675.000	350.0	4.1	86.26	0.00e+00
chr9-4563	chr9	65676220	65677654	+	1150.1	1434.000	351.0	1.7	209.61	0.00e+00
chr9-2171	chr9	66349975	66351482	+	1150.1	1507.000	352.0	3.9	91.09	0.00e+00
chr9-5011	chr9	108490217	108491990	+	1150.1	1773.000	349.5	3.7	95.20	0.00e+00
chr9-4162	chr9	119339659	119342571	+	1150.1	2912.000	348.5	6.2	56.37	0.00e+00
chr14-2043	chr14	56885503	56888346	+	1150.1	2843.000	349.5	2.6	132.36	0.00e+00
chr14-2919	chr14	119098590	119100089	+	1150.1	1499.000	347.5	2.0	174.05	0.00e+00
chr17-3351	chr17	24488107	24489773	+	1150.1	1666.000	348.5	2.0	174.55	0.00e+00
chr1-1062	chr1	93444875	93446133	+	1148.4	1258.000	355.0	1.5	229.67	0.00e+00
chr3-94	chr3	116711720	116712846	+	1148.4	1126.000	355.5	1.5	239.99	0.00e+00
chr5-2082	chr5	75574666	75577346	+	1148.4	2680.000	351.5	4.1	85.28	0.00e+00
chr9-6599	chr9	27298484	27301093	+	1148.4	2609.000	347.5	4.3	81.75	0.00e+00
chr9-4149	chr9	78107754	78109738	+	1148.4	1984.000	348.5	3.9	88.71	0.00e+00
chr11-8649	chr11	69680841	69682472	+	1148.4	1631.000	348.0	3.3	105.95	0.00e+00
chr16-3295	chr16	32098708	32100535	+	1148.4	1827.000	348.0	2.2	158.92	0.00e+00
chr4-1090	chr4	152039221	152040691	+	1146.8	1470.000	348.0	3.0	114.96	0.00e+00
chr5-4371	chr5	121220086	121221885	+	1146.8	1799.000	348.5	2.4	142.40	0.00e+00
chr10-5684	chr10	31607934	31610174	+	1146.8	2240.000	348.0	3.5	100.06	0.00e+00
chr10-2874	chr10	39369447	39371379	+	1146.8	1932.000	349.5	3.1	113.05	0.00e+00
chr10-4281	chr10	84916901	84918451	+	1146.8	1550.000	347.5	3.2	107.91	0.00e+00
chr13-4636	chr13	98261957	98263996	+	1146.8	2039.000	348.5	3.9	88.71	0.00e+00
chr19-2491	chr19	56547757	56549625	+	1146.8	1868.000	348.5	3.0	117.63	0.00e+00
chr2-104	chr2	164074090	164075221	+	1145.1	1131.000	349.0	2.3	154.82	0.00e+00
chr2-95	chr2	164461036	164462171	+	1145.1	1135.000	365.0	1.3	283.36	0.00e+00
chr5-3005	chr5	108268484	108270177	+	1145.1	1693.000	347.5	3.3	105.79	0.00e+00
chr6-5660	chr6	40434276	40436708	+	1145.1	2432.000	347.0	2.7	128.28	0.00e+00
chr7-6118	chr7	109751501	109752967	+	1145.1	1466.000	347.5	2.8	125.48	0.00e+00
chr14-3477	chr14	63605761	63608077	+	1145.1	2316.000	348.0	4.1	84.43	0.00e+00
chr14-4068	chr14	72708706	72710977	+	1145.1	2271.000	346.5	2.5	137.95	0.00e+00
chr1-5810	chr1	75504944	75506841	+	1143.5	1897.000	346.5	3.8	91.19	0.00e+00
chr12-3484	chr12	31498511	31500534	+	1143.5	2023.000	346.5	2.3	149.44	0.00e+00
chr14-3622	chr14	26637487	26639791	+	1143.5	2304.000	346.0	4.1	83.94	0.00e+00
chr17-3246	chr17	80944143	80945605	+	1143.5	1462.000	347.5	2.5	138.35	0.00e+00
chr18-46	chr18	42511532	42512915	+	1143.5	1383.000	356.0	3.5	100.50	0.00e+00
chr18-2781	chr18	68299264	68301442	+	1143.5	2178.000	346.0	4.8	72.60	0.00e+00
chr2-6511	chr2	128817453	128819299	+	1141.8	1846.000	346.5	3.0	116.96	0.00e+00
chr8-4634	chr8	124862195	124864362	+	1141.8	2167.000	346.5	3.3	103.46	0.00e+00
chr11-8038	chr11	78261204	78263039	+	1141.8	1835.000	345.5	2.6	134.11	0.00e+00
chr18-2222	chr18	6134975	6136999	+	1141.8	2024.000	348.5	2.7	128.83	0.00e+00
chr19-2906	chr19	53599960	53601889	+	1141.8	1929.000	346.5	2.5	137.95	0.00e+00
chr1-2053	chr1	133024756	133026161	+	1140.2	1405.000	345.5	1.5	223.52	0.00e+00
chr2-3964	chr2	60209214	60211214	+	1140.2	2000.000	345.5	2.9	119.21	0.00e+00
chr2-4231	chr2	104027451	104029783	+	1140.2	2332.000	345.0	2.8	121.74	0.00e+00
chr3-5268	chr3	133090729	133092732	+	1140.2	2003.000	345.0	4.4	78.78	0.00e+00
chr6-2808	chr6	108828109	108829937	+	1140.2	1828.000	348.0	3.0	117.46	0.00e+00
chr16-1466	chr16	91646513	91648941	+	1140.2	2428.000	347.5	2.4	141.99	0.00e+00
chr19-703	chr19	53943819	53946208	+	1140.2	2389.000	350.5	4.1	85.03	0.00e+00
chr1-6923	chr1	9699221	9701335	+	1138.5	2114.000	344.5	3.0	113.81	0.00e+00
chr1-5474	chr1	69105184	69108739	+	1138.5	3555.000	346.0	5.3	65.52	0.00e+00
chr10-2623	chr10	75920703	75922349	+	1138.5	1646.000	346.0	3.3	105.34	0.00e+00
chr11-8439	chr11	117653575	117656497	+	1138.5	2922.000	344.5	5.5	62.20	0.00e+00
chr14-3113	chr14	60250375	60252457	+	1138.5	2082.000	344.5	3.9	89.15	0.00e+00
chr14-4611	chr14	73324388	73326691	+	1138.5	2303.000	345.0	2.8	121.74	0.00e+00
chr1-5642	chr1	105355087	105357123	+	1136.9	2036.000	344.5	3.3	104.88	0.00e+00
chr2-6775	chr2	30236716	30238983	+	1136.9	2267.000	346.0	5.3	64.73	0.00e+00
chr4-4099	chr4	47473485	47475700	+	1136.9	2215.000	344.0	2.3	152.61	0.00e+00
chr7-7976	chr7	27165204	27167382	+	1136.9	2178.000	345.5	3.3	103.16	0.00e+00
chr8-4413	chr8	110618185	110619533	+	1136.9	1348.000	345.0	2.1	162.32	0.00e+00
chr8-4293	chr8	121828639	121830094	+	1136.9	1455.000	345.5	3.3	105.19	0.00e+00
chr11-7055	chr11	118289041	118290972	+	1136.9	1931.000	346.5	3.9	88.20	0.00e+00
chr12-1785	chr12	108893453	108895001	+	1136.9	1548.000	346.0	3.0	116.79	0.00e+00
chr13-4705	chr13	49420336	49422233	+	1136.9	1897.000	344.5	2.3	152.83	0.00e+00
chr13-2189	chr13	88821085	88824662	+	1136.9	3577.000	345.0	4.9	70.48	0.00e+00
chr13-5145	chr13	117023769	117026197	+	1136.9	2428.000	344.0	3.4	100.78	0.00e+00
chr19-433	chr19	10182778	10184706	+	1136.9	1928.000	347.0	4.0	86.90	0.00e+00
chr19-1020	chr19	21271650	21274439	+	1136.9	2789.000	344.5	3.1	111.44	0.00e+00
chr2-5554	chr2	76405934	76407720	+	1135.2	1786.000	343.0	2.8	121.04	0.00e+00
chr4-4745	chr4	131836380	131838661	+	1135.2	2281.000	344.0	4.4	77.41	0.00e+00
chr8-1199	chr8	4252931	4254376	+	1135.2	1445.000	344.0	2.1	161.85	0.00e+00
chr12-3415	chr12	87199195	87200847	+	1135.2	1652.000	344.0	2.1	166.91	0.00e+00
chr19-2957	chr19	6940728	6943155	+	1135.2	2427.000	344.0	5.3	65.14	0.00e+00
chr2-8683	chr2	14603663	14606147	+	1133.6	2484.000	342.5	3.7	93.30	0.00e+00
chr5-7433	chr5	137738690	137742129	+	1133.6	3439.000	342.5	6.3	54.26	0.00e+00
chr6-4639	chr6	128361736	128363939	+	1133.6	2203.000	343.0	3.5	98.62	0.00e+00
chr7-4734	chr7	13277954	13279816	+	1133.6	1862.000	343.0	2.2	156.64	0.00e+00
chr7-8018	chr7	44928313	44929854	+	1133.6	1541.000	343.5	2.2	156.87	0.00e+00
chr8-6480	chr8	111742400	111744449	+	1133.6	2049.000	343.5	2.8	124.03	0.00e+00
chr9-3980	chr9	83833899	83835442	+	1133.6	1543.000	343.5	4.1	84.66	0.00e+00
chr9-5905	chr9	104062155	104064377	+	1133.6	2222.000	343.5	3.0	113.48	0.00e+00
chr11-7688	chr11	85233663	85235845	+	1133.6	2182.000	343.0	4.3	80.69	0.00e+00
chr19-2030	chr19	9982358	9983826	+	1133.6	1468.000	345.0	3.5	99.20	0.00e+00
chr1-3442	chr1	184033127	184036389	+	1131.9	3262.000	342.5	3.2	106.36	0.00e+00
chr6-5244	chr6	127148288	127152981	+	1131.9	4693.000	344.0	8.0	43.07	0.00e+00
chr7-1506	chr7	93079813	93081989	+	1131.9	2176.000	348.0	3.3	105.95	0.00e+00
chr8-4739	chr8	54528984	54530433	+	1131.9	1449.000	343.0	2.2	156.64	0.00e+00
chr12-1970	chr12	4916929	4918862	+	1131.9	1933.000	343.5	3.2	106.67	0.00e+00
chr15-2162	chr15	31600643	31602683	+	1131.9	2040.000	345.0	3.2	109.32	0.00e+00
chr16-3133	chr16	16302290	16304277	+	1131.9	1987.000	344.5	3.4	100.92	0.00e+00
chr18-1669	chr18	37934566	37935762	+	1131.9	1196.000	342.5	1.4	241.72	0.00e+00
chr2-7601	chr2	75703042	75705515	+	1130.2	2473.000	343.0	4.1	84.53	0.00e+00
chr4-5342	chr4	129819740	129821918	+	1130.2	2178.000	341.5	2.6	132.56	0.00e+00
chr11-5427	chr11	22286221	22288063	+	1130.2	1842.000	342.5	2.7	126.62	0.00e+00
chr11-9511	chr11	73136836	73138627	+	1130.2	1791.000	342.5	3.2	106.36	0.00e+00
chr11-8719	chr11	101464289	101466618	+	1130.2	2329.000	342.5	5.5	62.56	0.00e+00
chr13-4290	chr13	54564328	54565757	+	1130.2	1429.000	342.0	2.4	143.52	0.00e+00
chr15-3143	chr15	40654435	40656554	+	1130.2	2119.000	343.0	3.0	113.31	0.00e+00
chr17-4591	chr17	24669182	24671017	+	1130.2	1835.000	342.0	3.2	108.37	0.00e+00
chr19-3594	chr19	4810034	4812259	+	1130.2	2225.000	342.0	3.0	112.98	0.00e+00
chr1-4793	chr1	119051484	119054786	+	1128.6	3302.000	342.5	4.7	72.85	0.00e+00
chr4-6265	chr4	116625567	116628092	+	1128.6	2525.000	341.0	4.3	79.02	0.00e+00
chr4-4702	chr4	136052064	136053598	+	1128.6	1534.000	343.0	2.4	140.15	0.00e+00
chr6-5677	chr6	72898233	72901017	+	1128.6	2784.000	341.5	3.9	86.92	0.00e+00
chr11-9753	chr11	87107674	87110864	+	1128.6	3190.000	341.5	5.3	63.88	0.00e+00
chr17-5087	chr17	35134546	35136825	+	1128.6	2279.000	342.0	4.2	81.69	0.00e+00
chr1-1745	chr1	89454237	89456468	+	1126.9	2231.000	343.5	3.0	115.94	0.00e+00
chr6-5618	chr6	134034287	134037406	+	1126.9	3119.000	341.5	4.7	72.64	0.00e+00
chr7-7551	chr7	30955416	30958077	+	1126.9	2661.000	342.0	3.3	102.12	0.00e+00
chr8-5571	chr8	88198629	88201115	+	1126.9	2486.000	341.0	2.8	120.33	0.00e+00
chr11-5148	chr11	119942070	119944072	+	1126.9	2002.000	341.5	2.4	139.54	0.00e+00
chr1-168	chr1	183345021	183346275	+	1125.3	1254.000	350.0	3.7	95.34	0.00e+00
chr2-4727	chr2	129198003	129199821	+	1125.3	1818.000	343.5	1.9	177.78	0.00e+00
chr3-3581	chr3	133543024	133545497	+	1125.3	2473.000	343.0	3.4	100.48	0.00e+00
chr4-5433	chr4	149586017	149588088	+	1125.3	2071.000	341.0	2.9	117.66	0.00e+00
chr7-2453	chr7	141228528	141230005	+	1125.3	1477.000	345.0	2.4	144.78	0.00e+00
chr10-3889	chr10	128035062	128037220	+	1125.3	2158.000	342.5	3.1	110.79	0.00e+00
chr14-3974	chr14	55822780	55827254	+	1125.3	4474.000	341.0	6.1	56.33	0.00e+00
chr19-3371	chr19	7381859	7383958	+	1125.3	2099.000	342.5	3.0	113.15	0.00e+00
chr19-2424	chr19	61225130	61228183	+	1125.3	3053.000	342.0	4.2	81.69	0.00e+00
chr5-7471	chr5	24907335	24909338	+	1123.6	2003.000	340.5	3.9	86.67	0.00e+00
chr8-2256	chr8	91133232	91134434	+	1123.6	1202.000	341.5	3.2	108.21	0.00e+00
chr9-1956	chr9	59655952	59658833	+	1123.6	2881.000	342.0	5.4	63.22	0.00e+00
chr13-3804	chr13	37992959	37994606	+	1123.6	1647.000	340.5	2.8	120.16	0.00e+00
chr14-1851	chr14	120910315	120912671	+	1123.6	2356.000	339.5	3.6	94.13	0.00e+00
chr17-3060	chr17	47593183	47596638	+	1123.6	3455.000	341.0	4.9	69.67	0.00e+00
chr5-4670	chr5	103424592	103426268	+	1122.0	1676.000	339.0	3.7	90.75	0.00e+00
chr6-4399	chr6	31562284	31564675	+	1122.0	2391.000	340.5	3.9	88.11	0.00e+00
chr6-178	chr6	83914374	83915506	+	1122.0	1132.000	349.5	2.0	175.05	0.00e+00
chr8-3585	chr8	121590127	121591477	+	1122.0	1350.000	340.0	2.3	150.83	0.00e+00
chr10-5724	chr10	79553892	79555791	+	1122.0	1899.000	340.5	4.4	76.62	0.00e+00
chr10-2973	chr10	127040881	127042690	+	1122.0	1809.000	340.0	4.6	74.35	0.00e+00
chr14-3400	chr14	21051450	21053394	+	1122.0	1944.000	339.0	2.5	134.96	0.00e+00
chr11-8091	chr11	6415108	6417727	+	1120.3	2619.000	340.0	4.8	70.39	0.00e+00
chr12-4272	chr12	24650505	24652520	+	1120.3	2015.000	340.0	3.3	103.51	0.00e+00
chr13-300	chr13	30544702	30545988	+	1120.3	1286.000	346.5	2.9	119.56	0.00e+00
chr14-3821	chr14	54685304	54687760	+	1120.3	2456.000	339.0	2.8	119.63	0.00e+00
chr4-4281	chr4	151057111	151058568	+	1118.7	1457.000	339.5	3.5	97.62	0.00e+00
chr8-2657	chr8	23207482	23209154	+	1118.7	1672.000	341.5	2.8	120.51	0.00e+00
chr10-3259	chr10	29533096	29536756	+	1118.7	3660.000	341.5	4.4	76.85	0.00e+00
chr10-4559	chr10	41809267	41811414	+	1118.7	2147.000	340.5	2.6	128.95	0.00e+00
chr10-6309	chr10	128376281	128378192	+	1118.7	1911.000	339.5	3.0	112.16	0.00e+00
chr11-1488	chr11	23305858	23307797	+	1118.7	1939.000	347.5	1.0	337.22	0.00e+00
chr11-7138	chr11	117986447	117987889	+	1118.7	1442.000	338.5	2.6	128.19	0.00e+00
chr19-2488	chr19	47067423	47068979	+	1118.7	1556.000	340.0	2.7	125.69	0.00e+00
chr4-2445	chr4	44071981	44073198	+	1117.0	1217.000	338.0	3.0	111.66	0.00e+00
chr4-90	chr4	132535591	132536600	+	1115.4	1009.000	347.0	2.6	134.69	0.00e+00
chr7-346	chr7	114254099	114254977	+	1115.4	878.000	347.0	1.4	244.90	0.00e+00
chr8-6433	chr8	80737805	80740372	+	1115.4	2567.000	338.0	4.5	74.97	0.00e+00
chr8-2726	chr8	83165280	83166842	+	1115.4	1562.000	338.0	0.8	403.69	0.00e+00
chr11-5970	chr11	116580315	116581635	+	1115.4	1320.000	338.5	2.3	145.99	0.00e+00
chr15-4235	chr15	100493945	100495711	+	1115.4	1766.000	337.5	3.2	106.94	0.00e+00
chr16-1496	chr16	17451542	17454416	+	1115.4	2874.000	338.0	4.9	69.05	0.00e+00
chr16-856	chr16	87495124	87496773	+	1115.4	1649.000	344.5	2.3	148.58	0.00e+00
chrX-2918	chrX	73964431	73968185	+	1115.4	3754.000	338.5	5.9	57.13	0.00e+00
chr1-6957	chr1	58422502	58424358	+	1113.7	1856.000	337.5	3.7	91.93	0.00e+00
chr2-4386	chr2	26388483	26390269	+	1113.7	1786.000	337.0	2.4	137.70	0.00e+00
chr2-2658	chr2	26932619	26934296	+	1113.7	1677.000	339.0	1.8	187.98	0.00e+00
chr2-6635	chr2	35660841	35663419	+	1113.7	2578.000	337.0	4.5	74.75	0.00e+00
chr2-8749	chr2	74825325	74826732	+	1113.7	1407.000	338.0	2.4	141.84	0.00e+00
chr3-5230	chr3	89772502	89774850	+	1113.7	2348.000	338.5	4.0	84.77	0.00e+00
chr3-4130	chr3	105686671	105688310	+	1113.7	1639.000	336.5	2.3	149.28	0.00e+00
chr4-2257	chr4	48278875	48280551	+	1113.7	1676.000	340.5	4.1	82.61	0.00e+00
chr4-2073	chr4	148804302	148807399	+	1113.7	3097.000	341.0	4.3	80.22	0.00e+00
chr9-3974	chr9	65293605	65295446	+	1113.7	1841.000	338.5	3.5	97.33	0.00e+00
chr10-1250	chr10	7780184	7781446	+	1113.7	1262.000	344.5	2.4	140.76	0.00e+00
chr11-9358	chr11	97743363	97745850	+	1113.7	2487.000	336.5	3.9	87.08	0.00e+00
chr14-968	chr14	45351039	45352363	+	1113.7	1324.000	338.0	2.3	145.78	0.00e+00
chr15-4670	chr15	103364898	103367222	+	1113.7	2324.000	337.0	3.2	104.65	0.00e+00
chr3-2801	chr3	34019478	34021267	+	1112.0	1789.000	336.0	2.3	144.92	0.00e+00
chr3-6085	chr3	86919014	86921366	+	1112.0	2352.000	337.5	2.8	121.87	0.00e+00
chr3-3641	chr3	88141786	88143993	+	1112.0	2207.000	338.5	3.5	95.56	0.00e+00
chr5-7799	chr5	30869029	30870689	+	1112.0	1660.000	337.5	3.3	102.75	0.00e+00
chr7-4923	chr7	45015247	45018522	+	1112.0	3275.000	338.0	4.6	73.92	0.00e+00
chr8-2813	chr8	13757361	13758906	+	1112.0	1545.000	338.5	2.7	125.14	0.00e+00
chr9-1673	chr9	110131752	110133400	+	1112.0	1648.000	342.5	2.8	123.67	0.00e+00
chr11-8102	chr11	50224054	50226432	+	1112.0	2378.000	337.5	3.7	90.35	0.00e+00
chr11-2140	chr11	110337057	110338348	+	1112.0	1291.000	339.0	2.3	150.39	0.00e+00
chr14-2543	chr14	103345521	103347404	+	1112.0	1883.000	337.5	2.8	121.87	0.00e+00
chr15-4184	chr15	53342282	53347034	+	1112.0	4752.000	337.5	7.0	48.08	0.00e+00
chr2-813	chr2	26315345	26316995	+	1110.4	1650.000	341.5	3.7	91.42	0.00e+00
chr2-4341	chr2	161108086	161109949	+	1110.4	1863.000	336.5	2.7	124.40	0.00e+00
chr3-4864	chr3	103790013	103792167	+	1110.4	2154.000	337.0	2.6	127.62	0.00e+00
chr5-674	chr5	74535405	74536554	+	1110.4	1149.000	339.0	2.4	142.26	0.00e+00
chr10-5454	chr10	18317896	18319884	+	1110.4	1988.000	338.0	2.1	164.00	0.00e+00
chr10-3238	chr10	59323096	59324781	+	1110.4	1685.000	337.5	2.5	134.37	0.00e+00
chr10-2551	chr10	79669034	79670934	+	1110.4	1900.000	340.5	2.5	135.56	0.00e+00
chr11-5492	chr11	85310581	85312764	+	1110.4	2183.000	341.5	3.7	93.02	0.00e+00
chr14-2797	chr14	87415609	87418077	+	1110.4	2468.000	338.0	3.2	104.96	0.00e+00
chr18-2174	chr18	80255424	80257410	+	1110.4	1986.000	337.5	4.3	78.21	0.00e+00
chr1-2077	chr1	62702778	62707801	+	1108.7	5023.000	336.5	8.8	38.42	0.00e+00
chr8-4158	chr8	86623427	86625404	+	1108.7	1977.000	335.5	2.7	124.03	0.00e+00
chr11-3633	chr11	120484348	120486014	+	1108.7	1666.000	338.5	3.7	92.21	0.00e+00
chr16-3482	chr16	22008777	22010605	+	1108.7	1828.000	337.0	3.0	113.75	0.00e+00
chr19-2839	chr19	3851412	3853120	+	1108.7	1708.000	336.0	2.1	163.03	0.00e+00
chr19-3552	chr19	21777860	21780689	+	1108.7	2829.000	336.0	6.0	56.10	0.00e+00
chr19-283	chr19	29647716	29648735	+	1108.7	1019.000	343.0	1.8	190.20	0.00e+00
chr19-4106	chr19	46598643	46600298	+	1108.7	1655.000	336.0	3.5	96.61	0.00e+00
chr1-4511	chr1	162739360	162741275	+	1107.1	1915.000	334.5	3.0	112.91	0.00e+00
chr4-6651	chr4	101354998	101358268	+	1107.1	3270.000	335.0	4.5	74.31	0.00e+00
chr8-2672	chr8	108703544	108705356	+	1107.1	1812.000	337.0	1.0	348.83	0.00e+00
chr10-3739	chr10	80576061	80578738	+	1107.1	2677.000	338.0	4.1	83.30	0.00e+00
chr14-2082	chr14	118937468	118938896	+	1107.1	1428.000	337.5	3.0	111.49	0.00e+00
chr15-4073	chr15	79832763	79834607	+	1107.1	1844.000	337.5	3.9	87.34	0.00e+00
chr16-55	chr16	56075438	56076571	+	1107.1	1133.000	337.0	1.5	218.02	0.00e+00
chr17-4236	chr17	32035768	32037779	+	1107.1	2011.000	335.0	3.9	85.27	0.00e+00
chr19-730	chr19	60889661	60891390	+	1107.1	1729.000	335.5	2.6	130.23	0.00e+00
chr1-4373	chr1	93099980	93102542	+	1105.4	2562.000	336.5	3.6	93.30	0.00e+00
chr2-7728	chr2	84885283	84889485	+	1105.4	4202.000	336.0	9.4	35.73	0.00e+00
chr2-8798	chr2	121805644	121807768	+	1105.4	2124.000	335.5	3.6	93.02	0.00e+00
chr5-5790	chr5	142904779	142907177	+	1105.4	2398.000	336.5	4.9	68.75	0.00e+00
chr8-2864	chr8	83607530	83609414	+	1105.4	1884.000	339.0	3.5	95.70	0.00e+00
chr8-6640	chr8	109736596	109738123	+	1105.4	1527.000	335.0	2.6	126.86	0.00e+00
chr11-6093	chr11	116433999	116435672	+	1105.4	1673.000	334.5	3.1	108.20	0.00e+00
chr13-4217	chr13	54302218	54303904	+	1105.4	1686.000	334.0	2.9	115.24	0.00e+00
chr14-3286	chr14	31000601	31002549	+	1105.4	1948.000	336.0	3.4	98.43	0.00e+00
chr14-2438	chr14	56810672	56812979	+	1105.4	2307.000	337.5	1.7	201.55	0.00e+00
chr19-1487	chr19	36347950	36349760	+	1105.4	1810.000	336.0	1.9	173.90	0.00e+00
chr19-3392	chr19	55315050	55317097	+	1105.4	2047.000	334.5	3.4	97.99	0.00e+00
chr1-3273	chr1	183368683	183370264	+	1103.8	1581.000	334.5	2.9	115.42	0.00e+00
chr3-697	chr3	89164656	89165802	+	1103.8	1146.000	338.0	2.3	149.94	0.00e+00
chr3-2882	chr3	138526521	138528683	+	1103.8	2162.000	337.0	3.0	113.75	0.00e+00
chr7-5811	chr7	109518449	109520678	+	1103.8	2229.000	336.0	5.0	66.88	0.00e+00
chr8-3290	chr8	119574160	119575695	+	1103.8	1535.000	335.5	3.9	86.82	0.00e+00
chr10-5580	chr10	44267155	44269222	+	1103.8	2067.000	335.0	3.8	88.16	0.00e+00
chr11-4575	chr11	20830238	20831963	+	1103.8	1725.000	336.5	2.5	133.97	0.00e+00
chr12-4250	chr12	111812871	111815332	+	1103.8	2461.000	334.0	3.2	103.72	0.00e+00
chr14-4149	chr14	99044952	99047515	+	1103.8	2563.000	335.5	4.7	71.36	0.00e+00
chr3-5199	chr3	36570422	36572613	+	1102.1	2191.000	333.5	4.4	75.05	0.00e+00
chr3-3988	chr3	81036221	81038101	+	1102.1	1880.000	333.5	2.7	123.29	0.00e+00
chr4-1482	chr4	15265442	15267176	+	1102.1	1734.000	341.5	2.8	120.51	0.00e+00
chr5-6028	chr5	38158299	38160240	+	1102.1	1941.000	333.5	2.6	129.45	0.00e+00
chr11-7061	chr11	3265283	3267115	+	1102.1	1832.000	334.5	4.7	71.15	0.00e+00
chr11-7996	chr11	59504932	59507351	+	1102.1	2419.000	334.5	3.5	96.18	0.00e+00
chr16-3441	chr16	67619039	67621562	+	1102.1	2523.000	334.5	5.2	64.12	0.00e+00
chr18-3069	chr18	20744130	20746861	+	1102.1	2731.000	333.0	2.9	114.90	0.00e+00
chr1-4595	chr1	87755615	87757050	+	1100.5	1435.000	334.5	2.6	129.84	0.00e+00
chr6-2354	chr6	92213990	92215287	+	1100.5	1297.000	334.5	1.9	179.09	0.00e+00
chr7-6133	chr7	127614116	127616202	+	1100.5	2086.000	333.0	4.0	83.39	0.00e+00
chr8-5487	chr8	106010270	106012226	+	1100.5	1956.000	332.5	4.6	71.70	0.00e+00
chr12-3350	chr12	28634632	28636661	+	1100.5	2029.000	335.0	5.2	65.02	0.00e+00
chr13-3422	chr13	49340503	49342787	+	1100.5	2284.000	333.0	4.1	80.79	0.00e+00
chr16-2109	chr16	20619572	20622727	+	1100.5	3155.000	335.0	4.4	76.49	0.00e+00
chr18-316	chr18	56572853	56574251	+	1100.5	1398.000	337.0	2.4	137.70	0.00e+00
chr19-2660	chr19	32485282	32487124	+	1100.5	1842.000	332.5	3.5	95.60	0.00e+00
chr1-5251	chr1	51914754	51916433	+	1098.8	1679.000	333.0	2.6	129.26	0.00e+00
chr5-5683	chr5	145166272	145168577	+	1098.8	2305.000	335.0	3.5	96.32	0.00e+00
chr6-4894	chr6	18513198	18515444	+	1098.8	2246.000	334.0	3.9	85.01	0.00e+00
chr6-408	chr6	136827485	136828901	+	1098.8	1416.000	337.5	2.6	131.01	0.00e+00
chr8-2217	chr8	3492769	3494316	+	1098.8	1547.000	335.5	3.5	94.71	0.00e+00
chr14-2381	chr14	65357952	65360265	+	1098.8	2313.000	334.0	3.0	112.74	0.00e+00
chr2-5270	chr2	25331762	25333599	+	1097.1	1837.000	331.5	3.2	105.04	0.00e+00
chr2-8287	chr2	121169577	121172036	+	1097.1	2459.000	332.0	4.4	74.71	0.00e+00
chr9-2504	chr9	65020881	65022180	+	1097.1	1299.000	333.5	2.8	120.42	0.00e+00
chr11-9711	chr11	69578003	69582270	+	1097.1	4267.000	333.5	7.3	45.42	0.00e+00
chr14-3176	chr14	57825433	57827205	+	1097.1	1772.000	332.5	1.9	172.09	0.00e+00
chr14-207	chr14	69731954	69733525	+	1097.1	1571.000	340.5	3.6	94.41	0.00e+00
chr17-5392	chr17	47628575	47631147	+	1097.1	2572.000	335.0	4.1	81.27	0.00e+00
chr18-3061	chr18	4919981	4922589	+	1097.1	2608.000	332.0	4.6	71.60	0.00e+00
chr19-2788	chr19	16132042	16134397	+	1097.1	2355.000	331.5	3.5	95.32	0.00e+00
chr10-5182	chr10	52232957	52234909	+	1095.5	1952.000	333.5	2.6	129.45	0.00e+00
chr10-5238	chr10	122984212	122986898	+	1095.5	2686.000	332.5	3.1	107.55	0.00e+00
chr13-3690	chr13	53284268	53286481	+	1095.5	2213.000	333.0	5.3	63.05	0.00e+00
chr15-3549	chr15	26308407	26309981	+	1095.5	1574.000	331.0	2.4	138.90	0.00e+00
chr17-5575	chr17	44733624	44736819	+	1095.5	3195.000	331.0	4.1	80.30	0.00e+00
chr17-2703	chr17	50508658	50510442	+	1095.5	1784.000	331.5	1.8	183.82	0.00e+00
chr17-5604	chr17	74489008	74490532	+	1095.5	1524.000	333.0	2.6	129.26	0.00e+00
chr17-5044	chr17	87445385	87448066	+	1095.5	2681.000	332.5	3.6	92.19	0.00e+00
chr2-9225	chr2	153344799	153347617	+	1093.8	2818.000	331.5	3.5	93.58	0.00e+00
chr3-4812	chr3	116507026	116508363	+	1093.8	1337.000	331.0	2.6	128.48	0.00e+00
chr4-5661	chr4	129460900	129462483	+	1093.8	1583.000	331.0	3.7	88.61	0.00e+00
chr5-6271	chr5	110268774	110270168	+	1093.8	1394.000	332.0	1.3	257.74	0.00e+00
chr8-4517	chr8	88696610	88698210	+	1093.8	1600.000	333.0	3.1	107.72	0.00e+00
chr9-1592	chr9	78448050	78449108	+	1093.8	1058.000	332.0	1.9	171.83	0.00e+00
chr11-8449	chr11	5706604	5708079	+	1093.8	1475.000	330.5	2.7	122.18	0.00e+00
chr14-767	chr14	103650201	103651745	+	1093.8	1544.000	334.0	2.2	152.53	0.00e+00
chr16-1576	chr16	91728125	91730946	+	1093.8	2821.000	332.5	4.3	78.22	0.00e+00
chr17-3401	chr17	24885601	24887661	+	1093.8	2060.000	331.0	3.6	91.77	0.00e+00
chr4-5643	chr4	116463169	116464453	+	1092.2	1284.000	333.5	3.0	112.57	0.00e+00
chr5-3180	chr5	76974086	76975647	+	1092.2	1561.000	332.0	2.5	132.18	0.00e+00
chr9-5737	chr9	22387674	22389751	+	1092.2	2077.000	330.5	3.5	93.30	0.00e+00
chr9-3905	chr9	107871857	107873647	+	1092.2	1790.000	330.0	3.4	96.68	0.00e+00
chr12-1939	chr12	32953468	32955146	+	1092.2	1678.000	335.0	2.4	136.88	0.00e+00
chr18-2862	chr18	46523820	46526650	+	1092.2	2830.000	331.0	3.9	85.66	0.00e+00
chr18-1939	chr18	53176110	53177527	+	1092.2	1417.000	332.5	1.9	172.09	0.00e+00
chr3-5631	chr3	141464047	141466657	+	1090.5	2610.000	329.5	5.0	65.59	0.00e+00
chr6-2100	chr6	148211261	148212933	+	1090.5	1672.000	333.0	3.2	105.52	0.00e+00
chr10-5853	chr10	94147431	94149166	+	1090.5	1735.000	330.5	1.9	171.05	0.00e+00
chr12-4069	chr12	46817335	46820159	+	1090.5	2824.000	330.0	3.8	86.84	0.00e+00
chr13-1030	chr13	112926856	112928471	+	1090.5	1615.000	329.5	3.2	102.32	0.00e+00
chr16-3358	chr16	31947227	31949583	+	1090.5	2356.000	329.5	3.9	83.87	0.00e+00
chr4-5720	chr4	120568933	120571043	+	1088.9	2110.000	330.0	3.5	94.89	0.00e+00
chr5-2569	chr5	74194862	74196529	+	1088.9	1667.000	335.0	3.2	104.03	0.00e+00
chr8-2685	chr8	40307374	40308895	+	1088.9	1521.000	333.5	2.1	161.82	0.00e+00
chr8-935	chr8	79710948	79712504	+	1088.9	1556.000	332.5	1.5	215.11	0.00e+00
chr9-2654	chr9	95954424	95955645	+	1088.9	1221.000	330.0	1.4	243.99	0.00e+00
chr13-1917	chr13	55512432	55513829	+	1088.9	1397.000	331.5	3.2	102.94	0.00e+00
chr13-4140	chr13	55535426	55537109	+	1088.9	1683.000	330.0	2.6	128.10	0.00e+00
chr16-2637	chr16	3883912	3885427	+	1088.9	1515.000	329.5	2.4	138.27	0.00e+00
chr19-1697	chr19	44930650	44932067	+	1088.9	1417.000	332.0	2.0	166.29	0.00e+00
chr2-8314	chr2	154435821	154437529	+	1087.2	1708.000	328.5	3.0	110.88	0.00e+00
chr5-5963	chr5	84415184	84417928	+	1087.2	2744.000	331.0	6.2	53.53	0.00e+00
chr18-2911	chr18	65430196	65431853	+	1087.2	1657.000	328.5	3.9	85.01	0.00e+00
chr1-5161	chr1	178527543	178531016	+	1085.6	3473.000	329.0	6.2	53.21	0.00e+00
chr2-7848	chr2	52423737	52425870	+	1085.6	2133.000	328.0	1.8	181.88	0.00e+00
chr5-4905	chr5	139200074	139201910	+	1085.6	1836.000	329.5	3.2	104.41	0.00e+00
chr8-1567	chr8	126970435	126971610	+	1085.6	1175.000	330.0	1.9	170.79	0.00e+00
chr9-3029	chr9	48834731	48836912	+	1085.6	2181.000	330.0	3.5	94.89	0.00e+00
chr10-3531	chr10	81176440	81178255	+	1085.6	1815.000	329.0	4.4	74.03	0.00e+00
chr14-691	chr14	45656901	45658943	+	1085.6	2042.000	330.0	3.7	88.34	0.00e+00
chr17-1511	chr17	63863294	63864992	+	1085.6	1698.000	332.5	2.3	143.41	0.00e+00
chr2-7135	chr2	166995036	166996582	+	1083.9	1546.000	329.0	3.6	91.22	0.00e+00
chr4-4276	chr4	138303816	138305811	+	1083.9	1995.000	328.5	3.2	102.01	0.00e+00
chr5-1117	chr5	30814552	30815711	+	1083.9	1159.000	332.0	1.9	171.83	0.00e+00
chr5-5016	chr5	89882131	89884040	+	1083.9	1909.000	330.0	3.0	109.02	0.00e+00
chr5-4986	chr5	121190475	121192102	+	1083.9	1627.000	328.5	2.8	115.92	0.00e+00
chr5-6375	chr5	122047909	122050878	+	1083.9	2969.000	328.0	3.3	97.94	0.00e+00
chr5-2877	chr5	123720079	123721411	+	1083.9	1332.000	329.0	3.0	108.69	0.00e+00
chr10-5209	chr10	80674898	80677225	+	1083.9	2327.000	328.5	4.1	80.96	0.00e+00
chr12-3114	chr12	111712103	111714024	+	1083.9	1921.000	329.5	2.6	127.90	0.00e+00
chr15-4369	chr15	93397299	93399834	+	1083.9	2535.000	329.0	3.9	83.74	0.00e+00
chr15-1903	chr15	102279096	102280517	+	1083.9	1421.000	333.5	2.6	126.30	0.00e+00
chr19-2967	chr19	17835928	17838171	+	1083.9	2243.000	330.5	4.0	82.77	0.00e+00
chr19-98	chr19	46396942	46398338	+	1083.9	1396.000	337.0	1.0	327.03	0.00e+00
chrX-2965	chrX	36597760	36599899	+	1083.9	2139.000	328.5	2.3	141.68	0.00e+00
chr3-5125	chr3	69125612	69127787	+	1082.3	2175.000	328.5	3.1	106.26	0.00e+00
chr4-872	chr4	138325523	138326662	+	1082.3	1139.000	328.5	2.8	118.62	0.00e+00
chr5-4650	chr5	31201368	31202992	+	1082.3	1624.000	328.0	3.4	96.09	0.00e+00
chr10-3835	chr10	80560668	80562335	+	1082.3	1667.000	328.0	2.8	115.74	0.00e+00
chr11-6324	chr11	3648073	3650228	+	1082.3	2155.000	328.0	2.9	113.17	0.00e+00
chr13-3534	chr13	54685952	54688758	+	1082.3	2806.000	329.0	6.1	53.77	0.00e+00
chr19-1996	chr19	38930493	38932081	+	1082.3	1588.000	329.0	1.6	204.33	0.00e+00
chr19-835	chr19	41482189	41484275	+	1082.3	2086.000	330.0	1.3	256.19	0.00e+00
chr3-1293	chr3	146499254	146501124	+	1080.6	1870.000	329.5	2.6	127.90	0.00e+00
chr5-6847	chr5	44099902	44102355	+	1080.6	2453.000	328.0	3.7	89.35	0.00e+00
chr5-2152	chr5	66617792	66619310	+	1080.6	1518.000	329.5	3.3	100.31	0.00e+00
chr7-6692	chr7	73390330	73394233	+	1080.6	3903.000	328.5	6.2	53.13	0.00e+00
chr8-1437	chr8	70233810	70235511	+	1080.6	1701.000	332.0	2.5	132.18	0.00e+00
chr11-9732	chr11	76242453	76244535	+	1080.6	2082.000	327.0	3.3	97.64	0.00e+00
chr11-1446	chr11	117809531	117811087	+	1080.6	1556.000	329.0	2.7	121.63	0.00e+00
chr18-3363	chr18	67640131	67642497	+	1080.6	2366.000	326.5	3.7	88.94	0.00e+00
chr7-8723	chr7	28168796	28171012	+	1078.9	2216.000	326.0	4.0	81.64	0.00e+00
chr7-1593	chr7	65370280	65371806	+	1078.9	1526.000	327.5	3.0	110.54	0.00e+00
chr11-7093	chr11	57800639	57802932	+	1078.9	2293.000	326.5	3.9	84.49	0.00e+00
chr11-1439	chr11	61854161	61855667	+	1078.9	1506.000	331.5	1.7	190.63	0.00e+00
chr11-2666	chr11	120624346	120625527	+	1078.9	1181.000	326.0	3.3	99.25	0.00e+00
chr12-2164	chr12	73907480	73909531	+	1078.9	2051.000	330.0	5.5	59.58	0.00e+00
chr14-4574	chr14	54863301	54864731	+	1078.9	1430.000	326.0	2.0	163.28	0.00e+00
chr19-2519	chr19	6979200	6981068	+	1078.9	1868.000	326.5	3.5	93.88	0.00e+00
chr2-9187	chr2	122027499	122029660	+	1077.3	2161.000	326.5	3.3	99.40	0.00e+00
chr5-947	chr5	135777899	135779621	+	1077.3	1722.000	328.0	3.2	101.86	0.00e+00
chr7-8364	chr7	44495413	44497608	+	1077.3	2195.000	327.0	4.0	81.89	0.00e+00
chr10-2504	chr10	84754883	84760763	+	1077.3	5880.000	330.0	9.9	33.27	0.00e+00
chr11-7483	chr11	70981975	70983320	+	1077.3	1345.000	326.5	2.6	123.65	0.00e+00
chr12-2762	chr12	81630654	81632507	+	1077.3	1853.000	330.0	2.4	138.48	0.00e+00
chr15-4516	chr15	60821773	60825160	+	1077.3	3387.000	326.5	5.0	65.84	0.00e+00
chr16-3597	chr16	85800489	85804581	+	1077.3	4092.000	326.0	5.2	63.27	0.00e+00
chrX-3830	chrX	60890580	60895498	+	1077.3	4918.000	326.5	4.0	81.77	0.00e+00
chr2-9105	chr2	31687826	31690409	+	1075.6	2583.000	325.5	4.0	81.52	0.00e+00
chr4-3676	chr4	40267851	40270141	+	1075.6	2290.000	327.5	5.1	64.37	0.00e+00
chr6-854	chr6	119175070	119176097	+	1075.6	1027.000	326.5	1.9	174.81	0.00e+00
chr6-5912	chr6	147090632	147092664	+	1075.6	2032.000	325.5	3.0	107.53	0.00e+00
chr9-2597	chr9	21797730	21799145	+	1075.6	1415.000	328.0	2.6	127.32	0.00e+00
chr9-4823	chr9	82973294	82976375	+	1075.6	3081.000	326.0	4.6	70.30	0.00e+00
chr10-4967	chr10	62979787	62981275	+	1075.6	1488.000	325.5	3.0	109.87	0.00e+00
chr11-3697	chr11	121259386	121261389	+	1075.6	2003.000	328.0	3.7	89.35	0.00e+00
chr12-3282	chr12	84217710	84219549	+	1075.6	1839.000	326.0	2.5	129.79	0.00e+00
chr13-2791	chr13	103919190	103922055	+	1075.6	2865.000	326.5	4.9	66.70	0.00e+00
chr14-3837	chr14	66866492	66869590	+	1075.6	3098.000	325.0	6.0	54.26	0.00e+00
chr17-3766	chr17	29006848	29008292	+	1075.6	1444.000	326.5	3.5	92.17	0.00e+00
chr17-3519	chr17	84789728	84791603	+	1075.6	1875.000	325.5	3.2	101.08	0.00e+00
chr1-3668	chr1	63112850	63115292	+	1074.0	2442.000	328.0	2.9	113.17	0.00e+00
chr2-7774	chr2	153239467	153242329	+	1074.0	2862.000	325.5	3.7	87.14	0.00e+00
chr4-1083	chr4	5643995	5645286	+	1074.0	1291.000	326.0	1.2	266.41	0.00e+00
chr4-3056	chr4	46450584	46452966	+	1074.0	2382.000	327.5	2.3	141.25	0.00e+00
chr5-6945	chr5	36482909	36485501	+	1074.0	2592.000	325.0	4.3	76.46	0.00e+00
chr5-5596	chr5	111330088	111331987	+	1074.0	1899.000	325.5	2.8	114.86	0.00e+00
chr10-3551	chr10	52381216	52382788	+	1074.0	1572.000	325.5	3.5	93.59	0.00e+00
chr11-5705	chr11	84879485	84881280	+	1074.0	1795.000	325.0	4.6	71.07	0.00e+00
chr12-3783	chr12	70345885	70348205	+	1074.0	2320.000	325.0	4.6	71.07	0.00e+00
chr15-3790	chr15	99125815	99127701	+	1074.0	1886.000	326.0	3.0	110.04	0.00e+00
chr17-5204	chr17	56934153	56935996	+	1074.0	1843.000	325.5	2.6	123.27	0.00e+00
chrX-3776	chrX	159254115	159257520	+	1074.0	3405.000	325.0	2.6	126.15	0.00e+00
chr5-583	chr5	108065689	108066948	+	1072.3	1259.000	326.5	3.3	97.49	0.00e+00
chr5-7125	chr5	124030250	124032685	+	1072.3	2435.000	324.0	4.2	77.39	0.00e+00
chr6-4165	chr6	71493304	71495156	+	1072.3	1852.000	324.0	3.0	109.36	0.00e+00
chr7-8513	chr7	19603539	19604875	+	1072.3	1336.000	324.0	2.7	119.78	0.00e+00
chr8-5055	chr8	123477006	123479125	+	1072.3	2119.000	326.0	5.2	62.49	0.00e+00
chr9-3030	chr9	50603073	50604877	+	1072.3	1804.000	325.0	3.9	84.10	0.00e+00
chr9-4361	chr9	54586124	54587463	+	1072.3	1339.000	326.5	2.9	112.65	0.00e+00
chr9-4463	chr9	66591411	66593867	+	1072.3	2456.000	325.5	4.0	81.52	0.00e+00
chr9-1393	chr9	114400953	114402348	+	1072.3	1395.000	327.5	3.2	101.70	0.00e+00
chr12-4432	chr12	21415895	21418535	+	1072.3	2640.000	326.5	4.4	73.47	0.00e+00
chr14-3457	chr14	47275582	47277858	+	1072.3	2276.000	325.0	3.0	107.37	0.00e+00
chr17-634	chr17	56626294	56627866	+	1072.3	1572.000	330.5	2.7	122.18	0.00e+00
chr2-2754	chr2	74578149	74579697	+	1070.7	1548.000	326.0	2.8	117.71	0.00e+00
chr3-5301	chr3	53462304	53465203	+	1070.7	2899.000	324.5	4.7	69.02	0.00e+00
chr4-4098	chr4	45407854	45409412	+	1070.7	1558.000	326.0	3.2	101.23	0.00e+00
chr6-1508	chr6	146576991	146578911	+	1070.7	1920.000	328.5	3.5	94.45	0.00e+00
chr7-534	chr7	110221631	110222650	+	1070.7	1019.000	329.5	1.3	255.80	0.00e+00
chr7-2184	chr7	143548227	143549749	+	1070.7	1522.000	330.0	2.8	116.45	0.00e+00
chr8-4037	chr8	4323997	4326162	+	1070.7	2165.000	325.0	3.6	90.11	0.00e+00
chr11-9003	chr11	97278990	97281336	+	1070.7	2346.000	326.0	3.5	93.74	0.00e+00
chr11-6721	chr11	98412009	98413862	+	1070.7	1853.000	326.5	3.7	88.94	0.00e+00
chr12-4159	chr12	85823690	85825584	+	1070.7	1894.000	325.0	3.1	105.13	0.00e+00
chr17-4799	chr17	34897781	34900064	+	1070.7	2283.000	323.5	2.8	114.16	0.00e+00
chr19-3443	chr19	45748369	45749931	+	1070.7	1562.000	324.0	2.1	152.44	0.00e+00
chr2-7631	chr2	129592334	129594616	+	1069.0	2282.000	323.5	3.7	88.12	0.00e+00
chr4-4229	chr4	129984577	129986838	+	1069.0	2261.000	325.5	2.0	163.03	0.00e+00
chr4-4040	chr4	130273938	130275900	+	1069.0	1962.000	324.5	4.3	75.20	0.00e+00
chr7-1217	chr7	45215659	45217569	+	1069.0	1910.000	325.0	5.2	62.30	0.00e+00
chr7-927	chr7	108934273	108935695	+	1069.0	1422.000	325.0	2.2	148.42	0.00e+00
chr11-2803	chr11	76397916	76399799	+	1069.0	1883.000	330.5	3.7	88.48	0.00e+00
chr11-7415	chr11	97780970	97783483	+	1069.0	2513.000	323.5	6.4	50.74	0.00e+00
chr14-742	chr14	47298090	47299641	+	1069.0	1551.000	327.5	2.5	130.38	0.00e+00
chr14-4455	chr14	54639988	54642010	+	1069.0	2022.000	324.5	3.2	102.82	0.00e+00
chr14-2047	chr14	60378175	60380079	+	1069.0	1904.000	323.5	3.7	88.12	0.00e+00
chr17-4876	chr17	35835331	35839201	+	1069.0	3870.000	324.5	7.0	46.65	0.00e+00
chr17-4351	chr17	56303214	56305961	+	1069.0	2747.000	324.5	6.8	47.98	0.00e+00
chr1-2910	chr1	86581811	86583381	+	1067.4	1570.000	325.0	2.8	117.35	0.00e+00
chr5-4980	chr5	99251690	99253523	+	1067.4	1833.000	323.0	3.2	102.35	0.00e+00
chr7-4858	chr7	29983328	29984810	+	1067.4	1482.000	325.5	2.9	112.31	0.00e+00
chr9-4248	chr9	106788033	106789713	+	1067.4	1680.000	323.5	3.2	102.51	0.00e+00
chr11-5920	chr11	20740481	20742699	+	1067.4	2218.000	323.5	3.0	106.87	0.00e+00
chr11-2260	chr11	29692832	29694619	+	1067.4	1787.000	323.0	2.9	111.45	0.00e+00
chr13-4159	chr13	83719737	83723552	+	1067.4	3815.000	325.5	5.5	59.46	0.00e+00
chr14-379	chr14	36968134	36969398	+	1067.4	1264.000	326.5	2.1	153.62	0.00e+00
chr19-4154	chr19	7038891	7040978	+	1067.4	2087.000	323.5	4.3	74.97	0.00e+00
chr2-2540	chr2	124609684	124612431	+	1065.7	2747.000	326.0	4.4	74.44	0.00e+00
chr4-1973	chr4	132638806	132639932	+	1065.7	1126.000	330.0	1.7	189.77	0.00e+00
chr7-784	chr7	5080119	5081389	+	1065.7	1270.000	327.0	2.2	149.33	0.00e+00
chr9-74	chr9	57708512	57709517	+	1065.7	1005.000	330.0	2.1	155.27	0.00e+00
chr16-1794	chr16	94525761	94527689	+	1065.7	1928.000	323.5	3.0	106.87	0.00e+00
chr18-2446	chr18	61725476	61727439	+	1065.7	1963.000	323.0	4.6	70.64	0.00e+00
chr19-735	chr19	25236577	25238101	+	1065.7	1524.000	328.5	2.8	118.62	0.00e+00
chr2-166	chr2	152669454	152670881	+	1064.1	1427.000	329.0	2.2	150.24	0.00e+00
chr4-4643	chr4	116555589	116559007	+	1064.1	3418.000	323.0	5.2	61.92	0.00e+00
chr6-5130	chr6	108658594	108661940	+	1064.1	3346.000	322.5	5.3	61.07	0.00e+00
chr10-1599	chr10	115250809	115251987	+	1064.1	1178.000	324.0	3.1	104.81	0.00e+00
chr11-5319	chr11	118247558	118249347	+	1064.1	1789.000	323.5	4.6	70.74	0.00e+00
chr13-283	chr13	73467160	73468549	+	1064.1	1389.000	326.5	1.2	266.81	0.00e+00
chr18-1621	chr18	10725413	10727505	+	1064.1	2092.000	323.5	2.6	122.51	0.00e+00
chr1-5603	chr1	191395568	191398080	+	1062.4	2512.000	321.5	4.2	76.80	0.00e+00
chr2-6488	chr2	84741937	84744274	+	1062.4	2337.000	323.5	3.7	86.60	0.00e+00
chr4-5297	chr4	141138376	141140033	+	1062.4	1657.000	322.0	3.3	96.15	0.00e+00
chr7-1263	chr7	141193186	141195625	+	1062.4	2439.000	326.0	3.2	103.30	0.00e+00
chr8-1647	chr8	39005634	39006893	+	1062.4	1259.000	327.0	1.7	195.28	0.00e+00
chr9-1706	chr9	74952684	74954421	+	1062.4	1737.000	327.5	3.2	103.78	0.00e+00
chr9-4762	chr9	95857244	95858642	+	1062.4	1398.000	322.0	2.2	147.05	0.00e+00
chr14-2156	chr14	25606740	25609067	+	1062.4	2327.000	325.0	5.0	65.53	0.00e+00
chr19-3726	chr19	6056722	6058863	+	1062.4	2141.000	321.5	4.1	78.00	0.00e+00
chr3-6041	chr3	33799167	33800897	+	1060.7	1730.000	321.5	2.1	151.27	0.00e+00
chr8-3050	chr8	36094320	36098100	+	1060.7	3780.000	320.5	5.8	55.29	0.00e+00
chr10-3035	chr10	34206514	34208244	+	1060.7	1730.000	321.0	2.2	146.59	0.00e+00
chr10-2228	chr10	43578367	43581688	+	1060.7	3321.000	323.5	4.4	72.80	0.00e+00
chr11-9755	chr11	87590682	87593242	+	1060.7	2560.000	321.0	4.3	75.52	0.00e+00
chr18-1105	chr18	6240605	6242047	+	1060.7	1442.000	326.0	1.9	168.72	0.00e+00
chrX-987	chrX	60403041	60405007	+	1060.7	1966.000	322.0	2.0	161.28	0.00e+00
chr4-7837	chr4	154141481	154143212	+	1059.1	1731.000	320.0	2.5	127.40	0.00e+00
chr5-6088	chr5	31192085	31194337	+	1059.1	2252.000	322.0	3.5	92.59	0.00e+00
chr6-3464	chr6	92940527	92944409	+	1059.1	3882.000	321.5	5.7	56.09	0.00e+00
chr11-5904	chr11	106919360	106921334	+	1059.1	1974.000	322.0	3.3	96.15	0.00e+00
chr12-3735	chr12	69891763	69893628	+	1059.1	1865.000	320.5	3.9	82.94	0.00e+00
chr13-3143	chr13	59768832	59770810	+	1059.1	1978.000	322.5	4.6	70.53	0.00e+00
chr15-710	chr15	79062227	79063478	+	1059.1	1251.000	321.5	2.4	131.36	0.00e+00
chr18-2181	chr18	34953465	34955386	+	1059.1	1921.000	320.0	4.6	69.01	0.00e+00
chr2-5383	chr2	83644023	83645546	+	1057.4	1523.000	321.5	3.3	97.88	0.00e+00
chr3-5547	chr3	8664221	8668521	+	1057.4	4300.000	319.5	6.5	49.12	0.00e+00
chr4-6260	chr4	108299997	108301455	+	1057.4	1458.000	321.0	3.0	108.35	0.00e+00
chr5-4078	chr5	5693465	5694658	+	1057.4	1193.000	320.5	3.0	108.18	0.00e+00
chr7-4129	chr7	16816015	16817777	+	1057.4	1762.000	321.0	2.6	121.56	0.00e+00
chr13-2841	chr13	3537446	3539552	+	1057.4	2106.000	319.5	2.2	145.91	0.00e+00
chr17-5448	chr17	27819202	27821469	+	1057.4	2267.000	320.5	2.4	130.96	0.00e+00
chr4-6910	chr4	135855048	135857901	+	1055.8	2853.000	320.0	3.7	87.17	0.00e+00
chr5-7567	chr5	124530149	124532158	+	1055.8	2009.000	320.5	2.6	121.37	0.00e+00
chr8-6187	chr8	71569113	71571561	+	1055.8	2448.000	320.0	4.4	73.07	0.00e+00
chr8-5424	chr8	124946837	124950442	+	1055.8	3605.000	321.0	4.5	71.20	0.00e+00
chr13-3380	chr13	66932129	66934472	+	1055.8	2343.000	320.0	3.9	82.81	0.00e+00
chr14-51	chr14	27039073	27040932	+	1055.8	1859.000	339.0	2.2	154.81	0.00e+00
chr16-2924	chr16	65561647	65563370	+	1055.8	1723.000	320.5	3.3	95.70	0.00e+00
chr19-3977	chr19	5456158	5457979	+	1055.8	1821.000	319.5	2.5	127.20	0.00e+00
chr3-747	chr3	89714929	89716225	+	1054.1	1296.000	322.0	2.6	124.99	0.00e+00
chr4-4436	chr4	137593660	137595509	+	1054.1	1849.000	321.5	3.2	101.87	0.00e+00
chr5-6867	chr5	105518494	105520869	+	1054.1	2375.000	320.5	4.1	78.99	0.00e+00
chr6-1277	chr6	85450916	85453287	+	1054.1	2371.000	321.0	4.5	71.20	0.00e+00
chr6-3574	chr6	87041945	87043853	+	1054.1	1908.000	321.0	3.2	101.72	0.00e+00
chr7-8016	chr7	44867160	44870418	+	1054.1	3258.000	319.0	5.0	63.50	0.00e+00
chr7-6462	chr7	126565461	126566912	+	1054.1	1451.000	320.0	1.5	207.02	0.00e+00
chr8-2200	chr8	60982543	60984039	+	1054.1	1496.000	318.5	2.8	115.01	0.00e+00
chr8-2595	chr8	107031010	107032310	+	1054.1	1300.000	319.5	3.0	107.84	0.00e+00
chr9-1053	chr9	90162735	90164593	+	1054.1	1858.000	322.0	2.8	113.63	0.00e+00
chr10-3266	chr10	61451718	61453109	+	1054.1	1391.000	320.0	1.2	261.50	0.00e+00
chr14-1994	chr14	52278709	52280468	+	1054.1	1759.000	322.5	2.7	119.22	0.00e+00
chr7-835	chr7	16387180	16388080	+	1052.5	900.000	322.5	2.0	161.53	0.00e+00
chr12-3662	chr12	24830290	24832856	+	1052.5	2566.000	319.0	3.3	97.12	0.00e+00
chr5-7899	chr5	128598260	128602917	+	1050.8	4657.000	318.0	5.6	56.75	0.00e+00
chr8-1229	chr8	94857354	94858509	+	1050.8	1155.000	318.5	1.5	215.01	0.00e+00
chr8-5398	chr8	95433254	95435211	+	1050.8	1957.000	319.5	4.8	66.14	0.00e+00
chr11-9159	chr11	80300066	80302827	+	1050.8	2761.000	318.5	4.4	71.67	0.00e+00
chr12-2591	chr12	105784136	105785952	+	1050.8	1816.000	320.0	2.5	127.40	0.00e+00
chr15-60	chr15	79670857	79672120	+	1050.8	1263.000	323.5	2.6	125.57	0.00e+00
chr15-2364	chr15	84922537	84924781	+	1050.8	2244.000	321.0	3.7	85.93	0.00e+00
chr4-7963	chr4	125065954	125067915	+	1049.2	1961.000	319.5	2.6	124.02	0.00e+00
chr4-7489	chr4	155219854	155222731	+	1049.2	2877.000	318.0	3.8	83.69	0.00e+00
chr7-4706	chr7	89338058	89339264	+	1049.2	1206.000	318.5	2.4	130.14	0.00e+00
chr7-3056	chr7	105399283	105400709	+	1049.2	1426.000	319.0	1.8	176.89	0.00e+00
chr10-1100	chr10	80102051	80103213	+	1049.2	1162.000	320.5	1.7	191.40	0.00e+00
chr12-3124	chr12	32819623	32821571	+	1049.2	1948.000	318.0	4.3	74.81	0.00e+00
chr12-2091	chr12	44209185	44210836	+	1049.2	1651.000	318.5	3.0	105.22	0.00e+00
chr1-5358	chr1	135429373	135431039	+	1047.5	1666.000	318.5	2.6	120.62	0.00e+00
chr4-4799	chr4	41313876	41315544	+	1047.5	1668.000	318.0	2.6	123.44	0.00e+00
chr4-100	chr4	141790215	141790965	+	1047.5	750.000	330.5	1.9	176.95	0.00e+00
chr5-2412	chr5	30104832	30106916	+	1047.5	2084.000	317.0	4.3	73.46	0.00e+00
chr5-2987	chr5	96373743	96376223	+	1047.5	2480.000	321.0	3.0	108.35	0.00e+00
chr11-5458	chr11	116273321	116274866	+	1047.5	1545.000	318.0	3.0	105.05	0.00e+00
chr12-4215	chr12	72084222	72087145	+	1047.5	2923.000	317.0	4.2	75.72	0.00e+00
chr17-132	chr17	64331277	64333160	+	1047.5	1883.000	333.5	1.6	207.13	0.00e+00
chr6-2350	chr6	83077541	83079217	+	1045.8	1676.000	317.0	4.1	78.13	0.00e+00
chr7-6059	chr7	126199388	126201110	+	1045.8	1722.000	318.5	3.0	105.22	0.00e+00
chr8-4388	chr8	54076850	54079108	+	1045.8	2258.000	317.0	4.1	78.13	0.00e+00
chr15-4575	chr15	98916828	98918863	+	1045.8	2035.000	316.5	4.1	76.78	0.00e+00
chr17-3207	chr17	35969053	35970475	+	1045.8	1422.000	317.0	2.6	120.05	0.00e+00
chr1-5049	chr1	177441225	177444712	+	1044.2	3487.000	317.0	4.1	76.91	0.00e+00
chr2-776	chr2	52741719	52743114	+	1044.2	1395.000	322.5	2.6	125.18	0.00e+00
chr2-7204	chr2	130838861	130840863	+	1044.2	2002.000	316.0	3.1	102.22	0.00e+00
chr4-4524	chr4	137993018	137995482	+	1044.2	2464.000	319.0	5.3	60.40	0.00e+00
chr5-7878	chr5	115133644	115135176	+	1044.2	1532.000	316.0	2.8	114.10	0.00e+00
chr5-7731	chr5	137306462	137308151	+	1044.2	1689.000	316.0	2.6	119.67	0.00e+00
chr9-3943	chr9	106367344	106370385	+	1044.2	3041.000	316.0	5.3	59.11	0.00e+00
chr9-5372	chr9	113707342	113708611	+	1044.2	1269.000	316.0	1.7	181.72	0.00e+00
chr10-3732	chr10	59879110	59880725	+	1044.2	1615.000	319.5	3.2	101.24	0.00e+00
chr10-6274	chr10	93452663	93454615	+	1044.2	1952.000	318.5	2.6	123.63	0.00e+00
chr12-3737	chr12	72760245	72762791	+	1044.2	2546.000	316.5	2.4	132.82	0.00e+00
chr18-1059	chr18	75819442	75821238	+	1044.2	1796.000	318.5	3.7	86.76	0.00e+00
chr4_GL456216_random-9	chr4_GL456216_random	15651	17512	+	1044.2	1861.000	317.5	2.6	123.24	0.00e+00
chr3-4909	chr3	87172066	87175164	+	1042.5	3098.000	316.0	6.2	50.58	0.00e+00
chr3-4538	chr3	95817803	95820112	+	1042.5	2309.000	317.0	4.0	79.39	0.00e+00
chr3-5280	chr3	145923776	145925316	+	1042.5	1540.000	316.5	2.0	158.52	0.00e+00
chr4-5640	chr4	109000046	109001738	+	1042.5	1692.000	316.5	3.1	102.38	0.00e+00
chr7-4173	chr7	7298102	7300208	+	1042.5	2106.000	318.5	1.9	164.84	0.00e+00
chr9-5094	chr9	40191863	40193274	+	1042.5	1411.000	316.0	3.4	92.57	0.00e+00
chr10-1632	chr10	77622050	77623496	+	1042.5	1446.000	320.0	3.0	105.71	0.00e+00
chr15-2266	chr15	9070787	9072609	+	1042.5	1822.000	319.0	2.5	127.00	0.00e+00
chr15-632	chr15	98566994	98569153	+	1042.5	2159.000	320.0	3.3	95.55	0.00e+00
chr19-2671	chr19	55098547	55100284	+	1042.5	1737.000	315.0	2.6	122.27	0.00e+00
chr2-9123	chr2	39003835	39006061	+	1040.9	2226.000	315.5	3.3	96.05	0.00e+00
chr3-5689	chr3	84038708	84040803	+	1040.9	2095.000	315.5	3.7	84.46	0.00e+00
chr3-3957	chr3	90292398	90294716	+	1040.9	2318.000	316.5	3.4	92.72	0.00e+00
chr5-5061	chr5	88553351	88555519	+	1040.9	2168.000	315.5	4.2	75.36	0.00e+00
chr7-156	chr7	45872798	45874348	+	1040.9	1550.000	317.5	2.8	112.04	0.00e+00
chr11-7509	chr11	98681833	98683854	+	1040.9	2021.000	315.0	3.3	94.06	0.00e+00
chr11-8063	chr11	101118858	101121124	+	1040.9	2266.000	315.5	4.2	75.36	0.00e+00
chr14-3715	chr14	121034725	121037812	+	1040.9	3087.000	315.5	4.6	68.04	0.00e+00
chr6-3985	chr6	141248558	141250851	+	1039.2	2293.000	316.0	3.1	102.22	0.00e+00
chr7-116	chr7	4690690	4691821	+	1039.2	1131.000	329.0	1.6	204.33	0.00e+00
chr7-4008	chr7	28765955	28767556	+	1039.2	1601.000	315.5	2.8	113.92	0.00e+00
chr7-174	chr7	55961975	55963105	+	1039.2	1130.000	331.0	1.5	214.14	0.00e+00
chr11-7557	chr11	52231555	52233046	+	1039.2	1491.000	314.0	2.2	143.39	0.00e+00
chr15-313	chr15	65786931	65787937	+	1039.2	1006.000	319.5	1.6	198.43	0.00e+00
chr17-3291	chr17	15825352	15827516	+	1039.2	2164.000	315.0	3.4	92.28	0.00e+00
chr18-2611	chr18	32067362	32068877	+	1039.2	1515.000	314.5	3.2	99.66	0.00e+00
chr2-8522	chr2	25223105	25225631	+	1037.6	2526.000	314.5	2.9	108.51	0.00e+00
chr2-8922	chr2	52675158	52677188	+	1037.6	2030.000	315.0	3.8	82.90	0.00e+00
chr2-5135	chr2	68860975	68862886	+	1037.6	1911.000	316.0	3.0	104.39	0.00e+00
chr2-4631	chr2	113847652	113849806	+	1037.6	2154.000	316.5	3.8	83.29	0.00e+00
chr4-4167	chr4	19708284	19709572	+	1037.6	1288.000	314.0	1.8	174.12	0.00e+00
chr8-682	chr8	84104187	84105465	+	1037.6	1278.000	319.5	2.5	127.20	0.00e+00
chr10-5239	chr10	125388507	125389961	+	1037.6	1454.000	314.5	2.6	119.10	0.00e+00
chr19-1484	chr19	6061029	6062578	+	1037.6	1549.000	316.5	3.1	102.38	0.00e+00
chr3-3142	chr3	139074206	139076178	+	1035.9	1972.000	314.0	3.0	105.99	0.00e+00
chr5-3978	chr5	33657059	33659682	+	1035.9	2623.000	316.5	5.5	57.14	0.00e+00
chr6-4563	chr6	124915224	124918504	+	1035.9	3280.000	313.5	5.7	54.69	0.00e+00
chr10-961	chr10	7680699	7682365	+	1035.9	1666.000	320.5	3.0	108.18	0.00e+00
chr10-4086	chr10	121625484	121626916	+	1035.9	1432.000	314.5	2.8	110.98	0.00e+00
chr11-2847	chr11	53350433	53352793	+	1035.9	2360.000	326.0	3.2	101.23	0.00e+00
chr12-4636	chr12	20919878	20921728	+	1035.9	1850.000	313.5	1.5	202.82	0.00e+00
chr13-2857	chr13	38658149	38659332	+	1035.9	1183.000	315.5	1.7	181.43	0.00e+00
chr2-8946	chr2	84714036	84716370	+	1034.3	2334.000	313.0	3.4	91.70	0.00e+00
chr2-8573	chr2	90744932	90747116	+	1034.3	2184.000	314.0	3.1	101.57	0.00e+00
chr4-896	chr4	81442084	81443364	+	1034.3	1280.000	317.0	2.7	117.19	0.00e+00
chr4-153	chr4	132768319	132769461	+	1034.3	1142.000	318.0	2.6	120.43	0.00e+00
chr5-7504	chr5	74067314	74069295	+	1034.3	1981.000	312.5	3.1	101.09	0.00e+00
chr7-2839	chr7	126474308	126476086	+	1034.3	1778.000	314.0	3.0	103.73	0.00e+00
chr11-7639	chr11	22858437	22860553	+	1034.3	2116.000	316.5	5.4	58.50	0.00e+00
chr11-2697	chr11	70237299	70240603	+	1034.3	3304.000	315.5	6.0	52.67	0.00e+00
chr13-4981	chr13	96669027	96671534	+	1034.3	2507.000	313.5	4.9	64.05	0.00e+00
chr14-2166	chr14	54463810	54465241	+	1034.3	1431.000	313.0	2.8	113.02	0.00e+00
chr3-5645	chr3	19309911	19312541	+	1032.6	2630.000	314.0	4.0	78.64	0.00e+00
chr4-521	chr4	11321541	11322800	+	1032.6	1259.000	317.0	3.1	102.54	0.00e+00
chr5-690	chr5	29434605	29435732	+	1032.6	1127.000	317.0	2.1	153.81	0.00e+00
chr5-7584	chr5	140320676	140322595	+	1032.6	1919.000	312.0	2.1	151.39	0.00e+00
chr9-3868	chr9	120570882	120572857	+	1032.6	1975.000	313.0	2.6	118.53	0.00e+00
chr17-2665	chr17	23726145	23727183	+	1032.6	1038.000	314.0	2.5	125.01	0.00e+00
chr17-619	chr17	72836600	72838137	+	1032.6	1537.000	316.0	2.3	136.29	0.00e+00
chr2-613	chr2	150904067	150905325	+	1031.0	1258.000	318.0	3.3	94.95	0.00e+00
chr4-7818	chr4	145193845	145195282	+	1031.0	1437.000	312.0	1.7	186.32	0.00e+00
chr6-3439	chr6	38532629	38535810	+	1031.0	3181.000	314.0	5.0	63.32	0.00e+00
chr6-4938	chr6	91472380	91474883	+	1031.0	2503.000	313.0	7.0	44.59	0.00e+00
chr7-5392	chr7	131361833	131363368	+	1031.0	1535.000	314.5	2.9	108.51	0.00e+00
chr8-3111	chr8	109705151	109706985	+	1031.0	1834.000	313.0	3.1	101.25	0.00e+00
chr11-9633	chr11	4848088	4849810	+	1031.0	1722.000	312.0	2.1	146.80	0.00e+00
chr13-3535	chr13	54692718	54694861	+	1031.0	2143.000	312.0	4.2	74.53	0.00e+00
chr13-3819	chr13	65240481	65242527	+	1031.0	2046.000	312.5	4.3	72.42	0.00e+00
chr5-6110	chr5	112325704	112327201	+	1029.3	1497.000	314.0	2.4	128.30	0.00e+00
chr7-878	chr7	35554935	35556468	+	1029.3	1533.000	319.0	3.1	103.19	0.00e+00
chr8-2703	chr8	111299306	111300880	+	1029.3	1574.000	311.5	2.3	134.35	0.00e+00
chr9-3599	chr9	52047523	52049447	+	1029.3	1924.000	314.5	2.8	113.56	0.00e+00
chr11-3138	chr11	103131940	103133095	+	1029.3	1155.000	313.0	1.8	173.57	0.00e+00
chr17-4462	chr17	85089547	85091484	+	1029.3	1937.000	311.5	3.9	80.61	0.00e+00
chr1-3805	chr1	127773202	127775600	+	1027.6	2398.000	312.0	5.3	59.08	0.00e+00
chr1-4132	chr1	182408365	182410301	+	1027.6	1936.000	312.0	2.7	115.34	0.00e+00
chr8-1064	chr8	83715069	83716475	+	1027.6	1406.000	313.5	3.7	83.92	0.00e+00
chr10-3117	chr10	80899908	80901103	+	1027.6	1195.000	313.0	2.4	131.35	0.00e+00
chr11-9534	chr11	82779877	82782615	+	1027.6	2738.000	311.0	2.8	109.75	0.00e+00
chr14-3050	chr14	67007786	67009534	+	1027.6	1748.000	311.0	2.8	112.30	0.00e+00
chr17-5337	chr17	25432397	25434679	+	1027.6	2282.000	311.0	3.6	86.23	0.00e+00
chr18-1813	chr18	9212014	9215285	+	1027.6	3271.000	311.0	6.1	51.37	0.00e+00
chr18-2870	chr18	73814624	73816509	+	1027.6	1885.000	313.0	1.9	162.00	0.00e+00
chr3-4672	chr3	108720886	108722839	+	1026.0	1953.000	312.5	3.6	86.64	0.00e+00
chr5-6995	chr5	122371239	122373475	+	1026.0	2236.000	311.5	3.3	94.83	0.00e+00
chr9-491	chr9	44767163	44768171	+	1026.0	1008.000	320.0	2.1	150.56	0.00e+00
chr9-1402	chr9	98986053	98987191	+	1026.0	1138.000	315.5	2.1	148.44	0.00e+00
chr16-3289	chr16	24392645	24394560	+	1026.0	1915.000	311.5	2.7	115.16	0.00e+00
chr17-3410	chr17	32388321	32389839	+	1026.0	1518.000	310.0	2.1	150.41	0.00e+00
chr18-2491	chr18	34859444	34862964	+	1026.0	3520.000	312.5	6.4	48.52	0.00e+00
chr2-4904	chr2	132262963	132264468	+	1024.3	1505.000	309.5	2.5	123.22	0.00e+00
chr8-5933	chr8	70508987	70511364	+	1024.3	2377.000	310.5	4.1	75.33	0.00e+00
chr8-5641	chr8	70527040	70528690	+	1024.3	1650.000	311.0	2.2	142.02	0.00e+00
chr8-5770	chr8	107095407	107097030	+	1024.3	1623.000	310.0	2.7	114.60	0.00e+00
chr11-5736	chr11	120632386	120634419	+	1024.3	2033.000	310.5	4.2	74.17	0.00e+00
chr13-4579	chr13	34342973	34345998	+	1024.3	3025.000	310.0	4.8	64.18	0.00e+00
chr14-2798	chr14	99098996	99100552	+	1024.3	1556.000	312.5	2.4	131.14	0.00e+00
chr17-5489	chr17	57246650	57251276	+	1024.3	4626.000	310.5	7.8	39.84	0.00e+00
chrX-894	chrX	42148666	42152460	+	1024.3	3794.000	310.0	3.2	96.27	0.00e+00
chr1-3258	chr1	75141322	75143726	+	1022.7	2404.000	310.5	3.2	96.42	0.00e+00
chr1-5434	chr1	134415008	134416399	+	1022.7	1391.000	310.0	3.7	82.99	0.00e+00
chr3-1509	chr3	107035675	107037231	+	1022.7	1556.000	310.5	2.6	120.53	0.00e+00
chr5-5945	chr5	31294998	31296456	+	1022.7	1458.000	311.5	2.4	130.72	0.00e+00
chr6-5747	chr6	144780827	144782840	+	1022.7	2013.000	310.5	3.8	81.71	0.00e+00
chr7-5165	chr7	102267024	102268702	+	1022.7	1678.000	309.5	2.9	106.79	0.00e+00
chr9-6381	chr9	110741652	110744162	+	1022.7	2510.000	310.0	4.1	76.40	0.00e+00
chr10-5932	chr10	79959503	79961124	+	1022.7	1621.000	309.0	2.2	141.11	0.00e+00
chr14-1283	chr14	57889447	57890844	+	1022.7	1397.000	311.0	2.2	142.02	0.00e+00
chr1-3557	chr1	136624439	136626063	+	1021.0	1624.000	309.5	2.5	123.22	0.00e+00
chr5-6585	chr5	135488088	135490014	+	1021.0	1926.000	310.5	2.6	117.59	0.00e+00
chr7-144	chr7	46033689	46034836	+	1021.0	1147.000	314.5	1.7	180.86	0.00e+00
chr15-4544	chr15	79686393	79688414	+	1021.0	2021.000	309.5	3.4	90.67	0.00e+00
chr16-478	chr16	78375964	78377394	+	1021.0	1430.000	314.0	2.8	110.80	0.00e+00
chr1-6798	chr1	58503881	58505779	+	1019.4	1898.000	308.0	3.0	103.96	0.00e+00
chr2-1135	chr2	29802487	29803621	+	1019.4	1134.000	309.5	1.9	165.71	0.00e+00
chr2-4339	chr2	147012590	147014471	+	1019.4	1881.000	309.0	2.6	119.94	0.00e+00
chr3-1861	chr3	51483538	51485219	+	1019.4	1681.000	310.0	2.9	106.96	0.00e+00
chr8-3912	chr8	22592908	22594553	+	1019.4	1645.000	308.5	2.8	111.39	0.00e+00
chr8-4390	chr8	61223494	61225531	+	1019.4	2037.000	309.0	3.8	81.32	0.00e+00
chr9-6572	chr9	7183724	7185692	+	1019.4	1968.000	308.5	2.3	136.86	0.00e+00
chr9-554	chr9	61946037	61948349	+	1019.4	2312.000	310.0	3.0	102.41	0.00e+00
chr14-450	chr14	20545685	20546958	+	1019.4	1273.000	312.5	1.5	210.96	0.00e+00
chr16-2949	chr16	30387659	30389706	+	1019.4	2047.000	308.5	4.1	74.84	0.00e+00
chr17-4425	chr17	24413729	24415871	+	1019.4	2142.000	309.5	3.0	104.47	0.00e+00
chr17-5242	chr17	24935980	24937319	+	1019.4	1339.000	308.0	3.0	101.75	0.00e+00
chr2-5256	chr2	155691458	155692717	+	1017.7	1259.000	309.0	1.5	208.60	0.00e+00
chr3-3107	chr3	122292600	122294408	+	1017.7	1808.000	310.5	3.3	92.71	0.00e+00
chr3-943	chr3	131564660	131566192	+	1017.7	1532.000	309.0	2.1	145.39	0.00e+00
chr4-7295	chr4	131872686	131875041	+	1017.7	2355.000	308.0	3.9	78.40	0.00e+00
chr6-4847	chr6	72233153	72235999	+	1017.7	2846.000	309.0	4.8	64.83	0.00e+00
chr6-541	chr6	120530808	120532216	+	1017.7	1408.000	312.5	3.0	105.48	0.00e+00
chr7-211	chr7	4119412	4121299	+	1017.7	1887.000	311.5	3.0	102.91	0.00e+00
chr7-7160	chr7	6171516	6173601	+	1017.7	2085.000	308.5	4.3	71.49	0.00e+00
chr8-2793	chr8	25753652	25755278	+	1017.7	1626.000	307.5	3.3	91.82	0.00e+00
chr13-2589	chr13	59584599	59586365	+	1017.7	1766.000	310.0	3.0	104.64	0.00e+00
chr13-1769	chr13	60601690	60603335	+	1017.7	1645.000	310.5	2.5	123.62	0.00e+00
chr13-3204	chr13	108157770	108159475	+	1017.7	1705.000	309.0	3.2	97.91	0.00e+00
chr17-3111	chr17	26972548	26974083	+	1017.7	1535.000	310.0	3.1	100.28	0.00e+00
chr2-2534	chr2	33129957	33131933	+	1016.1	1976.000	308.0	5.9	52.55	0.00e+00
chr4-4413	chr4	40947354	40949480	+	1016.1	2126.000	310.0	4.6	66.85	0.00e+00
chr4-5702	chr4	84674291	84676371	+	1016.1	2080.000	307.0	3.1	99.31	0.00e+00
chr9-4138	chr9	46012158	46014249	+	1016.1	2091.000	308.5	4.3	71.49	0.00e+00
chr9-2963	chr9	67632453	67634750	+	1016.1	2297.000	310.0	2.9	106.96	0.00e+00
chr14-2105	chr14	51984245	51986463	+	1016.1	2218.000	308.0	3.7	83.90	0.00e+00
chr18-3397	chr18	32376604	32378651	+	1016.1	2047.000	307.0	4.3	71.14	0.00e+00
chr1-6102	chr1	128589890	128593698	+	1014.4	3808.000	308.5	6.9	44.77	0.00e+00
chr1-3592	chr1	191025127	191026931	+	1014.4	1804.000	308.5	2.2	140.88	0.00e+00
chr4-3375	chr4	53439708	53441683	+	1014.4	1975.000	308.5	4.1	76.03	0.00e+00
chr8-4433	chr8	13158668	13160511	+	1014.4	1843.000	307.0	3.0	103.62	0.00e+00
chr8-2670	chr8	104533842	104535258	+	1014.4	1416.000	310.0	2.9	106.96	0.00e+00
chr12-3533	chr12	54794817	54796159	+	1014.4	1342.000	308.0	1.8	170.79	0.00e+00
chr14-3804	chr14	31434980	31436455	+	1014.4	1475.000	306.5	3.3	91.52	0.00e+00
chr16-2676	chr16	4683434	4684855	+	1014.4	1421.000	308.0	2.8	111.21	0.00e+00
chr18-1470	chr18	58659047	58660705	+	1014.4	1658.000	306.5	2.4	128.62	0.00e+00
chr4-4588	chr4	56864209	56865728	+	1012.8	1519.000	306.5	2.4	128.62	0.00e+00
chr5-6798	chr5	135393347	135395081	+	1012.8	1734.000	307.0	3.3	93.46	0.00e+00
chr6-2005	chr6	120835881	120837195	+	1012.8	1314.000	308.0	3.0	101.75	0.00e+00
chr10-6054	chr10	53378634	53380294	+	1012.8	1660.000	306.5	3.0	101.25	0.00e+00
chr10-5519	chr10	86703868	86706835	+	1012.8	2967.000	307.0	4.0	76.88	0.00e+00
chr13-1939	chr13	55361856	55363186	+	1012.8	1330.000	309.0	3.2	97.91	0.00e+00
chr15-421	chr15	57891877	57893163	+	1012.8	1286.000	312.0	3.0	105.31	0.00e+00
chr1-1147	chr1	39900302	39903290	+	1011.1	2988.000	308.5	4.4	69.42	0.00e+00
chr2-7449	chr2	3118015	3119529	+	1011.1	1514.000	307.0	2.8	110.85	0.00e+00
chr2-5964	chr2	57122942	57124569	+	1011.1	1627.000	307.0	3.2	95.33	0.00e+00
chr4-7613	chr4	130662653	130664847	+	1011.1	2194.000	306.5	3.9	78.02	0.00e+00
chr5-7484	chr5	37820887	37825107	+	1011.1	4220.000	306.0	7.5	40.61	0.00e+00
chr6-1059	chr6	114968518	114970318	+	1011.1	1800.000	310.5	2.4	130.30	0.00e+00
chr7-6491	chr7	25281618	25283930	+	1011.1	2312.000	306.0	5.2	59.39	0.00e+00
chr7-7574	chr7	46845080	46847564	+	1011.1	2484.000	308.0	3.7	82.45	0.00e+00
chr8-4012	chr8	71591489	71593198	+	1011.1	1709.000	307.5	3.0	103.79	0.00e+00
chr11-5536	chr11	62076747	62077972	+	1011.1	1225.000	307.0	2.8	110.85	0.00e+00
chr11-7012	chr11	69900120	69902871	+	1011.1	2751.000	306.5	5.5	55.99	0.00e+00
chr16-396	chr16	90934209	90935592	+	1011.1	1383.000	308.5	2.2	140.88	0.00e+00
chr17-2572	chr17	8310764	8312344	+	1011.1	1580.000	309.5	2.9	106.79	0.00e+00
chr1-6905	chr1	179667324	179669272	+	1009.4	1948.000	306.5	2.0	153.51	0.00e+00
chr2-8883	chr2	25371615	25374077	+	1009.4	2462.000	306.0	4.4	68.86	0.00e+00
chr4-1315	chr4	35225171	35226869	+	1009.4	1698.000	307.0	3.4	89.94	0.00e+00
chr4-5162	chr4	120404786	120406660	+	1009.4	1874.000	306.0	2.5	121.82	0.00e+00
chr7-6655	chr7	19358601	19361964	+	1009.4	3363.000	305.5	5.1	60.04	0.00e+00
chr7-3815	chr7	29307544	29309835	+	1009.4	2291.000	305.5	5.0	61.60	0.00e+00
chr10-4924	chr10	99261007	99266341	+	1009.4	5334.000	307.0	8.8	34.79	0.00e+00
chr11-3411	chr11	54437889	54439196	+	1009.4	1307.000	309.0	2.0	154.77	0.00e+00
chr4-2709	chr4	85205085	85206359	+	1007.8	1274.000	304.5	3.2	94.56	0.00e+00
chr4-4606	chr4	132883640	132885268	+	1007.8	1628.000	305.0	2.6	118.39	0.00e+00
chr5-7500	chr5	67846083	67848228	+	1007.8	2145.000	305.0	3.5	87.70	0.00e+00
chr5-6440	chr5	88674610	88676612	+	1007.8	2002.000	306.5	2.4	125.23	0.00e+00
chr5-6801	chr5	135933357	135935224	+	1007.8	1867.000	306.5	2.8	110.67	0.00e+00
chr7-4971	chr7	35584557	35587156	+	1007.8	2599.000	306.5	3.0	103.45	0.00e+00
chr8-2192	chr8	125012695	125013864	+	1007.8	1169.000	306.5	3.0	103.45	0.00e+00
chr8-4333	chr8	126944619	126946448	+	1007.8	1829.000	305.5	2.2	139.51	0.00e+00
chr9-4044	chr9	42943395	42945122	+	1007.8	1727.000	306.0	2.6	115.88	0.00e+00
chr11-2641	chr11	21238412	21240174	+	1007.8	1762.000	306.0	2.1	148.47	0.00e+00
chr12-781	chr12	70974578	70975987	+	1007.8	1409.000	306.5	2.1	144.21	0.00e+00
chr1-1040	chr1	58585706	58587225	+	1006.1	1519.000	307.5	3.6	85.26	0.00e+00
chr2-1232	chr2	34753665	34755224	+	1006.1	1559.000	304.0	1.9	157.34	0.00e+00
chr2-4771	chr2	130629098	130630284	+	1006.1	1186.000	307.0	2.5	122.22	0.00e+00
chr4-6680	chr4	133573961	133575756	+	1006.1	1795.000	306.0	3.6	84.84	0.00e+00
chr4-7154	chr4	133583656	133585195	+	1006.1	1539.000	304.5	3.5	85.96	0.00e+00
chr4-7308	chr4	136143120	136146198	+	1006.1	3078.000	305.5	3.0	100.92	0.00e+00
chr5-285	chr5	31697429	31698684	+	1006.1	1255.000	316.5	2.1	148.92	0.00e+00
chr6-4700	chr6	97615941	97618037	+	1006.1	2096.000	305.0	4.3	71.75	0.00e+00
chr9-4491	chr9	21264781	21266387	+	1006.1	1606.000	306.0	3.0	103.29	0.00e+00
chr11-5091	chr11	106612098	106613726	+	1006.1	1628.000	304.5	3.7	82.95	0.00e+00
chrX-1668	chrX	81070240	81073467	+	1006.1	3227.000	305.5	3.5	86.24	0.00e+00
chr2-5729	chr2	80315187	80316403	+	1004.5	1216.000	306.0	1.9	158.37	0.00e+00
chr4-3743	chr4	49058851	49060957	+	1004.5	2106.000	306.0	4.3	71.99	0.00e+00
chr5-4649	chr5	30711232	30714095	+	1004.5	2863.000	304.0	5.8	52.45	0.00e+00
chr7-7630	chr7	130518602	130520432	+	1004.5	1830.000	304.5	3.7	82.95	0.00e+00
chr8-362	chr8	123212319	123213610	+	1004.5	1291.000	312.5	2.8	110.27	0.00e+00
chr17-2185	chr17	67353166	67355215	+	1004.5	2049.000	306.0	3.0	101.09	0.00e+00
chr4-3445	chr4	94978451	94979884	+	1002.8	1433.000	304.5	2.1	147.75	0.00e+00
chr4-1642	chr4	120824901	120826301	+	1002.8	1400.000	306.0	2.6	118.78	0.00e+00
chr10-6101	chr10	81429566	81431802	+	1002.8	2236.000	304.5	3.0	100.59	0.00e+00
chr11-6080	chr11	100319703	100321509	+	1002.8	1806.000	305.0	4.1	73.99	0.00e+00
chr11-3087	chr11	119040303	119041913	+	1002.8	1610.000	305.0	3.3	91.07	0.00e+00
chr15-83	chr15	75941002	75942405	+	1002.8	1403.000	313.5	2.5	124.81	0.00e+00
chr18-2240	chr18	74215725	74217335	+	1002.8	1610.000	305.0	2.6	118.39	0.00e+00
chr3-868	chr3	94443168	94444331	+	1001.2	1163.000	305.5	2.3	135.53	0.00e+00
chr4-581	chr4	108779947	108781370	+	1001.2	1423.000	309.5	1.5	208.94	0.00e+00
chr4-1875	chr4	126046781	126047952	+	1001.2	1171.000	304.0	3.0	102.61	0.00e+00
chr7-5435	chr7	57590333	57592382	+	1001.2	2049.000	303.5	3.0	102.44	0.00e+00
chr7-1170	chr7	97331832	97332977	+	1001.2	1145.000	309.5	2.3	137.30	0.00e+00
chr7-2097	chr7	141060608	141061991	+	1001.2	1383.000	304.5	2.6	115.31	0.00e+00
chr9-1612	chr9	21424765	21426096	+	1001.2	1331.000	304.0	1.7	174.82	0.00e+00
chr14-3571	chr14	31205146	31207242	+	1001.2	2096.000	304.5	4.4	69.53	0.00e+00
chr15-3052	chr15	25622056	25623620	+	1001.2	1564.000	303.0	2.4	123.80	0.00e+00
chr15-4438	chr15	76537569	76539802	+	1001.2	2233.000	304.5	4.6	65.66	0.00e+00
chr19-3674	chr19	11911545	11913488	+	1001.2	1943.000	303.0	3.1	98.01	0.00e+00
chr1-6230	chr1	138617461	138620331	+	999.5	2870.000	302.5	4.4	68.07	0.00e+00
chr2-1982	chr2	39007811	39009204	+	999.5	1393.000	307.5	2.8	108.51	0.00e+00
chr4-5889	chr4	155734276	155736105	+	999.5	1829.000	303.0	3.0	100.10	0.00e+00
chr7-7755	chr7	116333069	116334971	+	999.5	1902.000	304.5	4.7	64.77	0.00e+00
chr9-4984	chr9	59291051	59292454	+	999.5	1403.000	303.0	3.0	102.27	0.00e+00
chr10-3553	chr10	61679938	61681175	+	999.5	1237.000	302.5	1.5	195.70	0.00e+00
chr17-3871	chr17	80727003	80728839	+	999.5	1836.000	305.0	2.3	135.30	0.00e+00
chr2-6371	chr2	22894912	22896388	+	997.9	1476.000	302.0	1.9	161.69	0.00e+00
chr4-7875	chr4	45010847	45013546	+	997.9	2699.000	302.5	4.7	64.34	0.00e+00
chr5-3955	chr5	117356641	117358463	+	997.9	1822.000	303.0	3.2	96.01	0.00e+00
chr7-639	chr7	24298597	24300032	+	997.9	1435.000	307.0	1.7	176.54	0.00e+00
chr7-5766	chr7	25296857	25298492	+	997.9	1635.000	303.0	3.1	98.01	0.00e+00
chr9-3936	chr9	68653095	68655503	+	997.9	2408.000	302.5	3.3	90.32	0.00e+00
chr10-3634	chr10	88730777	88732505	+	997.9	1728.000	303.5	2.5	120.83	0.00e+00
chr11-5548	chr11	80080052	80081479	+	997.9	1427.000	303.5	1.2	248.02	0.00e+00
chr11-7924	chr11	88862979	88865368	+	997.9	2389.000	302.5	4.6	66.15	0.00e+00
chr15-3626	chr15	97704920	97706374	+	997.9	1454.000	302.0	3.0	101.94	0.00e+00
chr17-5067	chr17	24350986	24353092	+	997.9	2106.000	301.5	5.0	60.80	0.00e+00
chr17-4747	chr17	51178218	51179909	+	997.9	1691.000	303.0	1.4	213.84	0.00e+00
chr19-1871	chr19	41911722	41914358	+	997.9	2636.000	306.0	5.0	61.70	0.00e+00
chr1-6024	chr1	168428322	168432729	+	996.2	4407.000	302.5	5.3	57.28	0.00e+00
chr2-154	chr2	125858499	125859628	+	996.2	1129.000	312.5	1.5	210.96	0.00e+00
chr3-4743	chr3	137863569	137865925	+	996.2	2356.000	301.5	3.0	99.60	0.00e+00
chr4-2731	chr4	53631078	53632863	+	996.2	1785.000	305.0	2.6	118.39	0.00e+00
chr7-8392	chr7	73556575	73559325	+	996.2	2750.000	302.0	3.2	93.78	0.00e+00
chr7-5727	chr7	98308545	98310101	+	996.2	1556.000	301.5	3.5	86.69	0.00e+00
chr8-790	chr8	40423384	40424879	+	996.2	1495.000	304.0	2.0	152.26	0.00e+00
chr9-4439	chr9	15044374	15046106	+	996.2	1732.000	302.0	2.6	117.23	0.00e+00
chr12-3123	chr12	21111116	21113317	+	996.2	2201.000	303.5	2.6	114.94	0.00e+00
chr15-3645	chr15	39111826	39113795	+	996.2	1969.000	301.5	3.7	80.71	0.00e+00
chr15-648	chr15	81744822	81746951	+	996.2	2129.000	303.5	3.9	77.25	0.00e+00
chr17-5314	chr17	87281708	87283828	+	996.2	2120.000	303.0	3.3	92.25	0.00e+00
chr1-735	chr1	95313521	95314829	+	994.5	1308.000	305.5	2.2	139.51	0.00e+00
chr6-1989	chr6	28423439	28424755	+	994.5	1316.000	302.5	1.9	161.96	0.00e+00
chr7-2450	chr7	118855096	118856632	+	994.5	1536.000	308.5	2.7	114.05	0.00e+00
chr13-4156	chr13	73936752	73938743	+	994.5	1991.000	301.0	3.1	97.37	0.00e+00
chr15-3867	chr15	12823959	12825814	+	994.5	1855.000	300.5	3.0	101.43	0.00e+00
chr16-1435	chr16	91043380	91045300	+	994.5	1920.000	303.0	3.6	84.01	0.00e+00
chr17-5264	chr17	33889175	33891011	+	994.5	1836.000	302.0	2.4	123.40	0.00e+00
chr18-1706	chr18	11656848	11658656	+	994.5	1808.000	304.0	2.6	115.12	0.00e+00
chr18-1910	chr18	74063800	74065596	+	994.5	1796.000	302.5	3.3	90.32	0.00e+00
chr19-742	chr19	29047284	29048562	+	994.5	1278.000	303.5	2.9	104.72	0.00e+00
chr2-2592	chr2	18391975	18393253	+	992.9	1278.000	305.0	0.9	338.26	0.00e+00
chr8-4450	chr8	71462864	71465897	+	992.9	3033.000	301.5	4.4	67.84	0.00e+00
chr10-4620	chr10	29146314	29148445	+	992.9	2131.000	302.5	3.8	79.61	0.00e+00
chr17-4519	chr17	73107492	73108998	+	992.9	1506.000	301.5	2.8	106.39	0.00e+00
chr1-4416	chr1	85894177	85896166	+	991.2	1989.000	300.5	1.7	172.81	0.00e+00
chr3-5471	chr3	152394744	152397737	+	991.2	2993.000	300.5	3.7	81.86	0.00e+00
chr4-7809	chr4	139351179	139353505	+	991.2	2326.000	301.0	3.5	84.97	0.00e+00
chr5-5805	chr5	29735203	29737131	+	991.2	1928.000	300.5	4.6	65.72	0.00e+00
chr7-7833	chr7	27227045	27229310	+	991.2	2265.000	301.5	4.9	61.60	0.00e+00
chr8-1919	chr8	117256341	117258937	+	991.2	2596.000	303.5	4.6	65.45	0.00e+00
chr9-5782	chr9	85325961	85328636	+	991.2	2675.000	300.5	5.3	56.21	0.00e+00
chr10-4603	chr10	111506104	111509542	+	991.2	3438.000	300.5	4.1	72.90	0.00e+00
chr17-4211	chr17	5491440	5493847	+	991.2	2407.000	301.0	5.2	57.70	0.00e+00
chr18-3230	chr18	67799280	67801025	+	991.2	1745.000	300.5	3.1	97.20	0.00e+00
chr1-4349	chr1	45794746	45796760	+	989.6	2014.000	300.0	2.8	105.86	0.00e+00
chr1-3068	chr1	85793297	85794840	+	989.6	1543.000	300.0	2.4	125.89	0.00e+00
chr1-2449	chr1	185328550	185329720	+	989.6	1170.000	300.5	3.1	97.20	0.00e+00
chr2-4732	chr2	153649022	153650801	+	989.6	1779.000	301.0	3.5	86.55	0.00e+00
chr3-4529	chr3	89962180	89964593	+	989.6	2413.000	301.0	3.3	89.88	0.00e+00
chr6-5298	chr6	54680950	54682771	+	989.6	1821.000	299.5	5.0	60.39	0.00e+00
chr7-8822	chr7	98359688	98361919	+	989.6	2231.000	299.5	3.8	78.82	0.00e+00
chr11-989	chr11	120491739	120493153	+	989.6	1414.000	302.0	2.7	111.64	0.00e+00
chrX-721	chrX	20425168	20426976	+	989.6	1808.000	301.5	2.6	114.18	0.00e+00
chr5-6728	chr5	45668761	45670804	+	987.9	2043.000	299.5	5.3	56.71	0.00e+00
chr9-94	chr9	108460505	108461516	+	987.9	1011.000	308.5	1.8	171.07	0.00e+00
chr9-4774	chr9	120127143	120129130	+	987.9	1987.000	299.5	4.5	66.43	0.00e+00
chr1-6871	chr1	157411184	157413171	+	986.3	1987.000	299.5	2.8	108.15	0.00e+00
chr1-5156	chr1	167687332	167692687	+	986.3	5355.000	299.0	9.3	32.24	0.00e+00
chr3-1335	chr3	63295315	63296461	+	986.3	1146.000	301.0	2.2	137.46	0.00e+00
chr7-6901	chr7	105735669	105737664	+	986.3	1995.000	299.5	3.2	94.90	0.00e+00
chr8-4917	chr8	13785000	13786668	+	986.3	1668.000	298.5	3.1	96.56	0.00e+00
chr8-4389	chr8	60992339	60994102	+	986.3	1763.000	299.0	3.2	92.85	0.00e+00
chr8-1301	chr8	64946970	64948001	+	986.3	1031.000	299.0	0.8	386.87	0.00e+00
chr10-3039	chr10	50592199	50593623	+	986.3	1424.000	300.5	1.8	166.63	0.00e+00
chr14-3798	chr14	24244162	24246260	+	986.3	2098.000	298.5	4.0	74.75	0.00e+00
chr19-2628	chr19	32711520	32713001	+	986.3	1481.000	300.0	2.6	116.45	0.00e+00
chr1-5971	chr1	64119224	64122769	+	984.6	3545.000	298.5	5.9	50.38	0.00e+00
chr5-2736	chr5	122284190	122285901	+	984.6	1711.000	298.5	3.0	100.75	0.00e+00
chr7-7033	chr7	5060492	5063596	+	984.6	3104.000	299.0	3.9	76.11	0.00e+00
chr11-8225	chr11	52098096	52100260	+	984.6	2164.000	299.0	5.5	53.98	0.00e+00
chr15-3904	chr15	84191578	84193211	+	984.6	1633.000	299.5	2.6	116.26	0.00e+00
chr19-3275	chr19	46044028	46046084	+	984.6	2056.000	300.0	3.1	97.04	0.00e+00
chr1-3415	chr1	43098075	43099600	+	983.0	1525.000	299.5	3.5	86.12	0.00e+00
chr2-8537	chr2	33430274	33431853	+	983.0	1579.000	297.5	2.2	135.86	0.00e+00
chr2-3287	chr2	71786764	71788545	+	983.0	1781.000	309.0	3.1	99.95	0.00e+00
chr3-615	chr3	101923811	101924942	+	983.0	1131.000	300.0	2.1	145.56	0.00e+00
chr4-189	chr4	108847892	108849028	+	983.0	1136.000	308.5	1.2	266.11	0.00e+00
chr9-3114	chr9	20520682	20522289	+	983.0	1607.000	297.5	2.5	118.44	0.00e+00
chr10-5963	chr10	95939788	95941803	+	983.0	2015.000	298.5	4.0	74.75	0.00e+00
chr14-4352	chr14	31493911	31496198	+	983.0	2287.000	298.5	4.4	68.16	0.00e+00
chr16-3237	chr16	35768344	35770971	+	983.0	2627.000	298.0	4.3	69.06	0.00e+00
chr19-1593	chr19	24476554	24478204	+	983.0	1650.000	300.0	4.4	68.50	0.00e+00
chr19-1773	chr19	45015057	45019253	+	983.0	4196.000	299.5	7.6	39.41	0.00e+00
chr4-3949	chr4	44755806	44757476	+	981.3	1670.000	299.0	2.8	105.51	0.00e+00
chr8-155	chr8	72723266	72724399	+	981.3	1133.000	307.5	1.9	159.15	0.00e+00
chr8-91	chr8	88118686	88119570	+	981.3	884.000	298.5	2.9	102.99	0.00e+00
chr10-4764	chr10	79873076	79875164	+	981.3	2088.000	296.5	2.8	104.63	0.00e+00
chr14-3453	chr14	45528703	45530995	+	981.3	2292.000	297.0	3.5	85.40	0.00e+00
chr7-6296	chr7	112678535	112681376	+	979.7	2841.000	298.0	4.4	67.06	0.00e+00
chr10-2813	chr10	79916133	79917552	+	979.7	1419.000	297.0	3.3	90.42	0.00e+00
chr11-6541	chr11	29171862	29174220	+	979.7	2358.000	297.0	3.1	96.07	0.00e+00
chr17-2381	chr17	29346594	29348247	+	979.7	1653.000	298.0	3.0	100.59	0.00e+00
chr17-2161	chr17	44776868	44778179	+	979.7	1311.000	298.5	3.7	79.91	0.00e+00
chr19-3909	chr19	7164131	7166566	+	979.7	2435.000	297.5	3.2	92.38	0.00e+00
chr4-2442	chr4	11190345	11192703	+	978.0	2358.000	298.0	3.2	94.43	0.00e+00
chr4-2218	chr4	89137084	89138749	+	978.0	1665.000	299.0	3.1	96.72	0.00e+00
chr5-6581	chr5	134175586	134177017	+	978.0	1431.000	297.0	1.3	230.57	0.00e+00
chr6-4977	chr6	147042098	147043856	+	978.0	1758.000	296.5	2.9	102.30	0.00e+00
chr8-4568	chr8	105346572	105349977	+	978.0	3405.000	296.5	4.7	63.06	0.00e+00
chr9-5277	chr9	72924604	72926682	+	978.0	2078.000	296.0	3.3	90.12	0.00e+00
chr9-5070	chr9	110407135	110408985	+	978.0	1850.000	297.0	4.4	67.82	0.00e+00
chr10-1772	chr10	120226855	120228656	+	978.0	1801.000	298.5	3.9	75.98	0.00e+00
chr14-2236	chr14	75283829	75285254	+	978.0	1425.000	296.5	2.2	135.40	0.00e+00
chr4-7976	chr4	133129499	133132107	+	976.3	2608.000	296.0	4.4	67.59	0.00e+00
chr5-7214	chr5	52112556	52116748	+	976.3	4192.000	296.5	6.4	46.04	0.00e+00
chr6-3031	chr6	28479567	28481237	+	976.3	1670.000	298.0	2.6	115.67	0.00e+00
chr7-6976	chr7	43312172	43313782	+	976.3	1610.000	295.5	2.4	120.74	0.00e+00
chr11-8890	chr11	115418873	115421229	+	976.3	2356.000	296.0	4.8	62.11	0.00e+00
chr15-820	chr15	98144984	98146167	+	976.3	1183.000	296.5	1.8	164.42	0.00e+00
chr16-1674	chr16	87454713	87456122	+	976.3	1409.000	298.0	2.1	144.59	0.00e+00
chr4-5994	chr4	74251264	74253172	+	974.7	1908.000	294.5	4.1	72.58	0.00e+00
chr5-2916	chr5	134098887	134100797	+	974.7	1910.000	295.0	2.0	147.75	0.00e+00
chr9-2967	chr9	96477717	96478863	+	974.7	1146.000	298.0	1.5	201.17	0.00e+00
chr11-8997	chr11	89059423	89061164	+	974.7	1741.000	295.5	4.9	60.37	0.00e+00
chr13-2033	chr13	100124467	100125795	+	974.7	1328.000	295.5	1.6	183.53	0.00e+00
chr15-465	chr15	66577549	66578429	+	974.7	880.000	299.5	1.3	232.51	0.00e+00
chr6-3207	chr6	56714549	56716140	+	973.0	1591.000	295.5	3.2	91.76	0.00e+00
chr7-4280	chr7	100930725	100933180	+	973.0	2455.000	296.5	4.8	62.21	0.00e+00
chr9-5383	chr9	13748633	13749978	+	973.0	1345.000	294.5	1.9	157.68	0.00e+00
chr11-865	chr11	60913152	60914406	+	973.0	1254.000	303.5	2.7	112.20	0.00e+00
chr13-1349	chr13	112463626	112465020	+	973.0	1394.000	296.5	2.8	104.63	0.00e+00
chr17-3608	chr17	6079123	6080660	+	973.0	1537.000	294.5	2.4	120.33	0.00e+00
chr17-6101	chr17	66100337	66102252	+	973.0	1915.000	295.5	4.4	66.49	0.00e+00
chr1-4222	chr1	43933403	43934869	+	971.4	1466.000	296.5	1.8	164.42	0.00e+00
chr2-8208	chr2	4880587	4883507	+	971.4	2920.000	295.5	4.4	67.47	0.00e+00
chr2-2859	chr2	48948686	48950885	+	971.4	2199.000	299.0	3.2	92.85	0.00e+00
chr3-4931	chr3	95105194	95107226	+	971.4	2032.000	294.5	3.3	89.66	0.00e+00
chr5-3904	chr5	28070642	28072960	+	971.4	2318.000	296.0	3.5	85.11	0.00e+00
chr5-2703	chr5	41707097	41708641	+	971.4	1544.000	298.5	2.7	110.35	0.00e+00
chr5-6463	chr5	122987099	122990217	+	971.4	3118.000	294.0	3.9	76.08	0.00e+00
chr7-3251	chr7	80992690	80994853	+	971.4	2163.000	297.0	4.5	65.88	0.00e+00
chr17-5533	chr17	26066934	26070001	+	971.4	3067.000	294.0	5.3	55.67	0.00e+00
chr18-2943	chr18	43391926	43393960	+	971.4	2034.000	294.0	3.7	78.70	0.00e+00
chr1-4354	chr1	57774262	57776026	+	969.7	1764.000	296.0	2.4	120.94	0.00e+00
chr4-1084	chr4	8535482	8536910	+	969.7	1428.000	299.5	2.6	113.42	0.00e+00
chr4-5101	chr4	55530164	55533804	+	969.7	3640.000	294.5	7.1	41.19	0.00e+00
chr4-7420	chr4	117549952	117551210	+	969.7	1258.000	293.0	2.4	122.95	0.00e+00
chr5-486	chr5	34549545	34550936	+	969.7	1391.000	302.5	3.0	102.10	0.00e+00
chr5-2404	chr5	115340614	115342198	+	969.7	1584.000	295.5	3.7	80.49	0.00e+00
chr6-5055	chr6	148895400	148896927	+	969.7	1527.000	293.5	3.5	84.39	0.00e+00
chr7-1786	chr7	123123724	123125170	+	969.7	1446.000	297.0	2.2	135.63	0.00e+00
chr8-1148	chr8	84840010	84840912	+	969.7	902.000	298.0	1.9	154.23	0.00e+00
chr13-3438	chr13	94284461	94286111	+	969.7	1650.000	293.5	2.8	103.57	0.00e+00
chr16-3727	chr16	32002111	32003955	+	969.7	1844.000	294.5	3.5	84.68	0.00e+00
chr17-4859	chr17	28620922	28622875	+	969.7	1953.000	297.5	4.5	65.99	0.00e+00
chr1-5486	chr1	91249430	91251496	+	968.1	2066.000	293.5	3.7	79.95	0.00e+00
chr3-288	chr3	90265088	90266601	+	968.1	1513.000	296.0	1.6	183.84	0.00e+00
chr3-851	chr3	95855206	95856358	+	968.1	1152.000	296.5	2.5	118.04	0.00e+00
chr4-183	chr4	111719923	111721323	+	968.1	1400.000	300.0	4.3	70.58	0.00e+00
chr4-2611	chr4	155943172	155945105	+	968.1	1933.000	296.0	4.3	68.60	0.00e+00
chr5-4617	chr5	117119579	117121128	+	968.1	1549.000	294.5	3.2	91.45	0.00e+00
chr8-4892	chr8	105707201	105708545	+	968.1	1344.000	294.5	4.6	64.40	0.00e+00
chr11-1393	chr11	52396313	52397585	+	968.1	1272.000	294.0	2.0	147.25	0.00e+00
chr11-5781	chr11	120457374	120458921	+	968.1	1547.000	293.0	4.0	73.38	0.00e+00
chr13-3171	chr13	24280020	24281761	+	968.1	1741.000	293.5	3.3	87.64	0.00e+00
chr15-4569	chr15	98633794	98636673	+	968.1	2879.000	294.5	4.1	71.45	0.00e+00
chr16-2440	chr16	18425789	18427244	+	968.1	1455.000	294.0	2.4	120.13	0.00e+00
chr1-1509	chr1	175691851	175693403	+	966.4	1552.000	293.5	2.2	134.03	0.00e+00
chr2-8155	chr2	122367836	122369935	+	966.4	2099.000	293.0	2.8	105.80	0.00e+00
chr3-4723	chr3	90079049	90080922	+	966.4	1873.000	292.5	2.8	105.62	0.00e+00
chr3-2214	chr3	146812155	146813722	+	966.4	1567.000	296.5	3.3	90.27	0.00e+00
chr5-5004	chr5	5513944	5515204	+	966.4	1260.000	292.0	1.7	174.38	0.00e+00
chr7-7648	chr7	4657576	4659723	+	966.4	2147.000	292.5	3.5	82.57	0.00e+00
chr10-5732	chr10	80754583	80756523	+	966.4	1940.000	293.0	1.9	156.87	0.00e+00
chr11-230	chr11	4135123	4136255	+	966.4	1132.000	296.5	1.9	153.46	0.00e+00
chr13-3926	chr13	24760884	24762373	+	966.4	1489.000	292.5	2.3	126.15	0.00e+00
chr15-4284	chr15	89453413	89454979	+	966.4	1566.000	293.5	2.7	108.50	0.00e+00
chr16-829	chr16	18348040	18349422	+	966.4	1382.000	294.0	1.9	157.41	0.00e+00
chr17-1780	chr17	28800411	28802736	+	966.4	2325.000	293.0	3.5	82.71	0.00e+00
chr19-1144	chr19	16780169	16781688	+	966.4	1519.000	293.5	2.6	113.93	0.00e+00
chrX-3480	chrX	7840989	7843255	+	966.4	2266.000	292.5	3.5	82.57	0.00e+00
chr4-3103	chr4	41568704	41569989	+	964.8	1285.000	295.0	3.1	95.42	0.00e+00
chr6-355	chr6	29609079	29610475	+	964.8	1396.000	298.5	2.3	128.74	0.00e+00
chr8-5897	chr8	12394804	12399097	+	964.8	4293.000	293.5	5.3	55.57	0.00e+00
chr9-1100	chr9	54500907	54502517	+	964.8	1610.000	293.0	1.9	151.64	0.00e+00
chr11-6047	chr11	50209888	50211440	+	964.8	1552.000	294.0	1.9	152.16	0.00e+00
chr11-4050	chr11	70687269	70688559	+	964.8	1290.000	293.5	3.0	96.96	0.00e+00
chr14-2193	chr14	55745246	55746802	+	964.8	1556.000	294.5	2.6	111.53	0.00e+00
chr17-1758	chr17	79894955	79896661	+	964.8	1706.000	293.5	3.1	94.94	0.00e+00
chr1-1810	chr1	133660530	133661674	+	963.1	1144.000	296.0	2.9	102.13	0.00e+00
chr6-4171	chr6	87810580	87812593	+	963.1	2013.000	291.5	3.2	92.37	0.00e+00
chr11-6458	chr11	120597184	120599205	+	963.1	2021.000	292.5	2.8	105.62	0.00e+00
chr18-1443	chr18	3507016	3509207	+	963.1	2191.000	293.5	3.7	79.95	0.00e+00
chr2-4793	chr2	32534787	32536841	+	961.5	2054.000	292.5	2.8	103.22	0.00e+00
chr2-6054	chr2	90579252	90581249	+	961.5	1997.000	291.0	2.4	122.12	0.00e+00
chr4-6621	chr4	20777393	20779220	+	961.5	1827.000	291.5	3.3	88.75	0.00e+00
chr8-5396	chr8	94916977	94918540	+	961.5	1563.000	291.5	3.0	98.39	0.00e+00
chr9-3893	chr9	75558687	75559870	+	961.5	1183.000	291.0	2.3	129.09	0.00e+00
chr10-554	chr10	67284618	67285631	+	961.5	1013.000	298.0	1.9	154.23	0.00e+00
chr11-8549	chr11	98740695	98743295	+	961.5	2600.000	290.5	4.1	70.48	0.00e+00
chr11-8424	chr11	105291914	105294485	+	961.5	2571.000	292.0	3.3	88.90	0.00e+00
chr15-4156	chr15	89178293	89181435	+	961.5	3142.000	292.0	7.3	40.12	0.00e+00
chr16-909	chr16	35154331	35156773	+	961.5	2442.000	294.5	4.3	69.28	0.00e+00
chr17-4200	chr17	46201870	46203877	+	961.5	2007.000	291.0	4.2	69.51	0.00e+00
chr19-2258	chr19	28989974	28991525	+	961.5	1551.000	291.5	2.8	102.86	0.00e+00
chr9-4605	chr9	66945504	66946951	+	959.8	1447.000	291.5	3.3	87.04	0.00e+00
chr2-4235	chr2	119799029	119800771	+	958.1	1742.000	290.5	2.5	115.65	0.00e+00
chr9-3236	chr9	22050297	22052260	+	958.1	1963.000	293.0	3.0	98.90	0.00e+00
chr12-4103	chr12	102876841	102879098	+	958.1	2257.000	289.5	3.2	89.90	0.00e+00
chr16-257	chr16	17069814	17071355	+	958.1	1541.000	302.0	2.1	146.53	0.00e+00
chr17-4393	chr17	47687263	47689625	+	958.1	2362.000	290.5	3.8	76.45	0.00e+00
chr19-2470	chr19	6334791	6336309	+	958.1	1518.000	290.5	2.8	102.51	0.00e+00
chr1-6737	chr1	172481509	172483814	+	956.5	2305.000	290.5	4.4	66.33	0.00e+00
chr2-7358	chr2	30966757	30968189	+	956.5	1432.000	290.0	3.0	95.80	0.00e+00
chr3-5865	chr3	104218623	104221125	+	956.5	2502.000	290.0	3.8	76.32	0.00e+00
chr4-5064	chr4	101264301	101265850	+	956.5	1549.000	290.0	3.5	83.38	0.00e+00
chr8-4011	chr8	70775810	70778076	+	956.5	2266.000	290.5	4.1	71.60	0.00e+00
chr8-2344	chr8	85492239	85493631	+	956.5	1392.000	293.5	2.5	116.85	0.00e+00
chr8-2304	chr8	94385982	94388170	+	956.5	2188.000	292.0	3.4	85.54	0.00e+00
chr9-6300	chr9	48984466	48986185	+	956.5	1719.000	290.0	3.6	80.41	0.00e+00
chr9-2570	chr9	57261493	57263144	+	956.5	1651.000	295.5	3.0	99.74	0.00e+00
chr10-3269	chr10	67547875	67550066	+	956.5	2191.000	291.5	5.4	53.88	0.00e+00
chr11-3013	chr11	49846302	49847862	+	956.5	1560.000	293.5	3.5	82.86	0.00e+00
chr16-3219	chr16	18233879	18235963	+	956.5	2084.000	289.5	2.6	109.63	0.00e+00
chr1-556	chr1	156718267	156719660	+	954.8	1393.000	297.5	2.2	135.86	0.00e+00
chr2-4957	chr2	153741070	153742624	+	954.8	1554.000	288.5	3.8	75.92	0.00e+00
chr3-129	chr3	36151094	36152231	+	954.8	1137.000	300.5	2.5	119.64	0.00e+00
chr4-2728	chr4	16162845	16164400	+	954.8	1555.000	291.5	3.0	96.30	0.00e+00
chr5-5583	chr5	75043431	75045256	+	954.8	1825.000	290.0	2.4	118.49	0.00e+00
chr10-124	chr10	11149425	11150446	+	954.8	1021.000	298.0	1.7	177.96	0.00e+00
chr10-2805	chr10	18055288	18057236	+	954.8	1948.000	292.0	2.9	100.75	0.00e+00
chr12-4237	chr12	100723941	100725463	+	954.8	1522.000	288.5	4.6	62.21	0.00e+00
chr14-218	chr14	105258613	105259621	+	954.8	1008.000	307.5	2.0	154.01	0.00e+00
chr18-1631	chr18	60560384	60561696	+	954.8	1312.000	291.5	2.5	116.05	0.00e+00
chr1-1946	chr1	53784450	53785594	+	953.2	1144.000	293.0	1.9	151.64	0.00e+00
chr2-642	chr2	165492717	165493975	+	953.2	1258.000	295.5	2.5	117.64	0.00e+00
chr5-6569	chr5	122778232	122780101	+	953.2	1869.000	290.0	2.5	115.45	0.00e+00
chr6-1952	chr6	22875178	22876611	+	953.2	1433.000	290.0	1.4	204.67	0.00e+00
chr6-3578	chr6	95117638	95118864	+	953.2	1226.000	288.5	2.4	117.88	0.00e+00
chr8-6168	chr8	48553857	48556356	+	953.2	2499.000	289.0	3.0	95.47	0.00e+00
chr8-2902	chr8	72474361	72476148	+	953.2	1787.000	290.5	4.8	60.14	0.00e+00
chr9-3344	chr9	21091003	21092621	+	953.2	1618.000	290.0	2.8	102.33	0.00e+00
chr10-5819	chr10	77514771	77516593	+	953.2	1822.000	289.0	4.6	63.20	0.00e+00
chr12-3695	chr12	91587773	91591029	+	953.2	3256.000	288.5	4.4	65.87	0.00e+00
chr15-736	chr15	80948259	80950087	+	953.2	1828.000	293.0	3.1	94.78	0.00e+00
chr15-468	chr15	94589254	94590389	+	953.2	1135.000	293.0	2.4	122.95	0.00e+00
chr17-3578	chr17	24072640	24073724	+	953.2	1084.000	288.5	1.9	154.46	0.00e+00
chr18-3441	chr18	67447860	67449661	+	953.2	1801.000	289.0	2.6	109.44	0.00e+00
chr1-5113	chr1	60096854	60098859	+	951.5	2005.000	290.0	2.6	112.57	0.00e+00
chr1-6117	chr1	139454183	139455845	+	951.5	1662.000	288.0	2.4	120.86	0.00e+00
chr1-6043	chr1	191820759	191822603	+	951.5	1844.000	287.5	3.6	79.71	0.00e+00
chr2-4429	chr2	25402747	25404176	+	951.5	1429.000	290.0	2.9	100.06	0.00e+00
chr3-5591	chr3	94974133	94975987	+	951.5	1854.000	288.5	3.6	79.99	0.00e+00
chr4-537	chr4	49597075	49598208	+	951.5	1133.000	301.0	1.9	161.16	0.00e+00
chr5-3828	chr5	124540641	124542232	+	951.5	1591.000	291.0	2.3	129.09	0.00e+00
chr6-481	chr6	13677123	13678402	+	951.5	1279.000	291.0	1.8	161.37	0.00e+00
chr6-2512	chr6	38550765	38552759	+	951.5	1994.000	290.0	3.7	77.63	0.00e+00
chr7-7986	chr7	28310828	28312591	+	951.5	1763.000	288.0	3.7	78.45	0.00e+00
chr9-5519	chr9	106884788	106887684	+	951.5	2896.000	289.0	4.9	59.04	0.00e+00
chr17-5084	chr17	33939419	33941862	+	951.5	2443.000	287.5	3.3	87.53	0.00e+00
chr17-5572	chr17	42875304	42877319	+	951.5	2015.000	288.5	2.4	121.07	0.00e+00
chr1-4232	chr1	91540062	91541508	+	949.9	1446.000	289.0	3.2	89.74	0.00e+00
chr1-6435	chr1	92472722	92474438	+	949.9	1716.000	287.5	3.9	73.18	0.00e+00
chr2-1908	chr2	29965231	29966829	+	949.9	1598.000	292.0	2.8	103.04	0.00e+00
chr3-5989	chr3	116006334	116008706	+	949.9	2372.000	288.5	4.0	72.25	0.00e+00
chr4-7602	chr4	126201218	126203436	+	949.9	2218.000	288.0	2.6	111.79	0.00e+00
chr5-6757	chr5	113907392	113909562	+	949.9	2170.000	287.5	3.0	94.98	0.00e+00
chr6-4472	chr6	72346899	72348349	+	949.9	1450.000	288.5	2.5	114.86	0.00e+00
chr9-5458	chr9	22070555	22071967	+	949.9	1412.000	287.0	1.7	171.39	0.00e+00
chr10-3863	chr10	40300576	40303040	+	949.9	2464.000	288.5	3.3	87.83	0.00e+00
chr11-8613	chr11	33512704	33514160	+	949.9	1456.000	287.0	3.2	89.12	0.00e+00
chr11-9046	chr11	117114389	117116289	+	949.9	1900.000	288.0	3.0	97.21	0.00e+00
chr13-2653	chr13	46669044	46670812	+	949.9	1768.000	288.5	3.3	87.83	0.00e+00
chr16-1173	chr16	17405158	17406762	+	949.9	1604.000	287.5	4.0	72.00	0.00e+00
chr16-2311	chr16	45157897	45159694	+	949.9	1797.000	289.5	3.2	89.90	0.00e+00
chr17-2604	chr17	24849600	24851440	+	949.9	1840.000	292.0	2.3	125.94	0.00e+00
chr18-292	chr18	3382934	3384331	+	949.9	1397.000	293.0	1.7	168.49	0.00e+00
chr2-7476	chr2	30827159	30828648	+	948.2	1489.000	288.0	3.2	91.26	0.00e+00
chr2-8557	chr2	70824027	70826248	+	948.2	2221.000	287.0	3.0	94.81	0.00e+00
chr3-5579	chr3	89089563	89091687	+	948.2	2124.000	287.0	4.6	62.76	0.00e+00
chr6-1945	chr6	122485667	122487245	+	948.2	1578.000	288.5	0.5	559.93	0.00e+00
chr7-1504	chr7	64501686	64503200	+	948.2	1514.000	294.5	2.3	127.02	0.00e+00
chr8-4841	chr8	120535596	120539148	+	948.2	3552.000	286.5	5.9	48.88	0.00e+00
chr10-3645	chr10	20311709	20313786	+	948.2	2077.000	288.0	4.6	62.98	0.00e+00
chr11-2356	chr11	23665237	23667147	+	948.2	1910.000	288.0	4.1	69.87	0.00e+00
chr15-1814	chr15	55112161	55113375	+	948.2	1214.000	287.0	2.8	103.63	0.00e+00
chr15-3426	chr15	79402326	79403903	+	948.2	1577.000	287.5	4.2	68.68	0.00e+00
chr19-3828	chr19	29100588	29102323	+	948.2	1735.000	288.0	3.7	77.10	0.00e+00
chrX-1959	chrX	144317661	144319267	+	948.2	1606.000	287.0	2.1	139.25	0.00e+00
chr6-1295	chr6	119902361	119903623	+	946.6	1262.000	290.5	2.1	140.95	0.00e+00
chr7-1088	chr7	127511985	127513587	+	946.6	1602.000	289.5	1.7	166.48	0.00e+00
chr9-3423	chr9	106685057	106686547	+	946.6	1490.000	286.0	2.7	105.73	0.00e+00
chr11-6116	chr11	55468760	55471073	+	946.6	2313.000	287.0	5.0	57.13	0.00e+00
chr16-1106	chr16	13671709	13672974	+	946.6	1265.000	291.5	1.6	181.04	0.00e+00
chr17-3914	chr17	69382404	69385235	+	946.6	2831.000	288.0	5.0	58.07	0.00e+00
chr1-5136	chr1	106795694	106797160	+	944.9	1466.000	286.0	1.9	153.13	0.00e+00
chr6-4217	chr6	39870281	39873695	+	944.9	3414.000	286.5	5.2	54.92	0.00e+00
chr7-5368	chr7	79464650	79467411	+	944.9	2761.000	286.0	5.5	51.64	0.00e+00
chr8-5139	chr8	71485072	71486515	+	944.9	1443.000	287.0	2.6	111.40	0.00e+00
chr11-9738	chr11	78187997	78189830	+	944.9	1833.000	286.0	3.1	92.51	0.00e+00
chr11-8191	chr11	119913170	119914981	+	944.9	1811.000	286.5	4.1	69.51	0.00e+00
chr12-4343	chr12	11264747	11267237	+	944.9	2490.000	286.5	2.7	105.91	0.00e+00
chr12-2906	chr12	83687814	83689551	+	944.9	1737.000	286.0	2.9	98.68	0.00e+00
chr3-752	chr3	32817287	32818930	+	943.3	1643.000	291.5	1.7	174.08	0.00e+00
chr4-4370	chr4	33309956	33311416	+	943.3	1460.000	286.5	3.0	96.70	0.00e+00
chr6-4900	chr6	28831359	28834025	+	943.3	2666.000	285.0	5.0	57.47	0.00e+00
chr8-5792	chr8	13199656	13201616	+	943.3	1960.000	286.0	3.3	85.40	0.00e+00
chr8-6114	chr8	120100393	120102321	+	943.3	1928.000	286.0	3.7	77.91	0.00e+00
chr9-5702	chr9	107553746	107556062	+	943.3	2316.000	286.0	5.0	57.67	0.00e+00
chr10-5803	chr10	42761160	42763299	+	943.3	2139.000	287.5	3.3	85.84	0.00e+00
chr10-1982	chr10	62449099	62450593	+	943.3	1494.000	286.0	2.0	143.25	0.00e+00
chr10-4509	chr10	71347400	71349006	+	943.3	1606.000	287.0	3.1	92.84	0.00e+00
chr10-2172	chr10	80053435	80054965	+	943.3	1530.000	286.5	3.0	96.70	0.00e+00
chr15-3918	chr15	100599004	100600653	+	943.3	1649.000	285.0	2.3	126.43	0.00e+00
chr17-135	chr17	35879756	35880759	+	943.3	1003.000	293.5	1.3	227.85	0.00e+00
chr1-5590	chr1	173365906	173368335	+	941.6	2429.000	285.5	3.9	72.67	0.00e+00
chr3-5221	chr3	88335359	88337257	+	941.6	1898.000	285.0	2.3	122.92	0.00e+00
chr4-1140	chr4	116995165	116996330	+	941.6	1165.000	286.0	3.2	88.81	0.00e+00
chr4-7341	chr4	155623810	155625687	+	941.6	1877.000	285.5	3.9	73.88	0.00e+00
chr5-7229	chr5	91961738	91963780	+	941.6	2042.000	286.0	3.0	94.48	0.00e+00
chr5-4209	chr5	151650424	151651455	+	941.6	1031.000	285.5	2.3	123.14	0.00e+00
chr6-2368	chr6	24955032	24956644	+	941.6	1612.000	286.0	2.7	105.73	0.00e+00
chr6-2119	chr6	71830844	71832273	+	941.6	1429.000	286.0	3.0	94.48	0.00e+00
chr6-3963	chr6	85960708	85962521	+	941.6	1813.000	285.0	4.1	70.24	0.00e+00
chr6-5448	chr6	86848186	86850991	+	941.6	2805.000	286.0	3.7	77.91	0.00e+00
chr8-2728	chr8	88137677	88139020	+	941.6	1343.000	284.5	3.0	96.03	0.00e+00
chr14-139	chr14	59597418	59598690	+	941.6	1272.000	290.0	2.1	140.71	0.00e+00
chr18-2928	chr18	11838899	11841182	+	941.6	2283.000	285.0	2.6	107.93	0.00e+00
chr2-7362	chr2	32875179	32877575	+	939.9	2396.000	286.5	4.3	66.39	0.00e+00
chr2-190	chr2	160872312	160873576	+	939.9	1264.000	292.5	1.9	151.39	0.00e+00
chr6-3853	chr6	8258365	8260199	+	939.9	1834.000	284.5	1.6	176.69	0.00e+00
chr7-7488	chr7	127572714	127574664	+	939.9	1950.000	285.0	2.4	116.45	0.00e+00
chr9-1811	chr9	55148941	55150728	+	939.9	1787.000	289.5	3.0	97.72	0.00e+00
chr14-3527	chr14	54426174	54427720	+	939.9	1546.000	285.5	3.7	77.77	0.00e+00
chr15-3908	chr15	86184525	86186433	+	939.9	1908.000	285.5	3.0	94.32	0.00e+00
chr16-367	chr16	5203354	5204358	+	939.9	1004.000	291.5	1.9	156.07	0.00e+00
chr16-2768	chr16	28928520	28930535	+	939.9	2015.000	284.0	3.9	73.49	0.00e+00
chr17-2506	chr17	34849659	34851381	+	939.9	1722.000	286.0	4.3	67.28	0.00e+00
chr19-544	chr19	41932786	41934512	+	939.9	1726.000	293.5	3.7	79.95	0.00e+00
chrX-3514	chrX	71555332	71557934	+	939.9	2602.000	286.0	2.9	98.68	0.00e+00
chr1-212	chr1	37864530	37865920	+	938.3	1390.000	287.0	3.0	94.81	0.00e+00
chr2-1214	chr2	91526724	91527849	+	938.3	1125.000	286.5	1.8	158.87	0.00e+00
chr2-3324	chr2	135658495	135660248	+	938.3	1753.000	287.5	2.9	99.20	0.00e+00
chr2-5688	chr2	139677084	139679115	+	938.3	2031.000	284.5	3.3	86.61	0.00e+00
chr2-6426	chr2	164878452	164880782	+	938.3	2330.000	287.5	3.8	75.66	0.00e+00
chr3-5165	chr3	105051848	105053694	+	938.3	1846.000	284.0	2.7	104.99	0.00e+00
chr5-3657	chr5	24576612	24578217	+	938.3	1605.000	284.5	3.5	80.32	0.00e+00
chr7-724	chr7	80232206	80233477	+	938.3	1271.000	289.5	2.9	99.89	0.00e+00
chr8-203	chr8	70439182	70440311	+	938.3	1129.000	288.0	2.2	131.52	0.00e+00
chr10-684	chr10	45577764	45579031	+	938.3	1267.000	284.0	1.5	183.73	0.00e+00
chr11-3196	chr11	98586388	98587655	+	938.3	1267.000	286.0	3.3	87.07	0.00e+00
chr11-8306	chr11	115707082	115709655	+	938.3	2573.000	284.5	4.4	64.02	0.00e+00
chr12-4594	chr12	87442123	87444892	+	938.3	2769.000	285.0	3.3	86.77	0.00e+00
chr16-123	chr16	64770476	64771476	+	938.3	1000.000	295.0	1.5	190.85	0.00e+00
chr17-5892	chr17	25843238	25844879	+	938.3	1641.000	284.0	2.4	119.18	0.00e+00
chr19-2601	chr19	45997662	45998927	+	938.3	1265.000	284.0	2.7	104.99	0.00e+00
chr1-626	chr1	167000498	167002487	+	936.6	1989.000	286.0	3.3	87.07	0.00e+00
chr2-2108	chr2	160730982	160732904	+	936.6	1922.000	286.5	3.0	96.70	0.00e+00
chr4-1752	chr4	132048143	132049540	+	936.6	1397.000	286.0	2.8	103.27	0.00e+00
chr4-4951	chr4	154159908	154161671	+	936.6	1763.000	284.0	3.8	74.74	0.00e+00
chr6-3170	chr6	61179948	61181510	+	936.6	1562.000	287.5	3.2	91.10	0.00e+00
chr6-2294	chr6	115774122	115775817	+	936.6	1695.000	288.0	3.6	79.85	0.00e+00
chr7-2807	chr7	55841851	55843289	+	936.6	1438.000	284.0	3.3	84.80	0.00e+00
chr7-1671	chr7	102441714	102442755	+	936.6	1041.000	285.0	2.0	142.75	0.00e+00
chr8-1697	chr8	119344331	119345640	+	936.6	1309.000	286.0	2.4	120.02	0.00e+00
chr10-5776	chr10	128091850	128093985	+	936.6	2135.000	286.0	2.9	98.68	0.00e+00
chr18-2743	chr18	84588368	84590658	+	936.6	2290.000	283.5	3.7	75.89	0.00e+00
chr6-1446	chr6	35132784	35134713	+	935.0	1929.000	287.0	3.7	76.83	0.00e+00
chr6-1097	chr6	71439590	71441815	+	935.0	2225.000	285.0	3.6	79.02	0.00e+00
chr6-3573	chr6	85587185	85588945	+	935.0	1760.000	283.0	2.0	141.74	0.00e+00
chr8-5664	chr8	90346318	90348867	+	935.0	2549.000	283.0	4.4	64.62	0.00e+00
chr8-5998	chr8	128684966	128686964	+	935.0	1998.000	283.0	2.4	118.76	0.00e+00
chr9-2346	chr9	108936498	108937806	+	935.0	1308.000	283.0	1.8	156.93	0.00e+00
chr14-641	chr14	78731908	78733358	+	935.0	1450.000	286.0	2.4	116.86	0.00e+00
chr15-598	chr15	35371051	35372185	+	935.0	1134.000	289.5	1.5	187.29	0.00e+00
chr18-48	chr18	38296676	38297552	+	935.0	876.000	288.5	2.9	99.54	0.00e+00
chr19-80	chr19	5601920	5602928	+	935.0	1008.000	288.0	1.9	154.20	0.00e+00
chr19-1232	chr19	17393839	17394929	+	935.0	1090.000	284.0	1.5	183.73	0.00e+00
chr2-9108	chr2	32845640	32847562	+	933.3	1922.000	282.5	2.1	137.07	0.00e+00
chr4-1241	chr4	149166070	149167919	+	933.3	1849.000	284.0	2.2	129.69	0.00e+00
chr4-6411	chr4	155668297	155670004	+	933.3	1707.000	283.0	3.1	91.54	0.00e+00
chr5-357	chr5	9160957	9162664	+	933.3	1707.000	290.5	1.8	161.09	0.00e+00
chr6-4432	chr6	91514879	91517005	+	933.3	2126.000	283.5	4.4	64.73	0.00e+00
chr9-6325	chr9	70541645	70543908	+	933.3	2263.000	282.5	3.6	78.33	0.00e+00
chr10-1356	chr10	7589545	7590930	+	933.3	1385.000	287.0	2.6	111.40	0.00e+00
chr10-5443	chr10	128082451	128084720	+	933.3	2269.000	285.0	4.1	69.14	0.00e+00
chr13-3632	chr13	43302630	43304851	+	933.3	2221.000	283.0	4.3	65.58	0.00e+00
chr14-3469	chr14	54875868	54877750	+	933.3	1882.000	283.5	3.0	95.69	0.00e+00
chr1-6584	chr1	163311107	163314255	+	931.7	3148.000	283.0	4.3	66.58	0.00e+00
chr1-5924	chr1	164457193	164459161	+	931.7	1968.000	283.0	3.9	73.23	0.00e+00
chr2-8269	chr2	92388071	92390001	+	931.7	1930.000	282.0	3.1	91.22	0.00e+00
chr2-1317	chr2	166905933	166907469	+	931.7	1536.000	285.0	2.3	122.92	0.00e+00
chr5-276	chr5	115559467	115561204	+	931.7	1737.000	291.5	3.0	96.30	0.00e+00
chr11-2519	chr11	6199452	6200855	+	931.7	1403.000	284.5	3.1	92.03	0.00e+00
chr15-932	chr15	83148473	83149606	+	931.7	1133.000	289.0	2.0	144.75	0.00e+00
chr15-2077	chr15	99294555	99296276	+	931.7	1721.000	282.5	2.4	118.55	0.00e+00
chr1-6872	chr1	160211414	160214103	+	930.0	2689.000	282.5	4.1	68.54	0.00e+00
chr2-8381	chr2	34370511	34373242	+	930.0	2731.000	283.0	3.9	73.23	0.00e+00
chr2-8911	chr2	35108955	35110367	+	930.0	1412.000	281.5	3.0	95.02	0.00e+00
chr4-5255	chr4	40852633	40854791	+	930.0	2158.000	283.0	4.4	63.68	0.00e+00
chr5-7787	chr5	23782581	23784032	+	930.0	1451.000	282.0	1.9	145.95	0.00e+00
chr5-7863	chr5	107288184	107290108	+	930.0	1924.000	282.0	3.6	78.19	0.00e+00
chr7-5611	chr7	16098260	16100038	+	930.0	1778.000	282.0	4.3	66.34	0.00e+00
chr7-6318	chr7	16272327	16274554	+	930.0	2227.000	282.0	4.1	69.50	0.00e+00
chr13-259	chr13	91807224	91808560	+	930.0	1336.000	289.5	2.2	132.21	0.00e+00
chr18-2395	chr18	12235366	12237214	+	930.0	1848.000	282.0	4.4	64.39	0.00e+00
chr2-9616	chr2	94435921	94438583	+	928.4	2662.000	280.5	3.5	80.65	0.00e+00
chr2-4652	chr2	180701157	180702947	+	928.4	1790.000	284.5	2.4	119.39	0.00e+00
chr3-6052	chr3	40744440	40746523	+	928.4	2083.000	281.0	3.3	85.55	0.00e+00
chr3-4009	chr3	119782099	119783987	+	928.4	1888.000	282.0	2.6	106.79	0.00e+00
chr4-5598	chr4	3834445	3836283	+	928.4	1838.000	283.5	2.4	118.97	0.00e+00
chr4-4666	chr4	152476712	152478849	+	928.4	2137.000	282.5	4.0	70.75	0.00e+00
chr5-1271	chr5	52741387	52742800	+	928.4	1413.000	281.5	2.0	140.99	0.00e+00
chr5-7263	chr5	123683107	123685279	+	928.4	2172.000	282.5	3.5	79.75	0.00e+00
chr7-8159	chr7	27486348	27488215	+	928.4	1867.000	281.5	2.4	115.02	0.00e+00
chr8-4795	chr8	13907155	13908657	+	928.4	1502.000	282.5	2.9	97.47	0.00e+00
chr8-6092	chr8	102783015	102786866	+	928.4	3851.000	284.0	6.1	46.42	0.00e+00
chr10-2834	chr10	69212270	69214072	+	928.4	1802.000	284.0	2.8	100.22	0.00e+00
chr11-7647	chr11	51999288	52001063	+	928.4	1775.000	281.5	3.5	79.47	0.00e+00
chr12-1819	chr12	69296565	69298240	+	928.4	1675.000	283.0	2.3	125.54	0.00e+00
chr14-2580	chr14	31130627	31132732	+	928.4	2105.000	282.0	3.9	72.98	0.00e+00
chr14-4180	chr14	34309776	34312962	+	928.4	3186.000	281.5	4.4	64.28	0.00e+00
chr14-560	chr14	48446152	48447306	+	928.4	1154.000	283.5	2.7	104.81	0.00e+00
chr14-2788	chr14	57664114	57666047	+	928.4	1933.000	281.0	3.7	76.54	0.00e+00
chr15-3774	chr15	81398891	81401140	+	928.4	2249.000	281.5	3.8	74.08	0.00e+00
chr15-850	chr15	89088922	89090181	+	928.4	1259.000	284.5	2.6	107.74	0.00e+00
chr16-112	chr16	33185114	33186375	+	928.4	1261.000	294.0	3.0	97.12	0.00e+00
chr17-2609	chr17	32283450	32285475	+	928.4	2025.000	282.5	3.5	79.75	0.00e+00
chr18-2152	chr18	9448986	9451007	+	928.4	2021.000	281.5	3.2	87.42	0.00e+00
chr1-3760	chr1	46852432	46853757	+	926.7	1325.000	283.5	2.3	122.27	0.00e+00
chr2-5953	chr2	26139419	26141141	+	926.7	1722.000	281.5	4.5	62.44	0.00e+00
chr4-1851	chr4	89688070	89690599	+	926.7	2529.000	283.5	3.0	95.69	0.00e+00
chr5-3986	chr5	76657357	76659027	+	926.7	1670.000	281.5	2.9	97.13	0.00e+00
chr6-2122	chr6	116192611	116194197	+	926.7	1586.000	283.5	2.3	122.27	0.00e+00
chr7-3506	chr7	100862501	100863795	+	926.7	1294.000	282.5	2.1	132.92	0.00e+00
chr7-990	chr7	126396094	126396982	+	926.7	888.000	282.0	2.1	132.68	0.00e+00
chr11-9067	chr11	6474349	6476660	+	926.7	2311.000	281.0	3.1	90.90	0.00e+00
chr11-8480	chr11	58103373	58105184	+	926.7	1811.000	281.5	2.3	124.88	0.00e+00
chr2-5754	chr2	165325591	165327413	+	925.0	1822.000	280.0	3.2	86.95	0.00e+00
chr4-7895	chr4	59548041	59550111	+	925.0	2070.000	281.0	3.3	83.90	0.00e+00
chr5-635	chr5	112342692	112343826	+	925.0	1134.000	288.0	3.1	93.16	0.00e+00
chr9-4377	chr9	102625279	102627654	+	925.0	2375.000	281.0	4.9	57.41	0.00e+00
chr9-4475	chr9	108305249	108307421	+	925.0	2172.000	280.0	2.8	98.81	0.00e+00
chr12-4415	chr12	116404728	116406305	+	925.0	1577.000	281.0	3.6	77.91	0.00e+00
chr14-3584	chr14	52256674	52258420	+	925.0	1746.000	280.0	2.7	103.51	0.00e+00
chr16-1252	chr16	36070975	36072627	+	925.0	1652.000	282.5	3.4	82.76	0.00e+00
chr17-2086	chr17	25183942	25185441	+	925.0	1499.000	283.5	4.0	71.00	0.00e+00
chr2-943	chr2	39225641	39226910	+	923.4	1269.000	286.5	1.2	247.13	0.00e+00
chr2-2566	chr2	60124480	60126239	+	923.4	1759.000	281.0	2.6	109.07	0.00e+00
chr2-7888	chr2	131177894	131180217	+	923.4	2323.000	282.5	5.0	56.23	0.00e+00
chr2-2633	chr2	172549423	172552974	+	923.4	3551.000	281.5	4.1	68.29	0.00e+00
chr5-1199	chr5	148399076	148400335	+	923.4	1259.000	284.0	2.4	116.04	0.00e+00
chr6-1268	chr6	124414348	124415740	+	923.4	1392.000	281.5	2.4	118.13	0.00e+00
chr7-7199	chr7	45127016	45129758	+	923.4	2742.000	280.0	5.5	50.55	0.00e+00
chr11-9370	chr11	100711530	100712786	+	923.4	1256.000	279.5	3.3	85.09	0.00e+00
chr13-2693	chr13	106946544	106948099	+	923.4	1555.000	280.5	2.4	117.71	0.00e+00
chr14-3405	chr14	32159289	32160902	+	923.4	1613.000	279.5	3.7	74.82	0.00e+00
chr15-3930	chr15	51990426	51992188	+	923.4	1762.000	280.0	3.1	90.57	0.00e+00
chr15-2682	chr15	99369516	99370814	+	923.4	1298.000	280.0	2.1	135.86	0.00e+00
chr19-1945	chr19	40587735	40589930	+	923.4	2195.000	279.0	2.8	98.45	0.00e+00
chr1-5178	chr1	36067895	36070085	+	921.7	2190.000	279.5	2.7	103.33	0.00e+00
chr1-3453	chr1	97769109	97770979	+	921.7	1870.000	280.0	2.8	101.10	0.00e+00
chr2-7238	chr2	180118849	180120270	+	921.7	1421.000	280.0	3.4	82.03	0.00e+00
chr3-594	chr3	14886060	14887325	+	921.7	1265.000	282.0	2.7	104.25	0.00e+00
chr4-3792	chr4	126532672	126534087	+	921.7	1415.000	278.5	2.0	139.49	0.00e+00
chr5-4543	chr5	21645102	21647209	+	921.7	2107.000	280.5	2.3	124.44	0.00e+00
chr5-3942	chr5	65435028	65436682	+	921.7	1654.000	281.5	2.3	121.41	0.00e+00
chr8-3199	chr8	105854712	105856585	+	921.7	1873.000	279.5	2.1	135.62	0.00e+00
chr9-3033	chr9	63377148	63378492	+	921.7	1344.000	280.5	2.8	101.28	0.00e+00
chr9-4282	chr9	73113001	73114577	+	921.7	1576.000	280.5	1.9	150.18	0.00e+00
chr10-4738	chr10	19933379	19935552	+	921.7	2173.000	279.0	3.3	84.94	0.00e+00
chr11-9479	chr11	59838419	59840583	+	921.7	2164.000	280.0	4.5	62.11	0.00e+00
chr13-2062	chr13	51845639	51849400	+	921.7	3761.000	280.0	5.2	54.34	0.00e+00
chr15-4539	chr15	78876350	78878580	+	921.7	2230.000	280.0	4.6	60.38	0.00e+00
chr18-2692	chr18	54989418	54993426	+	921.7	4008.000	279.0	6.1	46.08	0.00e+00
chr1-5726	chr1	91411830	91414591	+	920.1	2761.000	278.5	4.9	56.90	0.00e+00
chr2-9316	chr2	32150296	32153663	+	920.1	3367.000	279.0	5.9	47.09	0.00e+00
chr2-5229	chr2	37451906	37453216	+	920.1	1310.000	281.0	2.2	128.32	0.00e+00
chr3-675	chr3	66985584	66986595	+	920.1	1011.000	281.0	2.0	140.74	0.00e+00
chr4-5830	chr4	65604573	65605896	+	920.1	1323.000	279.0	2.8	100.74	0.00e+00
chr4-3984	chr4	83417244	83419093	+	920.1	1849.000	280.5	2.8	101.28	0.00e+00
chr9-4503	chr9	53535612	53538181	+	920.1	2569.000	279.0	3.2	86.64	0.00e+00
chr12-3603	chr12	108273469	108277128	+	920.1	3659.000	278.5	4.4	63.59	0.00e+00
chr15-4764	chr15	86032522	86034933	+	920.1	2411.000	280.5	4.4	64.05	0.00e+00
chr17-4420	chr17	14942432	14944092	+	920.1	1660.000	279.0	1.9	149.38	0.00e+00
chr1-5645	chr1	119647864	119649366	+	918.4	1502.000	278.0	2.1	130.80	0.00e+00
chr2-2514	chr2	104409673	104411089	+	918.4	1416.000	280.5	2.3	124.44	0.00e+00
chr3-2927	chr3	96727030	96728845	+	918.4	1815.000	281.0	2.8	101.47	0.00e+00
chr5-8154	chr5	146793539	146795114	+	918.4	1575.000	279.0	2.3	123.77	0.00e+00
chr10-5735	chr10	81319638	81322064	+	918.4	2426.000	278.0	3.2	86.33	0.00e+00
chr12-4131	chr12	40035755	40038696	+	918.4	2941.000	279.5	4.7	59.45	0.00e+00
chr14-3830	chr14	56667488	56669669	+	918.4	2181.000	277.5	3.5	79.79	0.00e+00
chr2-6856	chr2	27885720	27887722	+	916.8	2002.000	278.0	2.3	119.90	0.00e+00
chr2-4114	chr2	31151870	31153472	+	916.8	1602.000	282.5	1.4	199.38	0.00e+00
chr2-871	chr2	155133413	155134812	+	916.8	1399.000	280.0	1.8	155.27	0.00e+00
chr5-5360	chr5	137683364	137685091	+	916.8	1727.000	279.5	3.0	94.34	0.00e+00
chr6-5073	chr6	31398383	31400292	+	916.8	1909.000	278.5	3.0	94.00	0.00e+00
chr7-7479	chr7	120634285	120636312	+	916.8	2027.000	280.0	3.3	85.24	0.00e+00
chr9-1283	chr9	63398562	63399829	+	916.8	1267.000	280.0	2.8	101.10	0.00e+00
chr9-2082	chr9	65460717	65461880	+	916.8	1163.000	277.0	2.6	104.90	0.00e+00
chr9-4939	chr9	103363810	103366164	+	916.8	2354.000	278.5	3.3	83.16	0.00e+00
chr11-7434	chr11	120436579	120438016	+	916.8	1437.000	279.0	2.7	103.14	0.00e+00
chr13-2727	chr13	104108683	104110580	+	916.8	1897.000	279.0	3.4	81.73	0.00e+00
chr14-1277	chr14	49065619	49067340	+	916.8	1721.000	280.5	2.9	96.78	0.00e+00
chr16-2066	chr16	58669860	58671240	+	916.8	1380.000	277.5	1.9	148.57	0.00e+00
chr16-1134	chr16	97921827	97923107	+	916.8	1280.000	279.5	2.4	117.29	0.00e+00
chr17-2318	chr17	26561228	26562762	+	916.8	1534.000	280.5	2.4	114.61	0.00e+00
chr1-1423	chr1	135283226	135284498	+	915.1	1272.000	281.0	2.5	111.87	0.00e+00
chr5-3347	chr5	34948921	34951016	+	915.1	2095.000	281.0	4.4	64.16	0.00e+00
chr5-3198	chr5	88886493	88888100	+	915.1	1607.000	278.5	2.6	105.47	0.00e+00
chr6-4358	chr6	86396032	86397732	+	915.1	1700.000	277.5	3.3	82.86	0.00e+00
chr8-5345	chr8	25839936	25841946	+	915.1	2010.000	279.0	3.7	76.00	0.00e+00
chr11-8474	chr11	49202264	49204539	+	915.1	2275.000	277.5	3.0	93.67	0.00e+00
chr16-2961	chr16	52450212	52454571	+	915.1	4359.000	278.0	6.4	43.60	0.00e+00
chr17-5699	chr17	56008316	56010415	+	915.1	2099.000	278.0	4.1	68.51	0.00e+00
chr17-673	chr17	83861508	83863206	+	915.1	1698.000	279.5	2.9	96.44	0.00e+00
chr1-2537	chr1	16518608	16520393	+	913.5	1785.000	279.0	1.1	254.82	0.00e+00
chr1-4303	chr1	33813434	33814873	+	913.5	1439.000	278.0	3.4	81.44	0.00e+00
chr1-188	chr1	182124765	182125898	+	913.5	1133.000	281.5	2.1	136.59	0.00e+00
chr3-4889	chr3	27152618	27154216	+	913.5	1598.000	277.0	3.0	91.51	0.00e+00
chr4-5508	chr4	138434209	138435649	+	913.5	1440.000	277.5	2.5	110.48	0.00e+00
chr5-5565	chr5	24451442	24453763	+	913.5	2321.000	278.0	4.3	64.42	0.00e+00
chr6-4618	chr6	91683565	91685531	+	913.5	1966.000	278.0	3.0	93.84	0.00e+00
chr14-1514	chr14	52196424	52198035	+	913.5	1611.000	278.5	2.9	96.09	0.00e+00
chr18-2036	chr18	44380120	44381544	+	913.5	1424.000	279.5	1.7	166.91	0.00e+00
chr19-967	chr19	59942885	59944170	+	913.5	1285.000	278.0	3.0	93.84	0.00e+00
chr1-2272	chr1	155812169	155813581	+	911.8	1412.000	278.0	2.5	110.68	0.00e+00
chr1-6269	chr1	194619300	194621369	+	911.8	2069.000	277.0	4.4	63.25	0.00e+00
chr2-7002	chr2	150786397	150788648	+	911.8	2251.000	275.5	3.9	71.29	0.00e+00
chr4-7654	chr4	149484465	149486198	+	911.8	1733.000	276.0	3.1	89.28	0.00e+00
chr6-5015	chr6	85331999	85334066	+	911.8	2067.000	276.0	3.7	75.18	0.00e+00
chr8-3794	chr8	13338256	13340073	+	911.8	1817.000	276.0	2.6	107.13	0.00e+00
chr9-2763	chr9	48479962	48481497	+	911.8	1535.000	275.5	2.7	101.85	0.00e+00
chr11-7141	chr11	119227633	119229875	+	911.8	2242.000	279.5	3.0	94.34	0.00e+00
chr15-2110	chr15	81810573	81812403	+	911.8	1830.000	277.5	3.4	81.30	0.00e+00
chr16-2004	chr16	10544973	10546377	+	911.8	1404.000	277.0	2.6	107.52	0.00e+00
chr1-7110	chr1	189342020	189344360	+	910.2	2340.000	275.0	4.4	62.79	0.00e+00
chr2-4799	chr2	78868228	78871051	+	910.2	2823.000	279.0	2.7	103.14	0.00e+00
chr3-3840	chr3	28262416	28265302	+	910.2	2886.000	277.5	3.5	79.79	0.00e+00
chr4-5484	chr4	118436060	118438241	+	910.2	2181.000	279.0	4.3	64.66	0.00e+00
chr5-2027	chr5	130171366	130172756	+	910.2	1390.000	277.5	2.8	100.20	0.00e+00
chr10-4857	chr10	128803472	128806496	+	910.2	3024.000	275.5	4.5	61.11	0.00e+00
chr11-4206	chr11	22990192	22991985	+	910.2	1793.000	278.5	3.4	81.59	0.00e+00
chr17-3113	chr17	29660234	29661615	+	910.2	1381.000	275.5	2.7	101.85	0.00e+00
chr18-2492	chr18	36782347	36783956	+	910.2	1609.000	277.0	3.3	84.33	0.00e+00
chrX-3273	chrX	77510388	77512703	+	910.2	2315.000	276.0	1.6	171.41	0.00e+00
chrX-2367	chrX	163908287	163910311	+	910.2	2024.000	277.0	1.7	165.42	0.00e+00
chr2-2641	chr2	83724093	83725634	+	908.5	1541.000	279.0	2.4	114.00	0.00e+00
chr2-2457	chr2	155381284	155382676	+	908.5	1392.000	277.5	2.1	130.57	0.00e+00
chr6-3614	chr6	73248193	73249629	+	908.5	1436.000	276.5	1.8	153.33	0.00e+00
chr9-3066	chr9	75408951	75410705	+	908.5	1754.000	275.5	3.3	82.26	0.00e+00
chr17-5052	chr17	15499458	15500811	+	908.5	1353.000	275.5	2.8	99.48	0.00e+00
chr3-3001	chr3	58690569	58692974	+	906.8	2405.000	277.5	4.2	66.29	0.00e+00
chr5-5770	chr5	110385551	110387713	+	906.8	2162.000	275.5	3.9	70.12	0.00e+00
chr6-3599	chr6	30302907	30304776	+	906.8	1869.000	277.0	2.7	102.40	0.00e+00
chr10-4700	chr10	80292117	80293897	+	906.8	1780.000	276.0	3.9	71.42	0.00e+00
chr11-8213	chr11	40691597	40695218	+	906.8	3621.000	274.5	5.0	54.64	0.00e+00
chr11-6771	chr11	67051810	67053414	+	906.8	1604.000	275.5	1.9	147.50	0.00e+00
chr11-6526	chr11	105126161	105127491	+	906.8	1330.000	277.0	2.1	134.40	0.00e+00
chr2-6491	chr2	91729754	91731063	+	905.2	1309.000	275.5	2.8	99.48	0.00e+00
chr3-4859	chr3	100684071	100686379	+	905.2	2308.000	275.0	2.4	115.40	0.00e+00
chr4-7665	chr4	152008193	152010886	+	905.2	2693.000	274.5	4.0	68.74	0.00e+00
chr9-4182	chr9	44378864	44380529	+	905.2	1665.000	276.5	3.6	76.66	0.00e+00
chr12-3029	chr12	83596203	83597576	+	905.2	1373.000	274.5	2.1	133.19	0.00e+00
chr13-2986	chr13	89739158	89743132	+	905.2	3974.000	274.0	7.0	39.03	1.98e-322
chr14-3810	chr14	37134383	37135938	+	905.2	1555.000	274.5	1.7	157.85	0.00e+00
chr15-4498	chr15	9139223	9141550	+	905.2	2327.000	274.5	4.3	64.58	0.00e+00
chr15-4157	chr15	89498250	89500809	+	905.2	2559.000	274.5	4.0	68.74	0.00e+00
chr16-3230	chr16	31663054	31665094	+	905.2	2040.000	273.5	1.9	141.55	0.00e+00
chr17-5446	chr17	25808327	25810184	+	905.2	1857.000	275.0	2.8	97.04	0.00e+00
chr18-3235	chr18	72348102	72351452	+	905.2	3350.000	274.5	5.2	52.62	0.00e+00
chr19-603	chr19	6084453	6086144	+	905.2	1691.000	277.0	3.1	89.60	0.00e+00
chr4-4369	chr4	32656805	32657984	+	903.5	1179.000	273.5	3.4	80.12	0.00e+00
chr4-869	chr4	115784714	115785976	+	903.5	1262.000	277.0	2.4	116.24	0.00e+00
chr7-2488	chr7	80802535	80803945	+	903.5	1410.000	276.0	3.0	93.16	0.00e+00
chr7-5302	chr7	89403342	89405605	+	903.5	2263.000	274.0	4.1	66.47	0.00e+00
chr10-4380	chr10	127194781	127196718	+	903.5	1937.000	273.5	3.0	92.32	0.00e+00
chr11-1837	chr11	78343308	78344590	+	903.5	1282.000	274.0	1.9	141.81	0.00e+00
chr14-3568	chr14	19584139	19585666	+	903.5	1527.000	273.0	1.0	282.59	0.00e+00
chr16-3534	chr16	4963139	4965243	+	903.5	2104.000	273.5	3.8	71.98	0.00e+00
chr16-3187	chr16	35021931	35023444	+	903.5	1513.000	273.5	3.0	90.35	0.00e+00
chr18-1343	chr18	70471711	70473112	+	903.5	1401.000	274.5	1.8	152.22	0.00e+00
chr5-7181	chr5	24600964	24603257	+	901.9	2293.000	272.5	4.3	63.15	0.00e+00
chr5-2474	chr5	150593527	150595110	+	901.9	1583.000	274.0	2.7	101.29	0.00e+00
chr6-201	chr6	42264963	42266476	+	901.9	1513.000	276.0	1.7	164.82	0.00e+00
chr7-7956	chr7	16922012	16924959	+	901.9	2947.000	273.5	3.3	83.27	0.00e+00
chr10-4818	chr10	60830029	60832132	+	901.9	2103.000	274.0	3.3	81.81	0.00e+00
chr11-2331	chr11	6388899	6390829	+	901.9	1930.000	276.0	2.4	115.82	0.00e+00
chr18-58	chr18	75018725	75019601	+	901.9	876.000	285.0	1.7	170.20	0.00e+00
chr19-3483	chr19	15984053	15985511	+	901.9	1458.000	272.5	2.1	128.21	0.00e+00
chr2-1281	chr2	26236746	26237769	+	900.2	1023.000	274.5	1.5	177.59	0.00e+00
chr2-8528	chr2	30391779	30393677	+	900.2	1898.000	273.5	4.6	59.81	0.00e+00
chr2-5872	chr2	155472633	155474398	+	900.2	1765.000	272.0	3.7	72.81	0.00e+00
chr2-6614	chr2	180919834	180921285	+	900.2	1451.000	273.0	2.1	128.45	0.00e+00
chr3-4590	chr3	89213225	89216301	+	900.2	3076.000	272.5	4.9	55.67	0.00e+00
chr4-6883	chr4	125029285	125030989	+	900.2	1704.000	272.5	4.4	62.22	0.00e+00
chr5-801	chr5	33628980	33630368	+	900.2	1388.000	280.0	3.2	88.72	0.00e+00
chr5-7941	chr5	149634356	149637122	+	900.2	2766.000	273.0	4.8	56.52	0.00e+00
chr9-4629	chr9	3531473	3533883	+	900.2	2410.000	272.0	3.9	69.23	0.00e+00
chr13-2529	chr13	35740685	35742919	+	900.2	2234.000	273.5	4.1	66.35	0.00e+00
chr13-686	chr13	55105129	55106280	+	900.2	1151.000	276.5	2.4	116.03	0.00e+00
chr16-2564	chr16	45843418	45845010	+	900.2	1592.000	273.5	2.8	96.51	0.00e+00
chr16-3194	chr16	76371589	76373962	+	900.2	2373.000	273.5	4.1	66.35	0.00e+00
chr18-1549	chr18	57877743	57880205	+	900.2	2462.000	274.0	2.1	128.92	0.00e+00
chr19-3763	chr19	44293241	44297583	+	900.2	4342.000	273.5	6.7	40.83	0.00e+00
chr1-169	chr1	37299820	37300975	+	898.6	1155.000	277.0	2.3	122.88	0.00e+00
chr2-3145	chr2	34406642	34407877	+	898.6	1235.000	273.5	3.0	90.35	0.00e+00
chr2-3834	chr2	52072485	52074043	+	898.6	1558.000	275.0	2.0	137.74	0.00e+00
chr2-7786	chr2	166712093	166714825	+	898.6	2732.000	272.5	5.0	54.95	0.00e+00
chr5-3703	chr5	88564507	88566368	+	898.6	1861.000	272.5	2.3	120.89	0.00e+00
chr6-109	chr6	113237801	113238677	+	898.6	876.000	277.5	2.4	116.45	0.00e+00
chr7-7700	chr7	45433171	45435749	+	898.6	2578.000	272.5	7.9	34.40	2.30e-305
chr9-5168	chr9	35116047	35117430	+	898.6	1383.000	272.5	1.9	145.90	0.00e+00
chr10-3458	chr10	28074193	28076878	+	898.6	2685.000	273.5	5.5	49.96	0.00e+00
chr11-5787	chr11	6625291	6627111	+	898.6	1820.000	273.5	3.0	90.35	0.00e+00
chr11-2184	chr11	65162206	65163342	+	898.6	1136.000	274.5	1.5	185.31	0.00e+00
chr14-3081	chr14	61172647	61173886	+	898.6	1239.000	272.0	1.8	150.83	0.00e+00
chr16-3416	chr16	32608438	32610012	+	898.6	1574.000	272.0	2.5	108.29	0.00e+00
chrX-2150	chrX	6399613	6401436	+	898.6	1823.000	273.5	2.2	124.90	0.00e+00
chr2-2538	chr2	121955704	121957552	+	896.9	1848.000	276.0	3.5	77.92	0.00e+00
chr3-1112	chr3	127836772	127838316	+	896.9	1544.000	276.0	2.9	95.23	0.00e+00
chr4-2593	chr4	42949653	42951087	+	896.9	1434.000	272.5	2.5	108.49	0.00e+00
chr4-4835	chr4	140701249	140703817	+	896.9	2568.000	274.5	1.7	157.85	0.00e+00
chr4-3804	chr4	148625876	148627316	+	896.9	1440.000	273.0	3.0	92.15	0.00e+00
chr7-8075	chr7	112022779	112024712	+	896.9	1933.000	272.0	3.4	79.68	0.00e+00
chr8-5256	chr8	3278432	3280224	+	896.9	1792.000	272.0	2.6	103.01	0.00e+00
chr9-6141	chr9	114843171	114844781	+	896.9	1610.000	272.0	2.5	108.29	0.00e+00
chr12-2441	chr12	110590637	110592470	+	896.9	1833.000	272.0	3.9	69.23	0.00e+00
chr13-3390	chr13	100491826	100492857	+	896.9	1031.000	271.0	1.0	262.98	0.00e+00
chr15-2770	chr15	5143318	5144797	+	896.9	1479.000	271.5	2.4	110.93	0.00e+00
chr1-4878	chr1	23761503	23764361	+	895.3	2858.000	271.0	5.2	52.60	0.00e+00
chr1-4393	chr1	182018644	182021042	+	895.3	2398.000	271.5	3.3	82.66	0.00e+00
chr2-4572	chr2	31245350	31247299	+	895.3	1949.000	271.0	3.0	89.53	0.00e+00
chr3-4051	chr3	142394700	142396312	+	895.3	1612.000	271.0	2.6	102.63	0.00e+00
chr5-207	chr5	115506686	115507704	+	895.3	1018.000	273.0	1.7	163.03	0.00e+00
chr5-6797	chr5	134550864	134552881	+	895.3	2017.000	273.0	4.2	65.21	0.00e+00
chr6-5009	chr6	83120519	83122914	+	895.3	2395.000	271.0	4.3	62.80	0.00e+00
chr7-7929	chr7	138908425	138910341	+	895.3	1916.000	271.0	3.6	75.14	0.00e+00
chr11-3837	chr11	3201815	3203761	+	895.3	1946.000	275.0	1.9	147.24	0.00e+00
chr11-7640	chr11	23496629	23498691	+	895.3	2062.000	271.5	3.7	72.68	0.00e+00
chr11-264	chr11	53567376	53568252	+	895.3	876.000	275.5	1.2	225.14	0.00e+00
chr11-9299	chr11	60726079	60727824	+	895.3	1745.000	271.5	2.4	110.93	0.00e+00
chr16-2981	chr16	16357736	16359225	+	895.3	1489.000	271.5	2.6	102.82	0.00e+00
chr17-2018	chr17	25985003	25986513	+	895.3	1510.000	273.5	3.0	90.35	0.00e+00
chr1-6962	chr1	59119263	59120807	+	893.6	1544.000	270.5	3.3	80.77	0.00e+00
chr2-9655	chr2	127132799	127134632	+	893.6	1833.000	270.5	2.6	105.00	0.00e+00
chr5-6701	chr5	3595259	3597059	+	893.6	1800.000	270.5	3.2	85.71	0.00e+00
chr8-1820	chr8	126473954	126475309	+	893.6	1355.000	274.0	2.6	103.76	0.00e+00
chr9-3453	chr9	106247191	106248333	+	893.6	1142.000	270.5	1.7	155.55	0.00e+00
chr10-4288	chr10	127210802	127212140	+	893.6	1338.000	270.0	2.2	123.30	0.00e+00
chr11-1009	chr11	70844662	70845927	+	893.6	1265.000	273.5	1.8	151.66	0.00e+00
chr13-532	chr13	107021406	107023052	+	893.6	1646.000	277.0	1.5	187.00	0.00e+00
chr17-5973	chr17	80478989	80481008	+	893.6	2019.000	270.5	2.8	97.67	0.00e+00
chr1-667	chr1	136131275	136133209	+	892.0	1934.000	274.0	2.6	106.36	0.00e+00
chr2-345	chr2	76369938	76371229	+	892.0	1291.000	274.5	1.3	213.10	0.00e+00
chr2-1070	chr2	109890696	109891825	+	892.0	1129.000	276.0	1.7	164.82	0.00e+00
chr4-6183	chr4	123663072	123665810	+	892.0	2738.000	272.0	3.7	72.81	0.00e+00
chr5-6242	chr5	35574146	35575626	+	892.0	1480.000	270.0	3.0	91.13	0.00e+00
chr7-7126	chr7	126486788	126488491	+	892.0	1703.000	270.0	2.4	110.32	0.00e+00
chr8-4850	chr8	12671110	12672948	+	892.0	1838.000	273.5	3.2	84.93	0.00e+00
chr8-5831	chr8	69973005	69974971	+	892.0	1966.000	271.0	2.4	110.73	0.00e+00
chr9-5433	chr9	107533679	107536377	+	892.0	2698.000	270.0	4.1	65.50	0.00e+00
chr10-5579	chr10	43477802	43480646	+	892.0	2844.000	270.5	4.9	55.26	0.00e+00
chr12-4532	chr12	17543982	17546513	+	892.0	2531.000	270.0	5.2	51.76	0.00e+00
chr17-618	chr17	56613342	56615018	+	892.0	1676.000	272.0	3.3	82.81	0.00e+00
chr19-1033	chr19	4214262	4215814	+	892.0	1552.000	272.0	2.7	100.55	0.00e+00
chr1-1273	chr1	15805508	15806791	+	890.3	1283.000	270.5	2.1	131.25	0.00e+00
chr1-2119	chr1	121327146	121328553	+	890.3	1407.000	272.5	2.8	98.40	0.00e+00
chr2-8217	chr2	18996562	18999125	+	890.3	2563.000	270.5	2.1	131.25	0.00e+00
chr2-6281	chr2	179442247	179444170	+	890.3	1923.000	271.5	4.4	61.99	0.00e+00
chr10-4019	chr10	128888923	128892753	+	890.3	3830.000	269.5	5.1	52.97	0.00e+00
chr14-2607	chr14	14119942	14121183	+	890.3	1241.000	270.0	2.7	99.81	0.00e+00
chr15-614	chr15	55089956	55091220	+	890.3	1264.000	271.0	2.8	97.85	0.00e+00
chr17-3031	chr17	63498696	63501075	+	890.3	2379.000	272.5	3.9	70.52	0.00e+00
chr17-1862	chr17	74315709	74316968	+	890.3	1259.000	274.0	1.2	223.91	0.00e+00
chr4-2572	chr4	151860804	151863221	+	888.6	2417.000	274.0	4.1	67.53	0.00e+00
chr5-4116	chr5	65390360	65392285	+	888.6	1925.000	272.0	3.2	86.19	0.00e+00
chr7-3058	chr7	120677077	120678770	+	888.6	1693.000	270.5	2.8	95.45	0.00e+00
chr8-6260	chr8	33928611	33930715	+	888.6	2104.000	269.0	3.7	73.28	0.00e+00
chr11-3049	chr11	76945386	76946556	+	888.6	1170.000	270.5	2.4	113.51	0.00e+00
chr1-5179	chr1	36243311	36244677	+	887.0	1366.000	270.0	1.2	232.90	0.00e+00
chr3-4839	chr3	87929141	87931365	+	887.0	2224.000	269.0	3.9	69.61	0.00e+00
chr4-6656	chr4	111414300	111416170	+	887.0	1870.000	269.0	2.5	107.09	0.00e+00
chr4-7671	chr4	154011034	154013080	+	887.0	2046.000	269.0	4.1	66.30	0.00e+00
chr6-5175	chr6	39376346	39378014	+	887.0	1668.000	268.0	2.7	99.08	0.00e+00
chr7-6461	chr7	122158257	122161472	+	887.0	3215.000	268.5	4.7	57.11	0.00e+00
chr7-3377	chr7	140881470	140882957	+	887.0	1487.000	268.5	1.5	173.70	0.00e+00
chr8-5628	chr8	47532544	47534507	+	887.0	1963.000	269.5	3.9	68.60	0.00e+00
chr11-3847	chr11	60175523	60177517	+	887.0	1994.000	272.0	3.2	86.19	0.00e+00
chr13-3473	chr13	38634296	38635420	+	887.0	1124.000	268.0	2.8	96.77	0.00e+00
chr15-1350	chr15	95790411	95791715	+	887.0	1304.000	271.0	2.8	97.85	0.00e+00
chr2-3955	chr2	25546207	25547373	+	885.3	1166.000	268.5	2.0	134.48	0.00e+00
chr3-3554	chr3	79566847	79568592	+	885.3	1745.000	270.0	2.8	95.28	0.00e+00
chr5-2874	chr5	67426721	67428555	+	885.3	1834.000	269.0	2.6	101.87	0.00e+00
chr7-3915	chr7	13037017	13039134	+	885.3	2117.000	272.5	3.7	72.95	0.00e+00
chr13-2769	chr13	3917319	3918547	+	885.3	1228.000	268.5	1.7	154.40	0.00e+00
chr15-528	chr15	8168846	8169852	+	885.3	1006.000	277.5	2.4	113.39	0.00e+00
chr17-5542	chr17	27633585	27635780	+	885.3	2195.000	270.0	3.5	77.63	0.00e+00
chr19-4195	chr19	41846411	41848789	+	885.3	2378.000	268.0	3.0	90.46	0.00e+00
chr1-5284	chr1	128243771	128245317	+	883.7	1546.000	268.0	3.2	84.92	0.00e+00
chr1-1623	chr1	193129580	193130729	+	883.7	1149.000	267.0	1.2	218.19	0.00e+00
chr2-7937	chr2	25210276	25211726	+	883.7	1450.000	268.0	3.7	73.00	0.00e+00
chr2-6485	chr2	73528616	73530243	+	883.7	1627.000	268.0	2.6	104.03	0.00e+00
chr3-2096	chr3	69044009	69045546	+	883.7	1537.000	268.0	2.4	112.46	0.00e+00
chr4-4035	chr4	124935989	124937980	+	883.7	1991.000	268.0	4.0	67.12	0.00e+00
chr8-821	chr8	36457576	36458726	+	883.7	1150.000	271.0	1.5	175.32	0.00e+00
chr9-5650	chr9	48494519	48496275	+	883.7	1756.000	268.0	2.6	101.49	0.00e+00
chr11-4812	chr11	61493310	61495002	+	883.7	1692.000	268.0	4.4	60.31	0.00e+00
chr11-9372	chr11	101467362	101469183	+	883.7	1821.000	268.0	3.1	86.69	0.00e+00
chr2-5538	chr2	5894723	5895801	+	882.0	1078.000	267.5	2.3	115.37	0.00e+00
chr2-8016	chr2	130273647	130275690	+	882.0	2043.000	270.0	4.0	67.62	0.00e+00
chr5-6938	chr5	31526133	31527922	+	882.0	1789.000	267.5	3.8	70.40	0.00e+00
chr7-7353	chr7	118704814	118706134	+	882.0	1320.000	266.5	2.7	98.52	0.00e+00
chr10-1316	chr10	85871677	85872830	+	882.0	1153.000	268.0	2.4	112.46	0.00e+00
chr13-116	chr13	38960160	38961035	+	882.0	875.000	283.0	1.4	199.73	0.00e+00
chr14-2111	chr14	55884549	55886028	+	882.0	1479.000	267.0	2.5	106.30	0.00e+00
chr15-3263	chr15	57693385	57696440	+	882.0	3055.000	268.5	3.8	70.66	0.00e+00
chr19-2986	chr19	3685209	3687020	+	882.0	1811.000	269.5	2.6	104.61	0.00e+00
chr2-8199	chr2	167420736	167422659	+	880.4	1923.000	268.0	3.2	83.22	0.00e+00
chr4-5395	chr4	109201248	109202884	+	880.4	1636.000	266.5	2.1	125.39	0.00e+00
chr5-7213	chr5	41842822	41845275	+	880.4	2453.000	266.5	2.7	98.52	0.00e+00
chr5-6177	chr5	106963889	106965423	+	880.4	1534.000	267.0	2.2	121.93	0.00e+00
chr6-3730	chr6	30401174	30402746	+	880.4	1572.000	267.0	2.5	106.30	0.00e+00
chr8-5433	chr8	13676282	13677946	+	880.4	1664.000	266.5	2.7	98.52	0.00e+00
chr8-3680	chr8	47412390	47414240	+	880.4	1850.000	266.5	4.4	59.97	0.00e+00
chr9-2278	chr9	41156800	41158081	+	880.4	1281.000	270.5	3.3	80.77	0.00e+00
chr11-7042	chr11	98809302	98810919	+	880.4	1617.000	267.5	1.2	218.60	0.00e+00
chr14-652	chr14	73552629	73553652	+	880.4	1023.000	267.5	1.4	188.79	0.00e+00
chr16-3383	chr16	90142023	90144852	+	880.4	2829.000	267.0	5.9	45.06	0.00e+00
chr17-4105	chr17	25187940	25189900	+	880.4	1960.000	268.0	3.5	77.06	0.00e+00
chr19-4149	chr19	6908590	6911243	+	880.4	2653.000	267.5	3.9	69.22	0.00e+00
chr19-1245	chr19	41263078	41264901	+	880.4	1823.000	267.5	3.4	78.37	0.00e+00
chrX-3143	chrX	162760076	162761821	+	880.4	1745.000	267.5	2.3	115.37	0.00e+00
chr2-4317	chr2	57237574	57239105	+	878.7	1531.000	266.0	3.5	76.48	0.00e+00
chr3-4997	chr3	95993946	95996654	+	878.7	2708.000	266.5	4.4	59.97	0.00e+00
chr5-5853	chr5	138754076	138756557	+	878.7	2481.000	268.5	5.5	48.48	0.00e+00
chr11-2145	chr11	43528291	43529880	+	878.7	1589.000	268.5	2.8	96.95	0.00e+00
chr12-4202	chr12	45073258	45075069	+	878.7	1811.000	266.5	3.5	76.63	0.00e+00
chr13-1413	chr13	51792728	51794124	+	878.7	1396.000	269.5	2.1	130.76	0.00e+00
chr16-2793	chr16	16982854	16984510	+	878.7	1656.000	266.5	2.0	133.48	0.00e+00
chr18-753	chr18	35118408	35120050	+	878.7	1642.000	270.5	2.1	131.25	0.00e+00
chr18-1984	chr18	89768731	89770117	+	878.7	1386.000	266.0	2.7	98.34	0.00e+00
chr1-2557	chr1	55052412	55053691	+	877.1	1279.000	274.0	2.8	96.69	0.00e+00
chr2-9498	chr2	3473481	3475588	+	877.1	2107.000	265.0	4.1	64.29	0.00e+00
chr2-6542	chr2	26444315	26446658	+	877.1	2343.000	266.5	3.0	88.04	0.00e+00
chr2-633	chr2	164804275	164805880	+	877.1	1605.000	266.0	2.8	96.05	0.00e+00
chr4-7234	chr4	63494299	63496572	+	877.1	2273.000	266.0	3.9	68.83	0.00e+00
chr6-637	chr6	100670507	100671395	+	877.1	888.000	267.0	2.0	133.73	0.00e+00
chr9-1699	chr9	106453275	106456137	+	877.1	2862.000	271.0	3.7	73.82	0.00e+00
chr10-6099	chr10	81349408	81351101	+	877.1	1693.000	266.0	3.4	77.93	0.00e+00
chr12-2271	chr12	91778218	91779525	+	877.1	1307.000	266.5	2.6	100.92	0.00e+00
chr16-1250	chr16	35490196	35491203	+	877.1	1007.000	270.5	2.4	110.53	0.00e+00
chr16-3458	chr16	93710845	93712879	+	877.1	2034.000	265.5	4.0	66.49	0.00e+00
chr1-1304	chr1	74284014	74285987	+	875.4	1973.000	270.0	3.7	72.28	0.00e+00
chr2-4637	chr2	130905970	130907690	+	875.4	1720.000	268.5	3.9	69.48	0.00e+00
chr5-6957	chr5	64159081	64161256	+	875.4	2175.000	266.5	4.0	66.74	0.00e+00
chr7-1013	chr7	130865693	130866956	+	875.4	1263.000	264.5	2.1	128.34	0.00e+00
chr8-191	chr8	20122360	20123111	+	875.4	751.000	283.5	1.4	200.08	0.00e+00
chr8-1735	chr8	83972259	83974149	+	875.4	1890.000	268.0	3.3	80.02	0.00e+00
chr10-750	chr10	71237473	71238612	+	875.4	1139.000	268.0	1.3	208.06	0.00e+00
chr15-3018	chr15	26894469	26896179	+	875.4	1710.000	266.5	2.9	91.95	0.00e+00
chr16-3531	chr16	4212011	4214767	+	875.4	2756.000	265.0	3.2	82.29	0.00e+00
chr6-2813	chr6	145249047	145251159	+	873.7	2112.000	266.0	2.4	108.69	0.00e+00
chr7-2925	chr7	127244102	127245612	+	873.7	1510.000	266.0	2.9	91.78	0.00e+00
chr8-4580	chr8	124231026	124232738	+	873.7	1712.000	265.0	2.5	105.50	0.00e+00
chr11-6049	chr11	58167702	58169039	+	873.7	1337.000	264.5	1.5	178.56	0.00e+00
chr11-8481	chr11	58322321	58324002	+	873.7	1681.000	266.0	2.6	100.73	0.00e+00
chr13-3543	chr13	95374327	95375930	+	873.7	1603.000	265.5	1.9	142.15	0.00e+00
chr14-944	chr14	20733717	20735045	+	873.7	1328.000	269.5	2.1	126.80	0.00e+00
chr14-101	chr14	33446479	33447617	+	873.7	1138.000	273.0	2.2	124.67	0.00e+00
chr14-611	chr14	59625218	59628432	+	873.7	3214.000	267.5	5.4	49.45	0.00e+00
chr17-920	chr17	47736994	47738944	+	873.7	1950.000	267.5	4.1	64.90	0.00e+00
chr1-4753	chr1	170884576	170885720	+	872.1	1144.000	264.0	2.6	102.48	0.00e+00
chr3-1623	chr3	116594443	116595865	+	872.1	1422.000	268.0	3.2	83.22	0.00e+00
chr5-4305	chr5	122849523	122851351	+	872.1	1828.000	264.5	3.5	74.67	0.00e+00
chr7-5901	chr7	127470084	127472570	+	872.1	2486.000	264.5	4.3	62.22	0.00e+00
chr10-3526	chr10	78412008	78413412	+	872.1	1404.000	266.0	2.9	91.78	0.00e+00
chr10-1076	chr10	93640765	93642415	+	872.1	1650.000	266.5	1.9	142.68	0.00e+00
chr12-1672	chr12	31350641	31351779	+	872.1	1138.000	267.5	2.1	129.79	0.00e+00
chr15-4493	chr15	5184831	5186718	+	872.1	1887.000	265.0	3.2	82.29	0.00e+00
chr1-5675	chr1	179802188	179804086	+	870.4	1898.000	264.0	3.0	87.21	0.00e+00
chr2-5019	chr2	29124698	29126244	+	870.4	1546.000	267.0	4.1	65.80	0.00e+00
chr2-6122	chr2	103969340	103971967	+	870.4	2627.000	264.0	4.0	66.11	0.00e+00
chr4-952	chr4	88721811	88722816	+	870.4	1005.000	265.5	1.4	196.30	0.00e+00
chr7-6392	chr7	142060132	142061801	+	870.4	1669.000	263.5	3.5	74.39	0.00e+00
chr8-2505	chr8	11497175	11498460	+	870.4	1285.000	266.5	2.5	106.10	0.00e+00
chr9-2606	chr9	60794192	60795485	+	870.4	1293.000	266.5	3.0	88.04	0.00e+00
chr9-178	chr9	105053221	105054230	+	870.4	1009.000	266.0	1.2	217.37	0.00e+00
chr9-1386	chr9	106170780	106172553	+	870.4	1773.000	271.5	2.4	110.93	0.00e+00
chr10-3390	chr10	9674206	9676319	+	870.4	2113.000	266.0	4.6	58.17	0.00e+00
chr11-8861	chr11	98863090	98864688	+	870.4	1598.000	264.0	2.8	95.33	0.00e+00
chr14-2464	chr14	55853598	55856255	+	870.4	2657.000	265.5	3.5	74.95	0.00e+00
chr17-3327	chr17	34893868	34895716	+	870.4	1848.000	265.0	2.1	128.58	0.00e+00
chr17-3745	chr17	65771744	65773198	+	870.4	1454.000	266.5	3.5	75.23	0.00e+00
chr17-1541	chr17	71615998	71617403	+	870.4	1405.000	265.5	1.9	137.41	0.00e+00
chr19-3834	chr19	36833568	36835566	+	870.4	1998.000	263.5	3.2	83.50	0.00e+00
chr19-3581	chr19	53037627	53039254	+	870.4	1627.000	263.0	2.6	99.60	0.00e+00
chr1-5523	chr1	184844863	184846857	+	868.8	1994.000	264.0	3.2	83.65	0.00e+00
chr3-258	chr3	9004008	9005009	+	868.8	1001.000	267.5	1.5	173.06	0.00e+00
chr5-6592	chr5	138169781	138172830	+	868.8	3049.000	264.0	4.5	58.56	0.00e+00
chr7-7470	chr7	110060285	110062547	+	868.8	2262.000	264.5	3.0	87.38	0.00e+00
chr8-4046	chr8	70607567	70611945	+	868.8	4378.000	264.0	5.7	46.58	0.00e+00
chr11-8874	chr11	103966312	103968055	+	868.8	1743.000	264.5	2.1	128.34	0.00e+00
chr12-122	chr12	56345303	56346183	+	868.8	880.000	274.0	2.3	118.18	0.00e+00
chr18-2029	chr18	21299135	21301032	+	868.8	1897.000	265.0	3.3	79.13	0.00e+00
chr2-6860	chr2	31973955	31975558	+	867.1	1603.000	263.0	2.7	97.23	0.00e+00
chr9-1848	chr9	63602272	63603565	+	867.1	1293.000	267.0	1.9	142.95	0.00e+00
chr10-1570	chr10	25359564	25361102	+	867.1	1538.000	268.0	1.7	160.04	0.00e+00
chr15-517	chr15	80233897	80235030	+	867.1	1133.000	266.0	3.3	80.98	0.00e+00
chr1-3630	chr1	59236565	59238173	+	865.5	1608.000	262.5	3.2	83.18	0.00e+00
chr4-6806	chr4	11006339	11008559	+	865.5	2220.000	263.5	4.5	58.45	0.00e+00
chr5-5036	chr5	136116100	136117771	+	865.5	1671.000	263.0	2.9	90.74	0.00e+00
chr5-5042	chr5	146230523	146232539	+	865.5	2016.000	262.5	4.0	65.74	0.00e+00
chr9-6266	chr9	20887715	20889391	+	865.5	1676.000	262.5	2.7	97.04	0.00e+00
chr9-4452	chr9	45983611	45985720	+	865.5	2109.000	264.0	3.4	77.34	0.00e+00
chr13-2843	chr13	13590064	13591527	+	865.5	1463.000	263.5	2.6	102.28	0.00e+00
chr13-4750	chr13	103333361	103335215	+	865.5	1854.000	262.0	3.7	70.14	0.00e+00
chr14-1189	chr14	99298423	99299946	+	865.5	1523.000	268.0	2.4	112.46	0.00e+00
chr15-2214	chr15	76924743	76926142	+	865.5	1399.000	264.0	2.1	128.10	0.00e+00
chr18-2756	chr18	34372286	34373842	+	865.5	1556.000	262.5	2.7	97.04	0.00e+00
chr18-1044	chr18	61707005	61708077	+	865.5	1072.000	264.0	1.7	151.82	0.00e+00
chr2-5541	chr2	16355651	16358340	+	863.8	2689.000	264.0	3.6	73.20	0.00e+00
chr2-9624	chr2	105397674	105399890	+	863.8	2216.000	261.5	3.2	81.20	0.00e+00
chr3-3738	chr3	94886084	94887337	+	863.8	1253.000	261.0	3.0	86.22	0.00e+00
chr4-5207	chr4	86856141	86858184	+	863.8	2043.000	262.5	5.8	45.29	0.00e+00
chr4-5928	chr4	103213860	103215767	+	863.8	1907.000	263.5	2.6	102.28	0.00e+00
chr9-2573	chr9	77917054	77918588	+	863.8	1534.000	268.5	1.8	148.89	0.00e+00
chr10-1677	chr10	20148838	20150139	+	863.8	1301.000	261.5	2.1	123.04	0.00e+00
chr13-858	chr13	73763530	73765240	+	863.8	1710.000	264.5	5.0	53.34	0.00e+00
chr14-3579	chr14	46831518	46833194	+	863.8	1676.000	263.5	3.4	77.19	0.00e+00
chr15-3547	chr15	3581937	3583774	+	863.8	1837.000	262.0	2.7	96.86	0.00e+00
chr16-2204	chr16	20516576	20518899	+	863.8	2323.000	262.0	3.7	70.14	0.00e+00
chr18-2187	chr18	38992509	38994437	+	863.8	1928.000	263.5	3.4	77.19	0.00e+00
chr1-2695	chr1	61638707	61639987	+	862.2	1280.000	263.5	2.6	99.79	0.00e+00
chr2-4789	chr2	24761942	24763618	+	862.2	1676.000	262.5	6.6	39.96	8.52e-311
chr2-2393	chr2	30981427	30982974	+	862.2	1547.000	261.5	2.8	94.42	0.00e+00
chr2-7215	chr2	152293324	152294829	+	862.2	1505.000	261.0	3.0	88.10	0.00e+00
chr3-1405	chr3	61002387	61003783	+	862.2	1396.000	262.5	2.0	131.48	0.00e+00
chr10-6033	chr10	30841755	30844526	+	862.2	2771.000	261.0	3.6	72.37	0.00e+00
chr19-1426	chr19	5770702	5771716	+	862.2	1014.000	262.0	2.1	127.12	0.00e+00
chr2-7222	chr2	157203430	157205400	+	860.5	1970.000	264.5	2.6	100.17	0.00e+00
chr3-3410	chr3	138741802	138743996	+	860.5	2194.000	261.5	3.0	88.27	0.00e+00
chr4-5911	chr4	45528300	45531570	+	860.5	3270.000	260.0	4.7	55.30	0.00e+00
chr6-1148	chr6	87913790	87915059	+	860.5	1269.000	261.0	2.5	103.91	0.00e+00
chr6-3319	chr6	148830589	148831905	+	860.5	1316.000	262.5	2.5	104.51	0.00e+00
chr11-9814	chr11	106271431	106273609	+	860.5	2178.000	260.5	3.0	87.93	0.00e+00
chr13-3599	chr13	80882719	80887100	+	860.5	4381.000	260.5	5.1	51.20	0.00e+00
chr19-2792	chr19	27428923	27430847	+	860.5	1924.000	261.0	4.6	56.28	0.00e+00
chr1-725	chr1	54925624	54926879	+	858.9	1255.000	264.5	1.7	157.95	0.00e+00
chr1-2422	chr1	185454704	185456241	+	858.9	1537.000	261.5	2.4	106.85	0.00e+00
chr2-8413	chr2	93955149	93957724	+	858.9	2575.000	260.0	3.9	66.18	0.00e+00
chr2-6419	chr2	155825647	155827382	+	858.9	1735.000	261.5	3.1	84.59	0.00e+00
chr3-5499	chr3	86141061	86142960	+	858.9	1899.000	260.0	4.1	63.08	0.00e+00
chr4-5897	chr4	25798466	25800567	+	858.9	2101.000	260.5	4.4	58.62	0.00e+00
chr5-3033	chr5	117114954	117116354	+	858.9	1400.000	262.5	2.5	104.51	0.00e+00
chr7-8639	chr7	127206451	127209121	+	858.9	2670.000	261.5	4.4	58.84	0.00e+00
chr8-3229	chr8	83331713	83333130	+	858.9	1417.000	260.5	2.2	118.96	0.00e+00
chr9-5546	chr9	27153829	27155646	+	858.9	1817.000	261.5	2.5	104.11	0.00e+00
chr10-4059	chr10	53596213	53598196	+	858.9	1983.000	260.5	2.6	101.12	0.00e+00
chr11-9862	chr11	120097734	120099798	+	858.9	2064.000	260.0	3.7	70.82	0.00e+00
chr17-4230	chr17	26916722	26918257	+	858.9	1535.000	262.5	2.6	101.89	0.00e+00
chr18-2679	chr18	34220434	34222568	+	858.9	2134.000	261.0	3.3	79.46	0.00e+00
chr2-4422	chr2	166793418	166794631	+	857.2	1213.000	260.5	1.5	168.53	0.00e+00
chr3-5607	chr3	101108836	101111087	+	857.2	2251.000	261.0	2.8	92.10	0.00e+00
chr4-6998	chr4	118289542	118291783	+	857.2	2241.000	259.5	2.4	106.03	0.00e+00
chr7-7527	chr7	19748015	19750615	+	857.2	2600.000	260.0	3.2	80.74	0.00e+00
chr7-6368	chr7	109958940	109960991	+	857.2	2051.000	260.0	2.6	100.92	0.00e+00
chr9-3075	chr9	22467344	22468655	+	857.2	1311.000	261.5	2.6	101.51	0.00e+00
chr12-971	chr12	73584329	73586032	+	857.2	1703.000	263.5	3.7	71.78	0.00e+00
chr18-1296	chr18	66001890	66003151	+	857.2	1261.000	260.5	2.4	109.32	0.00e+00
chr1-2485	chr1	132417326	132418630	+	855.5	1304.000	260.0	3.5	73.40	0.00e+00
chr1-4613	chr1	175624763	175625868	+	855.5	1105.000	259.0	1.9	134.05	0.00e+00
chr5-3734	chr5	108693703	108695640	+	855.5	1937.000	263.0	2.9	90.74	0.00e+00
chr6-3148	chr6	83101224	83102860	+	855.5	1636.000	261.0	3.4	76.46	0.00e+00
chr7-7351	chr7	118114917	118116891	+	855.5	1974.000	259.5	3.6	71.95	0.00e+00
chr12-2660	chr12	70824709	70827461	+	855.5	2752.000	259.0	4.9	52.91	0.00e+00
chr13-1517	chr13	36116905	36118544	+	855.5	1639.000	263.5	2.4	110.58	0.00e+00
chr15-1648	chr15	38661697	38662769	+	855.5	1072.000	259.5	1.9	134.31	0.00e+00
chr16-610	chr16	29579209	29580493	+	855.5	1284.000	262.5	4.2	62.70	0.00e+00
chr16-3453	chr16	91930723	91932282	+	855.5	1559.000	260.0	2.1	122.33	0.00e+00
chr1-482	chr1	33669445	33670831	+	853.9	1386.000	262.5	2.4	110.16	0.00e+00
chr1-5585	chr1	171287142	171288236	+	853.9	1094.000	258.0	1.7	154.07	0.00e+00
chr2-2095	chr2	30952808	30954227	+	853.9	1419.000	260.5	2.5	103.71	0.00e+00
chr4-4755	chr4	33923679	33925423	+	853.9	1744.000	258.5	3.5	74.33	0.00e+00
chr4-6895	chr4	130359052	130361152	+	853.9	2100.000	259.0	2.6	100.54	0.00e+00
chr4-5953	chr4	135986062	135987796	+	853.9	1734.000	258.5	3.3	78.70	0.00e+00
chr5-1017	chr5	36581454	36582794	+	853.9	1340.000	264.0	2.4	110.78	0.00e+00
chr5-826	chr5	124115920	124117184	+	853.9	1264.000	269.5	2.2	123.07	0.00e+00
chr5-7024	chr5	139774728	139775923	+	853.9	1195.000	258.0	3.7	69.07	0.00e+00
chr9-4109	chr9	97016996	97019484	+	853.9	2488.000	259.0	3.9	65.92	0.00e+00
chr10-349	chr10	41302777	41304434	+	853.9	1657.000	263.0	2.6	102.09	0.00e+00
chr10-2908	chr10	43220678	43222452	+	853.9	1774.000	258.5	2.8	91.22	0.00e+00
chr11-6065	chr11	77763116	77764479	+	853.9	1363.000	259.5	2.8	93.70	0.00e+00
chr11-9791	chr11	100618292	100620509	+	853.9	2217.000	258.5	3.5	74.33	0.00e+00
chr12-3759	chr12	112999436	113001452	+	853.9	2016.000	259.0	2.1	125.67	0.00e+00
chr14-3657	chr14	79389666	79391124	+	853.9	1458.000	259.5	1.7	149.23	0.00e+00
chr18-1581	chr18	20895467	20897143	+	853.9	1676.000	259.5	3.2	82.23	0.00e+00
chr2-6326	chr2	92599245	92600899	+	852.2	1654.000	258.5	3.3	78.70	0.00e+00
chr4-1037	chr4	94556137	94557146	+	852.2	1009.000	262.5	1.2	226.43	0.00e+00
chr4-4485	chr4	141544963	141547541	+	852.2	2578.000	259.5	4.0	64.99	0.00e+00
chr5-7457	chr5	9100040	9102084	+	852.2	2044.000	258.5	3.0	85.40	0.00e+00
chr5-2952	chr5	34186787	34188556	+	852.2	1769.000	260.0	3.5	73.40	0.00e+00
chr5-4797	chr5	36464577	36466148	+	852.2	1571.000	263.0	3.0	86.88	0.00e+00
chr5-5287	chr5	130221729	130223434	+	852.2	1705.000	258.0	3.2	81.75	0.00e+00
chr5-3408	chr5	139149447	139151164	+	852.2	1717.000	258.0	2.3	111.27	0.00e+00
chr6-4283	chr6	83325550	83327161	+	852.2	1611.000	259.0	3.5	73.12	0.00e+00
chr7-6138	chr7	141326638	141328994	+	852.2	2356.000	258.5	3.9	66.89	0.00e+00
chr9-5910	chr9	107568106	107570346	+	852.2	2240.000	258.5	2.8	93.34	0.00e+00
chr10-3798	chr10	62601394	62603058	+	852.2	1664.000	260.5	3.5	74.90	0.00e+00
chr10-4124	chr10	81543935	81545624	+	852.2	1689.000	258.0	3.7	70.28	0.00e+00
chr11-9014	chr11	99039913	99043228	+	852.2	3315.000	257.5	7.1	36.35	1.33e-294
chr13-4752	chr13	103773400	103775157	+	852.2	1757.000	257.5	1.7	148.08	0.00e+00
chr14-4207	chr14	62837202	62838701	+	852.2	1499.000	261.5	2.4	109.74	0.00e+00
chr18-3249	chr18	6488989	6491469	+	852.2	2480.000	258.0	2.5	102.71	0.00e+00
chrX-1319	chrX	105928168	105929693	+	852.2	1525.000	261.5	0.9	290.02	0.00e+00
chr1-5448	chr1	170173915	170175722	+	850.6	1807.000	257.5	3.7	68.93	0.00e+00
chr2-8780	chr2	117119804	117123419	+	850.6	3615.000	257.5	4.3	59.67	0.00e+00
chr2-2674	chr2	163054424	163056023	+	850.6	1599.000	259.0	3.7	70.55	0.00e+00
chr3-4863	chr3	103020134	103022027	+	850.6	1893.000	258.0	3.1	83.46	0.00e+00
chr4-4969	chr4	59782738	59784373	+	850.6	1635.000	259.0	2.1	125.67	0.00e+00
chr7-8377	chr7	46918916	46920626	+	850.6	1710.000	258.0	2.6	97.70	0.00e+00
chr11-8841	chr11	86200232	86202765	+	850.6	2533.000	259.0	5.5	47.31	0.00e+00
chr12-3887	chr12	101027311	101029797	+	850.6	2486.000	257.5	3.7	70.14	0.00e+00
chr14-3953	chr14	34501250	34503614	+	850.6	2364.000	258.5	2.5	102.91	0.00e+00
chr1-5028	chr1	119836069	119837862	+	848.9	1793.000	259.0	2.1	125.67	0.00e+00
chr2-8363	chr2	26351085	26352976	+	848.9	1891.000	256.5	3.8	67.50	0.00e+00
chr3-4879	chr3	132682971	132685012	+	848.9	2041.000	257.5	3.6	71.40	0.00e+00
chr4-4036	chr4	126320805	126322099	+	848.9	1294.000	260.0	2.3	115.34	0.00e+00
chr4-2515	chr4	150909178	150910203	+	848.9	1025.000	260.0	2.4	109.11	0.00e+00
chr6-4275	chr6	49073363	49074804	+	848.9	1441.000	257.5	3.0	86.92	0.00e+00
chr6-2192	chr6	120665321	120668398	+	848.9	3077.000	259.0	4.9	52.91	0.00e+00
chr6-4888	chr6	143166347	143168318	+	848.9	1971.000	257.5	3.4	75.44	0.00e+00
chr7-3826	chr7	48880464	48882660	+	848.9	2196.000	258.0	3.1	83.46	0.00e+00
chr8-6029	chr8	27173480	27175055	+	848.9	1575.000	257.5	2.3	114.23	0.00e+00
chr8-3274	chr8	46163052	46164469	+	848.9	1417.000	259.5	2.0	129.97	0.00e+00
chr8-6072	chr8	84968808	84971050	+	848.9	2242.000	257.5	4.7	54.77	0.00e+00
chr9-1065	chr9	50775175	50776455	+	848.9	1280.000	260.0	2.1	122.33	0.00e+00
chr10-5773	chr10	127619439	127622256	+	848.9	2817.000	257.5	4.5	57.12	0.00e+00
chr11-8134	chr11	81151433	81153947	+	848.9	2514.000	257.5	5.6	45.96	3.82e-320
chr16-2130	chr16	28444993	28447424	+	848.9	2431.000	258.5	3.2	81.91	0.00e+00
chr16-3026	chr16	32078062	32079751	+	848.9	1689.000	258.0	1.9	133.53	0.00e+00
chr19-3805	chr19	8773683	8775497	+	848.9	1814.000	259.0	3.7	70.55	0.00e+00
chr4-6013	chr4	116876516	116878869	+	847.3	2353.000	256.5	3.3	78.09	0.00e+00
chr4-6276	chr4	123686146	123687920	+	847.3	1774.000	257.0	2.4	107.85	0.00e+00
chr4-247	chr4	132922032	132923446	+	847.3	1414.000	262.5	2.7	97.04	0.00e+00
chr4-1947	chr4	133813044	133815093	+	847.3	2049.000	257.0	3.0	86.75	0.00e+00
chr5-4855	chr5	124444953	124447046	+	847.3	2093.000	258.5	3.9	66.89	0.00e+00
chr6-4068	chr6	88517759	88519752	+	847.3	1993.000	258.0	4.4	58.91	0.00e+00
chr8-2387	chr8	31111501	31113789	+	847.3	2288.000	257.5	4.5	57.12	0.00e+00
chr10-3070	chr10	67095970	67098532	+	847.3	2562.000	258.5	3.2	80.27	0.00e+00
chr14-4079	chr14	102980950	102983405	+	847.3	2455.000	256.0	4.2	61.15	0.00e+00
chr15-1101	chr15	25842922	25844198	+	847.3	1276.000	257.0	1.1	234.73	0.00e+00
chr15-4951	chr15	50887480	50890766	+	847.3	3286.000	256.0	5.3	48.47	0.00e+00
chr15-2902	chr15	89428784	89430685	+	847.3	1901.000	256.5	3.5	73.75	0.00e+00
chr15-767	chr15	102135647	102136906	+	847.3	1259.000	258.5	3.2	80.27	0.00e+00
chr1-5259	chr1	64690281	64691978	+	845.6	1697.000	256.0	3.0	86.41	0.00e+00
chr6-347	chr6	66896264	66897272	+	845.6	1008.000	268.5	1.0	260.56	0.00e+00
chr7-5146	chr7	45366005	45368075	+	845.6	2070.000	259.0	3.5	73.12	0.00e+00
chr9-3399	chr9	7763642	7764912	+	845.6	1270.000	258.0	2.8	93.16	0.00e+00
chr10-2272	chr10	11280597	11282443	+	845.6	1846.000	257.0	3.0	84.90	0.00e+00
chr10-5831	chr10	80916898	80918576	+	845.6	1678.000	257.0	2.2	117.36	0.00e+00
chr12-1225	chr12	69356535	69357803	+	845.6	1268.000	257.0	1.4	181.38	0.00e+00
chr12-4469	chr12	80462685	80464022	+	845.6	1337.000	257.0	1.2	210.02	0.00e+00
chr14-4272	chr14	46385123	46390968	+	845.6	5845.000	256.5	6.8	37.57	4.74e-297
chr2-4001	chr2	153014587	153015747	+	844.0	1160.000	255.5	2.4	104.40	0.00e+00
chr2-7023	chr2	168740991	168742571	+	844.0	1580.000	255.0	2.4	104.19	0.00e+00
chr4-3789	chr4	120951026	120952229	+	844.0	1203.000	256.5	2.3	110.63	0.00e+00
chr4-7272	chr4	124750879	124752407	+	844.0	1528.000	255.5	2.8	92.26	0.00e+00
chr4-4795	chr4	155563100	155564855	+	844.0	1755.000	257.0	2.0	128.72	0.00e+00
chr5-2107	chr5	31240638	31242256	+	844.0	1618.000	260.0	3.7	69.60	0.00e+00
chr5-1145	chr5	86172187	86173204	+	844.0	1017.000	262.5	2.2	119.88	0.00e+00
chr5-324	chr5	100415793	100417080	+	844.0	1287.000	266.5	1.6	165.51	0.00e+00
chr9-2779	chr9	44112899	44113817	+	844.0	918.000	258.0	2.2	117.82	0.00e+00
chr9-695	chr9	57940016	57941406	+	844.0	1390.000	263.5	1.7	151.53	0.00e+00
chr9-262	chr9	120110307	120111316	+	844.0	1009.000	255.5	1.7	152.58	0.00e+00
chr11-8176	chr11	115534760	115536707	+	844.0	1947.000	257.5	3.6	71.40	0.00e+00
chr13-641	chr13	59822518	59823775	+	844.0	1257.000	257.0	2.2	117.36	0.00e+00
chr1-219	chr1	131137801	131139068	+	842.3	1267.000	261.5	2.1	126.88	0.00e+00
chr4-5622	chr4	63544601	63545974	+	842.3	1373.000	254.5	2.8	91.90	0.00e+00
chr4-6841	chr4	83323218	83324617	+	842.3	1399.000	255.0	1.3	197.97	0.00e+00
chr4-2710	chr4	105109192	105110678	+	842.3	1486.000	256.5	2.0	128.47	0.00e+00
chr4-7133	chr4	119421355	119423423	+	842.3	2068.000	255.0	4.6	55.76	0.00e+00
chr5-1649	chr5	106925717	106926608	+	842.3	891.000	255.5	1.3	198.35	0.00e+00
chr6-2624	chr6	54594764	54596196	+	842.3	1432.000	256.0	3.0	84.57	0.00e+00
chr6-3631	chr6	120492354	120494390	+	842.3	2036.000	256.0	4.3	60.22	0.00e+00
chr9-5373	chr9	118039873	118041705	+	842.3	1832.000	256.0	4.0	64.11	0.00e+00
chr10-1078	chr10	117147775	117149154	+	842.3	1379.000	258.0	2.8	91.04	0.00e+00
chr11-5122	chr11	78511565	78513260	+	842.3	1695.000	256.0	2.8	92.44	0.00e+00
chr1-5936	chr1	185203412	185204841	+	840.7	1429.000	254.5	2.8	91.90	0.00e+00
chr2-5030	chr2	73213595	73214968	+	840.7	1373.000	257.0	1.7	153.48	0.00e+00
chr2-8296	chr2	128686477	128687754	+	840.7	1277.000	254.5	2.7	94.08	0.00e+00
chr2-8022	chr2	146511029	146512626	+	840.7	1597.000	255.0	1.8	141.40	0.00e+00
chr4-6486	chr4	129695883	129697132	+	840.7	1249.000	255.0	2.4	104.19	0.00e+00
chr5-3561	chr5	14514708	14515863	+	840.7	1155.000	255.5	1.4	180.32	0.00e+00
chr5-6810	chr5	139343801	139345559	+	840.7	1758.000	254.5	3.4	74.56	0.00e+00
chr7-4968	chr7	28597284	28598593	+	840.7	1309.000	256.5	1.2	221.26	0.00e+00
chr12-2206	chr12	108422638	108423925	+	840.7	1287.000	256.0	1.9	137.06	0.00e+00
chr13-4017	chr13	58214325	58216400	+	840.7	2075.000	254.5	2.6	96.38	0.00e+00
chr14-3184	chr14	18269542	18271943	+	840.7	2401.000	255.5	2.3	113.34	0.00e+00
chr16-1205	chr16	90726689	90728113	+	840.7	1424.000	257.0	4.1	63.34	0.00e+00
chr18-2316	chr18	12128280	12130130	+	840.7	1850.000	255.5	2.4	107.22	0.00e+00
chrX-622	chrX	151343862	151345887	+	840.7	2025.000	258.5	1.9	133.79	0.00e+00
chr1-273	chr1	42952897	42953899	+	839.0	1002.000	260.5	1.5	168.53	0.00e+00
chr2-6025	chr2	11602145	11603443	+	839.0	1298.000	254.5	2.8	91.90	0.00e+00
chr2-6784	chr2	35978642	35980228	+	839.0	1586.000	254.0	2.6	98.59	0.00e+00
chr5-1891	chr5	8622115	8623507	+	839.0	1392.000	256.5	2.9	88.50	0.00e+00
chr5-1454	chr5	33782105	33783424	+	839.0	1319.000	259.5	3.2	80.58	0.00e+00
chr5-7328	chr5	38560316	38562596	+	839.0	2280.000	254.0	2.6	96.19	0.00e+00
chr7-4373	chr7	98814715	98816841	+	839.0	2126.000	254.5	3.0	84.08	0.00e+00
chr10-4948	chr10	23785757	23788545	+	839.0	2788.000	254.0	4.3	58.86	0.00e+00
chr10-977	chr10	127063518	127065082	+	839.0	1564.000	257.0	4.6	55.42	0.00e+00
chr11-5952	chr11	95309180	95311526	+	839.0	2346.000	254.0	4.8	53.29	0.00e+00
chr12-2957	chr12	34906295	34907844	+	839.0	1549.000	255.5	2.2	116.68	0.00e+00
chr12-3640	chr12	101912157	101913879	+	839.0	1722.000	254.0	2.1	123.24	0.00e+00
chr13-2217	chr13	119408133	119409665	+	839.0	1532.000	255.0	2.4	104.19	0.00e+00
chr17-5119	chr17	83705476	83707119	+	839.0	1643.000	254.0	3.3	75.84	0.00e+00
chr2-6194	chr2	104711338	104713140	+	837.3	1802.000	255.0	2.4	104.19	0.00e+00
chr2-7218	chr2	154891598	154893299	+	837.3	1701.000	254.0	3.3	77.33	0.00e+00
chr3-2553	chr3	145576039	145577255	+	837.3	1216.000	253.0	1.9	130.94	0.00e+00
chr6-4936	chr6	89360992	89363413	+	837.3	2421.000	253.0	4.4	56.93	0.00e+00
chr7-8264	chr7	120917241	120918865	+	837.3	1624.000	253.5	2.5	100.92	0.00e+00
chr8-5512	chr8	11311722	11313901	+	837.3	2179.000	255.0	4.4	58.23	0.00e+00
chr8-3751	chr8	15010765	15012893	+	837.3	2128.000	254.0	4.6	55.55	0.00e+00
chr8-2996	chr8	84845697	84847779	+	837.3	2082.000	255.0	4.7	54.24	0.00e+00
chr9-2933	chr9	22116304	22117759	+	837.3	1455.000	254.0	2.4	103.78	0.00e+00
chr9-3610	chr9	72984988	72986542	+	837.3	1554.000	255.5	3.9	66.12	0.00e+00
chr10-3992	chr10	77258680	77260250	+	837.3	1570.000	255.5	2.8	92.26	0.00e+00
chr11-7986	chr11	35978999	35981019	+	837.3	2020.000	253.5	2.1	119.27	0.00e+00
chr11-5957	chr11	100526737	100528620	+	837.3	1883.000	253.5	3.2	78.72	0.00e+00
chr12-3861	chr12	32060061	32061856	+	837.3	1795.000	255.0	2.4	107.01	0.00e+00
chr2-5003	chr2	156064929	156066195	+	835.7	1266.000	252.5	2.4	103.17	0.00e+00
chr3-1119	chr3	125937767	125939303	+	835.7	1536.000	255.5	2.6	99.18	0.00e+00
chr4-243	chr4	19569587	19570594	+	835.7	1007.000	264.5	1.4	186.67	0.00e+00
chr4-1028	chr4	124802096	124803398	+	835.7	1302.000	258.0	3.3	78.55	0.00e+00
chr4-6685	chr4	136601215	136602949	+	835.7	1734.000	253.5	4.6	54.67	0.00e+00
chr4-1285	chr4	155249765	155251157	+	835.7	1392.000	255.0	2.4	107.01	0.00e+00
chr5-3849	chr5	53212580	53214398	+	835.7	1818.000	254.5	3.5	73.18	0.00e+00
chr6-5346	chr6	115806633	115809091	+	835.7	2458.000	252.5	3.2	78.41	0.00e+00
chr10-860	chr10	122678614	122680595	+	835.7	1981.000	257.5	2.8	90.87	0.00e+00
chr11-7657	chr11	64978201	64980122	+	835.7	1921.000	253.5	3.7	69.05	0.00e+00
chr15-160	chr15	52712377	52713520	+	835.7	1143.000	262.0	2.1	123.27	0.00e+00
chr18-504	chr18	4634817	4635968	+	835.7	1151.000	255.5	2.5	101.72	0.00e+00
chr2-8007	chr2	125504903	125507167	+	834.0	2264.000	254.0	4.3	59.75	0.00e+00
chr3-4513	chr3	30601897	30603615	+	834.0	1718.000	253.0	3.7	68.92	0.00e+00
chr4-1938	chr4	43669112	43670288	+	834.0	1176.000	254.5	2.3	112.90	0.00e+00
chr4-1921	chr4	150236634	150239453	+	834.0	2819.000	257.5	4.2	61.51	0.00e+00
chr6-5248	chr6	128142727	128144300	+	834.0	1573.000	252.5	2.6	98.01	0.00e+00
chr7-8478	chr7	4136242	4138298	+	834.0	2056.000	253.0	3.5	71.42	0.00e+00
chr9-2929	chr9	9238380	9239695	+	834.0	1315.000	253.5	2.6	98.40	0.00e+00
chr11-2302	chr11	100355243	100357148	+	834.0	1905.000	254.5	2.4	103.99	0.00e+00
chr12-3504	chr12	99391783	99393886	+	834.0	2103.000	253.0	3.7	67.73	0.00e+00
chr16-1727	chr16	91484636	91486342	+	834.0	1706.000	253.5	2.3	109.33	0.00e+00
chr1-3207	chr1	60409179	60410719	+	832.4	1540.000	253.5	2.8	91.54	0.00e+00
chr1-6193	chr1	78487989	78489895	+	832.4	1906.000	251.5	4.9	51.38	0.00e+00
chr2-5231	chr2	71211508	71213256	+	832.4	1748.000	252.0	3.5	71.14	0.00e+00
chr4-2155	chr4	44167213	44168961	+	832.4	1748.000	254.0	3.7	68.00	0.00e+00
chr5-1767	chr5	114567364	114569148	+	832.4	1784.000	257.5	2.8	92.98	0.00e+00
chr5-5301	chr5	143111864	143113494	+	832.4	1630.000	254.0	1.9	131.46	0.00e+00
chr7-195	chr7	132859210	132860085	+	832.4	875.000	257.0	2.0	128.72	0.00e+00
chr7-5983	chr7	133775956	133777288	+	832.4	1332.000	252.0	3.2	79.85	0.00e+00
chr8-6235	chr8	122567147	122569573	+	832.4	2426.000	252.5	3.8	66.45	0.00e+00
chr9-3464	chr9	41579714	41584303	+	832.4	4589.000	256.0	5.6	45.69	1.75e-318
chr9-6635	chr9	53246971	53248412	+	832.4	1441.000	253.5	2.2	115.77	0.00e+00
chr10-2354	chr10	24149076	24149996	+	832.4	920.000	252.5	1.0	245.03	0.00e+00
chr13-4454	chr13	18947875	18949243	+	832.4	1368.000	251.5	3.1	81.35	0.00e+00
chr13-4010	chr13	51099721	51102117	+	832.4	2396.000	254.5	2.8	91.90	0.00e+00
chr15-4611	chr15	59373391	59375160	+	832.4	1769.000	252.0	3.0	85.06	0.00e+00
chr16-2919	chr16	44172209	44174263	+	832.4	2054.000	252.5	2.4	103.17	0.00e+00
chr17-2021	chr17	34981636	34983022	+	832.4	1386.000	252.5	2.8	89.10	0.00e+00
chr2-1226	chr2	119046986	119048501	+	830.7	1515.000	255.5	2.0	127.97	0.00e+00
chr3-4085	chr3	129878366	129879896	+	830.7	1530.000	252.5	1.9	130.68	0.00e+00
chr4-7816	chr4	141722358	141724125	+	830.7	1767.000	251.5	2.3	108.47	0.00e+00
chr6-657	chr6	58831258	58832263	+	830.7	1005.000	254.5	1.6	158.06	0.00e+00
chr6-711	chr6	85431770	85432917	+	830.7	1147.000	256.0	2.5	101.92	0.00e+00
chr7-8746	chr7	35055242	35057280	+	830.7	2038.000	252.0	4.1	61.14	0.00e+00
chr11-9114	chr11	62549798	62553722	+	830.7	3924.000	252.5	4.7	53.71	0.00e+00
chr12-158	chr12	86241824	86242827	+	830.7	1003.000	255.5	1.4	180.32	0.00e+00
chr13-1059	chr13	5860799	5863879	+	830.7	3080.000	251.5	4.8	52.07	0.00e+00
chr14-1415	chr14	45317865	45319179	+	830.7	1314.000	252.0	2.4	105.75	0.00e+00
chr14-2386	chr14	120477061	120479623	+	830.7	2562.000	254.0	4.1	62.60	0.00e+00
chr15-2786	chr15	79074830	79076067	+	830.7	1237.000	252.5	1.2	206.34	0.00e+00
chr18-1508	chr18	37954404	37956330	+	830.7	1926.000	253.5	3.9	65.60	0.00e+00
chr18-1146	chr18	56924722	56926521	+	830.7	1799.000	254.0	3.0	85.73	0.00e+00
chr1-6283	chr1	38128413	38130458	+	829.1	2045.000	251.0	3.1	81.19	0.00e+00
chr2-1054	chr2	32362866	32364123	+	829.1	1257.000	253.5	2.1	123.00	0.00e+00
chr2-5381	chr2	79634788	79636531	+	829.1	1743.000	255.5	2.3	110.20	0.00e+00
chr5-5338	chr5	110779626	110781167	+	829.1	1541.000	254.5	2.2	116.22	0.00e+00
chr5-6917	chr5	143234744	143236288	+	829.1	1544.000	251.5	2.3	108.47	0.00e+00
chr8-3763	chr8	70872790	70874098	+	829.1	1308.000	251.0	2.1	121.79	0.00e+00
chr9-350	chr9	15279419	15280938	+	829.1	1519.000	255.5	2.8	90.16	0.00e+00
chr9-3742	chr9	108577721	108579392	+	829.1	1671.000	254.0	3.7	69.19	0.00e+00
chr10-4602	chr10	110744623	110747212	+	829.1	2589.000	250.5	3.2	77.79	0.00e+00
chr12-2707	chr12	55398148	55400002	+	829.1	1854.000	252.5	3.6	70.01	0.00e+00
chr15-3299	chr15	41788122	41790029	+	829.1	1907.000	251.0	1.8	139.19	0.00e+00
chr17-2592	chr17	69416930	69418228	+	829.1	1298.000	253.5	3.2	80.33	0.00e+00
chr18-3285	chr18	46596375	46598999	+	829.1	2624.000	251.5	2.2	114.85	0.00e+00
chr19-3293	chr19	10604840	10607035	+	829.1	2195.000	251.5	4.2	60.08	0.00e+00
chr19-1459	chr19	47050092	47051229	+	829.1	1137.000	252.0	2.4	105.75	0.00e+00
chr2-3678	chr2	32395509	32397307	+	827.4	1798.000	256.0	4.3	59.33	0.00e+00
chr2-6487	chr2	84677447	84679389	+	827.4	1942.000	252.5	4.4	57.65	0.00e+00
chr4-7931	chr4	109475353	109477182	+	827.4	1829.000	251.0	2.8	90.63	0.00e+00
chr4-6564	chr4	117882458	117884125	+	827.4	1667.000	250.5	2.4	102.35	0.00e+00
chr4-6511	chr4	153956676	153958515	+	827.4	1839.000	251.0	4.4	56.48	0.00e+00
chr7-7180	chr7	29168513	29171795	+	827.4	3282.000	251.0	4.5	55.67	0.00e+00
chr8-5649	chr8	83874634	83876760	+	827.4	2126.000	250.5	3.7	67.06	0.00e+00
chr10-4493	chr10	34018607	34020516	+	827.4	1909.000	251.5	4.0	62.98	0.00e+00
chr10-1963	chr10	62485918	62487612	+	827.4	1694.000	253.0	2.3	112.24	0.00e+00
chr11-6567	chr11	80382743	80385580	+	827.4	2837.000	254.0	4.3	58.86	0.00e+00
chr17-3668	chr17	13007447	13009007	+	827.4	1560.000	252.5	2.9	87.12	0.00e+00
chr18-3330	chr18	12642927	12644802	+	827.4	1875.000	251.5	4.6	54.24	0.00e+00
chr18-1861	chr18	44828005	44829477	+	827.4	1472.000	252.5	2.1	118.80	0.00e+00
chr2-2816	chr2	34825591	34826924	+	825.8	1333.000	251.0	2.4	105.33	0.00e+00
chr4-6191	chr4	132344253	132345982	+	825.8	1729.000	251.0	3.7	67.19	0.00e+00
chr5-7086	chr5	92504238	92505980	+	825.8	1742.000	250.5	3.0	82.75	0.00e+00
chr5-6563	chr5	121397286	121399004	+	825.8	1718.000	251.5	2.3	108.47	0.00e+00
chr7-3634	chr7	18925269	18927182	+	825.8	1913.000	249.5	4.4	56.14	0.00e+00
chr7-6892	chr7	89516777	89518303	+	825.8	1526.000	253.0	2.3	112.24	0.00e+00
chr9-2049	chr9	75441168	75442567	+	825.8	1399.000	257.0	2.3	110.84	0.00e+00
chr11-7480	chr11	70409014	70410470	+	825.8	1456.000	251.0	2.8	88.57	0.00e+00
chr11-5367	chr11	116138017	116139079	+	825.8	1062.000	251.0	1.5	169.44	0.00e+00
chr12-2071	chr12	3571900	3573510	+	825.8	1610.000	252.5	3.9	64.27	0.00e+00
chr15-4139	chr15	78982481	78984240	+	825.8	1759.000	249.5	1.4	176.09	0.00e+00
chr19-3808	chr19	9897750	9900189	+	825.8	2439.000	250.5	3.3	74.80	0.00e+00
chr1-4933	chr1	12990554	12993111	+	824.1	2557.000	250.5	3.2	77.79	0.00e+00
chr2-8593	chr2	119111777	119113746	+	824.1	1969.000	251.0	3.5	72.17	0.00e+00
chr2-8307	chr2	151038295	151040023	+	824.1	1728.000	250.0	3.2	79.22	0.00e+00
chr4-6630	chr4	45319735	45321028	+	824.1	1293.000	249.0	3.0	84.05	0.00e+00
chr7-1749	chr7	27473412	27475081	+	824.1	1669.000	253.5	3.9	65.60	0.00e+00
chr8-3883	chr8	84065990	84067670	+	824.1	1680.000	250.5	3.3	76.26	0.00e+00
chr9-5991	chr9	86571005	86572877	+	824.1	1872.000	250.5	3.0	82.75	0.00e+00
chr11-9104	chr11	58937397	58939287	+	824.1	1890.000	249.5	3.0	82.42	0.00e+00
chr16-129	chr16	17619346	17620379	+	824.1	1033.000	254.0	1.9	131.46	0.00e+00
chr1-2367	chr1	127204882	127206994	+	822.4	2112.000	249.5	4.4	56.14	0.00e+00
chr1-5227	chr1	174501502	174503879	+	822.4	2377.000	250.5	5.3	47.43	7.76e-315
chr5-2865	chr5	148928208	148929482	+	822.4	1274.000	249.5	2.6	94.49	0.00e+00
chr7-4876	chr7	84150636	84152656	+	822.4	2020.000	252.0	2.4	105.75	0.00e+00
chr11-931	chr11	103697294	103698429	+	822.4	1135.000	255.5	2.5	101.72	0.00e+00
chr12-2246	chr12	112721702	112723443	+	822.4	1741.000	250.0	2.8	90.27	0.00e+00
chr14-4421	chr14	13959813	13962303	+	822.4	2490.000	251.0	4.1	60.89	0.00e+00
chr15-3346	chr15	79741465	79743448	+	822.4	1983.000	250.0	3.2	77.63	0.00e+00
chr18-1668	chr18	36348304	36349477	+	822.4	1173.000	250.0	1.1	228.33	0.00e+00
chrX-1761	chrX	85573315	85575012	+	822.4	1697.000	248.5	1.0	241.15	0.00e+00
chr1-1807	chr1	57995805	57997095	+	820.8	1290.000	250.5	3.3	76.26	0.00e+00
chr2-7045	chr2	14073206	14075050	+	820.8	1844.000	249.0	3.0	82.26	0.00e+00
chr4-6170	chr4	109675959	109677730	+	820.8	1771.000	248.0	2.9	85.57	0.00e+00
chr6-1547	chr6	54039265	54040944	+	820.8	1679.000	250.0	2.4	102.15	0.00e+00
chr7-6712	chr7	105743481	105744885	+	820.8	1404.000	249.5	2.3	110.68	0.00e+00
chr8-5278	chr8	46616621	46619233	+	820.8	2612.000	249.5	4.5	55.34	0.00e+00
chr8-5307	chr8	105297197	105298982	+	820.8	1785.000	248.5	2.8	87.69	0.00e+00
chr11-2162	chr11	20112248	20113864	+	820.8	1616.000	252.0	2.3	108.69	0.00e+00
chr11-508	chr11	70000596	70001916	+	820.8	1320.000	254.5	3.0	84.08	0.00e+00
chr12-2808	chr12	21285469	21287054	+	820.8	1585.000	249.0	2.7	92.05	0.00e+00
chr1-3742	chr1	165281419	165283559	+	819.1	2140.000	249.0	4.5	55.23	0.00e+00
chr2-8340	chr2	180256348	180258375	+	819.1	2027.000	248.0	2.8	89.55	0.00e+00
chr4-7869	chr4	43058437	43059976	+	819.1	1539.000	250.5	4.3	58.05	0.00e+00
chr7-7505	chr7	4500469	4502754	+	819.1	2285.000	248.0	3.5	71.31	0.00e+00
chr7-7861	chr7	45716939	45719355	+	819.1	2416.000	249.0	4.1	60.41	0.00e+00
chr7-4985	chr7	81828193	81830088	+	819.1	1895.000	249.0	2.5	99.13	0.00e+00
chr9-1177	chr9	118506128	118507522	+	819.1	1394.000	252.5	3.5	71.28	0.00e+00
chr10-4066	chr10	80621529	80624329	+	819.1	2800.000	249.0	4.8	52.25	4.94e-324
chr11-1894	chr11	80089262	80090421	+	819.1	1159.000	253.0	2.1	122.76	0.00e+00
chr15-3796	chr15	100468192	100470038	+	819.1	1846.000	248.5	1.9	128.61	0.00e+00
chr17-4344	chr17	45548564	45550107	+	819.1	1543.000	248.0	2.8	87.51	0.00e+00
chrX-2501	chrX	162158468	162160508	+	819.1	2040.000	248.5	3.3	75.65	0.00e+00
chr2-5266	chr2	5844154	5846030	+	817.5	1876.000	250.0	3.0	84.38	0.00e+00
chr2-1436	chr2	25262491	25263765	+	817.5	1274.000	250.5	2.6	94.86	0.00e+00
chr2-3630	chr2	37422159	37423350	+	817.5	1191.000	247.5	2.9	85.40	0.00e+00
chr2-8640	chr2	152828455	152831971	+	817.5	3516.000	248.0	4.4	55.81	0.00e+00
chr5-2165	chr5	28316525	28318479	+	817.5	1954.000	251.0	2.4	102.56	0.00e+00
chr5-3559	chr5	143269188	143270891	+	817.5	1703.000	250.0	4.3	58.81	0.00e+00
chr6-2169	chr6	51270219	51271490	+	817.5	1271.000	250.0	2.3	107.82	0.00e+00
chr7-4511	chr7	29155363	29156451	+	817.5	1088.000	248.0	1.7	142.62	0.00e+00
chr8-1371	chr8	46470879	46472165	+	817.5	1286.000	251.0	1.9	129.91	0.00e+00
chr8-5202	chr8	50915039	50916976	+	817.5	1937.000	248.0	3.0	83.71	0.00e+00
chr10-1032	chr10	121739608	121740666	+	817.5	1058.000	249.5	1.5	168.43	0.00e+00
chr11-6283	chr11	58008327	58010844	+	817.5	2517.000	247.5	3.9	63.00	0.00e+00
chr15-3274	chr15	79108393	79110098	+	817.5	1705.000	249.5	2.9	86.09	0.00e+00
chr1-5915	chr1	143701490	143703586	+	815.8	2096.000	248.0	2.0	124.21	0.00e+00
chr2-9158	chr2	103565132	103567920	+	815.8	2788.000	246.5	4.6	53.16	9.19e-322
chr4-3545	chr4	140961092	140962496	+	815.8	1404.000	248.0	2.6	93.92	0.00e+00
chr4-7326	chr4	148129624	148131730	+	815.8	2106.000	247.0	4.1	60.87	0.00e+00
chr7-7461	chr7	89940234	89941717	+	815.8	1483.000	247.0	2.7	91.31	0.00e+00
chr7-2813	chr7	105580645	105582028	+	815.8	1383.000	249.0	1.0	257.74	0.00e+00
chr11-4499	chr11	119490973	119492704	+	815.8	1731.000	251.0	2.9	86.60	0.00e+00
chr12-365	chr12	71136195	71138561	+	815.8	2366.000	253.0	3.2	80.17	0.00e+00
chr12-3751	chr12	102742885	102744588	+	815.8	1703.000	249.5	3.0	84.22	0.00e+00
chr19-3723	chr19	5728117	5730021	+	815.8	1904.000	247.5	3.2	76.86	0.00e+00
chrX-3774	chrX	152232521	152234513	+	815.8	1992.000	247.0	1.8	136.97	0.00e+00
chr1-200	chr1	5083099	5083849	+	814.2	750.000	252.0	1.2	205.93	0.00e+00
chr2-6936	chr2	181186695	181188697	+	814.2	2002.000	247.0	3.2	76.70	0.00e+00
chr4-7647	chr4	143211668	143213201	+	814.2	1533.000	246.0	3.3	74.89	0.00e+00
chr7-5513	chr7	101933273	101935017	+	814.2	1744.000	246.5	2.8	86.98	0.00e+00
chr7-7480	chr7	122100811	122102298	+	814.2	1487.000	248.0	1.5	167.42	0.00e+00
chr8-5609	chr8	8688962	8690731	+	814.2	1769.000	248.5	1.7	142.90	0.00e+00
chr11-7083	chr11	47988118	47989601	+	814.2	1483.000	246.5	3.2	78.11	0.00e+00
chr12-3476	chr12	4840753	4842117	+	814.2	1364.000	247.5	2.6	96.07	0.00e+00
chr16-3385	chr16	91372230	91373946	+	814.2	1716.000	246.5	4.3	57.99	0.00e+00
chr17-5211	chr17	72917373	72919698	+	814.2	2325.000	247.5	4.6	54.12	0.00e+00
chr1-4133	chr1	189727624	189729435	+	812.5	1811.000	250.0	3.2	79.22	0.00e+00
chr2-8378	chr2	32960723	32963528	+	812.5	2805.000	246.5	4.6	53.16	9.19e-322
chr2-5444	chr2	91648880	91651043	+	812.5	2163.000	247.0	4.1	59.92	0.00e+00
chr2-5982	chr2	119034590	119035838	+	812.5	1248.000	245.5	3.4	71.92	0.00e+00
chr2-6435	chr2	174074671	174077659	+	812.5	2988.000	247.5	5.4	45.75	2.75e-307
chr4-3476	chr4	114405735	114407454	+	812.5	1719.000	246.5	2.5	98.14	0.00e+00
chr5-2183	chr5	30154529	30156195	+	812.5	1666.000	249.5	3.4	73.09	0.00e+00
chr5-2973	chr5	143180025	143181173	+	812.5	1148.000	248.5	1.6	154.34	0.00e+00
chr7-342	chr7	25237204	25238674	+	812.5	1470.000	249.5	3.7	67.96	0.00e+00
chr7-1123	chr7	102209503	102211142	+	812.5	1639.000	252.5	2.6	95.62	0.00e+00
chr7-4284	chr7	113206815	113208634	+	812.5	1819.000	248.0	2.8	87.51	0.00e+00
chr9-5217	chr9	106890978	106893046	+	812.5	2068.000	246.5	3.3	73.60	0.00e+00
chr10-4995	chr10	85386488	85388863	+	812.5	2375.000	248.0	3.4	72.65	0.00e+00
chr16-194	chr16	32277480	32278899	+	812.5	1419.000	250.0	2.7	92.42	0.00e+00
chr1-5886	chr1	72870187	72875623	+	810.9	5436.000	245.5	7.1	34.65	5.31e-276
chr1-6538	chr1	74586939	74589085	+	810.9	2146.000	246.0	3.5	69.45	0.00e+00
chr1-3121	chr1	180568679	180570307	+	810.9	1628.000	248.0	3.3	75.50	0.00e+00
chr2-7851	chr2	58565804	58567994	+	810.9	2190.000	245.5	2.6	95.30	0.00e+00
chr3-240	chr3	55112068	55113207	+	810.9	1139.000	250.5	2.9	86.43	0.00e+00
chr3-4913	chr3	88057577	88058845	+	810.9	1268.000	246.5	3.9	63.79	0.00e+00
chr6-4110	chr6	70843871	70845572	+	810.9	1701.000	246.0	3.2	77.95	0.00e+00
chr8-6200	chr8	83652031	83653715	+	810.9	1684.000	246.0	4.3	57.01	0.00e+00
chr10-1138	chr10	81292840	81294381	+	810.9	1541.000	245.5	3.3	73.30	0.00e+00
chr10-1319	chr10	127676896	127678209	+	810.9	1313.000	247.0	2.4	103.65	0.00e+00
chr11-6406	chr11	54522002	54523865	+	810.9	1863.000	248.0	2.2	113.25	0.00e+00
chr13-585	chr13	17943478	17944823	+	810.9	1345.000	256.0	2.1	120.45	0.00e+00
chr15-4479	chr15	100550721	100552592	+	810.9	1871.000	245.5	3.7	65.72	0.00e+00
chr16-3173	chr16	18287724	18290088	+	810.9	2364.000	247.0	4.4	56.40	0.00e+00
chr16-3607	chr16	96144943	96146252	+	810.9	1309.000	246.0	2.1	115.74	0.00e+00
chr1-3235	chr1	75210352	75211761	+	809.2	1409.000	246.0	1.9	127.32	0.00e+00
chr2-6428	chr2	167014905	167016390	+	809.2	1485.000	246.5	2.2	112.57	0.00e+00
chr5-6020	chr5	33018086	33020168	+	809.2	2082.000	247.0	3.0	83.37	0.00e+00
chr7-7251	chr7	132812201	132814294	+	809.2	2093.000	245.5	3.7	65.72	0.00e+00
chr12-1325	chr12	32378647	32380314	+	809.2	1667.000	249.0	2.0	124.71	0.00e+00
chr16-182	chr16	58727900	58729036	+	809.2	1136.000	248.5	2.2	113.48	0.00e+00
chr17-2027	chr17	24527264	24529454	+	809.2	2190.000	249.0	3.3	74.35	0.00e+00
chrX-2753	chrX	94234018	94235974	+	809.2	1956.000	245.0	1.8	135.86	0.00e+00
chr1-6039	chr1	186702634	186706437	+	807.6	3803.000	245.0	5.5	44.23	1.60e-301
chr4-6826	chr4	56945959	56947768	+	807.6	1809.000	244.5	2.5	97.34	0.00e+00
chr5-6655	chr5	113992644	113994382	+	807.6	1738.000	245.0	2.4	102.81	0.00e+00
chr5-5489	chr5	149183501	149185902	+	807.6	2401.000	245.5	3.4	71.92	0.00e+00
chr8-268	chr8	116943551	116944426	+	807.6	875.000	249.5	1.0	242.12	0.00e+00
chr10-1851	chr10	77605993	77607522	+	807.6	1529.000	247.0	1.6	153.40	0.00e+00
chr11-4005	chr11	58329668	58331788	+	807.6	2120.000	246.5	4.4	56.28	0.00e+00
chr7-5539	chr7	5019788	5021495	+	805.9	1707.000	245.0	2.8	86.46	0.00e+00
chr7-7464	chr7	92636203	92637916	+	805.9	1713.000	244.0	3.5	70.16	0.00e+00
chr8-2625	chr8	26157662	26159452	+	805.9	1790.000	246.0	3.2	76.39	0.00e+00
chr8-6224	chr8	111642885	111644364	+	805.9	1479.000	245.0	2.6	92.78	0.00e+00
chr9-3999	chr9	21592214	21594209	+	805.9	1995.000	246.0	4.4	55.36	0.00e+00
chr11-9615	chr11	120229777	120231834	+	805.9	2057.000	243.5	2.9	84.02	0.00e+00
chr13-4596	chr13	54589061	54591312	+	805.9	2251.000	244.0	4.6	53.36	9.08e-320
chr15-4562	chr15	89354702	89357173	+	805.9	2471.000	245.5	4.5	54.45	5.43e-323
chr16-148	chr16	15594043	15594920	+	805.9	877.000	249.0	1.2	214.79	0.00e+00
chr16-1596	chr16	87431805	87432954	+	805.9	1149.000	245.0	2.3	108.69	0.00e+00
chr17-5885	chr17	23770517	23771894	+	805.9	1377.000	244.0	2.6	94.71	0.00e+00
chr1-2554	chr1	191062421	191063996	+	804.2	1575.000	249.0	3.1	80.54	0.00e+00
chr2-2596	chr2	32450762	32452212	+	804.2	1450.000	246.5	3.9	62.74	0.00e+00
chr2-2894	chr2	125672771	125674072	+	804.2	1301.000	247.5	1.4	174.68	0.00e+00
chr2-2796	chr2	153291076	153292215	+	804.2	1139.000	246.0	1.8	136.41	0.00e+00
chr4-6717	chr4	40142288	40144341	+	804.2	2053.000	244.0	4.4	54.91	9.88e-323
chr4-7982	chr4	134701901	134705073	+	804.2	3172.000	243.5	3.2	75.61	0.00e+00
chr5-7481	chr5	34572880	34575168	+	804.2	2288.000	244.0	3.4	71.48	0.00e+00
chr7-3636	chr7	19506989	19509611	+	804.2	2622.000	245.5	2.6	92.97	0.00e+00
chr8-1130	chr8	70476436	70477824	+	804.2	1388.000	245.5	2.5	97.74	0.00e+00
chr11-8819	chr11	69604482	69606498	+	804.2	2016.000	244.0	2.6	94.71	0.00e+00
chr11-426	chr11	107479454	107480456	+	804.2	1002.000	249.5	2.5	99.33	0.00e+00
chr15-582	chr15	51864846	51865723	+	804.2	877.000	247.0	2.4	103.65	0.00e+00
chr1-4461	chr1	150392190	150394549	+	802.6	2359.000	244.0	3.3	72.86	0.00e+00
chr2-7735	chr2	102658146	102659771	+	802.6	1625.000	245.0	2.3	108.69	0.00e+00
chr2-8785	chr2	119593888	119595306	+	802.6	1418.000	244.5	2.4	99.90	0.00e+00
chr4-6261	chr4	109279889	109281399	+	802.6	1510.000	242.5	2.6	94.13	0.00e+00
chr5-6955	chr5	53997883	53999993	+	802.6	2110.000	245.0	4.0	61.36	0.00e+00
chr5-3882	chr5	66676108	66677435	+	802.6	1327.000	243.0	2.6	92.02	0.00e+00
chr5-2930	chr5	108131780	108133635	+	802.6	1855.000	247.5	3.7	66.26	0.00e+00
chr5-7418	chr5	134183321	134184815	+	802.6	1494.000	244.0	2.1	114.80	0.00e+00
chr6-2321	chr6	13607314	13608592	+	802.6	1278.000	242.5	2.2	110.74	0.00e+00
chr9-1371	chr9	66974773	66975813	+	802.6	1040.000	244.0	1.8	135.30	0.00e+00
chr17-5102	chr17	46710911	46712613	+	802.6	1702.000	243.5	3.0	82.19	0.00e+00
chr1-5670	chr1	172147640	172150100	+	800.9	2460.000	243.0	2.8	85.75	0.00e+00
chr4-4616	chr4	141077451	141078557	+	800.9	1106.000	244.0	2.1	118.39	0.00e+00
chr7-4721	chr7	133708458	133710876	+	800.9	2418.000	243.0	3.1	78.60	0.00e+00
chr12-2991	chr12	79028616	79030056	+	800.9	1440.000	244.0	3.5	70.16	0.00e+00
chr15-1376	chr15	37791277	37792553	+	800.9	1276.000	245.5	2.4	103.02	0.00e+00
chr16-1880	chr16	35982818	35984768	+	800.9	1950.000	244.5	2.3	105.45	0.00e+00
chr17-196	chr17	29549751	29550761	+	800.9	1010.000	247.5	2.0	123.96	0.00e+00
chr18-643	chr18	36280551	36282520	+	800.9	1969.000	243.0	3.7	65.05	0.00e+00
chr1-4698	chr1	156035102	156036855	+	799.3	1753.000	242.5	2.7	89.65	0.00e+00
chr2-8510	chr2	10079294	10081291	+	799.3	1997.000	242.0	2.8	85.40	0.00e+00
chr2-4569	chr2	27676419	27678644	+	799.3	2225.000	244.5	2.9	84.36	0.00e+00
chr4-7894	chr4	57955023	57957292	+	799.3	2269.000	242.5	3.0	80.11	0.00e+00
chr7-2263	chr7	80198003	80199660	+	799.3	1657.000	247.5	2.7	91.50	0.00e+00
chr8-5333	chr8	124520417	124521858	+	799.3	1441.000	243.0	3.3	73.98	0.00e+00
chr9-2978	chr9	22306906	22308355	+	799.3	1449.000	243.0	3.3	72.56	0.00e+00
chr11-4841	chr11	5787844	5789570	+	799.3	1726.000	244.0	2.5	97.14	0.00e+00
chr14-134	chr14	60265188	60266065	+	799.3	877.000	243.0	1.4	171.50	0.00e+00
chr15-2831	chr15	58133867	58135541	+	799.3	1674.000	244.0	2.1	118.39	0.00e+00
chr3-3202	chr3	108256482	108257882	+	797.6	1400.000	242.5	3.5	69.73	0.00e+00
chr4-3343	chr4	48472546	48473828	+	797.6	1282.000	243.5	1.6	151.23	0.00e+00
chr9-3517	chr9	13296360	13298887	+	797.6	2527.000	243.5	4.3	57.28	0.00e+00
chr9-207	chr9	121995536	121996286	+	797.6	750.000	254.5	1.1	232.44	0.00e+00
chr10-4825	chr10	79765793	79767891	+	797.6	2098.000	242.0	4.9	49.44	2.65e-309
chr12-3583	chr12	69680470	69682739	+	797.6	2269.000	243.0	3.3	72.56	0.00e+00
chr13-194	chr13	54621797	54622970	+	797.6	1173.000	247.5	2.6	93.73	0.00e+00
chr18-375	chr18	24205162	24207108	+	797.6	1946.000	246.5	1.7	147.20	0.00e+00
chr18-771	chr18	46198169	46199690	+	797.6	1521.000	245.5	2.4	100.31	0.00e+00
chr19-423	chr19	36918433	36919702	+	797.6	1269.000	251.0	3.2	79.53	0.00e+00
chr3-5109	chr3	19187701	19189165	+	796.0	1464.000	241.0	1.9	129.03	0.00e+00
chr9-5884	chr9	71484716	71486240	+	796.0	1524.000	241.5	2.6	93.74	0.00e+00
chr9-1027	chr9	96630660	96631971	+	796.0	1311.000	248.0	1.8	137.52	0.00e+00
chr10-5186	chr10	60218073	60219746	+	796.0	1673.000	241.0	3.8	63.42	0.00e+00
chr10-1435	chr10	127078829	127080376	+	796.0	1547.000	245.0	3.3	73.15	0.00e+00
chr11-4045	chr11	59208127	59209462	+	796.0	1335.000	240.5	3.1	77.80	0.00e+00
chr16-574	chr16	4077308	4078326	+	796.0	1018.000	245.0	1.7	140.89	0.00e+00
chr1-3514	chr1	24678278	24679571	+	794.3	1293.000	240.0	2.8	84.69	0.00e+00
chr1-6491	chr1	181143218	181145539	+	794.3	2321.000	242.0	4.5	53.68	8.86e-318
chr2-6834	chr2	164769241	164771429	+	794.3	2188.000	241.5	3.5	68.18	0.00e+00
chr3-1343	chr3	35753792	35754968	+	794.3	1176.000	243.5	1.8	135.03	0.00e+00
chr3-1520	chr3	38484118	38485546	+	794.3	1428.000	243.5	2.5	96.94	0.00e+00
chr6-5291	chr6	50565441	50567509	+	794.3	2068.000	240.0	4.2	57.33	6.62e-322
chr7-8408	chr7	97696132	97697770	+	794.3	1638.000	240.5	1.5	155.59	0.00e+00
chr9-5114	chr9	65587002	65589017	+	794.3	2015.000	243.0	3.9	61.85	0.00e+00
chr11-3075	chr11	70763884	70765031	+	794.3	1147.000	242.0	2.2	110.51	0.00e+00
chr12-2858	chr12	8921502	8923571	+	794.3	2069.000	241.5	5.1	47.46	1.22e-303
chr3-4391	chr3	130729244	130730975	+	792.7	1731.000	241.0	1.9	129.03	0.00e+00
chr4-5811	chr4	156109281	156110965	+	792.7	1684.000	241.5	2.6	91.46	0.00e+00
chr8-5714	chr8	13889249	13890776	+	792.7	1527.000	240.0	2.7	88.72	0.00e+00
chr10-5091	chr10	128625309	128626978	+	792.7	1669.000	240.0	4.0	60.10	0.00e+00
chr12-4321	chr12	112644002	112646191	+	792.7	2189.000	240.0	3.6	66.54	0.00e+00
chr13-2342	chr13	92530152	92531705	+	792.7	1553.000	240.5	2.8	86.84	0.00e+00
chr14-2250	chr14	39471945	39474183	+	792.7	2238.000	241.5	2.3	107.13	0.00e+00
chr16-1505	chr16	96191581	96192670	+	792.7	1089.000	240.0	2.5	95.55	0.00e+00
chr1-227	chr1	57377618	57378498	+	791.0	880.000	251.0	2.4	105.33	0.00e+00
chr1-4147	chr1	92641136	92642703	+	791.0	1567.000	241.5	3.8	63.55	0.00e+00
chr9-5964	chr9	51764511	51766983	+	791.0	2472.000	239.5	3.2	74.37	0.00e+00
chr10-2110	chr10	117845000	117846596	+	791.0	1596.000	241.0	1.7	143.92	0.00e+00
chr11-6860	chr11	79703727	79705469	+	791.0	1742.000	243.0	2.6	92.02	0.00e+00
chr11-7829	chr11	107130222	107132908	+	791.0	2686.000	240.0	2.7	88.72	0.00e+00
chr13-3224	chr13	51644430	51646576	+	791.0	2146.000	241.5	3.4	70.75	0.00e+00
chr16-3084	chr16	4885797	4887440	+	791.0	1643.000	240.0	1.8	133.09	0.00e+00
chr17-4278	chr17	33954344	33956874	+	791.0	2530.000	240.0	5.9	40.50	1.90e-286
chr17-2790	chr17	55445241	55446795	+	791.0	1554.000	242.0	2.7	89.46	0.00e+00
chr19-4215	chr19	47462957	47465095	+	791.0	2138.000	240.0	4.1	59.15	0.00e+00
chr1-3448	chr1	36511526	36513432	+	789.4	1906.000	238.5	2.6	92.58	0.00e+00
chr2-7338	chr2	18025784	18029251	+	789.4	3467.000	239.5	6.7	35.76	1.89e-272
chr2-6874	chr2	69584688	69587347	+	789.4	2659.000	240.0	4.0	60.10	0.00e+00
chr3-5436	chr3	97296149	97299165	+	789.4	3016.000	238.5	4.4	53.67	2.49e-312
chr5-1789	chr5	149678241	149679892	+	789.4	1651.000	245.0	3.2	76.08	0.00e+00
chr7-4981	chr7	64872058	64873401	+	789.4	1343.000	240.0	1.9	124.21	0.00e+00
chr11-6025	chr11	115162832	115165236	+	789.4	2404.000	239.5	4.4	53.89	4.64e-314
chr12-1245	chr12	113097708	113099855	+	789.4	2147.000	241.5	3.7	64.65	0.00e+00
chr13-1119	chr13	76384070	76385591	+	789.4	1521.000	242.0	3.5	68.32	0.00e+00
chr13-3156	chr13	95324620	95326167	+	789.4	1547.000	243.0	1.9	125.77	0.00e+00
chr2-5302	chr2	130449702	130451323	+	787.7	1621.000	238.5	2.6	90.32	0.00e+00
chr2-8191	chr2	163016543	163018297	+	787.7	1754.000	240.5	3.1	77.80	0.00e+00
chr4-3336	chr4	13742777	13744685	+	787.7	1908.000	238.5	2.8	86.12	0.00e+00
chr5-7523	chr5	110447129	110449354	+	787.7	2225.000	238.5	4.1	57.86	5.76e-320
chr8-5863	chr8	92354964	92359207	+	787.7	4243.000	241.5	7.2	33.48	5.02e-268
chr8-6622	chr8	95079940	95082380	+	787.7	2440.000	239.0	4.0	59.85	0.00e+00
chr12-870	chr12	112976361	112977502	+	787.7	1141.000	239.0	1.7	142.73	0.00e+00
chr13-4395	chr13	46928690	46931134	+	787.7	2444.000	238.5	3.7	63.85	0.00e+00
chr14-1205	chr14	45388319	45389375	+	787.7	1056.000	238.0	1.6	147.81	0.00e+00
chr17-5391	chr17	47610317	47612682	+	787.7	2365.000	239.5	3.5	68.86	0.00e+00
chrX-307	chrX	151046798	151049110	+	787.7	2312.000	240.0	2.2	109.60	0.00e+00
chr2-5869	chr2	151541890	151544165	+	786.0	2275.000	240.0	5.6	42.83	3.92e-292
chr2-343	chr2	180582739	180583751	+	786.0	1012.000	241.0	1.8	133.64	0.00e+00
chr4-5042	chr4	148447899	148449418	+	786.0	1519.000	239.0	2.2	109.14	0.00e+00
chr9-3141	chr9	45954297	45955843	+	786.0	1546.000	240.0	2.6	93.16	0.00e+00
chr10-4384	chr10	128492581	128495107	+	786.0	2526.000	240.0	3.3	71.66	0.00e+00
chr11-6897	chr11	120795516	120796696	+	786.0	1180.000	239.5	2.2	109.37	0.00e+00
chr12-3615	chr12	17266055	17267784	+	786.0	1729.000	238.5	3.0	80.50	0.00e+00
chr12-1205	chr12	76709581	76710993	+	786.0	1412.000	240.0	2.9	82.81	0.00e+00
chr13-2441	chr13	45389346	45390943	+	786.0	1597.000	238.5	3.5	68.58	0.00e+00
chr19-2031	chr19	36553881	36555630	+	786.0	1749.000	240.0	1.7	143.32	0.00e+00
chr1-2658	chr1	34438748	34440723	+	784.4	1975.000	241.5	4.0	60.48	0.00e+00
chr5-3237	chr5	117318721	117320116	+	784.4	1395.000	238.5	3.2	75.57	0.00e+00
chr5-3956	chr5	117413303	117414946	+	784.4	1643.000	237.5	3.7	64.69	0.00e+00
chr7-7150	chr7	144581432	144583062	+	784.4	1630.000	237.5	3.7	64.69	0.00e+00
chr8-5353	chr8	41373833	41375347	+	784.4	1514.000	237.5	2.5	94.55	0.00e+00
chr10-3361	chr10	128546981	128549592	+	784.4	2611.000	240.5	5.5	43.42	2.61e-293
chr11-3147	chr11	70699999	70701546	+	784.4	1547.000	244.0	2.6	92.40	0.00e+00
chr12-2372	chr12	110840179	110841436	+	784.4	1257.000	238.5	2.5	94.95	0.00e+00
chr12-1844	chr12	117843383	117844546	+	784.4	1163.000	237.5	1.8	131.70	0.00e+00
chr13-4551	chr13	117219941	117222464	+	784.4	2523.000	238.5	4.1	57.86	5.76e-320
chr2-7780	chr2	158767687	158770898	+	782.7	3211.000	238.0	5.0	47.99	3.26e-301
chr4-586	chr4	107066353	107067725	+	782.7	1372.000	246.5	1.6	153.09	0.00e+00
chr4-3964	chr4	126677177	126678623	+	782.7	1446.000	239.0	2.4	97.65	0.00e+00
chr4-2090	chr4	137356709	137358053	+	782.7	1344.000	240.5	1.4	177.82	0.00e+00
chr6-4955	chr6	113696564	113698465	+	782.7	1901.000	237.5	4.1	58.53	8.49e-320
chr6-3160	chr6	146501507	146502918	+	782.7	1411.000	238.0	2.1	111.98	0.00e+00
chr9-5557	chr9	43104515	43106812	+	782.7	2297.000	237.5	3.7	64.69	0.00e+00
chr9-6711	chr9	108262527	108264496	+	782.7	1969.000	237.5	2.9	81.95	0.00e+00
chr14-2932	chr14	30625033	30626810	+	782.7	1777.000	237.0	2.3	105.14	0.00e+00
chr17-4713	chr17	24549617	24551275	+	782.7	1658.000	238.0	5.5	43.47	3.21e-291
chr19-2279	chr19	36925334	36927500	+	782.7	2166.000	238.0	2.7	87.98	0.00e+00
chr2-8111	chr2	70660929	70662842	+	781.1	1913.000	236.5	3.7	64.42	0.00e+00
chr2-5987	chr2	121866293	121868108	+	781.1	1815.000	238.0	3.6	65.99	0.00e+00
chr3-5002	chr3	103967620	103969234	+	781.1	1614.000	238.0	4.4	53.56	2.49e-312
chr4-7287	chr4	129057580	129059588	+	781.1	2008.000	237.5	3.9	61.46	0.00e+00
chr7-7225	chr7	92873490	92875821	+	781.1	2331.000	237.0	4.6	51.11	2.65e-306
chr8-1707	chr8	106935530	106937819	+	781.1	2289.000	239.0	3.5	68.72	0.00e+00
chr8-5042	chr8	110919357	110921318	+	781.1	1961.000	238.0	3.5	67.19	0.00e+00
chr9-3342	chr9	15709343	15710652	+	781.1	1309.000	236.5	2.8	83.46	0.00e+00
chr11-6589	chr11	120377685	120379244	+	781.1	1559.000	238.5	2.9	82.29	0.00e+00
chr12-186	chr12	13248745	13249627	+	781.1	882.000	245.5	1.7	141.18	0.00e+00
chr13-3230	chr13	67552297	67553579	+	781.1	1282.000	237.5	1.9	122.92	0.00e+00
chr13-3892	chr13	95617091	95619078	+	781.1	1987.000	236.5	3.5	68.00	0.00e+00
chr17-3839	chr17	83350417	83352255	+	781.1	1838.000	237.5	3.5	68.29	0.00e+00
chr19-2763	chr19	41829443	41831332	+	781.1	1889.000	238.5	3.6	66.13	0.00e+00
chr6-4254	chr6	142963602	142965363	+	779.4	1761.000	237.5	3.8	62.50	0.00e+00
chr7-5763	chr7	24546827	24548026	+	779.4	1199.000	237.0	1.7	141.53	0.00e+00
chr7-2451	chr7	126428675	126429839	+	779.4	1164.000	240.0	2.4	98.06	0.00e+00
chr8-5476	chr8	91069365	91071071	+	779.4	1706.000	236.0	2.1	114.51	0.00e+00
chr10-4241	chr10	82858794	82861488	+	779.4	2694.000	238.5	4.6	51.43	5.16e-308
chr12-2434	chr12	81780164	81781906	+	779.4	1742.000	237.5	2.4	99.66	0.00e+00
chr15-179	chr15	80977720	80978853	+	779.4	1133.000	240.0	1.9	128.50	0.00e+00
chr16-2160	chr16	11322397	11324100	+	779.4	1703.000	236.5	2.3	102.00	0.00e+00
chrX-3687	chrX	36873820	36875491	+	779.4	1671.000	236.5	1.7	141.23	0.00e+00
chr3-1349	chr3	10012251	10014473	+	777.8	2222.000	247.0	3.4	72.36	0.00e+00
chr3-5303	chr3	54692217	54693608	+	777.8	1391.000	235.5	2.9	81.26	0.00e+00
chr5-5989	chr5	123394189	123396435	+	777.8	2246.000	237.0	3.8	62.37	0.00e+00
chr7-7560	chr7	44441626	44444085	+	777.8	2459.000	236.0	4.4	53.89	2.42e-310
chr8-5182	chr8	124662017	124663850	+	777.8	1833.000	236.5	3.2	73.44	0.00e+00
chr10-1488	chr10	81232913	81233940	+	777.8	1027.000	240.0	1.2	207.02	0.00e+00
chr10-559	chr10	83648246	83649254	+	777.8	1008.000	242.0	1.4	178.93	0.00e+00
chr12-931	chr12	65075433	65076709	+	777.8	1276.000	239.0	2.6	92.77	0.00e+00
chr13-3645	chr13	64273847	64275877	+	777.8	2030.000	238.0	3.2	73.91	0.00e+00
chr17-3324	chr17	28232506	28233732	+	777.8	1226.000	235.5	1.7	140.64	0.00e+00
chr3-3802	chr3	63975864	63977208	+	776.1	1344.000	235.0	1.9	121.63	0.00e+00
chr3-4940	chr3	108209084	108211331	+	776.1	2247.000	236.0	5.1	46.38	2.79e-295
chr3-3621	chr3	138488557	138490036	+	776.1	1479.000	235.0	3.0	77.63	0.00e+00
chr3-2007	chr3	156560692	156563089	+	776.1	2397.000	238.5	3.6	66.13	0.00e+00
chr4-6480	chr4	126103597	126104865	+	776.1	1268.000	235.5	2.7	87.06	0.00e+00
chr5-7694	chr5	120502582	120503985	+	776.1	1403.000	235.5	2.5	93.76	0.00e+00
chr5-2739	chr5	129941299	129943094	+	776.1	1795.000	236.5	1.2	193.27	0.00e+00
chr9-5002	chr9	100642488	100645001	+	776.1	2513.000	235.5	3.6	65.30	0.00e+00
chr9-5214	chr9	102834493	102836739	+	776.1	2246.000	235.0	2.2	107.32	0.00e+00
chr14-740	chr14	63543363	63544651	+	776.1	1288.000	239.0	1.8	132.53	0.00e+00
chr16-3118	chr16	58522375	58523869	+	776.1	1494.000	236.5	2.8	83.46	0.00e+00
chr19-1730	chr19	6306024	6307195	+	776.1	1171.000	237.0	1.8	131.42	0.00e+00
chr1-2089	chr1	161875805	161877691	+	774.5	1886.000	240.0	3.5	67.75	0.00e+00
chr5-362	chr5	123907223	123908107	+	774.5	884.000	239.5	2.2	109.37	0.00e+00
chr7-2997	chr7	132930648	132932560	+	774.5	1912.000	238.5	3.5	67.33	0.00e+00
chr8-2910	chr8	105565276	105567000	+	774.5	1724.000	236.5	5.2	45.33	8.96e-293
chr9-5502	chr9	83805106	83806755	+	774.5	1649.000	234.5	2.0	117.45	0.00e+00
chr9-5130	chr9	96888437	96890042	+	774.5	1605.000	234.5	4.1	57.79	1.67e-314
chr10-5110	chr10	69351377	69353315	+	774.5	1938.000	235.0	5.3	43.96	1.10e-288
chr11-5265	chr11	3451441	3453252	+	774.5	1811.000	236.5	3.2	73.44	0.00e+00
chr12-2524	chr12	59130618	59133128	+	774.5	2510.000	234.5	3.1	75.85	0.00e+00
chr14-3909	chr14	57744397	57746812	+	774.5	2415.000	235.0	3.4	68.84	0.00e+00
chr17-3136	chr17	6106533	6108449	+	774.5	1916.000	239.0	3.3	72.76	0.00e+00
chr17-5000	chr17	32363004	32364833	+	774.5	1829.000	235.5	3.0	77.80	0.00e+00
chr1-1051	chr1	134455263	134456436	+	772.8	1173.000	243.5	2.3	108.02	0.00e+00
chr1-2145	chr1	194976170	194977579	+	772.8	1409.000	234.0	2.4	95.61	0.00e+00
chr6-984	chr6	147475717	147476856	+	772.8	1139.000	236.0	1.9	122.14	0.00e+00
chr7-3494	chr7	30231201	30233209	+	772.8	2008.000	234.0	4.1	56.77	6.25e-313
chr7-3660	chr7	127912239	127913202	+	772.8	963.000	235.0	2.2	107.32	0.00e+00
chr8-6457	chr8	88360591	88362695	+	772.8	2104.000	235.0	3.5	66.34	0.00e+00
chr9-2314	chr9	80164463	80165602	+	772.8	1139.000	238.5	2.4	97.45	0.00e+00
chr11-5054	chr11	5955208	5956751	+	772.8	1543.000	236.0	3.6	65.43	0.00e+00
chr19-2315	chr19	5636978	5638678	+	772.8	1700.000	235.0	3.4	68.84	0.00e+00
chr2-3369	chr2	133552110	133555136	+	771.1	3026.000	236.5	6.1	39.06	7.02e-278
chr3-1587	chr3	92080555	92082095	+	771.1	1540.000	237.0	1.6	147.19	0.00e+00
chr6-4557	chr6	117840637	117842158	+	771.1	1521.000	234.0	1.9	121.11	0.00e+00
chr7-2787	chr7	97081243	97083048	+	771.1	1805.000	235.0	3.2	72.98	0.00e+00
chr8-1183	chr8	71469036	71470188	+	771.1	1152.000	234.5	1.7	140.04	0.00e+00
chr9-5961	chr9	46272500	46274063	+	771.1	1563.000	234.0	2.1	110.10	0.00e+00
chr10-5673	chr10	5822649	5825086	+	771.1	2437.000	234.0	4.8	48.44	4.05e-297
chr10-6166	chr10	9899925	9902239	+	771.1	2314.000	233.0	3.3	70.94	0.00e+00
chr10-5855	chr10	95561468	95564899	+	771.1	3431.000	234.0	4.9	47.81	8.43e-296
chr15-1536	chr15	59314558	59317393	+	771.1	2835.000	237.0	4.0	59.35	2.04e-321
chr18-1352	chr18	34330763	34331937	+	771.1	1174.000	234.0	1.7	139.74	0.00e+00
chrX-1998	chrX	112600162	112602308	+	771.1	2146.000	233.5	1.5	151.06	0.00e+00
chr1-6362	chr1	170588789	170590403	+	769.5	1614.000	233.5	2.2	106.63	0.00e+00
chr2-7206	chr2	131491327	131492900	+	769.5	1573.000	234.5	2.4	95.82	0.00e+00
chr3-3549	chr3	51224229	51225771	+	769.5	1542.000	234.5	1.9	125.55	0.00e+00
chr5-2777	chr5	121660086	121661642	+	769.5	1556.000	238.5	3.8	62.76	0.00e+00
chr6-1493	chr6	146888005	146889564	+	769.5	1559.000	233.5	2.5	92.96	0.00e+00
chr8-1855	chr8	83996666	83999264	+	769.5	2598.000	233.5	2.8	84.31	0.00e+00
chr9-4058	chr9	65629302	65631523	+	769.5	2221.000	233.5	4.6	51.06	7.22e-301
chr9-5450	chr9	121296948	121299373	+	769.5	2425.000	233.0	4.9	47.60	4.03e-294
chr11-8777	chr11	46311015	46312894	+	769.5	1879.000	233.5	3.2	72.51	0.00e+00
chr11-1976	chr11	88973790	88975173	+	769.5	1383.000	235.5	2.6	89.18	0.00e+00
chr14-1133	chr14	31336479	31337534	+	769.5	1055.000	235.5	1.7	140.64	0.00e+00
chr15-4043	chr15	7128546	7130566	+	769.5	2020.000	234.0	2.8	84.49	0.00e+00
chr15-2524	chr15	93518638	93519903	+	769.5	1265.000	235.5	1.4	174.12	0.00e+00
chr16-2999	chr16	38451716	38453397	+	769.5	1681.000	233.0	3.3	70.94	0.00e+00
chr18-3091	chr18	54985275	54988910	+	769.5	3635.000	233.5	5.1	45.89	2.75e-290
chr19-1423	chr19	44069090	44070298	+	769.5	1208.000	234.5	1.6	145.64	0.00e+00
chr1-810	chr1	93685539	93687089	+	767.8	1550.000	238.5	2.6	90.32	0.00e+00
chr1-4792	chr1	98094673	98096256	+	767.8	1583.000	234.0	1.9	121.11	0.00e+00
chr1-4286	chr1	165641632	165643484	+	767.8	1852.000	233.0	2.3	100.49	0.00e+00
chr4-3115	chr4	11155955	11157345	+	767.8	1390.000	234.0	2.6	90.83	0.00e+00
chr4-1650	chr4	43442261	43444284	+	767.8	2023.000	234.0	3.3	69.87	0.00e+00
chr5-5941	chr5	24422862	24426345	+	767.8	3483.000	233.5	6.1	38.16	4.53e-272
chr6-4046	chr6	39556730	39558153	+	767.8	1423.000	232.5	3.3	70.78	0.00e+00
chr7-2261	chr7	66108888	66111506	+	767.8	2618.000	234.0	3.9	59.56	1.00e-317
chr9-305	chr9	42263865	42264744	+	767.8	879.000	241.5	2.1	113.63	0.00e+00
chr11-6175	chr11	32347298	32349135	+	767.8	1837.000	233.0	2.4	95.20	0.00e+00
chr11-9508	chr11	71003070	71004746	+	767.8	1676.000	233.5	4.1	56.65	3.55e-311
chr12-2498	chr12	53251937	53254455	+	767.8	2518.000	233.0	3.2	72.35	0.00e+00
chr12-187	chr12	106010226	106011102	+	767.8	876.000	237.0	2.7	87.61	0.00e+00
chr13-2213	chr13	90089112	90090531	+	767.8	1419.000	233.0	3.9	60.30	1.35e-317
chr14-3220	chr14	105176037	105177514	+	767.8	1477.000	232.5	3.2	73.67	0.00e+00
chr16-743	chr16	4726222	4727228	+	767.8	1006.000	235.5	1.8	130.59	0.00e+00
chr19-2573	chr19	48204827	48207193	+	767.8	2366.000	236.5	4.0	59.23	1.21e-319
chr4-3626	chr4	138913066	138914123	+	766.2	1057.000	235.0	1.2	202.71	0.00e+00
chr5-2705	chr5	86064864	86067030	+	766.2	2166.000	233.0	2.7	86.14	0.00e+00
chr6-351	chr6	118419004	118420271	+	766.2	1267.000	236.5	2.4	96.63	0.00e+00
chr7-7344	chr7	99979252	99980862	+	766.2	1610.000	233.0	2.9	80.39	0.00e+00
chr9-3809	chr9	23222243	23224104	+	766.2	1861.000	232.0	4.5	51.46	1.46e-300
chr9-871	chr9	92542018	92543425	+	766.2	1407.000	236.5	1.9	122.40	0.00e+00
chr11-8676	chr11	84818230	84819740	+	766.2	1510.000	232.0	2.4	94.79	0.00e+00
chr15-4440	chr15	77969139	77971772	+	766.2	2633.000	232.5	4.7	49.45	2.04e-296
chr16-875	chr16	44724024	44725583	+	766.2	1559.000	234.5	2.6	88.81	0.00e+00
chr19-2832	chr19	46304189	46306475	+	766.2	2286.000	233.5	5.5	42.16	6.85e-282
chr1-6047	chr1	9747046	9748612	+	764.5	1566.000	232.5	3.0	78.48	0.00e+00
chr4-3820	chr4	108619356	108620792	+	764.5	1436.000	232.0	1.8	128.65	0.00e+00
chr5-2388	chr5	105876288	105878023	+	764.5	1735.000	235.5	3.7	64.15	0.00e+00
chr5-4999	chr5	143314253	143315597	+	764.5	1344.000	234.0	2.8	84.49	0.00e+00
chr6-1814	chr6	57702502	57704039	+	764.5	1537.000	233.5	2.3	100.71	0.00e+00
chr6-2554	chr6	134565693	134567703	+	764.5	2010.000	232.0	2.9	80.05	0.00e+00
chr10-1477	chr10	7792483	7794013	+	764.5	1530.000	234.5	3.1	75.85	0.00e+00
chr10-4969	chr10	63428387	63430676	+	764.5	2289.000	231.5	3.9	58.93	2.09e-312
chr10-3558	chr10	76032078	76033823	+	764.5	1745.000	232.5	2.7	85.95	0.00e+00
chr10-1970	chr10	105840953	105842215	+	764.5	1262.000	232.5	2.6	90.25	0.00e+00
chr11-3280	chr11	76178920	76180329	+	764.5	1409.000	234.5	3.4	68.70	0.00e+00
chr16-1063	chr16	31428643	31430460	+	764.5	1817.000	236.0	3.1	76.34	0.00e+00
chr17-5852	chr17	80289127	80290768	+	764.5	1641.000	233.5	2.0	116.95	0.00e+00
chr18-3196	chr18	34650652	34652090	+	764.5	1438.000	232.0	2.9	80.05	0.00e+00
chr4-6954	chr4	49631245	49632913	+	762.9	1668.000	231.5	2.7	85.58	0.00e+00
chr4-5506	chr4	137468263	137470830	+	762.9	2567.000	231.0	5.4	42.70	5.98e-281
chr5-3690	chr5	29377658	29379216	+	762.9	1558.000	231.0	2.4	94.39	0.00e+00
chr6-2008	chr6	28260700	28262798	+	762.9	2098.000	233.0	1.4	164.44	0.00e+00
chr12-4363	chr12	69723874	69725774	+	762.9	1900.000	231.5	2.9	79.88	0.00e+00
chr13-1528	chr13	58157341	58158797	+	762.9	1456.000	232.5	2.8	83.95	0.00e+00
chr14-4164	chr14	20347056	20348984	+	762.9	1928.000	232.0	2.8	83.77	0.00e+00
chr15-172	chr15	43282236	43283118	+	762.9	882.000	241.0	1.4	178.19	0.00e+00
chr16-687	chr16	38522049	38523326	+	762.9	1277.000	233.5	2.1	109.86	0.00e+00
chr17-3632	chr17	78417254	78418492	+	762.9	1238.000	230.5	2.4	96.73	0.00e+00
chr19-1074	chr19	6974329	6976862	+	762.9	2533.000	235.5	5.0	47.49	3.55e-296
chr4-5663	chr4	132509226	132510823	+	761.2	1597.000	231.0	3.3	70.33	0.00e+00
chr5-7991	chr5	52189132	52191127	+	761.2	1995.000	231.0	2.4	94.39	0.00e+00
chr5-4524	chr5	123572246	123573560	+	761.2	1314.000	232.5	2.3	103.14	0.00e+00
chr6-184	chr6	108185097	108185847	+	761.2	750.000	237.0	1.7	136.29	0.00e+00
chr8-5870	chr8	105224433	105226162	+	761.2	1729.000	231.5	4.5	51.35	7.51e-299
chr9-264	chr9	44305224	44306244	+	761.2	1020.000	237.0	1.7	136.29	0.00e+00
chr9-6234	chr9	106429045	106430766	+	761.2	1721.000	230.5	3.1	74.56	0.00e+00
chr11-7976	chr11	5442783	5445676	+	761.2	2893.000	230.0	5.1	45.20	2.61e-285
chr11-7416	chr11	98021595	98023277	+	761.2	1682.000	231.5	3.3	69.12	0.00e+00
chr12-3204	chr12	86946378	86948327	+	761.2	1949.000	232.0	3.7	63.20	6.70e-321
chr13-225	chr13	30973674	30974675	+	761.2	1001.000	240.0	3.3	71.66	0.00e+00
chr16-2046	chr16	95990267	95992108	+	761.2	1841.000	230.0	3.0	75.98	0.00e+00
chr17-4739	chr17	46160145	46162169	+	761.2	2024.000	232.5	5.5	42.47	2.04e-281
chr17-4126	chr17	66518683	66520198	+	761.2	1515.000	231.5	2.1	112.33	0.00e+00
chr19-3677	chr19	18630820	18632480	+	761.2	1660.000	232.0	2.9	80.05	0.00e+00
chrX-2633	chrX	74084290	74086018	+	761.2	1728.000	231.0	2.3	99.63	0.00e+00
chr1-4084	chr1	190928090	190929818	+	759.6	1728.000	230.0	2.1	108.22	0.00e+00
chr2-3032	chr2	72285502	72286780	+	759.6	1278.000	232.5	1.5	150.41	0.00e+00
chr2-9494	chr2	181591562	181593518	+	759.6	1956.000	230.0	3.3	70.02	0.00e+00
chr4-863	chr4	126967260	126968399	+	759.6	1139.000	237.5	1.7	141.83	0.00e+00
chr5-6993	chr5	121835608	121837857	+	759.6	2249.000	230.0	2.4	96.52	0.00e+00
chr8-5303	chr8	104640626	104642550	+	759.6	1924.000	230.0	4.9	46.99	4.29e-289
chr11-4324	chr11	76845986	76847779	+	759.6	1793.000	231.5	3.2	71.89	0.00e+00
chr11-5410	chr11	104549542	104551157	+	759.6	1615.000	230.5	2.6	87.29	0.00e+00
chr1-5145	chr1	136231528	136234926	+	757.9	3398.000	231.0	6.8	33.84	3.17e-258
chr2-1615	chr2	59882051	59883057	+	757.9	1006.000	232.5	1.9	124.48	0.00e+00
chr2-6311	chr2	66255784	66257381	+	757.9	1597.000	231.0	2.3	102.48	0.00e+00
chr3-3998	chr3	95893635	95895222	+	757.9	1587.000	230.0	3.6	63.77	4.85e-319
chr3-4604	chr3	96219098	96222026	+	757.9	2928.000	232.0	3.9	59.05	3.54e-314
chr3-5257	chr3	108414743	108416277	+	757.9	1534.000	230.0	3.1	74.40	0.00e+00
chr6-5211	chr6	86364469	86366730	+	757.9	2261.000	229.5	3.9	59.39	1.74e-310
chr8-6091	chr8	95715250	95716814	+	757.9	1564.000	229.0	3.3	68.38	0.00e+00
chr11-3209	chr11	50024814	50026703	+	757.9	1889.000	231.0	3.0	76.31	0.00e+00
chr13-3742	chr13	38036339	38038230	+	757.9	1891.000	230.5	2.3	102.25	0.00e+00
chr15-964	chr15	35155065	35156147	+	757.9	1082.000	230.0	2.4	93.98	0.00e+00
chr15-1520	chr15	64311929	64313687	+	757.9	1758.000	232.5	2.9	80.22	0.00e+00
chr16-1606	chr16	11202529	11204442	+	757.9	1913.000	233.5	3.7	62.51	5.70e-321
chr18-614	chr18	52767954	52769539	+	757.9	1585.000	234.5	2.4	95.82	0.00e+00
chr2-9364	chr2	84669500	84671542	+	756.3	2042.000	229.5	2.6	86.91	0.00e+00
chr9-4645	chr9	51962702	51963976	+	756.3	1274.000	229.0	2.7	84.66	0.00e+00
chr10-3946	chr10	92161523	92165688	+	756.3	4165.000	229.5	4.8	47.51	1.04e-288
chr10-3167	chr10	117062916	117064193	+	756.3	1277.000	232.0	1.8	128.65	0.00e+00
chr11-2075	chr11	53430167	53431809	+	756.3	1642.000	230.0	3.6	63.77	4.85e-319
chr11-5179	chr11	94676556	94677830	+	756.3	1274.000	228.5	2.2	104.35	0.00e+00
chr12-2190	chr12	113140018	113143190	+	756.3	3172.000	229.5	6.6	34.60	6.11e-258
chr15-930	chr15	73060475	73061743	+	756.3	1268.000	232.0	2.3	102.92	0.00e+00
chr15-1254	chr15	75841308	75842479	+	756.3	1171.000	229.5	2.2	104.81	0.00e+00
chr19-3976	chr19	5423634	5426062	+	756.3	2428.000	229.5	3.4	67.23	1.24e-322
chr19-3704	chr19	46572244	46574015	+	756.3	1771.000	228.5	2.7	84.47	0.00e+00
chrX-3276	chrX	93285974	93291626	+	756.3	5652.000	229.5	6.2	37.12	9.59e-265
chr1-2243	chr1	20890236	20891831	+	754.6	1595.000	232.0	3.8	61.05	1.76e-317
chr2-5367	chr2	30363862	30365442	+	754.6	1580.000	234.5	4.1	56.89	6.25e-313
chr2-4593	chr2	156196281	156198025	+	754.6	1744.000	230.5	2.4	96.73	0.00e+00
chr3-2502	chr3	146404155	146405879	+	754.6	1724.000	230.5	3.4	67.53	0.00e+00
chr4-3945	chr4	32614977	32616404	+	754.6	1427.000	233.0	4.3	54.81	4.06e-308
chr4-1435	chr4	107367802	107368941	+	754.6	1139.000	232.5	3.0	78.48	0.00e+00
chr8-5235	chr8	105325343	105327264	+	754.6	1921.000	228.5	4.1	56.32	5.77e-304
chr10-3886	chr10	103367260	103369579	+	754.6	2319.000	229.0	4.8	48.05	5.11e-290
chr11-3453	chr11	6546529	6547807	+	754.6	1278.000	231.5	2.0	115.95	0.00e+00
chr11-7296	chr11	69913535	69915151	+	754.6	1616.000	229.0	5.5	41.34	2.09e-275
chr15-4095	chr15	98001574	98005276	+	754.6	3702.000	228.0	6.0	38.07	3.09e-266
chr16-2737	chr16	20140711	20142396	+	754.6	1685.000	230.0	3.5	66.13	1.28e-322
chr17-5691	chr17	46644843	46647257	+	754.6	2414.000	229.5	4.1	55.68	3.53e-304
chr19-3836	chr19	37375313	37377959	+	754.6	2646.000	230.5	5.4	42.61	2.55e-279
chr1-5020	chr1	91494221	91495692	+	752.9	1471.000	230.0	2.7	85.03	0.00e+00
chr2-5438	chr2	50065905	50067222	+	752.9	1317.000	230.0	2.4	96.52	0.00e+00
chr2-7987	chr2	91930057	91932311	+	752.9	2254.000	228.0	3.9	59.00	1.03e-308
chr4-7500	chr4	6989295	6991831	+	752.9	2536.000	229.0	3.4	67.09	1.24e-322
chr6-1578	chr6	71543668	71545100	+	752.9	1432.000	230.5	2.4	94.18	0.00e+00
chr8-6053	chr8	70351332	70353931	+	752.9	2599.000	228.5	5.2	43.80	1.40e-279
chr9-2506	chr9	75625465	75626767	+	752.9	1302.000	232.5	1.4	164.09	0.00e+00
chr9-1791	chr9	99575631	99576781	+	752.9	1150.000	230.5	2.0	115.45	0.00e+00
chr11-8196	chr11	121203861	121205278	+	752.9	1417.000	228.5	3.0	75.49	0.00e+00
chr12-1294	chr12	16894258	16896504	+	752.9	2246.000	229.5	2.6	89.08	0.00e+00
chr12-2338	chr12	101957447	101958613	+	752.9	1166.000	228.0	1.5	147.50	0.00e+00
chr19-3075	chr19	10894963	10896387	+	752.9	1424.000	229.0	3.2	71.11	0.00e+00
chr2-1057	chr2	119617979	119620423	+	751.3	2444.000	234.5	3.6	65.02	0.00e+00
chr3-2445	chr3	116661636	116662920	+	751.3	1284.000	228.0	1.9	118.00	0.00e+00
chr3-5545	chr3	153943586	153945238	+	751.3	1652.000	228.0	1.6	141.60	0.00e+00
chr5-1652	chr5	135632531	135633535	+	751.3	1004.000	229.0	1.9	118.52	0.00e+00
chr10-5702	chr10	62577489	62578805	+	751.3	1316.000	228.0	2.8	80.46	0.00e+00
chr10-5399	chr10	80655329	80657308	+	751.3	1979.000	228.0	3.1	73.75	0.00e+00
chr13-2004	chr13	54503443	54504862	+	751.3	1419.000	230.0	1.8	127.54	0.00e+00
chr14-3131	chr14	30548878	30550500	+	751.3	1622.000	228.5	4.8	47.94	2.45e-288
chr17-4224	chr17	24250029	24252136	+	751.3	2107.000	229.5	3.9	59.39	1.74e-310
chr17-4483	chr17	28951778	28953793	+	751.3	2015.000	227.5	2.8	82.15	0.00e+00
chr1-1701	chr1	74661585	74663126	+	749.6	1541.000	228.5	2.9	78.84	0.00e+00
chr2-6244	chr2	32981128	32982813	+	749.6	1685.000	226.5	2.6	85.78	0.00e+00
chr2-8480	chr2	156143234	156145020	+	749.6	1786.000	226.5	3.2	70.34	8.89e-323
chr3-1604	chr3	88579403	88580435	+	749.6	1032.000	229.5	2.2	104.81	0.00e+00
chr5-8008	chr5	86803484	86805521	+	749.6	2037.000	229.5	2.4	93.77	0.00e+00
chr6-5029	chr6	113442133	113443673	+	749.6	1540.000	228.5	4.6	49.97	2.37e-292
chr7-1884	chr7	12478180	12479639	+	749.6	1459.000	227.0	1.8	125.88	0.00e+00
chr7-6149	chr7	15944999	15946910	+	749.6	1911.000	227.5	4.0	56.97	9.15e-304
chr7-5566	chr7	45465929	45467379	+	749.6	1450.000	229.5	2.4	96.31	0.00e+00
chr8-4462	chr8	94011231	94013275	+	749.6	2044.000	228.5	2.9	78.84	0.00e+00
chr9-4549	chr9	49055173	49056556	+	749.6	1383.000	227.5	1.9	121.80	0.00e+00
chr9-3082	chr9	57537095	57538515	+	749.6	1420.000	230.5	3.2	71.58	0.00e+00
chr9-2235	chr9	64281372	64282560	+	749.6	1188.000	231.0	2.8	83.41	0.00e+00
chr9-4562	chr9	65435446	65436503	+	749.6	1057.000	226.5	1.8	125.60	0.00e+00
chr9-3247	chr9	67043105	67044150	+	749.6	1045.000	230.0	3.5	66.13	1.28e-322
chr9-4117	chr9	108783338	108784915	+	749.6	1577.000	229.5	3.0	75.82	0.00e+00
chr9-4623	chr9	110475768	110477611	+	749.6	1843.000	228.0	4.6	49.17	5.40e-291
chr10-5463	chr10	41449555	41451179	+	749.6	1624.000	227.5	1.8	126.15	0.00e+00
chr11-9232	chr11	114850766	114853742	+	749.6	2976.000	227.5	3.7	61.97	6.47e-312
chr11-5778	chr11	118418152	118419758	+	749.6	1606.000	227.5	2.2	103.89	0.00e+00
chr12-2592	chr12	108554223	108556015	+	749.6	1792.000	228.0	1.4	160.91	0.00e+00
chr14-236	chr14	24490755	24491884	+	749.6	1129.000	232.0	1.9	124.21	0.00e+00
chr15-581	chr15	44427290	44428836	+	749.6	1546.000	231.0	2.4	96.94	0.00e+00
chr15-3485	chr15	89211139	89212607	+	749.6	1468.000	227.5	2.3	98.12	0.00e+00
chr16-279	chr16	18392536	18394217	+	749.6	1681.000	232.0	3.0	78.31	0.00e+00
chr16-3297	chr16	33055852	33057683	+	749.6	1831.000	226.5	3.6	62.80	7.82e-312
chr16-415	chr16	55894831	55896099	+	749.6	1268.000	238.0	2.1	115.48	0.00e+00
chr18-2402	chr18	34758697	34760743	+	749.6	2046.000	230.0	4.9	46.99	4.29e-289
chr18-3095	chr18	58208799	58211173	+	749.6	2374.000	227.5	4.1	55.19	1.09e-300
chr2-7102	chr2	118478782	118480122	+	748.0	1340.000	227.5	3.9	58.87	6.09e-307
chr6-2662	chr6	4902837	4904584	+	748.0	1747.000	226.0	3.5	64.98	2.39e-315
chr7-2053	chr7	24902699	24905030	+	748.0	2331.000	227.0	5.1	44.61	2.38e-280
chr8-308	chr8	85071732	85072744	+	748.0	1012.000	235.5	1.8	130.59	0.00e+00
chr10-5532	chr10	115314319	115316301	+	748.0	1982.000	226.0	3.0	74.66	0.00e+00
chr11-8673	chr11	82763443	82765431	+	748.0	1988.000	228.5	4.6	49.97	2.37e-292
chr11-1778	chr11	106487018	106488318	+	748.0	1300.000	228.0	2.1	110.63	0.00e+00
chr12-3904	chr12	4475674	4477793	+	748.0	2119.000	227.0	4.7	48.28	5.71e-288
chr14-732	chr14	20702554	20704114	+	748.0	1560.000	231.0	3.1	74.72	0.00e+00
chr14-171	chr14	73509989	73510869	+	748.0	880.000	227.5	1.2	196.24	0.00e+00
chr15-2923	chr15	76510925	76512413	+	748.0	1488.000	227.5	3.5	64.22	2.22e-315
chr15-1983	chr15	101223871	101225460	+	748.0	1589.000	227.5	2.4	95.47	0.00e+00
chr1-1534	chr1	75546065	75547344	+	746.3	1279.000	228.0	2.4	95.68	0.00e+00
chr2-3774	chr2	71389065	71390394	+	746.3	1329.000	228.0	4.1	55.31	1.96e-302
chr3-3218	chr3	5575530	5577100	+	746.3	1570.000	226.5	2.7	83.73	0.00e+00
chr4-3402	chr4	80910698	80912488	+	746.3	1790.000	231.0	3.3	70.33	0.00e+00
chr5-1721	chr5	115237839	115238973	+	746.3	1134.000	227.0	1.9	121.54	0.00e+00
chr5-2189	chr5	115631231	115633142	+	746.3	1911.000	229.0	2.9	79.01	0.00e+00
chr6-5613	chr6	125190649	125193297	+	746.3	2648.000	225.5	3.7	61.43	2.46e-308
chr7-4979	chr7	56049613	56051291	+	746.3	1678.000	226.5	3.5	63.94	1.42e-313
chr7-8223	chr7	78895364	78896882	+	746.3	1518.000	226.0	3.9	58.48	3.58e-305
chr7-753	chr7	99535173	99536370	+	746.3	1197.000	228.0	3.2	70.80	0.00e+00
chr8-6139	chr8	22059389	22061318	+	746.3	1929.000	226.5	3.2	70.34	8.89e-323
chr8-6147	chr8	25200084	25202110	+	746.3	2026.000	226.0	2.1	109.66	0.00e+00
chr9-5939	chr9	21851641	21853222	+	746.3	1581.000	226.0	3.1	73.10	0.00e+00
chr9-1281	chr9	55511506	55512651	+	746.3	1145.000	226.0	1.7	129.96	0.00e+00
chr13-4954	chr13	64311752	64313320	+	746.3	1568.000	228.0	1.2	196.67	0.00e+00
chr13-3546	chr13	100107567	100108718	+	746.3	1151.000	226.0	1.5	146.21	0.00e+00
chr14-1974	chr14	34548514	34549902	+	746.3	1388.000	230.5	3.2	73.04	0.00e+00
chr15-1448	chr15	32244409	32246752	+	746.3	2343.000	230.5	3.5	66.28	1.28e-322
chr16-2958	chr16	37776431	37778610	+	746.3	2179.000	226.5	3.8	59.61	8.54e-307
chr19-3327	chr19	7216673	7218012	+	746.3	1339.000	227.0	2.5	90.37	0.00e+00
chrX-2913	chrX	58029881	58034051	+	746.3	4170.000	226.5	6.2	36.63	4.81e-260
chr1-3777	chr1	131827290	131829158	+	744.7	1868.000	225.0	2.8	81.24	0.00e+00
chr1-4514	chr1	165235977	165237704	+	744.7	1727.000	227.5	4.2	54.34	3.44e-299
chr2-6171	chr2	32259155	32260522	+	744.7	1367.000	226.0	2.1	109.66	0.00e+00
chr2-7991	chr2	92458920	92460737	+	744.7	1817.000	225.0	3.3	67.18	3.63e-317
chr2-8620	chr2	143062673	143063885	+	744.7	1212.000	227.0	1.8	125.88	0.00e+00
chr3-4256	chr3	32396476	32398481	+	744.7	2005.000	226.5	2.3	100.48	0.00e+00
chr4-5043	chr4	149953804	149955533	+	744.7	1729.000	227.5	3.1	73.59	0.00e+00
chr5-5839	chr5	129886089	129887830	+	744.7	1741.000	226.5	3.2	71.77	0.00e+00
chr7-1101	chr7	38018798	38020063	+	744.7	1265.000	228.0	2.3	98.34	0.00e+00
chr7-2951	chr7	144552988	144554468	+	744.7	1480.000	225.5	3.0	76.11	0.00e+00
chr9-5312	chr9	21072668	21073942	+	744.7	1274.000	225.5	2.1	109.41	0.00e+00
chr9-2987	chr9	98563083	98564650	+	744.7	1567.000	226.5	3.1	73.27	0.00e+00
chr10-4632	chr10	76344340	76345983	+	744.7	1643.000	225.5	2.3	97.26	0.00e+00
chr11-7109	chr11	82907436	82908674	+	744.7	1238.000	226.5	3.0	76.45	0.00e+00
chr15-4677	chr15	8098027	8099538	+	744.7	1511.000	225.0	2.1	105.86	0.00e+00
chr15-4040	chr15	103536808	103538486	+	744.7	1678.000	225.0	2.9	77.63	0.00e+00
chr16-975	chr16	17131529	17133047	+	744.7	1518.000	227.5	3.0	75.16	0.00e+00
chr16-2804	chr16	23224509	23227140	+	744.7	2631.000	226.0	3.2	70.18	8.89e-323
chr19-2621	chr19	10388655	10390566	+	744.7	1911.000	227.0	3.3	67.78	7.93e-321
chr1-946	chr1	30948890	30950635	+	743.0	1745.000	231.0	3.5	66.42	0.00e+00
chr1-3057	chr1	38987391	38988812	+	743.0	1421.000	227.0	2.8	80.10	0.00e+00
chr2-387	chr2	29060229	29061105	+	743.0	876.000	229.5	0.9	254.53	0.00e+00
chr7-8418	chr7	102064330	102066203	+	743.0	1873.000	224.5	3.1	72.62	4.94e-323
chr8-6014	chr8	18845483	18847558	+	743.0	2075.000	226.0	4.5	50.13	2.54e-290
chr8-1547	chr8	85554570	85556159	+	743.0	1589.000	228.0	1.7	131.11	0.00e+00
chr10-1633	chr10	78243908	78245522	+	743.0	1614.000	228.5	4.3	53.76	1.92e-299
chr14-3961	chr14	46820806	46822762	+	743.0	1956.000	225.0	2.4	94.42	0.00e+00
chr15-4604	chr15	44618513	44620349	+	743.0	1836.000	225.0	3.5	63.52	9.06e-312
chr2-3527	chr2	91053507	91055084	+	741.4	1577.000	228.5	2.7	84.47	0.00e+00
chr2-6409	chr2	140169667	140171656	+	741.4	1989.000	224.5	3.1	72.62	4.94e-323
chr2-2718	chr2	152331853	152333107	+	741.4	1254.000	229.0	2.4	96.10	0.00e+00
chr3-1837	chr3	96904602	96905806	+	741.4	1204.000	225.0	2.6	85.21	0.00e+00
chr4-6946	chr4	44232347	44235064	+	741.4	2717.000	225.5	4.4	50.74	5.33e-290
chr5-2380	chr5	139791296	139792486	+	741.4	1190.000	225.5	2.7	83.36	0.00e+00
chr9-5678	chr9	88438055	88439779	+	741.4	1724.000	225.0	3.0	75.95	0.00e+00
chr10-5095	chr10	24595103	24596754	+	741.4	1651.000	224.5	2.6	85.02	0.00e+00
chr10-4896	chr10	78008744	78010481	+	741.4	1737.000	225.0	3.0	74.33	0.00e+00
chr11-4935	chr11	76201757	76202957	+	741.4	1200.000	226.5	1.8	125.60	0.00e+00
chr12-1671	chr12	4906871	4908375	+	741.4	1504.000	224.5	3.0	74.16	0.00e+00
chr1-5396	chr1	44101319	44103350	+	739.7	2031.000	224.5	2.9	77.46	0.00e+00
chr2-9406	chr2	127586714	127588283	+	739.7	1569.000	225.0	3.2	69.87	6.07e-321
chr2-7426	chr2	163471747	163472915	+	739.7	1168.000	224.0	2.3	99.37	0.00e+00
chr4-351	chr4	6365576	6366581	+	739.7	1005.000	237.5	2.1	111.75	0.00e+00
chr5-2666	chr5	114443648	114445089	+	739.7	1441.000	225.0	2.8	81.24	0.00e+00
chr5-7921	chr5	139251599	139253727	+	739.7	2128.000	224.5	4.3	52.81	1.55e-292
chr7-7355	chr7	122132173	122133877	+	739.7	1704.000	224.5	2.0	112.44	0.00e+00
chr9-3594	chr9	35569339	35570917	+	739.7	1578.000	226.0	3.0	76.28	0.00e+00
chr9-1230	chr9	43115987	43116875	+	739.7	888.000	226.5	2.1	109.90	0.00e+00
chr9-3791	chr9	65100964	65103218	+	739.7	2254.000	225.5	3.3	68.65	4.90e-319
chr10-3594	chr10	79703975	79705811	+	739.7	1836.000	226.0	3.9	58.48	3.58e-305
chr10-5614	chr10	80264504	80266018	+	739.7	1514.000	224.5	2.1	108.93	0.00e+00
chr10-275	chr10	120898478	120899620	+	739.7	1142.000	247.5	1.4	182.99	0.00e+00
chr11-5971	chr11	120085907	120087187	+	739.7	1280.000	225.0	1.8	124.77	0.00e+00
chr11-3199	chr11	120549013	120550424	+	739.7	1411.000	225.0	2.2	102.75	0.00e+00
chr1-7050	chr1	152385733	152387086	+	738.1	1353.000	223.0	1.9	115.42	0.00e+00
chr2-2938	chr2	156420653	156422138	+	738.1	1485.000	223.0	3.5	62.95	3.64e-308
chr5-4058	chr5	104459314	104460663	+	738.1	1349.000	225.0	1.3	174.68	0.00e+00
chr7-1206	chr7	118447577	118448988	+	738.1	1411.000	234.5	1.7	140.04	0.00e+00
chr8-4686	chr8	33599516	33600942	+	738.1	1426.000	225.0	0.9	249.54	0.00e+00
chr8-876	chr8	74993610	74994887	+	738.1	1277.000	225.0	2.3	97.04	0.00e+00
chr8-3538	chr8	104394772	104396279	+	738.1	1507.000	225.0	1.0	218.34	0.00e+00
chr9-3443	chr9	56417249	56419555	+	738.1	2306.000	224.5	2.7	82.99	0.00e+00
chr14-3721	chr14	14702757	14704425	+	738.1	1668.000	226.0	2.1	109.66	0.00e+00
chr17-274	chr17	66123494	66124906	+	738.1	1412.000	226.0	3.0	74.66	0.00e+00
chr1-4781	chr1	64616610	64618182	+	736.4	1572.000	222.5	3.5	62.81	2.29e-306
chr3-3430	chr3	95216928	95218493	+	736.4	1565.000	224.0	1.6	139.12	0.00e+00
chr6-4485	chr6	97204557	97205900	+	736.4	1343.000	223.5	2.7	82.62	0.00e+00
chr9-3372	chr9	122950283	122951798	+	736.4	1515.000	224.0	3.7	61.02	1.51e-306
chr11-8470	chr11	40732660	40734660	+	736.4	2000.000	222.5	3.3	66.44	1.09e-311
chr19-2661	chr19	38054114	38056285	+	736.4	2171.000	222.5	3.0	73.50	2.68e-321
chr19-2670	chr19	47089682	47091451	+	736.4	1769.000	224.0	3.9	57.02	4.63e-300
chr2-4754	chr2	50296008	50297110	+	734.7	1102.000	223.0	1.5	150.54	0.00e+00
chr2-5969	chr2	71055065	71056506	+	734.7	1441.000	222.5	1.9	119.13	0.00e+00
chr4-6771	chr4	132074114	132075803	+	734.7	1689.000	222.5	3.2	70.50	2.46e-317
chr4-1931	chr4	147940821	147942110	+	734.7	1289.000	225.0	2.4	91.93	0.00e+00
chr6-4101	chr6	41604480	41606193	+	734.7	1713.000	223.0	2.8	78.69	0.00e+00
chr6-4527	chr6	53286597	53289430	+	734.7	2833.000	224.5	4.1	54.46	1.79e-295
chr10-6025	chr10	21993260	21995305	+	734.7	2045.000	224.0	2.5	89.18	0.00e+00
chr10-3888	chr10	121364705	121366086	+	734.7	1381.000	222.5	2.6	86.37	0.00e+00
chr11-7888	chr11	59947681	59949131	+	734.7	1450.000	223.0	3.4	65.33	1.07e-311
chr11-2959	chr11	82387166	82390213	+	734.7	3047.000	225.5	4.4	50.74	5.33e-290
chr14-1254	chr14	7314523	7315678	+	734.7	1155.000	227.0	0.6	352.46	0.00e+00
chr15-3890	chr15	76870518	76871996	+	734.7	1478.000	222.5	1.9	119.13	0.00e+00
chr15-289	chr15	83171793	83173050	+	734.7	1257.000	233.5	1.8	129.48	0.00e+00
chr16-1924	chr16	20425408	20426843	+	734.7	1435.000	223.5	3.0	73.83	3.46e-323
chr16-3110	chr16	32643544	32645467	+	734.7	1923.000	222.5	3.5	62.81	2.29e-306
chr19-3338	chr19	23272860	23274301	+	734.7	1441.000	224.0	2.7	82.81	0.00e+00
chr1-6971	chr1	71101870	71103653	+	733.1	1783.000	224.5	2.6	87.14	0.00e+00
chr3-5141	chr3	89243692	89247434	+	733.1	3742.000	223.0	7.4	30.11	2.11e-238
chr4-6095	chr4	117913921	117916085	+	733.1	2164.000	223.5	4.4	50.29	1.36e-286
chr4-3549	chr4	148900261	148902350	+	733.1	2089.000	222.0	3.2	68.94	2.04e-315
chr5-3485	chr5	37245554	37247172	+	733.1	1618.000	223.5	2.4	93.79	0.00e+00
chr6-4926	chr6	83108364	83110072	+	733.1	1708.000	222.0	3.9	57.45	4.07e-298
chr6-5231	chr6	122338779	122340784	+	733.1	2005.000	222.5	1.7	132.87	0.00e+00
chr6-1281	chr6	125145145	125146451	+	733.1	1306.000	222.0	3.9	56.51	1.50e-296
chr8-2538	chr8	22858768	22861201	+	733.1	2433.000	224.0	2.8	79.04	0.00e+00
chr8-4541	chr8	23411100	23415093	+	733.1	3993.000	223.5	6.2	35.78	2.19e-254
chr8-5958	chr8	86744362	86746981	+	733.1	2619.000	223.5	4.0	55.97	9.30e-297
chr9-4966	chr9	20975450	20977183	+	733.1	1733.000	222.5	2.2	101.61	0.00e+00
chr11-8393	chr11	80476527	80479629	+	733.1	3102.000	222.0	4.8	45.96	5.09e-277
chr11-637	chr11	90249440	90250709	+	733.1	1269.000	226.0	2.3	100.26	0.00e+00
chr11-2662	chr11	101069876	101070916	+	733.1	1040.000	223.0	2.3	98.93	0.00e+00
chr12-3916	chr12	20989773	20991397	+	733.1	1624.000	222.0	1.0	215.43	0.00e+00
chr13-4698	chr13	43479299	43481954	+	733.1	2655.000	222.5	3.2	70.50	2.46e-317
chr16-1426	chr16	97961671	97963226	+	733.1	1555.000	223.0	2.1	108.20	0.00e+00
chr17-299	chr17	75551314	75552604	+	733.1	1290.000	238.5	2.3	102.86	0.00e+00
chr18-1678	chr18	80707487	80708899	+	733.1	1412.000	222.0	2.5	88.38	0.00e+00
chr2-3637	chr2	120563173	120564202	+	731.4	1029.000	222.5	2.5	88.58	0.00e+00
chr2-6135	chr2	155236120	155237819	+	731.4	1699.000	222.0	2.5	88.38	0.00e+00
chr3-3830	chr3	138442421	138443878	+	731.4	1457.000	222.5	2.1	104.69	0.00e+00
chr5-7107	chr5	115730649	115733143	+	731.4	2494.000	223.0	3.2	69.25	2.95e-317
chr5-7127	chr5	124552044	124553756	+	731.4	1712.000	221.5	2.9	76.43	1.48e-323
chr7-4405	chr7	30728865	30730725	+	731.4	1860.000	223.0	2.6	84.45	0.00e+00
chr9-6085	chr9	54950246	54951811	+	731.4	1565.000	222.0	2.7	82.07	0.00e+00
chr10-4862	chr10	13007933	13009508	+	731.4	1575.000	222.0	2.8	78.34	0.00e+00
chr13-256	chr13	77134930	77136316	+	731.4	1386.000	227.5	3.3	69.26	1.04e-322
chr18-1644	chr18	73702681	73704499	+	731.4	1818.000	223.0	1.0	216.40	0.00e+00
chrUn_JH584304-5	chrUn_JH584304	59108	60340	+	731.4	1232.000	241.0	58.6	4.11	5.68e-71
chr3-4593	chr3	89391548	89395515	+	729.8	3967.000	220.5	6.4	34.24	6.60e-247
chr3-5364	chr3	115712813	115715987	+	729.8	3174.000	222.5	4.6	48.66	3.42e-282
chr5-6222	chr5	142400920	142403223	+	729.8	2303.000	223.5	3.1	72.30	3.73e-321
chr8-5931	chr8	69995197	69997236	+	729.8	2039.000	221.5	3.7	59.30	1.48e-299
chr10-5359	chr10	30198582	30200804	+	729.8	2222.000	221.0	4.6	48.33	1.66e-280
chr10-1330	chr10	30600096	30601380	+	729.8	1284.000	226.5	2.1	106.57	0.00e+00
chr10-3465	chr10	76441818	76443389	+	729.8	1571.000	224.5	3.2	71.14	4.90e-321
chr11-6357	chr11	78244919	78246616	+	729.8	1697.000	221.0	3.7	59.16	1.48e-299
chr14-4332	chr14	19822512	19824543	+	729.8	2031.000	221.0	2.2	100.92	0.00e+00
chr17-5839	chr17	56217673	56219607	+	729.8	1934.000	220.5	3.2	69.87	1.21e-313
chr17-4839	chr17	87264990	87266742	+	729.8	1752.000	222.0	3.8	58.42	1.04e-299
chr18-1664	chr18	25168092	25169952	+	729.8	1860.000	223.5	4.5	49.57	3.16e-285
chr1-448	chr1	136018005	136019271	+	728.1	1266.000	222.0	2.3	95.75	0.00e+00
chr2-8689	chr2	18676156	18678564	+	728.1	2408.000	221.5	3.6	61.41	7.22e-303
chr4-4690	chr4	115827657	115828807	+	728.1	1150.000	221.0	3.3	65.99	7.20e-310
chr4-7783	chr4	128883057	128884900	+	728.1	1843.000	221.0	3.5	63.54	2.65e-306
chr5-1507	chr5	110285800	110287055	+	728.1	1255.000	222.0	2.2	101.38	0.00e+00
chr6-4412	chr6	53817972	53821471	+	728.1	3499.000	220.5	5.4	40.76	4.04e-263
chr8-6632	chr8	105757362	105758916	+	728.1	1554.000	221.0	3.7	59.16	1.48e-299
chr9-3242	chr9	55208682	55209878	+	728.1	1196.000	221.0	2.6	83.69	0.00e+00
chr10-3944	chr10	88825999	88827451	+	728.1	1452.000	221.0	2.2	100.92	0.00e+00
chr11-7544	chr11	30953278	30955194	+	728.1	1916.000	222.0	4.0	55.60	5.20e-295
chr11-1892	chr11	45851798	45853083	+	728.1	1285.000	228.0	2.2	104.12	0.00e+00
chr12-3135	chr12	76403169	76405010	+	728.1	1841.000	220.5	3.5	63.40	1.69e-304
chr12-1282	chr12	87265771	87267760	+	728.1	1989.000	227.0	3.0	74.99	0.00e+00
chr15-5025	chr15	89195487	89197083	+	728.1	1596.000	220.5	2.6	83.50	0.00e+00
chr16-3390	chr16	3743158	3745275	+	728.1	2117.000	221.5	3.0	73.17	1.97e-319
chr1-3686	chr1	175491811	175493057	+	726.5	1246.000	220.5	2.6	83.50	0.00e+00
chr2-9183	chr2	120608279	120610220	+	726.5	1941.000	220.5	3.8	58.03	3.54e-296
chr2-2250	chr2	134786020	134787376	+	726.5	1356.000	223.0	2.6	86.56	0.00e+00
chr7-3621	chr7	105639792	105641631	+	726.5	1839.000	220.5	4.8	45.65	1.07e-273
chr8-349	chr8	105900414	105901291	+	726.5	877.000	222.0	1.7	127.66	0.00e+00
chr9-4321	chr9	58554203	58555980	+	726.5	1777.000	220.0	3.5	62.11	8.96e-303
chr9-2920	chr9	101250800	101252092	+	726.5	1292.000	222.5	3.1	71.97	2.69e-319
chr16-2492	chr16	21422752	21424040	+	726.5	1288.000	220.5	1.9	114.12	0.00e+00
chr18-2920	chr18	77064562	77066570	+	726.5	2008.000	221.0	3.6	61.27	7.22e-303
chr19-2463	chr19	3707855	3709256	+	726.5	1401.000	221.0	3.4	64.74	4.55e-308
chr1-1085	chr1	182340790	182341925	+	724.8	1135.000	225.0	1.5	151.89	0.00e+00
chr2-4307	chr2	180892785	180894928	+	724.8	2143.000	222.5	3.0	75.10	2.47e-323
chr4-2000	chr4	108578387	108580367	+	724.8	1980.000	223.0	3.0	75.27	0.00e+00
chr4-3696	chr4	143161287	143162343	+	724.8	1056.000	220.0	1.2	189.77	0.00e+00
chr5-5090	chr5	18359383	18361080	+	724.8	1697.000	220.0	3.5	63.26	1.69e-304
chr5-4357	chr5	38683975	38685184	+	724.8	1209.000	219.5	1.4	154.91	0.00e+00
chr5-456	chr5	138441545	138442683	+	724.8	1138.000	222.5	1.9	119.13	0.00e+00
chr7-5001	chr7	126695040	126696947	+	724.8	1907.000	221.5	3.7	60.34	3.39e-301
chr11-1881	chr11	70018242	70019652	+	724.8	1410.000	222.5	3.0	75.10	2.47e-323
chr11-6148	chr11	100440364	100441521	+	724.8	1157.000	219.0	1.5	141.68	0.00e+00
chr16-1820	chr16	20240607	20241796	+	724.8	1189.000	220.0	1.5	148.52	0.00e+00
chr16-730	chr16	93832156	93833420	+	724.8	1264.000	221.0	3.0	73.01	1.97e-319
chr17-3911	chr17	56764308	56765823	+	724.8	1515.000	219.5	2.4	89.69	0.00e+00
chr1-2411	chr1	53296527	53297788	+	723.2	1261.000	221.5	1.2	191.06	0.00e+00
chr2-2388	chr2	23571366	23572422	+	723.2	1056.000	219.0	1.7	130.78	0.00e+00
chr2-3707	chr2	37775932	37778283	+	723.2	2351.000	222.0	2.9	76.60	0.00e+00
chr2-8264	chr2	80579869	80581940	+	723.2	2071.000	219.0	3.0	73.92	1.00e-317
chr3-4468	chr3	82357461	82358853	+	723.2	1392.000	218.5	2.1	106.02	0.00e+00
chr4-5112	chr4	114986223	114987824	+	723.2	1601.000	219.0	3.2	69.39	8.44e-312
chr4-3041	chr4	136172183	136173730	+	723.2	1547.000	224.5	2.1	108.93	0.00e+00
chr5-417	chr5	65335241	65336121	+	723.2	880.000	229.0	2.1	111.11	0.00e+00
chr5-6897	chr5	125339942	125341556	+	723.2	1614.000	219.5	3.7	59.79	1.22e-297
chr7-922	chr7	35802379	35803267	+	723.2	888.000	227.0	0.7	320.41	0.00e+00
chr7-3786	chr7	82648078	82649497	+	723.2	1419.000	219.0	2.9	75.56	8.67e-320
chr9-4587	chr9	21615567	21617527	+	723.2	1960.000	222.0	2.8	80.16	0.00e+00
chr11-5332	chr11	30771419	30773282	+	723.2	1863.000	219.5	3.8	57.76	2.05e-294
chr13-3233	chr13	83523581	83525179	+	723.2	1598.000	220.5	2.4	92.53	0.00e+00
chr19-1170	chr19	4148391	4149670	+	723.2	1279.000	219.5	2.2	100.24	0.00e+00
chr1-2640	chr1	38626555	38628221	+	721.5	1666.000	219.5	3.1	71.00	9.84e-314
chr1-4508	chr1	134955141	134956204	+	721.5	1063.000	219.0	3.0	73.92	1.00e-317
chr3-5657	chr3	30994961	30996655	+	721.5	1694.000	219.0	3.3	65.39	3.12e-306
chr3-5638	chr3	158559576	158562538	+	721.5	2962.000	218.5	4.5	48.47	8.94e-277
chr4-4446	chr4	24495883	24497420	+	721.5	1537.000	218.0	2.8	78.72	3.71e-322
chr6-5271	chr6	21850907	21852753	+	721.5	1846.000	218.5	3.2	69.24	5.85e-310
chr8-1306	chr8	84832020	84833165	+	721.5	1145.000	223.5	2.1	108.44	0.00e+00
chr8-2103	chr8	107047976	107049235	+	721.5	1259.000	222.0	2.5	88.38	0.00e+00
chr8-3740	chr8	121651099	121654164	+	721.5	3065.000	220.5	4.3	51.87	1.16e-285
chr9-4702	chr9	70207076	70209027	+	721.5	1951.000	219.0	3.1	70.84	9.84e-314
chr10-773	chr10	93833634	93834646	+	721.5	1012.000	222.5	1.7	132.87	0.00e+00
chr11-778	chr11	115381869	115383462	+	721.5	1593.000	227.5	2.6	86.15	0.00e+00
chr15-3793	chr15	99771313	99772964	+	721.5	1651.000	218.5	2.4	91.69	0.00e+00
chr16-2647	chr16	20672364	20674694	+	721.5	2330.000	218.5	4.6	47.12	3.66e-274
chr16-2305	chr16	32430206	32431929	+	721.5	1723.000	222.0	4.7	47.22	1.43e-279
chr18-124	chr18	80933553	80934566	+	721.5	1013.000	227.5	2.6	86.15	0.00e+00
chr1-4883	chr1	43826731	43828364	+	719.8	1633.000	218.0	1.9	116.72	0.00e+00
chr1-3523	chr1	79760733	79762274	+	719.8	1541.000	220.0	2.4	89.89	0.00e+00
chr1-996	chr1	128416711	128417846	+	719.8	1135.000	224.5	3.2	71.14	4.90e-321
chr2-7845	chr2	38642945	38644628	+	719.8	1683.000	218.5	3.6	60.58	1.64e-297
chr3-4887	chr3	16182691	16184324	+	719.8	1633.000	218.0	2.7	80.59	0.00e+00
chr5-6775	chr5	120611557	120614259	+	719.8	2702.000	219.0	5.3	41.47	9.54e-264
chr7-6016	chr7	27178022	27179489	+	719.8	1467.000	218.5	3.1	70.68	6.97e-312
chr7-7546	chr7	30279271	30281383	+	719.8	2112.000	220.0	3.1	71.16	1.38e-315
chr7-8574	chr7	45394212	45396400	+	719.8	2188.000	218.5	2.8	78.90	3.71e-322
chr7-1342	chr7	139085935	139087320	+	719.8	1385.000	219.5	2.3	94.67	0.00e+00
chr8-6408	chr8	64848683	64850822	+	719.8	2139.000	218.0	2.3	96.71	0.00e+00
chr13-2228	chr13	38345046	38347641	+	719.8	2595.000	219.0	4.0	54.84	8.81e-290
chr13-4396	chr13	48869400	48872008	+	719.8	2608.000	218.5	4.4	49.17	4.14e-278
chr17-2481	chr17	35915744	35919119	+	719.8	3375.000	219.5	5.5	39.63	2.50e-259
chr17-2824	chr17	79614779	79615937	+	719.8	1158.000	219.0	1.9	113.34	0.00e+00
chr19-3942	chr19	43878356	43880083	+	719.8	1727.000	219.0	2.4	89.48	0.00e+00
chr2-6448	chr2	11500703	11503813	+	718.2	3110.000	218.0	5.7	38.03	1.44e-254
chr2-7321	chr2	163644115	163645542	+	718.2	1427.000	218.5	1.9	113.09	0.00e+00
chr3-883	chr3	10439349	10440505	+	718.2	1156.000	218.5	1.4	154.21	0.00e+00
chr4-6493	chr4	136020569	136022190	+	718.2	1621.000	217.5	3.2	68.92	4.04e-308
chr7-6428	chr7	30972447	30974283	+	718.2	1836.000	217.5	2.0	108.94	0.00e+00
chr7-5741	chr7	128739278	128740776	+	718.2	1498.000	218.5	2.4	91.69	0.00e+00
chr8-3070	chr8	27259948	27261829	+	718.2	1881.000	219.5	3.7	58.76	5.17e-296
chr8-5349	chr8	34154212	34155572	+	718.2	1360.000	218.5	2.3	94.24	0.00e+00
chr8-3102	chr8	83441703	83443155	+	718.2	1452.000	219.5	3.0	72.51	1.04e-315
chr12-2871	chr12	55491420	55493215	+	718.2	1795.000	218.5	3.7	59.52	7.29e-296
chr12-858	chr12	69241599	69242627	+	718.2	1028.000	218.5	1.7	125.65	0.00e+00
chr15-4291	chr15	97783976	97785277	+	718.2	1301.000	218.5	1.8	121.16	0.00e+00
chr18-3071	chr18	23038586	23042236	+	718.2	3650.000	217.5	3.6	60.30	9.91e-296
chr2-3595	chr2	61592947	61594428	+	716.5	1481.000	217.0	1.7	124.79	0.00e+00
chr4-6618	chr4	11485353	11486880	+	716.5	1527.000	217.0	1.8	120.33	0.00e+00
chr7-3187	chr7	64391454	64393587	+	716.5	2133.000	218.0	3.3	65.09	2.04e-304
chr8-4490	chr8	33731557	33733182	+	716.5	1625.000	217.0	1.8	120.33	0.00e+00
chr13-1675	chr13	113794021	113795826	+	716.5	1805.000	218.5	3.2	67.85	4.49e-308
chr15-708	chr15	73512356	73513367	+	716.5	1011.000	222.0	2.0	111.19	0.00e+00
chr16-3411	chr16	22438124	22440567	+	716.5	2443.000	219.5	4.7	46.69	1.49e-274
chr18-3532	chr18	60746856	60749292	+	716.5	2436.000	217.0	3.0	73.25	5.45e-314
chr1-5708	chr1	55236799	55238860	+	714.9	2061.000	217.5	4.6	47.56	8.81e-274
chr7-8150	chr7	24506331	24508420	+	714.9	2089.000	216.0	1.8	119.78	0.00e+00
chr8-4835	chr8	111144569	111146273	+	714.9	1704.000	217.5	2.4	88.87	0.00e+00
chr10-2995	chr10	85956878	85958177	+	714.9	1299.000	221.0	2.1	107.23	0.00e+00
chr13-3803	chr13	34127200	34131294	+	714.9	4094.000	216.0	7.5	28.66	1.57e-226
chr14-3410	chr14	50929975	50931697	+	714.9	1722.000	217.0	4.3	50.29	3.90e-279
chr15-1001	chr15	79773883	79775164	+	714.9	1281.000	220.5	2.1	106.99	0.00e+00
chr7-7195	chr7	44890949	44892918	+	713.2	1969.000	216.0	4.0	54.09	1.43e-284
chr8-6087	chr8	94036026	94038094	+	713.2	2068.000	215.5	2.5	85.79	0.00e+00
chr8-3989	chr8	121906520	121907994	+	713.2	1474.000	218.0	4.3	51.29	3.10e-282
chr11-9714	chr11	69765339	69767044	+	713.2	1705.000	217.5	3.4	63.72	7.78e-301
chr11-4481	chr11	71750635	71752066	+	713.2	1431.000	219.5	2.5	87.39	0.00e+00
chr11-6564	chr11	75460749	75462788	+	713.2	2039.000	216.0	2.8	77.99	2.28e-318
chr11-8556	chr11	101169830	101172602	+	713.2	2772.000	215.5	5.9	36.77	8.17e-248
chr13-3974	chr13	114456799	114460961	+	713.2	4162.000	217.5	5.4	40.20	2.68e-258
chr19-3458	chr19	4755982	4757747	+	713.2	1765.000	216.5	3.2	67.23	2.05e-304
chr19-1834	chr19	60755730	60757355	+	713.2	1625.000	216.0	3.2	67.08	2.05e-304
chr2-2505	chr2	170130217	170131928	+	711.6	1711.000	216.5	1.5	140.06	0.00e+00
chr4-3557	chr4	41464152	41465767	+	711.6	1615.000	218.0	2.4	89.07	0.00e+00
chr4-3504	chr4	126428875	126430174	+	711.6	1299.000	216.5	2.7	80.04	1.51e-320
chr4-5129	chr4	141444213	141446068	+	711.6	1855.000	216.5	3.3	65.91	1.38e-302
chr6-4292	chr6	92090637	92093063	+	711.6	2426.000	215.5	2.7	79.67	1.20e-318
chr7-3051	chr7	68748500	68749643	+	711.6	1143.000	217.5	2.3	96.49	0.00e+00
chr8-382	chr8	20424203	20425081	+	711.6	878.000	223.5	0.8	289.18	0.00e+00
chr9-1766	chr9	114389947	114391255	+	711.6	1308.000	218.0	1.8	120.89	0.00e+00
chr11-5372	chr11	4159900	4161461	+	711.6	1561.000	216.0	3.9	55.90	1.37e-287
chr11-6110	chr11	31870242	31871727	+	711.6	1485.000	216.5	1.9	115.91	0.00e+00
chr12-345	chr12	3365074	3366336	+	711.6	1262.000	219.0	1.5	141.68	0.00e+00
chr16-1301	chr16	16599421	16600608	+	711.6	1187.000	215.0	2.3	95.38	0.00e+00
chr18-3105	chr18	67464060	67465819	+	711.6	1759.000	216.5	2.8	76.40	3.07e-316
chr18-2257	chr18	82691437	82693690	+	711.6	2253.000	217.5	3.0	73.41	5.45e-314
chr19-3126	chr19	15923336	15925752	+	711.6	2416.000	215.5	4.5	47.80	9.98e-272
chrX-1654	chrX	159414146	159415709	+	711.6	1563.000	215.5	2.1	101.39	0.00e+00
chr1-5195	chr1	75168162	75169613	+	709.9	1451.000	215.0	2.8	75.87	2.34e-314
chr1-2329	chr1	156938606	156940555	+	709.9	1949.000	218.5	3.8	57.50	1.18e-292
chr4-7545	chr4	70409437	70410836	+	709.9	1399.000	215.0	3.5	60.70	7.91e-294
chr6-5495	chr6	135197478	135198676	+	709.9	1198.000	215.0	1.9	115.11	0.00e+00
chr7-2063	chr7	5051320	5053523	+	709.9	2203.000	216.5	3.9	55.11	4.56e-286
chr9-4291	chr9	104001816	104003560	+	709.9	1744.000	216.5	3.8	56.98	3.87e-289
chr10-5729	chr10	80397922	80400363	+	709.9	2441.000	215.0	3.7	58.57	1.51e-290
chr11-4718	chr11	82870531	82871550	+	709.9	1019.000	217.5	1.3	168.85	0.00e+00
chr14-3865	chr14	14345206	14347070	+	709.9	1864.000	215.0	2.8	77.63	1.78e-316
chr15-238	chr15	79229217	79230094	+	709.9	877.000	226.5	1.4	159.85	0.00e+00
chr17-2134	chr17	26932806	26934080	+	709.9	1274.000	218.0	2.1	102.57	0.00e+00
chr2-7273	chr2	73385736	73387332	+	708.3	1596.000	214.5	3.6	59.47	2.13e-290
chr2-7724	chr2	77945213	77946637	+	708.3	1424.000	215.0	1.8	119.22	0.00e+00
chr2-6489	chr2	84839166	84841370	+	708.3	2204.000	214.5	3.9	54.60	1.37e-282
chr2-9636	chr2	118745224	118747488	+	708.3	2264.000	214.0	3.7	58.29	8.82e-289
chr2-9447	chr2	160364970	160367999	+	708.3	3029.000	214.5	4.2	51.24	8.49e-277
chr4-7074	chr4	41274107	41276120	+	708.3	2013.000	214.0	3.3	63.90	3.57e-297
chr5-475	chr5	135994824	135996083	+	708.3	1259.000	216.5	2.4	88.46	0.00e+00
chr7-8365	chr7	44552733	44554358	+	708.3	1625.000	216.5	2.7	80.04	1.51e-320
chr7-7712	chr7	64287006	64288453	+	708.3	1447.000	214.0	2.4	89.80	0.00e+00
chr8-1407	chr8	69088587	69090150	+	708.3	1563.000	216.0	2.7	79.85	1.51e-320
chr8-2817	chr8	71487778	71489873	+	708.3	2095.000	217.0	4.3	50.29	3.90e-279
chr10-1108	chr10	43901260	43902518	+	708.3	1258.000	219.5	1.7	126.23	0.00e+00
chr11-4518	chr11	83302462	83303615	+	708.3	1153.000	216.5	2.0	108.44	0.00e+00
chr15-3189	chr15	74708506	74709810	+	708.3	1304.000	215.0	2.9	74.18	2.75e-312
chr15-3401	chr15	97830587	97832434	+	708.3	1847.000	214.0	3.3	65.15	5.96e-299
chr17-3230	chr17	27555074	27558244	+	708.3	3170.000	216.0	4.2	51.60	3.20e-280
chr17-5266	chr17	34602282	34604877	+	708.3	2595.000	215.0	4.1	52.99	2.27e-281
chr2-7818	chr2	26407984	26409638	+	706.6	1654.000	214.0	2.1	103.83	0.00e+00
chr4-6149	chr4	45823897	45827334	+	706.6	3437.000	214.5	4.5	47.58	4.76e-270
chr4-1257	chr4	137048033	137048925	+	706.6	892.000	217.5	2.7	80.41	1.88e-322
chr10-5496	chr10	77164714	77166827	+	706.6	2113.000	214.5	4.0	53.72	4.18e-281
chr10-3020	chr10	92721738	92722879	+	706.6	1141.000	213.5	2.6	80.85	4.77e-317
chr3-3907	chr3	96171799	96173500	+	705.0	1701.000	215.5	2.7	79.67	1.20e-318
chr4-2615	chr4	62519385	62520528	+	705.0	1143.000	216.5	1.7	124.50	0.00e+00
chr4-5015	chr4	99120005	99121544	+	705.0	1539.000	213.5	2.4	87.24	4.94e-324
chr5-5811	chr5	33651180	33652887	+	705.0	1707.000	213.0	4.3	49.36	2.43e-272
chr6-4269	chr6	39592163	39593533	+	705.0	1370.000	214.0	3.4	62.69	1.97e-295
chr7-8511	chr7	19572285	19574182	+	705.0	1897.000	214.0	3.5	61.53	1.01e-293
chr7-2995	chr7	127448293	127450153	+	705.0	1860.000	215.5	2.8	76.05	2.34e-314
chr8-5084	chr8	85079812	85081993	+	705.0	2181.000	213.5	4.9	43.62	6.23e-261
chr10-5900	chr10	36506194	36507968	+	705.0	1774.000	214.0	3.7	57.29	3.42e-287
chr11-477	chr11	50915727	50916615	+	705.0	888.000	217.0	2.2	99.10	0.00e+00
chr11-5409	chr11	103114888	103118196	+	705.0	3308.000	214.5	5.9	36.60	3.00e-246
chr13-3713	chr13	100551367	100553184	+	705.0	1817.000	214.5	3.9	54.60	1.37e-282
chr15-4074	chr15	80263469	80264756	+	705.0	1287.000	213.5	1.6	132.60	0.00e+00
chr15-3002	chr15	89122316	89123903	+	705.0	1587.000	215.0	2.5	85.60	0.00e+00
chr17-4032	chr17	43666361	43668018	+	705.0	1657.000	213.5	2.6	80.85	4.77e-317
chr18-550	chr18	33794725	33796362	+	705.0	1637.000	220.5	3.3	67.13	7.07e-310
chr3-5725	chr3	102734241	102735883	+	703.3	1642.000	213.0	2.7	78.74	7.58e-315
chr6-4102	chr6	42323544	42325523	+	703.3	1979.000	214.0	2.9	73.84	2.04e-310
chr7-1031	chr7	16175068	16176202	+	703.3	1134.000	218.5	2.4	89.28	0.00e+00
chr8-341	chr8	69716465	69717217	+	703.3	752.000	221.5	1.2	181.01	0.00e+00
chr8-6277	chr8	70301111	70303749	+	703.3	2638.000	213.5	3.7	58.16	5.14e-287
chr8-4144	chr8	70538749	70540739	+	703.3	1990.000	215.5	3.8	56.71	2.20e-287
chr11-8001	chr11	61407696	61409164	+	703.3	1468.000	214.5	2.1	100.92	0.00e+00
chr11-3898	chr11	105589279	105590792	+	703.3	1513.000	214.0	2.5	85.20	1.48e-323
chr12-790	chr12	44328681	44330373	+	703.3	1692.000	215.0	3.1	69.55	2.41e-306
chr14-846	chr14	65837239	65838244	+	703.3	1005.000	215.5	1.9	115.38	0.00e+00
chr15-2695	chr15	64381880	64383387	+	703.3	1507.000	214.0	4.2	51.12	8.49e-277
chr17-5068	chr17	24695310	24696927	+	703.3	1617.000	214.0	3.0	72.23	2.11e-308
chr17-4373	chr17	26138268	26140007	+	703.3	1739.000	214.0	2.4	87.44	0.00e+00
chr18-1432	chr18	31910309	31911884	+	703.3	1575.000	215.5	2.4	88.05	0.00e+00
chr19-1405	chr19	24173533	24174961	+	703.3	1428.000	216.0	1.5	139.74	0.00e+00
chrX-1585	chrX	111462130	111463977	+	703.3	1847.000	213.0	1.4	150.33	0.00e+00
chrX-2720	chrX	152768799	152770343	+	703.3	1544.000	213.0	1.2	174.06	0.00e+00
chr3-4952	chr3	153911314	153913595	+	701.6	2281.000	212.0	3.5	59.85	1.75e-288
chr5-5854	chr5	140701376	140702570	+	701.6	1194.000	213.5	1.7	122.78	0.00e+00
chr6-2826	chr6	83774989	83776315	+	701.6	1326.000	213.0	2.7	78.74	7.58e-315
chr7-6244	chr7	16285493	16287097	+	701.6	1604.000	212.5	2.3	91.65	0.00e+00
chr8-3918	chr8	68793593	68794942	+	701.6	1349.000	216.0	2.7	79.85	1.51e-320
chr8-2649	chr8	86884256	86885658	+	701.6	1402.000	216.0	2.1	104.81	0.00e+00
chr9-6250	chr9	114932910	114934202	+	701.6	1292.000	212.5	2.5	84.60	1.09e-319
chr10-4193	chr10	75859048	75860542	+	701.6	1494.000	214.5	3.2	66.61	9.18e-301
chr12-1980	chr12	98258560	98259950	+	701.6	1390.000	213.5	3.7	57.15	1.96e-285
chr16-2550	chr16	15636398	15638437	+	701.6	2039.000	213.5	4.1	52.62	6.34e-278
chr17-1702	chr17	28141654	28143429	+	701.6	1775.000	218.0	3.7	59.38	7.29e-296
chr1-4125	chr1	164248428	164250098	+	700.0	1670.000	215.0	2.4	90.22	0.00e+00
chr2-5418	chr2	6322230	6324314	+	700.0	2084.000	213.5	2.6	82.87	2.64e-319
chr3-291	chr3	152714015	152714890	+	700.0	875.000	218.5	2.4	91.69	0.00e+00
chr4-2083	chr4	98382624	98383533	+	700.0	909.000	214.0	1.5	138.45	0.00e+00
chr4-5125	chr4	133671843	133673378	+	700.0	1535.000	213.0	2.6	82.68	2.64e-319
chr5-6086	chr5	25528937	25530656	+	700.0	1719.000	212.0	4.3	49.87	5.27e-272
chr5-7190	chr5	30959046	30960860	+	700.0	1814.000	212.0	2.7	78.37	5.97e-313
chr6-5153	chr6	136807762	136809392	+	700.0	1630.000	213.0	2.6	80.66	4.77e-317
chr7-5277	chr7	19381706	19383003	+	700.0	1297.000	212.5	2.4	89.17	0.00e+00
chr8-357	chr8	25597034	25597913	+	700.0	879.000	215.5	2.2	98.41	0.00e+00
chr8-2466	chr8	111094164	111095551	+	700.0	1387.000	214.0	1.5	138.45	0.00e+00
chr9-5960	chr9	44919858	44921464	+	700.0	1606.000	211.5	2.4	88.75	1.58e-322
chr10-5698	chr10	57531474	57532912	+	700.0	1438.000	212.5	2.4	86.83	4.69e-322
chr10-1004	chr10	79793524	79795355	+	700.0	1831.000	217.5	2.4	91.27	0.00e+00
chr11-9998	chr11	78535044	78537276	+	700.0	2232.000	212.5	3.1	68.74	8.00e-301
chr12-1962	chr12	84361424	84362851	+	700.0	1427.000	213.5	1.7	127.50	0.00e+00
chr1-4553	chr1	91397734	91399356	+	698.3	1622.000	213.0	3.3	64.85	3.88e-297
chr1-4757	chr1	178187272	178188734	+	698.3	1462.000	211.0	1.2	182.01	0.00e+00
chr2-716	chr2	154657017	154658289	+	698.3	1272.000	216.5	1.6	134.46	0.00e+00
chr3-2874	chr3	103808645	103810223	+	698.3	1578.000	212.5	4.3	49.25	1.20e-270
chr3-3352	chr3	137918167	137919430	+	698.3	1263.000	211.5	2.6	80.09	3.09e-313
chr5-5753	chr5	44225679	44227753	+	698.3	2074.000	214.0	2.4	87.44	0.00e+00
chr5-3203	chr5	108312197	108313735	+	698.3	1538.000	213.5	3.5	61.39	6.21e-292
chr5-7376	chr5	114812750	114814277	+	698.3	1527.000	212.0	1.9	113.51	0.00e+00
chr5-524	chr5	138085080	138086213	+	698.3	1133.000	218.0	1.5	141.03	0.00e+00
chr5-549	chr5	143548697	143549828	+	698.3	1131.000	217.0	2.7	80.22	1.88e-322
chr7-1366	chr7	79715231	79716232	+	698.3	1001.000	217.0	2.2	99.10	0.00e+00
chr8-4334	chr8	128356925	128360408	+	698.3	3483.000	212.5	6.2	34.01	2.05e-237
chr9-5162	chr9	21759364	21761190	+	698.3	1826.000	213.0	2.3	91.87	0.00e+00
chr9-1324	chr9	75070946	75072578	+	698.3	1632.000	216.5	3.0	71.52	3.90e-310
chr11-5915	chr11	121451518	121452821	+	698.3	1303.000	213.0	1.8	118.11	0.00e+00
chr13-2834	chr13	100785447	100786920	+	698.3	1473.000	213.5	3.3	63.75	2.28e-295
chr14-1297	chr14	119137562	119139411	+	698.3	1849.000	216.0	4.1	52.40	1.20e-281
chr15-2090	chr15	86058276	86059892	+	698.3	1616.000	214.0	2.1	100.69	0.00e+00
chr15-3684	chr15	102245556	102248295	+	698.3	2739.000	213.0	5.3	40.33	4.53e-254
chr17-3892	chr17	32965068	32966938	+	698.3	1870.000	212.5	3.5	61.10	3.80e-290
chr17-1771	chr17	65782487	65784523	+	698.3	2036.000	215.5	3.2	68.29	1.90e-304
chr18-3243	chr18	80985343	80988358	+	698.3	3015.000	211.5	3.7	56.62	6.34e-282
chrX-2070	chrX	94121325	94123920	+	698.3	2595.000	211.0	2.8	74.46	7.54e-307
chr1-5984	chr1	86154072	86155620	+	696.7	1548.000	211.0	2.5	84.00	9.17e-318
chr3-4233	chr3	107695259	107696707	+	696.7	1448.000	211.5	1.2	172.84	0.00e+00
chr9-5916	chr9	109081469	109083325	+	696.7	1856.000	212.0	3.9	53.96	4.05e-279
chr13-1615	chr13	53376794	53377860	+	696.7	1066.000	211.0	1.5	142.44	0.00e+00
chr14-2560	chr14	61043089	61047151	+	696.7	4062.000	211.0	6.4	32.76	3.55e-233
chr19-3890	chr19	5609026	5610806	+	696.7	1780.000	211.5	3.4	61.96	4.79e-290
chrX-2980	chrX	68678023	68679711	+	696.7	1688.000	211.5	2.4	88.75	1.58e-322
chrX-3209	chrX	104199833	104201999	+	696.7	2166.000	211.0	1.7	126.01	0.00e+00
chr1-4345	chr1	4784970	4786473	+	695.0	1503.000	211.5	2.6	82.10	1.80e-315
chr1-6178	chr1	55130832	55132598	+	695.0	1766.000	210.5	3.3	64.09	1.04e-291
chr1-4861	chr1	177983002	177984234	+	695.0	1232.000	212.5	2.6	80.47	3.85e-315
chr2-422	chr2	22744292	22745294	+	695.0	1002.000	226.5	1.4	167.47	0.00e+00
chr2-5655	chr2	31949902	31951572	+	695.0	1670.000	211.0	3.0	71.22	7.85e-303
chr3-4533	chr3	90475903	90477291	+	695.0	1388.000	211.0	2.9	72.80	8.10e-305
chr4-6120	chr4	140647721	140649319	+	695.0	1598.000	212.0	3.2	67.18	5.94e-299
chr5-4155	chr5	100797879	100799417	+	695.0	1538.000	210.0	2.4	88.12	1.38e-320
chr6-4927	chr6	83316728	83317904	+	695.0	1176.000	211.0	2.0	105.68	0.00e+00
chr7-3659	chr7	127841256	127842786	+	695.0	1530.000	213.0	3.2	67.49	8.80e-301
chr13-231	chr13	69809858	69810865	+	695.0	1007.000	214.5	1.7	128.10	0.00e+00
chr16-2307	chr16	38712210	38713905	+	695.0	1695.000	213.0	2.1	103.35	0.00e+00
chr19-4134	chr19	4877835	4879396	+	695.0	1561.000	210.5	3.7	57.34	9.91e-282
chr2-4228	chr2	84649417	84651206	+	693.4	1789.000	211.0	1.7	126.01	0.00e+00
chr5-8156	chr5	146832523	146834547	+	693.4	2024.000	211.0	3.3	63.00	9.18e-292
chr7-7550	chr7	30649255	30650589	+	693.4	1334.000	210.0	2.5	83.61	7.71e-316
chr8-5473	chr8	84797715	84801121	+	693.4	3406.000	209.5	3.8	55.13	6.73e-277
chr8-1622	chr8	107150478	107151625	+	693.4	1147.000	210.5	1.9	112.70	0.00e+00
chr11-3190	chr11	22512149	22513238	+	693.4	1089.000	210.0	3.2	66.54	2.67e-295
chr14-836	chr14	61556224	61557496	+	693.4	1272.000	213.5	1.9	110.50	0.00e+00
chr14-1174	chr14	121797221	121798791	+	693.4	1570.000	212.5	3.2	67.34	5.94e-299
chr16-2229	chr16	33062186	33063512	+	693.4	1326.000	214.0	2.6	83.07	3.18e-321
chr17-5599	chr17	71000952	71003118	+	693.4	2166.000	210.5	2.4	86.01	3.51e-318
chr18-237	chr18	35598537	35599923	+	693.4	1386.000	210.0	3.3	62.70	5.78e-290
chr19-2824	chr19	38836228	38837760	+	693.4	1532.000	210.5	2.6	79.72	2.47e-311
chr19-2282	chr19	42518385	42519846	+	693.4	1461.000	211.0	2.3	91.00	0.00e+00
chr1-2173	chr1	52726474	52727780	+	691.7	1306.000	211.0	2.1	102.38	0.00e+00
chr2-1736	chr2	112265506	112266773	+	691.7	1267.000	214.0	3.1	69.22	1.68e-304
chr3-4427	chr3	95280912	95283978	+	691.7	3066.000	210.5	5.3	39.86	2.93e-249
chr4-1789	chr4	9668392	9669535	+	691.7	1143.000	209.5	1.3	162.64	0.00e+00
chr4-4441	chr4	152177630	152179346	+	691.7	1716.000	214.0	3.4	62.69	1.97e-295
chr5-2218	chr5	143328617	143330004	+	691.7	1387.000	216.0	4.0	54.09	1.43e-284
chr6-3744	chr6	70791187	70793145	+	691.7	1958.000	211.5	3.0	69.87	6.88e-301
chr7-6132	chr7	127587719	127589582	+	691.7	1863.000	211.5	4.8	44.38	4.80e-260
chr7-496	chr7	131560339	131561486	+	691.7	1147.000	210.0	1.5	141.77	0.00e+00
chr14-3188	chr14	21847337	21849126	+	691.7	1789.000	210.5	3.1	68.09	3.74e-297
chr14-3106	chr14	50061309	50063100	+	691.7	1791.000	210.0	3.9	54.34	3.89e-277
chr15-2958	chr15	76068487	76070301	+	691.7	1814.000	210.0	3.7	57.20	9.91e-282
chr15-1662	chr15	103502655	103504113	+	691.7	1458.000	209.5	1.4	147.86	0.00e+00
chr16-3060	chr16	35362913	35364419	+	691.7	1506.000	210.0	2.8	75.83	4.79e-307
chr17-5793	chr17	35058642	35060710	+	691.7	2068.000	209.5	5.1	41.18	5.85e-251
chr19-3641	chr19	46151880	46153544	+	691.7	1664.000	209.5	3.0	70.71	3.96e-299
chr2-1669	chr2	109917553	109919114	+	690.1	1561.000	211.5	3.2	67.02	3.99e-297
chr4-7003	chr4	122884668	122887237	+	690.1	2569.000	209.5	4.8	43.96	9.37e-257
chr4-4709	chr4	151933391	151934863	+	690.1	1472.000	211.0	2.7	78.00	4.68e-311
chr5-4754	chr5	74092833	74094612	+	690.1	1779.000	210.0	4.9	42.90	5.06e-256
chr6-321	chr6	56923442	56924584	+	690.1	1142.000	221.0	1.6	137.26	0.00e+00
chr8-3637	chr8	4165546	4167531	+	690.1	1985.000	208.5	2.3	89.93	3.82e-319
chr8-6291	chr8	72160485	72162210	+	690.1	1725.000	208.5	2.6	80.93	9.74e-310
chr12-2988	chr12	70937232	70938698	+	690.1	1466.000	211.0	3.0	71.22	7.85e-303
chr13-3120	chr13	12565318	12566735	+	690.1	1417.000	209.0	2.0	104.68	0.00e+00
chr14-2459	chr14	52102952	52104377	+	690.1	1425.000	212.0	3.1	68.58	8.00e-301
chr14-688	chr14	59440505	59441779	+	690.1	1274.000	212.0	3.0	71.56	1.10e-304
chr15-3590	chr15	8108654	8110252	+	690.1	1598.000	208.5	2.4	85.19	2.57e-314
chr15-271	chr15	76246782	76247786	+	690.1	1004.000	214.0	2.3	94.93	0.00e+00
chr15-4749	chr15	82353188	82355111	+	690.1	1923.000	209.0	3.6	57.95	1.49e-281
chr16-3347	chr16	20301063	20302666	+	690.1	1603.000	208.5	2.8	75.29	2.74e-303
chr16-633	chr16	30599668	30601780	+	690.1	2112.000	213.5	3.5	60.27	2.90e-290
chr17-5781	chr17	33683711	33685786	+	690.1	2075.000	209.0	4.0	52.34	1.76e-272
chr2-8346	chr2	4558951	4563691	+	688.4	4740.000	209.5	8.4	24.83	1.68e-206
chr2-1502	chr2	90678911	90680301	+	688.4	1390.000	215.0	1.4	151.74	0.00e+00
chr4-6242	chr4	43039305	43040641	+	688.4	1336.000	209.5	1.5	135.54	0.00e+00
chr4-6876	chr4	123904372	123905886	+	688.4	1514.000	208.0	3.9	53.83	1.14e-273
chr5-4944	chr5	129786643	129788512	+	688.4	1869.000	209.5	3.6	58.09	1.49e-281
chr5-3358	chr5	130079335	130080235	+	688.4	900.000	209.0	1.4	154.53	0.00e+00
chr5-7158	chr5	143526363	143528741	+	688.4	2378.000	208.5	3.7	55.82	1.13e-276
chr6-1010	chr6	15720649	15721919	+	688.4	1270.000	212.0	2.4	88.96	0.00e+00
chr6-4566	chr6	125493667	125495305	+	688.4	1638.000	208.5	3.1	67.44	1.72e-293
chr6-3635	chr6	128837626	128840011	+	688.4	2385.000	210.0	4.7	44.67	1.30e-259
chr7-5161	chr7	80294150	80295609	+	688.4	1459.000	211.0	2.6	81.90	1.80e-315
chr8-4289	chr8	110845762	110847999	+	688.4	2237.000	208.5	5.0	41.50	1.81e-250
chr1-2756	chr1	16664988	16666307	+	686.8	1319.000	207.5	3.2	65.75	7.75e-290
chr2-6999	chr2	148672039	148674028	+	686.8	1989.000	208.0	4.1	50.46	5.99e-268
chr3-2931	chr3	121723024	121724417	+	686.8	1393.000	209.0	1.3	162.25	0.00e+00
chr5-7805	chr5	34760789	34763081	+	686.8	2292.000	208.0	3.9	52.94	3.34e-272
chr6-5317	chr6	85501963	85503378	+	686.8	1415.000	208.0	1.9	107.65	0.00e+00
chr8-4697	chr8	70658697	70660642	+	686.8	1945.000	210.5	3.3	62.85	5.78e-290
chr8-2222	chr8	75033465	75034884	+	686.8	1419.000	209.0	2.2	95.44	0.00e+00
chr8-2114	chr8	83566558	83567985	+	686.8	1427.000	207.5	2.1	100.68	0.00e+00
chr10-4942	chr10	5921209	5923033	+	686.8	1824.000	208.5	2.9	71.94	3.08e-299
chr10-3415	chr10	82629390	82631005	+	686.8	1615.000	208.5	3.7	56.79	3.23e-278
chr11-1549	chr11	100938879	100940008	+	686.8	1129.000	213.0	2.2	97.27	0.00e+00
chr15-4322	chr15	34442051	34444325	+	686.8	2274.000	209.0	3.7	55.95	2.01e-278
chr15-3117	chr15	80132837	80134524	+	686.8	1687.000	209.5	3.0	69.21	3.33e-297
chr15-4082	chr15	83594076	83595548	+	686.8	1472.000	208.0	3.0	70.21	2.80e-297
chr16-1297	chr16	50528614	50530511	+	686.8	1897.000	213.5	1.4	150.68	0.00e+00
chr19-3838	chr19	41801006	41802583	+	686.8	1577.000	208.0	3.3	63.32	4.25e-288
chr2-4055	chr2	32083396	32085123	+	685.1	1727.000	210.5	3.9	54.47	3.89e-277
chr2-6397	chr2	91264718	91266323	+	685.1	1605.000	210.0	2.4	88.12	1.38e-320
chr4-2360	chr4	14863883	14865586	+	685.1	1703.000	209.0	2.7	77.26	2.83e-307
chr5-516	chr5	115279604	115280607	+	685.1	1003.000	209.5	2.1	101.65	0.00e+00
chr5-2824	chr5	150664738	150665869	+	685.1	1131.000	209.5	1.8	116.17	0.00e+00
chr7-5955	chr7	75455120	75456976	+	685.1	1856.000	211.0	2.4	86.21	4.07e-320
chr8-393	chr8	13869649	13870652	+	685.1	1003.000	215.0	1.9	111.27	0.00e+00
chr9-6498	chr9	81631878	81634008	+	685.1	2130.000	208.5	3.5	59.95	5.11e-283
chr9-5788	chr9	96362756	96365035	+	685.1	2279.000	208.0	3.7	56.66	3.23e-278
chr9-6241	chr9	108565991	108568357	+	685.1	2366.000	208.5	3.0	68.88	2.30e-295
chr10-2879	chr10	68276433	68280480	+	685.1	4047.000	214.0	6.7	31.95	3.35e-234
chr13-4388	chr13	41249225	41250680	+	685.1	1455.000	207.0	2.9	71.42	2.21e-297
chr13-3665	chr13	113617260	113618886	+	685.1	1626.000	207.5	3.7	55.55	6.28e-275
chr15-2020	chr15	97246825	97248222	+	685.1	1397.000	207.5	1.7	119.33	0.00e+00
chr19-3525	chr19	5037975	5040044	+	685.1	2069.000	208.0	3.6	57.67	8.66e-280
chr1-1393	chr1	92906837	92908125	+	683.4	1288.000	209.0	2.7	77.26	2.83e-307
chr1-4013	chr1	106712436	106714979	+	683.4	2543.000	208.5	2.8	73.58	3.07e-301
chr1-5749	chr1	161249791	161251544	+	683.4	1753.000	207.0	2.8	73.05	2.25e-299
chr2-4173	chr2	25706578	25707681	+	683.4	1103.000	206.5	1.9	110.56	0.00e+00
chr2-6189	chr2	90846725	90848178	+	683.4	1453.000	208.5	2.8	75.29	2.74e-303
chr3-5180	chr3	134238988	134241113	+	683.4	2125.000	207.5	2.8	74.93	2.06e-301
chr3-408	chr3	158031281	158032425	+	683.4	1144.000	214.5	2.3	92.51	0.00e+00
chr6-4780	chr6	91877627	91879006	+	683.4	1379.000	208.0	3.0	70.21	2.80e-297
chr6-4807	chr6	128798104	128800317	+	683.4	2213.000	207.5	2.8	74.93	2.06e-301
chr7-7515	chr7	16738045	16740083	+	683.4	2038.000	210.0	2.5	83.61	7.71e-316
chr7-4183	chr7	27552648	27554103	+	683.4	1455.000	208.0	1.7	124.21	0.00e+00
chr7-5424	chr7	30534017	30535675	+	683.4	1658.000	208.5	3.0	70.38	2.80e-297
chr7-6985	chr7	45813150	45814749	+	683.4	1599.000	208.5	2.6	80.93	9.74e-310
chr7-8640	chr7	127272998	127274583	+	683.4	1585.000	207.0	2.8	74.74	2.06e-301
chr10-4169	chr10	117223606	117225021	+	683.4	1415.000	207.5	3.2	64.44	4.76e-288
chr10-3854	chr10	128193948	128195434	+	683.4	1486.000	207.5	2.8	74.93	2.06e-301
chr11-8816	chr11	69414652	69416937	+	683.4	2285.000	207.0	4.2	49.45	7.02e-265
chr11-4485	chr11	78328151	78329382	+	683.4	1231.000	208.0	4.3	48.93	3.17e-265
chr12-4101	chr12	100109830	100111214	+	683.4	1384.000	207.0	1.9	107.13	0.00e+00
chr14-2283	chr14	45329536	45330733	+	683.4	1197.000	208.5	1.4	147.15	0.00e+00
chr14-198	chr14	57998744	57999494	+	683.4	750.000	212.5	1.7	122.20	0.00e+00
chr18-1808	chr18	67723625	67725164	+	683.4	1539.000	208.5	3.4	61.08	1.12e-284
chr1-875	chr1	72711209	72712479	+	681.8	1270.000	209.5	2.2	95.67	0.00e+00
chr2-7697	chr2	31140770	31142668	+	681.8	1898.000	207.0	3.5	59.52	3.05e-281
chr2-5138	chr2	71872765	71874226	+	681.8	1461.000	207.5	3.9	53.70	6.16e-272
chr4-2190	chr4	53825836	53826735	+	681.8	899.000	207.5	2.4	84.78	2.19e-312
chr5-5806	chr5	30666396	30668243	+	681.8	1847.000	208.0	3.4	60.93	1.12e-284
chr7-4717	chr7	127041584	127042865	+	681.8	1281.000	209.0	3.4	61.23	1.82e-286
chr7-6228	chr7	137410105	137411701	+	681.8	1596.000	208.0	3.8	54.74	3.70e-275
chr8-1720	chr8	66860122	66861674	+	681.8	1552.000	209.0	2.4	85.40	3.01e-316
chr14-221	chr14	26579568	26580699	+	681.8	1131.000	210.0	2.6	81.52	1.47e-313
chr16-1774	chr16	93883635	93885198	+	681.8	1563.000	212.5	3.6	58.92	7.46e-287
chr17-4717	chr17	25941208	25942467	+	681.8	1259.000	207.5	2.3	89.49	3.43e-317
chr2-3055	chr2	29787246	29789025	+	680.1	1779.000	209.0	4.6	45.71	1.99e-260
chr2-6963	chr2	69205110	69206484	+	680.1	1374.000	209.0	3.0	69.04	3.33e-297
chr2-1708	chr2	117249643	117250909	+	680.1	1266.000	208.0	2.0	104.18	0.00e+00
chr4-3286	chr4	11075569	11076644	+	680.1	1075.000	206.5	3.0	69.70	1.37e-293
chr4-567	chr4	98395635	98396515	+	680.1	880.000	211.0	1.8	117.00	0.00e+00
chr5-2774	chr5	108460988	108463173	+	680.1	2185.000	208.0	4.0	52.09	9.23e-271
chr6-428	chr6	17637032	17638288	+	680.1	1256.000	207.5	1.2	169.57	0.00e+00
chr6-1287	chr6	47920439	47921711	+	680.1	1272.000	209.5	2.1	101.65	0.00e+00
chr6-1296	chr6	120294035	120295175	+	680.1	1140.000	211.0	2.1	102.38	0.00e+00
chr7-5700	chr7	34229134	34230591	+	680.1	1457.000	207.0	3.3	63.02	2.69e-286
chr8-4476	chr8	4238154	4239839	+	680.1	1685.000	207.0	3.0	69.87	1.96e-295
chr8-390	chr8	20296871	20297749	+	680.1	878.000	208.0	1.3	161.48	0.00e+00
chr8-5318	chr8	116920696	116922552	+	680.1	1856.000	206.5	2.9	71.25	1.58e-295
chr8-6236	chr8	123332066	123333734	+	680.1	1668.000	205.5	2.5	81.81	3.00e-306
chr9-3286	chr9	36796516	36797668	+	680.1	1152.000	208.5	2.2	95.22	4.94e-324
chr10-4404	chr10	61382207	61384163	+	680.1	1956.000	208.0	3.2	64.59	7.37e-290
chr10-4479	chr10	121475196	121477136	+	680.1	1940.000	206.5	3.5	59.38	1.82e-279
chr11-9687	chr11	60698978	60701363	+	680.1	2385.000	206.5	3.9	52.56	9.32e-269
chr11-2379	chr11	69117662	69118940	+	680.1	1278.000	210.0	3.0	69.37	4.80e-299
chr16-2566	chr16	49698834	49700042	+	680.1	1208.000	208.0	1.3	161.48	0.00e+00
chr17-1420	chr17	33915896	33916905	+	680.1	1009.000	208.5	1.4	147.15	0.00e+00
chr19-1225	chr19	44554639	44555907	+	680.1	1268.000	206.5	2.7	76.34	1.29e-301
chr1-2952	chr1	44118231	44120536	+	678.5	2305.000	208.0	5.0	41.94	1.32e-251
chr2-507	chr2	105016573	105017720	+	678.5	1147.000	211.0	2.3	91.00	0.00e+00
chr3-2284	chr3	96635232	96636509	+	678.5	1277.000	208.0	1.3	161.48	0.00e+00
chr5-2838	chr5	105415229	105416693	+	678.5	1464.000	205.0	2.7	75.79	9.81e-300
chr5-6193	chr5	117286372	117288158	+	678.5	1786.000	206.0	2.7	76.15	1.29e-301
chr5-428	chr5	138619282	138620034	+	678.5	752.000	207.5	1.1	189.52	0.00e+00
chr6-5664	chr6	47829746	47830881	+	678.5	1135.000	206.0	1.9	106.62	0.00e+00
chr6-3797	chr6	86403880	86406088	+	678.5	2208.000	205.5	3.7	55.01	1.92e-271
chr8-2514	chr8	60632496	60633774	+	678.5	1278.000	208.5	3.3	62.26	2.26e-286
chr8-2045	chr8	124020515	124022292	+	678.5	1777.000	209.0	3.0	70.55	3.96e-299
chr10-3204	chr10	7390598	7393734	+	678.5	3136.000	206.5	5.4	38.17	8.98e-241
chr10-5272	chr10	61648010	61649566	+	678.5	1556.000	206.5	2.1	100.20	0.00e+00
chr11-731	chr11	75486804	75487940	+	678.5	1136.000	207.5	2.1	97.63	0.00e+00
chr12-2453	chr12	69158285	69159896	+	678.5	1611.000	206.0	2.0	103.18	0.00e+00
chr14-2997	chr14	34200736	34202035	+	678.5	1299.000	205.0	1.4	151.57	0.00e+00
chr14-4289	chr14	61438596	61440639	+	678.5	2043.000	205.5	4.0	51.46	1.29e-265
chr15-2773	chr15	10485175	10487131	+	678.5	1956.000	207.0	1.7	119.04	0.00e+00
chr15-2396	chr15	58933034	58934588	+	678.5	1554.000	207.0	2.4	86.87	9.34e-315
chr15-1881	chr15	79347293	79348469	+	678.5	1176.000	209.0	1.9	111.90	0.00e+00
chr16-2194	chr16	92465359	92466524	+	678.5	1165.000	206.0	2.4	84.17	1.85e-310
chr17-1709	chr17	66111347	66112497	+	678.5	1150.000	207.5	1.6	128.87	0.00e+00
chr18-757	chr18	70568137	70569509	+	678.5	1372.000	208.5	1.7	119.90	0.00e+00
chr18-3309	chr18	77563085	77566061	+	678.5	2976.000	206.5	4.3	47.85	1.57e-260
chr19-221	chr19	18671056	18671932	+	678.5	876.000	212.0	1.2	173.25	0.00e+00
chr1-395	chr1	191224382	191225513	+	676.8	1131.000	210.5	2.4	88.33	1.38e-320
chr2-4282	chr2	113216488	113217916	+	676.8	1428.000	210.0	1.7	125.41	0.00e+00
chr2-5923	chr2	131261809	131263854	+	676.8	2045.000	206.0	3.2	65.28	5.08e-288
chr2-8500	chr2	179974540	179977705	+	676.8	3165.000	206.0	4.3	47.74	1.57e-260
chr3-700	chr3	94837398	94839159	+	676.8	1761.000	207.5	1.5	140.08	0.00e+00
chr5-605	chr5	5748981	5749989	+	676.8	1008.000	209.5	1.8	116.17	0.00e+00
chr6-1183	chr6	13069597	13070614	+	676.8	1017.000	210.0	1.8	116.45	0.00e+00
chr6-1545	chr6	35177354	35178488	+	676.8	1134.000	209.0	1.7	124.81	0.00e+00
chr7-8827	chr7	99857748	99859486	+	676.8	1738.000	205.5	3.1	66.47	5.16e-288
chr8-3398	chr8	9770335	9772383	+	676.8	2048.000	206.0	3.5	59.23	1.82e-279
chr8-6390	chr8	41132904	41134341	+	676.8	1437.000	204.5	2.4	85.82	6.03e-309
chr9-6038	chr9	14499735	14501391	+	676.8	1656.000	205.0	3.3	62.41	1.06e-282
chr11-8488	chr11	60931135	60933288	+	676.8	2153.000	205.5	4.8	43.12	3.37e-250
chr12-563	chr12	59011525	59014067	+	676.8	2542.000	213.5	4.4	48.75	5.35e-271
chr15-2296	chr15	58888423	58890204	+	676.8	1781.000	204.5	3.4	59.91	1.49e-277
chr16-2791	chr16	15886761	15888514	+	676.8	1753.000	207.5	2.8	74.93	2.06e-301
chr17-3751	chr17	10839851	10841198	+	676.8	1347.000	207.5	2.9	71.60	2.21e-297
chr18-2687	chr18	49831917	49833785	+	676.8	1868.000	206.0	2.7	76.15	1.29e-301
chrX-165	chrX	159532595	159533732	+	676.8	1137.000	206.0	1.5	133.27	0.00e+00
chr1-399	chr1	180255859	180256866	+	675.2	1007.000	215.0	2.5	85.60	0.00e+00
chr2-5526	chr2	164485915	164487421	+	675.2	1506.000	204.5	2.7	75.60	7.43e-298
chr2-6753	chr2	164785220	164786904	+	675.2	1684.000	206.0	1.9	106.62	0.00e+00
chr3-2285	chr3	122274164	122275397	+	675.2	1233.000	207.0	2.4	86.87	9.34e-315
chr4-7030	chr4	135962830	135964678	+	675.2	1848.000	205.5	3.3	62.56	1.06e-282
chr4-519	chr4	141793510	141794516	+	675.2	1006.000	209.5	2.1	98.57	0.00e+00
chr5-5392	chr5	76950259	76952731	+	675.2	2472.000	206.5	3.0	69.70	1.37e-293
chr5-5404	chr5	115844588	115846380	+	675.2	1792.000	206.5	3.2	65.43	5.08e-288
chr5-7542	chr5	116023285	116025218	+	675.2	1933.000	204.5	3.5	57.73	2.51e-274
chr6-3069	chr6	63255859	63258070	+	675.2	2211.000	206.5	2.4	86.66	8.11e-313
chr7-8708	chr7	25218427	25220328	+	675.2	1901.000	204.5	2.7	75.60	7.43e-298
chr8-5744	chr8	71922309	71923819	+	675.2	1510.000	204.5	2.4	85.82	6.03e-309
chr11-4190	chr11	101225797	101226736	+	675.2	939.000	204.5	1.9	109.49	0.00e+00
chr12-2553	chr12	111677640	111679328	+	675.2	1688.000	205.5	3.7	55.01	1.92e-271
chr14-3814	chr14	50923923	50925926	+	675.2	2003.000	205.0	3.3	61.21	5.34e-281
chr15-4542	chr15	79440552	79442429	+	675.2	1877.000	204.5	2.8	72.16	8.65e-294
chr18-699	chr18	6765001	6765887	+	675.2	886.000	208.0	1.9	107.65	0.00e+00
chr4-6545	chr4	83485205	83487002	+	673.5	1797.000	204.0	2.4	85.61	6.03e-309
chr5-7194	chr5	32458542	32460649	+	673.5	2107.000	206.0	2.8	74.38	1.54e-299
chr6-1633	chr6	34910249	34911166	+	673.5	917.000	206.0	1.7	118.46	0.00e+00
chr6-2775	chr6	83794643	83796040	+	673.5	1397.000	206.0	2.8	74.38	1.54e-299
chr8-5180	chr8	123514306	123515678	+	673.5	1372.000	205.5	2.4	83.97	1.56e-308
chr10-4294	chr10	14704711	14706046	+	673.5	1335.000	204.5	2.0	102.43	0.00e+00
chr10-321	chr10	42678847	42679856	+	673.5	1009.000	212.5	1.5	137.48	0.00e+00
chr10-4189	chr10	62919869	62921500	+	673.5	1631.000	204.5	2.6	77.44	5.81e-300
chr11-7204	chr11	77488606	77490607	+	673.5	2001.000	205.0	2.9	70.73	1.12e-293
chr11-7229	chr11	102026104	102027913	+	673.5	1809.000	204.5	2.8	72.16	8.65e-294
chr13-3470	chr13	31557677	31560261	+	673.5	2584.000	203.5	4.0	50.96	3.37e-262
chr16-3112	chr16	38549343	38550540	+	673.5	1197.000	205.0	1.6	127.32	0.00e+00
chr19-2446	chr19	3282139	3283858	+	673.5	1719.000	205.0	4.1	50.52	3.20e-264
chrX-2797	chrX	51204479	51206495	+	673.5	2016.000	205.0	2.0	102.68	0.00e+00
chr1-6498	chr1	4857217	4858870	+	671.9	1653.000	204.0	2.6	79.19	4.02e-302
chr1-4852	chr1	165633594	165635216	+	671.9	1622.000	204.5	4.3	48.11	1.77e-258
chr2-4669	chr2	91709881	91711869	+	671.9	1988.000	204.0	2.8	73.66	8.47e-296
chr2-6730	chr2	125246927	125249133	+	671.9	2206.000	205.5	3.4	60.20	2.49e-279
chr2-4256	chr2	180966794	180968203	+	671.9	1409.000	206.5	2.4	84.38	1.85e-310
chr2-4692	chr2	181496656	181498217	+	671.9	1561.000	204.5	3.0	69.03	6.60e-290
chr6-917	chr6	95718175	95719193	+	671.9	1018.000	205.5	2.4	83.97	1.56e-308
chr8-5435	chr8	17533746	17535918	+	671.9	2172.000	203.0	3.2	64.32	1.39e-282
chr8-6209	chr8	91799320	91802490	+	671.9	3170.000	203.5	5.4	37.62	4.89e-236
chr9-4554	chr9	56927008	56929038	+	671.9	2030.000	204.0	2.9	70.39	7.95e-292
chr10-534	chr10	122096683	122098145	+	671.9	1462.000	211.5	2.8	74.63	7.54e-307
chr11-3485	chr11	62602693	62604398	+	671.9	1705.000	205.0	3.5	58.94	1.08e-277
chr18-165	chr18	76929985	76931122	+	671.9	1137.000	206.5	1.5	139.40	0.00e+00
chr19-3734	chr19	8712375	8714463	+	671.9	2088.000	203.5	4.3	47.16	1.68e-255
chrX-544	chrX	159626896	159628516	+	671.9	1620.000	207.5	1.5	140.08	0.00e+00
chr1-4777	chr1	57405867	57407517	+	670.2	1650.000	204.5	3.1	66.15	3.42e-286
chr2-2167	chr2	28467874	28469192	+	670.2	1318.000	206.5	1.9	106.88	0.00e+00
[truncated: 776,471 more chars]
